# Supplementary material for: High-resolution annotation of the mouse preimplantation embryo transcriptome using long-read sequencing
Source: Nat Commun. 2020 May 27;11:2653. doi: 10.1038/s41467-020-16444-w (PMC7253418; doi:10.1038/s41467-020-16444-w)
Supplement: Supplementary file 3 — Supplementary Data1 [file 41467_2020_16444_MOESM3_ESM.xlsx]

## Sheet: Novel isoform
Legend: Novel isoforms of merged transcripts identified by long-read sequencing. Transcripts are shown in gtf format.
chr1	Cufflinks	exon	4807784	4807982	.	+	.	gene_id "XLOC_000003"; transcript_id "TCONS_00000005"; exon_number "1"; oId "CUFF.6.3"; tss_id "TSS3"; gene_symbol "Tcea1";
chr1	Cufflinks	exon	4808455	4808486	.	+	.	gene_id "XLOC_000003"; transcript_id "TCONS_00000005"; exon_number "2"; oId "CUFF.6.3"; tss_id "TSS3"; gene_symbol "Tcea1";
chr1	Cufflinks	exon	4828584	4828649	.	+	.	gene_id "XLOC_000003"; transcript_id "TCONS_00000005"; exon_number "3"; oId "CUFF.6.3"; tss_id "TSS3"; gene_symbol "Tcea1";
chr1	Cufflinks	exon	4830268	4830315	.	+	.	gene_id "XLOC_000003"; transcript_id "TCONS_00000005"; exon_number "4"; oId "CUFF.6.3"; tss_id "TSS3"; gene_symbol "Tcea1";
chr1	Cufflinks	exon	4832311	4832381	.	+	.	gene_id "XLOC_000003"; transcript_id "TCONS_00000005"; exon_number "5"; oId "CUFF.6.3"; tss_id "TSS3"; gene_symbol "Tcea1";
chr1	Cufflinks	exon	4837001	4837074	.	+	.	gene_id "XLOC_000003"; transcript_id "TCONS_00000005"; exon_number "6"; oId "CUFF.6.3"; tss_id "TSS3"; gene_symbol "Tcea1";
chr1	Cufflinks	exon	4839387	4839488	.	+	.	gene_id "XLOC_000003"; transcript_id "TCONS_00000005"; exon_number "7"; oId "CUFF.6.3"; tss_id "TSS3"; gene_symbol "Tcea1";
chr1	Cufflinks	exon	4840956	4841132	.	+	.	gene_id "XLOC_000003"; transcript_id "TCONS_00000005"; exon_number "8"; oId "CUFF.6.3"; tss_id "TSS3"; gene_symbol "Tcea1";
chr1	Cufflinks	exon	4844963	4845065	.	+	.	gene_id "XLOC_000003"; transcript_id "TCONS_00000005"; exon_number "9"; oId "CUFF.6.3"; tss_id "TSS3"; gene_symbol "Tcea1";
chr1	Cufflinks	exon	4846784	4846883	.	+	.	gene_id "XLOC_000003"; transcript_id "TCONS_00000005"; exon_number "10"; oId "CUFF.6.3"; tss_id "TSS3"; gene_symbol "Tcea1";
chr1	Cufflinks	exon	4867470	4867532	.	+	.	gene_id "XLOC_000003"; transcript_id "TCONS_00000005"; exon_number "11"; oId "CUFF.6.3"; tss_id "TSS3"; gene_symbol "Tcea1";
chr1	Cufflinks	exon	4878027	4878132	.	+	.	gene_id "XLOC_000003"; transcript_id "TCONS_00000005"; exon_number "12"; oId "CUFF.6.3"; tss_id "TSS3"; gene_symbol "Tcea1";
chr1	Cufflinks	exon	4886744	4886831	.	+	.	gene_id "XLOC_000003"; transcript_id "TCONS_00000005"; exon_number "13"; oId "CUFF.6.3"; tss_id "TSS3"; gene_symbol "Tcea1";
chr1	Cufflinks	exon	4889457	4889602	.	+	.	gene_id "XLOC_000003"; transcript_id "TCONS_00000005"; exon_number "14"; oId "CUFF.6.3"; tss_id "TSS3"; gene_symbol "Tcea1";
chr1	Cufflinks	exon	4890740	4890796	.	+	.	gene_id "XLOC_000003"; transcript_id "TCONS_00000005"; exon_number "15"; oId "CUFF.6.3"; tss_id "TSS3"; gene_symbol "Tcea1";
chr1	Cufflinks	exon	4891915	4892069	.	+	.	gene_id "XLOC_000003"; transcript_id "TCONS_00000005"; exon_number "16"; oId "CUFF.6.3"; tss_id "TSS3"; gene_symbol "Tcea1";
chr1	Cufflinks	exon	4893417	4893563	.	+	.	gene_id "XLOC_000003"; transcript_id "TCONS_00000005"; exon_number "17"; oId "CUFF.6.3"; tss_id "TSS3"; gene_symbol "Tcea1";
chr1	Cufflinks	exon	4894934	4895005	.	+	.	gene_id "XLOC_000003"; transcript_id "TCONS_00000005"; exon_number "18"; oId "CUFF.6.3"; tss_id "TSS3"; gene_symbol "Tcea1";
chr1	Cufflinks	exon	4896356	4897909	.	+	.	gene_id "XLOC_000003"; transcript_id "TCONS_00000005"; exon_number "19"; oId "CUFF.6.3"; tss_id "TSS3"; gene_symbol "Tcea1";
chr1	Cufflinks	exon	4807784	4807982	.	+	.	gene_id "XLOC_000003"; transcript_id "TCONS_00000004"; exon_number "1"; oId "CUFF.6.1"; tss_id "TSS3"; gene_symbol "Tcea1";
chr1	Cufflinks	exon	4808455	4808486	.	+	.	gene_id "XLOC_000003"; transcript_id "TCONS_00000004"; exon_number "2"; oId "CUFF.6.1"; tss_id "TSS3"; gene_symbol "Tcea1";
chr1	Cufflinks	exon	4828584	4828649	.	+	.	gene_id "XLOC_000003"; transcript_id "TCONS_00000004"; exon_number "3"; oId "CUFF.6.1"; tss_id "TSS3"; gene_symbol "Tcea1";
chr1	Cufflinks	exon	4830268	4830315	.	+	.	gene_id "XLOC_000003"; transcript_id "TCONS_00000004"; exon_number "4"; oId "CUFF.6.1"; tss_id "TSS3"; gene_symbol "Tcea1";
chr1	Cufflinks	exon	4832311	4832381	.	+	.	gene_id "XLOC_000003"; transcript_id "TCONS_00000004"; exon_number "5"; oId "CUFF.6.1"; tss_id "TSS3"; gene_symbol "Tcea1";
chr1	Cufflinks	exon	4837001	4837074	.	+	.	gene_id "XLOC_000003"; transcript_id "TCONS_00000004"; exon_number "6"; oId "CUFF.6.1"; tss_id "TSS3"; gene_symbol "Tcea1";
chr1	Cufflinks	exon	4839387	4839488	.	+	.	gene_id "XLOC_000003"; transcript_id "TCONS_00000004"; exon_number "7"; oId "CUFF.6.1"; tss_id "TSS3"; gene_symbol "Tcea1";
chr1	Cufflinks	exon	4840956	4841132	.	+	.	gene_id "XLOC_000003"; transcript_id "TCONS_00000004"; exon_number "8"; oId "CUFF.6.1"; tss_id "TSS3"; gene_symbol "Tcea1";
chr1	Cufflinks	exon	4844963	4845105	.	+	.	gene_id "XLOC_000003"; transcript_id "TCONS_00000004"; exon_number "9"; oId "CUFF.6.1"; tss_id "TSS3"; gene_symbol "Tcea1";
chr1	Cufflinks	exon	4846784	4846883	.	+	.	gene_id "XLOC_000003"; transcript_id "TCONS_00000004"; exon_number "10"; oId "CUFF.6.1"; tss_id "TSS3"; gene_symbol "Tcea1";
chr1	Cufflinks	exon	4867470	4867532	.	+	.	gene_id "XLOC_000003"; transcript_id "TCONS_00000004"; exon_number "11"; oId "CUFF.6.1"; tss_id "TSS3"; gene_symbol "Tcea1";
chr1	Cufflinks	exon	4878027	4878132	.	+	.	gene_id "XLOC_000003"; transcript_id "TCONS_00000004"; exon_number "12"; oId "CUFF.6.1"; tss_id "TSS3"; gene_symbol "Tcea1";
chr1	Cufflinks	exon	4886744	4886831	.	+	.	gene_id "XLOC_000003"; transcript_id "TCONS_00000004"; exon_number "13"; oId "CUFF.6.1"; tss_id "TSS3"; gene_symbol "Tcea1";
chr1	Cufflinks	exon	4889460	4889602	.	+	.	gene_id "XLOC_000003"; transcript_id "TCONS_00000004"; exon_number "14"; oId "CUFF.6.1"; tss_id "TSS3"; gene_symbol "Tcea1";
chr1	Cufflinks	exon	4890740	4890796	.	+	.	gene_id "XLOC_000003"; transcript_id "TCONS_00000004"; exon_number "15"; oId "CUFF.6.1"; tss_id "TSS3"; gene_symbol "Tcea1";
chr1	Cufflinks	exon	4891915	4892069	.	+	.	gene_id "XLOC_000003"; transcript_id "TCONS_00000004"; exon_number "16"; oId "CUFF.6.1"; tss_id "TSS3"; gene_symbol "Tcea1";
chr1	Cufflinks	exon	4893417	4893563	.	+	.	gene_id "XLOC_000003"; transcript_id "TCONS_00000004"; exon_number "17"; oId "CUFF.6.1"; tss_id "TSS3"; gene_symbol "Tcea1";
chr1	Cufflinks	exon	4894934	4895005	.	+	.	gene_id "XLOC_000003"; transcript_id "TCONS_00000004"; exon_number "18"; oId "CUFF.6.1"; tss_id "TSS3"; gene_symbol "Tcea1";
chr1	Cufflinks	exon	4896356	4897909	.	+	.	gene_id "XLOC_000003"; transcript_id "TCONS_00000004"; exon_number "19"; oId "CUFF.6.1"; tss_id "TSS3"; gene_symbol "Tcea1";
chr1	Cufflinks	exon	4807787	4807982	.	+	.	gene_id "XLOC_000003"; transcript_id "TCONS_00000006"; exon_number "1"; oId "CUFF.6.4"; tss_id "TSS3"; gene_symbol "Tcea1";
chr1	Cufflinks	exon	4808455	4808486	.	+	.	gene_id "XLOC_000003"; transcript_id "TCONS_00000006"; exon_number "2"; oId "CUFF.6.4"; tss_id "TSS3"; gene_symbol "Tcea1";
chr1	Cufflinks	exon	4828584	4828649	.	+	.	gene_id "XLOC_000003"; transcript_id "TCONS_00000006"; exon_number "3"; oId "CUFF.6.4"; tss_id "TSS3"; gene_symbol "Tcea1";
chr1	Cufflinks	exon	4830268	4830315	.	+	.	gene_id "XLOC_000003"; transcript_id "TCONS_00000006"; exon_number "4"; oId "CUFF.6.4"; tss_id "TSS3"; gene_symbol "Tcea1";
chr1	Cufflinks	exon	4832311	4832381	.	+	.	gene_id "XLOC_000003"; transcript_id "TCONS_00000006"; exon_number "5"; oId "CUFF.6.4"; tss_id "TSS3"; gene_symbol "Tcea1";
chr1	Cufflinks	exon	4837001	4837074	.	+	.	gene_id "XLOC_000003"; transcript_id "TCONS_00000006"; exon_number "6"; oId "CUFF.6.4"; tss_id "TSS3"; gene_symbol "Tcea1";
chr1	Cufflinks	exon	4839387	4839488	.	+	.	gene_id "XLOC_000003"; transcript_id "TCONS_00000006"; exon_number "7"; oId "CUFF.6.4"; tss_id "TSS3"; gene_symbol "Tcea1";
chr1	Cufflinks	exon	4840956	4841132	.	+	.	gene_id "XLOC_000003"; transcript_id "TCONS_00000006"; exon_number "8"; oId "CUFF.6.4"; tss_id "TSS3"; gene_symbol "Tcea1";
chr1	Cufflinks	exon	4867470	4867532	.	+	.	gene_id "XLOC_000003"; transcript_id "TCONS_00000006"; exon_number "9"; oId "CUFF.6.4"; tss_id "TSS3"; gene_symbol "Tcea1";
chr1	Cufflinks	exon	4878027	4878132	.	+	.	gene_id "XLOC_000003"; transcript_id "TCONS_00000006"; exon_number "10"; oId "CUFF.6.4"; tss_id "TSS3"; gene_symbol "Tcea1";
chr1	Cufflinks	exon	4886744	4886831	.	+	.	gene_id "XLOC_000003"; transcript_id "TCONS_00000006"; exon_number "11"; oId "CUFF.6.4"; tss_id "TSS3"; gene_symbol "Tcea1";
chr1	Cufflinks	exon	4889457	4889602	.	+	.	gene_id "XLOC_000003"; transcript_id "TCONS_00000006"; exon_number "12"; oId "CUFF.6.4"; tss_id "TSS3"; gene_symbol "Tcea1";
chr1	Cufflinks	exon	4890740	4890796	.	+	.	gene_id "XLOC_000003"; transcript_id "TCONS_00000006"; exon_number "13"; oId "CUFF.6.4"; tss_id "TSS3"; gene_symbol "Tcea1";
chr1	Cufflinks	exon	4891915	4892069	.	+	.	gene_id "XLOC_000003"; transcript_id "TCONS_00000006"; exon_number "14"; oId "CUFF.6.4"; tss_id "TSS3"; gene_symbol "Tcea1";
chr1	Cufflinks	exon	4893417	4893563	.	+	.	gene_id "XLOC_000003"; transcript_id "TCONS_00000006"; exon_number "15"; oId "CUFF.6.4"; tss_id "TSS3"; gene_symbol "Tcea1";
chr1	Cufflinks	exon	4894934	4895005	.	+	.	gene_id "XLOC_000003"; transcript_id "TCONS_00000006"; exon_number "16"; oId "CUFF.6.4"; tss_id "TSS3"; gene_symbol "Tcea1";
chr1	Cufflinks	exon	4896356	4897909	.	+	.	gene_id "XLOC_000003"; transcript_id "TCONS_00000006"; exon_number "17"; oId "CUFF.6.4"; tss_id "TSS3"; gene_symbol "Tcea1";
chr1	Cufflinks	exon	4857728	4857976	.	+	.	gene_id "XLOC_000003"; transcript_id "TCONS_00000008"; exon_number "1"; oId "CUFF.6.6"; tss_id "TSS5"; gene_symbol "Tcea1";
chr1	Cufflinks	exon	4867470	4867532	.	+	.	gene_id "XLOC_000003"; transcript_id "TCONS_00000008"; exon_number "2"; oId "CUFF.6.6"; tss_id "TSS5"; gene_symbol "Tcea1";
chr1	Cufflinks	exon	4878027	4878132	.	+	.	gene_id "XLOC_000003"; transcript_id "TCONS_00000008"; exon_number "3"; oId "CUFF.6.6"; tss_id "TSS5"; gene_symbol "Tcea1";
chr1	Cufflinks	exon	4886744	4886831	.	+	.	gene_id "XLOC_000003"; transcript_id "TCONS_00000008"; exon_number "4"; oId "CUFF.6.6"; tss_id "TSS5"; gene_symbol "Tcea1";
chr1	Cufflinks	exon	4889460	4889602	.	+	.	gene_id "XLOC_000003"; transcript_id "TCONS_00000008"; exon_number "5"; oId "CUFF.6.6"; tss_id "TSS5"; gene_symbol "Tcea1";
chr1	Cufflinks	exon	4890740	4890796	.	+	.	gene_id "XLOC_000003"; transcript_id "TCONS_00000008"; exon_number "6"; oId "CUFF.6.6"; tss_id "TSS5"; gene_symbol "Tcea1";
chr1	Cufflinks	exon	4891915	4892069	.	+	.	gene_id "XLOC_000003"; transcript_id "TCONS_00000008"; exon_number "7"; oId "CUFF.6.6"; tss_id "TSS5"; gene_symbol "Tcea1";
chr1	Cufflinks	exon	4893417	4893563	.	+	.	gene_id "XLOC_000003"; transcript_id "TCONS_00000008"; exon_number "8"; oId "CUFF.6.6"; tss_id "TSS5"; gene_symbol "Tcea1";
chr1	Cufflinks	exon	4894934	4895005	.	+	.	gene_id "XLOC_000003"; transcript_id "TCONS_00000008"; exon_number "9"; oId "CUFF.6.6"; tss_id "TSS5"; gene_symbol "Tcea1";
chr1	Cufflinks	exon	4896356	4897909	.	+	.	gene_id "XLOC_000003"; transcript_id "TCONS_00000008"; exon_number "10"; oId "CUFF.6.6"; tss_id "TSS5"; gene_symbol "Tcea1";
chr1	Cufflinks	exon	4873326	4873453	.	+	.	gene_id "XLOC_000003"; transcript_id "TCONS_00000009"; exon_number "1"; oId "CUFF.6.7"; tss_id "TSS6"; gene_symbol "Tcea1";
chr1	Cufflinks	exon	4878027	4878132	.	+	.	gene_id "XLOC_000003"; transcript_id "TCONS_00000009"; exon_number "2"; oId "CUFF.6.7"; tss_id "TSS6"; gene_symbol "Tcea1";
chr1	Cufflinks	exon	4886744	4886824	.	+	.	gene_id "XLOC_000003"; transcript_id "TCONS_00000009"; exon_number "3"; oId "CUFF.6.7"; tss_id "TSS6"; gene_symbol "Tcea1";
chr1	Cufflinks	exon	5083129	5083278	.	+	.	gene_id "XLOC_000004"; transcript_id "TCONS_00000011"; exon_number "1"; oId "CUFF.7.2"; tss_id "TSS7"; gene_symbol "Atp6v1h";
chr1	Cufflinks	exon	5084417	5084563	.	+	.	gene_id "XLOC_000004"; transcript_id "TCONS_00000011"; exon_number "2"; oId "CUFF.7.2"; tss_id "TSS7"; gene_symbol "Atp6v1h";
chr1	Cufflinks	exon	5088560	5088627	.	+	.	gene_id "XLOC_000004"; transcript_id "TCONS_00000011"; exon_number "3"; oId "CUFF.7.2"; tss_id "TSS7"; gene_symbol "Atp6v1h";
chr1	Cufflinks	exon	5089009	5089111	.	+	.	gene_id "XLOC_000004"; transcript_id "TCONS_00000011"; exon_number "4"; oId "CUFF.7.2"; tss_id "TSS7"; gene_symbol "Atp6v1h";
chr1	Cufflinks	exon	5093363	5093452	.	+	.	gene_id "XLOC_000004"; transcript_id "TCONS_00000011"; exon_number "5"; oId "CUFF.7.2"; tss_id "TSS7"; gene_symbol "Atp6v1h";
chr1	Cufflinks	exon	5095615	5095728	.	+	.	gene_id "XLOC_000004"; transcript_id "TCONS_00000011"; exon_number "6"; oId "CUFF.7.2"; tss_id "TSS7"; gene_symbol "Atp6v1h";
chr1	Cufflinks	exon	5098029	5098133	.	+	.	gene_id "XLOC_000004"; transcript_id "TCONS_00000011"; exon_number "7"; oId "CUFF.7.2"; tss_id "TSS7"; gene_symbol "Atp6v1h";
chr1	Cufflinks	exon	5101070	5101123	.	+	.	gene_id "XLOC_000004"; transcript_id "TCONS_00000011"; exon_number "8"; oId "CUFF.7.2"; tss_id "TSS7"; gene_symbol "Atp6v1h";
chr1	Cufflinks	exon	5117390	5117487	.	+	.	gene_id "XLOC_000004"; transcript_id "TCONS_00000011"; exon_number "9"; oId "CUFF.7.2"; tss_id "TSS7"; gene_symbol "Atp6v1h";
chr1	Cufflinks	exon	5124277	5124469	.	+	.	gene_id "XLOC_000004"; transcript_id "TCONS_00000011"; exon_number "10"; oId "CUFF.7.2"; tss_id "TSS7"; gene_symbol "Atp6v1h";
chr1	Cufflinks	exon	5133084	5133262	.	+	.	gene_id "XLOC_000004"; transcript_id "TCONS_00000011"; exon_number "11"; oId "CUFF.7.2"; tss_id "TSS7"; gene_symbol "Atp6v1h";
chr1	Cufflinks	exon	5135812	5135937	.	+	.	gene_id "XLOC_000004"; transcript_id "TCONS_00000011"; exon_number "12"; oId "CUFF.7.2"; tss_id "TSS7"; gene_symbol "Atp6v1h";
chr1	Cufflinks	exon	5143750	5143851	.	+	.	gene_id "XLOC_000004"; transcript_id "TCONS_00000011"; exon_number "13"; oId "CUFF.7.2"; tss_id "TSS7"; gene_symbol "Atp6v1h";
chr1	Cufflinks	exon	5149948	5150061	.	+	.	gene_id "XLOC_000004"; transcript_id "TCONS_00000011"; exon_number "14"; oId "CUFF.7.2"; tss_id "TSS7"; gene_symbol "Atp6v1h";
chr1	Cufflinks	exon	5162105	5162545	.	+	.	gene_id "XLOC_000004"; transcript_id "TCONS_00000011"; exon_number "15"; oId "CUFF.7.2"; tss_id "TSS7"; gene_symbol "Atp6v1h";
chr1	Cufflinks	exon	5113453	5113486	.	+	.	gene_id "XLOC_000004"; transcript_id "TCONS_00000012"; exon_number "1"; oId "CUFF.7.3"; tss_id "TSS8"; gene_symbol "Atp6v1h";
chr1	Cufflinks	exon	5117390	5117487	.	+	.	gene_id "XLOC_000004"; transcript_id "TCONS_00000012"; exon_number "2"; oId "CUFF.7.3"; tss_id "TSS8"; gene_symbol "Atp6v1h";
chr1	Cufflinks	exon	5124277	5124469	.	+	.	gene_id "XLOC_000004"; transcript_id "TCONS_00000012"; exon_number "3"; oId "CUFF.7.3"; tss_id "TSS8"; gene_symbol "Atp6v1h";
chr1	Cufflinks	exon	5133084	5133262	.	+	.	gene_id "XLOC_000004"; transcript_id "TCONS_00000012"; exon_number "4"; oId "CUFF.7.3"; tss_id "TSS8"; gene_symbol "Atp6v1h";
chr1	Cufflinks	exon	5135812	5135937	.	+	.	gene_id "XLOC_000004"; transcript_id "TCONS_00000012"; exon_number "5"; oId "CUFF.7.3"; tss_id "TSS8"; gene_symbol "Atp6v1h";
chr1	Cufflinks	exon	5143750	5143851	.	+	.	gene_id "XLOC_000004"; transcript_id "TCONS_00000012"; exon_number "6"; oId "CUFF.7.3"; tss_id "TSS8"; gene_symbol "Atp6v1h";
chr1	Cufflinks	exon	5149948	5150061	.	+	.	gene_id "XLOC_000004"; transcript_id "TCONS_00000012"; exon_number "7"; oId "CUFF.7.3"; tss_id "TSS8"; gene_symbol "Atp6v1h";
chr1	Cufflinks	exon	5162105	5162545	.	+	.	gene_id "XLOC_000004"; transcript_id "TCONS_00000012"; exon_number "8"; oId "CUFF.7.3"; tss_id "TSS8"; gene_symbol "Atp6v1h";
chr1	Cufflinks	exon	5114403	5114455	.	+	.	gene_id "XLOC_000004"; transcript_id "TCONS_00000013"; exon_number "1"; oId "CUFF.7.4"; tss_id "TSS9"; gene_symbol "Atp6v1h";
chr1	Cufflinks	exon	5117390	5117487	.	+	.	gene_id "XLOC_000004"; transcript_id "TCONS_00000013"; exon_number "2"; oId "CUFF.7.4"; tss_id "TSS9"; gene_symbol "Atp6v1h";
chr1	Cufflinks	exon	5124277	5124469	.	+	.	gene_id "XLOC_000004"; transcript_id "TCONS_00000013"; exon_number "3"; oId "CUFF.7.4"; tss_id "TSS9"; gene_symbol "Atp6v1h";
chr1	Cufflinks	exon	5133084	5133262	.	+	.	gene_id "XLOC_000004"; transcript_id "TCONS_00000013"; exon_number "4"; oId "CUFF.7.4"; tss_id "TSS9"; gene_symbol "Atp6v1h";
chr1	Cufflinks	exon	5135812	5135937	.	+	.	gene_id "XLOC_000004"; transcript_id "TCONS_00000013"; exon_number "5"; oId "CUFF.7.4"; tss_id "TSS9"; gene_symbol "Atp6v1h";
chr1	Cufflinks	exon	5143750	5143851	.	+	.	gene_id "XLOC_000004"; transcript_id "TCONS_00000013"; exon_number "6"; oId "CUFF.7.4"; tss_id "TSS9"; gene_symbol "Atp6v1h";
chr1	Cufflinks	exon	5149948	5150061	.	+	.	gene_id "XLOC_000004"; transcript_id "TCONS_00000013"; exon_number "7"; oId "CUFF.7.4"; tss_id "TSS9"; gene_symbol "Atp6v1h";
chr1	Cufflinks	exon	5162105	5162545	.	+	.	gene_id "XLOC_000004"; transcript_id "TCONS_00000013"; exon_number "8"; oId "CUFF.7.4"; tss_id "TSS9"; gene_symbol "Atp6v1h";
chr1	Cufflinks	exon	6250409	6251850	.	+	.	gene_id "XLOC_000007"; transcript_id "TCONS_00000016"; exon_number "1"; oId "CUFF.14.1"; tss_id "TSS12"; gene_symbol "Rb1cc1";
chr1	Cufflinks	exon	9875508	9875649	.	+	.	gene_id "XLOC_000016"; transcript_id "TCONS_00000026"; exon_number "1"; oId "CUFF.35.1"; tss_id "TSS21"; gene_symbol "Sgk3";
chr1	Cufflinks	exon	9877166	9877253	.	+	.	gene_id "XLOC_000016"; transcript_id "TCONS_00000026"; exon_number "2"; oId "CUFF.35.1"; tss_id "TSS21"; gene_symbol "Sgk3";
chr1	Cufflinks	exon	9879026	9879075	.	+	.	gene_id "XLOC_000016"; transcript_id "TCONS_00000026"; exon_number "3"; oId "CUFF.35.1"; tss_id "TSS21"; gene_symbol "Sgk3";
chr1	Cufflinks	exon	9880332	9880389	.	+	.	gene_id "XLOC_000016"; transcript_id "TCONS_00000026"; exon_number "4"; oId "CUFF.35.1"; tss_id "TSS21"; gene_symbol "Sgk3";
chr1	Cufflinks	exon	9881578	9881661	.	+	.	gene_id "XLOC_000016"; transcript_id "TCONS_00000026"; exon_number "5"; oId "CUFF.35.1"; tss_id "TSS21"; gene_symbol "Sgk3";
chr1	Cufflinks	exon	9881760	9881891	.	+	.	gene_id "XLOC_000016"; transcript_id "TCONS_00000026"; exon_number "6"; oId "CUFF.35.1"; tss_id "TSS21"; gene_symbol "Sgk3";
chr1	Cufflinks	exon	9884407	9884519	.	+	.	gene_id "XLOC_000016"; transcript_id "TCONS_00000026"; exon_number "7"; oId "CUFF.35.1"; tss_id "TSS21"; gene_symbol "Sgk3";
chr1	Cufflinks	exon	9884625	9884661	.	+	.	gene_id "XLOC_000016"; transcript_id "TCONS_00000026"; exon_number "8"; oId "CUFF.35.1"; tss_id "TSS21"; gene_symbol "Sgk3";
chr1	Cufflinks	exon	9885667	9885753	.	+	.	gene_id "XLOC_000016"; transcript_id "TCONS_00000026"; exon_number "9"; oId "CUFF.35.1"; tss_id "TSS21"; gene_symbol "Sgk3";
chr1	Cufflinks	exon	9886047	9886142	.	+	.	gene_id "XLOC_000016"; transcript_id "TCONS_00000026"; exon_number "10"; oId "CUFF.35.1"; tss_id "TSS21"; gene_symbol "Sgk3";
chr1	Cufflinks	exon	9888870	9889025	.	+	.	gene_id "XLOC_000016"; transcript_id "TCONS_00000026"; exon_number "11"; oId "CUFF.35.1"; tss_id "TSS21"; gene_symbol "Sgk3";
chr1	Cufflinks	exon	9891361	9891450	.	+	.	gene_id "XLOC_000016"; transcript_id "TCONS_00000026"; exon_number "12"; oId "CUFF.35.1"; tss_id "TSS21"; gene_symbol "Sgk3";
chr1	Cufflinks	exon	9898720	9899856	.	+	.	gene_id "XLOC_000016"; transcript_id "TCONS_00000026"; exon_number "13"; oId "CUFF.35.1"; tss_id "TSS21"; gene_symbol "Sgk3";
chr1	Cufflinks	exon	10121720	10121911	.	+	.	gene_id "XLOC_000017"; transcript_id "TCONS_00000027"; exon_number "1"; oId "CUFF.39.1"; tss_id "TSS22"; gene_symbol "Cspp1";
chr1	Cufflinks	exon	10126340	10126479	.	+	.	gene_id "XLOC_000017"; transcript_id "TCONS_00000027"; exon_number "2"; oId "CUFF.39.1"; tss_id "TSS22"; gene_symbol "Cspp1";
chr1	Cufflinks	exon	10127423	10127563	.	+	.	gene_id "XLOC_000017"; transcript_id "TCONS_00000027"; exon_number "3"; oId "CUFF.39.1"; tss_id "TSS22"; gene_symbol "Cspp1";
chr1	Cufflinks	exon	10129986	10129999	.	+	.	gene_id "XLOC_000017"; transcript_id "TCONS_00000027"; exon_number "4"; oId "CUFF.39.1"; tss_id "TSS22"; gene_symbol "Cspp1";
chr1	Cufflinks	exon	11262109	11264127	.	+	.	gene_id "XLOC_000023"; transcript_id "TCONS_00000033"; exon_number "1"; oId "CUFF.47.1"; tss_id "TSS29"; gene_symbol "Prex2";
chr1	Cufflinks	exon	13666060	13666158	.	+	.	gene_id "XLOC_000027"; transcript_id "TCONS_00000038"; exon_number "1"; oId "CUFF.61.1"; tss_id "TSS33"; gene_symbol "Xkr9";
chr1	Cufflinks	exon	13672126	13672764	.	+	.	gene_id "XLOC_000027"; transcript_id "TCONS_00000038"; exon_number "2"; oId "CUFF.61.1"; tss_id "TSS33"; gene_symbol "Xkr9";
chr1	Cufflinks	exon	13684056	13684276	.	+	.	gene_id "XLOC_000027"; transcript_id "TCONS_00000038"; exon_number "3"; oId "CUFF.61.1"; tss_id "TSS33"; gene_symbol "Xkr9";
chr1	Cufflinks	exon	13700755	13701450	.	+	.	gene_id "XLOC_000027"; transcript_id "TCONS_00000038"; exon_number "4"; oId "CUFF.61.1"; tss_id "TSS33"; gene_symbol "Xkr9";
chr1	Cufflinks	exon	15805646	15805957	.	+	.	gene_id "XLOC_000033"; transcript_id "TCONS_00000047"; exon_number "1"; oId "CUFF.69.2"; tss_id "TSS39"; gene_symbol "Terf1";
chr1	Cufflinks	exon	15807641	15807736	.	+	.	gene_id "XLOC_000033"; transcript_id "TCONS_00000047"; exon_number "2"; oId "CUFF.69.2"; tss_id "TSS39"; gene_symbol "Terf1";
chr1	Cufflinks	exon	15813041	15813162	.	+	.	gene_id "XLOC_000033"; transcript_id "TCONS_00000047"; exon_number "3"; oId "CUFF.69.2"; tss_id "TSS39"; gene_symbol "Terf1";
chr1	Cufflinks	exon	15815886	15815972	.	+	.	gene_id "XLOC_000033"; transcript_id "TCONS_00000047"; exon_number "4"; oId "CUFF.69.2"; tss_id "TSS39"; gene_symbol "Terf1";
chr1	Cufflinks	exon	15818934	15819083	.	+	.	gene_id "XLOC_000033"; transcript_id "TCONS_00000047"; exon_number "5"; oId "CUFF.69.2"; tss_id "TSS39"; gene_symbol "Terf1";
chr1	Cufflinks	exon	15819651	15819763	.	+	.	gene_id "XLOC_000033"; transcript_id "TCONS_00000047"; exon_number "6"; oId "CUFF.69.2"; tss_id "TSS39"; gene_symbol "Terf1";
chr1	Cufflinks	exon	15831507	15831566	.	+	.	gene_id "XLOC_000033"; transcript_id "TCONS_00000047"; exon_number "7"; oId "CUFF.69.2"; tss_id "TSS39"; gene_symbol "Terf1";
chr1	Cufflinks	exon	15833401	15833489	.	+	.	gene_id "XLOC_000033"; transcript_id "TCONS_00000047"; exon_number "8"; oId "CUFF.69.2"; tss_id "TSS39"; gene_symbol "Terf1";
chr1	Cufflinks	exon	15833890	15833965	.	+	.	gene_id "XLOC_000033"; transcript_id "TCONS_00000047"; exon_number "9"; oId "CUFF.69.2"; tss_id "TSS39"; gene_symbol "Terf1";
chr1	Cufflinks	exon	15805646	15805957	.	+	.	gene_id "XLOC_000033"; transcript_id "TCONS_00000048"; exon_number "1"; oId "CUFF.69.3"; tss_id "TSS39"; gene_symbol "Terf1";
chr1	Cufflinks	exon	15807641	15807736	.	+	.	gene_id "XLOC_000033"; transcript_id "TCONS_00000048"; exon_number "2"; oId "CUFF.69.3"; tss_id "TSS39"; gene_symbol "Terf1";
chr1	Cufflinks	exon	15813041	15813162	.	+	.	gene_id "XLOC_000033"; transcript_id "TCONS_00000048"; exon_number "3"; oId "CUFF.69.3"; tss_id "TSS39"; gene_symbol "Terf1";
chr1	Cufflinks	exon	15815886	15815972	.	+	.	gene_id "XLOC_000033"; transcript_id "TCONS_00000048"; exon_number "4"; oId "CUFF.69.3"; tss_id "TSS39"; gene_symbol "Terf1";
chr1	Cufflinks	exon	15818934	15819083	.	+	.	gene_id "XLOC_000033"; transcript_id "TCONS_00000048"; exon_number "5"; oId "CUFF.69.3"; tss_id "TSS39"; gene_symbol "Terf1";
chr1	Cufflinks	exon	15819651	15819763	.	+	.	gene_id "XLOC_000033"; transcript_id "TCONS_00000048"; exon_number "6"; oId "CUFF.69.3"; tss_id "TSS39"; gene_symbol "Terf1";
chr1	Cufflinks	exon	15831507	15831566	.	+	.	gene_id "XLOC_000033"; transcript_id "TCONS_00000048"; exon_number "7"; oId "CUFF.69.3"; tss_id "TSS39"; gene_symbol "Terf1";
chr1	Cufflinks	exon	15838182	15838288	.	+	.	gene_id "XLOC_000033"; transcript_id "TCONS_00000048"; exon_number "8"; oId "CUFF.69.3"; tss_id "TSS39"; gene_symbol "Terf1";
chr1	Cufflinks	exon	15842921	15843434	.	+	.	gene_id "XLOC_000033"; transcript_id "TCONS_00000048"; exon_number "9"; oId "CUFF.69.3"; tss_id "TSS39"; gene_symbol "Terf1";
chr1	Cufflinks	exon	15805655	15805957	.	+	.	gene_id "XLOC_000033"; transcript_id "TCONS_00000051"; exon_number "1"; oId "CUFF.69.5"; tss_id "TSS39"; gene_symbol "Terf1";
chr1	Cufflinks	exon	15807641	15807736	.	+	.	gene_id "XLOC_000033"; transcript_id "TCONS_00000051"; exon_number "2"; oId "CUFF.69.5"; tss_id "TSS39"; gene_symbol "Terf1";
chr1	Cufflinks	exon	15813041	15813162	.	+	.	gene_id "XLOC_000033"; transcript_id "TCONS_00000051"; exon_number "3"; oId "CUFF.69.5"; tss_id "TSS39"; gene_symbol "Terf1";
chr1	Cufflinks	exon	15815886	15815972	.	+	.	gene_id "XLOC_000033"; transcript_id "TCONS_00000051"; exon_number "4"; oId "CUFF.69.5"; tss_id "TSS39"; gene_symbol "Terf1";
chr1	Cufflinks	exon	15818934	15819083	.	+	.	gene_id "XLOC_000033"; transcript_id "TCONS_00000051"; exon_number "5"; oId "CUFF.69.5"; tss_id "TSS39"; gene_symbol "Terf1";
chr1	Cufflinks	exon	15819651	15819763	.	+	.	gene_id "XLOC_000033"; transcript_id "TCONS_00000051"; exon_number "6"; oId "CUFF.69.5"; tss_id "TSS39"; gene_symbol "Terf1";
chr1	Cufflinks	exon	15831507	15831566	.	+	.	gene_id "XLOC_000033"; transcript_id "TCONS_00000051"; exon_number "7"; oId "CUFF.69.5"; tss_id "TSS39"; gene_symbol "Terf1";
chr1	Cufflinks	exon	15833401	15833493	.	+	.	gene_id "XLOC_000033"; transcript_id "TCONS_00000051"; exon_number "8"; oId "CUFF.69.5"; tss_id "TSS39"; gene_symbol "Terf1";
chr1	Cufflinks	exon	15838185	15838288	.	+	.	gene_id "XLOC_000033"; transcript_id "TCONS_00000051"; exon_number "9"; oId "CUFF.69.5"; tss_id "TSS39"; gene_symbol "Terf1";
chr1	Cufflinks	exon	15842921	15843434	.	+	.	gene_id "XLOC_000033"; transcript_id "TCONS_00000051"; exon_number "10"; oId "CUFF.69.5"; tss_id "TSS39"; gene_symbol "Terf1";
chr1	Cufflinks	exon	16665218	16665505	.	+	.	gene_id "XLOC_000036"; transcript_id "TCONS_00000055"; exon_number "1"; oId "CUFF.81.2"; tss_id "TSS42"; gene_symbol "Tmem70";
chr1	Cufflinks	exon	16665708	16665867	.	+	.	gene_id "XLOC_000036"; transcript_id "TCONS_00000055"; exon_number "2"; oId "CUFF.81.2"; tss_id "TSS42"; gene_symbol "Tmem70";
chr1	Cufflinks	exon	16667668	16667773	.	+	.	gene_id "XLOC_000036"; transcript_id "TCONS_00000055"; exon_number "3"; oId "CUFF.81.2"; tss_id "TSS42"; gene_symbol "Tmem70";
chr1	Cufflinks	exon	16676968	16678275	.	+	.	gene_id "XLOC_000036"; transcript_id "TCONS_00000055"; exon_number "4"; oId "CUFF.81.2"; tss_id "TSS42"; gene_symbol "Tmem70";
chr1	Cufflinks	exon	16895645	16898258	.	+	.	gene_id "XLOC_000038"; transcript_id "TCONS_00000057"; exon_number "1"; oId "CUFF.86.1"; tss_id "TSS44"; gene_symbol "Gm28376";
chr1	Cufflinks	exon	17151051	17151391	.	+	.	gene_id "XLOC_000039"; transcript_id "TCONS_00000059"; exon_number "1"; oId "CUFF.87.2"; tss_id "TSS46"; gene_symbol "Gdap1";
chr1	Cufflinks	exon	17156961	17157134	.	+	.	gene_id "XLOC_000039"; transcript_id "TCONS_00000059"; exon_number "2"; oId "CUFF.87.2"; tss_id "TSS46"; gene_symbol "Gdap1";
chr1	Cufflinks	exon	17158409	17158503	.	+	.	gene_id "XLOC_000039"; transcript_id "TCONS_00000059"; exon_number "3"; oId "CUFF.87.2"; tss_id "TSS46"; gene_symbol "Gdap1";
chr1	Cufflinks	exon	17159924	17160038	.	+	.	gene_id "XLOC_000039"; transcript_id "TCONS_00000059"; exon_number "4"; oId "CUFF.87.2"; tss_id "TSS46"; gene_symbol "Gdap1";
chr1	Cufflinks	exon	17161127	17163468	.	+	.	gene_id "XLOC_000039"; transcript_id "TCONS_00000059"; exon_number "5"; oId "CUFF.87.2"; tss_id "TSS46"; gene_symbol "Gdap1";
chr1	Cufflinks	exon	17151103	17151244	.	+	.	gene_id "XLOC_000039"; transcript_id "TCONS_00000060"; exon_number "1"; oId "CUFF.87.3"; tss_id "TSS46"; gene_symbol "Gdap1";
chr1	Cufflinks	exon	17156961	17157134	.	+	.	gene_id "XLOC_000039"; transcript_id "TCONS_00000060"; exon_number "2"; oId "CUFF.87.3"; tss_id "TSS46"; gene_symbol "Gdap1";
chr1	Cufflinks	exon	17158409	17158503	.	+	.	gene_id "XLOC_000039"; transcript_id "TCONS_00000060"; exon_number "3"; oId "CUFF.87.3"; tss_id "TSS46"; gene_symbol "Gdap1";
chr1	Cufflinks	exon	17159924	17160014	.	+	.	gene_id "XLOC_000039"; transcript_id "TCONS_00000060"; exon_number "4"; oId "CUFF.87.3"; tss_id "TSS46"; gene_symbol "Gdap1";
chr1	Cufflinks	exon	17151103	17151391	.	+	.	gene_id "XLOC_000039"; transcript_id "TCONS_00000061"; exon_number "1"; oId "CUFF.87.4"; tss_id "TSS46"; gene_symbol "Gdap1";
chr1	Cufflinks	exon	17156965	17157134	.	+	.	gene_id "XLOC_000039"; transcript_id "TCONS_00000061"; exon_number "2"; oId "CUFF.87.4"; tss_id "TSS46"; gene_symbol "Gdap1";
chr1	Cufflinks	exon	17158409	17158503	.	+	.	gene_id "XLOC_000039"; transcript_id "TCONS_00000061"; exon_number "3"; oId "CUFF.87.4"; tss_id "TSS46"; gene_symbol "Gdap1";
chr1	Cufflinks	exon	17159924	17160038	.	+	.	gene_id "XLOC_000039"; transcript_id "TCONS_00000061"; exon_number "4"; oId "CUFF.87.4"; tss_id "TSS46"; gene_symbol "Gdap1";
chr1	Cufflinks	exon	17161127	17163468	.	+	.	gene_id "XLOC_000039"; transcript_id "TCONS_00000061"; exon_number "5"; oId "CUFF.87.4"; tss_id "TSS46"; gene_symbol "Gdap1";
chr1	Cufflinks	exon	17168348	17168525	.	+	.	gene_id "XLOC_000041"; transcript_id "TCONS_00000063"; exon_number "1"; oId "CUFF.89.1"; tss_id "TSS48"; gene_symbol "Gm28784";
chr1	Cufflinks	exon	17171795	17171961	.	+	.	gene_id "XLOC_000041"; transcript_id "TCONS_00000063"; exon_number "2"; oId "CUFF.89.1"; tss_id "TSS48"; gene_symbol "Gm28784";
chr1	Cufflinks	exon	17172724	17173106	.	+	.	gene_id "XLOC_000041"; transcript_id "TCONS_00000063"; exon_number "3"; oId "CUFF.89.1"; tss_id "TSS48"; gene_symbol "Gm28784";
chr1	Cufflinks	exon	17168413	17168525	.	+	.	gene_id "XLOC_000041"; transcript_id "TCONS_00000064"; exon_number "1"; oId "CUFF.89.2"; tss_id "TSS48"; gene_symbol "Gm28784";
chr1	Cufflinks	exon	17172724	17173106	.	+	.	gene_id "XLOC_000041"; transcript_id "TCONS_00000064"; exon_number "2"; oId "CUFF.89.2"; tss_id "TSS48"; gene_symbol "Gm28784";
chr1	Cufflinks	exon	19226082	19226180	.	+	.	gene_id "XLOC_000045"; transcript_id "TCONS_00000068"; exon_number "1"; oId "CUFF.95.1"; tss_id "TSS52"; gene_symbol "Tfap2b";
chr1	Cufflinks	exon	19226436	19226655	.	+	.	gene_id "XLOC_000045"; transcript_id "TCONS_00000068"; exon_number "2"; oId "CUFF.95.1"; tss_id "TSS52"; gene_symbol "Tfap2b";
chr1	Cufflinks	exon	19228442	19228560	.	+	.	gene_id "XLOC_000045"; transcript_id "TCONS_00000068"; exon_number "3"; oId "CUFF.95.1"; tss_id "TSS52"; gene_symbol "Tfap2b";
chr1	Cufflinks	exon	19231013	19231154	.	+	.	gene_id "XLOC_000045"; transcript_id "TCONS_00000068"; exon_number "4"; oId "CUFF.95.1"; tss_id "TSS52"; gene_symbol "Tfap2b";
chr1	Cufflinks	exon	19234050	19234380	.	+	.	gene_id "XLOC_000045"; transcript_id "TCONS_00000068"; exon_number "5"; oId "CUFF.95.1"; tss_id "TSS52"; gene_symbol "Tfap2b";
chr1	Cufflinks	exon	21329392	21329494	.	+	.	gene_id "XLOC_000053"; transcript_id "TCONS_00000076"; exon_number "1"; oId "CUFF.107.1"; tss_id "TSS60"; gene_symbol "Khdc1a";
chr1	Cufflinks	exon	21347329	21347488	.	+	.	gene_id "XLOC_000053"; transcript_id "TCONS_00000076"; exon_number "2"; oId "CUFF.107.1"; tss_id "TSS60"; gene_symbol "Khdc1a";
chr1	Cufflinks	exon	21349959	21350119	.	+	.	gene_id "XLOC_000053"; transcript_id "TCONS_00000076"; exon_number "3"; oId "CUFF.107.1"; tss_id "TSS60"; gene_symbol "Khdc1a";
chr1	Cufflinks	exon	21350258	21350440	.	+	.	gene_id "XLOC_000053"; transcript_id "TCONS_00000076"; exon_number "4"; oId "CUFF.107.1"; tss_id "TSS60"; gene_symbol "Khdc1a";
chr1	Cufflinks	exon	21350876	21352200	.	+	.	gene_id "XLOC_000053"; transcript_id "TCONS_00000076"; exon_number "5"; oId "CUFF.107.1"; tss_id "TSS60"; gene_symbol "Khdc1a";
chr1	Cufflinks	exon	21368655	21368757	.	+	.	gene_id "XLOC_000054"; transcript_id "TCONS_00000079"; exon_number "1"; oId "CUFF.108.2"; tss_id "TSS63"; gene_symbol "Khdc1c";
chr1	Cufflinks	exon	21369510	21370844	.	+	.	gene_id "XLOC_000054"; transcript_id "TCONS_00000079"; exon_number "2"; oId "CUFF.108.2"; tss_id "TSS63"; gene_symbol "Khdc1c";
chr1	Cufflinks	exon	21383439	21384036	.	+	.	gene_id "XLOC_000055"; transcript_id "TCONS_00000080"; exon_number "1"; oId "CUFF.109.1"; tss_id "TSS64"; gene_symbol "Khdc1b";
chr1	Cufflinks	exon	21384175	21384290	.	+	.	gene_id "XLOC_000055"; transcript_id "TCONS_00000080"; exon_number "2"; oId "CUFF.109.1"; tss_id "TSS64"; gene_symbol "Khdc1b";
chr1	Cufflinks	exon	21384802	21386389	.	+	.	gene_id "XLOC_000055"; transcript_id "TCONS_00000080"; exon_number "3"; oId "CUFF.109.1"; tss_id "TSS64"; gene_symbol "Khdc1b";
chr1	Cufflinks	exon	24678742	24678816	.	+	.	gene_id "XLOC_000062"; transcript_id "TCONS_00000089"; exon_number "1"; oId "CUFF.124.2"; tss_id "TSS72"; gene_symbol "Lmbrd1";
chr1	Cufflinks	exon	24685397	24685573	.	+	.	gene_id "XLOC_000062"; transcript_id "TCONS_00000089"; exon_number "2"; oId "CUFF.124.2"; tss_id "TSS72"; gene_symbol "Lmbrd1";
chr1	Cufflinks	exon	24692946	24693001	.	+	.	gene_id "XLOC_000062"; transcript_id "TCONS_00000089"; exon_number "3"; oId "CUFF.124.2"; tss_id "TSS72"; gene_symbol "Lmbrd1";
chr1	Cufflinks	exon	24704821	24704918	.	+	.	gene_id "XLOC_000062"; transcript_id "TCONS_00000089"; exon_number "4"; oId "CUFF.124.2"; tss_id "TSS72"; gene_symbol "Lmbrd1";
chr1	Cufflinks	exon	24705977	24706044	.	+	.	gene_id "XLOC_000062"; transcript_id "TCONS_00000089"; exon_number "5"; oId "CUFF.124.2"; tss_id "TSS72"; gene_symbol "Lmbrd1";
chr1	Cufflinks	exon	24711512	24711600	.	+	.	gene_id "XLOC_000062"; transcript_id "TCONS_00000089"; exon_number "6"; oId "CUFF.124.2"; tss_id "TSS72"; gene_symbol "Lmbrd1";
chr1	Cufflinks	exon	24714909	24714982	.	+	.	gene_id "XLOC_000062"; transcript_id "TCONS_00000089"; exon_number "7"; oId "CUFF.124.2"; tss_id "TSS72"; gene_symbol "Lmbrd1";
chr1	Cufflinks	exon	24728546	24728671	.	+	.	gene_id "XLOC_000062"; transcript_id "TCONS_00000089"; exon_number "8"; oId "CUFF.124.2"; tss_id "TSS72"; gene_symbol "Lmbrd1";
chr1	Cufflinks	exon	24731747	24731899	.	+	.	gene_id "XLOC_000062"; transcript_id "TCONS_00000089"; exon_number "9"; oId "CUFF.124.2"; tss_id "TSS72"; gene_symbol "Lmbrd1";
chr1	Cufflinks	exon	24743883	24743947	.	+	.	gene_id "XLOC_000062"; transcript_id "TCONS_00000089"; exon_number "10"; oId "CUFF.124.2"; tss_id "TSS72"; gene_symbol "Lmbrd1";
chr1	Cufflinks	exon	24744256	24744358	.	+	.	gene_id "XLOC_000062"; transcript_id "TCONS_00000089"; exon_number "11"; oId "CUFF.124.2"; tss_id "TSS72"; gene_symbol "Lmbrd1";
chr1	Cufflinks	exon	24744866	24744970	.	+	.	gene_id "XLOC_000062"; transcript_id "TCONS_00000089"; exon_number "12"; oId "CUFF.124.2"; tss_id "TSS72"; gene_symbol "Lmbrd1";
chr1	Cufflinks	exon	24746805	24746954	.	+	.	gene_id "XLOC_000062"; transcript_id "TCONS_00000089"; exon_number "13"; oId "CUFF.124.2"; tss_id "TSS72"; gene_symbol "Lmbrd1";
chr1	Cufflinks	exon	24748800	24748878	.	+	.	gene_id "XLOC_000062"; transcript_id "TCONS_00000089"; exon_number "14"; oId "CUFF.124.2"; tss_id "TSS72"; gene_symbol "Lmbrd1";
chr1	Cufflinks	exon	24762192	24762283	.	+	.	gene_id "XLOC_000062"; transcript_id "TCONS_00000089"; exon_number "15"; oId "CUFF.124.2"; tss_id "TSS72"; gene_symbol "Lmbrd1";
chr1	Cufflinks	exon	24762623	24763568	.	+	.	gene_id "XLOC_000062"; transcript_id "TCONS_00000089"; exon_number "16"; oId "CUFF.124.2"; tss_id "TSS72"; gene_symbol "Lmbrd1";
chr1	Cufflinks	exon	34498412	34498628	.	+	.	gene_id "XLOC_000080"; transcript_id "TCONS_00000109"; exon_number "1"; oId "CUFF.162.2"; tss_id "TSS91"; gene_symbol "Prss39";
chr1	Cufflinks	exon	34499325	34499390	.	+	.	gene_id "XLOC_000080"; transcript_id "TCONS_00000109"; exon_number "2"; oId "CUFF.162.2"; tss_id "TSS91"; gene_symbol "Prss39";
chr1	Cufflinks	exon	34500016	34500290	.	+	.	gene_id "XLOC_000080"; transcript_id "TCONS_00000109"; exon_number "3"; oId "CUFF.162.2"; tss_id "TSS91"; gene_symbol "Prss39";
chr1	Cufflinks	exon	34502027	34502196	.	+	.	gene_id "XLOC_000080"; transcript_id "TCONS_00000109"; exon_number "4"; oId "CUFF.162.2"; tss_id "TSS91"; gene_symbol "Prss39";
chr1	Cufflinks	exon	34502624	34503060	.	+	.	gene_id "XLOC_000080"; transcript_id "TCONS_00000109"; exon_number "5"; oId "CUFF.162.2"; tss_id "TSS91"; gene_symbol "Prss39";
chr1	Cufflinks	exon	34537122	34537246	.	+	.	gene_id "XLOC_000081"; transcript_id "TCONS_00000110"; exon_number "1"; oId "CUFF.163.1"; tss_id "TSS92"; gene_symbol "Cfc1";
chr1	Cufflinks	exon	34537326	34537435	.	+	.	gene_id "XLOC_000081"; transcript_id "TCONS_00000110"; exon_number "2"; oId "CUFF.163.1"; tss_id "TSS92"; gene_symbol "Cfc1";
chr1	Cufflinks	exon	34544025	34544319	.	+	.	gene_id "XLOC_000081"; transcript_id "TCONS_00000110"; exon_number "3"; oId "CUFF.163.1"; tss_id "TSS92"; gene_symbol "Cfc1";
chr1	Cufflinks	exon	37153849	37154043	.	+	.	gene_id "XLOC_000090"; transcript_id "TCONS_00000121"; exon_number "1"; oId "CUFF.186.2"; tss_id "TSS101"; gene_symbol "Vwa3b";
chr1	Cufflinks	exon	37157333	37157451	.	+	.	gene_id "XLOC_000090"; transcript_id "TCONS_00000121"; exon_number "2"; oId "CUFF.186.2"; tss_id "TSS101"; gene_symbol "Vwa3b";
chr1	Cufflinks	exon	37164500	37164550	.	+	.	gene_id "XLOC_000090"; transcript_id "TCONS_00000121"; exon_number "3"; oId "CUFF.186.2"; tss_id "TSS101"; gene_symbol "Vwa3b";
chr1	Cufflinks	exon	37165646	37165847	.	+	.	gene_id "XLOC_000090"; transcript_id "TCONS_00000121"; exon_number "4"; oId "CUFF.186.2"; tss_id "TSS101"; gene_symbol "Vwa3b";
chr1	Cufflinks	exon	37173839	37173946	.	+	.	gene_id "XLOC_000090"; transcript_id "TCONS_00000121"; exon_number "5"; oId "CUFF.186.2"; tss_id "TSS101"; gene_symbol "Vwa3b";
chr1	Cufflinks	exon	37175496	37175620	.	+	.	gene_id "XLOC_000090"; transcript_id "TCONS_00000121"; exon_number "6"; oId "CUFF.186.2"; tss_id "TSS101"; gene_symbol "Vwa3b";
chr1	Cufflinks	exon	37177329	37177466	.	+	.	gene_id "XLOC_000090"; transcript_id "TCONS_00000121"; exon_number "7"; oId "CUFF.186.2"; tss_id "TSS101"; gene_symbol "Vwa3b";
chr1	Cufflinks	exon	37179117	37179217	.	+	.	gene_id "XLOC_000090"; transcript_id "TCONS_00000121"; exon_number "8"; oId "CUFF.186.2"; tss_id "TSS101"; gene_symbol "Vwa3b";
chr1	Cufflinks	exon	37186529	37187124	.	+	.	gene_id "XLOC_000090"; transcript_id "TCONS_00000121"; exon_number "9"; oId "CUFF.186.2"; tss_id "TSS101"; gene_symbol "Vwa3b";
chr1	Cufflinks	exon	37187554	37187605	.	+	.	gene_id "XLOC_000090"; transcript_id "TCONS_00000121"; exon_number "10"; oId "CUFF.186.2"; tss_id "TSS101"; gene_symbol "Vwa3b";
chr1	Cufflinks	exon	37430137	37430337	.	+	.	gene_id "XLOC_000092"; transcript_id "TCONS_00000123"; exon_number "1"; oId "CUFF.191.1"; tss_id "TSS103"; gene_symbol "Unc50";
chr1	Cufflinks	exon	37431293	37431576	.	+	.	gene_id "XLOC_000092"; transcript_id "TCONS_00000123"; exon_number "2"; oId "CUFF.191.1"; tss_id "TSS103"; gene_symbol "Unc50";
chr1	Cufflinks	exon	37432551	37432671	.	+	.	gene_id "XLOC_000092"; transcript_id "TCONS_00000123"; exon_number "3"; oId "CUFF.191.1"; tss_id "TSS103"; gene_symbol "Unc50";
chr1	Cufflinks	exon	37437162	37437301	.	+	.	gene_id "XLOC_000092"; transcript_id "TCONS_00000123"; exon_number "4"; oId "CUFF.191.1"; tss_id "TSS103"; gene_symbol "Unc50";
chr1	Cufflinks	exon	37437377	37437478	.	+	.	gene_id "XLOC_000092"; transcript_id "TCONS_00000123"; exon_number "5"; oId "CUFF.191.1"; tss_id "TSS103"; gene_symbol "Unc50";
chr1	Cufflinks	exon	37438682	37438985	.	+	.	gene_id "XLOC_000092"; transcript_id "TCONS_00000123"; exon_number "6"; oId "CUFF.191.1"; tss_id "TSS103"; gene_symbol "Unc50";
chr1	Cufflinks	exon	37430182	37430422	.	+	.	gene_id "XLOC_000092"; transcript_id "TCONS_00000126"; exon_number "1"; oId "CUFF.191.4"; tss_id "TSS103"; gene_symbol "Unc50";
chr1	Cufflinks	exon	37431293	37431576	.	+	.	gene_id "XLOC_000092"; transcript_id "TCONS_00000126"; exon_number "2"; oId "CUFF.191.4"; tss_id "TSS103"; gene_symbol "Unc50";
chr1	Cufflinks	exon	37432551	37432671	.	+	.	gene_id "XLOC_000092"; transcript_id "TCONS_00000126"; exon_number "3"; oId "CUFF.191.4"; tss_id "TSS103"; gene_symbol "Unc50";
chr1	Cufflinks	exon	37437162	37437301	.	+	.	gene_id "XLOC_000092"; transcript_id "TCONS_00000126"; exon_number "4"; oId "CUFF.191.4"; tss_id "TSS103"; gene_symbol "Unc50";
chr1	Cufflinks	exon	37437377	37437478	.	+	.	gene_id "XLOC_000092"; transcript_id "TCONS_00000126"; exon_number "5"; oId "CUFF.191.4"; tss_id "TSS103"; gene_symbol "Unc50";
chr1	Cufflinks	exon	37438682	37438985	.	+	.	gene_id "XLOC_000092"; transcript_id "TCONS_00000126"; exon_number "6"; oId "CUFF.191.4"; tss_id "TSS103"; gene_symbol "Unc50";
chr1	Cufflinks	exon	37872611	37872850	.	+	.	gene_id "XLOC_000095"; transcript_id "TCONS_00000133"; exon_number "1"; oId "CUFF.197.2"; tss_id "TSS107"; gene_symbol "Lipt1";
chr1	Cufflinks	exon	37874864	37876222	.	+	.	gene_id "XLOC_000095"; transcript_id "TCONS_00000133"; exon_number "2"; oId "CUFF.197.2"; tss_id "TSS107"; gene_symbol "Lipt1";
chr1	Cufflinks	exon	37997967	37998324	.	+	.	gene_id "XLOC_000097"; transcript_id "TCONS_00000136"; exon_number "1"; oId "CUFF.201.1"; tss_id "TSS109"; gene_symbol "Eif5b";
chr1	Cufflinks	exon	38017806	38017931	.	+	.	gene_id "XLOC_000097"; transcript_id "TCONS_00000136"; exon_number "2"; oId "CUFF.201.1"; tss_id "TSS109"; gene_symbol "Eif5b";
chr1	Cufflinks	exon	38018025	38018109	.	+	.	gene_id "XLOC_000097"; transcript_id "TCONS_00000136"; exon_number "3"; oId "CUFF.201.1"; tss_id "TSS109"; gene_symbol "Eif5b";
chr1	Cufflinks	exon	38018865	38018973	.	+	.	gene_id "XLOC_000097"; transcript_id "TCONS_00000136"; exon_number "4"; oId "CUFF.201.1"; tss_id "TSS109"; gene_symbol "Eif5b";
chr1	Cufflinks	exon	38021594	38021610	.	+	.	gene_id "XLOC_000097"; transcript_id "TCONS_00000136"; exon_number "5"; oId "CUFF.201.1"; tss_id "TSS109"; gene_symbol "Eif5b";
chr1	Cufflinks	exon	39367840	39367860	.	+	.	gene_id "XLOC_000100"; transcript_id "TCONS_00000141"; exon_number "1"; oId "CUFF.207.2"; tss_id "TSS112"; gene_symbol "Rpl31";
chr1	Cufflinks	exon	39368051	39368255	.	+	.	gene_id "XLOC_000100"; transcript_id "TCONS_00000141"; exon_number "2"; oId "CUFF.207.2"; tss_id "TSS112"; gene_symbol "Rpl31";
chr1	Cufflinks	exon	39370014	39370139	.	+	.	gene_id "XLOC_000100"; transcript_id "TCONS_00000141"; exon_number "3"; oId "CUFF.207.2"; tss_id "TSS112"; gene_symbol "Rpl31";
chr1	Cufflinks	exon	39370954	39371066	.	+	.	gene_id "XLOC_000100"; transcript_id "TCONS_00000141"; exon_number "4"; oId "CUFF.207.2"; tss_id "TSS112"; gene_symbol "Rpl31";
chr1	Cufflinks	exon	39371302	39371372	.	+	.	gene_id "XLOC_000100"; transcript_id "TCONS_00000141"; exon_number "5"; oId "CUFF.207.2"; tss_id "TSS112"; gene_symbol "Rpl31";
chr1	Cufflinks	exon	39367846	39367934	.	+	.	gene_id "XLOC_000100"; transcript_id "TCONS_00000142"; exon_number "1"; oId "CUFF.207.3"; tss_id "TSS112"; gene_symbol "Rpl31";
chr1	Cufflinks	exon	39368120	39368255	.	+	.	gene_id "XLOC_000100"; transcript_id "TCONS_00000142"; exon_number "2"; oId "CUFF.207.3"; tss_id "TSS112"; gene_symbol "Rpl31";
chr1	Cufflinks	exon	39370014	39370139	.	+	.	gene_id "XLOC_000100"; transcript_id "TCONS_00000142"; exon_number "3"; oId "CUFF.207.3"; tss_id "TSS112"; gene_symbol "Rpl31";
chr1	Cufflinks	exon	39370954	39371066	.	+	.	gene_id "XLOC_000100"; transcript_id "TCONS_00000142"; exon_number "4"; oId "CUFF.207.3"; tss_id "TSS112"; gene_symbol "Rpl31";
chr1	Cufflinks	exon	39371302	39371372	.	+	.	gene_id "XLOC_000100"; transcript_id "TCONS_00000142"; exon_number "5"; oId "CUFF.207.3"; tss_id "TSS112"; gene_symbol "Rpl31";
chr1	Cufflinks	exon	39367923	39367992	.	+	.	gene_id "XLOC_000100"; transcript_id "TCONS_00000143"; exon_number "1"; oId "CUFF.207.4"; tss_id "TSS112"; gene_symbol "Rpl31";
chr1	Cufflinks	exon	39368149	39368255	.	+	.	gene_id "XLOC_000100"; transcript_id "TCONS_00000143"; exon_number "2"; oId "CUFF.207.4"; tss_id "TSS112"; gene_symbol "Rpl31";
chr1	Cufflinks	exon	39370014	39370139	.	+	.	gene_id "XLOC_000100"; transcript_id "TCONS_00000143"; exon_number "3"; oId "CUFF.207.4"; tss_id "TSS112"; gene_symbol "Rpl31";
chr1	Cufflinks	exon	39370954	39371066	.	+	.	gene_id "XLOC_000100"; transcript_id "TCONS_00000143"; exon_number "4"; oId "CUFF.207.4"; tss_id "TSS112"; gene_symbol "Rpl31";
chr1	Cufflinks	exon	39371302	39371372	.	+	.	gene_id "XLOC_000100"; transcript_id "TCONS_00000143"; exon_number "5"; oId "CUFF.207.4"; tss_id "TSS112"; gene_symbol "Rpl31";
chr1	Cufflinks	exon	45814643	45814716	.	+	.	gene_id "XLOC_000115"; transcript_id "TCONS_00000159"; exon_number "1"; oId "CUFF.239.2"; tss_id "TSS128"; gene_symbol "Wdr75";
chr1	Cufflinks	exon	45816477	45816634	.	+	.	gene_id "XLOC_000115"; transcript_id "TCONS_00000159"; exon_number "2"; oId "CUFF.239.2"; tss_id "TSS128"; gene_symbol "Wdr75";
chr1	Cufflinks	exon	45817263	45817443	.	+	.	gene_id "XLOC_000115"; transcript_id "TCONS_00000159"; exon_number "3"; oId "CUFF.239.2"; tss_id "TSS128"; gene_symbol "Wdr75";
chr1	Cufflinks	exon	45818164	45818264	.	+	.	gene_id "XLOC_000115"; transcript_id "TCONS_00000159"; exon_number "4"; oId "CUFF.239.2"; tss_id "TSS128"; gene_symbol "Wdr75";
chr1	Cufflinks	exon	45818822	45818917	.	+	.	gene_id "XLOC_000115"; transcript_id "TCONS_00000159"; exon_number "5"; oId "CUFF.239.2"; tss_id "TSS128"; gene_symbol "Wdr75";
chr1	Cufflinks	exon	45819489	45819658	.	+	.	gene_id "XLOC_000115"; transcript_id "TCONS_00000159"; exon_number "6"; oId "CUFF.239.2"; tss_id "TSS128"; gene_symbol "Wdr75";
chr1	Cufflinks	exon	45820131	45820190	.	+	.	gene_id "XLOC_000115"; transcript_id "TCONS_00000159"; exon_number "7"; oId "CUFF.239.2"; tss_id "TSS128"; gene_symbol "Wdr75";
chr1	Cufflinks	exon	45822448	45822594	.	+	.	gene_id "XLOC_000115"; transcript_id "TCONS_00000159"; exon_number "8"; oId "CUFF.239.2"; tss_id "TSS128"; gene_symbol "Wdr75";
chr1	Cufflinks	exon	45822883	45822974	.	+	.	gene_id "XLOC_000115"; transcript_id "TCONS_00000159"; exon_number "9"; oId "CUFF.239.2"; tss_id "TSS128"; gene_symbol "Wdr75";
chr1	Cufflinks	exon	45823308	45823636	.	+	.	gene_id "XLOC_000115"; transcript_id "TCONS_00000159"; exon_number "10"; oId "CUFF.239.2"; tss_id "TSS128"; gene_symbol "Wdr75";
chr1	Cufflinks	exon	46639148	46639366	.	+	.	gene_id "XLOC_000117"; transcript_id "TCONS_00000161"; exon_number "1"; oId "CUFF.242.1"; tss_id "TSS130"; gene_symbol "Dnah7c";
chr1	Cufflinks	exon	46639527	46639703	.	+	.	gene_id "XLOC_000117"; transcript_id "TCONS_00000161"; exon_number "2"; oId "CUFF.242.1"; tss_id "TSS130"; gene_symbol "Dnah7c";
chr1	Cufflinks	exon	46646994	46647125	.	+	.	gene_id "XLOC_000117"; transcript_id "TCONS_00000161"; exon_number "3"; oId "CUFF.242.1"; tss_id "TSS130"; gene_symbol "Dnah7c";
chr1	Cufflinks	exon	46649210	46649434	.	+	.	gene_id "XLOC_000117"; transcript_id "TCONS_00000161"; exon_number "4"; oId "CUFF.242.1"; tss_id "TSS130"; gene_symbol "Dnah7c";
chr1	Cufflinks	exon	46653986	46654183	.	+	.	gene_id "XLOC_000117"; transcript_id "TCONS_00000161"; exon_number "5"; oId "CUFF.242.1"; tss_id "TSS130"; gene_symbol "Dnah7c";
chr1	Cufflinks	exon	46655477	46655587	.	+	.	gene_id "XLOC_000117"; transcript_id "TCONS_00000161"; exon_number "6"; oId "CUFF.242.1"; tss_id "TSS130"; gene_symbol "Dnah7c";
chr1	Cufflinks	exon	52008224	52008314	.	+	.	gene_id "XLOC_000119"; transcript_id "TCONS_00000164"; exon_number "1"; oId "CUFF.253.2"; tss_id "TSS133"; gene_symbol "Gm28177";
chr1	Cufflinks	exon	52011783	52011911	.	+	.	gene_id "XLOC_000119"; transcript_id "TCONS_00000164"; exon_number "2"; oId "CUFF.253.2"; tss_id "TSS133"; gene_symbol "Gm28177";
chr1	Cufflinks	exon	52013790	52013934	.	+	.	gene_id "XLOC_000119"; transcript_id "TCONS_00000164"; exon_number "3"; oId "CUFF.253.2"; tss_id "TSS133"; gene_symbol "Gm28177";
chr1	Cufflinks	exon	52065315	52065413	.	+	.	gene_id "XLOC_000119"; transcript_id "TCONS_00000164"; exon_number "4"; oId "CUFF.253.2"; tss_id "TSS133"; gene_symbol "Gm28177";
chr1	Cufflinks	exon	52068746	52068838	.	+	.	gene_id "XLOC_000119"; transcript_id "TCONS_00000164"; exon_number "5"; oId "CUFF.253.2"; tss_id "TSS133"; gene_symbol "Gm28177";
chr1	Cufflinks	exon	52071861	52071939	.	+	.	gene_id "XLOC_000119"; transcript_id "TCONS_00000164"; exon_number "6"; oId "CUFF.253.2"; tss_id "TSS133"; gene_symbol "Gm28177";
chr1	Cufflinks	exon	52074677	52074762	.	+	.	gene_id "XLOC_000119"; transcript_id "TCONS_00000164"; exon_number "7"; oId "CUFF.253.2"; tss_id "TSS133"; gene_symbol "Gm28177";
chr1	Cufflinks	exon	52076533	52076684	.	+	.	gene_id "XLOC_000119"; transcript_id "TCONS_00000164"; exon_number "8"; oId "CUFF.253.2"; tss_id "TSS133"; gene_symbol "Gm28177";
chr1	Cufflinks	exon	52078494	52078652	.	+	.	gene_id "XLOC_000119"; transcript_id "TCONS_00000164"; exon_number "9"; oId "CUFF.253.2"; tss_id "TSS133"; gene_symbol "Gm28177";
chr1	Cufflinks	exon	52079741	52079833	.	+	.	gene_id "XLOC_000119"; transcript_id "TCONS_00000164"; exon_number "10"; oId "CUFF.253.2"; tss_id "TSS133"; gene_symbol "Gm28177";
chr1	Cufflinks	exon	52082518	52082577	.	+	.	gene_id "XLOC_000119"; transcript_id "TCONS_00000164"; exon_number "11"; oId "CUFF.253.2"; tss_id "TSS133"; gene_symbol "Gm28177";
chr1	Cufflinks	exon	52082862	52082879	.	+	.	gene_id "XLOC_000119"; transcript_id "TCONS_00000164"; exon_number "12"; oId "CUFF.253.2"; tss_id "TSS133"; gene_symbol "Gm28177";
chr1	Cufflinks	exon	52082978	52083071	.	+	.	gene_id "XLOC_000119"; transcript_id "TCONS_00000164"; exon_number "13"; oId "CUFF.253.2"; tss_id "TSS133"; gene_symbol "Gm28177";
chr1	Cufflinks	exon	52084079	52084123	.	+	.	gene_id "XLOC_000119"; transcript_id "TCONS_00000164"; exon_number "14"; oId "CUFF.253.2"; tss_id "TSS133"; gene_symbol "Gm28177";
chr1	Cufflinks	exon	52096785	52096868	.	+	.	gene_id "XLOC_000119"; transcript_id "TCONS_00000164"; exon_number "15"; oId "CUFF.253.2"; tss_id "TSS133"; gene_symbol "Gm28177";
chr1	Cufflinks	exon	52098387	52098485	.	+	.	gene_id "XLOC_000119"; transcript_id "TCONS_00000164"; exon_number "16"; oId "CUFF.253.2"; tss_id "TSS133"; gene_symbol "Gm28177";
chr1	Cufflinks	exon	52100324	52100459	.	+	.	gene_id "XLOC_000119"; transcript_id "TCONS_00000164"; exon_number "17"; oId "CUFF.253.2"; tss_id "TSS133"; gene_symbol "Gm28177";
chr1	Cufflinks	exon	52101852	52101901	.	+	.	gene_id "XLOC_000119"; transcript_id "TCONS_00000164"; exon_number "18"; oId "CUFF.253.2"; tss_id "TSS133"; gene_symbol "Gm28177";
chr1	Cufflinks	exon	52102117	52102211	.	+	.	gene_id "XLOC_000119"; transcript_id "TCONS_00000164"; exon_number "19"; oId "CUFF.253.2"; tss_id "TSS133"; gene_symbol "Gm28177";
chr1	Cufflinks	exon	52102481	52102617	.	+	.	gene_id "XLOC_000119"; transcript_id "TCONS_00000164"; exon_number "20"; oId "CUFF.253.2"; tss_id "TSS133"; gene_symbol "Gm28177";
chr1	Cufflinks	exon	52102848	52103039	.	+	.	gene_id "XLOC_000119"; transcript_id "TCONS_00000164"; exon_number "21"; oId "CUFF.253.2"; tss_id "TSS133"; gene_symbol "Gm28177";
chr1	Cufflinks	exon	52105206	52105272	.	+	.	gene_id "XLOC_000119"; transcript_id "TCONS_00000164"; exon_number "22"; oId "CUFF.253.2"; tss_id "TSS133"; gene_symbol "Gm28177";
chr1	Cufflinks	exon	52105668	52105776	.	+	.	gene_id "XLOC_000119"; transcript_id "TCONS_00000164"; exon_number "23"; oId "CUFF.253.2"; tss_id "TSS133"; gene_symbol "Gm28177";
chr1	Cufflinks	exon	52106910	52107186	.	+	.	gene_id "XLOC_000119"; transcript_id "TCONS_00000164"; exon_number "24"; oId "CUFF.253.2"; tss_id "TSS133"; gene_symbol "Gm28177";
chr1	Cufflinks	exon	52845044	52845144	.	+	.	gene_id "XLOC_000121"; transcript_id "TCONS_00000166"; exon_number "1"; oId "CUFF.258.1"; tss_id "TSS135"; gene_symbol "Hibch";
chr1	Cufflinks	exon	52853668	52853710	.	+	.	gene_id "XLOC_000121"; transcript_id "TCONS_00000166"; exon_number "2"; oId "CUFF.258.1"; tss_id "TSS135"; gene_symbol "Hibch";
chr1	Cufflinks	exon	52860030	52860165	.	+	.	gene_id "XLOC_000121"; transcript_id "TCONS_00000166"; exon_number "3"; oId "CUFF.258.1"; tss_id "TSS135"; gene_symbol "Hibch";
chr1	Cufflinks	exon	52862268	52862352	.	+	.	gene_id "XLOC_000121"; transcript_id "TCONS_00000166"; exon_number "4"; oId "CUFF.258.1"; tss_id "TSS135"; gene_symbol "Hibch";
chr1	Cufflinks	exon	52865549	52865629	.	+	.	gene_id "XLOC_000121"; transcript_id "TCONS_00000166"; exon_number "5"; oId "CUFF.258.1"; tss_id "TSS135"; gene_symbol "Hibch";
chr1	Cufflinks	exon	52868906	52868958	.	+	.	gene_id "XLOC_000121"; transcript_id "TCONS_00000166"; exon_number "6"; oId "CUFF.258.1"; tss_id "TSS135"; gene_symbol "Hibch";
chr1	Cufflinks	exon	52885103	52885181	.	+	.	gene_id "XLOC_000121"; transcript_id "TCONS_00000166"; exon_number "7"; oId "CUFF.258.1"; tss_id "TSS135"; gene_symbol "Hibch";
chr1	Cufflinks	exon	52901188	52901333	.	+	.	gene_id "XLOC_000121"; transcript_id "TCONS_00000166"; exon_number "8"; oId "CUFF.258.1"; tss_id "TSS135"; gene_symbol "Hibch";
chr1	Cufflinks	exon	52902847	52902933	.	+	.	gene_id "XLOC_000121"; transcript_id "TCONS_00000166"; exon_number "9"; oId "CUFF.258.1"; tss_id "TSS135"; gene_symbol "Hibch";
chr1	Cufflinks	exon	52904642	52904700	.	+	.	gene_id "XLOC_000121"; transcript_id "TCONS_00000166"; exon_number "10"; oId "CUFF.258.1"; tss_id "TSS135"; gene_symbol "Hibch";
chr1	Cufflinks	exon	52905371	52905452	.	+	.	gene_id "XLOC_000121"; transcript_id "TCONS_00000166"; exon_number "11"; oId "CUFF.258.1"; tss_id "TSS135"; gene_symbol "Hibch";
chr1	Cufflinks	exon	52913731	52913850	.	+	.	gene_id "XLOC_000121"; transcript_id "TCONS_00000166"; exon_number "12"; oId "CUFF.258.1"; tss_id "TSS135"; gene_symbol "Hibch";
chr1	Cufflinks	exon	52916637	52916670	.	+	.	gene_id "XLOC_000121"; transcript_id "TCONS_00000166"; exon_number "13"; oId "CUFF.258.1"; tss_id "TSS135"; gene_symbol "Hibch";
chr1	Cufflinks	exon	52920263	52920879	.	+	.	gene_id "XLOC_000121"; transcript_id "TCONS_00000166"; exon_number "14"; oId "CUFF.258.1"; tss_id "TSS135"; gene_symbol "Hibch";
chr1	Cufflinks	exon	55052886	55052990	.	+	.	gene_id "XLOC_000128"; transcript_id "TCONS_00000174"; exon_number "1"; oId "CUFF.274.2"; tss_id "TSS142"; gene_symbol "Coq10b";
chr1	Cufflinks	exon	55061275	55061424	.	+	.	gene_id "XLOC_000128"; transcript_id "TCONS_00000174"; exon_number "2"; oId "CUFF.274.2"; tss_id "TSS142"; gene_symbol "Coq10b";
chr1	Cufflinks	exon	55064181	55064373	.	+	.	gene_id "XLOC_000128"; transcript_id "TCONS_00000174"; exon_number "3"; oId "CUFF.274.2"; tss_id "TSS142"; gene_symbol "Coq10b";
chr1	Cufflinks	exon	55071636	55072701	.	+	.	gene_id "XLOC_000128"; transcript_id "TCONS_00000174"; exon_number "4"; oId "CUFF.274.2"; tss_id "TSS142"; gene_symbol "Coq10b";
chr1	Cufflinks	exon	58393132	58393216	.	+	.	gene_id "XLOC_000137"; transcript_id "TCONS_00000184"; exon_number "1"; oId "CUFF.293.2"; tss_id "TSS151"; gene_symbol "Bzw1";
chr1	Cufflinks	exon	58394202	58394275	.	+	.	gene_id "XLOC_000137"; transcript_id "TCONS_00000184"; exon_number "2"; oId "CUFF.293.2"; tss_id "TSS151"; gene_symbol "Bzw1";
chr1	Cufflinks	exon	58397676	58397852	.	+	.	gene_id "XLOC_000137"; transcript_id "TCONS_00000184"; exon_number "3"; oId "CUFF.293.2"; tss_id "TSS151"; gene_symbol "Bzw1";
chr1	Cufflinks	exon	58399004	58399098	.	+	.	gene_id "XLOC_000137"; transcript_id "TCONS_00000184"; exon_number "4"; oId "CUFF.293.2"; tss_id "TSS151"; gene_symbol "Bzw1";
chr1	Cufflinks	exon	58400079	58400144	.	+	.	gene_id "XLOC_000137"; transcript_id "TCONS_00000184"; exon_number "5"; oId "CUFF.293.2"; tss_id "TSS151"; gene_symbol "Bzw1";
chr1	Cufflinks	exon	58400707	58400842	.	+	.	gene_id "XLOC_000137"; transcript_id "TCONS_00000184"; exon_number "6"; oId "CUFF.293.2"; tss_id "TSS151"; gene_symbol "Bzw1";
chr1	Cufflinks	exon	58401114	58401223	.	+	.	gene_id "XLOC_000137"; transcript_id "TCONS_00000184"; exon_number "7"; oId "CUFF.293.2"; tss_id "TSS151"; gene_symbol "Bzw1";
chr1	Cufflinks	exon	58401341	58401511	.	+	.	gene_id "XLOC_000137"; transcript_id "TCONS_00000184"; exon_number "8"; oId "CUFF.293.2"; tss_id "TSS151"; gene_symbol "Bzw1";
chr1	Cufflinks	exon	58402887	58403033	.	+	.	gene_id "XLOC_000137"; transcript_id "TCONS_00000184"; exon_number "9"; oId "CUFF.293.2"; tss_id "TSS151"; gene_symbol "Bzw1";
chr1	Cufflinks	exon	58403615	58403753	.	+	.	gene_id "XLOC_000137"; transcript_id "TCONS_00000184"; exon_number "10"; oId "CUFF.293.2"; tss_id "TSS151"; gene_symbol "Bzw1";
chr1	Cufflinks	exon	58405035	58407353	.	+	.	gene_id "XLOC_000137"; transcript_id "TCONS_00000184"; exon_number "11"; oId "CUFF.293.2"; tss_id "TSS151"; gene_symbol "Bzw1";
chr1	Cufflinks	exon	58445640	58445691	.	+	.	gene_id "XLOC_000139"; transcript_id "TCONS_00000187"; exon_number "1"; oId "CUFF.297.2"; tss_id "TSS154"; gene_symbol "Nif3l1";
chr1	Cufflinks	exon	58447634	58448089	.	+	.	gene_id "XLOC_000139"; transcript_id "TCONS_00000187"; exon_number "2"; oId "CUFF.297.2"; tss_id "TSS154"; gene_symbol "Nif3l1";
chr1	Cufflinks	exon	58450387	58450549	.	+	.	gene_id "XLOC_000139"; transcript_id "TCONS_00000187"; exon_number "3"; oId "CUFF.297.2"; tss_id "TSS154"; gene_symbol "Nif3l1";
chr1	Cufflinks	exon	58452089	58452215	.	+	.	gene_id "XLOC_000139"; transcript_id "TCONS_00000187"; exon_number "4"; oId "CUFF.297.2"; tss_id "TSS154"; gene_symbol "Nif3l1";
chr1	Cufflinks	exon	58455597	58455735	.	+	.	gene_id "XLOC_000139"; transcript_id "TCONS_00000187"; exon_number "5"; oId "CUFF.297.2"; tss_id "TSS154"; gene_symbol "Nif3l1";
chr1	Cufflinks	exon	58457780	58457863	.	+	.	gene_id "XLOC_000139"; transcript_id "TCONS_00000187"; exon_number "6"; oId "CUFF.297.2"; tss_id "TSS154"; gene_symbol "Nif3l1";
chr1	Cufflinks	exon	58461141	58462266	.	+	.	gene_id "XLOC_000139"; transcript_id "TCONS_00000187"; exon_number "7"; oId "CUFF.297.2"; tss_id "TSS154"; gene_symbol "Nif3l1";
chr1	Cufflinks	exon	58713288	58713888	.	+	.	gene_id "XLOC_000141"; transcript_id "TCONS_00000189"; exon_number "1"; oId "CUFF.302.1"; tss_id "TSS156"; gene_symbol "Cflar";
chr1	Cufflinks	exon	58827806	58828167	.	+	.	gene_id "XLOC_000142"; transcript_id "TCONS_00000190"; exon_number "1"; oId "CUFF.304.1"; tss_id "TSS157"; gene_symbol "Casp8";
chr1	Cufflinks	exon	58828873	58829011	.	+	.	gene_id "XLOC_000142"; transcript_id "TCONS_00000190"; exon_number "2"; oId "CUFF.304.1"; tss_id "TSS157"; gene_symbol "Casp8";
chr1	Cufflinks	exon	58829096	58829149	.	+	.	gene_id "XLOC_000142"; transcript_id "TCONS_00000190"; exon_number "3"; oId "CUFF.304.1"; tss_id "TSS157"; gene_symbol "Casp8";
chr1	Cufflinks	exon	58831606	58831667	.	+	.	gene_id "XLOC_000142"; transcript_id "TCONS_00000190"; exon_number "4"; oId "CUFF.304.1"; tss_id "TSS157"; gene_symbol "Casp8";
chr1	Cufflinks	exon	58833633	58833774	.	+	.	gene_id "XLOC_000142"; transcript_id "TCONS_00000190"; exon_number "5"; oId "CUFF.304.1"; tss_id "TSS157"; gene_symbol "Casp8";
chr1	Cufflinks	exon	58844344	58844845	.	+	.	gene_id "XLOC_000142"; transcript_id "TCONS_00000190"; exon_number "6"; oId "CUFF.304.1"; tss_id "TSS157"; gene_symbol "Casp8";
chr1	Cufflinks	exon	58846622	58847013	.	+	.	gene_id "XLOC_000142"; transcript_id "TCONS_00000190"; exon_number "7"; oId "CUFF.304.1"; tss_id "TSS157"; gene_symbol "Casp8";
chr1	Cufflinks	exon	58828994	58829011	.	+	.	gene_id "XLOC_000142"; transcript_id "TCONS_00000191"; exon_number "1"; oId "CUFF.304.2"; tss_id "TSS158"; gene_symbol "Casp8";
chr1	Cufflinks	exon	58829096	58829149	.	+	.	gene_id "XLOC_000142"; transcript_id "TCONS_00000191"; exon_number "2"; oId "CUFF.304.2"; tss_id "TSS158"; gene_symbol "Casp8";
chr1	Cufflinks	exon	58833633	58833774	.	+	.	gene_id "XLOC_000142"; transcript_id "TCONS_00000191"; exon_number "3"; oId "CUFF.304.2"; tss_id "TSS158"; gene_symbol "Casp8";
chr1	Cufflinks	exon	58844344	58844845	.	+	.	gene_id "XLOC_000142"; transcript_id "TCONS_00000191"; exon_number "4"; oId "CUFF.304.2"; tss_id "TSS158"; gene_symbol "Casp8";
chr1	Cufflinks	exon	58846622	58847013	.	+	.	gene_id "XLOC_000142"; transcript_id "TCONS_00000191"; exon_number "5"; oId "CUFF.304.2"; tss_id "TSS158"; gene_symbol "Casp8";
chr1	Cufflinks	exon	59270673	59270792	.	+	.	gene_id "XLOC_000144"; transcript_id "TCONS_00000193"; exon_number "1"; oId "CUFF.311.1"; tss_id "TSS160"; gene_symbol "Cdk15";
chr1	Cufflinks	exon	59280569	59280663	.	+	.	gene_id "XLOC_000144"; transcript_id "TCONS_00000193"; exon_number "2"; oId "CUFF.311.1"; tss_id "TSS160"; gene_symbol "Cdk15";
chr1	Cufflinks	exon	59281409	59281471	.	+	.	gene_id "XLOC_000144"; transcript_id "TCONS_00000193"; exon_number "3"; oId "CUFF.311.1"; tss_id "TSS160"; gene_symbol "Cdk15";
chr1	Cufflinks	exon	59287762	59287885	.	+	.	gene_id "XLOC_000144"; transcript_id "TCONS_00000193"; exon_number "4"; oId "CUFF.311.1"; tss_id "TSS160"; gene_symbol "Cdk15";
chr1	Cufflinks	exon	59289659	59289779	.	+	.	gene_id "XLOC_000144"; transcript_id "TCONS_00000193"; exon_number "5"; oId "CUFF.311.1"; tss_id "TSS160"; gene_symbol "Cdk15";
chr1	Cufflinks	exon	59301195	59301288	.	+	.	gene_id "XLOC_000144"; transcript_id "TCONS_00000193"; exon_number "6"; oId "CUFF.311.1"; tss_id "TSS160"; gene_symbol "Cdk15";
chr1	Cufflinks	exon	59310796	59310859	.	+	.	gene_id "XLOC_000144"; transcript_id "TCONS_00000193"; exon_number "7"; oId "CUFF.311.1"; tss_id "TSS160"; gene_symbol "Cdk15";
chr1	Cufflinks	exon	59326671	59326719	.	+	.	gene_id "XLOC_000144"; transcript_id "TCONS_00000193"; exon_number "8"; oId "CUFF.311.1"; tss_id "TSS160"; gene_symbol "Cdk15";
chr1	Cufflinks	exon	59330859	59330998	.	+	.	gene_id "XLOC_000144"; transcript_id "TCONS_00000193"; exon_number "9"; oId "CUFF.311.1"; tss_id "TSS160"; gene_symbol "Cdk15";
chr1	Cufflinks	exon	59344248	59344366	.	+	.	gene_id "XLOC_000144"; transcript_id "TCONS_00000193"; exon_number "10"; oId "CUFF.311.1"; tss_id "TSS160"; gene_symbol "Cdk15";
chr1	Cufflinks	exon	59352270	59352448	.	+	.	gene_id "XLOC_000144"; transcript_id "TCONS_00000193"; exon_number "11"; oId "CUFF.311.1"; tss_id "TSS160"; gene_symbol "Cdk15";
chr1	Cufflinks	exon	59378869	59378977	.	+	.	gene_id "XLOC_000145"; transcript_id "TCONS_00000194"; exon_number "1"; oId "CUFF.312.1"; tss_id "TSS161"; gene_symbol "Gm29016";
chr1	Cufflinks	exon	59385751	59385997	.	+	.	gene_id "XLOC_000145"; transcript_id "TCONS_00000194"; exon_number "2"; oId "CUFF.312.1"; tss_id "TSS161"; gene_symbol "Gm29016";
chr1	Cufflinks	exon	59386786	59386867	.	+	.	gene_id "XLOC_000145"; transcript_id "TCONS_00000194"; exon_number "3"; oId "CUFF.312.1"; tss_id "TSS161"; gene_symbol "Gm29016";
chr1	Cufflinks	exon	59396826	59397152	.	+	.	gene_id "XLOC_000145"; transcript_id "TCONS_00000194"; exon_number "4"; oId "CUFF.312.1"; tss_id "TSS161"; gene_symbol "Gm29016";
chr1	Cufflinks	exon	59378899	59378977	.	+	.	gene_id "XLOC_000145"; transcript_id "TCONS_00000195"; exon_number "1"; oId "CUFF.312.2"; tss_id "TSS161"; gene_symbol "Gm29016";
chr1	Cufflinks	exon	59385859	59385997	.	+	.	gene_id "XLOC_000145"; transcript_id "TCONS_00000195"; exon_number "2"; oId "CUFF.312.2"; tss_id "TSS161"; gene_symbol "Gm29016";
chr1	Cufflinks	exon	59386786	59386867	.	+	.	gene_id "XLOC_000145"; transcript_id "TCONS_00000195"; exon_number "3"; oId "CUFF.312.2"; tss_id "TSS161"; gene_symbol "Gm29016";
chr1	Cufflinks	exon	59396826	59397152	.	+	.	gene_id "XLOC_000145"; transcript_id "TCONS_00000195"; exon_number "4"; oId "CUFF.312.2"; tss_id "TSS161"; gene_symbol "Gm29016";
chr1	Cufflinks	exon	59619411	59619445	.	+	.	gene_id "XLOC_000147"; transcript_id "TCONS_00000198"; exon_number "1"; oId "CUFF.314.1"; tss_id "TSS163"; gene_symbol "Gm973";
chr1	Cufflinks	exon	59625087	59625177	.	+	.	gene_id "XLOC_000147"; transcript_id "TCONS_00000198"; exon_number "2"; oId "CUFF.314.1"; tss_id "TSS163"; gene_symbol "Gm973";
chr1	Cufflinks	exon	59627457	59627607	.	+	.	gene_id "XLOC_000147"; transcript_id "TCONS_00000198"; exon_number "3"; oId "CUFF.314.1"; tss_id "TSS163"; gene_symbol "Gm973";
chr1	Cufflinks	exon	59628170	59628284	.	+	.	gene_id "XLOC_000147"; transcript_id "TCONS_00000198"; exon_number "4"; oId "CUFF.314.1"; tss_id "TSS163"; gene_symbol "Gm973";
chr1	Cufflinks	exon	59629995	59630040	.	+	.	gene_id "XLOC_000147"; transcript_id "TCONS_00000198"; exon_number "5"; oId "CUFF.314.1"; tss_id "TSS163"; gene_symbol "Gm973";
chr1	Cufflinks	exon	59684946	59685226	.	+	.	gene_id "XLOC_000148"; transcript_id "TCONS_00000200"; exon_number "1"; oId "CUFF.316.2"; tss_id "TSS164"; gene_symbol "Nop58";
chr1	Cufflinks	exon	59690486	59690562	.	+	.	gene_id "XLOC_000148"; transcript_id "TCONS_00000200"; exon_number "2"; oId "CUFF.316.2"; tss_id "TSS164"; gene_symbol "Nop58";
chr1	Cufflinks	exon	59692337	59692389	.	+	.	gene_id "XLOC_000148"; transcript_id "TCONS_00000200"; exon_number "3"; oId "CUFF.316.2"; tss_id "TSS164"; gene_symbol "Nop58";
chr1	Cufflinks	exon	59692612	59692728	.	+	.	gene_id "XLOC_000148"; transcript_id "TCONS_00000200"; exon_number "4"; oId "CUFF.316.2"; tss_id "TSS164"; gene_symbol "Nop58";
chr1	Cufflinks	exon	59695978	59696099	.	+	.	gene_id "XLOC_000148"; transcript_id "TCONS_00000200"; exon_number "5"; oId "CUFF.316.2"; tss_id "TSS164"; gene_symbol "Nop58";
chr1	Cufflinks	exon	59698323	59698459	.	+	.	gene_id "XLOC_000148"; transcript_id "TCONS_00000200"; exon_number "6"; oId "CUFF.316.2"; tss_id "TSS164"; gene_symbol "Nop58";
chr1	Cufflinks	exon	59700885	59700949	.	+	.	gene_id "XLOC_000148"; transcript_id "TCONS_00000200"; exon_number "7"; oId "CUFF.316.2"; tss_id "TSS164"; gene_symbol "Nop58";
chr1	Cufflinks	exon	59702813	59702947	.	+	.	gene_id "XLOC_000148"; transcript_id "TCONS_00000200"; exon_number "8"; oId "CUFF.316.2"; tss_id "TSS164"; gene_symbol "Nop58";
chr1	Cufflinks	exon	59704063	59704208	.	+	.	gene_id "XLOC_000148"; transcript_id "TCONS_00000200"; exon_number "9"; oId "CUFF.316.2"; tss_id "TSS164"; gene_symbol "Nop58";
chr1	Cufflinks	exon	59704624	59704750	.	+	.	gene_id "XLOC_000148"; transcript_id "TCONS_00000200"; exon_number "10"; oId "CUFF.316.2"; tss_id "TSS164"; gene_symbol "Nop58";
chr1	Cufflinks	exon	59705593	59705756	.	+	.	gene_id "XLOC_000148"; transcript_id "TCONS_00000200"; exon_number "11"; oId "CUFF.316.2"; tss_id "TSS164"; gene_symbol "Nop58";
chr1	Cufflinks	exon	59706633	59706767	.	+	.	gene_id "XLOC_000148"; transcript_id "TCONS_00000200"; exon_number "12"; oId "CUFF.316.2"; tss_id "TSS164"; gene_symbol "Nop58";
chr1	Cufflinks	exon	59707003	59707064	.	+	.	gene_id "XLOC_000148"; transcript_id "TCONS_00000200"; exon_number "13"; oId "CUFF.316.2"; tss_id "TSS164"; gene_symbol "Nop58";
chr1	Cufflinks	exon	59709003	59709136	.	+	.	gene_id "XLOC_000148"; transcript_id "TCONS_00000200"; exon_number "14"; oId "CUFF.316.2"; tss_id "TSS164"; gene_symbol "Nop58";
chr1	Cufflinks	exon	59710495	59710652	.	+	.	gene_id "XLOC_000148"; transcript_id "TCONS_00000200"; exon_number "15"; oId "CUFF.316.2"; tss_id "TSS164"; gene_symbol "Nop58";
chr1	Cufflinks	exon	59711271	59711508	.	+	.	gene_id "XLOC_000148"; transcript_id "TCONS_00000200"; exon_number "16"; oId "CUFF.316.2"; tss_id "TSS164"; gene_symbol "Nop58";
chr1	Cufflinks	exon	65186685	65186778	.	+	.	gene_id "XLOC_000161"; transcript_id "TCONS_00000215"; exon_number "1"; oId "CUFF.351.1"; tss_id "TSS179"; gene_symbol "Pikfyve";
chr1	Cufflinks	exon	65190319	65190499	.	+	.	gene_id "XLOC_000161"; transcript_id "TCONS_00000215"; exon_number "2"; oId "CUFF.351.1"; tss_id "TSS179"; gene_symbol "Pikfyve";
chr1	Cufflinks	exon	65192145	65192425	.	+	.	gene_id "XLOC_000161"; transcript_id "TCONS_00000215"; exon_number "3"; oId "CUFF.351.1"; tss_id "TSS179"; gene_symbol "Pikfyve";
chr1	Cufflinks	exon	67249122	67249197	.	+	.	gene_id "XLOC_000165"; transcript_id "TCONS_00000220"; exon_number "1"; oId "CUFF.359.1"; tss_id "TSS183"; gene_symbol "Gm15668";
chr1	Cufflinks	exon	67250549	67250670	.	+	.	gene_id "XLOC_000165"; transcript_id "TCONS_00000220"; exon_number "2"; oId "CUFF.359.1"; tss_id "TSS183"; gene_symbol "Gm15668";
chr1	Cufflinks	exon	67251063	67251162	.	+	.	gene_id "XLOC_000165"; transcript_id "TCONS_00000220"; exon_number "3"; oId "CUFF.359.1"; tss_id "TSS183"; gene_symbol "Gm15668";
chr1	Cufflinks	exon	67321970	67322119	.	+	.	gene_id "XLOC_000165"; transcript_id "TCONS_00000220"; exon_number "4"; oId "CUFF.359.1"; tss_id "TSS183"; gene_symbol "Gm15668";
chr1	Cufflinks	exon	67323347	67324374	.	+	.	gene_id "XLOC_000165"; transcript_id "TCONS_00000220"; exon_number "5"; oId "CUFF.359.1"; tss_id "TSS183"; gene_symbol "Gm15668";
chr1	Cufflinks	exon	67249185	67249242	.	+	.	gene_id "XLOC_000165"; transcript_id "TCONS_00000221"; exon_number "1"; oId "CUFF.359.2"; tss_id "TSS183"; gene_symbol "Gm15668";
chr1	Cufflinks	exon	67250549	67250670	.	+	.	gene_id "XLOC_000165"; transcript_id "TCONS_00000221"; exon_number "2"; oId "CUFF.359.2"; tss_id "TSS183"; gene_symbol "Gm15668";
chr1	Cufflinks	exon	67251063	67251162	.	+	.	gene_id "XLOC_000165"; transcript_id "TCONS_00000221"; exon_number "3"; oId "CUFF.359.2"; tss_id "TSS183"; gene_symbol "Gm15668";
chr1	Cufflinks	exon	67321889	67322119	.	+	.	gene_id "XLOC_000165"; transcript_id "TCONS_00000221"; exon_number "4"; oId "CUFF.359.2"; tss_id "TSS183"; gene_symbol "Gm15668";
chr1	Cufflinks	exon	67323347	67324374	.	+	.	gene_id "XLOC_000165"; transcript_id "TCONS_00000221"; exon_number "5"; oId "CUFF.359.2"; tss_id "TSS183"; gene_symbol "Gm15668";
chr1	Cufflinks	exon	72341738	72341803	.	+	.	gene_id "XLOC_000172"; transcript_id "TCONS_00000229"; exon_number "1"; oId "CUFF.372.2"; tss_id "TSS191"; gene_symbol "Xrcc5";
chr1	Cufflinks	exon	72343009	72343142	.	+	.	gene_id "XLOC_000172"; transcript_id "TCONS_00000229"; exon_number "2"; oId "CUFF.372.2"; tss_id "TSS191"; gene_symbol "Xrcc5";
chr1	Cufflinks	exon	72346228	72346424	.	+	.	gene_id "XLOC_000172"; transcript_id "TCONS_00000229"; exon_number "3"; oId "CUFF.372.2"; tss_id "TSS191"; gene_symbol "Xrcc5";
chr1	Cufflinks	exon	72354243	72354263	.	+	.	gene_id "XLOC_000172"; transcript_id "TCONS_00000229"; exon_number "4"; oId "CUFF.372.2"; tss_id "TSS191"; gene_symbol "Xrcc5";
chr1	Cufflinks	exon	72711291	72711509	.	+	.	gene_id "XLOC_000173"; transcript_id "TCONS_00000231"; exon_number "1"; oId "CUFF.374.2"; tss_id "TSS192"; gene_symbol "Rpl37a";
chr1	Cufflinks	exon	72711672	72711800	.	+	.	gene_id "XLOC_000173"; transcript_id "TCONS_00000231"; exon_number "2"; oId "CUFF.374.2"; tss_id "TSS192"; gene_symbol "Rpl37a";
chr1	Cufflinks	exon	72712142	72712224	.	+	.	gene_id "XLOC_000173"; transcript_id "TCONS_00000231"; exon_number "3"; oId "CUFF.374.2"; tss_id "TSS192"; gene_symbol "Rpl37a";
chr1	Cufflinks	exon	72713502	72713819	.	+	.	gene_id "XLOC_000173"; transcript_id "TCONS_00000231"; exon_number "4"; oId "CUFF.374.2"; tss_id "TSS192"; gene_symbol "Rpl37a";
chr1	Cufflinks	exon	72711316	72711408	.	+	.	gene_id "XLOC_000173"; transcript_id "TCONS_00000232"; exon_number "1"; oId "CUFF.374.3"; tss_id "TSS193"; gene_symbol "Rpl37a";
chr1	Cufflinks	exon	72711672	72711800	.	+	.	gene_id "XLOC_000173"; transcript_id "TCONS_00000232"; exon_number "2"; oId "CUFF.374.3"; tss_id "TSS193"; gene_symbol "Rpl37a";
chr1	Cufflinks	exon	72712142	72712224	.	+	.	gene_id "XLOC_000173"; transcript_id "TCONS_00000232"; exon_number "3"; oId "CUFF.374.3"; tss_id "TSS193"; gene_symbol "Rpl37a";
chr1	Cufflinks	exon	72713502	72713819	.	+	.	gene_id "XLOC_000173"; transcript_id "TCONS_00000232"; exon_number "4"; oId "CUFF.374.3"; tss_id "TSS193"; gene_symbol "Rpl37a";
chr1	Cufflinks	exon	72844656	72844723	.	+	.	gene_id "XLOC_000174"; transcript_id "TCONS_00000234"; exon_number "1"; oId "CUFF.375.2"; tss_id "TSS195"; gene_symbol "Igfbp2";
chr1	Cufflinks	exon	72849086	72849312	.	+	.	gene_id "XLOC_000174"; transcript_id "TCONS_00000234"; exon_number "2"; oId "CUFF.375.2"; tss_id "TSS195"; gene_symbol "Igfbp2";
chr1	Cufflinks	exon	72849564	72849704	.	+	.	gene_id "XLOC_000174"; transcript_id "TCONS_00000234"; exon_number "3"; oId "CUFF.375.2"; tss_id "TSS195"; gene_symbol "Igfbp2";
chr1	Cufflinks	exon	72851998	72852463	.	+	.	gene_id "XLOC_000174"; transcript_id "TCONS_00000234"; exon_number "4"; oId "CUFF.375.2"; tss_id "TSS195"; gene_symbol "Igfbp2";
chr1	Cufflinks	exon	72844726	72844820	.	+	.	gene_id "XLOC_000174"; transcript_id "TCONS_00000235"; exon_number "1"; oId "CUFF.375.3"; tss_id "TSS195"; gene_symbol "Igfbp2";
chr1	Cufflinks	exon	72849086	72849312	.	+	.	gene_id "XLOC_000174"; transcript_id "TCONS_00000235"; exon_number "2"; oId "CUFF.375.3"; tss_id "TSS195"; gene_symbol "Igfbp2";
chr1	Cufflinks	exon	72849564	72849704	.	+	.	gene_id "XLOC_000174"; transcript_id "TCONS_00000235"; exon_number "3"; oId "CUFF.375.3"; tss_id "TSS195"; gene_symbol "Igfbp2";
chr1	Cufflinks	exon	72851998	72852463	.	+	.	gene_id "XLOC_000174"; transcript_id "TCONS_00000235"; exon_number "4"; oId "CUFF.375.3"; tss_id "TSS195"; gene_symbol "Igfbp2";
chr1	Cufflinks	exon	74284416	74284727	.	+	.	gene_id "XLOC_000177"; transcript_id "TCONS_00000239"; exon_number "1"; oId "CUFF.382.1"; tss_id "TSS198"; gene_symbol "Pnkd";
chr1	Cufflinks	exon	74285842	74286010	.	+	.	gene_id "XLOC_000177"; transcript_id "TCONS_00000239"; exon_number "2"; oId "CUFF.382.1"; tss_id "TSS198"; gene_symbol "Pnkd";
chr1	Cufflinks	exon	74287092	74287451	.	+	.	gene_id "XLOC_000177"; transcript_id "TCONS_00000239"; exon_number "3"; oId "CUFF.382.1"; tss_id "TSS198"; gene_symbol "Pnkd";
chr1	Cufflinks	exon	75210857	75211024	.	+	.	gene_id "XLOC_000188"; transcript_id "TCONS_00000253"; exon_number "1"; oId "CUFF.408.2"; tss_id "TSS210"; gene_symbol "Stk16";
chr1	Cufflinks	exon	75211240	75211414	.	+	.	gene_id "XLOC_000188"; transcript_id "TCONS_00000253"; exon_number "2"; oId "CUFF.408.2"; tss_id "TSS210"; gene_symbol "Stk16";
chr1	Cufflinks	exon	75211925	75212144	.	+	.	gene_id "XLOC_000188"; transcript_id "TCONS_00000253"; exon_number "3"; oId "CUFF.408.2"; tss_id "TSS210"; gene_symbol "Stk16";
chr1	Cufflinks	exon	75212600	75212733	.	+	.	gene_id "XLOC_000188"; transcript_id "TCONS_00000253"; exon_number "4"; oId "CUFF.408.2"; tss_id "TSS210"; gene_symbol "Stk16";
chr1	Cufflinks	exon	75212886	75213006	.	+	.	gene_id "XLOC_000188"; transcript_id "TCONS_00000253"; exon_number "5"; oId "CUFF.408.2"; tss_id "TSS210"; gene_symbol "Stk16";
chr1	Cufflinks	exon	75213133	75213228	.	+	.	gene_id "XLOC_000188"; transcript_id "TCONS_00000253"; exon_number "6"; oId "CUFF.408.2"; tss_id "TSS210"; gene_symbol "Stk16";
chr1	Cufflinks	exon	75213576	75213697	.	+	.	gene_id "XLOC_000188"; transcript_id "TCONS_00000253"; exon_number "7"; oId "CUFF.408.2"; tss_id "TSS210"; gene_symbol "Stk16";
chr1	Cufflinks	exon	75213814	75214248	.	+	.	gene_id "XLOC_000188"; transcript_id "TCONS_00000253"; exon_number "8"; oId "CUFF.408.2"; tss_id "TSS210"; gene_symbol "Stk16";
chr1	Cufflinks	exon	78698410	78698478	.	+	.	gene_id "XLOC_000199"; transcript_id "TCONS_00000265"; exon_number "1"; oId "CUFF.428.1"; tss_id "TSS221"; gene_symbol "Acsl3";
chr1	Cufflinks	exon	78698996	78699168	.	+	.	gene_id "XLOC_000199"; transcript_id "TCONS_00000265"; exon_number "2"; oId "CUFF.428.1"; tss_id "TSS221"; gene_symbol "Acsl3";
chr1	Cufflinks	exon	78699756	78699830	.	+	.	gene_id "XLOC_000199"; transcript_id "TCONS_00000265"; exon_number "3"; oId "CUFF.428.1"; tss_id "TSS221"; gene_symbol "Acsl3";
chr1	Cufflinks	exon	78701269	78701460	.	+	.	gene_id "XLOC_000199"; transcript_id "TCONS_00000265"; exon_number "4"; oId "CUFF.428.1"; tss_id "TSS221"; gene_symbol "Acsl3";
chr1	Cufflinks	exon	78703486	78703600	.	+	.	gene_id "XLOC_000199"; transcript_id "TCONS_00000265"; exon_number "5"; oId "CUFF.428.1"; tss_id "TSS221"; gene_symbol "Acsl3";
chr1	Cufflinks	exon	78705234	78705391	.	+	.	gene_id "XLOC_000199"; transcript_id "TCONS_00000265"; exon_number "6"; oId "CUFF.428.1"; tss_id "TSS221"; gene_symbol "Acsl3";
chr1	Cufflinks	exon	78706258	78706985	.	+	.	gene_id "XLOC_000199"; transcript_id "TCONS_00000265"; exon_number "7"; oId "CUFF.428.1"; tss_id "TSS221"; gene_symbol "Acsl3";
chr1	Cufflinks	exon	78699245	78699293	.	+	.	gene_id "XLOC_000199"; transcript_id "TCONS_00000266"; exon_number "1"; oId "CUFF.428.2"; tss_id "TSS222"; gene_symbol "Acsl3";
chr1	Cufflinks	exon	78699756	78699830	.	+	.	gene_id "XLOC_000199"; transcript_id "TCONS_00000266"; exon_number "2"; oId "CUFF.428.2"; tss_id "TSS222"; gene_symbol "Acsl3";
chr1	Cufflinks	exon	78701269	78701359	.	+	.	gene_id "XLOC_000199"; transcript_id "TCONS_00000266"; exon_number "3"; oId "CUFF.428.2"; tss_id "TSS222"; gene_symbol "Acsl3";
chr1	Cufflinks	exon	78703659	78703786	.	+	.	gene_id "XLOC_000199"; transcript_id "TCONS_00000267"; exon_number "1"; oId "CUFF.428.3"; tss_id "TSS223"; gene_symbol "Acsl3";
chr1	Cufflinks	exon	78705234	78705391	.	+	.	gene_id "XLOC_000199"; transcript_id "TCONS_00000267"; exon_number "2"; oId "CUFF.428.3"; tss_id "TSS223"; gene_symbol "Acsl3";
chr1	Cufflinks	exon	78706258	78706985	.	+	.	gene_id "XLOC_000199"; transcript_id "TCONS_00000267"; exon_number "3"; oId "CUFF.428.3"; tss_id "TSS223"; gene_symbol "Acsl3";
chr1	Cufflinks	exon	82724841	82725084	.	+	.	gene_id "XLOC_000206"; transcript_id "TCONS_00000278"; exon_number "1"; oId "CUFF.441.3"; tss_id "TSS232"; gene_symbol "Mff";
chr1	Cufflinks	exon	82727228	82727336	.	+	.	gene_id "XLOC_000206"; transcript_id "TCONS_00000278"; exon_number "2"; oId "CUFF.441.3"; tss_id "TSS232"; gene_symbol "Mff";
chr1	Cufflinks	exon	82729216	82729436	.	+	.	gene_id "XLOC_000206"; transcript_id "TCONS_00000278"; exon_number "3"; oId "CUFF.441.3"; tss_id "TSS232"; gene_symbol "Mff";
chr1	Cufflinks	exon	82731113	82731282	.	+	.	gene_id "XLOC_000206"; transcript_id "TCONS_00000278"; exon_number "4"; oId "CUFF.441.3"; tss_id "TSS232"; gene_symbol "Mff";
chr1	Cufflinks	exon	82735419	82735502	.	+	.	gene_id "XLOC_000206"; transcript_id "TCONS_00000278"; exon_number "5"; oId "CUFF.441.3"; tss_id "TSS232"; gene_symbol "Mff";
chr1	Cufflinks	exon	82747132	82747142	.	+	.	gene_id "XLOC_000206"; transcript_id "TCONS_00000278"; exon_number "6"; oId "CUFF.441.3"; tss_id "TSS232"; gene_symbol "Mff";
chr1	Cufflinks	exon	82750520	82750604	.	+	.	gene_id "XLOC_000206"; transcript_id "TCONS_00000278"; exon_number "7"; oId "CUFF.441.3"; tss_id "TSS232"; gene_symbol "Mff";
chr1	Cufflinks	exon	82751585	82752392	.	+	.	gene_id "XLOC_000206"; transcript_id "TCONS_00000278"; exon_number "8"; oId "CUFF.441.3"; tss_id "TSS232"; gene_symbol "Mff";
chr1	Cufflinks	exon	82724841	82725084	.	+	.	gene_id "XLOC_000206"; transcript_id "TCONS_00000280"; exon_number "1"; oId "CUFF.441.5"; tss_id "TSS232"; gene_symbol "Mff";
chr1	Cufflinks	exon	82727228	82727336	.	+	.	gene_id "XLOC_000206"; transcript_id "TCONS_00000280"; exon_number "2"; oId "CUFF.441.5"; tss_id "TSS232"; gene_symbol "Mff";
chr1	Cufflinks	exon	82729216	82729436	.	+	.	gene_id "XLOC_000206"; transcript_id "TCONS_00000280"; exon_number "3"; oId "CUFF.441.5"; tss_id "TSS232"; gene_symbol "Mff";
chr1	Cufflinks	exon	82731113	82731282	.	+	.	gene_id "XLOC_000206"; transcript_id "TCONS_00000280"; exon_number "4"; oId "CUFF.441.5"; tss_id "TSS232"; gene_symbol "Mff";
chr1	Cufflinks	exon	82735416	82735507	.	+	.	gene_id "XLOC_000206"; transcript_id "TCONS_00000280"; exon_number "5"; oId "CUFF.441.5"; tss_id "TSS232"; gene_symbol "Mff";
chr1	Cufflinks	exon	82745524	82745556	.	+	.	gene_id "XLOC_000206"; transcript_id "TCONS_00000280"; exon_number "6"; oId "CUFF.441.5"; tss_id "TSS232"; gene_symbol "Mff";
chr1	Cufflinks	exon	82747083	82747142	.	+	.	gene_id "XLOC_000206"; transcript_id "TCONS_00000280"; exon_number "7"; oId "CUFF.441.5"; tss_id "TSS232"; gene_symbol "Mff";
chr1	Cufflinks	exon	82750520	82750604	.	+	.	gene_id "XLOC_000206"; transcript_id "TCONS_00000280"; exon_number "8"; oId "CUFF.441.5"; tss_id "TSS232"; gene_symbol "Mff";
chr1	Cufflinks	exon	82751585	82752392	.	+	.	gene_id "XLOC_000206"; transcript_id "TCONS_00000280"; exon_number "9"; oId "CUFF.441.5"; tss_id "TSS232"; gene_symbol "Mff";
chr1	Cufflinks	exon	82724841	82725084	.	+	.	gene_id "XLOC_000206"; transcript_id "TCONS_00000282"; exon_number "1"; oId "CUFF.441.7"; tss_id "TSS232"; gene_symbol "Mff";
chr1	Cufflinks	exon	82727228	82727336	.	+	.	gene_id "XLOC_000206"; transcript_id "TCONS_00000282"; exon_number "2"; oId "CUFF.441.7"; tss_id "TSS232"; gene_symbol "Mff";
chr1	Cufflinks	exon	82729216	82729436	.	+	.	gene_id "XLOC_000206"; transcript_id "TCONS_00000282"; exon_number "3"; oId "CUFF.441.7"; tss_id "TSS232"; gene_symbol "Mff";
chr1	Cufflinks	exon	82731113	82731282	.	+	.	gene_id "XLOC_000206"; transcript_id "TCONS_00000282"; exon_number "4"; oId "CUFF.441.7"; tss_id "TSS232"; gene_symbol "Mff";
chr1	Cufflinks	exon	82735419	82735507	.	+	.	gene_id "XLOC_000206"; transcript_id "TCONS_00000282"; exon_number "5"; oId "CUFF.441.7"; tss_id "TSS232"; gene_symbol "Mff";
chr1	Cufflinks	exon	82750520	82750604	.	+	.	gene_id "XLOC_000206"; transcript_id "TCONS_00000282"; exon_number "6"; oId "CUFF.441.7"; tss_id "TSS232"; gene_symbol "Mff";
chr1	Cufflinks	exon	82751585	82752392	.	+	.	gene_id "XLOC_000206"; transcript_id "TCONS_00000282"; exon_number "7"; oId "CUFF.441.7"; tss_id "TSS232"; gene_symbol "Mff";
chr1	Cufflinks	exon	82724841	82725084	.	+	.	gene_id "XLOC_000206"; transcript_id "TCONS_00000279"; exon_number "1"; oId "CUFF.441.4"; tss_id "TSS232"; gene_symbol "Mff";
chr1	Cufflinks	exon	82727228	82727336	.	+	.	gene_id "XLOC_000206"; transcript_id "TCONS_00000279"; exon_number "2"; oId "CUFF.441.4"; tss_id "TSS232"; gene_symbol "Mff";
chr1	Cufflinks	exon	82729216	82729436	.	+	.	gene_id "XLOC_000206"; transcript_id "TCONS_00000279"; exon_number "3"; oId "CUFF.441.4"; tss_id "TSS232"; gene_symbol "Mff";
chr1	Cufflinks	exon	82731113	82731282	.	+	.	gene_id "XLOC_000206"; transcript_id "TCONS_00000279"; exon_number "4"; oId "CUFF.441.4"; tss_id "TSS232"; gene_symbol "Mff";
chr1	Cufflinks	exon	82735416	82735507	.	+	.	gene_id "XLOC_000206"; transcript_id "TCONS_00000279"; exon_number "5"; oId "CUFF.441.4"; tss_id "TSS232"; gene_symbol "Mff";
chr1	Cufflinks	exon	82741818	82741976	.	+	.	gene_id "XLOC_000206"; transcript_id "TCONS_00000279"; exon_number "6"; oId "CUFF.441.4"; tss_id "TSS232"; gene_symbol "Mff";
chr1	Cufflinks	exon	82747083	82747142	.	+	.	gene_id "XLOC_000206"; transcript_id "TCONS_00000279"; exon_number "7"; oId "CUFF.441.4"; tss_id "TSS232"; gene_symbol "Mff";
chr1	Cufflinks	exon	82750520	82750604	.	+	.	gene_id "XLOC_000206"; transcript_id "TCONS_00000279"; exon_number "8"; oId "CUFF.441.4"; tss_id "TSS232"; gene_symbol "Mff";
chr1	Cufflinks	exon	82751585	82752392	.	+	.	gene_id "XLOC_000206"; transcript_id "TCONS_00000279"; exon_number "9"; oId "CUFF.441.4"; tss_id "TSS232"; gene_symbol "Mff";
chr1	Cufflinks	exon	82724841	82725084	.	+	.	gene_id "XLOC_000206"; transcript_id "TCONS_00000276"; exon_number "1"; oId "CUFF.441.1"; tss_id "TSS232"; gene_symbol "Mff";
chr1	Cufflinks	exon	82727228	82727336	.	+	.	gene_id "XLOC_000206"; transcript_id "TCONS_00000276"; exon_number "2"; oId "CUFF.441.1"; tss_id "TSS232"; gene_symbol "Mff";
chr1	Cufflinks	exon	82729216	82729436	.	+	.	gene_id "XLOC_000206"; transcript_id "TCONS_00000276"; exon_number "3"; oId "CUFF.441.1"; tss_id "TSS232"; gene_symbol "Mff";
chr1	Cufflinks	exon	82731113	82731282	.	+	.	gene_id "XLOC_000206"; transcript_id "TCONS_00000276"; exon_number "4"; oId "CUFF.441.1"; tss_id "TSS232"; gene_symbol "Mff";
chr1	Cufflinks	exon	82735416	82735507	.	+	.	gene_id "XLOC_000206"; transcript_id "TCONS_00000276"; exon_number "5"; oId "CUFF.441.1"; tss_id "TSS232"; gene_symbol "Mff";
chr1	Cufflinks	exon	82750520	82750604	.	+	.	gene_id "XLOC_000206"; transcript_id "TCONS_00000276"; exon_number "6"; oId "CUFF.441.1"; tss_id "TSS232"; gene_symbol "Mff";
chr1	Cufflinks	exon	82751585	82752392	.	+	.	gene_id "XLOC_000206"; transcript_id "TCONS_00000276"; exon_number "7"; oId "CUFF.441.1"; tss_id "TSS232"; gene_symbol "Mff";
chr1	Cufflinks	exon	82724912	82725084	.	+	.	gene_id "XLOC_000206"; transcript_id "TCONS_00000283"; exon_number "1"; oId "CUFF.441.8"; tss_id "TSS232"; gene_symbol "Mff";
chr1	Cufflinks	exon	82727228	82727336	.	+	.	gene_id "XLOC_000206"; transcript_id "TCONS_00000283"; exon_number "2"; oId "CUFF.441.8"; tss_id "TSS232"; gene_symbol "Mff";
chr1	Cufflinks	exon	82728067	82728238	.	+	.	gene_id "XLOC_000206"; transcript_id "TCONS_00000283"; exon_number "3"; oId "CUFF.441.8"; tss_id "TSS232"; gene_symbol "Mff";
chr1	Cufflinks	exon	82729216	82729436	.	+	.	gene_id "XLOC_000206"; transcript_id "TCONS_00000283"; exon_number "4"; oId "CUFF.441.8"; tss_id "TSS232"; gene_symbol "Mff";
chr1	Cufflinks	exon	82731113	82731282	.	+	.	gene_id "XLOC_000206"; transcript_id "TCONS_00000283"; exon_number "5"; oId "CUFF.441.8"; tss_id "TSS232"; gene_symbol "Mff";
chr1	Cufflinks	exon	82735419	82735507	.	+	.	gene_id "XLOC_000206"; transcript_id "TCONS_00000283"; exon_number "6"; oId "CUFF.441.8"; tss_id "TSS232"; gene_symbol "Mff";
chr1	Cufflinks	exon	82747083	82747142	.	+	.	gene_id "XLOC_000206"; transcript_id "TCONS_00000283"; exon_number "7"; oId "CUFF.441.8"; tss_id "TSS232"; gene_symbol "Mff";
chr1	Cufflinks	exon	82750520	82750604	.	+	.	gene_id "XLOC_000206"; transcript_id "TCONS_00000283"; exon_number "8"; oId "CUFF.441.8"; tss_id "TSS232"; gene_symbol "Mff";
chr1	Cufflinks	exon	82751585	82752392	.	+	.	gene_id "XLOC_000206"; transcript_id "TCONS_00000283"; exon_number "9"; oId "CUFF.441.8"; tss_id "TSS232"; gene_symbol "Mff";
chr1	Cufflinks	exon	82724918	82725084	.	+	.	gene_id "XLOC_000206"; transcript_id "TCONS_00000284"; exon_number "1"; oId "CUFF.441.9"; tss_id "TSS232"; gene_symbol "Mff";
chr1	Cufflinks	exon	82727228	82727336	.	+	.	gene_id "XLOC_000206"; transcript_id "TCONS_00000284"; exon_number "2"; oId "CUFF.441.9"; tss_id "TSS232"; gene_symbol "Mff";
chr1	Cufflinks	exon	82728067	82728238	.	+	.	gene_id "XLOC_000206"; transcript_id "TCONS_00000284"; exon_number "3"; oId "CUFF.441.9"; tss_id "TSS232"; gene_symbol "Mff";
chr1	Cufflinks	exon	82729216	82729436	.	+	.	gene_id "XLOC_000206"; transcript_id "TCONS_00000284"; exon_number "4"; oId "CUFF.441.9"; tss_id "TSS232"; gene_symbol "Mff";
chr1	Cufflinks	exon	82731113	82731282	.	+	.	gene_id "XLOC_000206"; transcript_id "TCONS_00000284"; exon_number "5"; oId "CUFF.441.9"; tss_id "TSS232"; gene_symbol "Mff";
chr1	Cufflinks	exon	82735416	82735507	.	+	.	gene_id "XLOC_000206"; transcript_id "TCONS_00000284"; exon_number "6"; oId "CUFF.441.9"; tss_id "TSS232"; gene_symbol "Mff";
chr1	Cufflinks	exon	82745524	82745556	.	+	.	gene_id "XLOC_000206"; transcript_id "TCONS_00000284"; exon_number "7"; oId "CUFF.441.9"; tss_id "TSS232"; gene_symbol "Mff";
chr1	Cufflinks	exon	82747083	82747142	.	+	.	gene_id "XLOC_000206"; transcript_id "TCONS_00000284"; exon_number "8"; oId "CUFF.441.9"; tss_id "TSS232"; gene_symbol "Mff";
chr1	Cufflinks	exon	82750520	82750604	.	+	.	gene_id "XLOC_000206"; transcript_id "TCONS_00000284"; exon_number "9"; oId "CUFF.441.9"; tss_id "TSS232"; gene_symbol "Mff";
chr1	Cufflinks	exon	82751585	82752392	.	+	.	gene_id "XLOC_000206"; transcript_id "TCONS_00000284"; exon_number "10"; oId "CUFF.441.9"; tss_id "TSS232"; gene_symbol "Mff";
chr1	Cufflinks	exon	82724934	82725084	.	+	.	gene_id "XLOC_000206"; transcript_id "TCONS_00000285"; exon_number "1"; oId "CUFF.441.10"; tss_id "TSS232"; gene_symbol "Mff";
chr1	Cufflinks	exon	82727228	82727336	.	+	.	gene_id "XLOC_000206"; transcript_id "TCONS_00000285"; exon_number "2"; oId "CUFF.441.10"; tss_id "TSS232"; gene_symbol "Mff";
chr1	Cufflinks	exon	82728067	82728238	.	+	.	gene_id "XLOC_000206"; transcript_id "TCONS_00000285"; exon_number "3"; oId "CUFF.441.10"; tss_id "TSS232"; gene_symbol "Mff";
chr1	Cufflinks	exon	82729216	82729436	.	+	.	gene_id "XLOC_000206"; transcript_id "TCONS_00000285"; exon_number "4"; oId "CUFF.441.10"; tss_id "TSS232"; gene_symbol "Mff";
chr1	Cufflinks	exon	82731113	82731282	.	+	.	gene_id "XLOC_000206"; transcript_id "TCONS_00000285"; exon_number "5"; oId "CUFF.441.10"; tss_id "TSS232"; gene_symbol "Mff";
chr1	Cufflinks	exon	82735419	82735507	.	+	.	gene_id "XLOC_000206"; transcript_id "TCONS_00000285"; exon_number "6"; oId "CUFF.441.10"; tss_id "TSS232"; gene_symbol "Mff";
chr1	Cufflinks	exon	82745524	82745556	.	+	.	gene_id "XLOC_000206"; transcript_id "TCONS_00000285"; exon_number "7"; oId "CUFF.441.10"; tss_id "TSS232"; gene_symbol "Mff";
chr1	Cufflinks	exon	82747083	82747142	.	+	.	gene_id "XLOC_000206"; transcript_id "TCONS_00000285"; exon_number "8"; oId "CUFF.441.10"; tss_id "TSS232"; gene_symbol "Mff";
chr1	Cufflinks	exon	82750520	82750604	.	+	.	gene_id "XLOC_000206"; transcript_id "TCONS_00000285"; exon_number "9"; oId "CUFF.441.10"; tss_id "TSS232"; gene_symbol "Mff";
chr1	Cufflinks	exon	82751585	82752392	.	+	.	gene_id "XLOC_000206"; transcript_id "TCONS_00000285"; exon_number "10"; oId "CUFF.441.10"; tss_id "TSS232"; gene_symbol "Mff";
chr1	Cufflinks	exon	83196919	83197018	.	+	.	gene_id "XLOC_000207"; transcript_id "TCONS_00000286"; exon_number "1"; oId "CUFF.443.1"; tss_id "TSS233"; gene_symbol "Daw1";
chr1	Cufflinks	exon	83197221	83197323	.	+	.	gene_id "XLOC_000207"; transcript_id "TCONS_00000286"; exon_number "2"; oId "CUFF.443.1"; tss_id "TSS233"; gene_symbol "Daw1";
chr1	Cufflinks	exon	83198086	83198200	.	+	.	gene_id "XLOC_000207"; transcript_id "TCONS_00000286"; exon_number "3"; oId "CUFF.443.1"; tss_id "TSS233"; gene_symbol "Daw1";
chr1	Cufflinks	exon	83205889	83205965	.	+	.	gene_id "XLOC_000207"; transcript_id "TCONS_00000286"; exon_number "4"; oId "CUFF.443.1"; tss_id "TSS233"; gene_symbol "Daw1";
chr1	Cufflinks	exon	83209206	83209368	.	+	.	gene_id "XLOC_000207"; transcript_id "TCONS_00000286"; exon_number "5"; oId "CUFF.443.1"; tss_id "TSS233"; gene_symbol "Daw1";
chr1	Cufflinks	exon	83210155	83210570	.	+	.	gene_id "XLOC_000207"; transcript_id "TCONS_00000286"; exon_number "6"; oId "CUFF.443.1"; tss_id "TSS233"; gene_symbol "Daw1";
chr1	Cufflinks	exon	83197011	83197323	.	+	.	gene_id "XLOC_000207"; transcript_id "TCONS_00000287"; exon_number "1"; oId "CUFF.443.2"; tss_id "TSS233"; gene_symbol "Daw1";
chr1	Cufflinks	exon	83198086	83198200	.	+	.	gene_id "XLOC_000207"; transcript_id "TCONS_00000287"; exon_number "2"; oId "CUFF.443.2"; tss_id "TSS233"; gene_symbol "Daw1";
chr1	Cufflinks	exon	83205889	83205965	.	+	.	gene_id "XLOC_000207"; transcript_id "TCONS_00000287"; exon_number "3"; oId "CUFF.443.2"; tss_id "TSS233"; gene_symbol "Daw1";
chr1	Cufflinks	exon	83209206	83209368	.	+	.	gene_id "XLOC_000207"; transcript_id "TCONS_00000287"; exon_number "4"; oId "CUFF.443.2"; tss_id "TSS233"; gene_symbol "Daw1";
chr1	Cufflinks	exon	83210155	83210570	.	+	.	gene_id "XLOC_000207"; transcript_id "TCONS_00000287"; exon_number "5"; oId "CUFF.443.2"; tss_id "TSS233"; gene_symbol "Daw1";
chr1	Cufflinks	exon	84880629	84880815	.	+	.	gene_id "XLOC_000209"; transcript_id "TCONS_00000291"; exon_number "1"; oId "CUFF.453.3"; tss_id "TSS236"; gene_symbol "Fbxo36";
chr1	Cufflinks	exon	84881092	84881200	.	+	.	gene_id "XLOC_000209"; transcript_id "TCONS_00000291"; exon_number "2"; oId "CUFF.453.3"; tss_id "TSS236"; gene_symbol "Fbxo36";
chr1	Cufflinks	exon	84896490	84896662	.	+	.	gene_id "XLOC_000209"; transcript_id "TCONS_00000291"; exon_number "3"; oId "CUFF.453.3"; tss_id "TSS236"; gene_symbol "Fbxo36";
chr1	Cufflinks	exon	84899997	84900487	.	+	.	gene_id "XLOC_000209"; transcript_id "TCONS_00000291"; exon_number "4"; oId "CUFF.453.3"; tss_id "TSS236"; gene_symbol "Fbxo36";
chr1	Cufflinks	exon	85106634	85106690	.	+	.	gene_id "XLOC_000210"; transcript_id "TCONS_00000294"; exon_number "1"; oId "CUFF.455.3"; tss_id "TSS237"; gene_symbol "A530040E14Rik";
chr1	Cufflinks	exon	85111809	85111959	.	+	.	gene_id "XLOC_000210"; transcript_id "TCONS_00000294"; exon_number "2"; oId "CUFF.455.3"; tss_id "TSS237"; gene_symbol "A530040E14Rik";
chr1	Cufflinks	exon	85112192	85112311	.	+	.	gene_id "XLOC_000210"; transcript_id "TCONS_00000294"; exon_number "3"; oId "CUFF.455.3"; tss_id "TSS237"; gene_symbol "A530040E14Rik";
chr1	Cufflinks	exon	85112451	85112585	.	+	.	gene_id "XLOC_000210"; transcript_id "TCONS_00000294"; exon_number "4"; oId "CUFF.455.3"; tss_id "TSS237"; gene_symbol "A530040E14Rik";
chr1	Cufflinks	exon	85113047	85114037	.	+	.	gene_id "XLOC_000210"; transcript_id "TCONS_00000294"; exon_number "5"; oId "CUFF.455.3"; tss_id "TSS237"; gene_symbol "A530040E14Rik";
chr1	Cufflinks	exon	85266680	85266812	.	+	.	gene_id "XLOC_000211"; transcript_id "TCONS_00000296"; exon_number "1"; oId "CUFF.460.1"; tss_id "TSS238"; gene_symbol "Gm16026";
chr1	Cufflinks	exon	85272359	85272509	.	+	.	gene_id "XLOC_000211"; transcript_id "TCONS_00000296"; exon_number "2"; oId "CUFF.460.1"; tss_id "TSS238"; gene_symbol "Gm16026";
chr1	Cufflinks	exon	85275106	85275253	.	+	.	gene_id "XLOC_000211"; transcript_id "TCONS_00000296"; exon_number "3"; oId "CUFF.460.1"; tss_id "TSS238"; gene_symbol "Gm16026";
chr1	Cufflinks	exon	85276802	85276970	.	+	.	gene_id "XLOC_000211"; transcript_id "TCONS_00000296"; exon_number "4"; oId "CUFF.460.1"; tss_id "TSS238"; gene_symbol "Gm16026";
chr1	Cufflinks	exon	85279832	85279909	.	+	.	gene_id "XLOC_000211"; transcript_id "TCONS_00000296"; exon_number "5"; oId "CUFF.460.1"; tss_id "TSS238"; gene_symbol "Gm16026";
chr1	Cufflinks	exon	85281485	85281562	.	+	.	gene_id "XLOC_000211"; transcript_id "TCONS_00000296"; exon_number "6"; oId "CUFF.460.1"; tss_id "TSS238"; gene_symbol "Gm16026";
chr1	Cufflinks	exon	85282729	85282809	.	+	.	gene_id "XLOC_000211"; transcript_id "TCONS_00000296"; exon_number "7"; oId "CUFF.460.1"; tss_id "TSS238"; gene_symbol "Gm16026";
chr1	Cufflinks	exon	85283960	85284121	.	+	.	gene_id "XLOC_000211"; transcript_id "TCONS_00000296"; exon_number "8"; oId "CUFF.460.1"; tss_id "TSS238"; gene_symbol "Gm16026";
chr1	Cufflinks	exon	85285423	85285491	.	+	.	gene_id "XLOC_000211"; transcript_id "TCONS_00000296"; exon_number "9"; oId "CUFF.460.1"; tss_id "TSS238"; gene_symbol "Gm16026";
chr1	Cufflinks	exon	85289239	85289843	.	+	.	gene_id "XLOC_000211"; transcript_id "TCONS_00000296"; exon_number "10"; oId "CUFF.460.1"; tss_id "TSS238"; gene_symbol "Gm16026";
chr1	Cufflinks	exon	85266695	85266812	.	+	.	gene_id "XLOC_000211"; transcript_id "TCONS_00000297"; exon_number "1"; oId "CUFF.460.2"; tss_id "TSS238"; gene_symbol "Gm16026";
chr1	Cufflinks	exon	85272359	85272509	.	+	.	gene_id "XLOC_000211"; transcript_id "TCONS_00000297"; exon_number "2"; oId "CUFF.460.2"; tss_id "TSS238"; gene_symbol "Gm16026";
chr1	Cufflinks	exon	85272812	85272929	.	+	.	gene_id "XLOC_000211"; transcript_id "TCONS_00000297"; exon_number "3"; oId "CUFF.460.2"; tss_id "TSS238"; gene_symbol "Gm16026";
chr1	Cufflinks	exon	85275106	85275253	.	+	.	gene_id "XLOC_000211"; transcript_id "TCONS_00000297"; exon_number "4"; oId "CUFF.460.2"; tss_id "TSS238"; gene_symbol "Gm16026";
chr1	Cufflinks	exon	85276802	85276970	.	+	.	gene_id "XLOC_000211"; transcript_id "TCONS_00000297"; exon_number "5"; oId "CUFF.460.2"; tss_id "TSS238"; gene_symbol "Gm16026";
chr1	Cufflinks	exon	85279832	85279909	.	+	.	gene_id "XLOC_000211"; transcript_id "TCONS_00000297"; exon_number "6"; oId "CUFF.460.2"; tss_id "TSS238"; gene_symbol "Gm16026";
chr1	Cufflinks	exon	85281485	85281562	.	+	.	gene_id "XLOC_000211"; transcript_id "TCONS_00000297"; exon_number "7"; oId "CUFF.460.2"; tss_id "TSS238"; gene_symbol "Gm16026";
chr1	Cufflinks	exon	85282729	85282809	.	+	.	gene_id "XLOC_000211"; transcript_id "TCONS_00000297"; exon_number "8"; oId "CUFF.460.2"; tss_id "TSS238"; gene_symbol "Gm16026";
chr1	Cufflinks	exon	85283972	85284121	.	+	.	gene_id "XLOC_000211"; transcript_id "TCONS_00000297"; exon_number "9"; oId "CUFF.460.2"; tss_id "TSS238"; gene_symbol "Gm16026";
chr1	Cufflinks	exon	85285423	85285491	.	+	.	gene_id "XLOC_000211"; transcript_id "TCONS_00000297"; exon_number "10"; oId "CUFF.460.2"; tss_id "TSS238"; gene_symbol "Gm16026";
chr1	Cufflinks	exon	85289239	85289843	.	+	.	gene_id "XLOC_000211"; transcript_id "TCONS_00000297"; exon_number "11"; oId "CUFF.460.2"; tss_id "TSS238"; gene_symbol "Gm16026";
chr1	Cufflinks	exon	85266698	85266812	.	+	.	gene_id "XLOC_000211"; transcript_id "TCONS_00000299"; exon_number "1"; oId "CUFF.460.4"; tss_id "TSS238"; gene_symbol "Gm16026";
chr1	Cufflinks	exon	85272359	85272509	.	+	.	gene_id "XLOC_000211"; transcript_id "TCONS_00000299"; exon_number "2"; oId "CUFF.460.4"; tss_id "TSS238"; gene_symbol "Gm16026";
chr1	Cufflinks	exon	85275106	85275253	.	+	.	gene_id "XLOC_000211"; transcript_id "TCONS_00000299"; exon_number "3"; oId "CUFF.460.4"; tss_id "TSS238"; gene_symbol "Gm16026";
chr1	Cufflinks	exon	85276802	85276970	.	+	.	gene_id "XLOC_000211"; transcript_id "TCONS_00000299"; exon_number "4"; oId "CUFF.460.4"; tss_id "TSS238"; gene_symbol "Gm16026";
chr1	Cufflinks	exon	85279832	85279909	.	+	.	gene_id "XLOC_000211"; transcript_id "TCONS_00000299"; exon_number "5"; oId "CUFF.460.4"; tss_id "TSS238"; gene_symbol "Gm16026";
chr1	Cufflinks	exon	85283972	85284121	.	+	.	gene_id "XLOC_000211"; transcript_id "TCONS_00000299"; exon_number "6"; oId "CUFF.460.4"; tss_id "TSS238"; gene_symbol "Gm16026";
chr1	Cufflinks	exon	85285423	85285491	.	+	.	gene_id "XLOC_000211"; transcript_id "TCONS_00000299"; exon_number "7"; oId "CUFF.460.4"; tss_id "TSS238"; gene_symbol "Gm16026";
chr1	Cufflinks	exon	85289239	85289843	.	+	.	gene_id "XLOC_000211"; transcript_id "TCONS_00000299"; exon_number "8"; oId "CUFF.460.4"; tss_id "TSS238"; gene_symbol "Gm16026";
chr1	Cufflinks	exon	85266698	85266812	.	+	.	gene_id "XLOC_000211"; transcript_id "TCONS_00000298"; exon_number "1"; oId "CUFF.460.3"; tss_id "TSS238"; gene_symbol "Gm16026";
chr1	Cufflinks	exon	85272359	85272509	.	+	.	gene_id "XLOC_000211"; transcript_id "TCONS_00000298"; exon_number "2"; oId "CUFF.460.3"; tss_id "TSS238"; gene_symbol "Gm16026";
chr1	Cufflinks	exon	85272812	85272929	.	+	.	gene_id "XLOC_000211"; transcript_id "TCONS_00000298"; exon_number "3"; oId "CUFF.460.3"; tss_id "TSS238"; gene_symbol "Gm16026";
chr1	Cufflinks	exon	85275106	85275253	.	+	.	gene_id "XLOC_000211"; transcript_id "TCONS_00000298"; exon_number "4"; oId "CUFF.460.3"; tss_id "TSS238"; gene_symbol "Gm16026";
chr1	Cufflinks	exon	85276802	85276970	.	+	.	gene_id "XLOC_000211"; transcript_id "TCONS_00000298"; exon_number "5"; oId "CUFF.460.3"; tss_id "TSS238"; gene_symbol "Gm16026";
chr1	Cufflinks	exon	85279832	85279909	.	+	.	gene_id "XLOC_000211"; transcript_id "TCONS_00000298"; exon_number "6"; oId "CUFF.460.3"; tss_id "TSS238"; gene_symbol "Gm16026";
chr1	Cufflinks	exon	85281485	85281562	.	+	.	gene_id "XLOC_000211"; transcript_id "TCONS_00000298"; exon_number "7"; oId "CUFF.460.3"; tss_id "TSS238"; gene_symbol "Gm16026";
chr1	Cufflinks	exon	85282729	85282809	.	+	.	gene_id "XLOC_000211"; transcript_id "TCONS_00000298"; exon_number "8"; oId "CUFF.460.3"; tss_id "TSS238"; gene_symbol "Gm16026";
chr1	Cufflinks	exon	85283969	85284121	.	+	.	gene_id "XLOC_000211"; transcript_id "TCONS_00000298"; exon_number "9"; oId "CUFF.460.3"; tss_id "TSS238"; gene_symbol "Gm16026";
chr1	Cufflinks	exon	85285423	85285491	.	+	.	gene_id "XLOC_000211"; transcript_id "TCONS_00000298"; exon_number "10"; oId "CUFF.460.3"; tss_id "TSS238"; gene_symbol "Gm16026";
chr1	Cufflinks	exon	85289239	85289843	.	+	.	gene_id "XLOC_000211"; transcript_id "TCONS_00000298"; exon_number "11"; oId "CUFF.460.3"; tss_id "TSS238"; gene_symbol "Gm16026";
chr1	Cufflinks	exon	85266699	85266812	.	+	.	gene_id "XLOC_000211"; transcript_id "TCONS_00000300"; exon_number "1"; oId "CUFF.460.6"; tss_id "TSS238"; gene_symbol "Gm16026";
chr1	Cufflinks	exon	85272359	85272509	.	+	.	gene_id "XLOC_000211"; transcript_id "TCONS_00000300"; exon_number "2"; oId "CUFF.460.6"; tss_id "TSS238"; gene_symbol "Gm16026";
chr1	Cufflinks	exon	85275106	85275253	.	+	.	gene_id "XLOC_000211"; transcript_id "TCONS_00000300"; exon_number "3"; oId "CUFF.460.6"; tss_id "TSS238"; gene_symbol "Gm16026";
chr1	Cufflinks	exon	85276023	85276342	.	+	.	gene_id "XLOC_000211"; transcript_id "TCONS_00000300"; exon_number "4"; oId "CUFF.460.6"; tss_id "TSS238"; gene_symbol "Gm16026";
chr1	Cufflinks	exon	85266699	85266812	.	+	.	gene_id "XLOC_000211"; transcript_id "TCONS_00000301"; exon_number "1"; oId "CUFF.460.5"; tss_id "TSS238"; gene_symbol "Gm16026";
chr1	Cufflinks	exon	85272359	85272509	.	+	.	gene_id "XLOC_000211"; transcript_id "TCONS_00000301"; exon_number "2"; oId "CUFF.460.5"; tss_id "TSS238"; gene_symbol "Gm16026";
chr1	Cufflinks	exon	85272812	85272929	.	+	.	gene_id "XLOC_000211"; transcript_id "TCONS_00000301"; exon_number "3"; oId "CUFF.460.5"; tss_id "TSS238"; gene_symbol "Gm16026";
chr1	Cufflinks	exon	85275106	85275253	.	+	.	gene_id "XLOC_000211"; transcript_id "TCONS_00000301"; exon_number "4"; oId "CUFF.460.5"; tss_id "TSS238"; gene_symbol "Gm16026";
chr1	Cufflinks	exon	85276802	85276970	.	+	.	gene_id "XLOC_000211"; transcript_id "TCONS_00000301"; exon_number "5"; oId "CUFF.460.5"; tss_id "TSS238"; gene_symbol "Gm16026";
chr1	Cufflinks	exon	85279832	85279909	.	+	.	gene_id "XLOC_000211"; transcript_id "TCONS_00000301"; exon_number "6"; oId "CUFF.460.5"; tss_id "TSS238"; gene_symbol "Gm16026";
chr1	Cufflinks	exon	85281485	85281562	.	+	.	gene_id "XLOC_000211"; transcript_id "TCONS_00000301"; exon_number "7"; oId "CUFF.460.5"; tss_id "TSS238"; gene_symbol "Gm16026";
chr1	Cufflinks	exon	85282729	85282809	.	+	.	gene_id "XLOC_000211"; transcript_id "TCONS_00000301"; exon_number "8"; oId "CUFF.460.5"; tss_id "TSS238"; gene_symbol "Gm16026";
chr1	Cufflinks	exon	85283960	85284121	.	+	.	gene_id "XLOC_000211"; transcript_id "TCONS_00000301"; exon_number "9"; oId "CUFF.460.5"; tss_id "TSS238"; gene_symbol "Gm16026";
chr1	Cufflinks	exon	85285423	85285491	.	+	.	gene_id "XLOC_000211"; transcript_id "TCONS_00000301"; exon_number "10"; oId "CUFF.460.5"; tss_id "TSS238"; gene_symbol "Gm16026";
chr1	Cufflinks	exon	85289239	85289843	.	+	.	gene_id "XLOC_000211"; transcript_id "TCONS_00000301"; exon_number "11"; oId "CUFF.460.5"; tss_id "TSS238"; gene_symbol "Gm16026";
chr1	Cufflinks	exon	85266727	85266812	.	+	.	gene_id "XLOC_000211"; transcript_id "TCONS_00000302"; exon_number "1"; oId "CUFF.460.7"; tss_id "TSS238"; gene_symbol "Gm16026";
chr1	Cufflinks	exon	85275106	85275253	.	+	.	gene_id "XLOC_000211"; transcript_id "TCONS_00000302"; exon_number "2"; oId "CUFF.460.7"; tss_id "TSS238"; gene_symbol "Gm16026";
chr1	Cufflinks	exon	85276802	85276970	.	+	.	gene_id "XLOC_000211"; transcript_id "TCONS_00000302"; exon_number "3"; oId "CUFF.460.7"; tss_id "TSS238"; gene_symbol "Gm16026";
chr1	Cufflinks	exon	85279832	85279909	.	+	.	gene_id "XLOC_000211"; transcript_id "TCONS_00000302"; exon_number "4"; oId "CUFF.460.7"; tss_id "TSS238"; gene_symbol "Gm16026";
chr1	Cufflinks	exon	85281485	85281562	.	+	.	gene_id "XLOC_000211"; transcript_id "TCONS_00000302"; exon_number "5"; oId "CUFF.460.7"; tss_id "TSS238"; gene_symbol "Gm16026";
chr1	Cufflinks	exon	85282729	85282809	.	+	.	gene_id "XLOC_000211"; transcript_id "TCONS_00000302"; exon_number "6"; oId "CUFF.460.7"; tss_id "TSS238"; gene_symbol "Gm16026";
chr1	Cufflinks	exon	85283972	85284121	.	+	.	gene_id "XLOC_000211"; transcript_id "TCONS_00000302"; exon_number "7"; oId "CUFF.460.7"; tss_id "TSS238"; gene_symbol "Gm16026";
chr1	Cufflinks	exon	85285423	85285491	.	+	.	gene_id "XLOC_000211"; transcript_id "TCONS_00000302"; exon_number "8"; oId "CUFF.460.7"; tss_id "TSS238"; gene_symbol "Gm16026";
chr1	Cufflinks	exon	85289239	85289843	.	+	.	gene_id "XLOC_000211"; transcript_id "TCONS_00000302"; exon_number "9"; oId "CUFF.460.7"; tss_id "TSS238"; gene_symbol "Gm16026";
chr1	Cufflinks	exon	85277212	85277364	.	+	.	gene_id "XLOC_000211"; transcript_id "TCONS_00000303"; exon_number "1"; oId "CUFF.460.8"; tss_id "TSS239"; gene_symbol "Gm16026";
chr1	Cufflinks	exon	85279832	85279909	.	+	.	gene_id "XLOC_000211"; transcript_id "TCONS_00000303"; exon_number "2"; oId "CUFF.460.8"; tss_id "TSS239"; gene_symbol "Gm16026";
chr1	Cufflinks	exon	85281485	85281556	.	+	.	gene_id "XLOC_000211"; transcript_id "TCONS_00000303"; exon_number "3"; oId "CUFF.460.8"; tss_id "TSS239"; gene_symbol "Gm16026";
chr1	Cufflinks	exon	85620127	85620157	.	+	.	gene_id "XLOC_000213"; transcript_id "TCONS_00000305"; exon_number "1"; oId "CUFF.463.1"; tss_id "TSS241"; gene_symbol "Sp140";
chr1	Cufflinks	exon	85621654	85621707	.	+	.	gene_id "XLOC_000213"; transcript_id "TCONS_00000305"; exon_number "2"; oId "CUFF.463.1"; tss_id "TSS241"; gene_symbol "Sp140";
chr1	Cufflinks	exon	85626100	85626165	.	+	.	gene_id "XLOC_000213"; transcript_id "TCONS_00000305"; exon_number "3"; oId "CUFF.463.1"; tss_id "TSS241"; gene_symbol "Sp140";
chr1	Cufflinks	exon	85632478	85632620	.	+	.	gene_id "XLOC_000213"; transcript_id "TCONS_00000305"; exon_number "4"; oId "CUFF.463.1"; tss_id "TSS241"; gene_symbol "Sp140";
chr1	Cufflinks	exon	85635559	85635606	.	+	.	gene_id "XLOC_000213"; transcript_id "TCONS_00000305"; exon_number "5"; oId "CUFF.463.1"; tss_id "TSS241"; gene_symbol "Sp140";
chr1	Cufflinks	exon	85637824	85637865	.	+	.	gene_id "XLOC_000213"; transcript_id "TCONS_00000305"; exon_number "6"; oId "CUFF.463.1"; tss_id "TSS241"; gene_symbol "Sp140";
chr1	Cufflinks	exon	85641733	85641848	.	+	.	gene_id "XLOC_000213"; transcript_id "TCONS_00000305"; exon_number "7"; oId "CUFF.463.1"; tss_id "TSS241"; gene_symbol "Sp140";
chr1	Cufflinks	exon	85642542	85642647	.	+	.	gene_id "XLOC_000213"; transcript_id "TCONS_00000305"; exon_number "8"; oId "CUFF.463.1"; tss_id "TSS241"; gene_symbol "Sp140";
chr1	Cufflinks	exon	85642935	85643012	.	+	.	gene_id "XLOC_000213"; transcript_id "TCONS_00000305"; exon_number "9"; oId "CUFF.463.1"; tss_id "TSS241"; gene_symbol "Sp140";
chr1	Cufflinks	exon	85643203	85643346	.	+	.	gene_id "XLOC_000213"; transcript_id "TCONS_00000305"; exon_number "10"; oId "CUFF.463.1"; tss_id "TSS241"; gene_symbol "Sp140";
chr1	Cufflinks	exon	85644584	85645034	.	+	.	gene_id "XLOC_000213"; transcript_id "TCONS_00000305"; exon_number "11"; oId "CUFF.463.1"; tss_id "TSS241"; gene_symbol "Sp140";
chr1	Cufflinks	exon	85837300	85837404	.	+	.	gene_id "XLOC_000216"; transcript_id "TCONS_00000308"; exon_number "1"; oId "CUFF.467.1"; tss_id "TSS244"; gene_symbol "Cab39";
chr1	Cufflinks	exon	85842198	85842366	.	+	.	gene_id "XLOC_000216"; transcript_id "TCONS_00000308"; exon_number "2"; oId "CUFF.467.1"; tss_id "TSS244"; gene_symbol "Cab39";
chr1	Cufflinks	exon	85844593	85844652	.	+	.	gene_id "XLOC_000216"; transcript_id "TCONS_00000308"; exon_number "3"; oId "CUFF.467.1"; tss_id "TSS244"; gene_symbol "Cab39";
chr1	Cufflinks	exon	85847410	85847475	.	+	.	gene_id "XLOC_000216"; transcript_id "TCONS_00000308"; exon_number "4"; oId "CUFF.467.1"; tss_id "TSS244"; gene_symbol "Cab39";
chr1	Cufflinks	exon	85848277	85848420	.	+	.	gene_id "XLOC_000216"; transcript_id "TCONS_00000308"; exon_number "5"; oId "CUFF.467.1"; tss_id "TSS244"; gene_symbol "Cab39";
chr1	Cufflinks	exon	85849033	85849281	.	+	.	gene_id "XLOC_000216"; transcript_id "TCONS_00000308"; exon_number "6"; oId "CUFF.467.1"; tss_id "TSS244"; gene_symbol "Cab39";
chr1	Cufflinks	exon	85849370	85850039	.	+	.	gene_id "XLOC_000216"; transcript_id "TCONS_00000308"; exon_number "7"; oId "CUFF.467.1"; tss_id "TSS244"; gene_symbol "Cab39";
chr1	Cufflinks	exon	86136656	86136680	.	+	.	gene_id "XLOC_000222"; transcript_id "TCONS_00000316"; exon_number "1"; oId "CUFF.474.2"; tss_id "TSS251"; gene_symbol "Psmd1";
chr1	Cufflinks	exon	86136963	86137116	.	+	.	gene_id "XLOC_000222"; transcript_id "TCONS_00000316"; exon_number "2"; oId "CUFF.474.2"; tss_id "TSS251"; gene_symbol "Psmd1";
chr1	Cufflinks	exon	86139080	86139297	.	+	.	gene_id "XLOC_000222"; transcript_id "TCONS_00000316"; exon_number "3"; oId "CUFF.474.2"; tss_id "TSS251"; gene_symbol "Psmd1";
chr1	Cufflinks	exon	86526723	86526798	.	+	.	gene_id "XLOC_000226"; transcript_id "TCONS_00000322"; exon_number "1"; oId "CUFF.479.2"; tss_id "TSS255"; gene_symbol "Ptma";
chr1	Cufflinks	exon	86529206	86529244	.	+	.	gene_id "XLOC_000226"; transcript_id "TCONS_00000322"; exon_number "2"; oId "CUFF.479.2"; tss_id "TSS255"; gene_symbol "Ptma";
chr1	Cufflinks	exon	86529456	86529552	.	+	.	gene_id "XLOC_000226"; transcript_id "TCONS_00000322"; exon_number "3"; oId "CUFF.479.2"; tss_id "TSS255"; gene_symbol "Ptma";
chr1	Cufflinks	exon	86529731	86529804	.	+	.	gene_id "XLOC_000226"; transcript_id "TCONS_00000322"; exon_number "4"; oId "CUFF.479.2"; tss_id "TSS255"; gene_symbol "Ptma";
chr1	Cufflinks	exon	86529965	86530698	.	+	.	gene_id "XLOC_000226"; transcript_id "TCONS_00000322"; exon_number "5"; oId "CUFF.479.2"; tss_id "TSS255"; gene_symbol "Ptma";
chr1	Cufflinks	exon	86582945	86583096	.	+	.	gene_id "XLOC_000227"; transcript_id "TCONS_00000323"; exon_number "1"; oId "CUFF.481.1"; tss_id "TSS256"; gene_symbol "Cops7b";
chr1	Cufflinks	exon	86589164	86589341	.	+	.	gene_id "XLOC_000227"; transcript_id "TCONS_00000323"; exon_number "2"; oId "CUFF.481.1"; tss_id "TSS256"; gene_symbol "Cops7b";
chr1	Cufflinks	exon	86592291	86592366	.	+	.	gene_id "XLOC_000227"; transcript_id "TCONS_00000323"; exon_number "3"; oId "CUFF.481.1"; tss_id "TSS256"; gene_symbol "Cops7b";
chr1	Cufflinks	exon	86596751	86596839	.	+	.	gene_id "XLOC_000227"; transcript_id "TCONS_00000323"; exon_number "4"; oId "CUFF.481.1"; tss_id "TSS256"; gene_symbol "Cops7b";
chr1	Cufflinks	exon	86599003	86599205	.	+	.	gene_id "XLOC_000227"; transcript_id "TCONS_00000323"; exon_number "5"; oId "CUFF.481.1"; tss_id "TSS256"; gene_symbol "Cops7b";
chr1	Cufflinks	exon	86601083	86601188	.	+	.	gene_id "XLOC_000227"; transcript_id "TCONS_00000323"; exon_number "6"; oId "CUFF.481.1"; tss_id "TSS256"; gene_symbol "Cops7b";
chr1	Cufflinks	exon	86605058	86606264	.	+	.	gene_id "XLOC_000227"; transcript_id "TCONS_00000323"; exon_number "7"; oId "CUFF.481.1"; tss_id "TSS256"; gene_symbol "Cops7b";
chr1	Cufflinks	exon	87309175	87309496	.	+	.	gene_id "XLOC_000230"; transcript_id "TCONS_00000329"; exon_number "1"; oId "CUFF.489.2"; tss_id "TSS261"; gene_symbol "Efhd1";
chr1	Cufflinks	exon	87309661	87309846	.	+	.	gene_id "XLOC_000230"; transcript_id "TCONS_00000329"; exon_number "2"; oId "CUFF.489.2"; tss_id "TSS261"; gene_symbol "Efhd1";
chr1	Cufflinks	exon	87309972	87310839	.	+	.	gene_id "XLOC_000230"; transcript_id "TCONS_00000329"; exon_number "3"; oId "CUFF.489.2"; tss_id "TSS261"; gene_symbol "Efhd1";
chr1	Cufflinks	exon	87323717	87323885	.	+	.	gene_id "XLOC_000231"; transcript_id "TCONS_00000330"; exon_number "1"; oId "CUFF.490.1"; tss_id "TSS262"; gene_symbol "Gigyf2";
chr1	Cufflinks	exon	87334270	87334334	.	+	.	gene_id "XLOC_000231"; transcript_id "TCONS_00000330"; exon_number "2"; oId "CUFF.490.1"; tss_id "TSS262"; gene_symbol "Gigyf2";
chr1	Cufflinks	exon	87354404	87354486	.	+	.	gene_id "XLOC_000231"; transcript_id "TCONS_00000330"; exon_number "3"; oId "CUFF.490.1"; tss_id "TSS262"; gene_symbol "Gigyf2";
chr1	Cufflinks	exon	87354971	87355726	.	+	.	gene_id "XLOC_000231"; transcript_id "TCONS_00000330"; exon_number "4"; oId "CUFF.490.1"; tss_id "TSS262"; gene_symbol "Gigyf2";
chr1	Cufflinks	exon	87323750	87323885	.	+	.	gene_id "XLOC_000231"; transcript_id "TCONS_00000331"; exon_number "1"; oId "CUFF.490.2"; tss_id "TSS262"; gene_symbol "Gigyf2";
chr1	Cufflinks	exon	87334270	87334334	.	+	.	gene_id "XLOC_000231"; transcript_id "TCONS_00000331"; exon_number "2"; oId "CUFF.490.2"; tss_id "TSS262"; gene_symbol "Gigyf2";
chr1	Cufflinks	exon	87354404	87354486	.	+	.	gene_id "XLOC_000231"; transcript_id "TCONS_00000331"; exon_number "3"; oId "CUFF.490.2"; tss_id "TSS262"; gene_symbol "Gigyf2";
chr1	Cufflinks	exon	87354981	87355726	.	+	.	gene_id "XLOC_000231"; transcript_id "TCONS_00000331"; exon_number "4"; oId "CUFF.490.2"; tss_id "TSS262"; gene_symbol "Gigyf2";
chr1	Cufflinks	exon	87327030	87327093	.	+	.	gene_id "XLOC_000231"; transcript_id "TCONS_00000333"; exon_number "1"; oId "CUFF.490.4"; tss_id "TSS263"; gene_symbol "Gigyf2";
chr1	Cufflinks	exon	87334269	87334334	.	+	.	gene_id "XLOC_000231"; transcript_id "TCONS_00000333"; exon_number "2"; oId "CUFF.490.4"; tss_id "TSS263"; gene_symbol "Gigyf2";
chr1	Cufflinks	exon	87354404	87354486	.	+	.	gene_id "XLOC_000231"; transcript_id "TCONS_00000333"; exon_number "3"; oId "CUFF.490.4"; tss_id "TSS263"; gene_symbol "Gigyf2";
chr1	Cufflinks	exon	87364104	87364233	.	+	.	gene_id "XLOC_000231"; transcript_id "TCONS_00000333"; exon_number "4"; oId "CUFF.490.4"; tss_id "TSS263"; gene_symbol "Gigyf2";
chr1	Cufflinks	exon	87365184	87365279	.	+	.	gene_id "XLOC_000231"; transcript_id "TCONS_00000333"; exon_number "5"; oId "CUFF.490.4"; tss_id "TSS263"; gene_symbol "Gigyf2";
chr1	Cufflinks	exon	87373997	87374111	.	+	.	gene_id "XLOC_000231"; transcript_id "TCONS_00000333"; exon_number "6"; oId "CUFF.490.4"; tss_id "TSS263"; gene_symbol "Gigyf2";
chr1	Cufflinks	exon	87378972	87379083	.	+	.	gene_id "XLOC_000231"; transcript_id "TCONS_00000333"; exon_number "7"; oId "CUFF.490.4"; tss_id "TSS263"; gene_symbol "Gigyf2";
chr1	Cufflinks	exon	87379968	87380008	.	+	.	gene_id "XLOC_000231"; transcript_id "TCONS_00000333"; exon_number "8"; oId "CUFF.490.4"; tss_id "TSS263"; gene_symbol "Gigyf2";
chr1	Cufflinks	exon	87403667	87403762	.	+	.	gene_id "XLOC_000231"; transcript_id "TCONS_00000333"; exon_number "9"; oId "CUFF.490.4"; tss_id "TSS263"; gene_symbol "Gigyf2";
chr1	Cufflinks	exon	87327036	87327092	.	+	.	gene_id "XLOC_000231"; transcript_id "TCONS_00000334"; exon_number "1"; oId "CUFF.490.5"; tss_id "TSS263"; gene_symbol "Gigyf2";
chr1	Cufflinks	exon	87334270	87334334	.	+	.	gene_id "XLOC_000231"; transcript_id "TCONS_00000334"; exon_number "2"; oId "CUFF.490.5"; tss_id "TSS263"; gene_symbol "Gigyf2";
chr1	Cufflinks	exon	87354404	87354486	.	+	.	gene_id "XLOC_000231"; transcript_id "TCONS_00000334"; exon_number "3"; oId "CUFF.490.5"; tss_id "TSS263"; gene_symbol "Gigyf2";
chr1	Cufflinks	exon	87354979	87355726	.	+	.	gene_id "XLOC_000231"; transcript_id "TCONS_00000334"; exon_number "4"; oId "CUFF.490.5"; tss_id "TSS263"; gene_symbol "Gigyf2";
chr1	Cufflinks	exon	89016089	89016372	.	+	.	gene_id "XLOC_000241"; transcript_id "TCONS_00000344"; exon_number "1"; oId "CUFF.507.1"; tss_id "TSS273"; gene_symbol "1700067G17Rik";
chr1	Cufflinks	exon	89016544	89016649	.	+	.	gene_id "XLOC_000241"; transcript_id "TCONS_00000344"; exon_number "2"; oId "CUFF.507.1"; tss_id "TSS273"; gene_symbol "1700067G17Rik";
chr1	Cufflinks	exon	89021972	89022217	.	+	.	gene_id "XLOC_000241"; transcript_id "TCONS_00000344"; exon_number "3"; oId "CUFF.507.1"; tss_id "TSS273"; gene_symbol "1700067G17Rik";
chr1	Cufflinks	exon	89016113	89016372	.	+	.	gene_id "XLOC_000241"; transcript_id "TCONS_00000345"; exon_number "1"; oId "CUFF.507.2"; tss_id "TSS273"; gene_symbol "1700067G17Rik";
chr1	Cufflinks	exon	89016519	89016649	.	+	.	gene_id "XLOC_000241"; transcript_id "TCONS_00000345"; exon_number "2"; oId "CUFF.507.2"; tss_id "TSS273"; gene_symbol "1700067G17Rik";
chr1	Cufflinks	exon	89021972	89022217	.	+	.	gene_id "XLOC_000241"; transcript_id "TCONS_00000345"; exon_number "3"; oId "CUFF.507.2"; tss_id "TSS273"; gene_symbol "1700067G17Rik";
chr1	Cufflinks	exon	90603468	90603550	.	+	.	gene_id "XLOC_000244"; transcript_id "TCONS_00000349"; exon_number "1"; oId "CUFF.512.2"; tss_id "TSS276"; gene_symbol "Cops8";
chr1	Cufflinks	exon	90604397	90604445	.	+	.	gene_id "XLOC_000244"; transcript_id "TCONS_00000349"; exon_number "2"; oId "CUFF.512.2"; tss_id "TSS276"; gene_symbol "Cops8";
chr1	Cufflinks	exon	90605464	90605512	.	+	.	gene_id "XLOC_000244"; transcript_id "TCONS_00000349"; exon_number "3"; oId "CUFF.512.2"; tss_id "TSS276"; gene_symbol "Cops8";
chr1	Cufflinks	exon	90606537	90606669	.	+	.	gene_id "XLOC_000244"; transcript_id "TCONS_00000349"; exon_number "4"; oId "CUFF.512.2"; tss_id "TSS276"; gene_symbol "Cops8";
chr1	Cufflinks	exon	90610093	90610200	.	+	.	gene_id "XLOC_000244"; transcript_id "TCONS_00000349"; exon_number "5"; oId "CUFF.512.2"; tss_id "TSS276"; gene_symbol "Cops8";
chr1	Cufflinks	exon	90610975	90611037	.	+	.	gene_id "XLOC_000244"; transcript_id "TCONS_00000349"; exon_number "6"; oId "CUFF.512.2"; tss_id "TSS276"; gene_symbol "Cops8";
chr1	Cufflinks	exon	90611540	90611587	.	+	.	gene_id "XLOC_000244"; transcript_id "TCONS_00000349"; exon_number "7"; oId "CUFF.512.2"; tss_id "TSS276"; gene_symbol "Cops8";
chr1	Cufflinks	exon	90612174	90613338	.	+	.	gene_id "XLOC_000244"; transcript_id "TCONS_00000349"; exon_number "8"; oId "CUFF.512.2"; tss_id "TSS276"; gene_symbol "Cops8";
chr1	Cufflinks	exon	90603476	90603556	.	+	.	gene_id "XLOC_000244"; transcript_id "TCONS_00000350"; exon_number "1"; oId "CUFF.512.3"; tss_id "TSS276"; gene_symbol "Cops8";
chr1	Cufflinks	exon	90604403	90604445	.	+	.	gene_id "XLOC_000244"; transcript_id "TCONS_00000350"; exon_number "2"; oId "CUFF.512.3"; tss_id "TSS276"; gene_symbol "Cops8";
chr1	Cufflinks	exon	90605464	90605512	.	+	.	gene_id "XLOC_000244"; transcript_id "TCONS_00000350"; exon_number "3"; oId "CUFF.512.3"; tss_id "TSS276"; gene_symbol "Cops8";
chr1	Cufflinks	exon	90606537	90606669	.	+	.	gene_id "XLOC_000244"; transcript_id "TCONS_00000350"; exon_number "4"; oId "CUFF.512.3"; tss_id "TSS276"; gene_symbol "Cops8";
chr1	Cufflinks	exon	90610093	90610200	.	+	.	gene_id "XLOC_000244"; transcript_id "TCONS_00000350"; exon_number "5"; oId "CUFF.512.3"; tss_id "TSS276"; gene_symbol "Cops8";
chr1	Cufflinks	exon	90610975	90611037	.	+	.	gene_id "XLOC_000244"; transcript_id "TCONS_00000350"; exon_number "6"; oId "CUFF.512.3"; tss_id "TSS276"; gene_symbol "Cops8";
chr1	Cufflinks	exon	90611540	90611587	.	+	.	gene_id "XLOC_000244"; transcript_id "TCONS_00000350"; exon_number "7"; oId "CUFF.512.3"; tss_id "TSS276"; gene_symbol "Cops8";
chr1	Cufflinks	exon	90612174	90613338	.	+	.	gene_id "XLOC_000244"; transcript_id "TCONS_00000350"; exon_number "8"; oId "CUFF.512.3"; tss_id "TSS276"; gene_symbol "Cops8";
chr1	Cufflinks	exon	90603701	90603749	.	+	.	gene_id "XLOC_000244"; transcript_id "TCONS_00000351"; exon_number "1"; oId "CUFF.512.4"; tss_id "TSS277"; gene_symbol "Cops8";
chr1	Cufflinks	exon	90604375	90604445	.	+	.	gene_id "XLOC_000244"; transcript_id "TCONS_00000351"; exon_number "2"; oId "CUFF.512.4"; tss_id "TSS277"; gene_symbol "Cops8";
chr1	Cufflinks	exon	90605464	90605512	.	+	.	gene_id "XLOC_000244"; transcript_id "TCONS_00000351"; exon_number "3"; oId "CUFF.512.4"; tss_id "TSS277"; gene_symbol "Cops8";
chr1	Cufflinks	exon	90606537	90606669	.	+	.	gene_id "XLOC_000244"; transcript_id "TCONS_00000351"; exon_number "4"; oId "CUFF.512.4"; tss_id "TSS277"; gene_symbol "Cops8";
chr1	Cufflinks	exon	90610093	90610200	.	+	.	gene_id "XLOC_000244"; transcript_id "TCONS_00000351"; exon_number "5"; oId "CUFF.512.4"; tss_id "TSS277"; gene_symbol "Cops8";
chr1	Cufflinks	exon	90610975	90611037	.	+	.	gene_id "XLOC_000244"; transcript_id "TCONS_00000351"; exon_number "6"; oId "CUFF.512.4"; tss_id "TSS277"; gene_symbol "Cops8";
chr1	Cufflinks	exon	90611540	90611587	.	+	.	gene_id "XLOC_000244"; transcript_id "TCONS_00000351"; exon_number "7"; oId "CUFF.512.4"; tss_id "TSS277"; gene_symbol "Cops8";
chr1	Cufflinks	exon	90612174	90613338	.	+	.	gene_id "XLOC_000244"; transcript_id "TCONS_00000351"; exon_number "8"; oId "CUFF.512.4"; tss_id "TSS277"; gene_symbol "Cops8";
chr1	Cufflinks	exon	90998734	90998893	.	+	.	gene_id "XLOC_000245"; transcript_id "TCONS_00000352"; exon_number "1"; oId "CUFF.515.1"; tss_id "TSS278"; gene_symbol "Lrrfip1";
chr1	Cufflinks	exon	91068563	91068649	.	+	.	gene_id "XLOC_000245"; transcript_id "TCONS_00000352"; exon_number "2"; oId "CUFF.515.1"; tss_id "TSS278"; gene_symbol "Lrrfip1";
chr1	Cufflinks	exon	91100577	91100612	.	+	.	gene_id "XLOC_000245"; transcript_id "TCONS_00000352"; exon_number "3"; oId "CUFF.515.1"; tss_id "TSS278"; gene_symbol "Lrrfip1";
chr1	Cufflinks	exon	91101185	91101310	.	+	.	gene_id "XLOC_000245"; transcript_id "TCONS_00000352"; exon_number "4"; oId "CUFF.515.1"; tss_id "TSS278"; gene_symbol "Lrrfip1";
chr1	Cufflinks	exon	91103247	91103318	.	+	.	gene_id "XLOC_000245"; transcript_id "TCONS_00000352"; exon_number "5"; oId "CUFF.515.1"; tss_id "TSS278"; gene_symbol "Lrrfip1";
chr1	Cufflinks	exon	91105127	91105297	.	+	.	gene_id "XLOC_000245"; transcript_id "TCONS_00000352"; exon_number "6"; oId "CUFF.515.1"; tss_id "TSS278"; gene_symbol "Lrrfip1";
chr1	Cufflinks	exon	91107298	91107390	.	+	.	gene_id "XLOC_000245"; transcript_id "TCONS_00000352"; exon_number "7"; oId "CUFF.515.1"; tss_id "TSS278"; gene_symbol "Lrrfip1";
chr1	Cufflinks	exon	91112156	91112297	.	+	.	gene_id "XLOC_000245"; transcript_id "TCONS_00000352"; exon_number "8"; oId "CUFF.515.1"; tss_id "TSS278"; gene_symbol "Lrrfip1";
chr1	Cufflinks	exon	91114596	91117322	.	+	.	gene_id "XLOC_000245"; transcript_id "TCONS_00000352"; exon_number "9"; oId "CUFF.515.1"; tss_id "TSS278"; gene_symbol "Lrrfip1";
chr1	Cufflinks	exon	91053465	91053723	.	+	.	gene_id "XLOC_000245"; transcript_id "TCONS_00000355"; exon_number "1"; oId "CUFF.515.4"; tss_id "TSS279"; gene_symbol "Lrrfip1";
chr1	Cufflinks	exon	91068563	91068649	.	+	.	gene_id "XLOC_000245"; transcript_id "TCONS_00000355"; exon_number "2"; oId "CUFF.515.4"; tss_id "TSS279"; gene_symbol "Lrrfip1";
chr1	Cufflinks	exon	91084946	91085005	.	+	.	gene_id "XLOC_000245"; transcript_id "TCONS_00000355"; exon_number "3"; oId "CUFF.515.4"; tss_id "TSS279"; gene_symbol "Lrrfip1";
chr1	Cufflinks	exon	91100577	91100612	.	+	.	gene_id "XLOC_000245"; transcript_id "TCONS_00000355"; exon_number "4"; oId "CUFF.515.4"; tss_id "TSS279"; gene_symbol "Lrrfip1";
chr1	Cufflinks	exon	91101185	91101310	.	+	.	gene_id "XLOC_000245"; transcript_id "TCONS_00000355"; exon_number "5"; oId "CUFF.515.4"; tss_id "TSS279"; gene_symbol "Lrrfip1";
chr1	Cufflinks	exon	91105127	91105297	.	+	.	gene_id "XLOC_000245"; transcript_id "TCONS_00000355"; exon_number "6"; oId "CUFF.515.4"; tss_id "TSS279"; gene_symbol "Lrrfip1";
chr1	Cufflinks	exon	91107298	91107390	.	+	.	gene_id "XLOC_000245"; transcript_id "TCONS_00000355"; exon_number "7"; oId "CUFF.515.4"; tss_id "TSS279"; gene_symbol "Lrrfip1";
chr1	Cufflinks	exon	91112156	91112297	.	+	.	gene_id "XLOC_000245"; transcript_id "TCONS_00000355"; exon_number "8"; oId "CUFF.515.4"; tss_id "TSS279"; gene_symbol "Lrrfip1";
chr1	Cufflinks	exon	91114596	91117322	.	+	.	gene_id "XLOC_000245"; transcript_id "TCONS_00000355"; exon_number "9"; oId "CUFF.515.4"; tss_id "TSS279"; gene_symbol "Lrrfip1";
chr1	Cufflinks	exon	91053465	91053723	.	+	.	gene_id "XLOC_000245"; transcript_id "TCONS_00000354"; exon_number "1"; oId "CUFF.515.3"; tss_id "TSS279"; gene_symbol "Lrrfip1";
chr1	Cufflinks	exon	91068563	91068649	.	+	.	gene_id "XLOC_000245"; transcript_id "TCONS_00000354"; exon_number "2"; oId "CUFF.515.3"; tss_id "TSS279"; gene_symbol "Lrrfip1";
chr1	Cufflinks	exon	91093560	91093637	.	+	.	gene_id "XLOC_000245"; transcript_id "TCONS_00000354"; exon_number "3"; oId "CUFF.515.3"; tss_id "TSS279"; gene_symbol "Lrrfip1";
chr1	Cufflinks	exon	91100577	91100612	.	+	.	gene_id "XLOC_000245"; transcript_id "TCONS_00000354"; exon_number "4"; oId "CUFF.515.3"; tss_id "TSS279"; gene_symbol "Lrrfip1";
chr1	Cufflinks	exon	91101185	91101310	.	+	.	gene_id "XLOC_000245"; transcript_id "TCONS_00000354"; exon_number "5"; oId "CUFF.515.3"; tss_id "TSS279"; gene_symbol "Lrrfip1";
chr1	Cufflinks	exon	91103247	91103318	.	+	.	gene_id "XLOC_000245"; transcript_id "TCONS_00000354"; exon_number "6"; oId "CUFF.515.3"; tss_id "TSS279"; gene_symbol "Lrrfip1";
chr1	Cufflinks	exon	91105127	91105297	.	+	.	gene_id "XLOC_000245"; transcript_id "TCONS_00000354"; exon_number "7"; oId "CUFF.515.3"; tss_id "TSS279"; gene_symbol "Lrrfip1";
chr1	Cufflinks	exon	91107298	91107390	.	+	.	gene_id "XLOC_000245"; transcript_id "TCONS_00000354"; exon_number "8"; oId "CUFF.515.3"; tss_id "TSS279"; gene_symbol "Lrrfip1";
chr1	Cufflinks	exon	91112156	91112297	.	+	.	gene_id "XLOC_000245"; transcript_id "TCONS_00000354"; exon_number "9"; oId "CUFF.515.3"; tss_id "TSS279"; gene_symbol "Lrrfip1";
chr1	Cufflinks	exon	91114596	91117322	.	+	.	gene_id "XLOC_000245"; transcript_id "TCONS_00000354"; exon_number "10"; oId "CUFF.515.3"; tss_id "TSS279"; gene_symbol "Lrrfip1";
chr1	Cufflinks	exon	91053487	91053723	.	+	.	gene_id "XLOC_000245"; transcript_id "TCONS_00000356"; exon_number "1"; oId "CUFF.515.5"; tss_id "TSS279"; gene_symbol "Lrrfip1";
chr1	Cufflinks	exon	91068563	91068649	.	+	.	gene_id "XLOC_000245"; transcript_id "TCONS_00000356"; exon_number "2"; oId "CUFF.515.5"; tss_id "TSS279"; gene_symbol "Lrrfip1";
chr1	Cufflinks	exon	91100577	91100612	.	+	.	gene_id "XLOC_000245"; transcript_id "TCONS_00000356"; exon_number "3"; oId "CUFF.515.5"; tss_id "TSS279"; gene_symbol "Lrrfip1";
chr1	Cufflinks	exon	91101185	91101310	.	+	.	gene_id "XLOC_000245"; transcript_id "TCONS_00000356"; exon_number "4"; oId "CUFF.515.5"; tss_id "TSS279"; gene_symbol "Lrrfip1";
chr1	Cufflinks	exon	91103247	91103318	.	+	.	gene_id "XLOC_000245"; transcript_id "TCONS_00000356"; exon_number "5"; oId "CUFF.515.5"; tss_id "TSS279"; gene_symbol "Lrrfip1";
chr1	Cufflinks	exon	91105127	91105297	.	+	.	gene_id "XLOC_000245"; transcript_id "TCONS_00000356"; exon_number "6"; oId "CUFF.515.5"; tss_id "TSS279"; gene_symbol "Lrrfip1";
chr1	Cufflinks	exon	91107298	91107390	.	+	.	gene_id "XLOC_000245"; transcript_id "TCONS_00000356"; exon_number "7"; oId "CUFF.515.5"; tss_id "TSS279"; gene_symbol "Lrrfip1";
chr1	Cufflinks	exon	91112156	91112297	.	+	.	gene_id "XLOC_000245"; transcript_id "TCONS_00000356"; exon_number "8"; oId "CUFF.515.5"; tss_id "TSS279"; gene_symbol "Lrrfip1";
chr1	Cufflinks	exon	91114596	91117322	.	+	.	gene_id "XLOC_000245"; transcript_id "TCONS_00000356"; exon_number "9"; oId "CUFF.515.5"; tss_id "TSS279"; gene_symbol "Lrrfip1";
chr1	Cufflinks	exon	91111215	91111325	.	+	.	gene_id "XLOC_000245"; transcript_id "TCONS_00000359"; exon_number "1"; oId "CUFF.515.8"; tss_id "TSS280"; gene_symbol "Lrrfip1";
chr1	Cufflinks	exon	91112156	91112297	.	+	.	gene_id "XLOC_000245"; transcript_id "TCONS_00000359"; exon_number "2"; oId "CUFF.515.8"; tss_id "TSS280"; gene_symbol "Lrrfip1";
chr1	Cufflinks	exon	91114596	91117322	.	+	.	gene_id "XLOC_000245"; transcript_id "TCONS_00000359"; exon_number "3"; oId "CUFF.515.8"; tss_id "TSS280"; gene_symbol "Lrrfip1";
chr1	Cufflinks	exon	91111215	91111325	.	+	.	gene_id "XLOC_000245"; transcript_id "TCONS_00000358"; exon_number "1"; oId "CUFF.515.7"; tss_id "TSS280"; gene_symbol "Lrrfip1";
chr1	Cufflinks	exon	91112156	91112297	.	+	.	gene_id "XLOC_000245"; transcript_id "TCONS_00000358"; exon_number "2"; oId "CUFF.515.7"; tss_id "TSS280"; gene_symbol "Lrrfip1";
chr1	Cufflinks	exon	91114593	91117322	.	+	.	gene_id "XLOC_000245"; transcript_id "TCONS_00000358"; exon_number "3"; oId "CUFF.515.7"; tss_id "TSS280"; gene_symbol "Lrrfip1";
chr1	Cufflinks	exon	91246621	91246730	.	+	.	gene_id "XLOC_000247"; transcript_id "TCONS_00000361"; exon_number "1"; oId "CUFF.518.1"; tss_id "TSS282"; gene_symbol "Ube2f";
chr1	Cufflinks	exon	91254260	91254329	.	+	.	gene_id "XLOC_000247"; transcript_id "TCONS_00000361"; exon_number "2"; oId "CUFF.518.1"; tss_id "TSS282"; gene_symbol "Ube2f";
chr1	Cufflinks	exon	93479093	93479176	.	+	.	gene_id "XLOC_000255"; transcript_id "TCONS_00000373"; exon_number "1"; oId "CUFF.537.2"; tss_id "TSS291"; gene_symbol "Sept2";
chr1	Cufflinks	exon	93479304	93479310	.	+	.	gene_id "XLOC_000255"; transcript_id "TCONS_00000373"; exon_number "2"; oId "CUFF.537.2"; tss_id "TSS291"; gene_symbol "Sept2";
chr1	Cufflinks	exon	93485023	93485026	.	+	.	gene_id "XLOC_000255"; transcript_id "TCONS_00000373"; exon_number "3"; oId "CUFF.537.2"; tss_id "TSS291"; gene_symbol "Sept2";
chr1	Cufflinks	exon	93489128	93489154	.	+	.	gene_id "XLOC_000255"; transcript_id "TCONS_00000373"; exon_number "4"; oId "CUFF.537.2"; tss_id "TSS291"; gene_symbol "Sept2";
chr1	Cufflinks	exon	93491157	93491277	.	+	.	gene_id "XLOC_000255"; transcript_id "TCONS_00000373"; exon_number "5"; oId "CUFF.537.2"; tss_id "TSS291"; gene_symbol "Sept2";
chr1	Cufflinks	exon	93495579	93495665	.	+	.	gene_id "XLOC_000255"; transcript_id "TCONS_00000373"; exon_number "6"; oId "CUFF.537.2"; tss_id "TSS291"; gene_symbol "Sept2";
chr1	Cufflinks	exon	93497341	93497464	.	+	.	gene_id "XLOC_000255"; transcript_id "TCONS_00000373"; exon_number "7"; oId "CUFF.537.2"; tss_id "TSS291"; gene_symbol "Sept2";
chr1	Cufflinks	exon	93499012	93499146	.	+	.	gene_id "XLOC_000255"; transcript_id "TCONS_00000373"; exon_number "8"; oId "CUFF.537.2"; tss_id "TSS291"; gene_symbol "Sept2";
chr1	Cufflinks	exon	93499273	93499390	.	+	.	gene_id "XLOC_000255"; transcript_id "TCONS_00000373"; exon_number "9"; oId "CUFF.537.2"; tss_id "TSS291"; gene_symbol "Sept2";
chr1	Cufflinks	exon	93500458	93500559	.	+	.	gene_id "XLOC_000255"; transcript_id "TCONS_00000373"; exon_number "10"; oId "CUFF.537.2"; tss_id "TSS291"; gene_symbol "Sept2";
chr1	Cufflinks	exon	93501507	93501652	.	+	.	gene_id "XLOC_000255"; transcript_id "TCONS_00000373"; exon_number "11"; oId "CUFF.537.2"; tss_id "TSS291"; gene_symbol "Sept2";
chr1	Cufflinks	exon	93503435	93503518	.	+	.	gene_id "XLOC_000255"; transcript_id "TCONS_00000373"; exon_number "12"; oId "CUFF.537.2"; tss_id "TSS291"; gene_symbol "Sept2";
chr1	Cufflinks	exon	93505544	93505601	.	+	.	gene_id "XLOC_000255"; transcript_id "TCONS_00000373"; exon_number "13"; oId "CUFF.537.2"; tss_id "TSS291"; gene_symbol "Sept2";
chr1	Cufflinks	exon	93506963	93507082	.	+	.	gene_id "XLOC_000255"; transcript_id "TCONS_00000373"; exon_number "14"; oId "CUFF.537.2"; tss_id "TSS291"; gene_symbol "Sept2";
chr1	Cufflinks	exon	93507713	93509731	.	+	.	gene_id "XLOC_000255"; transcript_id "TCONS_00000373"; exon_number "15"; oId "CUFF.537.2"; tss_id "TSS291"; gene_symbol "Sept2";
chr1	Cufflinks	exon	93751485	93751581	.	+	.	gene_id "XLOC_000257"; transcript_id "TCONS_00000376"; exon_number "1"; oId "CUFF.542.2"; tss_id "TSS293"; gene_symbol "Atg4b";
chr1	Cufflinks	exon	93768053	93768154	.	+	.	gene_id "XLOC_000257"; transcript_id "TCONS_00000376"; exon_number "2"; oId "CUFF.542.2"; tss_id "TSS293"; gene_symbol "Atg4b";
chr1	Cufflinks	exon	93768253	93768324	.	+	.	gene_id "XLOC_000257"; transcript_id "TCONS_00000376"; exon_number "3"; oId "CUFF.542.2"; tss_id "TSS293"; gene_symbol "Atg4b";
chr1	Cufflinks	exon	93773770	93773868	.	+	.	gene_id "XLOC_000257"; transcript_id "TCONS_00000376"; exon_number "4"; oId "CUFF.542.2"; tss_id "TSS293"; gene_symbol "Atg4b";
chr1	Cufflinks	exon	93775133	93775234	.	+	.	gene_id "XLOC_000257"; transcript_id "TCONS_00000376"; exon_number "5"; oId "CUFF.542.2"; tss_id "TSS293"; gene_symbol "Atg4b";
chr1	Cufflinks	exon	93775628	93775700	.	+	.	gene_id "XLOC_000257"; transcript_id "TCONS_00000376"; exon_number "6"; oId "CUFF.542.2"; tss_id "TSS293"; gene_symbol "Atg4b";
chr1	Cufflinks	exon	93778285	93778364	.	+	.	gene_id "XLOC_000257"; transcript_id "TCONS_00000376"; exon_number "7"; oId "CUFF.542.2"; tss_id "TSS293"; gene_symbol "Atg4b";
chr1	Cufflinks	exon	93780718	93780911	.	+	.	gene_id "XLOC_000257"; transcript_id "TCONS_00000376"; exon_number "8"; oId "CUFF.542.2"; tss_id "TSS293"; gene_symbol "Atg4b";
chr1	Cufflinks	exon	93784412	93784490	.	+	.	gene_id "XLOC_000257"; transcript_id "TCONS_00000376"; exon_number "9"; oId "CUFF.542.2"; tss_id "TSS293"; gene_symbol "Atg4b";
chr1	Cufflinks	exon	93784753	93784898	.	+	.	gene_id "XLOC_000257"; transcript_id "TCONS_00000376"; exon_number "10"; oId "CUFF.542.2"; tss_id "TSS293"; gene_symbol "Atg4b";
chr1	Cufflinks	exon	93785910	93785966	.	+	.	gene_id "XLOC_000257"; transcript_id "TCONS_00000376"; exon_number "11"; oId "CUFF.542.2"; tss_id "TSS293"; gene_symbol "Atg4b";
chr1	Cufflinks	exon	93786511	93786604	.	+	.	gene_id "XLOC_000257"; transcript_id "TCONS_00000376"; exon_number "12"; oId "CUFF.542.2"; tss_id "TSS293"; gene_symbol "Atg4b";
chr1	Cufflinks	exon	93787686	93788180	.	+	.	gene_id "XLOC_000257"; transcript_id "TCONS_00000376"; exon_number "13"; oId "CUFF.542.2"; tss_id "TSS293"; gene_symbol "Atg4b";
chr1	Cufflinks	exon	93751485	93751554	.	+	.	gene_id "XLOC_000257"; transcript_id "TCONS_00000375"; exon_number "1"; oId "CUFF.542.1"; tss_id "TSS293"; gene_symbol "Atg4b";
chr1	Cufflinks	exon	93755025	93755054	.	+	.	gene_id "XLOC_000257"; transcript_id "TCONS_00000375"; exon_number "2"; oId "CUFF.542.1"; tss_id "TSS293"; gene_symbol "Atg4b";
chr1	Cufflinks	exon	93768053	93768154	.	+	.	gene_id "XLOC_000257"; transcript_id "TCONS_00000375"; exon_number "3"; oId "CUFF.542.1"; tss_id "TSS293"; gene_symbol "Atg4b";
chr1	Cufflinks	exon	93768253	93768324	.	+	.	gene_id "XLOC_000257"; transcript_id "TCONS_00000375"; exon_number "4"; oId "CUFF.542.1"; tss_id "TSS293"; gene_symbol "Atg4b";
chr1	Cufflinks	exon	93773770	93773868	.	+	.	gene_id "XLOC_000257"; transcript_id "TCONS_00000375"; exon_number "5"; oId "CUFF.542.1"; tss_id "TSS293"; gene_symbol "Atg4b";
chr1	Cufflinks	exon	93775133	93775234	.	+	.	gene_id "XLOC_000257"; transcript_id "TCONS_00000375"; exon_number "6"; oId "CUFF.542.1"; tss_id "TSS293"; gene_symbol "Atg4b";
chr1	Cufflinks	exon	93775628	93775700	.	+	.	gene_id "XLOC_000257"; transcript_id "TCONS_00000375"; exon_number "7"; oId "CUFF.542.1"; tss_id "TSS293"; gene_symbol "Atg4b";
chr1	Cufflinks	exon	93778285	93778364	.	+	.	gene_id "XLOC_000257"; transcript_id "TCONS_00000375"; exon_number "8"; oId "CUFF.542.1"; tss_id "TSS293"; gene_symbol "Atg4b";
chr1	Cufflinks	exon	93780718	93780911	.	+	.	gene_id "XLOC_000257"; transcript_id "TCONS_00000375"; exon_number "9"; oId "CUFF.542.1"; tss_id "TSS293"; gene_symbol "Atg4b";
chr1	Cufflinks	exon	93784412	93784490	.	+	.	gene_id "XLOC_000257"; transcript_id "TCONS_00000375"; exon_number "10"; oId "CUFF.542.1"; tss_id "TSS293"; gene_symbol "Atg4b";
chr1	Cufflinks	exon	93784753	93784898	.	+	.	gene_id "XLOC_000257"; transcript_id "TCONS_00000375"; exon_number "11"; oId "CUFF.542.1"; tss_id "TSS293"; gene_symbol "Atg4b";
chr1	Cufflinks	exon	93785910	93785966	.	+	.	gene_id "XLOC_000257"; transcript_id "TCONS_00000375"; exon_number "12"; oId "CUFF.542.1"; tss_id "TSS293"; gene_symbol "Atg4b";
chr1	Cufflinks	exon	93786511	93786604	.	+	.	gene_id "XLOC_000257"; transcript_id "TCONS_00000375"; exon_number "13"; oId "CUFF.542.1"; tss_id "TSS293"; gene_symbol "Atg4b";
chr1	Cufflinks	exon	93787686	93788180	.	+	.	gene_id "XLOC_000257"; transcript_id "TCONS_00000375"; exon_number "14"; oId "CUFF.542.1"; tss_id "TSS293"; gene_symbol "Atg4b";
chr1	Cufflinks	exon	105663861	105665152	.	+	.	gene_id "XLOC_000273"; transcript_id "TCONS_00000392"; exon_number "1"; oId "CUFF.571.1"; tss_id "TSS309"; gene_symbol "Relch";
chr1	Cufflinks	exon	106953169	106953298	.	+	.	gene_id "XLOC_000277"; transcript_id "TCONS_00000397"; exon_number "1"; oId "CUFF.578.1"; tss_id "TSS313"; gene_symbol "Serpinb12";
chr1	Cufflinks	exon	106953691	106953833	.	+	.	gene_id "XLOC_000277"; transcript_id "TCONS_00000397"; exon_number "2"; oId "CUFF.578.1"; tss_id "TSS313"; gene_symbol "Serpinb12";
chr1	Cufflinks	exon	106955322	106955489	.	+	.	gene_id "XLOC_000277"; transcript_id "TCONS_00000397"; exon_number "3"; oId "CUFF.578.1"; tss_id "TSS313"; gene_symbol "Serpinb12";
chr1	Cufflinks	exon	106956393	106957073	.	+	.	gene_id "XLOC_000277"; transcript_id "TCONS_00000397"; exon_number "4"; oId "CUFF.578.1"; tss_id "TSS313"; gene_symbol "Serpinb12";
chr1	Cufflinks	exon	117830070	117830453	.	+	.	gene_id "XLOC_000287"; transcript_id "TCONS_00000408"; exon_number "1"; oId "CUFF.596.1"; tss_id "TSS323"; gene_symbol "Gm28360";
chr1	Cufflinks	exon	117831827	117831953	.	+	.	gene_id "XLOC_000287"; transcript_id "TCONS_00000408"; exon_number "2"; oId "CUFF.596.1"; tss_id "TSS323"; gene_symbol "Gm28360";
chr1	Cufflinks	exon	117853423	117853844	.	+	.	gene_id "XLOC_000287"; transcript_id "TCONS_00000408"; exon_number "3"; oId "CUFF.596.1"; tss_id "TSS323"; gene_symbol "Gm28360";
chr1	Cufflinks	exon	118326872	118327051	.	+	.	gene_id "XLOC_000289"; transcript_id "TCONS_00000411"; exon_number "1"; oId "CUFF.600.2"; tss_id "TSS326"; gene_symbol "Nifk";
chr1	Cufflinks	exon	118327625	118327733	.	+	.	gene_id "XLOC_000289"; transcript_id "TCONS_00000411"; exon_number "2"; oId "CUFF.600.2"; tss_id "TSS326"; gene_symbol "Nifk";
chr1	Cufflinks	exon	118329353	118329564	.	+	.	gene_id "XLOC_000289"; transcript_id "TCONS_00000411"; exon_number "3"; oId "CUFF.600.2"; tss_id "TSS326"; gene_symbol "Nifk";
chr1	Cufflinks	exon	118330606	118330662	.	+	.	gene_id "XLOC_000289"; transcript_id "TCONS_00000411"; exon_number "4"; oId "CUFF.600.2"; tss_id "TSS326"; gene_symbol "Nifk";
chr1	Cufflinks	exon	118332344	118332478	.	+	.	gene_id "XLOC_000289"; transcript_id "TCONS_00000411"; exon_number "5"; oId "CUFF.600.2"; tss_id "TSS326"; gene_symbol "Nifk";
chr1	Cufflinks	exon	118332750	118333831	.	+	.	gene_id "XLOC_000289"; transcript_id "TCONS_00000411"; exon_number "6"; oId "CUFF.600.2"; tss_id "TSS326"; gene_symbol "Nifk";
chr1	Cufflinks	exon	120160043	120160400	.	+	.	gene_id "XLOC_000295"; transcript_id "TCONS_00000417"; exon_number "1"; oId "CUFF.613.1"; tss_id "TSS332"; gene_symbol "3110009E18Rik";
chr1	Cufflinks	exon	120160606	120160656	.	+	.	gene_id "XLOC_000295"; transcript_id "TCONS_00000417"; exon_number "2"; oId "CUFF.613.1"; tss_id "TSS332"; gene_symbol "3110009E18Rik";
chr1	Cufflinks	exon	120166135	120166172	.	+	.	gene_id "XLOC_000295"; transcript_id "TCONS_00000417"; exon_number "3"; oId "CUFF.613.1"; tss_id "TSS332"; gene_symbol "3110009E18Rik";
chr1	Cufflinks	exon	120171401	120171482	.	+	.	gene_id "XLOC_000295"; transcript_id "TCONS_00000417"; exon_number "4"; oId "CUFF.613.1"; tss_id "TSS332"; gene_symbol "3110009E18Rik";
chr1	Cufflinks	exon	120188041	120188183	.	+	.	gene_id "XLOC_000295"; transcript_id "TCONS_00000417"; exon_number "5"; oId "CUFF.613.1"; tss_id "TSS332"; gene_symbol "3110009E18Rik";
chr1	Cufflinks	exon	120160086	120160400	.	+	.	gene_id "XLOC_000295"; transcript_id "TCONS_00000418"; exon_number "1"; oId "CUFF.613.2"; tss_id "TSS332"; gene_symbol "3110009E18Rik";
chr1	Cufflinks	exon	120160606	120160656	.	+	.	gene_id "XLOC_000295"; transcript_id "TCONS_00000418"; exon_number "2"; oId "CUFF.613.2"; tss_id "TSS332"; gene_symbol "3110009E18Rik";
chr1	Cufflinks	exon	120166135	120166172	.	+	.	gene_id "XLOC_000295"; transcript_id "TCONS_00000418"; exon_number "3"; oId "CUFF.613.2"; tss_id "TSS332"; gene_symbol "3110009E18Rik";
chr1	Cufflinks	exon	120188041	120188183	.	+	.	gene_id "XLOC_000295"; transcript_id "TCONS_00000418"; exon_number "4"; oId "CUFF.613.2"; tss_id "TSS332"; gene_symbol "3110009E18Rik";
chr1	Cufflinks	exon	128266051	128266089	.	+	.	gene_id "XLOC_000308"; transcript_id "TCONS_00000433"; exon_number "1"; oId "CUFF.635.2"; tss_id "TSS346"; gene_symbol "Ubxn4";
chr1	Cufflinks	exon	128266290	128266414	.	+	.	gene_id "XLOC_000308"; transcript_id "TCONS_00000433"; exon_number "2"; oId "CUFF.635.2"; tss_id "TSS346"; gene_symbol "Ubxn4";
chr1	Cufflinks	exon	128269869	128269971	.	+	.	gene_id "XLOC_000308"; transcript_id "TCONS_00000433"; exon_number "3"; oId "CUFF.635.2"; tss_id "TSS346"; gene_symbol "Ubxn4";
chr1	Cufflinks	exon	128272821	128272952	.	+	.	gene_id "XLOC_000308"; transcript_id "TCONS_00000433"; exon_number "4"; oId "CUFF.635.2"; tss_id "TSS346"; gene_symbol "Ubxn4";
chr1	Cufflinks	exon	128274802	128275004	.	+	.	gene_id "XLOC_000308"; transcript_id "TCONS_00000433"; exon_number "5"; oId "CUFF.635.2"; tss_id "TSS346"; gene_symbol "Ubxn4";
chr1	Cufflinks	exon	128276957	128277587	.	+	.	gene_id "XLOC_000308"; transcript_id "TCONS_00000433"; exon_number "6"; oId "CUFF.635.2"; tss_id "TSS346"; gene_symbol "Ubxn4";
chr1	Cufflinks	exon	131259809	131259906	.	+	.	gene_id "XLOC_000312"; transcript_id "TCONS_00000437"; exon_number "1"; oId "CUFF.648.1"; tss_id "TSS350"; gene_symbol "Gm28913";
chr1	Cufflinks	exon	131263308	131263394	.	+	.	gene_id "XLOC_000312"; transcript_id "TCONS_00000437"; exon_number "2"; oId "CUFF.648.1"; tss_id "TSS350"; gene_symbol "Gm28913";
chr1	Cufflinks	exon	131266451	131266733	.	+	.	gene_id "XLOC_000312"; transcript_id "TCONS_00000437"; exon_number "3"; oId "CUFF.648.1"; tss_id "TSS350"; gene_symbol "Gm28913";
chr1	Cufflinks	exon	131962991	131963052	.	+	.	gene_id "XLOC_000319"; transcript_id "TCONS_00000445"; exon_number "1"; oId "CUFF.657.1"; tss_id "TSS357"; gene_symbol "Slc45a3";
chr1	Cufflinks	exon	131976718	131977112	.	+	.	gene_id "XLOC_000319"; transcript_id "TCONS_00000445"; exon_number "2"; oId "CUFF.657.1"; tss_id "TSS357"; gene_symbol "Slc45a3";
chr1	Cufflinks	exon	131977413	131978198	.	+	.	gene_id "XLOC_000319"; transcript_id "TCONS_00000445"; exon_number "3"; oId "CUFF.657.1"; tss_id "TSS357"; gene_symbol "Slc45a3";
chr1	Cufflinks	exon	131978748	131978844	.	+	.	gene_id "XLOC_000319"; transcript_id "TCONS_00000445"; exon_number "4"; oId "CUFF.657.1"; tss_id "TSS357"; gene_symbol "Slc45a3";
chr1	Cufflinks	exon	131978969	131979013	.	+	.	gene_id "XLOC_000319"; transcript_id "TCONS_00000445"; exon_number "5"; oId "CUFF.657.1"; tss_id "TSS357"; gene_symbol "Slc45a3";
chr1	Cufflinks	exon	131981291	131982968	.	+	.	gene_id "XLOC_000319"; transcript_id "TCONS_00000445"; exon_number "6"; oId "CUFF.657.1"; tss_id "TSS357"; gene_symbol "Slc45a3";
chr1	Cufflinks	exon	132501647	132501740	.	+	.	gene_id "XLOC_000322"; transcript_id "TCONS_00000448"; exon_number "1"; oId "CUFF.662.1"; tss_id "TSS360"; gene_symbol "Rbbp5";
chr1	Cufflinks	exon	132503764	132504896	.	+	.	gene_id "XLOC_000322"; transcript_id "TCONS_00000448"; exon_number "2"; oId "CUFF.662.1"; tss_id "TSS360"; gene_symbol "Rbbp5";
chr1	Cufflinks	exon	134962517	134962609	.	+	.	gene_id "XLOC_000342"; transcript_id "TCONS_00000469"; exon_number "1"; oId "CUFF.692.1"; tss_id "TSS381"; gene_symbol "Ube2t";
chr1	Cufflinks	exon	134967727	134967898	.	+	.	gene_id "XLOC_000342"; transcript_id "TCONS_00000469"; exon_number "2"; oId "CUFF.692.1"; tss_id "TSS381"; gene_symbol "Ube2t";
chr1	Cufflinks	exon	134969241	134969310	.	+	.	gene_id "XLOC_000342"; transcript_id "TCONS_00000469"; exon_number "3"; oId "CUFF.692.1"; tss_id "TSS381"; gene_symbol "Ube2t";
chr1	Cufflinks	exon	134971250	134971355	.	+	.	gene_id "XLOC_000342"; transcript_id "TCONS_00000469"; exon_number "4"; oId "CUFF.692.1"; tss_id "TSS381"; gene_symbol "Ube2t";
chr1	Cufflinks	exon	134971901	134971999	.	+	.	gene_id "XLOC_000342"; transcript_id "TCONS_00000469"; exon_number "5"; oId "CUFF.692.1"; tss_id "TSS381"; gene_symbol "Ube2t";
chr1	Cufflinks	exon	134972106	134972189	.	+	.	gene_id "XLOC_000342"; transcript_id "TCONS_00000469"; exon_number "6"; oId "CUFF.692.1"; tss_id "TSS381"; gene_symbol "Ube2t";
chr1	Cufflinks	exon	134973800	134974175	.	+	.	gene_id "XLOC_000342"; transcript_id "TCONS_00000469"; exon_number "7"; oId "CUFF.692.1"; tss_id "TSS381"; gene_symbol "Ube2t";
chr1	Cufflinks	exon	134962560	134962786	.	+	.	gene_id "XLOC_000342"; transcript_id "TCONS_00000471"; exon_number "1"; oId "CUFF.692.3"; tss_id "TSS381"; gene_symbol "Ube2t";
chr1	Cufflinks	exon	134967727	134967898	.	+	.	gene_id "XLOC_000342"; transcript_id "TCONS_00000471"; exon_number "2"; oId "CUFF.692.3"; tss_id "TSS381"; gene_symbol "Ube2t";
chr1	Cufflinks	exon	134969241	134969310	.	+	.	gene_id "XLOC_000342"; transcript_id "TCONS_00000471"; exon_number "3"; oId "CUFF.692.3"; tss_id "TSS381"; gene_symbol "Ube2t";
chr1	Cufflinks	exon	134971272	134971355	.	+	.	gene_id "XLOC_000342"; transcript_id "TCONS_00000471"; exon_number "4"; oId "CUFF.692.3"; tss_id "TSS381"; gene_symbol "Ube2t";
chr1	Cufflinks	exon	134971901	134971999	.	+	.	gene_id "XLOC_000342"; transcript_id "TCONS_00000471"; exon_number "5"; oId "CUFF.692.3"; tss_id "TSS381"; gene_symbol "Ube2t";
chr1	Cufflinks	exon	134972106	134972189	.	+	.	gene_id "XLOC_000342"; transcript_id "TCONS_00000471"; exon_number "6"; oId "CUFF.692.3"; tss_id "TSS381"; gene_symbol "Ube2t";
chr1	Cufflinks	exon	134973800	134974175	.	+	.	gene_id "XLOC_000342"; transcript_id "TCONS_00000471"; exon_number "7"; oId "CUFF.692.3"; tss_id "TSS381"; gene_symbol "Ube2t";
chr1	Cufflinks	exon	136153195	136153310	.	+	.	gene_id "XLOC_000349"; transcript_id "TCONS_00000478"; exon_number "1"; oId "CUFF.705.1"; tss_id "TSS388"; gene_symbol "Kif21b";
chr1	Cufflinks	exon	136154104	136154424	.	+	.	gene_id "XLOC_000349"; transcript_id "TCONS_00000478"; exon_number "2"; oId "CUFF.705.1"; tss_id "TSS388"; gene_symbol "Kif21b";
chr1	Cufflinks	exon	136467587	136467638	.	+	.	gene_id "XLOC_000352"; transcript_id "TCONS_00000481"; exon_number "1"; oId "CUFF.708.1"; tss_id "TSS391"; gene_symbol "Kif14";
chr1	Cufflinks	exon	136467848	136468822	.	+	.	gene_id "XLOC_000352"; transcript_id "TCONS_00000481"; exon_number "2"; oId "CUFF.708.1"; tss_id "TSS391"; gene_symbol "Kif14";
chr1	Cufflinks	exon	136675010	136675040	.	+	.	gene_id "XLOC_000354"; transcript_id "TCONS_00000483"; exon_number "1"; oId "CUFF.712.1"; tss_id "TSS393"; gene_symbol "Gm19705";
chr1	Cufflinks	exon	136675142	136675283	.	+	.	gene_id "XLOC_000354"; transcript_id "TCONS_00000483"; exon_number "2"; oId "CUFF.712.1"; tss_id "TSS393"; gene_symbol "Gm19705";
chr1	Cufflinks	exon	136688744	136688810	.	+	.	gene_id "XLOC_000354"; transcript_id "TCONS_00000483"; exon_number "3"; oId "CUFF.712.1"; tss_id "TSS393"; gene_symbol "Gm19705";
chr1	Cufflinks	exon	136690537	136690771	.	+	.	gene_id "XLOC_000354"; transcript_id "TCONS_00000483"; exon_number "4"; oId "CUFF.712.1"; tss_id "TSS393"; gene_symbol "Gm19705";
chr1	Cufflinks	exon	139422219	139422326	.	+	.	gene_id "XLOC_000361"; transcript_id "TCONS_00000490"; exon_number "1"; oId "CUFF.727.1"; tss_id "TSS400"; gene_symbol "Zbtb41";
chr1	Cufflinks	exon	139423034	139424267	.	+	.	gene_id "XLOC_000361"; transcript_id "TCONS_00000490"; exon_number "2"; oId "CUFF.727.1"; tss_id "TSS400"; gene_symbol "Zbtb41";
chr1	Cufflinks	exon	139429126	139429333	.	+	.	gene_id "XLOC_000361"; transcript_id "TCONS_00000490"; exon_number "3"; oId "CUFF.727.1"; tss_id "TSS400"; gene_symbol "Zbtb41";
chr1	Cufflinks	exon	139430281	139430350	.	+	.	gene_id "XLOC_000361"; transcript_id "TCONS_00000490"; exon_number "4"; oId "CUFF.727.1"; tss_id "TSS400"; gene_symbol "Zbtb41";
chr1	Cufflinks	exon	139431929	139432076	.	+	.	gene_id "XLOC_000361"; transcript_id "TCONS_00000490"; exon_number "5"; oId "CUFF.727.1"; tss_id "TSS400"; gene_symbol "Zbtb41";
chr1	Cufflinks	exon	139437441	139437570	.	+	.	gene_id "XLOC_000361"; transcript_id "TCONS_00000490"; exon_number "6"; oId "CUFF.727.1"; tss_id "TSS400"; gene_symbol "Zbtb41";
chr1	Cufflinks	exon	139438958	139439053	.	+	.	gene_id "XLOC_000361"; transcript_id "TCONS_00000490"; exon_number "7"; oId "CUFF.727.1"; tss_id "TSS400"; gene_symbol "Zbtb41";
chr1	Cufflinks	exon	139440345	139440451	.	+	.	gene_id "XLOC_000361"; transcript_id "TCONS_00000490"; exon_number "8"; oId "CUFF.727.1"; tss_id "TSS400"; gene_symbol "Zbtb41";
chr1	Cufflinks	exon	139441763	139441868	.	+	.	gene_id "XLOC_000361"; transcript_id "TCONS_00000490"; exon_number "9"; oId "CUFF.727.1"; tss_id "TSS400"; gene_symbol "Zbtb41";
chr1	Cufflinks	exon	139442809	139442897	.	+	.	gene_id "XLOC_000361"; transcript_id "TCONS_00000490"; exon_number "10"; oId "CUFF.727.1"; tss_id "TSS400"; gene_symbol "Zbtb41";
chr1	Cufflinks	exon	139446875	139448098	.	+	.	gene_id "XLOC_000361"; transcript_id "TCONS_00000490"; exon_number "11"; oId "CUFF.727.1"; tss_id "TSS400"; gene_symbol "Zbtb41";
chr1	Cufflinks	exon	139483497	139483622	.	+	.	gene_id "XLOC_000364"; transcript_id "TCONS_00000493"; exon_number "1"; oId "CUFF.731.1"; tss_id "TSS403"; gene_symbol "Aspm";
chr1	Cufflinks	exon	139485700	139485787	.	+	.	gene_id "XLOC_000364"; transcript_id "TCONS_00000493"; exon_number "2"; oId "CUFF.731.1"; tss_id "TSS403"; gene_symbol "Aspm";
chr1	Cufflinks	exon	139487207	139487416	.	+	.	gene_id "XLOC_000364"; transcript_id "TCONS_00000493"; exon_number "3"; oId "CUFF.731.1"; tss_id "TSS403"; gene_symbol "Aspm";
chr1	Cufflinks	exon	139488388	139488537	.	+	.	gene_id "XLOC_000364"; transcript_id "TCONS_00000493"; exon_number "4"; oId "CUFF.731.1"; tss_id "TSS403"; gene_symbol "Aspm";
chr1	Cufflinks	exon	139489646	139489837	.	+	.	gene_id "XLOC_000364"; transcript_id "TCONS_00000493"; exon_number "5"; oId "CUFF.731.1"; tss_id "TSS403"; gene_symbol "Aspm";
chr1	Cufflinks	exon	139489964	139490156	.	+	.	gene_id "XLOC_000364"; transcript_id "TCONS_00000493"; exon_number "6"; oId "CUFF.731.1"; tss_id "TSS403"; gene_symbol "Aspm";
chr1	Cufflinks	exon	139490299	139490453	.	+	.	gene_id "XLOC_000364"; transcript_id "TCONS_00000493"; exon_number "7"; oId "CUFF.731.1"; tss_id "TSS403"; gene_symbol "Aspm";
chr1	Cufflinks	exon	139491518	139491694	.	+	.	gene_id "XLOC_000364"; transcript_id "TCONS_00000493"; exon_number "8"; oId "CUFF.731.1"; tss_id "TSS403"; gene_symbol "Aspm";
chr1	Cufflinks	exon	139492707	139492876	.	+	.	gene_id "XLOC_000364"; transcript_id "TCONS_00000493"; exon_number "9"; oId "CUFF.731.1"; tss_id "TSS403"; gene_symbol "Aspm";
chr1	Cufflinks	exon	139493648	139494080	.	+	.	gene_id "XLOC_000364"; transcript_id "TCONS_00000493"; exon_number "10"; oId "CUFF.731.1"; tss_id "TSS403"; gene_symbol "Aspm";
chr1	Cufflinks	exon	143739048	143739310	.	+	.	gene_id "XLOC_000370"; transcript_id "TCONS_00000500"; exon_number "1"; oId "CUFF.739.2"; tss_id "TSS409"; gene_symbol "Glrx2";
chr1	Cufflinks	exon	143741648	143741711	.	+	.	gene_id "XLOC_000370"; transcript_id "TCONS_00000500"; exon_number "2"; oId "CUFF.739.2"; tss_id "TSS409"; gene_symbol "Glrx2";
chr1	Cufflinks	exon	143745047	143745223	.	+	.	gene_id "XLOC_000370"; transcript_id "TCONS_00000500"; exon_number "3"; oId "CUFF.739.2"; tss_id "TSS409"; gene_symbol "Glrx2";
chr1	Cufflinks	exon	143746508	143746782	.	+	.	gene_id "XLOC_000370"; transcript_id "TCONS_00000500"; exon_number "4"; oId "CUFF.739.2"; tss_id "TSS409"; gene_symbol "Glrx2";
chr1	Cufflinks	exon	143777267	143777476	.	+	.	gene_id "XLOC_000371"; transcript_id "TCONS_00000505"; exon_number "1"; oId "CUFF.740.3"; tss_id "TSS411"; gene_symbol "Uchl5";
chr1	Cufflinks	exon	143783966	143784029	.	+	.	gene_id "XLOC_000371"; transcript_id "TCONS_00000505"; exon_number "2"; oId "CUFF.740.3"; tss_id "TSS411"; gene_symbol "Uchl5";
chr1	Cufflinks	exon	143786130	143786235	.	+	.	gene_id "XLOC_000371"; transcript_id "TCONS_00000505"; exon_number "3"; oId "CUFF.740.3"; tss_id "TSS411"; gene_symbol "Uchl5";
chr1	Cufflinks	exon	143794277	143794402	.	+	.	gene_id "XLOC_000371"; transcript_id "TCONS_00000505"; exon_number "4"; oId "CUFF.740.3"; tss_id "TSS411"; gene_symbol "Uchl5";
chr1	Cufflinks	exon	143794483	143794544	.	+	.	gene_id "XLOC_000371"; transcript_id "TCONS_00000505"; exon_number "5"; oId "CUFF.740.3"; tss_id "TSS411"; gene_symbol "Uchl5";
chr1	Cufflinks	exon	143794680	143794810	.	+	.	gene_id "XLOC_000371"; transcript_id "TCONS_00000505"; exon_number "6"; oId "CUFF.740.3"; tss_id "TSS411"; gene_symbol "Uchl5";
chr1	Cufflinks	exon	143796762	143796825	.	+	.	gene_id "XLOC_000371"; transcript_id "TCONS_00000505"; exon_number "7"; oId "CUFF.740.3"; tss_id "TSS411"; gene_symbol "Uchl5";
chr1	Cufflinks	exon	143798391	143798493	.	+	.	gene_id "XLOC_000371"; transcript_id "TCONS_00000505"; exon_number "8"; oId "CUFF.740.3"; tss_id "TSS411"; gene_symbol "Uchl5";
chr1	Cufflinks	exon	143799924	143800034	.	+	.	gene_id "XLOC_000371"; transcript_id "TCONS_00000505"; exon_number "9"; oId "CUFF.740.3"; tss_id "TSS411"; gene_symbol "Uchl5";
chr1	Cufflinks	exon	143802135	143802233	.	+	.	gene_id "XLOC_000371"; transcript_id "TCONS_00000505"; exon_number "10"; oId "CUFF.740.3"; tss_id "TSS411"; gene_symbol "Uchl5";
chr1	Cufflinks	exon	143802928	143803077	.	+	.	gene_id "XLOC_000371"; transcript_id "TCONS_00000505"; exon_number "11"; oId "CUFF.740.3"; tss_id "TSS411"; gene_symbol "Uchl5";
chr1	Cufflinks	exon	143806684	143806949	.	+	.	gene_id "XLOC_000371"; transcript_id "TCONS_00000505"; exon_number "12"; oId "CUFF.740.3"; tss_id "TSS411"; gene_symbol "Uchl5";
chr1	Cufflinks	exon	143777295	143777476	.	+	.	gene_id "XLOC_000371"; transcript_id "TCONS_00000506"; exon_number "1"; oId "CUFF.740.4"; tss_id "TSS411"; gene_symbol "Uchl5";
chr1	Cufflinks	exon	143783966	143784029	.	+	.	gene_id "XLOC_000371"; transcript_id "TCONS_00000506"; exon_number "2"; oId "CUFF.740.4"; tss_id "TSS411"; gene_symbol "Uchl5";
chr1	Cufflinks	exon	143786130	143786235	.	+	.	gene_id "XLOC_000371"; transcript_id "TCONS_00000506"; exon_number "3"; oId "CUFF.740.4"; tss_id "TSS411"; gene_symbol "Uchl5";
chr1	Cufflinks	exon	143794277	143794402	.	+	.	gene_id "XLOC_000371"; transcript_id "TCONS_00000506"; exon_number "4"; oId "CUFF.740.4"; tss_id "TSS411"; gene_symbol "Uchl5";
chr1	Cufflinks	exon	143794483	143794544	.	+	.	gene_id "XLOC_000371"; transcript_id "TCONS_00000506"; exon_number "5"; oId "CUFF.740.4"; tss_id "TSS411"; gene_symbol "Uchl5";
chr1	Cufflinks	exon	143794680	143794810	.	+	.	gene_id "XLOC_000371"; transcript_id "TCONS_00000506"; exon_number "6"; oId "CUFF.740.4"; tss_id "TSS411"; gene_symbol "Uchl5";
chr1	Cufflinks	exon	143796762	143796825	.	+	.	gene_id "XLOC_000371"; transcript_id "TCONS_00000506"; exon_number "7"; oId "CUFF.740.4"; tss_id "TSS411"; gene_symbol "Uchl5";
chr1	Cufflinks	exon	143798391	143798493	.	+	.	gene_id "XLOC_000371"; transcript_id "TCONS_00000506"; exon_number "8"; oId "CUFF.740.4"; tss_id "TSS411"; gene_symbol "Uchl5";
chr1	Cufflinks	exon	143799921	143800034	.	+	.	gene_id "XLOC_000371"; transcript_id "TCONS_00000506"; exon_number "9"; oId "CUFF.740.4"; tss_id "TSS411"; gene_symbol "Uchl5";
chr1	Cufflinks	exon	143802135	143802233	.	+	.	gene_id "XLOC_000371"; transcript_id "TCONS_00000506"; exon_number "10"; oId "CUFF.740.4"; tss_id "TSS411"; gene_symbol "Uchl5";
chr1	Cufflinks	exon	143802928	143803077	.	+	.	gene_id "XLOC_000371"; transcript_id "TCONS_00000506"; exon_number "11"; oId "CUFF.740.4"; tss_id "TSS411"; gene_symbol "Uchl5";
chr1	Cufflinks	exon	143806684	143806949	.	+	.	gene_id "XLOC_000371"; transcript_id "TCONS_00000506"; exon_number "12"; oId "CUFF.740.4"; tss_id "TSS411"; gene_symbol "Uchl5";
chr1	Cufflinks	exon	152766712	152766866	.	+	.	gene_id "XLOC_000389"; transcript_id "TCONS_00000527"; exon_number "1"; oId "CUFF.770.3"; tss_id "TSS430"; gene_symbol "Arpc5";
chr1	Cufflinks	exon	152768861	152768933	.	+	.	gene_id "XLOC_000389"; transcript_id "TCONS_00000527"; exon_number "2"; oId "CUFF.770.3"; tss_id "TSS430"; gene_symbol "Arpc5";
chr1	Cufflinks	exon	152771364	152771540	.	+	.	gene_id "XLOC_000389"; transcript_id "TCONS_00000527"; exon_number "3"; oId "CUFF.770.3"; tss_id "TSS430"; gene_symbol "Arpc5";
chr1	Cufflinks	exon	152774260	152775575	.	+	.	gene_id "XLOC_000389"; transcript_id "TCONS_00000527"; exon_number "4"; oId "CUFF.770.3"; tss_id "TSS430"; gene_symbol "Arpc5";
chr1	Cufflinks	exon	153425157	153425586	.	+	.	gene_id "XLOC_000395"; transcript_id "TCONS_00000533"; exon_number "1"; oId "CUFF.780.1"; tss_id "TSS436"; gene_symbol "Shcbp1l";
chr1	Cufflinks	exon	153428560	153428709	.	+	.	gene_id "XLOC_000395"; transcript_id "TCONS_00000533"; exon_number "2"; oId "CUFF.780.1"; tss_id "TSS436"; gene_symbol "Shcbp1l";
chr1	Cufflinks	exon	153435934	153436136	.	+	.	gene_id "XLOC_000395"; transcript_id "TCONS_00000533"; exon_number "3"; oId "CUFF.780.1"; tss_id "TSS436"; gene_symbol "Shcbp1l";
chr1	Cufflinks	exon	153437525	153437630	.	+	.	gene_id "XLOC_000395"; transcript_id "TCONS_00000533"; exon_number "4"; oId "CUFF.780.1"; tss_id "TSS436"; gene_symbol "Shcbp1l";
chr1	Cufflinks	exon	153445798	153445951	.	+	.	gene_id "XLOC_000395"; transcript_id "TCONS_00000533"; exon_number "5"; oId "CUFF.780.1"; tss_id "TSS436"; gene_symbol "Shcbp1l";
chr1	Cufflinks	exon	153447724	153447974	.	+	.	gene_id "XLOC_000395"; transcript_id "TCONS_00000533"; exon_number "6"; oId "CUFF.780.1"; tss_id "TSS436"; gene_symbol "Shcbp1l";
chr1	Cufflinks	exon	153448901	153449023	.	+	.	gene_id "XLOC_000395"; transcript_id "TCONS_00000533"; exon_number "7"; oId "CUFF.780.1"; tss_id "TSS436"; gene_symbol "Shcbp1l";
chr1	Cufflinks	exon	153452213	153452585	.	+	.	gene_id "XLOC_000395"; transcript_id "TCONS_00000533"; exon_number "8"; oId "CUFF.780.1"; tss_id "TSS436"; gene_symbol "Shcbp1l";
chr1	Cufflinks	exon	153899944	153900059	.	+	.	gene_id "XLOC_000396"; transcript_id "TCONS_00000535"; exon_number "1"; oId "CUFF.784.1"; tss_id "TSS437"; gene_symbol "Glul";
chr1	Cufflinks	exon	153900978	153901145	.	+	.	gene_id "XLOC_000396"; transcript_id "TCONS_00000535"; exon_number "2"; oId "CUFF.784.1"; tss_id "TSS437"; gene_symbol "Glul";
chr1	Cufflinks	exon	153902934	153903112	.	+	.	gene_id "XLOC_000396"; transcript_id "TCONS_00000535"; exon_number "3"; oId "CUFF.784.1"; tss_id "TSS437"; gene_symbol "Glul";
chr1	Cufflinks	exon	153904537	153904698	.	+	.	gene_id "XLOC_000396"; transcript_id "TCONS_00000535"; exon_number "4"; oId "CUFF.784.1"; tss_id "TSS437"; gene_symbol "Glul";
chr1	Cufflinks	exon	153906349	153906495	.	+	.	gene_id "XLOC_000396"; transcript_id "TCONS_00000535"; exon_number "5"; oId "CUFF.784.1"; tss_id "TSS437"; gene_symbol "Glul";
chr1	Cufflinks	exon	153907020	153907147	.	+	.	gene_id "XLOC_000396"; transcript_id "TCONS_00000535"; exon_number "6"; oId "CUFF.784.1"; tss_id "TSS437"; gene_symbol "Glul";
chr1	Cufflinks	exon	153907286	153907485	.	+	.	gene_id "XLOC_000396"; transcript_id "TCONS_00000535"; exon_number "7"; oId "CUFF.784.1"; tss_id "TSS437"; gene_symbol "Glul";
chr1	Cufflinks	exon	153907864	153908833	.	+	.	gene_id "XLOC_000396"; transcript_id "TCONS_00000535"; exon_number "8"; oId "CUFF.784.1"; tss_id "TSS437"; gene_symbol "Glul";
chr1	Cufflinks	exon	153900585	153901145	.	+	.	gene_id "XLOC_000396"; transcript_id "TCONS_00000537"; exon_number "1"; oId "CUFF.784.3"; tss_id "TSS438"; gene_symbol "Glul";
chr1	Cufflinks	exon	153902934	153903112	.	+	.	gene_id "XLOC_000396"; transcript_id "TCONS_00000537"; exon_number "2"; oId "CUFF.784.3"; tss_id "TSS438"; gene_symbol "Glul";
chr1	Cufflinks	exon	153904537	153904698	.	+	.	gene_id "XLOC_000396"; transcript_id "TCONS_00000537"; exon_number "3"; oId "CUFF.784.3"; tss_id "TSS438"; gene_symbol "Glul";
chr1	Cufflinks	exon	153906349	153906495	.	+	.	gene_id "XLOC_000396"; transcript_id "TCONS_00000537"; exon_number "4"; oId "CUFF.784.3"; tss_id "TSS438"; gene_symbol "Glul";
chr1	Cufflinks	exon	153907020	153907147	.	+	.	gene_id "XLOC_000396"; transcript_id "TCONS_00000537"; exon_number "5"; oId "CUFF.784.3"; tss_id "TSS438"; gene_symbol "Glul";
chr1	Cufflinks	exon	153907286	153907485	.	+	.	gene_id "XLOC_000396"; transcript_id "TCONS_00000537"; exon_number "6"; oId "CUFF.784.3"; tss_id "TSS438"; gene_symbol "Glul";
chr1	Cufflinks	exon	153907864	153908833	.	+	.	gene_id "XLOC_000396"; transcript_id "TCONS_00000537"; exon_number "7"; oId "CUFF.784.3"; tss_id "TSS438"; gene_symbol "Glul";
chr1	Cufflinks	exon	153939173	153939286	.	+	.	gene_id "XLOC_000397"; transcript_id "TCONS_00000538"; exon_number "1"; oId "CUFF.786.1"; tss_id "TSS439"; gene_symbol "Gm29290";
chr1	Cufflinks	exon	153939421	153939606	.	+	.	gene_id "XLOC_000397"; transcript_id "TCONS_00000538"; exon_number "2"; oId "CUFF.786.1"; tss_id "TSS439"; gene_symbol "Gm29290";
chr1	Cufflinks	exon	153941001	153941467	.	+	.	gene_id "XLOC_000397"; transcript_id "TCONS_00000538"; exon_number "3"; oId "CUFF.786.1"; tss_id "TSS439"; gene_symbol "Gm29290";
chr1	Cufflinks	exon	156035727	156036091	.	+	.	gene_id "XLOC_000399"; transcript_id "TCONS_00000542"; exon_number "1"; oId "CUFF.792.1"; tss_id "TSS442"; gene_symbol "Tor1aip2";
chr1	Cufflinks	exon	156041075	156041134	.	+	.	gene_id "XLOC_000399"; transcript_id "TCONS_00000542"; exon_number "2"; oId "CUFF.792.1"; tss_id "TSS442"; gene_symbol "Tor1aip2";
chr1	Cufflinks	exon	156051294	156053530	.	+	.	gene_id "XLOC_000399"; transcript_id "TCONS_00000542"; exon_number "3"; oId "CUFF.792.1"; tss_id "TSS442"; gene_symbol "Tor1aip2";
chr1	Cufflinks	exon	160984753	160984850	.	+	.	gene_id "XLOC_000413"; transcript_id "TCONS_00000560"; exon_number "1"; oId "CUFF.825.2"; tss_id "TSS457"; gene_symbol "Serpinc1";
chr1	Cufflinks	exon	160987441	160987583	.	+	.	gene_id "XLOC_000413"; transcript_id "TCONS_00000560"; exon_number "2"; oId "CUFF.825.2"; tss_id "TSS457"; gene_symbol "Serpinc1";
chr1	Cufflinks	exon	160989379	160989748	.	+	.	gene_id "XLOC_000413"; transcript_id "TCONS_00000560"; exon_number "3"; oId "CUFF.825.2"; tss_id "TSS457"; gene_symbol "Serpinc1";
chr1	Cufflinks	exon	160993396	160993611	.	+	.	gene_id "XLOC_000413"; transcript_id "TCONS_00000560"; exon_number "4"; oId "CUFF.825.2"; tss_id "TSS457"; gene_symbol "Serpinc1";
chr1	Cufflinks	exon	160995318	160995455	.	+	.	gene_id "XLOC_000413"; transcript_id "TCONS_00000560"; exon_number "5"; oId "CUFF.825.2"; tss_id "TSS457"; gene_symbol "Serpinc1";
chr1	Cufflinks	exon	160997350	160997740	.	+	.	gene_id "XLOC_000413"; transcript_id "TCONS_00000560"; exon_number "6"; oId "CUFF.825.2"; tss_id "TSS457"; gene_symbol "Serpinc1";
chr1	Cufflinks	exon	160999989	161000053	.	+	.	gene_id "XLOC_000413"; transcript_id "TCONS_00000560"; exon_number "7"; oId "CUFF.825.2"; tss_id "TSS457"; gene_symbol "Serpinc1";
chr1	Cufflinks	exon	161002287	161003012	.	+	.	gene_id "XLOC_000413"; transcript_id "TCONS_00000560"; exon_number "8"; oId "CUFF.825.2"; tss_id "TSS457"; gene_symbol "Serpinc1";
chr1	Cufflinks	exon	160984753	160984850	.	+	.	gene_id "XLOC_000413"; transcript_id "TCONS_00000559"; exon_number "1"; oId "CUFF.825.1"; tss_id "TSS457"; gene_symbol "Serpinc1";
chr1	Cufflinks	exon	160989379	160989748	.	+	.	gene_id "XLOC_000413"; transcript_id "TCONS_00000559"; exon_number "2"; oId "CUFF.825.1"; tss_id "TSS457"; gene_symbol "Serpinc1";
chr1	Cufflinks	exon	160993396	160993611	.	+	.	gene_id "XLOC_000413"; transcript_id "TCONS_00000559"; exon_number "3"; oId "CUFF.825.1"; tss_id "TSS457"; gene_symbol "Serpinc1";
chr1	Cufflinks	exon	160995318	160995455	.	+	.	gene_id "XLOC_000413"; transcript_id "TCONS_00000559"; exon_number "4"; oId "CUFF.825.1"; tss_id "TSS457"; gene_symbol "Serpinc1";
chr1	Cufflinks	exon	160997350	160997740	.	+	.	gene_id "XLOC_000413"; transcript_id "TCONS_00000559"; exon_number "5"; oId "CUFF.825.1"; tss_id "TSS457"; gene_symbol "Serpinc1";
chr1	Cufflinks	exon	160999989	161000053	.	+	.	gene_id "XLOC_000413"; transcript_id "TCONS_00000559"; exon_number "6"; oId "CUFF.825.1"; tss_id "TSS457"; gene_symbol "Serpinc1";
chr1	Cufflinks	exon	161002287	161003012	.	+	.	gene_id "XLOC_000413"; transcript_id "TCONS_00000559"; exon_number "7"; oId "CUFF.825.1"; tss_id "TSS457"; gene_symbol "Serpinc1";
chr1	Cufflinks	exon	160995180	160995288	.	+	.	gene_id "XLOC_000413"; transcript_id "TCONS_00000561"; exon_number "1"; oId "CUFF.825.3"; tss_id "TSS458"; gene_symbol "Serpinc1";
chr1	Cufflinks	exon	160997350	160997740	.	+	.	gene_id "XLOC_000413"; transcript_id "TCONS_00000561"; exon_number "2"; oId "CUFF.825.3"; tss_id "TSS458"; gene_symbol "Serpinc1";
chr1	Cufflinks	exon	160999989	161000053	.	+	.	gene_id "XLOC_000413"; transcript_id "TCONS_00000561"; exon_number "3"; oId "CUFF.825.3"; tss_id "TSS458"; gene_symbol "Serpinc1";
chr1	Cufflinks	exon	161002287	161003012	.	+	.	gene_id "XLOC_000413"; transcript_id "TCONS_00000561"; exon_number "4"; oId "CUFF.825.3"; tss_id "TSS458"; gene_symbol "Serpinc1";
chr1	Cufflinks	exon	161035166	161035194	.	+	.	gene_id "XLOC_000414"; transcript_id "TCONS_00000567"; exon_number "1"; oId "CUFF.827.6"; tss_id "TSS459"; gene_symbol "Gas5";
chr1	Cufflinks	exon	161035752	161035804	.	+	.	gene_id "XLOC_000414"; transcript_id "TCONS_00000567"; exon_number "2"; oId "CUFF.827.6"; tss_id "TSS459"; gene_symbol "Gas5";
chr1	Cufflinks	exon	161035983	161036023	.	+	.	gene_id "XLOC_000414"; transcript_id "TCONS_00000567"; exon_number "3"; oId "CUFF.827.6"; tss_id "TSS459"; gene_symbol "Gas5";
chr1	Cufflinks	exon	161036214	161036231	.	+	.	gene_id "XLOC_000414"; transcript_id "TCONS_00000567"; exon_number "4"; oId "CUFF.827.6"; tss_id "TSS459"; gene_symbol "Gas5";
chr1	Cufflinks	exon	161036549	161036581	.	+	.	gene_id "XLOC_000414"; transcript_id "TCONS_00000567"; exon_number "5"; oId "CUFF.827.6"; tss_id "TSS459"; gene_symbol "Gas5";
chr1	Cufflinks	exon	161036831	161036852	.	+	.	gene_id "XLOC_000414"; transcript_id "TCONS_00000567"; exon_number "6"; oId "CUFF.827.6"; tss_id "TSS459"; gene_symbol "Gas5";
chr1	Cufflinks	exon	161037288	161037315	.	+	.	gene_id "XLOC_000414"; transcript_id "TCONS_00000567"; exon_number "7"; oId "CUFF.827.6"; tss_id "TSS459"; gene_symbol "Gas5";
chr1	Cufflinks	exon	161037505	161037547	.	+	.	gene_id "XLOC_000414"; transcript_id "TCONS_00000567"; exon_number "8"; oId "CUFF.827.6"; tss_id "TSS459"; gene_symbol "Gas5";
chr1	Cufflinks	exon	161037995	161038037	.	+	.	gene_id "XLOC_000414"; transcript_id "TCONS_00000567"; exon_number "9"; oId "CUFF.827.6"; tss_id "TSS459"; gene_symbol "Gas5";
chr1	Cufflinks	exon	161038225	161038272	.	+	.	gene_id "XLOC_000414"; transcript_id "TCONS_00000567"; exon_number "10"; oId "CUFF.827.6"; tss_id "TSS459"; gene_symbol "Gas5";
chr1	Cufflinks	exon	161038457	161038537	.	+	.	gene_id "XLOC_000414"; transcript_id "TCONS_00000567"; exon_number "11"; oId "CUFF.827.6"; tss_id "TSS459"; gene_symbol "Gas5";
chr1	Cufflinks	exon	161035166	161035194	.	+	.	gene_id "XLOC_000414"; transcript_id "TCONS_00000566"; exon_number "1"; oId "CUFF.827.5"; tss_id "TSS459"; gene_symbol "Gas5";
chr1	Cufflinks	exon	161035752	161035804	.	+	.	gene_id "XLOC_000414"; transcript_id "TCONS_00000566"; exon_number "2"; oId "CUFF.827.5"; tss_id "TSS459"; gene_symbol "Gas5";
chr1	Cufflinks	exon	161035983	161036014	.	+	.	gene_id "XLOC_000414"; transcript_id "TCONS_00000566"; exon_number "3"; oId "CUFF.827.5"; tss_id "TSS459"; gene_symbol "Gas5";
chr1	Cufflinks	exon	161036208	161036244	.	+	.	gene_id "XLOC_000414"; transcript_id "TCONS_00000566"; exon_number "4"; oId "CUFF.827.5"; tss_id "TSS459"; gene_symbol "Gas5";
chr1	Cufflinks	exon	161038226	161038272	.	+	.	gene_id "XLOC_000414"; transcript_id "TCONS_00000566"; exon_number "5"; oId "CUFF.827.5"; tss_id "TSS459"; gene_symbol "Gas5";
chr1	Cufflinks	exon	161038457	161038537	.	+	.	gene_id "XLOC_000414"; transcript_id "TCONS_00000566"; exon_number "6"; oId "CUFF.827.5"; tss_id "TSS459"; gene_symbol "Gas5";
chr1	Cufflinks	exon	161035166	161035194	.	+	.	gene_id "XLOC_000414"; transcript_id "TCONS_00000565"; exon_number "1"; oId "CUFF.827.4"; tss_id "TSS459"; gene_symbol "Gas5";
chr1	Cufflinks	exon	161035752	161035804	.	+	.	gene_id "XLOC_000414"; transcript_id "TCONS_00000565"; exon_number "2"; oId "CUFF.827.4"; tss_id "TSS459"; gene_symbol "Gas5";
chr1	Cufflinks	exon	161035983	161036014	.	+	.	gene_id "XLOC_000414"; transcript_id "TCONS_00000565"; exon_number "3"; oId "CUFF.827.4"; tss_id "TSS459"; gene_symbol "Gas5";
chr1	Cufflinks	exon	161036549	161036579	.	+	.	gene_id "XLOC_000414"; transcript_id "TCONS_00000565"; exon_number "4"; oId "CUFF.827.4"; tss_id "TSS459"; gene_symbol "Gas5";
chr1	Cufflinks	exon	161036820	161036852	.	+	.	gene_id "XLOC_000414"; transcript_id "TCONS_00000565"; exon_number "5"; oId "CUFF.827.4"; tss_id "TSS459"; gene_symbol "Gas5";
chr1	Cufflinks	exon	161037288	161037315	.	+	.	gene_id "XLOC_000414"; transcript_id "TCONS_00000565"; exon_number "6"; oId "CUFF.827.4"; tss_id "TSS459"; gene_symbol "Gas5";
chr1	Cufflinks	exon	161037505	161037547	.	+	.	gene_id "XLOC_000414"; transcript_id "TCONS_00000565"; exon_number "7"; oId "CUFF.827.4"; tss_id "TSS459"; gene_symbol "Gas5";
chr1	Cufflinks	exon	161037995	161038037	.	+	.	gene_id "XLOC_000414"; transcript_id "TCONS_00000565"; exon_number "8"; oId "CUFF.827.4"; tss_id "TSS459"; gene_symbol "Gas5";
chr1	Cufflinks	exon	161038225	161038272	.	+	.	gene_id "XLOC_000414"; transcript_id "TCONS_00000565"; exon_number "9"; oId "CUFF.827.4"; tss_id "TSS459"; gene_symbol "Gas5";
chr1	Cufflinks	exon	161038457	161038537	.	+	.	gene_id "XLOC_000414"; transcript_id "TCONS_00000565"; exon_number "10"; oId "CUFF.827.4"; tss_id "TSS459"; gene_symbol "Gas5";
chr1	Cufflinks	exon	161035167	161035194	.	+	.	gene_id "XLOC_000414"; transcript_id "TCONS_00000568"; exon_number "1"; oId "CUFF.827.7"; tss_id "TSS459"; gene_symbol "Gas5";
chr1	Cufflinks	exon	161035752	161035804	.	+	.	gene_id "XLOC_000414"; transcript_id "TCONS_00000568"; exon_number "2"; oId "CUFF.827.7"; tss_id "TSS459"; gene_symbol "Gas5";
chr1	Cufflinks	exon	161035983	161036014	.	+	.	gene_id "XLOC_000414"; transcript_id "TCONS_00000568"; exon_number "3"; oId "CUFF.827.7"; tss_id "TSS459"; gene_symbol "Gas5";
chr1	Cufflinks	exon	161036208	161036244	.	+	.	gene_id "XLOC_000414"; transcript_id "TCONS_00000568"; exon_number "4"; oId "CUFF.827.7"; tss_id "TSS459"; gene_symbol "Gas5";
chr1	Cufflinks	exon	161036549	161036579	.	+	.	gene_id "XLOC_000414"; transcript_id "TCONS_00000568"; exon_number "5"; oId "CUFF.827.7"; tss_id "TSS459"; gene_symbol "Gas5";
chr1	Cufflinks	exon	161036820	161037315	.	+	.	gene_id "XLOC_000414"; transcript_id "TCONS_00000568"; exon_number "6"; oId "CUFF.827.7"; tss_id "TSS459"; gene_symbol "Gas5";
chr1	Cufflinks	exon	161037505	161037547	.	+	.	gene_id "XLOC_000414"; transcript_id "TCONS_00000568"; exon_number "7"; oId "CUFF.827.7"; tss_id "TSS459"; gene_symbol "Gas5";
chr1	Cufflinks	exon	161037995	161038037	.	+	.	gene_id "XLOC_000414"; transcript_id "TCONS_00000568"; exon_number "8"; oId "CUFF.827.7"; tss_id "TSS459"; gene_symbol "Gas5";
chr1	Cufflinks	exon	161038225	161038272	.	+	.	gene_id "XLOC_000414"; transcript_id "TCONS_00000568"; exon_number "9"; oId "CUFF.827.7"; tss_id "TSS459"; gene_symbol "Gas5";
chr1	Cufflinks	exon	161038457	161038537	.	+	.	gene_id "XLOC_000414"; transcript_id "TCONS_00000568"; exon_number "10"; oId "CUFF.827.7"; tss_id "TSS459"; gene_symbol "Gas5";
chr1	Cufflinks	exon	161036659	161036739	.	+	.	gene_id "XLOC_000414"; transcript_id "TCONS_00000569"; exon_number "1"; oId "CUFF.827.8"; tss_id "TSS460"; gene_symbol "Gas5";
chr1	Cufflinks	exon	161036820	161036852	.	+	.	gene_id "XLOC_000414"; transcript_id "TCONS_00000569"; exon_number "2"; oId "CUFF.827.8"; tss_id "TSS460"; gene_symbol "Gas5";
chr1	Cufflinks	exon	161037288	161037315	.	+	.	gene_id "XLOC_000414"; transcript_id "TCONS_00000569"; exon_number "3"; oId "CUFF.827.8"; tss_id "TSS460"; gene_symbol "Gas5";
chr1	Cufflinks	exon	161037505	161037547	.	+	.	gene_id "XLOC_000414"; transcript_id "TCONS_00000569"; exon_number "4"; oId "CUFF.827.8"; tss_id "TSS460"; gene_symbol "Gas5";
chr1	Cufflinks	exon	161037995	161038037	.	+	.	gene_id "XLOC_000414"; transcript_id "TCONS_00000569"; exon_number "5"; oId "CUFF.827.8"; tss_id "TSS460"; gene_symbol "Gas5";
chr1	Cufflinks	exon	161038225	161038272	.	+	.	gene_id "XLOC_000414"; transcript_id "TCONS_00000569"; exon_number "6"; oId "CUFF.827.8"; tss_id "TSS460"; gene_symbol "Gas5";
chr1	Cufflinks	exon	161038457	161038537	.	+	.	gene_id "XLOC_000414"; transcript_id "TCONS_00000569"; exon_number "7"; oId "CUFF.827.8"; tss_id "TSS460"; gene_symbol "Gas5";
chr1	Cufflinks	exon	163762138	163762332	.	+	.	gene_id "XLOC_000423"; transcript_id "TCONS_00000580"; exon_number "1"; oId "CUFF.848.1"; tss_id "TSS469"; gene_symbol "Kifap3";
chr1	Cufflinks	exon	163782985	163783109	.	+	.	gene_id "XLOC_000423"; transcript_id "TCONS_00000580"; exon_number "2"; oId "CUFF.848.1"; tss_id "TSS469"; gene_symbol "Kifap3";
chr1	Cufflinks	exon	164115324	164115389	.	+	.	gene_id "XLOC_000425"; transcript_id "TCONS_00000583"; exon_number "1"; oId "CUFF.851.1"; tss_id "TSS472"; gene_symbol "Selp";
chr1	Cufflinks	exon	164123702	164123792	.	+	.	gene_id "XLOC_000425"; transcript_id "TCONS_00000583"; exon_number "2"; oId "CUFF.851.1"; tss_id "TSS472"; gene_symbol "Selp";
chr1	Cufflinks	exon	164126227	164126613	.	+	.	gene_id "XLOC_000425"; transcript_id "TCONS_00000583"; exon_number "3"; oId "CUFF.851.1"; tss_id "TSS472"; gene_symbol "Selp";
chr1	Cufflinks	exon	164127197	164127304	.	+	.	gene_id "XLOC_000425"; transcript_id "TCONS_00000583"; exon_number "4"; oId "CUFF.851.1"; tss_id "TSS472"; gene_symbol "Selp";
chr1	Cufflinks	exon	164128163	164128348	.	+	.	gene_id "XLOC_000425"; transcript_id "TCONS_00000583"; exon_number "5"; oId "CUFF.851.1"; tss_id "TSS472"; gene_symbol "Selp";
chr1	Cufflinks	exon	164130079	164130264	.	+	.	gene_id "XLOC_000425"; transcript_id "TCONS_00000583"; exon_number "6"; oId "CUFF.851.1"; tss_id "TSS472"; gene_symbol "Selp";
chr1	Cufflinks	exon	164132138	164132323	.	+	.	gene_id "XLOC_000425"; transcript_id "TCONS_00000583"; exon_number "7"; oId "CUFF.851.1"; tss_id "TSS472"; gene_symbol "Selp";
chr1	Cufflinks	exon	164133867	164134052	.	+	.	gene_id "XLOC_000425"; transcript_id "TCONS_00000583"; exon_number "8"; oId "CUFF.851.1"; tss_id "TSS472"; gene_symbol "Selp";
chr1	Cufflinks	exon	164137104	164137289	.	+	.	gene_id "XLOC_000425"; transcript_id "TCONS_00000583"; exon_number "9"; oId "CUFF.851.1"; tss_id "TSS472"; gene_symbol "Selp";
chr1	Cufflinks	exon	164141352	164141537	.	+	.	gene_id "XLOC_000425"; transcript_id "TCONS_00000583"; exon_number "10"; oId "CUFF.851.1"; tss_id "TSS472"; gene_symbol "Selp";
chr1	Cufflinks	exon	164142674	164142883	.	+	.	gene_id "XLOC_000425"; transcript_id "TCONS_00000583"; exon_number "11"; oId "CUFF.851.1"; tss_id "TSS472"; gene_symbol "Selp";
chr1	Cufflinks	exon	164143894	164144079	.	+	.	gene_id "XLOC_000425"; transcript_id "TCONS_00000583"; exon_number "12"; oId "CUFF.851.1"; tss_id "TSS472"; gene_symbol "Selp";
chr1	Cufflinks	exon	164144895	164145014	.	+	.	gene_id "XLOC_000425"; transcript_id "TCONS_00000583"; exon_number "13"; oId "CUFF.851.1"; tss_id "TSS472"; gene_symbol "Selp";
chr1	Cufflinks	exon	164147319	164147349	.	+	.	gene_id "XLOC_000425"; transcript_id "TCONS_00000583"; exon_number "14"; oId "CUFF.851.1"; tss_id "TSS472"; gene_symbol "Selp";
chr1	Cufflinks	exon	164148476	164148531	.	+	.	gene_id "XLOC_000425"; transcript_id "TCONS_00000583"; exon_number "15"; oId "CUFF.851.1"; tss_id "TSS472"; gene_symbol "Selp";
chr1	Cufflinks	exon	164149020	164149253	.	+	.	gene_id "XLOC_000425"; transcript_id "TCONS_00000583"; exon_number "16"; oId "CUFF.851.1"; tss_id "TSS472"; gene_symbol "Selp";
chr1	Cufflinks	exon	164149330	164150016	.	+	.	gene_id "XLOC_000425"; transcript_id "TCONS_00000583"; exon_number "17"; oId "CUFF.851.1"; tss_id "TSS472"; gene_symbol "Selp";
chr1	Cufflinks	exon	164146220	164146293	.	+	.	gene_id "XLOC_000425"; transcript_id "TCONS_00000585"; exon_number "1"; oId "CUFF.851.3"; tss_id "TSS474"; gene_symbol "Selp";
chr1	Cufflinks	exon	164147319	164147349	.	+	.	gene_id "XLOC_000425"; transcript_id "TCONS_00000585"; exon_number "2"; oId "CUFF.851.3"; tss_id "TSS474"; gene_symbol "Selp";
chr1	Cufflinks	exon	164148476	164148531	.	+	.	gene_id "XLOC_000425"; transcript_id "TCONS_00000585"; exon_number "3"; oId "CUFF.851.3"; tss_id "TSS474"; gene_symbol "Selp";
chr1	Cufflinks	exon	164149020	164149144	.	+	.	gene_id "XLOC_000425"; transcript_id "TCONS_00000585"; exon_number "4"; oId "CUFF.851.3"; tss_id "TSS474"; gene_symbol "Selp";
chr1	Cufflinks	exon	164229410	164229529	.	+	.	gene_id "XLOC_000427"; transcript_id "TCONS_00000587"; exon_number "1"; oId "CUFF.853.1"; tss_id "TSS476"; gene_symbol "Gm26685";
chr1	Cufflinks	exon	164236315	164236324	.	+	.	gene_id "XLOC_000427"; transcript_id "TCONS_00000587"; exon_number "2"; oId "CUFF.853.1"; tss_id "TSS476"; gene_symbol "Gm26685";
chr1	Cufflinks	exon	164479768	164479768	.	+	.	gene_id "XLOC_000427"; transcript_id "TCONS_00000587"; exon_number "3"; oId "CUFF.853.1"; tss_id "TSS476"; gene_symbol "Gm26685";
chr1	Cufflinks	exon	164500526	164500530	.	+	.	gene_id "XLOC_000427"; transcript_id "TCONS_00000587"; exon_number "4"; oId "CUFF.853.1"; tss_id "TSS476"; gene_symbol "Gm26685";
chr1	Cufflinks	exon	164506097	164506098	.	+	.	gene_id "XLOC_000427"; transcript_id "TCONS_00000587"; exon_number "5"; oId "CUFF.853.1"; tss_id "TSS476"; gene_symbol "Gm26685";
chr1	Cufflinks	exon	164508205	164508335	.	+	.	gene_id "XLOC_000427"; transcript_id "TCONS_00000587"; exon_number "6"; oId "CUFF.853.1"; tss_id "TSS476"; gene_symbol "Gm26685";
chr1	Cufflinks	exon	164515446	164515612	.	+	.	gene_id "XLOC_000427"; transcript_id "TCONS_00000587"; exon_number "7"; oId "CUFF.853.1"; tss_id "TSS476"; gene_symbol "Gm26685";
chr1	Cufflinks	exon	165461222	165461511	.	+	.	gene_id "XLOC_000435"; transcript_id "TCONS_00000596"; exon_number "1"; oId "CUFF.869.2"; tss_id "TSS485"; gene_symbol "Mpc2";
chr1	Cufflinks	exon	165478221	165478305	.	+	.	gene_id "XLOC_000435"; transcript_id "TCONS_00000596"; exon_number "2"; oId "CUFF.869.2"; tss_id "TSS485"; gene_symbol "Mpc2";
chr1	Cufflinks	exon	165479467	165479578	.	+	.	gene_id "XLOC_000435"; transcript_id "TCONS_00000596"; exon_number "3"; oId "CUFF.869.2"; tss_id "TSS485"; gene_symbol "Mpc2";
chr1	Cufflinks	exon	165480903	165481217	.	+	.	gene_id "XLOC_000435"; transcript_id "TCONS_00000596"; exon_number "4"; oId "CUFF.869.2"; tss_id "TSS485"; gene_symbol "Mpc2";
chr1	Cufflinks	exon	165470049	165470098	.	+	.	gene_id "XLOC_000435"; transcript_id "TCONS_00000597"; exon_number "1"; oId "CUFF.869.3"; tss_id "TSS486"; gene_symbol "Mpc2";
chr1	Cufflinks	exon	165474954	165474994	.	+	.	gene_id "XLOC_000435"; transcript_id "TCONS_00000597"; exon_number "2"; oId "CUFF.869.3"; tss_id "TSS486"; gene_symbol "Mpc2";
chr1	Cufflinks	exon	165478221	165478305	.	+	.	gene_id "XLOC_000435"; transcript_id "TCONS_00000597"; exon_number "3"; oId "CUFF.869.3"; tss_id "TSS486"; gene_symbol "Mpc2";
chr1	Cufflinks	exon	165479467	165479578	.	+	.	gene_id "XLOC_000435"; transcript_id "TCONS_00000597"; exon_number "4"; oId "CUFF.869.3"; tss_id "TSS486"; gene_symbol "Mpc2";
chr1	Cufflinks	exon	165480903	165481217	.	+	.	gene_id "XLOC_000435"; transcript_id "TCONS_00000597"; exon_number "5"; oId "CUFF.869.3"; tss_id "TSS486"; gene_symbol "Mpc2";
chr1	Cufflinks	exon	165769178	165769244	.	+	.	gene_id "XLOC_000437"; transcript_id "TCONS_00000600"; exon_number "1"; oId "CUFF.873.2"; tss_id "TSS489"; gene_symbol "Creg1";
chr1	Cufflinks	exon	165769813	165769932	.	+	.	gene_id "XLOC_000437"; transcript_id "TCONS_00000600"; exon_number "2"; oId "CUFF.873.2"; tss_id "TSS489"; gene_symbol "Creg1";
chr1	Cufflinks	exon	165770632	165770816	.	+	.	gene_id "XLOC_000437"; transcript_id "TCONS_00000600"; exon_number "3"; oId "CUFF.873.2"; tss_id "TSS489"; gene_symbol "Creg1";
chr1	Cufflinks	exon	165773844	165775303	.	+	.	gene_id "XLOC_000437"; transcript_id "TCONS_00000600"; exon_number "4"; oId "CUFF.873.2"; tss_id "TSS489"; gene_symbol "Creg1";
chr1	Cufflinks	exon	167350225	167350416	.	+	.	gene_id "XLOC_000443"; transcript_id "TCONS_00000607"; exon_number "1"; oId "CUFF.883.2"; tss_id "TSS496"; gene_symbol "Aldh9a1";
chr1	Cufflinks	exon	167352520	167352665	.	+	.	gene_id "XLOC_000443"; transcript_id "TCONS_00000607"; exon_number "2"; oId "CUFF.883.2"; tss_id "TSS496"; gene_symbol "Aldh9a1";
chr1	Cufflinks	exon	167354427	167354556	.	+	.	gene_id "XLOC_000443"; transcript_id "TCONS_00000607"; exon_number "3"; oId "CUFF.883.2"; tss_id "TSS496"; gene_symbol "Aldh9a1";
chr1	Cufflinks	exon	167356530	167356726	.	+	.	gene_id "XLOC_000443"; transcript_id "TCONS_00000607"; exon_number "4"; oId "CUFF.883.2"; tss_id "TSS496"; gene_symbol "Aldh9a1";
chr1	Cufflinks	exon	167357310	167357450	.	+	.	gene_id "XLOC_000443"; transcript_id "TCONS_00000607"; exon_number "5"; oId "CUFF.883.2"; tss_id "TSS496"; gene_symbol "Aldh9a1";
chr1	Cufflinks	exon	167361403	167361591	.	+	.	gene_id "XLOC_000443"; transcript_id "TCONS_00000607"; exon_number "6"; oId "CUFF.883.2"; tss_id "TSS496"; gene_symbol "Aldh9a1";
chr1	Cufflinks	exon	167361804	167361891	.	+	.	gene_id "XLOC_000443"; transcript_id "TCONS_00000607"; exon_number "7"; oId "CUFF.883.2"; tss_id "TSS496"; gene_symbol "Aldh9a1";
chr1	Cufflinks	exon	167364508	167364649	.	+	.	gene_id "XLOC_000443"; transcript_id "TCONS_00000607"; exon_number "8"; oId "CUFF.883.2"; tss_id "TSS496"; gene_symbol "Aldh9a1";
chr1	Cufflinks	exon	167365775	167365887	.	+	.	gene_id "XLOC_000443"; transcript_id "TCONS_00000607"; exon_number "9"; oId "CUFF.883.2"; tss_id "TSS496"; gene_symbol "Aldh9a1";
chr1	Cufflinks	exon	167367405	167368289	.	+	.	gene_id "XLOC_000443"; transcript_id "TCONS_00000607"; exon_number "10"; oId "CUFF.883.2"; tss_id "TSS496"; gene_symbol "Aldh9a1";
chr1	Cufflinks	exon	169969394	169969575	.	+	.	gene_id "XLOC_000445"; transcript_id "TCONS_00000610"; exon_number "1"; oId "CUFF.889.2"; tss_id "TSS498"; gene_symbol "3110045C21Rik";
chr1	Cufflinks	exon	169970450	169971017	.	+	.	gene_id "XLOC_000445"; transcript_id "TCONS_00000610"; exon_number "2"; oId "CUFF.889.2"; tss_id "TSS498"; gene_symbol "3110045C21Rik";
chr1	Cufflinks	exon	171019855	171022690	.	+	.	gene_id "XLOC_000447"; transcript_id "TCONS_00000613"; exon_number "1"; oId "CUFF.902.2"; tss_id "TSS501"; gene_symbol "Fcgr4";
chr1	Cufflinks	exon	171270381	171270414	.	+	.	gene_id "XLOC_000449"; transcript_id "TCONS_00000616"; exon_number "1"; oId "CUFF.909.2"; tss_id "TSS503"; gene_symbol "B4galt3";
chr1	Cufflinks	exon	171271203	171271373	.	+	.	gene_id "XLOC_000449"; transcript_id "TCONS_00000616"; exon_number "2"; oId "CUFF.909.2"; tss_id "TSS503"; gene_symbol "B4galt3";
chr1	Cufflinks	exon	171271707	171272001	.	+	.	gene_id "XLOC_000449"; transcript_id "TCONS_00000616"; exon_number "3"; oId "CUFF.909.2"; tss_id "TSS503"; gene_symbol "B4galt3";
chr1	Cufflinks	exon	171272521	171272756	.	+	.	gene_id "XLOC_000449"; transcript_id "TCONS_00000616"; exon_number "4"; oId "CUFF.909.2"; tss_id "TSS503"; gene_symbol "B4galt3";
chr1	Cufflinks	exon	171273953	171274143	.	+	.	gene_id "XLOC_000449"; transcript_id "TCONS_00000616"; exon_number "5"; oId "CUFF.909.2"; tss_id "TSS503"; gene_symbol "B4galt3";
chr1	Cufflinks	exon	171275882	171275986	.	+	.	gene_id "XLOC_000449"; transcript_id "TCONS_00000616"; exon_number "6"; oId "CUFF.909.2"; tss_id "TSS503"; gene_symbol "B4galt3";
chr1	Cufflinks	exon	171276106	171276904	.	+	.	gene_id "XLOC_000449"; transcript_id "TCONS_00000616"; exon_number "7"; oId "CUFF.909.2"; tss_id "TSS503"; gene_symbol "B4galt3";
chr1	Cufflinks	exon	171345789	171345949	.	+	.	gene_id "XLOC_000452"; transcript_id "TCONS_00000622"; exon_number "1"; oId "CUFF.914.3"; tss_id "TSS508"; gene_symbol "Pfdn2";
chr1	Cufflinks	exon	171356530	171356618	.	+	.	gene_id "XLOC_000452"; transcript_id "TCONS_00000622"; exon_number "2"; oId "CUFF.914.3"; tss_id "TSS508"; gene_symbol "Pfdn2";
chr1	Cufflinks	exon	171356705	171356828	.	+	.	gene_id "XLOC_000452"; transcript_id "TCONS_00000622"; exon_number "3"; oId "CUFF.914.3"; tss_id "TSS508"; gene_symbol "Pfdn2";
chr1	Cufflinks	exon	171357850	171358173	.	+	.	gene_id "XLOC_000452"; transcript_id "TCONS_00000622"; exon_number "4"; oId "CUFF.914.3"; tss_id "TSS508"; gene_symbol "Pfdn2";
chr1	Cufflinks	exon	172126757	172126848	.	+	.	gene_id "XLOC_000462"; transcript_id "TCONS_00000632"; exon_number "1"; oId "CUFF.928.1"; tss_id "TSS518"; gene_symbol "Pex19";
chr1	Cufflinks	exon	172128631	172128740	.	+	.	gene_id "XLOC_000462"; transcript_id "TCONS_00000632"; exon_number "2"; oId "CUFF.928.1"; tss_id "TSS518"; gene_symbol "Pex19";
chr1	Cufflinks	exon	172129155	172129320	.	+	.	gene_id "XLOC_000462"; transcript_id "TCONS_00000632"; exon_number "3"; oId "CUFF.928.1"; tss_id "TSS518"; gene_symbol "Pex19";
chr1	Cufflinks	exon	172129902	172129987	.	+	.	gene_id "XLOC_000462"; transcript_id "TCONS_00000632"; exon_number "4"; oId "CUFF.928.1"; tss_id "TSS518"; gene_symbol "Pex19";
chr1	Cufflinks	exon	172130612	172130773	.	+	.	gene_id "XLOC_000462"; transcript_id "TCONS_00000632"; exon_number "5"; oId "CUFF.928.1"; tss_id "TSS518"; gene_symbol "Pex19";
chr1	Cufflinks	exon	172133130	172133306	.	+	.	gene_id "XLOC_000462"; transcript_id "TCONS_00000632"; exon_number "6"; oId "CUFF.928.1"; tss_id "TSS518"; gene_symbol "Pex19";
chr1	Cufflinks	exon	172134207	172135672	.	+	.	gene_id "XLOC_000462"; transcript_id "TCONS_00000632"; exon_number "7"; oId "CUFF.928.1"; tss_id "TSS518"; gene_symbol "Pex19";
chr1	Cufflinks	exon	172126774	172126824	.	+	.	gene_id "XLOC_000462"; transcript_id "TCONS_00000634"; exon_number "1"; oId "CUFF.928.3"; tss_id "TSS518"; gene_symbol "Pex19";
chr1	Cufflinks	exon	172129291	172129320	.	+	.	gene_id "XLOC_000462"; transcript_id "TCONS_00000634"; exon_number "2"; oId "CUFF.928.3"; tss_id "TSS518"; gene_symbol "Pex19";
chr1	Cufflinks	exon	172129902	172129987	.	+	.	gene_id "XLOC_000462"; transcript_id "TCONS_00000634"; exon_number "3"; oId "CUFF.928.3"; tss_id "TSS518"; gene_symbol "Pex19";
chr1	Cufflinks	exon	172130612	172130773	.	+	.	gene_id "XLOC_000462"; transcript_id "TCONS_00000634"; exon_number "4"; oId "CUFF.928.3"; tss_id "TSS518"; gene_symbol "Pex19";
chr1	Cufflinks	exon	172133130	172133306	.	+	.	gene_id "XLOC_000462"; transcript_id "TCONS_00000634"; exon_number "5"; oId "CUFF.928.3"; tss_id "TSS518"; gene_symbol "Pex19";
chr1	Cufflinks	exon	172134000	172134044	.	+	.	gene_id "XLOC_000462"; transcript_id "TCONS_00000634"; exon_number "6"; oId "CUFF.928.3"; tss_id "TSS518"; gene_symbol "Pex19";
chr1	Cufflinks	exon	172134207	172135672	.	+	.	gene_id "XLOC_000462"; transcript_id "TCONS_00000634"; exon_number "7"; oId "CUFF.928.3"; tss_id "TSS518"; gene_symbol "Pex19";
chr1	Cufflinks	exon	175880859	175880918	.	+	.	gene_id "XLOC_000473"; transcript_id "TCONS_00000646"; exon_number "1"; oId "CUFF.948.2"; tss_id "TSS529"; gene_symbol "Exo1";
chr1	Cufflinks	exon	175881132	175881200	.	+	.	gene_id "XLOC_000473"; transcript_id "TCONS_00000646"; exon_number "2"; oId "CUFF.948.2"; tss_id "TSS529"; gene_symbol "Exo1";
chr1	Cufflinks	exon	175882895	175883068	.	+	.	gene_id "XLOC_000473"; transcript_id "TCONS_00000646"; exon_number "3"; oId "CUFF.948.2"; tss_id "TSS529"; gene_symbol "Exo1";
chr1	Cufflinks	exon	175886690	175886809	.	+	.	gene_id "XLOC_000473"; transcript_id "TCONS_00000646"; exon_number "4"; oId "CUFF.948.2"; tss_id "TSS529"; gene_symbol "Exo1";
chr1	Cufflinks	exon	175887578	175887701	.	+	.	gene_id "XLOC_000473"; transcript_id "TCONS_00000646"; exon_number "5"; oId "CUFF.948.2"; tss_id "TSS529"; gene_symbol "Exo1";
chr1	Cufflinks	exon	175888724	175888861	.	+	.	gene_id "XLOC_000473"; transcript_id "TCONS_00000646"; exon_number "6"; oId "CUFF.948.2"; tss_id "TSS529"; gene_symbol "Exo1";
chr1	Cufflinks	exon	175891934	175892146	.	+	.	gene_id "XLOC_000473"; transcript_id "TCONS_00000646"; exon_number "7"; oId "CUFF.948.2"; tss_id "TSS529"; gene_symbol "Exo1";
chr1	Cufflinks	exon	175892874	175893061	.	+	.	gene_id "XLOC_000473"; transcript_id "TCONS_00000646"; exon_number "8"; oId "CUFF.948.2"; tss_id "TSS529"; gene_symbol "Exo1";
chr1	Cufflinks	exon	175893741	175893834	.	+	.	gene_id "XLOC_000473"; transcript_id "TCONS_00000646"; exon_number "9"; oId "CUFF.948.2"; tss_id "TSS529"; gene_symbol "Exo1";
chr1	Cufflinks	exon	175896128	175896353	.	+	.	gene_id "XLOC_000473"; transcript_id "TCONS_00000646"; exon_number "10"; oId "CUFF.948.2"; tss_id "TSS529"; gene_symbol "Exo1";
chr1	Cufflinks	exon	175899389	175899632	.	+	.	gene_id "XLOC_000473"; transcript_id "TCONS_00000646"; exon_number "11"; oId "CUFF.948.2"; tss_id "TSS529"; gene_symbol "Exo1";
chr1	Cufflinks	exon	175900880	175900918	.	+	.	gene_id "XLOC_000473"; transcript_id "TCONS_00000646"; exon_number "12"; oId "CUFF.948.2"; tss_id "TSS529"; gene_symbol "Exo1";
chr1	Cufflinks	exon	178187726	178187957	.	+	.	gene_id "XLOC_000477"; transcript_id "TCONS_00000652"; exon_number "1"; oId "CUFF.957.3"; tss_id "TSS533"; gene_symbol "Desi2";
chr1	Cufflinks	exon	178237912	178237984	.	+	.	gene_id "XLOC_000477"; transcript_id "TCONS_00000652"; exon_number "2"; oId "CUFF.957.3"; tss_id "TSS533"; gene_symbol "Desi2";
chr1	Cufflinks	exon	178242612	178242705	.	+	.	gene_id "XLOC_000477"; transcript_id "TCONS_00000652"; exon_number "3"; oId "CUFF.957.3"; tss_id "TSS533"; gene_symbol "Desi2";
chr1	Cufflinks	exon	178244358	178244482	.	+	.	gene_id "XLOC_000477"; transcript_id "TCONS_00000652"; exon_number "4"; oId "CUFF.957.3"; tss_id "TSS533"; gene_symbol "Desi2";
chr1	Cufflinks	exon	178249235	178249624	.	+	.	gene_id "XLOC_000477"; transcript_id "TCONS_00000652"; exon_number "5"; oId "CUFF.957.3"; tss_id "TSS533"; gene_symbol "Desi2";
chr1	Cufflinks	exon	179590782	179590898	.	+	.	gene_id "XLOC_000481"; transcript_id "TCONS_00000656"; exon_number "1"; oId "CUFF.967.1"; tss_id "TSS537"; gene_symbol "Cnst";
chr1	Cufflinks	exon	179592685	179592866	.	+	.	gene_id "XLOC_000481"; transcript_id "TCONS_00000656"; exon_number "2"; oId "CUFF.967.1"; tss_id "TSS537"; gene_symbol "Cnst";
chr1	Cufflinks	exon	179601702	179601732	.	+	.	gene_id "XLOC_000481"; transcript_id "TCONS_00000656"; exon_number "3"; oId "CUFF.967.1"; tss_id "TSS537"; gene_symbol "Cnst";
chr1	Cufflinks	exon	179604519	179604605	.	+	.	gene_id "XLOC_000481"; transcript_id "TCONS_00000656"; exon_number "4"; oId "CUFF.967.1"; tss_id "TSS537"; gene_symbol "Cnst";
chr1	Cufflinks	exon	179604953	179605067	.	+	.	gene_id "XLOC_000481"; transcript_id "TCONS_00000656"; exon_number "5"; oId "CUFF.967.1"; tss_id "TSS537"; gene_symbol "Cnst";
chr1	Cufflinks	exon	179606248	179606269	.	+	.	gene_id "XLOC_000481"; transcript_id "TCONS_00000656"; exon_number "6"; oId "CUFF.967.1"; tss_id "TSS537"; gene_symbol "Cnst";
chr1	Cufflinks	exon	179606437	179606533	.	+	.	gene_id "XLOC_000481"; transcript_id "TCONS_00000656"; exon_number "7"; oId "CUFF.967.1"; tss_id "TSS537"; gene_symbol "Cnst";
chr1	Cufflinks	exon	179609786	179611127	.	+	.	gene_id "XLOC_000481"; transcript_id "TCONS_00000656"; exon_number "8"; oId "CUFF.967.1"; tss_id "TSS537"; gene_symbol "Cnst";
chr1	Cufflinks	exon	179590783	179590898	.	+	.	gene_id "XLOC_000481"; transcript_id "TCONS_00000657"; exon_number "1"; oId "CUFF.967.2"; tss_id "TSS537"; gene_symbol "Cnst";
chr1	Cufflinks	exon	179592685	179592866	.	+	.	gene_id "XLOC_000481"; transcript_id "TCONS_00000657"; exon_number "2"; oId "CUFF.967.2"; tss_id "TSS537"; gene_symbol "Cnst";
chr1	Cufflinks	exon	179601702	179601732	.	+	.	gene_id "XLOC_000481"; transcript_id "TCONS_00000657"; exon_number "3"; oId "CUFF.967.2"; tss_id "TSS537"; gene_symbol "Cnst";
chr1	Cufflinks	exon	179604519	179604605	.	+	.	gene_id "XLOC_000481"; transcript_id "TCONS_00000657"; exon_number "4"; oId "CUFF.967.2"; tss_id "TSS537"; gene_symbol "Cnst";
chr1	Cufflinks	exon	179604953	179605067	.	+	.	gene_id "XLOC_000481"; transcript_id "TCONS_00000657"; exon_number "5"; oId "CUFF.967.2"; tss_id "TSS537"; gene_symbol "Cnst";
chr1	Cufflinks	exon	179606248	179606269	.	+	.	gene_id "XLOC_000481"; transcript_id "TCONS_00000657"; exon_number "6"; oId "CUFF.967.2"; tss_id "TSS537"; gene_symbol "Cnst";
chr1	Cufflinks	exon	179606437	179606533	.	+	.	gene_id "XLOC_000481"; transcript_id "TCONS_00000657"; exon_number "7"; oId "CUFF.967.2"; tss_id "TSS537"; gene_symbol "Cnst";
chr1	Cufflinks	exon	179609786	179610666	.	+	.	gene_id "XLOC_000481"; transcript_id "TCONS_00000657"; exon_number "8"; oId "CUFF.967.2"; tss_id "TSS537"; gene_symbol "Cnst";
chr1	Cufflinks	exon	179622767	179622902	.	+	.	gene_id "XLOC_000481"; transcript_id "TCONS_00000657"; exon_number "9"; oId "CUFF.967.2"; tss_id "TSS537"; gene_symbol "Cnst";
chr1	Cufflinks	exon	179624999	179625684	.	+	.	gene_id "XLOC_000481"; transcript_id "TCONS_00000657"; exon_number "10"; oId "CUFF.967.2"; tss_id "TSS537"; gene_symbol "Cnst";
chr1	Cufflinks	exon	180641343	180641397	.	+	.	gene_id "XLOC_000486"; transcript_id "TCONS_00000662"; exon_number "1"; oId "CUFF.975.1"; tss_id "TSS542"; gene_symbol "Lin9";
chr1	Cufflinks	exon	180648301	180648331	.	+	.	gene_id "XLOC_000486"; transcript_id "TCONS_00000662"; exon_number "2"; oId "CUFF.975.1"; tss_id "TSS542"; gene_symbol "Lin9";
chr1	Cufflinks	exon	180650735	180650836	.	+	.	gene_id "XLOC_000486"; transcript_id "TCONS_00000662"; exon_number "3"; oId "CUFF.975.1"; tss_id "TSS542"; gene_symbol "Lin9";
chr1	Cufflinks	exon	180651862	180651966	.	+	.	gene_id "XLOC_000486"; transcript_id "TCONS_00000662"; exon_number "4"; oId "CUFF.975.1"; tss_id "TSS542"; gene_symbol "Lin9";
chr1	Cufflinks	exon	180659063	180659196	.	+	.	gene_id "XLOC_000486"; transcript_id "TCONS_00000662"; exon_number "5"; oId "CUFF.975.1"; tss_id "TSS542"; gene_symbol "Lin9";
chr1	Cufflinks	exon	180661477	180661602	.	+	.	gene_id "XLOC_000486"; transcript_id "TCONS_00000662"; exon_number "6"; oId "CUFF.975.1"; tss_id "TSS542"; gene_symbol "Lin9";
chr1	Cufflinks	exon	180665783	180665940	.	+	.	gene_id "XLOC_000486"; transcript_id "TCONS_00000662"; exon_number "7"; oId "CUFF.975.1"; tss_id "TSS542"; gene_symbol "Lin9";
chr1	Cufflinks	exon	180667325	180667458	.	+	.	gene_id "XLOC_000486"; transcript_id "TCONS_00000662"; exon_number "8"; oId "CUFF.975.1"; tss_id "TSS542"; gene_symbol "Lin9";
chr1	Cufflinks	exon	180668764	180668883	.	+	.	gene_id "XLOC_000486"; transcript_id "TCONS_00000662"; exon_number "9"; oId "CUFF.975.1"; tss_id "TSS542"; gene_symbol "Lin9";
chr1	Cufflinks	exon	180669132	180669233	.	+	.	gene_id "XLOC_000486"; transcript_id "TCONS_00000662"; exon_number "10"; oId "CUFF.975.1"; tss_id "TSS542"; gene_symbol "Lin9";
chr1	Cufflinks	exon	180674064	180674144	.	+	.	gene_id "XLOC_000486"; transcript_id "TCONS_00000662"; exon_number "11"; oId "CUFF.975.1"; tss_id "TSS542"; gene_symbol "Lin9";
chr1	Cufflinks	exon	180681100	180681225	.	+	.	gene_id "XLOC_000486"; transcript_id "TCONS_00000662"; exon_number "12"; oId "CUFF.975.1"; tss_id "TSS542"; gene_symbol "Lin9";
chr1	Cufflinks	exon	180687960	180688139	.	+	.	gene_id "XLOC_000486"; transcript_id "TCONS_00000662"; exon_number "13"; oId "CUFF.975.1"; tss_id "TSS542"; gene_symbol "Lin9";
chr1	Cufflinks	exon	180688263	180688360	.	+	.	gene_id "XLOC_000486"; transcript_id "TCONS_00000662"; exon_number "14"; oId "CUFF.975.1"; tss_id "TSS542"; gene_symbol "Lin9";
chr1	Cufflinks	exon	180689268	180690685	.	+	.	gene_id "XLOC_000486"; transcript_id "TCONS_00000662"; exon_number "15"; oId "CUFF.975.1"; tss_id "TSS542"; gene_symbol "Lin9";
chr1	Cufflinks	exon	180726010	180726032	.	+	.	gene_id "XLOC_000488"; transcript_id "TCONS_00000665"; exon_number "1"; oId "CUFF.977.2"; tss_id "TSS544"; gene_symbol "Acbd3";
chr1	Cufflinks	exon	180733166	180733307	.	+	.	gene_id "XLOC_000488"; transcript_id "TCONS_00000665"; exon_number "2"; oId "CUFF.977.2"; tss_id "TSS544"; gene_symbol "Acbd3";
chr1	Cufflinks	exon	180734377	180734498	.	+	.	gene_id "XLOC_000488"; transcript_id "TCONS_00000665"; exon_number "3"; oId "CUFF.977.2"; tss_id "TSS544"; gene_symbol "Acbd3";
chr1	Cufflinks	exon	180906981	180907022	.	+	.	gene_id "XLOC_000491"; transcript_id "TCONS_00000669"; exon_number "1"; oId "CUFF.983.2"; tss_id "TSS548"; gene_symbol "Pycr2";
chr1	Cufflinks	exon	180907477	180908087	.	+	.	gene_id "XLOC_000491"; transcript_id "TCONS_00000669"; exon_number "2"; oId "CUFF.983.2"; tss_id "TSS548"; gene_symbol "Pycr2";
chr1	Cufflinks	exon	181155010	181155055	.	+	.	gene_id "XLOC_000492"; transcript_id "TCONS_00000671"; exon_number "1"; oId "CUFF.986.2"; tss_id "TSS550"; gene_symbol "Cnih4";
chr1	Cufflinks	exon	181155859	181155971	.	+	.	gene_id "XLOC_000492"; transcript_id "TCONS_00000671"; exon_number "2"; oId "CUFF.986.2"; tss_id "TSS550"; gene_symbol "Cnih4";
chr1	Cufflinks	exon	181162075	181162215	.	+	.	gene_id "XLOC_000492"; transcript_id "TCONS_00000671"; exon_number "3"; oId "CUFF.986.2"; tss_id "TSS550"; gene_symbol "Cnih4";
chr1	Cufflinks	exon	181166181	181166423	.	+	.	gene_id "XLOC_000492"; transcript_id "TCONS_00000671"; exon_number "4"; oId "CUFF.986.2"; tss_id "TSS550"; gene_symbol "Cnih4";
chr1	Cufflinks	exon	181576583	181576728	.	+	.	gene_id "XLOC_000493"; transcript_id "TCONS_00000672"; exon_number "1"; oId "CUFF.990.1"; tss_id "TSS551"; gene_symbol "Dnah14";
chr1	Cufflinks	exon	181581919	181582029	.	+	.	gene_id "XLOC_000493"; transcript_id "TCONS_00000672"; exon_number "2"; oId "CUFF.990.1"; tss_id "TSS551"; gene_symbol "Dnah14";
chr1	Cufflinks	exon	181584974	181585095	.	+	.	gene_id "XLOC_000493"; transcript_id "TCONS_00000672"; exon_number "3"; oId "CUFF.990.1"; tss_id "TSS551"; gene_symbol "Dnah14";
chr1	Cufflinks	exon	181590440	181590583	.	+	.	gene_id "XLOC_000493"; transcript_id "TCONS_00000672"; exon_number "4"; oId "CUFF.990.1"; tss_id "TSS551"; gene_symbol "Dnah14";
chr1	Cufflinks	exon	181593429	181593556	.	+	.	gene_id "XLOC_000493"; transcript_id "TCONS_00000672"; exon_number "5"; oId "CUFF.990.1"; tss_id "TSS551"; gene_symbol "Dnah14";
chr1	Cufflinks	exon	181595500	181595652	.	+	.	gene_id "XLOC_000493"; transcript_id "TCONS_00000672"; exon_number "6"; oId "CUFF.990.1"; tss_id "TSS551"; gene_symbol "Dnah14";
chr1	Cufflinks	exon	181598364	181598479	.	+	.	gene_id "XLOC_000493"; transcript_id "TCONS_00000672"; exon_number "7"; oId "CUFF.990.1"; tss_id "TSS551"; gene_symbol "Dnah14";
chr1	Cufflinks	exon	181598904	181598966	.	+	.	gene_id "XLOC_000493"; transcript_id "TCONS_00000672"; exon_number "8"; oId "CUFF.990.1"; tss_id "TSS551"; gene_symbol "Dnah14";
chr1	Cufflinks	exon	181601081	181601219	.	+	.	gene_id "XLOC_000493"; transcript_id "TCONS_00000672"; exon_number "9"; oId "CUFF.990.1"; tss_id "TSS551"; gene_symbol "Dnah14";
chr1	Cufflinks	exon	181604803	181604934	.	+	.	gene_id "XLOC_000493"; transcript_id "TCONS_00000672"; exon_number "10"; oId "CUFF.990.1"; tss_id "TSS551"; gene_symbol "Dnah14";
chr1	Cufflinks	exon	181605681	181605906	.	+	.	gene_id "XLOC_000493"; transcript_id "TCONS_00000672"; exon_number "11"; oId "CUFF.990.1"; tss_id "TSS551"; gene_symbol "Dnah14";
chr1	Cufflinks	exon	183388934	183389090	.	+	.	gene_id "XLOC_000503"; transcript_id "TCONS_00000683"; exon_number "1"; oId "CUFF.1011.1"; tss_id "TSS561"; gene_symbol "Taf1a";
chr1	Cufflinks	exon	183390921	183391044	.	+	.	gene_id "XLOC_000503"; transcript_id "TCONS_00000683"; exon_number "2"; oId "CUFF.1011.1"; tss_id "TSS561"; gene_symbol "Taf1a";
chr1	Cufflinks	exon	183395910	183396079	.	+	.	gene_id "XLOC_000503"; transcript_id "TCONS_00000683"; exon_number "3"; oId "CUFF.1011.1"; tss_id "TSS561"; gene_symbol "Taf1a";
chr1	Cufflinks	exon	183397780	183397893	.	+	.	gene_id "XLOC_000503"; transcript_id "TCONS_00000683"; exon_number "4"; oId "CUFF.1011.1"; tss_id "TSS561"; gene_symbol "Taf1a";
chr1	Cufflinks	exon	183400603	183400801	.	+	.	gene_id "XLOC_000503"; transcript_id "TCONS_00000683"; exon_number "5"; oId "CUFF.1011.1"; tss_id "TSS561"; gene_symbol "Taf1a";
chr1	Cufflinks	exon	183402620	183402750	.	+	.	gene_id "XLOC_000503"; transcript_id "TCONS_00000683"; exon_number "6"; oId "CUFF.1011.1"; tss_id "TSS561"; gene_symbol "Taf1a";
chr1	Cufflinks	exon	183404327	183404485	.	+	.	gene_id "XLOC_000503"; transcript_id "TCONS_00000683"; exon_number "7"; oId "CUFF.1011.1"; tss_id "TSS561"; gene_symbol "Taf1a";
chr1	Cufflinks	exon	183405896	183405962	.	+	.	gene_id "XLOC_000503"; transcript_id "TCONS_00000683"; exon_number "8"; oId "CUFF.1011.1"; tss_id "TSS561"; gene_symbol "Taf1a";
chr1	Cufflinks	exon	183406544	183406667	.	+	.	gene_id "XLOC_000503"; transcript_id "TCONS_00000683"; exon_number "9"; oId "CUFF.1011.1"; tss_id "TSS561"; gene_symbol "Taf1a";
chr1	Cufflinks	exon	183408609	183408763	.	+	.	gene_id "XLOC_000503"; transcript_id "TCONS_00000683"; exon_number "10"; oId "CUFF.1011.1"; tss_id "TSS561"; gene_symbol "Taf1a";
chr1	Cufflinks	exon	183409235	183410199	.	+	.	gene_id "XLOC_000503"; transcript_id "TCONS_00000683"; exon_number "11"; oId "CUFF.1011.1"; tss_id "TSS561"; gene_symbol "Taf1a";
chr1	Cufflinks	exon	184022394	184022571	.	+	.	gene_id "XLOC_000505"; transcript_id "TCONS_00000685"; exon_number "1"; oId "CUFF.1013.1"; tss_id "TSS563"; gene_symbol "Dusp10";
chr1	Cufflinks	exon	184068852	184069223	.	+	.	gene_id "XLOC_000505"; transcript_id "TCONS_00000685"; exon_number "2"; oId "CUFF.1013.1"; tss_id "TSS563"; gene_symbol "Dusp10";
chr1	Cufflinks	exon	184074258	184074887	.	+	.	gene_id "XLOC_000505"; transcript_id "TCONS_00000685"; exon_number "3"; oId "CUFF.1013.1"; tss_id "TSS563"; gene_symbol "Dusp10";
chr1	Cufflinks	exon	184022415	184022571	.	+	.	gene_id "XLOC_000505"; transcript_id "TCONS_00000686"; exon_number "1"; oId "CUFF.1013.2"; tss_id "TSS563"; gene_symbol "Dusp10";
chr1	Cufflinks	exon	184036801	184037652	.	+	.	gene_id "XLOC_000505"; transcript_id "TCONS_00000686"; exon_number "2"; oId "CUFF.1013.2"; tss_id "TSS563"; gene_symbol "Dusp10";
chr1	Cufflinks	exon	184068852	184069223	.	+	.	gene_id "XLOC_000505"; transcript_id "TCONS_00000686"; exon_number "3"; oId "CUFF.1013.2"; tss_id "TSS563"; gene_symbol "Dusp10";
chr1	Cufflinks	exon	184074258	184074887	.	+	.	gene_id "XLOC_000505"; transcript_id "TCONS_00000686"; exon_number "4"; oId "CUFF.1013.2"; tss_id "TSS563"; gene_symbol "Dusp10";
chr1	Cufflinks	exon	184039546	184039600	.	+	.	gene_id "XLOC_000505"; transcript_id "TCONS_00000687"; exon_number "1"; oId "CUFF.1013.3"; tss_id "TSS564"; gene_symbol "Dusp10";
chr1	Cufflinks	exon	184068852	184069223	.	+	.	gene_id "XLOC_000505"; transcript_id "TCONS_00000687"; exon_number "2"; oId "CUFF.1013.3"; tss_id "TSS564"; gene_symbol "Dusp10";
chr1	Cufflinks	exon	184074258	184074887	.	+	.	gene_id "XLOC_000505"; transcript_id "TCONS_00000687"; exon_number "3"; oId "CUFF.1013.3"; tss_id "TSS564"; gene_symbol "Dusp10";
chr1	Cufflinks	exon	185363058	185363243	.	+	.	gene_id "XLOC_000510"; transcript_id "TCONS_00000694"; exon_number "1"; oId "CUFF.1023.2"; tss_id "TSS569"; gene_symbol "Eprs";
chr1	Cufflinks	exon	185367531	185367615	.	+	.	gene_id "XLOC_000510"; transcript_id "TCONS_00000694"; exon_number "2"; oId "CUFF.1023.2"; tss_id "TSS569"; gene_symbol "Eprs";
chr1	Cufflinks	exon	185369577	185369676	.	+	.	gene_id "XLOC_000510"; transcript_id "TCONS_00000694"; exon_number "3"; oId "CUFF.1023.2"; tss_id "TSS569"; gene_symbol "Eprs";
chr1	Cufflinks	exon	185370889	185371045	.	+	.	gene_id "XLOC_000510"; transcript_id "TCONS_00000694"; exon_number "4"; oId "CUFF.1023.2"; tss_id "TSS569"; gene_symbol "Eprs";
chr1	Cufflinks	exon	185372918	185373057	.	+	.	gene_id "XLOC_000510"; transcript_id "TCONS_00000694"; exon_number "5"; oId "CUFF.1023.2"; tss_id "TSS569"; gene_symbol "Eprs";
chr1	Cufflinks	exon	185374118	185374452	.	+	.	gene_id "XLOC_000510"; transcript_id "TCONS_00000694"; exon_number "6"; oId "CUFF.1023.2"; tss_id "TSS569"; gene_symbol "Eprs";
chr1	Cufflinks	exon	190925076	190925179	.	+	.	gene_id "XLOC_000516"; transcript_id "TCONS_00000700"; exon_number "1"; oId "CUFF.1047.1"; tss_id "TSS575"; gene_symbol "Angel2";
chr1	Cufflinks	exon	190926688	190926734	.	+	.	gene_id "XLOC_000516"; transcript_id "TCONS_00000700"; exon_number "2"; oId "CUFF.1047.1"; tss_id "TSS575"; gene_symbol "Angel2";
chr1	Cufflinks	exon	190937444	190937700	.	+	.	gene_id "XLOC_000516"; transcript_id "TCONS_00000700"; exon_number "3"; oId "CUFF.1047.1"; tss_id "TSS575"; gene_symbol "Angel2";
chr1	Cufflinks	exon	190939087	190939156	.	+	.	gene_id "XLOC_000516"; transcript_id "TCONS_00000700"; exon_number "4"; oId "CUFF.1047.1"; tss_id "TSS575"; gene_symbol "Angel2";
chr1	Cufflinks	exon	190940874	190941295	.	+	.	gene_id "XLOC_000516"; transcript_id "TCONS_00000700"; exon_number "5"; oId "CUFF.1047.1"; tss_id "TSS575"; gene_symbol "Angel2";
chr1	Cufflinks	exon	190942121	190942247	.	+	.	gene_id "XLOC_000516"; transcript_id "TCONS_00000700"; exon_number "6"; oId "CUFF.1047.1"; tss_id "TSS575"; gene_symbol "Angel2";
chr1	Cufflinks	exon	190942830	190942887	.	+	.	gene_id "XLOC_000516"; transcript_id "TCONS_00000700"; exon_number "7"; oId "CUFF.1047.1"; tss_id "TSS575"; gene_symbol "Angel2";
chr1	Cufflinks	exon	190943777	190943940	.	+	.	gene_id "XLOC_000516"; transcript_id "TCONS_00000700"; exon_number "8"; oId "CUFF.1047.1"; tss_id "TSS575"; gene_symbol "Angel2";
chr1	Cufflinks	exon	190944940	190946963	.	+	.	gene_id "XLOC_000516"; transcript_id "TCONS_00000700"; exon_number "9"; oId "CUFF.1047.1"; tss_id "TSS575"; gene_symbol "Angel2";
chr1	Cufflinks	exon	190925088	190925179	.	+	.	gene_id "XLOC_000516"; transcript_id "TCONS_00000702"; exon_number "1"; oId "CUFF.1047.3"; tss_id "TSS575"; gene_symbol "Angel2";
chr1	Cufflinks	exon	190926688	190926734	.	+	.	gene_id "XLOC_000516"; transcript_id "TCONS_00000702"; exon_number "2"; oId "CUFF.1047.3"; tss_id "TSS575"; gene_symbol "Angel2";
chr1	Cufflinks	exon	190932867	190933192	.	+	.	gene_id "XLOC_000516"; transcript_id "TCONS_00000702"; exon_number "3"; oId "CUFF.1047.3"; tss_id "TSS575"; gene_symbol "Angel2";
chr1	Cufflinks	exon	190937444	190937700	.	+	.	gene_id "XLOC_000516"; transcript_id "TCONS_00000702"; exon_number "4"; oId "CUFF.1047.3"; tss_id "TSS575"; gene_symbol "Angel2";
chr1	Cufflinks	exon	190940874	190941295	.	+	.	gene_id "XLOC_000516"; transcript_id "TCONS_00000702"; exon_number "5"; oId "CUFF.1047.3"; tss_id "TSS575"; gene_symbol "Angel2";
chr1	Cufflinks	exon	190942121	190942247	.	+	.	gene_id "XLOC_000516"; transcript_id "TCONS_00000702"; exon_number "6"; oId "CUFF.1047.3"; tss_id "TSS575"; gene_symbol "Angel2";
chr1	Cufflinks	exon	190942830	190942887	.	+	.	gene_id "XLOC_000516"; transcript_id "TCONS_00000702"; exon_number "7"; oId "CUFF.1047.3"; tss_id "TSS575"; gene_symbol "Angel2";
chr1	Cufflinks	exon	190943777	190943940	.	+	.	gene_id "XLOC_000516"; transcript_id "TCONS_00000702"; exon_number "8"; oId "CUFF.1047.3"; tss_id "TSS575"; gene_symbol "Angel2";
chr1	Cufflinks	exon	190944940	190946963	.	+	.	gene_id "XLOC_000516"; transcript_id "TCONS_00000702"; exon_number "9"; oId "CUFF.1047.3"; tss_id "TSS575"; gene_symbol "Angel2";
chr1	Cufflinks	exon	190928553	190928758	.	+	.	gene_id "XLOC_000516"; transcript_id "TCONS_00000704"; exon_number "1"; oId "CUFF.1047.5"; tss_id "TSS576"; gene_symbol "Angel2";
chr1	Cufflinks	exon	190937444	190937700	.	+	.	gene_id "XLOC_000516"; transcript_id "TCONS_00000704"; exon_number "2"; oId "CUFF.1047.5"; tss_id "TSS576"; gene_symbol "Angel2";
chr1	Cufflinks	exon	190939087	190939156	.	+	.	gene_id "XLOC_000516"; transcript_id "TCONS_00000704"; exon_number "3"; oId "CUFF.1047.5"; tss_id "TSS576"; gene_symbol "Angel2";
chr1	Cufflinks	exon	190940874	190941295	.	+	.	gene_id "XLOC_000516"; transcript_id "TCONS_00000704"; exon_number "4"; oId "CUFF.1047.5"; tss_id "TSS576"; gene_symbol "Angel2";
chr1	Cufflinks	exon	190942121	190942247	.	+	.	gene_id "XLOC_000516"; transcript_id "TCONS_00000704"; exon_number "5"; oId "CUFF.1047.5"; tss_id "TSS576"; gene_symbol "Angel2";
chr1	Cufflinks	exon	190942830	190942887	.	+	.	gene_id "XLOC_000516"; transcript_id "TCONS_00000704"; exon_number "6"; oId "CUFF.1047.5"; tss_id "TSS576"; gene_symbol "Angel2";
chr1	Cufflinks	exon	190943777	190943940	.	+	.	gene_id "XLOC_000516"; transcript_id "TCONS_00000704"; exon_number "7"; oId "CUFF.1047.5"; tss_id "TSS576"; gene_symbol "Angel2";
chr1	Cufflinks	exon	190944940	190946963	.	+	.	gene_id "XLOC_000516"; transcript_id "TCONS_00000704"; exon_number "8"; oId "CUFF.1047.5"; tss_id "TSS576"; gene_symbol "Angel2";
chr1	Cufflinks	exon	191063023	191063272	.	+	.	gene_id "XLOC_000518"; transcript_id "TCONS_00000706"; exon_number "1"; oId "CUFF.1049.1"; tss_id "TSS578"; gene_symbol "Nsl1";
chr1	Cufflinks	exon	191065175	191065253	.	+	.	gene_id "XLOC_000518"; transcript_id "TCONS_00000706"; exon_number "2"; oId "CUFF.1049.1"; tss_id "TSS578"; gene_symbol "Nsl1";
chr1	Cufflinks	exon	191065944	191066107	.	+	.	gene_id "XLOC_000518"; transcript_id "TCONS_00000706"; exon_number "3"; oId "CUFF.1049.1"; tss_id "TSS578"; gene_symbol "Nsl1";
chr1	Cufflinks	exon	191908583	191908629	.	+	.	gene_id "XLOC_000526"; transcript_id "TCONS_00000715"; exon_number "1"; oId "CUFF.1061.1"; tss_id "TSS587"; gene_symbol "Slc30a1";
chr1	Cufflinks	exon	191908851	191910104	.	+	.	gene_id "XLOC_000526"; transcript_id "TCONS_00000715"; exon_number "2"; oId "CUFF.1061.1"; tss_id "TSS587"; gene_symbol "Slc30a1";
chr1	Cufflinks	exon	4776374	4776801	.	-	.	gene_id "XLOC_000532"; transcript_id "TCONS_00000722"; exon_number "1"; oId "CUFF.5.2"; tss_id "TSS593"; gene_symbol "Mrpl15";
chr1	Cufflinks	exon	4777525	4777650	.	-	.	gene_id "XLOC_000532"; transcript_id "TCONS_00000722"; exon_number "2"; oId "CUFF.5.2"; tss_id "TSS593"; gene_symbol "Mrpl15";
chr1	Cufflinks	exon	4782564	4782733	.	-	.	gene_id "XLOC_000532"; transcript_id "TCONS_00000722"; exon_number "3"; oId "CUFF.5.2"; tss_id "TSS593"; gene_symbol "Mrpl15";
chr1	Cufflinks	exon	4785573	4785702	.	-	.	gene_id "XLOC_000532"; transcript_id "TCONS_00000722"; exon_number "4"; oId "CUFF.5.2"; tss_id "TSS593"; gene_symbol "Mrpl15";
chr1	Cufflinks	exon	9968632	9968931	.	-	.	gene_id "XLOC_000550"; transcript_id "TCONS_00000741"; exon_number "1"; oId "CUFF.37.1"; tss_id "TSS611"; gene_symbol "Ppp1r42";
chr1	Cufflinks	exon	9976587	9976699	.	-	.	gene_id "XLOC_000550"; transcript_id "TCONS_00000741"; exon_number "2"; oId "CUFF.37.1"; tss_id "TSS611"; gene_symbol "Ppp1r42";
chr1	Cufflinks	exon	9978816	9978947	.	-	.	gene_id "XLOC_000550"; transcript_id "TCONS_00000741"; exon_number "3"; oId "CUFF.37.1"; tss_id "TSS611"; gene_symbol "Ppp1r42";
chr1	Cufflinks	exon	9985592	9985709	.	-	.	gene_id "XLOC_000550"; transcript_id "TCONS_00000741"; exon_number "4"; oId "CUFF.37.1"; tss_id "TSS611"; gene_symbol "Ppp1r42";
chr1	Cufflinks	exon	9995146	9995262	.	-	.	gene_id "XLOC_000550"; transcript_id "TCONS_00000741"; exon_number "5"; oId "CUFF.37.1"; tss_id "TSS611"; gene_symbol "Ppp1r42";
chr1	Cufflinks	exon	9999401	9999539	.	-	.	gene_id "XLOC_000550"; transcript_id "TCONS_00000741"; exon_number "6"; oId "CUFF.37.1"; tss_id "TSS611"; gene_symbol "Ppp1r42";
chr1	Cufflinks	exon	9999971	10000137	.	-	.	gene_id "XLOC_000550"; transcript_id "TCONS_00000741"; exon_number "7"; oId "CUFF.37.1"; tss_id "TSS611"; gene_symbol "Ppp1r42";
chr1	Cufflinks	exon	10003235	10003453	.	-	.	gene_id "XLOC_000550"; transcript_id "TCONS_00000741"; exon_number "8"; oId "CUFF.37.1"; tss_id "TSS611"; gene_symbol "Ppp1r42";
chr1	Cufflinks	exon	10009072	10009153	.	-	.	gene_id "XLOC_000550"; transcript_id "TCONS_00000741"; exon_number "9"; oId "CUFF.37.1"; tss_id "TSS611"; gene_symbol "Ppp1r42";
chr1	Cufflinks	exon	10024827	10025063	.	-	.	gene_id "XLOC_000551"; transcript_id "TCONS_00000742"; exon_number "1"; oId "CUFF.38.1"; tss_id "TSS612"; gene_symbol "Cops5";
chr1	Cufflinks	exon	10027103	10027251	.	-	.	gene_id "XLOC_000551"; transcript_id "TCONS_00000742"; exon_number "2"; oId "CUFF.38.1"; tss_id "TSS612"; gene_symbol "Cops5";
chr1	Cufflinks	exon	10030599	10030710	.	-	.	gene_id "XLOC_000551"; transcript_id "TCONS_00000742"; exon_number "3"; oId "CUFF.38.1"; tss_id "TSS612"; gene_symbol "Cops5";
chr1	Cufflinks	exon	10032339	10032424	.	-	.	gene_id "XLOC_000551"; transcript_id "TCONS_00000742"; exon_number "4"; oId "CUFF.38.1"; tss_id "TSS612"; gene_symbol "Cops5";
chr1	Cufflinks	exon	10033258	10033323	.	-	.	gene_id "XLOC_000551"; transcript_id "TCONS_00000742"; exon_number "5"; oId "CUFF.38.1"; tss_id "TSS612"; gene_symbol "Cops5";
chr1	Cufflinks	exon	10034008	10034136	.	-	.	gene_id "XLOC_000551"; transcript_id "TCONS_00000742"; exon_number "6"; oId "CUFF.38.1"; tss_id "TSS612"; gene_symbol "Cops5";
chr1	Cufflinks	exon	10034929	10035163	.	-	.	gene_id "XLOC_000551"; transcript_id "TCONS_00000742"; exon_number "7"; oId "CUFF.38.1"; tss_id "TSS612"; gene_symbol "Cops5";
chr1	Cufflinks	exon	10037919	10038152	.	-	.	gene_id "XLOC_000551"; transcript_id "TCONS_00000742"; exon_number "8"; oId "CUFF.38.1"; tss_id "TSS612"; gene_symbol "Cops5";
chr1	Cufflinks	exon	13625894	13626904	.	-	.	gene_id "XLOC_000563"; transcript_id "TCONS_00000755"; exon_number "1"; oId "CUFF.60.2"; tss_id "TSS624"; gene_symbol "Lactb2";
chr1	Cufflinks	exon	13627356	13627437	.	-	.	gene_id "XLOC_000563"; transcript_id "TCONS_00000755"; exon_number "2"; oId "CUFF.60.2"; tss_id "TSS624"; gene_symbol "Lactb2";
chr1	Cufflinks	exon	13630065	13630213	.	-	.	gene_id "XLOC_000563"; transcript_id "TCONS_00000755"; exon_number "3"; oId "CUFF.60.2"; tss_id "TSS624"; gene_symbol "Lactb2";
chr1	Cufflinks	exon	13638231	13638409	.	-	.	gene_id "XLOC_000563"; transcript_id "TCONS_00000755"; exon_number "4"; oId "CUFF.60.2"; tss_id "TSS624"; gene_symbol "Lactb2";
chr1	Cufflinks	exon	13640898	13640960	.	-	.	gene_id "XLOC_000563"; transcript_id "TCONS_00000755"; exon_number "5"; oId "CUFF.60.2"; tss_id "TSS624"; gene_symbol "Lactb2";
chr1	Cufflinks	exon	13625894	13626904	.	-	.	gene_id "XLOC_000563"; transcript_id "TCONS_00000757"; exon_number "1"; oId "CUFF.60.3"; tss_id "TSS625"; gene_symbol "Lactb2";
chr1	Cufflinks	exon	13627356	13627437	.	-	.	gene_id "XLOC_000563"; transcript_id "TCONS_00000757"; exon_number "2"; oId "CUFF.60.3"; tss_id "TSS625"; gene_symbol "Lactb2";
chr1	Cufflinks	exon	13630065	13630213	.	-	.	gene_id "XLOC_000563"; transcript_id "TCONS_00000757"; exon_number "3"; oId "CUFF.60.3"; tss_id "TSS625"; gene_symbol "Lactb2";
chr1	Cufflinks	exon	13638231	13638409	.	-	.	gene_id "XLOC_000563"; transcript_id "TCONS_00000757"; exon_number "4"; oId "CUFF.60.3"; tss_id "TSS625"; gene_symbol "Lactb2";
chr1	Cufflinks	exon	13647385	13647511	.	-	.	gene_id "XLOC_000563"; transcript_id "TCONS_00000757"; exon_number "5"; oId "CUFF.60.3"; tss_id "TSS625"; gene_symbol "Lactb2";
chr1	Cufflinks	exon	13650721	13650884	.	-	.	gene_id "XLOC_000563"; transcript_id "TCONS_00000757"; exon_number "6"; oId "CUFF.60.3"; tss_id "TSS625"; gene_symbol "Lactb2";
chr1	Cufflinks	exon	13660463	13660640	.	-	.	gene_id "XLOC_000563"; transcript_id "TCONS_00000757"; exon_number "7"; oId "CUFF.60.3"; tss_id "TSS625"; gene_symbol "Lactb2";
chr1	Cufflinks	exon	16065976	16066274	.	-	.	gene_id "XLOC_000566"; transcript_id "TCONS_00000760"; exon_number "1"; oId "CUFF.70.1"; tss_id "TSS628"; gene_symbol "4930444P10Rik";
chr1	Cufflinks	exon	16068800	16068855	.	-	.	gene_id "XLOC_000566"; transcript_id "TCONS_00000760"; exon_number "2"; oId "CUFF.70.1"; tss_id "TSS628"; gene_symbol "4930444P10Rik";
chr1	Cufflinks	exon	16078568	16078700	.	-	.	gene_id "XLOC_000566"; transcript_id "TCONS_00000760"; exon_number "3"; oId "CUFF.70.1"; tss_id "TSS628"; gene_symbol "4930444P10Rik";
chr1	Cufflinks	exon	16080043	16080111	.	-	.	gene_id "XLOC_000566"; transcript_id "TCONS_00000760"; exon_number "4"; oId "CUFF.70.1"; tss_id "TSS628"; gene_symbol "4930444P10Rik";
chr1	Cufflinks	exon	16065976	16066274	.	-	.	gene_id "XLOC_000566"; transcript_id "TCONS_00000761"; exon_number "1"; oId "CUFF.70.2"; tss_id "TSS629"; gene_symbol "4930444P10Rik";
chr1	Cufflinks	exon	16068800	16068855	.	-	.	gene_id "XLOC_000566"; transcript_id "TCONS_00000761"; exon_number "2"; oId "CUFF.70.2"; tss_id "TSS629"; gene_symbol "4930444P10Rik";
chr1	Cufflinks	exon	16078568	16078700	.	-	.	gene_id "XLOC_000566"; transcript_id "TCONS_00000761"; exon_number "3"; oId "CUFF.70.2"; tss_id "TSS629"; gene_symbol "4930444P10Rik";
chr1	Cufflinks	exon	16092974	16093314	.	-	.	gene_id "XLOC_000566"; transcript_id "TCONS_00000761"; exon_number "4"; oId "CUFF.70.2"; tss_id "TSS629"; gene_symbol "4930444P10Rik";
chr1	Cufflinks	exon	16101297	16101359	.	-	.	gene_id "XLOC_000567"; transcript_id "TCONS_00000762"; exon_number "1"; oId "CUFF.71.3"; tss_id "TSS630"; gene_symbol "Rpl7";
chr1	Cufflinks	exon	16101727	16101936	.	-	.	gene_id "XLOC_000567"; transcript_id "TCONS_00000762"; exon_number "2"; oId "CUFF.71.3"; tss_id "TSS630"; gene_symbol "Rpl7";
chr1	Cufflinks	exon	16102490	16102599	.	-	.	gene_id "XLOC_000567"; transcript_id "TCONS_00000762"; exon_number "3"; oId "CUFF.71.3"; tss_id "TSS630"; gene_symbol "Rpl7";
chr1	Cufflinks	exon	16102692	16102829	.	-	.	gene_id "XLOC_000567"; transcript_id "TCONS_00000762"; exon_number "4"; oId "CUFF.71.3"; tss_id "TSS630"; gene_symbol "Rpl7";
chr1	Cufflinks	exon	16103168	16103334	.	-	.	gene_id "XLOC_000567"; transcript_id "TCONS_00000762"; exon_number "5"; oId "CUFF.71.3"; tss_id "TSS630"; gene_symbol "Rpl7";
chr1	Cufflinks	exon	16103452	16103507	.	-	.	gene_id "XLOC_000567"; transcript_id "TCONS_00000762"; exon_number "6"; oId "CUFF.71.3"; tss_id "TSS630"; gene_symbol "Rpl7";
chr1	Cufflinks	exon	16101297	16101359	.	-	.	gene_id "XLOC_000567"; transcript_id "TCONS_00000763"; exon_number "1"; oId "CUFF.71.2"; tss_id "TSS631"; gene_symbol "Rpl7";
chr1	Cufflinks	exon	16101727	16101936	.	-	.	gene_id "XLOC_000567"; transcript_id "TCONS_00000763"; exon_number "2"; oId "CUFF.71.2"; tss_id "TSS631"; gene_symbol "Rpl7";
chr1	Cufflinks	exon	16102490	16102599	.	-	.	gene_id "XLOC_000567"; transcript_id "TCONS_00000763"; exon_number "3"; oId "CUFF.71.2"; tss_id "TSS631"; gene_symbol "Rpl7";
chr1	Cufflinks	exon	16102692	16102829	.	-	.	gene_id "XLOC_000567"; transcript_id "TCONS_00000763"; exon_number "4"; oId "CUFF.71.2"; tss_id "TSS631"; gene_symbol "Rpl7";
chr1	Cufflinks	exon	16103168	16103334	.	-	.	gene_id "XLOC_000567"; transcript_id "TCONS_00000763"; exon_number "5"; oId "CUFF.71.2"; tss_id "TSS631"; gene_symbol "Rpl7";
chr1	Cufflinks	exon	16103510	16103684	.	-	.	gene_id "XLOC_000567"; transcript_id "TCONS_00000763"; exon_number "6"; oId "CUFF.71.2"; tss_id "TSS631"; gene_symbol "Rpl7";
chr1	Cufflinks	exon	16104137	16104369	.	-	.	gene_id "XLOC_000567"; transcript_id "TCONS_00000763"; exon_number "7"; oId "CUFF.71.2"; tss_id "TSS631"; gene_symbol "Rpl7";
chr1	Cufflinks	exon	16581964	16582002	.	-	.	gene_id "XLOC_000570"; transcript_id "TCONS_00000768"; exon_number "1"; oId "CUFF.76.2"; tss_id "TSS634"; gene_symbol "Ube2w";
chr1	Cufflinks	exon	16585276	16585431	.	-	.	gene_id "XLOC_000570"; transcript_id "TCONS_00000768"; exon_number "2"; oId "CUFF.76.2"; tss_id "TSS634"; gene_symbol "Ube2w";
chr1	Cufflinks	exon	16597951	16598053	.	-	.	gene_id "XLOC_000570"; transcript_id "TCONS_00000768"; exon_number "3"; oId "CUFF.76.2"; tss_id "TSS634"; gene_symbol "Ube2w";
chr1	Cufflinks	exon	16602262	16602353	.	-	.	gene_id "XLOC_000570"; transcript_id "TCONS_00000768"; exon_number "4"; oId "CUFF.76.2"; tss_id "TSS634"; gene_symbol "Ube2w";
chr1	Cufflinks	exon	16619188	16619243	.	-	.	gene_id "XLOC_000570"; transcript_id "TCONS_00000768"; exon_number "5"; oId "CUFF.76.2"; tss_id "TSS634"; gene_symbol "Ube2w";
chr1	Cufflinks	exon	18115605	18115756	.	-	.	gene_id "XLOC_000578"; transcript_id "TCONS_00000778"; exon_number "1"; oId "CUFF.91.1"; tss_id "TSS644"; gene_symbol "Crisp4";
chr1	Cufflinks	exon	18122738	18122826	.	-	.	gene_id "XLOC_000578"; transcript_id "TCONS_00000778"; exon_number "2"; oId "CUFF.91.1"; tss_id "TSS644"; gene_symbol "Crisp4";
chr1	Cufflinks	exon	18124232	18124329	.	-	.	gene_id "XLOC_000578"; transcript_id "TCONS_00000778"; exon_number "3"; oId "CUFF.91.1"; tss_id "TSS644"; gene_symbol "Crisp4";
chr1	Cufflinks	exon	18128642	18128790	.	-	.	gene_id "XLOC_000578"; transcript_id "TCONS_00000778"; exon_number "4"; oId "CUFF.91.1"; tss_id "TSS644"; gene_symbol "Crisp4";
chr1	Cufflinks	exon	18130159	18130249	.	-	.	gene_id "XLOC_000578"; transcript_id "TCONS_00000778"; exon_number "5"; oId "CUFF.91.1"; tss_id "TSS644"; gene_symbol "Crisp4";
chr1	Cufflinks	exon	18134039	18134173	.	-	.	gene_id "XLOC_000578"; transcript_id "TCONS_00000778"; exon_number "6"; oId "CUFF.91.1"; tss_id "TSS644"; gene_symbol "Crisp4";
chr1	Cufflinks	exon	18136988	18137052	.	-	.	gene_id "XLOC_000578"; transcript_id "TCONS_00000778"; exon_number "7"; oId "CUFF.91.1"; tss_id "TSS644"; gene_symbol "Crisp4";
chr1	Cufflinks	exon	18137816	18137876	.	-	.	gene_id "XLOC_000578"; transcript_id "TCONS_00000778"; exon_number "8"; oId "CUFF.91.1"; tss_id "TSS644"; gene_symbol "Crisp4";
chr1	Cufflinks	exon	18141416	18141532	.	-	.	gene_id "XLOC_000578"; transcript_id "TCONS_00000778"; exon_number "9"; oId "CUFF.91.1"; tss_id "TSS644"; gene_symbol "Crisp4";
chr1	Cufflinks	exon	18145844	18145902	.	-	.	gene_id "XLOC_000578"; transcript_id "TCONS_00000778"; exon_number "10"; oId "CUFF.91.1"; tss_id "TSS644"; gene_symbol "Crisp4";
chr1	Cufflinks	exon	20777153	20778004	.	-	.	gene_id "XLOC_000582"; transcript_id "TCONS_00000783"; exon_number "1"; oId "CUFF.100.1"; tss_id "TSS648"; gene_symbol "Il17f";
chr1	Cufflinks	exon	20779291	20779511	.	-	.	gene_id "XLOC_000582"; transcript_id "TCONS_00000783"; exon_number "2"; oId "CUFF.100.1"; tss_id "TSS648"; gene_symbol "Il17f";
chr1	Cufflinks	exon	20784173	20784394	.	-	.	gene_id "XLOC_000582"; transcript_id "TCONS_00000783"; exon_number "3"; oId "CUFF.100.1"; tss_id "TSS648"; gene_symbol "Il17f";
chr1	Cufflinks	exon	20784495	20784659	.	-	.	gene_id "XLOC_000582"; transcript_id "TCONS_00000783"; exon_number "4"; oId "CUFF.100.1"; tss_id "TSS648"; gene_symbol "Il17f";
chr1	Cufflinks	exon	20790488	20790626	.	-	.	gene_id "XLOC_000582"; transcript_id "TCONS_00000783"; exon_number "5"; oId "CUFF.100.1"; tss_id "TSS648"; gene_symbol "Il17f";
chr1	Cufflinks	exon	22286913	22288640	.	-	.	gene_id "XLOC_000584"; transcript_id "TCONS_00000785"; exon_number "1"; oId "CUFF.110.1"; tss_id "TSS650"; gene_symbol "Rims1";
chr1	Cufflinks	exon	22290060	22290199	.	-	.	gene_id "XLOC_000584"; transcript_id "TCONS_00000785"; exon_number "2"; oId "CUFF.110.1"; tss_id "TSS650"; gene_symbol "Rims1";
chr1	Cufflinks	exon	22291013	22291114	.	-	.	gene_id "XLOC_000584"; transcript_id "TCONS_00000785"; exon_number "3"; oId "CUFF.110.1"; tss_id "TSS650"; gene_symbol "Rims1";
chr1	Cufflinks	exon	22292822	22293003	.	-	.	gene_id "XLOC_000584"; transcript_id "TCONS_00000785"; exon_number "4"; oId "CUFF.110.1"; tss_id "TSS650"; gene_symbol "Rims1";
chr1	Cufflinks	exon	23995927	23996360	.	-	.	gene_id "XLOC_000589"; transcript_id "TCONS_00000790"; exon_number "1"; oId "CUFF.121.2"; tss_id "TSS655"; gene_symbol "Sdhaf4";
chr1	Cufflinks	exon	24003157	24003306	.	-	.	gene_id "XLOC_000589"; transcript_id "TCONS_00000790"; exon_number "2"; oId "CUFF.121.2"; tss_id "TSS655"; gene_symbol "Sdhaf4";
chr1	Cufflinks	exon	24003894	24004005	.	-	.	gene_id "XLOC_000589"; transcript_id "TCONS_00000790"; exon_number "3"; oId "CUFF.121.2"; tss_id "TSS655"; gene_symbol "Sdhaf4";
chr1	Cufflinks	exon	30829425	30831559	.	-	.	gene_id "XLOC_000598"; transcript_id "TCONS_00000801"; exon_number "1"; oId "CUFF.136.2"; tss_id "TSS666"; gene_symbol "Phf3";
chr1	Cufflinks	exon	30837105	30837266	.	-	.	gene_id "XLOC_000598"; transcript_id "TCONS_00000801"; exon_number "2"; oId "CUFF.136.2"; tss_id "TSS666"; gene_symbol "Phf3";
chr1	Cufflinks	exon	30862987	30863255	.	-	.	gene_id "XLOC_000598"; transcript_id "TCONS_00000801"; exon_number "3"; oId "CUFF.136.2"; tss_id "TSS666"; gene_symbol "Phf3";
chr1	Cufflinks	exon	30873578	30873844	.	-	.	gene_id "XLOC_000598"; transcript_id "TCONS_00000801"; exon_number "4"; oId "CUFF.136.2"; tss_id "TSS666"; gene_symbol "Phf3";
chr1	Cufflinks	exon	36178613	36180411	.	-	.	gene_id "XLOC_000619"; transcript_id "TCONS_00000824"; exon_number "1"; oId "CUFF.175.1"; tss_id "TSS688"; gene_symbol "Uggt1";
chr1	Cufflinks	exon	36562695	36563020	.	-	.	gene_id "XLOC_000623"; transcript_id "TCONS_00000828"; exon_number "1"; oId "CUFF.181.1"; tss_id "TSS692"; gene_symbol "Fam178b";
chr1	Cufflinks	exon	36564330	36564482	.	-	.	gene_id "XLOC_000623"; transcript_id "TCONS_00000828"; exon_number "2"; oId "CUFF.181.1"; tss_id "TSS692"; gene_symbol "Fam178b";
chr1	Cufflinks	exon	36578519	36578644	.	-	.	gene_id "XLOC_000623"; transcript_id "TCONS_00000828"; exon_number "3"; oId "CUFF.181.1"; tss_id "TSS692"; gene_symbol "Fam178b";
chr1	Cufflinks	exon	36585916	36586003	.	-	.	gene_id "XLOC_000623"; transcript_id "TCONS_00000828"; exon_number "4"; oId "CUFF.181.1"; tss_id "TSS692"; gene_symbol "Fam178b";
chr1	Cufflinks	exon	36593198	36593279	.	-	.	gene_id "XLOC_000623"; transcript_id "TCONS_00000828"; exon_number "5"; oId "CUFF.181.1"; tss_id "TSS692"; gene_symbol "Fam178b";
chr1	Cufflinks	exon	37611677	37612399	.	-	.	gene_id "XLOC_000630"; transcript_id "TCONS_00000835"; exon_number "1"; oId "CUFF.195.1"; tss_id "TSS699"; gene_symbol "2010300C02Rik";
chr1	Cufflinks	exon	37613337	37613481	.	-	.	gene_id "XLOC_000630"; transcript_id "TCONS_00000835"; exon_number "2"; oId "CUFF.195.1"; tss_id "TSS699"; gene_symbol "2010300C02Rik";
chr1	Cufflinks	exon	37614481	37614668	.	-	.	gene_id "XLOC_000630"; transcript_id "TCONS_00000835"; exon_number "3"; oId "CUFF.195.1"; tss_id "TSS699"; gene_symbol "2010300C02Rik";
chr1	Cufflinks	exon	37614917	37614998	.	-	.	gene_id "XLOC_000630"; transcript_id "TCONS_00000835"; exon_number "4"; oId "CUFF.195.1"; tss_id "TSS699"; gene_symbol "2010300C02Rik";
chr1	Cufflinks	exon	37878890	37879363	.	-	.	gene_id "XLOC_000632"; transcript_id "TCONS_00000838"; exon_number "1"; oId "CUFF.198.2"; tss_id "TSS701"; gene_symbol "Mitd1";
chr1	Cufflinks	exon	37879560	37879620	.	-	.	gene_id "XLOC_000632"; transcript_id "TCONS_00000838"; exon_number "2"; oId "CUFF.198.2"; tss_id "TSS701"; gene_symbol "Mitd1";
chr1	Cufflinks	exon	37880933	37881048	.	-	.	gene_id "XLOC_000632"; transcript_id "TCONS_00000838"; exon_number "3"; oId "CUFF.198.2"; tss_id "TSS701"; gene_symbol "Mitd1";
chr1	Cufflinks	exon	37881735	37881785	.	-	.	gene_id "XLOC_000632"; transcript_id "TCONS_00000838"; exon_number "4"; oId "CUFF.198.2"; tss_id "TSS701"; gene_symbol "Mitd1";
chr1	Cufflinks	exon	37882562	37882698	.	-	.	gene_id "XLOC_000632"; transcript_id "TCONS_00000838"; exon_number "5"; oId "CUFF.198.2"; tss_id "TSS701"; gene_symbol "Mitd1";
chr1	Cufflinks	exon	37885215	37885316	.	-	.	gene_id "XLOC_000632"; transcript_id "TCONS_00000838"; exon_number "6"; oId "CUFF.198.2"; tss_id "TSS701"; gene_symbol "Mitd1";
chr1	Cufflinks	exon	37890160	37890413	.	-	.	gene_id "XLOC_000632"; transcript_id "TCONS_00000838"; exon_number "7"; oId "CUFF.198.2"; tss_id "TSS701"; gene_symbol "Mitd1";
chr1	Cufflinks	exon	37987106	37987779	.	-	.	gene_id "XLOC_000633"; transcript_id "TCONS_00000839"; exon_number "1"; oId "CUFF.200.3"; tss_id "TSS702"; gene_symbol "Txndc9";
chr1	Cufflinks	exon	37990203	37990457	.	-	.	gene_id "XLOC_000633"; transcript_id "TCONS_00000839"; exon_number "2"; oId "CUFF.200.3"; tss_id "TSS702"; gene_symbol "Txndc9";
chr1	Cufflinks	exon	37993992	37994110	.	-	.	gene_id "XLOC_000633"; transcript_id "TCONS_00000839"; exon_number "3"; oId "CUFF.200.3"; tss_id "TSS702"; gene_symbol "Txndc9";
chr1	Cufflinks	exon	37995633	37995846	.	-	.	gene_id "XLOC_000633"; transcript_id "TCONS_00000839"; exon_number "4"; oId "CUFF.200.3"; tss_id "TSS702"; gene_symbol "Txndc9";
chr1	Cufflinks	exon	37996896	37996917	.	-	.	gene_id "XLOC_000633"; transcript_id "TCONS_00000839"; exon_number "5"; oId "CUFF.200.3"; tss_id "TSS702"; gene_symbol "Txndc9";
chr1	Cufflinks	exon	37997185	37997247	.	-	.	gene_id "XLOC_000633"; transcript_id "TCONS_00000839"; exon_number "6"; oId "CUFF.200.3"; tss_id "TSS702"; gene_symbol "Txndc9";
chr1	Cufflinks	exon	38098909	38099021	.	-	.	gene_id "XLOC_000635"; transcript_id "TCONS_00000843"; exon_number "1"; oId "CUFF.203.1"; tss_id "TSS704"; gene_symbol "Rev1";
chr1	Cufflinks	exon	38107568	38107694	.	-	.	gene_id "XLOC_000635"; transcript_id "TCONS_00000843"; exon_number "2"; oId "CUFF.203.1"; tss_id "TSS704"; gene_symbol "Rev1";
chr1	Cufflinks	exon	38108404	38108467	.	-	.	gene_id "XLOC_000635"; transcript_id "TCONS_00000843"; exon_number "3"; oId "CUFF.203.1"; tss_id "TSS704"; gene_symbol "Rev1";
chr1	Cufflinks	exon	38131200	38131313	.	-	.	gene_id "XLOC_000635"; transcript_id "TCONS_00000843"; exon_number "4"; oId "CUFF.203.1"; tss_id "TSS704"; gene_symbol "Rev1";
chr1	Cufflinks	exon	38863875	38863951	.	-	.	gene_id "XLOC_000636"; transcript_id "TCONS_00000844"; exon_number "1"; oId "CUFF.205.1"; tss_id "TSS705"; gene_symbol "Chst10";
chr1	Cufflinks	exon	38864423	38864741	.	-	.	gene_id "XLOC_000636"; transcript_id "TCONS_00000844"; exon_number "2"; oId "CUFF.205.1"; tss_id "TSS705"; gene_symbol "Chst10";
chr1	Cufflinks	exon	38865612	38866035	.	-	.	gene_id "XLOC_000636"; transcript_id "TCONS_00000844"; exon_number "3"; oId "CUFF.205.1"; tss_id "TSS705"; gene_symbol "Chst10";
chr1	Cufflinks	exon	38867981	38868086	.	-	.	gene_id "XLOC_000636"; transcript_id "TCONS_00000844"; exon_number "4"; oId "CUFF.205.1"; tss_id "TSS705"; gene_symbol "Chst10";
chr1	Cufflinks	exon	38871601	38871835	.	-	.	gene_id "XLOC_000636"; transcript_id "TCONS_00000844"; exon_number "5"; oId "CUFF.205.1"; tss_id "TSS705"; gene_symbol "Chst10";
chr1	Cufflinks	exon	38873949	38874040	.	-	.	gene_id "XLOC_000636"; transcript_id "TCONS_00000844"; exon_number "6"; oId "CUFF.205.1"; tss_id "TSS705"; gene_symbol "Chst10";
chr1	Cufflinks	exon	38884350	38884481	.	-	.	gene_id "XLOC_000636"; transcript_id "TCONS_00000844"; exon_number "7"; oId "CUFF.205.1"; tss_id "TSS705"; gene_symbol "Chst10";
chr1	Cufflinks	exon	38895937	38896056	.	-	.	gene_id "XLOC_000636"; transcript_id "TCONS_00000844"; exon_number "8"; oId "CUFF.205.1"; tss_id "TSS705"; gene_symbol "Chst10";
chr1	Cufflinks	exon	38897890	38897917	.	-	.	gene_id "XLOC_000636"; transcript_id "TCONS_00000844"; exon_number "9"; oId "CUFF.205.1"; tss_id "TSS705"; gene_symbol "Chst10";
chr1	Cufflinks	exon	39371867	39372786	.	-	.	gene_id "XLOC_000637"; transcript_id "TCONS_00000845"; exon_number "1"; oId "CUFF.209.1"; tss_id "TSS706"; gene_symbol "Tbc1d8";
chr1	Cufflinks	exon	39373727	39373824	.	-	.	gene_id "XLOC_000637"; transcript_id "TCONS_00000845"; exon_number "2"; oId "CUFF.209.1"; tss_id "TSS706"; gene_symbol "Tbc1d8";
chr1	Cufflinks	exon	39374082	39374171	.	-	.	gene_id "XLOC_000637"; transcript_id "TCONS_00000845"; exon_number "3"; oId "CUFF.209.1"; tss_id "TSS706"; gene_symbol "Tbc1d8";
chr1	Cufflinks	exon	39376424	39376489	.	-	.	gene_id "XLOC_000637"; transcript_id "TCONS_00000845"; exon_number "4"; oId "CUFF.209.1"; tss_id "TSS706"; gene_symbol "Tbc1d8";
chr1	Cufflinks	exon	39376878	39377124	.	-	.	gene_id "XLOC_000637"; transcript_id "TCONS_00000845"; exon_number "5"; oId "CUFF.209.1"; tss_id "TSS706"; gene_symbol "Tbc1d8";
chr1	Cufflinks	exon	44086615	44087063	.	-	.	gene_id "XLOC_000651"; transcript_id "TCONS_00000861"; exon_number "1"; oId "CUFF.231.2"; tss_id "TSS721"; gene_symbol "Tex30";
chr1	Cufflinks	exon	44087843	44088048	.	-	.	gene_id "XLOC_000651"; transcript_id "TCONS_00000861"; exon_number "2"; oId "CUFF.231.2"; tss_id "TSS721"; gene_symbol "Tex30";
chr1	Cufflinks	exon	44088476	44088527	.	-	.	gene_id "XLOC_000651"; transcript_id "TCONS_00000861"; exon_number "3"; oId "CUFF.231.2"; tss_id "TSS721"; gene_symbol "Tex30";
chr1	Cufflinks	exon	44091361	44091591	.	-	.	gene_id "XLOC_000651"; transcript_id "TCONS_00000861"; exon_number "4"; oId "CUFF.231.2"; tss_id "TSS721"; gene_symbol "Tex30";
chr1	Cufflinks	exon	44093264	44093317	.	-	.	gene_id "XLOC_000651"; transcript_id "TCONS_00000861"; exon_number "5"; oId "CUFF.231.2"; tss_id "TSS721"; gene_symbol "Tex30";
chr1	Cufflinks	exon	44099848	44100001	.	-	.	gene_id "XLOC_000651"; transcript_id "TCONS_00000861"; exon_number "6"; oId "CUFF.231.2"; tss_id "TSS721"; gene_symbol "Tex30";
chr1	Cufflinks	exon	44101900	44101957	.	-	.	gene_id "XLOC_000651"; transcript_id "TCONS_00000861"; exon_number "7"; oId "CUFF.231.2"; tss_id "TSS721"; gene_symbol "Tex30";
chr1	Cufflinks	exon	44102328	44102426	.	-	.	gene_id "XLOC_000651"; transcript_id "TCONS_00000861"; exon_number "8"; oId "CUFF.231.2"; tss_id "TSS721"; gene_symbol "Tex30";
chr1	Cufflinks	exon	46835442	46836151	.	-	.	gene_id "XLOC_000656"; transcript_id "TCONS_00000868"; exon_number "1"; oId "CUFF.244.2"; tss_id "TSS727"; gene_symbol "Slc39a10";
chr1	Cufflinks	exon	46892800	46892900	.	-	.	gene_id "XLOC_000656"; transcript_id "TCONS_00000868"; exon_number "2"; oId "CUFF.244.2"; tss_id "TSS727"; gene_symbol "Slc39a10";
chr1	Cufflinks	exon	46904882	46904985	.	-	.	gene_id "XLOC_000656"; transcript_id "TCONS_00000868"; exon_number "3"; oId "CUFF.244.2"; tss_id "TSS727"; gene_symbol "Slc39a10";
chr1	Cufflinks	exon	51469490	51471411	.	-	.	gene_id "XLOC_000659"; transcript_id "TCONS_00000872"; exon_number "1"; oId "CUFF.247.2"; tss_id "TSS730"; gene_symbol "Nabp1";
chr1	Cufflinks	exon	51472329	51472380	.	-	.	gene_id "XLOC_000659"; transcript_id "TCONS_00000872"; exon_number "2"; oId "CUFF.247.2"; tss_id "TSS730"; gene_symbol "Nabp1";
chr1	Cufflinks	exon	51473006	51473081	.	-	.	gene_id "XLOC_000659"; transcript_id "TCONS_00000872"; exon_number "3"; oId "CUFF.247.2"; tss_id "TSS730"; gene_symbol "Nabp1";
chr1	Cufflinks	exon	51474534	51474605	.	-	.	gene_id "XLOC_000659"; transcript_id "TCONS_00000872"; exon_number "4"; oId "CUFF.247.2"; tss_id "TSS730"; gene_symbol "Nabp1";
chr1	Cufflinks	exon	51477478	51477616	.	-	.	gene_id "XLOC_000659"; transcript_id "TCONS_00000872"; exon_number "5"; oId "CUFF.247.2"; tss_id "TSS730"; gene_symbol "Nabp1";
chr1	Cufflinks	exon	51478302	51478399	.	-	.	gene_id "XLOC_000659"; transcript_id "TCONS_00000872"; exon_number "6"; oId "CUFF.247.2"; tss_id "TSS730"; gene_symbol "Nabp1";
chr1	Cufflinks	exon	52924907	52925734	.	-	.	gene_id "XLOC_000667"; transcript_id "TCONS_00000881"; exon_number "1"; oId "CUFF.259.3"; tss_id "TSS738"; gene_symbol "1700019D03Rik";
chr1	Cufflinks	exon	52947962	52948015	.	-	.	gene_id "XLOC_000667"; transcript_id "TCONS_00000881"; exon_number "2"; oId "CUFF.259.3"; tss_id "TSS738"; gene_symbol "1700019D03Rik";
chr1	Cufflinks	exon	53755514	53757770	.	-	.	gene_id "XLOC_000670"; transcript_id "TCONS_00000886"; exon_number "1"; oId "CUFF.264.2"; tss_id "TSS743"; gene_symbol "Stk17b";
chr1	Cufflinks	exon	53760982	53761161	.	-	.	gene_id "XLOC_000670"; transcript_id "TCONS_00000886"; exon_number "2"; oId "CUFF.264.2"; tss_id "TSS743"; gene_symbol "Stk17b";
chr1	Cufflinks	exon	53762589	53762637	.	-	.	gene_id "XLOC_000670"; transcript_id "TCONS_00000886"; exon_number "3"; oId "CUFF.264.2"; tss_id "TSS743"; gene_symbol "Stk17b";
chr1	Cufflinks	exon	53764032	53764158	.	-	.	gene_id "XLOC_000670"; transcript_id "TCONS_00000886"; exon_number "4"; oId "CUFF.264.2"; tss_id "TSS743"; gene_symbol "Stk17b";
chr1	Cufflinks	exon	53765921	53766065	.	-	.	gene_id "XLOC_000670"; transcript_id "TCONS_00000886"; exon_number "5"; oId "CUFF.264.2"; tss_id "TSS743"; gene_symbol "Stk17b";
chr1	Cufflinks	exon	53771610	53771822	.	-	.	gene_id "XLOC_000670"; transcript_id "TCONS_00000886"; exon_number "6"; oId "CUFF.264.2"; tss_id "TSS743"; gene_symbol "Stk17b";
chr1	Cufflinks	exon	53785074	53785181	.	-	.	gene_id "XLOC_000670"; transcript_id "TCONS_00000886"; exon_number "7"; oId "CUFF.264.2"; tss_id "TSS743"; gene_symbol "Stk17b";
chr1	Cufflinks	exon	54987024	54987492	.	-	.	gene_id "XLOC_000675"; transcript_id "TCONS_00000892"; exon_number "1"; oId "CUFF.273.1"; tss_id "TSS748"; gene_symbol "Sf3b1";
chr1	Cufflinks	exon	54987939	54988155	.	-	.	gene_id "XLOC_000675"; transcript_id "TCONS_00000892"; exon_number "2"; oId "CUFF.273.1"; tss_id "TSS748"; gene_symbol "Sf3b1";
chr1	Cufflinks	exon	54990303	54990575	.	-	.	gene_id "XLOC_000675"; transcript_id "TCONS_00000892"; exon_number "3"; oId "CUFF.273.1"; tss_id "TSS748"; gene_symbol "Sf3b1";
chr1	Cufflinks	exon	54994330	54994461	.	-	.	gene_id "XLOC_000675"; transcript_id "TCONS_00000892"; exon_number "4"; oId "CUFF.273.1"; tss_id "TSS748"; gene_symbol "Sf3b1";
chr1	Cufflinks	exon	54995366	54995486	.	-	.	gene_id "XLOC_000675"; transcript_id "TCONS_00000892"; exon_number "5"; oId "CUFF.273.1"; tss_id "TSS748"; gene_symbol "Sf3b1";
chr1	Cufflinks	exon	54996817	54996928	.	-	.	gene_id "XLOC_000675"; transcript_id "TCONS_00000892"; exon_number "6"; oId "CUFF.273.1"; tss_id "TSS748"; gene_symbol "Sf3b1";
chr1	Cufflinks	exon	54997012	54997194	.	-	.	gene_id "XLOC_000675"; transcript_id "TCONS_00000892"; exon_number "7"; oId "CUFF.273.1"; tss_id "TSS748"; gene_symbol "Sf3b1";
chr1	Cufflinks	exon	54998038	54998259	.	-	.	gene_id "XLOC_000675"; transcript_id "TCONS_00000892"; exon_number "8"; oId "CUFF.273.1"; tss_id "TSS748"; gene_symbol "Sf3b1";
chr1	Cufflinks	exon	54999627	54999752	.	-	.	gene_id "XLOC_000675"; transcript_id "TCONS_00000892"; exon_number "9"; oId "CUFF.273.1"; tss_id "TSS748"; gene_symbol "Sf3b1";
chr1	Cufflinks	exon	55000015	55000161	.	-	.	gene_id "XLOC_000675"; transcript_id "TCONS_00000892"; exon_number "10"; oId "CUFF.273.1"; tss_id "TSS748"; gene_symbol "Sf3b1";
chr1	Cufflinks	exon	55000242	55000387	.	-	.	gene_id "XLOC_000675"; transcript_id "TCONS_00000892"; exon_number "11"; oId "CUFF.273.1"; tss_id "TSS748"; gene_symbol "Sf3b1";
chr1	Cufflinks	exon	55000644	55000914	.	-	.	gene_id "XLOC_000675"; transcript_id "TCONS_00000892"; exon_number "12"; oId "CUFF.273.1"; tss_id "TSS748"; gene_symbol "Sf3b1";
chr1	Cufflinks	exon	55001012	55001098	.	-	.	gene_id "XLOC_000675"; transcript_id "TCONS_00000892"; exon_number "13"; oId "CUFF.273.1"; tss_id "TSS748"; gene_symbol "Sf3b1";
chr1	Cufflinks	exon	55001383	55001562	.	-	.	gene_id "XLOC_000675"; transcript_id "TCONS_00000892"; exon_number "14"; oId "CUFF.273.1"; tss_id "TSS748"; gene_symbol "Sf3b1";
chr1	Cufflinks	exon	55003104	55003205	.	-	.	gene_id "XLOC_000675"; transcript_id "TCONS_00000892"; exon_number "15"; oId "CUFF.273.1"; tss_id "TSS748"; gene_symbol "Sf3b1";
chr1	Cufflinks	exon	55003293	55003490	.	-	.	gene_id "XLOC_000675"; transcript_id "TCONS_00000892"; exon_number "16"; oId "CUFF.273.1"; tss_id "TSS748"; gene_symbol "Sf3b1";
chr1	Cufflinks	exon	55005802	55005923	.	-	.	gene_id "XLOC_000675"; transcript_id "TCONS_00000892"; exon_number "17"; oId "CUFF.273.1"; tss_id "TSS748"; gene_symbol "Sf3b1";
chr1	Cufflinks	exon	55006171	55006383	.	-	.	gene_id "XLOC_000675"; transcript_id "TCONS_00000892"; exon_number "18"; oId "CUFF.273.1"; tss_id "TSS748"; gene_symbol "Sf3b1";
chr1	Cufflinks	exon	55007480	55007717	.	-	.	gene_id "XLOC_000675"; transcript_id "TCONS_00000892"; exon_number "19"; oId "CUFF.273.1"; tss_id "TSS748"; gene_symbol "Sf3b1";
chr1	Cufflinks	exon	55012102	55012272	.	-	.	gene_id "XLOC_000675"; transcript_id "TCONS_00000892"; exon_number "20"; oId "CUFF.273.1"; tss_id "TSS748"; gene_symbol "Sf3b1";
chr1	Cufflinks	exon	55014483	55016490	.	-	.	gene_id "XLOC_000675"; transcript_id "TCONS_00000892"; exon_number "21"; oId "CUFF.273.1"; tss_id "TSS748"; gene_symbol "Sf3b1";
chr1	Cufflinks	exon	55016779	55016883	.	-	.	gene_id "XLOC_000675"; transcript_id "TCONS_00000892"; exon_number "22"; oId "CUFF.273.1"; tss_id "TSS748"; gene_symbol "Sf3b1";
chr1	Cufflinks	exon	55019234	55019400	.	-	.	gene_id "XLOC_000675"; transcript_id "TCONS_00000892"; exon_number "23"; oId "CUFF.273.1"; tss_id "TSS748"; gene_symbol "Sf3b1";
chr1	Cufflinks	exon	55027339	55027481	.	-	.	gene_id "XLOC_000675"; transcript_id "TCONS_00000892"; exon_number "24"; oId "CUFF.273.1"; tss_id "TSS748"; gene_symbol "Sf3b1";
chr1	Cufflinks	exon	54987024	54987492	.	-	.	gene_id "XLOC_000675"; transcript_id "TCONS_00000893"; exon_number "1"; oId "CUFF.273.2"; tss_id "TSS748"; gene_symbol "Sf3b1";
chr1	Cufflinks	exon	54987939	54988155	.	-	.	gene_id "XLOC_000675"; transcript_id "TCONS_00000893"; exon_number "2"; oId "CUFF.273.2"; tss_id "TSS748"; gene_symbol "Sf3b1";
chr1	Cufflinks	exon	54990303	54990575	.	-	.	gene_id "XLOC_000675"; transcript_id "TCONS_00000893"; exon_number "3"; oId "CUFF.273.2"; tss_id "TSS748"; gene_symbol "Sf3b1";
chr1	Cufflinks	exon	54994330	54994461	.	-	.	gene_id "XLOC_000675"; transcript_id "TCONS_00000893"; exon_number "4"; oId "CUFF.273.2"; tss_id "TSS748"; gene_symbol "Sf3b1";
chr1	Cufflinks	exon	54995366	54995486	.	-	.	gene_id "XLOC_000675"; transcript_id "TCONS_00000893"; exon_number "5"; oId "CUFF.273.2"; tss_id "TSS748"; gene_symbol "Sf3b1";
chr1	Cufflinks	exon	54996817	54996928	.	-	.	gene_id "XLOC_000675"; transcript_id "TCONS_00000893"; exon_number "6"; oId "CUFF.273.2"; tss_id "TSS748"; gene_symbol "Sf3b1";
chr1	Cufflinks	exon	54997012	54997194	.	-	.	gene_id "XLOC_000675"; transcript_id "TCONS_00000893"; exon_number "7"; oId "CUFF.273.2"; tss_id "TSS748"; gene_symbol "Sf3b1";
chr1	Cufflinks	exon	54998038	54998259	.	-	.	gene_id "XLOC_000675"; transcript_id "TCONS_00000893"; exon_number "8"; oId "CUFF.273.2"; tss_id "TSS748"; gene_symbol "Sf3b1";
chr1	Cufflinks	exon	54999627	54999752	.	-	.	gene_id "XLOC_000675"; transcript_id "TCONS_00000893"; exon_number "9"; oId "CUFF.273.2"; tss_id "TSS748"; gene_symbol "Sf3b1";
chr1	Cufflinks	exon	55000015	55000161	.	-	.	gene_id "XLOC_000675"; transcript_id "TCONS_00000893"; exon_number "10"; oId "CUFF.273.2"; tss_id "TSS748"; gene_symbol "Sf3b1";
chr1	Cufflinks	exon	55000242	55000387	.	-	.	gene_id "XLOC_000675"; transcript_id "TCONS_00000893"; exon_number "11"; oId "CUFF.273.2"; tss_id "TSS748"; gene_symbol "Sf3b1";
chr1	Cufflinks	exon	55000644	55000914	.	-	.	gene_id "XLOC_000675"; transcript_id "TCONS_00000893"; exon_number "12"; oId "CUFF.273.2"; tss_id "TSS748"; gene_symbol "Sf3b1";
chr1	Cufflinks	exon	55001012	55001098	.	-	.	gene_id "XLOC_000675"; transcript_id "TCONS_00000893"; exon_number "13"; oId "CUFF.273.2"; tss_id "TSS748"; gene_symbol "Sf3b1";
chr1	Cufflinks	exon	55001383	55001562	.	-	.	gene_id "XLOC_000675"; transcript_id "TCONS_00000893"; exon_number "14"; oId "CUFF.273.2"; tss_id "TSS748"; gene_symbol "Sf3b1";
chr1	Cufflinks	exon	55003104	55003205	.	-	.	gene_id "XLOC_000675"; transcript_id "TCONS_00000893"; exon_number "15"; oId "CUFF.273.2"; tss_id "TSS748"; gene_symbol "Sf3b1";
chr1	Cufflinks	exon	55003293	55003490	.	-	.	gene_id "XLOC_000675"; transcript_id "TCONS_00000893"; exon_number "16"; oId "CUFF.273.2"; tss_id "TSS748"; gene_symbol "Sf3b1";
chr1	Cufflinks	exon	55005802	55005923	.	-	.	gene_id "XLOC_000675"; transcript_id "TCONS_00000893"; exon_number "17"; oId "CUFF.273.2"; tss_id "TSS748"; gene_symbol "Sf3b1";
chr1	Cufflinks	exon	55006171	55006383	.	-	.	gene_id "XLOC_000675"; transcript_id "TCONS_00000893"; exon_number "18"; oId "CUFF.273.2"; tss_id "TSS748"; gene_symbol "Sf3b1";
chr1	Cufflinks	exon	55007480	55007717	.	-	.	gene_id "XLOC_000675"; transcript_id "TCONS_00000893"; exon_number "19"; oId "CUFF.273.2"; tss_id "TSS748"; gene_symbol "Sf3b1";
chr1	Cufflinks	exon	55012102	55012272	.	-	.	gene_id "XLOC_000675"; transcript_id "TCONS_00000893"; exon_number "20"; oId "CUFF.273.2"; tss_id "TSS748"; gene_symbol "Sf3b1";
chr1	Cufflinks	exon	55014483	55014562	.	-	.	gene_id "XLOC_000675"; transcript_id "TCONS_00000893"; exon_number "21"; oId "CUFF.273.2"; tss_id "TSS748"; gene_symbol "Sf3b1";
chr1	Cufflinks	exon	55016376	55016490	.	-	.	gene_id "XLOC_000675"; transcript_id "TCONS_00000893"; exon_number "22"; oId "CUFF.273.2"; tss_id "TSS748"; gene_symbol "Sf3b1";
chr1	Cufflinks	exon	55016779	55016883	.	-	.	gene_id "XLOC_000675"; transcript_id "TCONS_00000893"; exon_number "23"; oId "CUFF.273.2"; tss_id "TSS748"; gene_symbol "Sf3b1";
chr1	Cufflinks	exon	55019234	55019251	.	-	.	gene_id "XLOC_000675"; transcript_id "TCONS_00000893"; exon_number "24"; oId "CUFF.273.2"; tss_id "TSS748"; gene_symbol "Sf3b1";
chr1	Cufflinks	exon	55019371	55019400	.	-	.	gene_id "XLOC_000675"; transcript_id "TCONS_00000893"; exon_number "25"; oId "CUFF.273.2"; tss_id "TSS748"; gene_symbol "Sf3b1";
chr1	Cufflinks	exon	55027339	55027514	.	-	.	gene_id "XLOC_000675"; transcript_id "TCONS_00000893"; exon_number "26"; oId "CUFF.273.2"; tss_id "TSS748"; gene_symbol "Sf3b1";
chr1	Cufflinks	exon	55077833	55078440	.	-	.	gene_id "XLOC_000676"; transcript_id "TCONS_00000895"; exon_number "1"; oId "CUFF.275.1"; tss_id "TSS750"; gene_symbol "Hspd1";
chr1	Cufflinks	exon	55078529	55078707	.	-	.	gene_id "XLOC_000676"; transcript_id "TCONS_00000895"; exon_number "2"; oId "CUFF.275.1"; tss_id "TSS750"; gene_symbol "Hspd1";
chr1	Cufflinks	exon	55079056	55079230	.	-	.	gene_id "XLOC_000676"; transcript_id "TCONS_00000895"; exon_number "3"; oId "CUFF.275.1"; tss_id "TSS750"; gene_symbol "Hspd1";
chr1	Cufflinks	exon	55080102	55080347	.	-	.	gene_id "XLOC_000676"; transcript_id "TCONS_00000895"; exon_number "4"; oId "CUFF.275.1"; tss_id "TSS750"; gene_symbol "Hspd1";
chr1	Cufflinks	exon	55081073	55081172	.	-	.	gene_id "XLOC_000676"; transcript_id "TCONS_00000895"; exon_number "5"; oId "CUFF.275.1"; tss_id "TSS750"; gene_symbol "Hspd1";
chr1	Cufflinks	exon	55081660	55081828	.	-	.	gene_id "XLOC_000676"; transcript_id "TCONS_00000895"; exon_number "6"; oId "CUFF.275.1"; tss_id "TSS750"; gene_symbol "Hspd1";
chr1	Cufflinks	exon	55082058	55082151	.	-	.	gene_id "XLOC_000676"; transcript_id "TCONS_00000895"; exon_number "7"; oId "CUFF.275.1"; tss_id "TSS750"; gene_symbol "Hspd1";
chr1	Cufflinks	exon	55083067	55083162	.	-	.	gene_id "XLOC_000676"; transcript_id "TCONS_00000895"; exon_number "8"; oId "CUFF.275.1"; tss_id "TSS750"; gene_symbol "Hspd1";
chr1	Cufflinks	exon	55083725	55083807	.	-	.	gene_id "XLOC_000676"; transcript_id "TCONS_00000895"; exon_number "9"; oId "CUFF.275.1"; tss_id "TSS750"; gene_symbol "Hspd1";
chr1	Cufflinks	exon	55084533	55084785	.	-	.	gene_id "XLOC_000676"; transcript_id "TCONS_00000895"; exon_number "10"; oId "CUFF.275.1"; tss_id "TSS750"; gene_symbol "Hspd1";
chr1	Cufflinks	exon	55086766	55086941	.	-	.	gene_id "XLOC_000676"; transcript_id "TCONS_00000895"; exon_number "11"; oId "CUFF.275.1"; tss_id "TSS750"; gene_symbol "Hspd1";
chr1	Cufflinks	exon	55087989	55088114	.	-	.	gene_id "XLOC_000676"; transcript_id "TCONS_00000895"; exon_number "12"; oId "CUFF.275.1"; tss_id "TSS750"; gene_symbol "Hspd1";
chr1	Cufflinks	exon	55077833	55078440	.	-	.	gene_id "XLOC_000676"; transcript_id "TCONS_00000896"; exon_number "1"; oId "CUFF.275.3"; tss_id "TSS751"; gene_symbol "Hspd1";
chr1	Cufflinks	exon	55078529	55078707	.	-	.	gene_id "XLOC_000676"; transcript_id "TCONS_00000896"; exon_number "2"; oId "CUFF.275.3"; tss_id "TSS751"; gene_symbol "Hspd1";
chr1	Cufflinks	exon	55079056	55079230	.	-	.	gene_id "XLOC_000676"; transcript_id "TCONS_00000896"; exon_number "3"; oId "CUFF.275.3"; tss_id "TSS751"; gene_symbol "Hspd1";
chr1	Cufflinks	exon	55080102	55080347	.	-	.	gene_id "XLOC_000676"; transcript_id "TCONS_00000896"; exon_number "4"; oId "CUFF.275.3"; tss_id "TSS751"; gene_symbol "Hspd1";
chr1	Cufflinks	exon	55081073	55081172	.	-	.	gene_id "XLOC_000676"; transcript_id "TCONS_00000896"; exon_number "5"; oId "CUFF.275.3"; tss_id "TSS751"; gene_symbol "Hspd1";
chr1	Cufflinks	exon	55081660	55081828	.	-	.	gene_id "XLOC_000676"; transcript_id "TCONS_00000896"; exon_number "6"; oId "CUFF.275.3"; tss_id "TSS751"; gene_symbol "Hspd1";
chr1	Cufflinks	exon	55082058	55082151	.	-	.	gene_id "XLOC_000676"; transcript_id "TCONS_00000896"; exon_number "7"; oId "CUFF.275.3"; tss_id "TSS751"; gene_symbol "Hspd1";
chr1	Cufflinks	exon	55083067	55083162	.	-	.	gene_id "XLOC_000676"; transcript_id "TCONS_00000896"; exon_number "8"; oId "CUFF.275.3"; tss_id "TSS751"; gene_symbol "Hspd1";
chr1	Cufflinks	exon	55083725	55083807	.	-	.	gene_id "XLOC_000676"; transcript_id "TCONS_00000896"; exon_number "9"; oId "CUFF.275.3"; tss_id "TSS751"; gene_symbol "Hspd1";
chr1	Cufflinks	exon	55084533	55084785	.	-	.	gene_id "XLOC_000676"; transcript_id "TCONS_00000896"; exon_number "10"; oId "CUFF.275.3"; tss_id "TSS751"; gene_symbol "Hspd1";
chr1	Cufflinks	exon	55086766	55086941	.	-	.	gene_id "XLOC_000676"; transcript_id "TCONS_00000896"; exon_number "11"; oId "CUFF.275.3"; tss_id "TSS751"; gene_symbol "Hspd1";
chr1	Cufflinks	exon	55088145	55088280	.	-	.	gene_id "XLOC_000676"; transcript_id "TCONS_00000896"; exon_number "12"; oId "CUFF.275.3"; tss_id "TSS751"; gene_symbol "Hspd1";
chr1	Cufflinks	exon	55171748	55172082	.	-	.	gene_id "XLOC_000677"; transcript_id "TCONS_00000897"; exon_number "1"; oId "CUFF.278.1"; tss_id "TSS752"; gene_symbol "Rftn2";
chr1	Cufflinks	exon	55184950	55185028	.	-	.	gene_id "XLOC_000677"; transcript_id "TCONS_00000897"; exon_number "2"; oId "CUFF.278.1"; tss_id "TSS752"; gene_symbol "Rftn2";
chr1	Cufflinks	exon	55194244	55194347	.	-	.	gene_id "XLOC_000677"; transcript_id "TCONS_00000897"; exon_number "3"; oId "CUFF.278.1"; tss_id "TSS752"; gene_symbol "Rftn2";
chr1	Cufflinks	exon	55195516	55195637	.	-	.	gene_id "XLOC_000677"; transcript_id "TCONS_00000897"; exon_number "4"; oId "CUFF.278.1"; tss_id "TSS752"; gene_symbol "Rftn2";
chr1	Cufflinks	exon	55204183	55204392	.	-	.	gene_id "XLOC_000677"; transcript_id "TCONS_00000897"; exon_number "5"; oId "CUFF.278.1"; tss_id "TSS752"; gene_symbol "Rftn2";
chr1	Cufflinks	exon	55206336	55206615	.	-	.	gene_id "XLOC_000677"; transcript_id "TCONS_00000897"; exon_number "6"; oId "CUFF.278.1"; tss_id "TSS752"; gene_symbol "Rftn2";
chr1	Cufflinks	exon	55211150	55211267	.	-	.	gene_id "XLOC_000677"; transcript_id "TCONS_00000897"; exon_number "7"; oId "CUFF.278.1"; tss_id "TSS752"; gene_symbol "Rftn2";
chr1	Cufflinks	exon	58849415	58850098	.	-	.	gene_id "XLOC_000692"; transcript_id "TCONS_00000916"; exon_number "1"; oId "CUFF.305.1"; tss_id "TSS767"; gene_symbol "Gm28802";
chr1	Cufflinks	exon	58850659	58850768	.	-	.	gene_id "XLOC_000692"; transcript_id "TCONS_00000916"; exon_number "2"; oId "CUFF.305.1"; tss_id "TSS767"; gene_symbol "Gm28802";
chr1	Cufflinks	exon	58850886	58850975	.	-	.	gene_id "XLOC_000692"; transcript_id "TCONS_00000916"; exon_number "3"; oId "CUFF.305.1"; tss_id "TSS767"; gene_symbol "Gm28802";
chr1	Cufflinks	exon	58855094	58855156	.	-	.	gene_id "XLOC_000692"; transcript_id "TCONS_00000916"; exon_number "4"; oId "CUFF.305.1"; tss_id "TSS767"; gene_symbol "Gm28802";
chr1	Cufflinks	exon	58872425	58872538	.	-	.	gene_id "XLOC_000692"; transcript_id "TCONS_00000916"; exon_number "5"; oId "CUFF.305.1"; tss_id "TSS767"; gene_symbol "Gm28802";
chr1	Cufflinks	exon	59100930	59101198	.	-	.	gene_id "XLOC_000694"; transcript_id "TCONS_00000919"; exon_number "1"; oId "CUFF.308.2"; tss_id "TSS770"; gene_symbol "Tmem237";
chr1	Cufflinks	exon	59105546	59105667	.	-	.	gene_id "XLOC_000694"; transcript_id "TCONS_00000919"; exon_number "2"; oId "CUFF.308.2"; tss_id "TSS770"; gene_symbol "Tmem237";
chr1	Cufflinks	exon	59106544	59106634	.	-	.	gene_id "XLOC_000694"; transcript_id "TCONS_00000919"; exon_number "3"; oId "CUFF.308.2"; tss_id "TSS770"; gene_symbol "Tmem237";
chr1	Cufflinks	exon	59107454	59107527	.	-	.	gene_id "XLOC_000694"; transcript_id "TCONS_00000919"; exon_number "4"; oId "CUFF.308.2"; tss_id "TSS770"; gene_symbol "Tmem237";
chr1	Cufflinks	exon	59108038	59108229	.	-	.	gene_id "XLOC_000694"; transcript_id "TCONS_00000919"; exon_number "5"; oId "CUFF.308.2"; tss_id "TSS770"; gene_symbol "Tmem237";
chr1	Cufflinks	exon	59108675	59108798	.	-	.	gene_id "XLOC_000694"; transcript_id "TCONS_00000919"; exon_number "6"; oId "CUFF.308.2"; tss_id "TSS770"; gene_symbol "Tmem237";
chr1	Cufflinks	exon	59109039	59109196	.	-	.	gene_id "XLOC_000694"; transcript_id "TCONS_00000919"; exon_number "7"; oId "CUFF.308.2"; tss_id "TSS770"; gene_symbol "Tmem237";
chr1	Cufflinks	exon	59109988	59110105	.	-	.	gene_id "XLOC_000694"; transcript_id "TCONS_00000919"; exon_number "8"; oId "CUFF.308.2"; tss_id "TSS770"; gene_symbol "Tmem237";
chr1	Cufflinks	exon	59114081	59114218	.	-	.	gene_id "XLOC_000694"; transcript_id "TCONS_00000919"; exon_number "9"; oId "CUFF.308.2"; tss_id "TSS770"; gene_symbol "Tmem237";
chr1	Cufflinks	exon	59115873	59115929	.	-	.	gene_id "XLOC_000694"; transcript_id "TCONS_00000919"; exon_number "10"; oId "CUFF.308.2"; tss_id "TSS770"; gene_symbol "Tmem237";
chr1	Cufflinks	exon	59117331	59117341	.	-	.	gene_id "XLOC_000694"; transcript_id "TCONS_00000919"; exon_number "11"; oId "CUFF.308.2"; tss_id "TSS770"; gene_symbol "Tmem237";
chr1	Cufflinks	exon	59117975	59118006	.	-	.	gene_id "XLOC_000694"; transcript_id "TCONS_00000919"; exon_number "12"; oId "CUFF.308.2"; tss_id "TSS770"; gene_symbol "Tmem237";
chr1	Cufflinks	exon	59120318	59120386	.	-	.	gene_id "XLOC_000694"; transcript_id "TCONS_00000919"; exon_number "13"; oId "CUFF.308.2"; tss_id "TSS770"; gene_symbol "Tmem237";
chr1	Cufflinks	exon	59639437	59640268	.	-	.	gene_id "XLOC_000697"; transcript_id "TCONS_00000922"; exon_number "1"; oId "CUFF.315.3"; tss_id "TSS773"; gene_symbol "Sumo1";
chr1	Cufflinks	exon	59642418	59642489	.	-	.	gene_id "XLOC_000697"; transcript_id "TCONS_00000922"; exon_number "2"; oId "CUFF.315.3"; tss_id "TSS773"; gene_symbol "Sumo1";
chr1	Cufflinks	exon	59644517	59644594	.	-	.	gene_id "XLOC_000697"; transcript_id "TCONS_00000922"; exon_number "3"; oId "CUFF.315.3"; tss_id "TSS773"; gene_symbol "Sumo1";
chr1	Cufflinks	exon	59655458	59655532	.	-	.	gene_id "XLOC_000697"; transcript_id "TCONS_00000922"; exon_number "4"; oId "CUFF.315.3"; tss_id "TSS773"; gene_symbol "Sumo1";
chr1	Cufflinks	exon	59668540	59668646	.	-	.	gene_id "XLOC_000697"; transcript_id "TCONS_00000922"; exon_number "5"; oId "CUFF.315.3"; tss_id "TSS773"; gene_symbol "Sumo1";
chr1	Cufflinks	exon	59670680	59670782	.	-	.	gene_id "XLOC_000697"; transcript_id "TCONS_00000922"; exon_number "6"; oId "CUFF.315.3"; tss_id "TSS773"; gene_symbol "Sumo1";
chr1	Cufflinks	exon	59639437	59640268	.	-	.	gene_id "XLOC_000697"; transcript_id "TCONS_00000923"; exon_number "1"; oId "CUFF.315.2"; tss_id "TSS773"; gene_symbol "Sumo1";
chr1	Cufflinks	exon	59642418	59642489	.	-	.	gene_id "XLOC_000697"; transcript_id "TCONS_00000923"; exon_number "2"; oId "CUFF.315.2"; tss_id "TSS773"; gene_symbol "Sumo1";
chr1	Cufflinks	exon	59643154	59643269	.	-	.	gene_id "XLOC_000697"; transcript_id "TCONS_00000923"; exon_number "3"; oId "CUFF.315.2"; tss_id "TSS773"; gene_symbol "Sumo1";
chr1	Cufflinks	exon	59644517	59644594	.	-	.	gene_id "XLOC_000697"; transcript_id "TCONS_00000923"; exon_number "4"; oId "CUFF.315.2"; tss_id "TSS773"; gene_symbol "Sumo1";
chr1	Cufflinks	exon	59655458	59655532	.	-	.	gene_id "XLOC_000697"; transcript_id "TCONS_00000923"; exon_number "5"; oId "CUFF.315.2"; tss_id "TSS773"; gene_symbol "Sumo1";
chr1	Cufflinks	exon	59670680	59670841	.	-	.	gene_id "XLOC_000697"; transcript_id "TCONS_00000923"; exon_number "6"; oId "CUFF.315.2"; tss_id "TSS773"; gene_symbol "Sumo1";
chr1	Cufflinks	exon	59639437	59640268	.	-	.	gene_id "XLOC_000697"; transcript_id "TCONS_00000925"; exon_number "1"; oId "CUFF.315.4"; tss_id "TSS773"; gene_symbol "Sumo1";
chr1	Cufflinks	exon	59642418	59642489	.	-	.	gene_id "XLOC_000697"; transcript_id "TCONS_00000925"; exon_number "2"; oId "CUFF.315.4"; tss_id "TSS773"; gene_symbol "Sumo1";
chr1	Cufflinks	exon	59644517	59644594	.	-	.	gene_id "XLOC_000697"; transcript_id "TCONS_00000925"; exon_number "3"; oId "CUFF.315.4"; tss_id "TSS773"; gene_symbol "Sumo1";
chr1	Cufflinks	exon	59652772	59652868	.	-	.	gene_id "XLOC_000697"; transcript_id "TCONS_00000925"; exon_number "4"; oId "CUFF.315.4"; tss_id "TSS773"; gene_symbol "Sumo1";
chr1	Cufflinks	exon	59655458	59655532	.	-	.	gene_id "XLOC_000697"; transcript_id "TCONS_00000925"; exon_number "5"; oId "CUFF.315.4"; tss_id "TSS773"; gene_symbol "Sumo1";
chr1	Cufflinks	exon	59670680	59670854	.	-	.	gene_id "XLOC_000697"; transcript_id "TCONS_00000925"; exon_number "6"; oId "CUFF.315.4"; tss_id "TSS773"; gene_symbol "Sumo1";
chr1	Cufflinks	exon	59650223	59650498	.	-	.	gene_id "XLOC_000697"; transcript_id "TCONS_00000926"; exon_number "1"; oId "CUFF.315.5"; tss_id "TSS773"; gene_symbol "Sumo1";
chr1	Cufflinks	exon	59655458	59655532	.	-	.	gene_id "XLOC_000697"; transcript_id "TCONS_00000926"; exon_number "2"; oId "CUFF.315.5"; tss_id "TSS773"; gene_symbol "Sumo1";
chr1	Cufflinks	exon	59670680	59670805	.	-	.	gene_id "XLOC_000697"; transcript_id "TCONS_00000926"; exon_number "3"; oId "CUFF.315.5"; tss_id "TSS773"; gene_symbol "Sumo1";
chr1	Cufflinks	exon	60083795	60083840	.	-	.	gene_id "XLOC_000700"; transcript_id "TCONS_00000931"; exon_number "1"; oId "CUFF.321.3"; tss_id "TSS777"; gene_symbol "Wdr12";
chr1	Cufflinks	exon	60085711	60085756	.	-	.	gene_id "XLOC_000700"; transcript_id "TCONS_00000931"; exon_number "2"; oId "CUFF.321.3"; tss_id "TSS777"; gene_symbol "Wdr12";
chr1	Cufflinks	exon	60087046	60087202	.	-	.	gene_id "XLOC_000700"; transcript_id "TCONS_00000931"; exon_number "3"; oId "CUFF.321.3"; tss_id "TSS777"; gene_symbol "Wdr12";
chr1	Cufflinks	exon	60088042	60088150	.	-	.	gene_id "XLOC_000700"; transcript_id "TCONS_00000931"; exon_number "4"; oId "CUFF.321.3"; tss_id "TSS777"; gene_symbol "Wdr12";
chr1	Cufflinks	exon	60083795	60083840	.	-	.	gene_id "XLOC_000700"; transcript_id "TCONS_00000932"; exon_number "1"; oId "CUFF.321.4"; tss_id "TSS778"; gene_symbol "Wdr12";
chr1	Cufflinks	exon	60085711	60085756	.	-	.	gene_id "XLOC_000700"; transcript_id "TCONS_00000932"; exon_number "2"; oId "CUFF.321.4"; tss_id "TSS778"; gene_symbol "Wdr12";
chr1	Cufflinks	exon	60087046	60087200	.	-	.	gene_id "XLOC_000700"; transcript_id "TCONS_00000932"; exon_number "3"; oId "CUFF.321.4"; tss_id "TSS778"; gene_symbol "Wdr12";
chr1	Cufflinks	exon	60088041	60088156	.	-	.	gene_id "XLOC_000700"; transcript_id "TCONS_00000932"; exon_number "4"; oId "CUFF.321.4"; tss_id "TSS778"; gene_symbol "Wdr12";
chr1	Cufflinks	exon	60088331	60088357	.	-	.	gene_id "XLOC_000700"; transcript_id "TCONS_00000932"; exon_number "5"; oId "CUFF.321.4"; tss_id "TSS778"; gene_symbol "Wdr12";
chr1	Cufflinks	exon	63143593	63143922	.	-	.	gene_id "XLOC_000704"; transcript_id "TCONS_00000937"; exon_number "1"; oId "CUFF.329.3"; tss_id "TSS782"; gene_symbol "Ndufs1";
chr1	Cufflinks	exon	63147120	63147192	.	-	.	gene_id "XLOC_000704"; transcript_id "TCONS_00000937"; exon_number "2"; oId "CUFF.329.3"; tss_id "TSS782"; gene_symbol "Ndufs1";
chr1	Cufflinks	exon	63147290	63147424	.	-	.	gene_id "XLOC_000704"; transcript_id "TCONS_00000937"; exon_number "3"; oId "CUFF.329.3"; tss_id "TSS782"; gene_symbol "Ndufs1";
chr1	Cufflinks	exon	63148396	63148571	.	-	.	gene_id "XLOC_000704"; transcript_id "TCONS_00000937"; exon_number "4"; oId "CUFF.329.3"; tss_id "TSS782"; gene_symbol "Ndufs1";
chr1	Cufflinks	exon	63149957	63150111	.	-	.	gene_id "XLOC_000704"; transcript_id "TCONS_00000937"; exon_number "5"; oId "CUFF.329.3"; tss_id "TSS782"; gene_symbol "Ndufs1";
chr1	Cufflinks	exon	63151551	63151711	.	-	.	gene_id "XLOC_000704"; transcript_id "TCONS_00000937"; exon_number "6"; oId "CUFF.329.3"; tss_id "TSS782"; gene_symbol "Ndufs1";
chr1	Cufflinks	exon	63152775	63152904	.	-	.	gene_id "XLOC_000704"; transcript_id "TCONS_00000937"; exon_number "7"; oId "CUFF.329.3"; tss_id "TSS782"; gene_symbol "Ndufs1";
chr1	Cufflinks	exon	63156204	63156332	.	-	.	gene_id "XLOC_000704"; transcript_id "TCONS_00000937"; exon_number "8"; oId "CUFF.329.3"; tss_id "TSS782"; gene_symbol "Ndufs1";
chr1	Cufflinks	exon	63157132	63157277	.	-	.	gene_id "XLOC_000704"; transcript_id "TCONS_00000937"; exon_number "9"; oId "CUFF.329.3"; tss_id "TSS782"; gene_symbol "Ndufs1";
chr1	Cufflinks	exon	63159750	63159864	.	-	.	gene_id "XLOC_000704"; transcript_id "TCONS_00000937"; exon_number "10"; oId "CUFF.329.3"; tss_id "TSS782"; gene_symbol "Ndufs1";
chr1	Cufflinks	exon	63160880	63161014	.	-	.	gene_id "XLOC_000704"; transcript_id "TCONS_00000937"; exon_number "11"; oId "CUFF.329.3"; tss_id "TSS782"; gene_symbol "Ndufs1";
chr1	Cufflinks	exon	63163667	63163852	.	-	.	gene_id "XLOC_000704"; transcript_id "TCONS_00000937"; exon_number "12"; oId "CUFF.329.3"; tss_id "TSS782"; gene_symbol "Ndufs1";
chr1	Cufflinks	exon	63164730	63164860	.	-	.	gene_id "XLOC_000704"; transcript_id "TCONS_00000937"; exon_number "13"; oId "CUFF.329.3"; tss_id "TSS782"; gene_symbol "Ndufs1";
chr1	Cufflinks	exon	63164949	63165030	.	-	.	gene_id "XLOC_000704"; transcript_id "TCONS_00000937"; exon_number "14"; oId "CUFF.329.3"; tss_id "TSS782"; gene_symbol "Ndufs1";
chr1	Cufflinks	exon	63166291	63166367	.	-	.	gene_id "XLOC_000704"; transcript_id "TCONS_00000937"; exon_number "15"; oId "CUFF.329.3"; tss_id "TSS782"; gene_symbol "Ndufs1";
chr1	Cufflinks	exon	63169229	63169336	.	-	.	gene_id "XLOC_000704"; transcript_id "TCONS_00000937"; exon_number "16"; oId "CUFF.329.3"; tss_id "TSS782"; gene_symbol "Ndufs1";
chr1	Cufflinks	exon	63170050	63170141	.	-	.	gene_id "XLOC_000704"; transcript_id "TCONS_00000937"; exon_number "17"; oId "CUFF.329.3"; tss_id "TSS782"; gene_symbol "Ndufs1";
chr1	Cufflinks	exon	63170849	63170914	.	-	.	gene_id "XLOC_000704"; transcript_id "TCONS_00000937"; exon_number "18"; oId "CUFF.329.3"; tss_id "TSS782"; gene_symbol "Ndufs1";
chr1	Cufflinks	exon	63172154	63172257	.	-	.	gene_id "XLOC_000704"; transcript_id "TCONS_00000937"; exon_number "19"; oId "CUFF.329.3"; tss_id "TSS782"; gene_symbol "Ndufs1";
chr1	Cufflinks	exon	63176586	63176701	.	-	.	gene_id "XLOC_000704"; transcript_id "TCONS_00000937"; exon_number "20"; oId "CUFF.329.3"; tss_id "TSS782"; gene_symbol "Ndufs1";
chr1	Cufflinks	exon	63208651	63209166	.	-	.	gene_id "XLOC_000705"; transcript_id "TCONS_00000940"; exon_number "1"; oId "CUFF.331.2"; tss_id "TSS783"; gene_symbol "Gpr1";
chr1	Cufflinks	exon	63209754	63209899	.	-	.	gene_id "XLOC_000705"; transcript_id "TCONS_00000940"; exon_number "2"; oId "CUFF.331.2"; tss_id "TSS783"; gene_symbol "Gpr1";
chr1	Cufflinks	exon	63214164	63214236	.	-	.	gene_id "XLOC_000705"; transcript_id "TCONS_00000940"; exon_number "3"; oId "CUFF.331.2"; tss_id "TSS783"; gene_symbol "Gpr1";
chr1	Cufflinks	exon	64035713	64035764	.	-	.	gene_id "XLOC_000709"; transcript_id "TCONS_00000944"; exon_number "1"; oId "CUFF.337.3"; tss_id "TSS787"; gene_symbol "Klf7";
chr1	Cufflinks	exon	64042314	64042437	.	-	.	gene_id "XLOC_000709"; transcript_id "TCONS_00000944"; exon_number "2"; oId "CUFF.337.3"; tss_id "TSS787"; gene_symbol "Klf7";
chr1	Cufflinks	exon	64078707	64079334	.	-	.	gene_id "XLOC_000709"; transcript_id "TCONS_00000944"; exon_number "3"; oId "CUFF.337.3"; tss_id "TSS787"; gene_symbol "Klf7";
chr1	Cufflinks	exon	64084385	64084385	.	-	.	gene_id "XLOC_000709"; transcript_id "TCONS_00000944"; exon_number "4"; oId "CUFF.337.3"; tss_id "TSS787"; gene_symbol "Klf7";
chr1	Cufflinks	exon	64088432	64088497	.	-	.	gene_id "XLOC_000709"; transcript_id "TCONS_00000944"; exon_number "5"; oId "CUFF.337.3"; tss_id "TSS787"; gene_symbol "Klf7";
chr1	Cufflinks	exon	64035713	64035764	.	-	.	gene_id "XLOC_000709"; transcript_id "TCONS_00000945"; exon_number "1"; oId "CUFF.337.2"; tss_id "TSS787"; gene_symbol "Klf7";
chr1	Cufflinks	exon	64042314	64042437	.	-	.	gene_id "XLOC_000709"; transcript_id "TCONS_00000945"; exon_number "2"; oId "CUFF.337.2"; tss_id "TSS787"; gene_symbol "Klf7";
chr1	Cufflinks	exon	64078707	64079334	.	-	.	gene_id "XLOC_000709"; transcript_id "TCONS_00000945"; exon_number "3"; oId "CUFF.337.2"; tss_id "TSS787"; gene_symbol "Klf7";
chr1	Cufflinks	exon	64088399	64088506	.	-	.	gene_id "XLOC_000709"; transcript_id "TCONS_00000945"; exon_number "4"; oId "CUFF.337.2"; tss_id "TSS787"; gene_symbol "Klf7";
chr1	Cufflinks	exon	64035713	64035764	.	-	.	gene_id "XLOC_000709"; transcript_id "TCONS_00000947"; exon_number "1"; oId "CUFF.337.1"; tss_id "TSS789"; gene_symbol "Klf7";
chr1	Cufflinks	exon	64042314	64042437	.	-	.	gene_id "XLOC_000709"; transcript_id "TCONS_00000947"; exon_number "2"; oId "CUFF.337.1"; tss_id "TSS789"; gene_symbol "Klf7";
chr1	Cufflinks	exon	64078707	64079334	.	-	.	gene_id "XLOC_000709"; transcript_id "TCONS_00000947"; exon_number "3"; oId "CUFF.337.1"; tss_id "TSS789"; gene_symbol "Klf7";
chr1	Cufflinks	exon	64120900	64121139	.	-	.	gene_id "XLOC_000709"; transcript_id "TCONS_00000947"; exon_number "4"; oId "CUFF.337.1"; tss_id "TSS789"; gene_symbol "Klf7";
chr1	Cufflinks	exon	64122202	64122285	.	-	.	gene_id "XLOC_000709"; transcript_id "TCONS_00000947"; exon_number "5"; oId "CUFF.337.1"; tss_id "TSS789"; gene_symbol "Klf7";
chr1	Cufflinks	exon	64035713	64035764	.	-	.	gene_id "XLOC_000709"; transcript_id "TCONS_00000949"; exon_number "1"; oId "CUFF.337.6"; tss_id "TSS789"; gene_symbol "Klf7";
chr1	Cufflinks	exon	64042314	64042437	.	-	.	gene_id "XLOC_000709"; transcript_id "TCONS_00000949"; exon_number "2"; oId "CUFF.337.6"; tss_id "TSS789"; gene_symbol "Klf7";
chr1	Cufflinks	exon	64078707	64079332	.	-	.	gene_id "XLOC_000709"; transcript_id "TCONS_00000949"; exon_number "3"; oId "CUFF.337.6"; tss_id "TSS789"; gene_symbol "Klf7";
chr1	Cufflinks	exon	64098640	64098642	.	-	.	gene_id "XLOC_000709"; transcript_id "TCONS_00000949"; exon_number "4"; oId "CUFF.337.6"; tss_id "TSS789"; gene_symbol "Klf7";
chr1	Cufflinks	exon	64111270	64111278	.	-	.	gene_id "XLOC_000709"; transcript_id "TCONS_00000949"; exon_number "5"; oId "CUFF.337.6"; tss_id "TSS789"; gene_symbol "Klf7";
chr1	Cufflinks	exon	64118841	64118843	.	-	.	gene_id "XLOC_000709"; transcript_id "TCONS_00000949"; exon_number "6"; oId "CUFF.337.6"; tss_id "TSS789"; gene_symbol "Klf7";
chr1	Cufflinks	exon	64120915	64121140	.	-	.	gene_id "XLOC_000709"; transcript_id "TCONS_00000949"; exon_number "7"; oId "CUFF.337.6"; tss_id "TSS789"; gene_symbol "Klf7";
chr1	Cufflinks	exon	64122202	64122307	.	-	.	gene_id "XLOC_000709"; transcript_id "TCONS_00000949"; exon_number "8"; oId "CUFF.337.6"; tss_id "TSS789"; gene_symbol "Klf7";
chr1	Cufflinks	exon	64035713	64035764	.	-	.	gene_id "XLOC_000709"; transcript_id "TCONS_00000948"; exon_number "1"; oId "CUFF.337.5"; tss_id "TSS789"; gene_symbol "Klf7";
chr1	Cufflinks	exon	64042314	64042437	.	-	.	gene_id "XLOC_000709"; transcript_id "TCONS_00000948"; exon_number "2"; oId "CUFF.337.5"; tss_id "TSS789"; gene_symbol "Klf7";
chr1	Cufflinks	exon	64078707	64079334	.	-	.	gene_id "XLOC_000709"; transcript_id "TCONS_00000948"; exon_number "3"; oId "CUFF.337.5"; tss_id "TSS789"; gene_symbol "Klf7";
chr1	Cufflinks	exon	64122202	64122307	.	-	.	gene_id "XLOC_000709"; transcript_id "TCONS_00000948"; exon_number "4"; oId "CUFF.337.5"; tss_id "TSS789"; gene_symbol "Klf7";
chr1	Cufflinks	exon	64860300	64861643	.	-	.	gene_id "XLOC_000715"; transcript_id "TCONS_00000955"; exon_number "1"; oId "CUFF.346.1"; tss_id "TSS795"; gene_symbol "Plekhm3";
chr1	Cufflinks	exon	65013095	65013309	.	-	.	gene_id "XLOC_000717"; transcript_id "TCONS_00000957"; exon_number "1"; oId "CUFF.348.1"; tss_id "TSS797"; gene_symbol "Akr1cl";
chr1	Cufflinks	exon	65014677	65014759	.	-	.	gene_id "XLOC_000717"; transcript_id "TCONS_00000957"; exon_number "2"; oId "CUFF.348.1"; tss_id "TSS797"; gene_symbol "Akr1cl";
chr1	Cufflinks	exon	65016067	65016232	.	-	.	gene_id "XLOC_000717"; transcript_id "TCONS_00000957"; exon_number "3"; oId "CUFF.348.1"; tss_id "TSS797"; gene_symbol "Akr1cl";
chr1	Cufflinks	exon	65016665	65016774	.	-	.	gene_id "XLOC_000717"; transcript_id "TCONS_00000957"; exon_number "4"; oId "CUFF.348.1"; tss_id "TSS797"; gene_symbol "Akr1cl";
chr1	Cufflinks	exon	65021383	65021505	.	-	.	gene_id "XLOC_000717"; transcript_id "TCONS_00000957"; exon_number "5"; oId "CUFF.348.1"; tss_id "TSS797"; gene_symbol "Akr1cl";
chr1	Cufflinks	exon	65021919	65021996	.	-	.	gene_id "XLOC_000717"; transcript_id "TCONS_00000957"; exon_number "6"; oId "CUFF.348.1"; tss_id "TSS797"; gene_symbol "Akr1cl";
chr1	Cufflinks	exon	65024173	65024279	.	-	.	gene_id "XLOC_000717"; transcript_id "TCONS_00000957"; exon_number "7"; oId "CUFF.348.1"; tss_id "TSS797"; gene_symbol "Akr1cl";
chr1	Cufflinks	exon	65177350	65179110	.	-	.	gene_id "XLOC_000719"; transcript_id "TCONS_00000960"; exon_number "1"; oId "CUFF.350.2"; tss_id "TSS799"; gene_symbol "Idh1";
chr1	Cufflinks	exon	67004363	67004411	.	-	.	gene_id "XLOC_000722"; transcript_id "TCONS_00000964"; exon_number "1"; oId "CUFF.357.2"; tss_id "TSS803"; gene_symbol "Lancl1";
chr1	Cufflinks	exon	67004790	67004966	.	-	.	gene_id "XLOC_000722"; transcript_id "TCONS_00000964"; exon_number "2"; oId "CUFF.357.2"; tss_id "TSS803"; gene_symbol "Lancl1";
chr1	Cufflinks	exon	67006868	67007050	.	-	.	gene_id "XLOC_000722"; transcript_id "TCONS_00000964"; exon_number "3"; oId "CUFF.357.2"; tss_id "TSS803"; gene_symbol "Lancl1";
chr1	Cufflinks	exon	67009228	67009374	.	-	.	gene_id "XLOC_000722"; transcript_id "TCONS_00000964"; exon_number "4"; oId "CUFF.357.2"; tss_id "TSS803"; gene_symbol "Lancl1";
chr1	Cufflinks	exon	67009911	67010046	.	-	.	gene_id "XLOC_000722"; transcript_id "TCONS_00000964"; exon_number "5"; oId "CUFF.357.2"; tss_id "TSS803"; gene_symbol "Lancl1";
chr1	Cufflinks	exon	67020858	67021065	.	-	.	gene_id "XLOC_000722"; transcript_id "TCONS_00000964"; exon_number "6"; oId "CUFF.357.2"; tss_id "TSS803"; gene_symbol "Lancl1";
chr1	Cufflinks	exon	67024645	67024757	.	-	.	gene_id "XLOC_000722"; transcript_id "TCONS_00000964"; exon_number "7"; oId "CUFF.357.2"; tss_id "TSS803"; gene_symbol "Lancl1";
chr1	Cufflinks	exon	72259175	72259433	.	-	.	gene_id "XLOC_000729"; transcript_id "TCONS_00000974"; exon_number "1"; oId "CUFF.371.3"; tss_id "TSS812"; gene_symbol "Pecr";
chr1	Cufflinks	exon	72261952	72262063	.	-	.	gene_id "XLOC_000729"; transcript_id "TCONS_00000974"; exon_number "2"; oId "CUFF.371.3"; tss_id "TSS812"; gene_symbol "Pecr";
chr1	Cufflinks	exon	72267407	72267517	.	-	.	gene_id "XLOC_000729"; transcript_id "TCONS_00000974"; exon_number "3"; oId "CUFF.371.3"; tss_id "TSS812"; gene_symbol "Pecr";
chr1	Cufflinks	exon	72270277	72270373	.	-	.	gene_id "XLOC_000729"; transcript_id "TCONS_00000974"; exon_number "4"; oId "CUFF.371.3"; tss_id "TSS812"; gene_symbol "Pecr";
chr1	Cufflinks	exon	72277287	72277420	.	-	.	gene_id "XLOC_000729"; transcript_id "TCONS_00000974"; exon_number "5"; oId "CUFF.371.3"; tss_id "TSS812"; gene_symbol "Pecr";
chr1	Cufflinks	exon	72284093	72284259	.	-	.	gene_id "XLOC_000729"; transcript_id "TCONS_00000974"; exon_number "6"; oId "CUFF.371.3"; tss_id "TSS812"; gene_symbol "Pecr";
chr1	Cufflinks	exon	72259175	72259433	.	-	.	gene_id "XLOC_000729"; transcript_id "TCONS_00000975"; exon_number "1"; oId "CUFF.371.2"; tss_id "TSS812"; gene_symbol "Pecr";
chr1	Cufflinks	exon	72261952	72262063	.	-	.	gene_id "XLOC_000729"; transcript_id "TCONS_00000975"; exon_number "2"; oId "CUFF.371.2"; tss_id "TSS812"; gene_symbol "Pecr";
chr1	Cufflinks	exon	72267407	72267517	.	-	.	gene_id "XLOC_000729"; transcript_id "TCONS_00000975"; exon_number "3"; oId "CUFF.371.2"; tss_id "TSS812"; gene_symbol "Pecr";
chr1	Cufflinks	exon	72270277	72270373	.	-	.	gene_id "XLOC_000729"; transcript_id "TCONS_00000975"; exon_number "4"; oId "CUFF.371.2"; tss_id "TSS812"; gene_symbol "Pecr";
chr1	Cufflinks	exon	72274886	72274967	.	-	.	gene_id "XLOC_000729"; transcript_id "TCONS_00000975"; exon_number "5"; oId "CUFF.371.2"; tss_id "TSS812"; gene_symbol "Pecr";
chr1	Cufflinks	exon	72277287	72277420	.	-	.	gene_id "XLOC_000729"; transcript_id "TCONS_00000975"; exon_number "6"; oId "CUFF.371.2"; tss_id "TSS812"; gene_symbol "Pecr";
chr1	Cufflinks	exon	72284093	72284261	.	-	.	gene_id "XLOC_000729"; transcript_id "TCONS_00000975"; exon_number "7"; oId "CUFF.371.2"; tss_id "TSS812"; gene_symbol "Pecr";
chr1	Cufflinks	exon	72266992	72267517	.	-	.	gene_id "XLOC_000729"; transcript_id "TCONS_00000979"; exon_number "1"; oId "CUFF.371.7"; tss_id "TSS812"; gene_symbol "Pecr";
chr1	Cufflinks	exon	72270277	72270373	.	-	.	gene_id "XLOC_000729"; transcript_id "TCONS_00000979"; exon_number "2"; oId "CUFF.371.7"; tss_id "TSS812"; gene_symbol "Pecr";
chr1	Cufflinks	exon	72274886	72274967	.	-	.	gene_id "XLOC_000729"; transcript_id "TCONS_00000979"; exon_number "3"; oId "CUFF.371.7"; tss_id "TSS812"; gene_symbol "Pecr";
chr1	Cufflinks	exon	72276166	72276331	.	-	.	gene_id "XLOC_000729"; transcript_id "TCONS_00000979"; exon_number "4"; oId "CUFF.371.7"; tss_id "TSS812"; gene_symbol "Pecr";
chr1	Cufflinks	exon	72277287	72277420	.	-	.	gene_id "XLOC_000729"; transcript_id "TCONS_00000979"; exon_number "5"; oId "CUFF.371.7"; tss_id "TSS812"; gene_symbol "Pecr";
chr1	Cufflinks	exon	72284093	72284259	.	-	.	gene_id "XLOC_000729"; transcript_id "TCONS_00000979"; exon_number "6"; oId "CUFF.371.7"; tss_id "TSS812"; gene_symbol "Pecr";
chr1	Cufflinks	exon	72266992	72267517	.	-	.	gene_id "XLOC_000729"; transcript_id "TCONS_00000978"; exon_number "1"; oId "CUFF.371.6"; tss_id "TSS812"; gene_symbol "Pecr";
chr1	Cufflinks	exon	72270277	72270373	.	-	.	gene_id "XLOC_000729"; transcript_id "TCONS_00000978"; exon_number "2"; oId "CUFF.371.6"; tss_id "TSS812"; gene_symbol "Pecr";
chr1	Cufflinks	exon	72277287	72277420	.	-	.	gene_id "XLOC_000729"; transcript_id "TCONS_00000978"; exon_number "3"; oId "CUFF.371.6"; tss_id "TSS812"; gene_symbol "Pecr";
chr1	Cufflinks	exon	72284093	72284259	.	-	.	gene_id "XLOC_000729"; transcript_id "TCONS_00000978"; exon_number "4"; oId "CUFF.371.6"; tss_id "TSS812"; gene_symbol "Pecr";
chr1	Cufflinks	exon	72266992	72267517	.	-	.	gene_id "XLOC_000729"; transcript_id "TCONS_00000977"; exon_number "1"; oId "CUFF.371.4"; tss_id "TSS812"; gene_symbol "Pecr";
chr1	Cufflinks	exon	72270277	72270373	.	-	.	gene_id "XLOC_000729"; transcript_id "TCONS_00000977"; exon_number "2"; oId "CUFF.371.4"; tss_id "TSS812"; gene_symbol "Pecr";
chr1	Cufflinks	exon	72274886	72274967	.	-	.	gene_id "XLOC_000729"; transcript_id "TCONS_00000977"; exon_number "3"; oId "CUFF.371.4"; tss_id "TSS812"; gene_symbol "Pecr";
chr1	Cufflinks	exon	72277287	72277420	.	-	.	gene_id "XLOC_000729"; transcript_id "TCONS_00000977"; exon_number "4"; oId "CUFF.371.4"; tss_id "TSS812"; gene_symbol "Pecr";
chr1	Cufflinks	exon	72284093	72284259	.	-	.	gene_id "XLOC_000729"; transcript_id "TCONS_00000977"; exon_number "5"; oId "CUFF.371.4"; tss_id "TSS812"; gene_symbol "Pecr";
chr1	Cufflinks	exon	74279839	74280309	.	-	.	gene_id "XLOC_000734"; transcript_id "TCONS_00000985"; exon_number "1"; oId "CUFF.381.3"; tss_id "TSS817"; gene_symbol "Aamp";
chr1	Cufflinks	exon	74280783	74280937	.	-	.	gene_id "XLOC_000734"; transcript_id "TCONS_00000985"; exon_number "2"; oId "CUFF.381.3"; tss_id "TSS817"; gene_symbol "Aamp";
chr1	Cufflinks	exon	74281089	74281179	.	-	.	gene_id "XLOC_000734"; transcript_id "TCONS_00000985"; exon_number "3"; oId "CUFF.381.3"; tss_id "TSS817"; gene_symbol "Aamp";
chr1	Cufflinks	exon	74281527	74281642	.	-	.	gene_id "XLOC_000734"; transcript_id "TCONS_00000985"; exon_number "4"; oId "CUFF.381.3"; tss_id "TSS817"; gene_symbol "Aamp";
chr1	Cufflinks	exon	74281736	74281819	.	-	.	gene_id "XLOC_000734"; transcript_id "TCONS_00000985"; exon_number "5"; oId "CUFF.381.3"; tss_id "TSS817"; gene_symbol "Aamp";
chr1	Cufflinks	exon	74282027	74282171	.	-	.	gene_id "XLOC_000734"; transcript_id "TCONS_00000985"; exon_number "6"; oId "CUFF.381.3"; tss_id "TSS817"; gene_symbol "Aamp";
chr1	Cufflinks	exon	74282411	74282550	.	-	.	gene_id "XLOC_000734"; transcript_id "TCONS_00000985"; exon_number "7"; oId "CUFF.381.3"; tss_id "TSS817"; gene_symbol "Aamp";
chr1	Cufflinks	exon	74283094	74283213	.	-	.	gene_id "XLOC_000734"; transcript_id "TCONS_00000985"; exon_number "8"; oId "CUFF.381.3"; tss_id "TSS817"; gene_symbol "Aamp";
chr1	Cufflinks	exon	74283886	74284041	.	-	.	gene_id "XLOC_000734"; transcript_id "TCONS_00000985"; exon_number "9"; oId "CUFF.381.3"; tss_id "TSS817"; gene_symbol "Aamp";
chr1	Cufflinks	exon	74284503	74284661	.	-	.	gene_id "XLOC_000734"; transcript_id "TCONS_00000985"; exon_number "10"; oId "CUFF.381.3"; tss_id "TSS817"; gene_symbol "Aamp";
chr1	Cufflinks	exon	74279839	74280309	.	-	.	gene_id "XLOC_000734"; transcript_id "TCONS_00000986"; exon_number "1"; oId "CUFF.381.2"; tss_id "TSS817"; gene_symbol "Aamp";
chr1	Cufflinks	exon	74280783	74280937	.	-	.	gene_id "XLOC_000734"; transcript_id "TCONS_00000986"; exon_number "2"; oId "CUFF.381.2"; tss_id "TSS817"; gene_symbol "Aamp";
chr1	Cufflinks	exon	74281089	74281179	.	-	.	gene_id "XLOC_000734"; transcript_id "TCONS_00000986"; exon_number "3"; oId "CUFF.381.2"; tss_id "TSS817"; gene_symbol "Aamp";
chr1	Cufflinks	exon	74281329	74281432	.	-	.	gene_id "XLOC_000734"; transcript_id "TCONS_00000986"; exon_number "4"; oId "CUFF.381.2"; tss_id "TSS817"; gene_symbol "Aamp";
chr1	Cufflinks	exon	74281527	74281642	.	-	.	gene_id "XLOC_000734"; transcript_id "TCONS_00000986"; exon_number "5"; oId "CUFF.381.2"; tss_id "TSS817"; gene_symbol "Aamp";
chr1	Cufflinks	exon	74281736	74281819	.	-	.	gene_id "XLOC_000734"; transcript_id "TCONS_00000986"; exon_number "6"; oId "CUFF.381.2"; tss_id "TSS817"; gene_symbol "Aamp";
chr1	Cufflinks	exon	74282411	74282550	.	-	.	gene_id "XLOC_000734"; transcript_id "TCONS_00000986"; exon_number "7"; oId "CUFF.381.2"; tss_id "TSS817"; gene_symbol "Aamp";
chr1	Cufflinks	exon	74283094	74283213	.	-	.	gene_id "XLOC_000734"; transcript_id "TCONS_00000986"; exon_number "8"; oId "CUFF.381.2"; tss_id "TSS817"; gene_symbol "Aamp";
chr1	Cufflinks	exon	74283886	74284041	.	-	.	gene_id "XLOC_000734"; transcript_id "TCONS_00000986"; exon_number "9"; oId "CUFF.381.2"; tss_id "TSS817"; gene_symbol "Aamp";
chr1	Cufflinks	exon	74284503	74284668	.	-	.	gene_id "XLOC_000734"; transcript_id "TCONS_00000986"; exon_number "10"; oId "CUFF.381.2"; tss_id "TSS817"; gene_symbol "Aamp";
chr1	Cufflinks	exon	74288251	74289518	.	-	.	gene_id "XLOC_000735"; transcript_id "TCONS_00000988"; exon_number "1"; oId "CUFF.383.2"; tss_id "TSS818"; gene_symbol "Tmbim1";
chr1	Cufflinks	exon	74289871	74289924	.	-	.	gene_id "XLOC_000735"; transcript_id "TCONS_00000988"; exon_number "2"; oId "CUFF.383.2"; tss_id "TSS818"; gene_symbol "Tmbim1";
chr1	Cufflinks	exon	74290752	74290847	.	-	.	gene_id "XLOC_000735"; transcript_id "TCONS_00000988"; exon_number "3"; oId "CUFF.383.2"; tss_id "TSS818"; gene_symbol "Tmbim1";
chr1	Cufflinks	exon	74291200	74291287	.	-	.	gene_id "XLOC_000735"; transcript_id "TCONS_00000988"; exon_number "4"; oId "CUFF.383.2"; tss_id "TSS818"; gene_symbol "Tmbim1";
chr1	Cufflinks	exon	74291431	74291468	.	-	.	gene_id "XLOC_000735"; transcript_id "TCONS_00000988"; exon_number "5"; oId "CUFF.383.2"; tss_id "TSS818"; gene_symbol "Tmbim1";
chr1	Cufflinks	exon	74291695	74291734	.	-	.	gene_id "XLOC_000735"; transcript_id "TCONS_00000988"; exon_number "6"; oId "CUFF.383.2"; tss_id "TSS818"; gene_symbol "Tmbim1";
chr1	Cufflinks	exon	74292457	74292507	.	-	.	gene_id "XLOC_000735"; transcript_id "TCONS_00000988"; exon_number "7"; oId "CUFF.383.2"; tss_id "TSS818"; gene_symbol "Tmbim1";
chr1	Cufflinks	exon	74292835	74292888	.	-	.	gene_id "XLOC_000735"; transcript_id "TCONS_00000988"; exon_number "8"; oId "CUFF.383.2"; tss_id "TSS818"; gene_symbol "Tmbim1";
chr1	Cufflinks	exon	74293005	74293069	.	-	.	gene_id "XLOC_000735"; transcript_id "TCONS_00000988"; exon_number "9"; oId "CUFF.383.2"; tss_id "TSS818"; gene_symbol "Tmbim1";
chr1	Cufflinks	exon	74293908	74294002	.	-	.	gene_id "XLOC_000735"; transcript_id "TCONS_00000988"; exon_number "10"; oId "CUFF.383.2"; tss_id "TSS818"; gene_symbol "Tmbim1";
chr1	Cufflinks	exon	74295198	74295439	.	-	.	gene_id "XLOC_000735"; transcript_id "TCONS_00000988"; exon_number "11"; oId "CUFF.383.2"; tss_id "TSS818"; gene_symbol "Tmbim1";
chr1	Cufflinks	exon	74303130	74303209	.	-	.	gene_id "XLOC_000735"; transcript_id "TCONS_00000988"; exon_number "12"; oId "CUFF.383.2"; tss_id "TSS818"; gene_symbol "Tmbim1";
chr1	Cufflinks	exon	74288251	74289518	.	-	.	gene_id "XLOC_000735"; transcript_id "TCONS_00000989"; exon_number "1"; oId "CUFF.383.1"; tss_id "TSS819"; gene_symbol "Tmbim1";
chr1	Cufflinks	exon	74289871	74289924	.	-	.	gene_id "XLOC_000735"; transcript_id "TCONS_00000989"; exon_number "2"; oId "CUFF.383.1"; tss_id "TSS819"; gene_symbol "Tmbim1";
chr1	Cufflinks	exon	74290752	74290847	.	-	.	gene_id "XLOC_000735"; transcript_id "TCONS_00000989"; exon_number "3"; oId "CUFF.383.1"; tss_id "TSS819"; gene_symbol "Tmbim1";
chr1	Cufflinks	exon	74291200	74291287	.	-	.	gene_id "XLOC_000735"; transcript_id "TCONS_00000989"; exon_number "4"; oId "CUFF.383.1"; tss_id "TSS819"; gene_symbol "Tmbim1";
chr1	Cufflinks	exon	74291431	74291468	.	-	.	gene_id "XLOC_000735"; transcript_id "TCONS_00000989"; exon_number "5"; oId "CUFF.383.1"; tss_id "TSS819"; gene_symbol "Tmbim1";
chr1	Cufflinks	exon	74291695	74291734	.	-	.	gene_id "XLOC_000735"; transcript_id "TCONS_00000989"; exon_number "6"; oId "CUFF.383.1"; tss_id "TSS819"; gene_symbol "Tmbim1";
chr1	Cufflinks	exon	74292457	74292507	.	-	.	gene_id "XLOC_000735"; transcript_id "TCONS_00000989"; exon_number "7"; oId "CUFF.383.1"; tss_id "TSS819"; gene_symbol "Tmbim1";
chr1	Cufflinks	exon	74292835	74292888	.	-	.	gene_id "XLOC_000735"; transcript_id "TCONS_00000989"; exon_number "8"; oId "CUFF.383.1"; tss_id "TSS819"; gene_symbol "Tmbim1";
chr1	Cufflinks	exon	74293005	74293069	.	-	.	gene_id "XLOC_000735"; transcript_id "TCONS_00000989"; exon_number "9"; oId "CUFF.383.1"; tss_id "TSS819"; gene_symbol "Tmbim1";
chr1	Cufflinks	exon	74293908	74294002	.	-	.	gene_id "XLOC_000735"; transcript_id "TCONS_00000989"; exon_number "10"; oId "CUFF.383.1"; tss_id "TSS819"; gene_symbol "Tmbim1";
chr1	Cufflinks	exon	74295198	74295439	.	-	.	gene_id "XLOC_000735"; transcript_id "TCONS_00000989"; exon_number "11"; oId "CUFF.383.1"; tss_id "TSS819"; gene_symbol "Tmbim1";
chr1	Cufflinks	exon	74305304	74305458	.	-	.	gene_id "XLOC_000735"; transcript_id "TCONS_00000989"; exon_number "12"; oId "CUFF.383.1"; tss_id "TSS819"; gene_symbol "Tmbim1";
chr1	Cufflinks	exon	74461407	74461730	.	-	.	gene_id "XLOC_000736"; transcript_id "TCONS_00000990"; exon_number "1"; oId "CUFF.388.1"; tss_id "TSS820"; gene_symbol "Usp37";
chr1	Cufflinks	exon	74466915	74466994	.	-	.	gene_id "XLOC_000736"; transcript_id "TCONS_00000990"; exon_number "2"; oId "CUFF.388.1"; tss_id "TSS820"; gene_symbol "Usp37";
chr1	Cufflinks	exon	74468267	74468384	.	-	.	gene_id "XLOC_000736"; transcript_id "TCONS_00000990"; exon_number "3"; oId "CUFF.388.1"; tss_id "TSS820"; gene_symbol "Usp37";
chr1	Cufflinks	exon	74470537	74470727	.	-	.	gene_id "XLOC_000736"; transcript_id "TCONS_00000990"; exon_number "4"; oId "CUFF.388.1"; tss_id "TSS820"; gene_symbol "Usp37";
chr1	Cufflinks	exon	74471296	74471419	.	-	.	gene_id "XLOC_000736"; transcript_id "TCONS_00000990"; exon_number "5"; oId "CUFF.388.1"; tss_id "TSS820"; gene_symbol "Usp37";
chr1	Cufflinks	exon	74471555	74471686	.	-	.	gene_id "XLOC_000736"; transcript_id "TCONS_00000990"; exon_number "6"; oId "CUFF.388.1"; tss_id "TSS820"; gene_symbol "Usp37";
chr1	Cufflinks	exon	74474986	74475144	.	-	.	gene_id "XLOC_000736"; transcript_id "TCONS_00000990"; exon_number "7"; oId "CUFF.388.1"; tss_id "TSS820"; gene_symbol "Usp37";
chr1	Cufflinks	exon	74478047	74478131	.	-	.	gene_id "XLOC_000736"; transcript_id "TCONS_00000990"; exon_number "8"; oId "CUFF.388.1"; tss_id "TSS820"; gene_symbol "Usp37";
chr1	Cufflinks	exon	74479652	74479749	.	-	.	gene_id "XLOC_000736"; transcript_id "TCONS_00000990"; exon_number "9"; oId "CUFF.388.1"; tss_id "TSS820"; gene_symbol "Usp37";
chr1	Cufflinks	exon	74485981	74486055	.	-	.	gene_id "XLOC_000736"; transcript_id "TCONS_00000990"; exon_number "10"; oId "CUFF.388.1"; tss_id "TSS820"; gene_symbol "Usp37";
chr1	Cufflinks	exon	74486619	74486797	.	-	.	gene_id "XLOC_000736"; transcript_id "TCONS_00000990"; exon_number "11"; oId "CUFF.388.1"; tss_id "TSS820"; gene_symbol "Usp37";
chr1	Cufflinks	exon	74490090	74490190	.	-	.	gene_id "XLOC_000736"; transcript_id "TCONS_00000990"; exon_number "12"; oId "CUFF.388.1"; tss_id "TSS820"; gene_symbol "Usp37";
chr1	Cufflinks	exon	74492905	74493076	.	-	.	gene_id "XLOC_000736"; transcript_id "TCONS_00000990"; exon_number "13"; oId "CUFF.388.1"; tss_id "TSS820"; gene_symbol "Usp37";
chr1	Cufflinks	exon	74495630	74495853	.	-	.	gene_id "XLOC_000736"; transcript_id "TCONS_00000990"; exon_number "14"; oId "CUFF.388.1"; tss_id "TSS820"; gene_symbol "Usp37";
chr1	Cufflinks	exon	74499956	74500100	.	-	.	gene_id "XLOC_000736"; transcript_id "TCONS_00000990"; exon_number "15"; oId "CUFF.388.1"; tss_id "TSS820"; gene_symbol "Usp37";
chr1	Cufflinks	exon	74505660	74505870	.	-	.	gene_id "XLOC_000736"; transcript_id "TCONS_00000990"; exon_number "16"; oId "CUFF.388.1"; tss_id "TSS820"; gene_symbol "Usp37";
chr1	Cufflinks	exon	74967353	74967768	.	-	.	gene_id "XLOC_000742"; transcript_id "TCONS_00000997"; exon_number "1"; oId "CUFF.398.1"; tss_id "TSS826"; gene_symbol "Nhej1";
chr1	Cufflinks	exon	74968169	74968275	.	-	.	gene_id "XLOC_000742"; transcript_id "TCONS_00000997"; exon_number "2"; oId "CUFF.398.1"; tss_id "TSS826"; gene_symbol "Nhej1";
chr1	Cufflinks	exon	74968795	74968912	.	-	.	gene_id "XLOC_000742"; transcript_id "TCONS_00000997"; exon_number "3"; oId "CUFF.398.1"; tss_id "TSS826"; gene_symbol "Nhej1";
chr1	Cufflinks	exon	74978179	74978458	.	-	.	gene_id "XLOC_000742"; transcript_id "TCONS_00000997"; exon_number "4"; oId "CUFF.398.1"; tss_id "TSS826"; gene_symbol "Nhej1";
chr1	Cufflinks	exon	74979148	74979163	.	-	.	gene_id "XLOC_000742"; transcript_id "TCONS_00000997"; exon_number "5"; oId "CUFF.398.1"; tss_id "TSS826"; gene_symbol "Nhej1";
chr1	Cufflinks	exon	75135766	75136932	.	-	.	gene_id "XLOC_000745"; transcript_id "TCONS_00001000"; exon_number "1"; oId "CUFF.402.3"; tss_id "TSS829"; gene_symbol "Cnppd1";
chr1	Cufflinks	exon	75137326	75137443	.	-	.	gene_id "XLOC_000745"; transcript_id "TCONS_00001000"; exon_number "2"; oId "CUFF.402.3"; tss_id "TSS829"; gene_symbol "Cnppd1";
chr1	Cufflinks	exon	75137755	75137816	.	-	.	gene_id "XLOC_000745"; transcript_id "TCONS_00001000"; exon_number "3"; oId "CUFF.402.3"; tss_id "TSS829"; gene_symbol "Cnppd1";
chr1	Cufflinks	exon	75139347	75139475	.	-	.	gene_id "XLOC_000745"; transcript_id "TCONS_00001000"; exon_number "4"; oId "CUFF.402.3"; tss_id "TSS829"; gene_symbol "Cnppd1";
chr1	Cufflinks	exon	75139559	75139679	.	-	.	gene_id "XLOC_000745"; transcript_id "TCONS_00001000"; exon_number "5"; oId "CUFF.402.3"; tss_id "TSS829"; gene_symbol "Cnppd1";
chr1	Cufflinks	exon	75139821	75139902	.	-	.	gene_id "XLOC_000745"; transcript_id "TCONS_00001000"; exon_number "6"; oId "CUFF.402.3"; tss_id "TSS829"; gene_symbol "Cnppd1";
chr1	Cufflinks	exon	75140064	75140079	.	-	.	gene_id "XLOC_000745"; transcript_id "TCONS_00001000"; exon_number "7"; oId "CUFF.402.3"; tss_id "TSS829"; gene_symbol "Cnppd1";
chr1	Cufflinks	exon	75135766	75136932	.	-	.	gene_id "XLOC_000745"; transcript_id "TCONS_00001001"; exon_number "1"; oId "CUFF.402.1"; tss_id "TSS830"; gene_symbol "Cnppd1";
chr1	Cufflinks	exon	75137326	75137443	.	-	.	gene_id "XLOC_000745"; transcript_id "TCONS_00001001"; exon_number "2"; oId "CUFF.402.1"; tss_id "TSS830"; gene_symbol "Cnppd1";
chr1	Cufflinks	exon	75137755	75137816	.	-	.	gene_id "XLOC_000745"; transcript_id "TCONS_00001001"; exon_number "3"; oId "CUFF.402.1"; tss_id "TSS830"; gene_symbol "Cnppd1";
chr1	Cufflinks	exon	75139347	75139475	.	-	.	gene_id "XLOC_000745"; transcript_id "TCONS_00001001"; exon_number "4"; oId "CUFF.402.1"; tss_id "TSS830"; gene_symbol "Cnppd1";
chr1	Cufflinks	exon	75139559	75139679	.	-	.	gene_id "XLOC_000745"; transcript_id "TCONS_00001001"; exon_number "5"; oId "CUFF.402.1"; tss_id "TSS830"; gene_symbol "Cnppd1";
chr1	Cufflinks	exon	75139821	75139902	.	-	.	gene_id "XLOC_000745"; transcript_id "TCONS_00001001"; exon_number "6"; oId "CUFF.402.1"; tss_id "TSS830"; gene_symbol "Cnppd1";
chr1	Cufflinks	exon	75140898	75141006	.	-	.	gene_id "XLOC_000745"; transcript_id "TCONS_00001001"; exon_number "7"; oId "CUFF.402.1"; tss_id "TSS830"; gene_symbol "Cnppd1";
chr1	Cufflinks	exon	75141416	75141503	.	-	.	gene_id "XLOC_000745"; transcript_id "TCONS_00001001"; exon_number "8"; oId "CUFF.402.1"; tss_id "TSS830"; gene_symbol "Cnppd1";
chr1	Cufflinks	exon	75141700	75141737	.	-	.	gene_id "XLOC_000745"; transcript_id "TCONS_00001001"; exon_number "9"; oId "CUFF.402.1"; tss_id "TSS830"; gene_symbol "Cnppd1";
chr1	Cufflinks	exon	75215536	75216593	.	-	.	gene_id "XLOC_000748"; transcript_id "TCONS_00001005"; exon_number "1"; oId "CUFF.409.2"; tss_id "TSS834"; gene_symbol "Tuba4a";
chr1	Cufflinks	exon	75216827	75216975	.	-	.	gene_id "XLOC_000748"; transcript_id "TCONS_00001005"; exon_number "2"; oId "CUFF.409.2"; tss_id "TSS834"; gene_symbol "Tuba4a";
chr1	Cufflinks	exon	75217212	75217434	.	-	.	gene_id "XLOC_000748"; transcript_id "TCONS_00001005"; exon_number "3"; oId "CUFF.409.2"; tss_id "TSS834"; gene_symbol "Tuba4a";
chr1	Cufflinks	exon	75218425	75218520	.	-	.	gene_id "XLOC_000748"; transcript_id "TCONS_00001005"; exon_number "4"; oId "CUFF.409.2"; tss_id "TSS834"; gene_symbol "Tuba4a";
chr1	Cufflinks	exon	77373626	77373847	.	-	.	gene_id "XLOC_000753"; transcript_id "TCONS_00001012"; exon_number "1"; oId "CUFF.420.1"; tss_id "TSS841"; gene_symbol "Epha4";
chr1	Cufflinks	exon	77374771	77374926	.	-	.	gene_id "XLOC_000753"; transcript_id "TCONS_00001012"; exon_number "2"; oId "CUFF.420.1"; tss_id "TSS841"; gene_symbol "Epha4";
chr1	Cufflinks	exon	77377414	77377607	.	-	.	gene_id "XLOC_000753"; transcript_id "TCONS_00001012"; exon_number "3"; oId "CUFF.420.1"; tss_id "TSS841"; gene_symbol "Epha4";
chr1	Cufflinks	exon	77382869	77383078	.	-	.	gene_id "XLOC_000753"; transcript_id "TCONS_00001012"; exon_number "4"; oId "CUFF.420.1"; tss_id "TSS841"; gene_symbol "Epha4";
chr1	Cufflinks	exon	77383523	77383655	.	-	.	gene_id "XLOC_000753"; transcript_id "TCONS_00001012"; exon_number "5"; oId "CUFF.420.1"; tss_id "TSS841"; gene_symbol "Epha4";
chr1	Cufflinks	exon	77373626	77373847	.	-	.	gene_id "XLOC_000753"; transcript_id "TCONS_00001013"; exon_number "1"; oId "CUFF.420.2"; tss_id "TSS842"; gene_symbol "Epha4";
chr1	Cufflinks	exon	77374771	77374926	.	-	.	gene_id "XLOC_000753"; transcript_id "TCONS_00001013"; exon_number "2"; oId "CUFF.420.2"; tss_id "TSS842"; gene_symbol "Epha4";
chr1	Cufflinks	exon	77377414	77377607	.	-	.	gene_id "XLOC_000753"; transcript_id "TCONS_00001013"; exon_number "3"; oId "CUFF.420.2"; tss_id "TSS842"; gene_symbol "Epha4";
chr1	Cufflinks	exon	77380864	77381013	.	-	.	gene_id "XLOC_000753"; transcript_id "TCONS_00001013"; exon_number "4"; oId "CUFF.420.2"; tss_id "TSS842"; gene_symbol "Epha4";
chr1	Cufflinks	exon	77382869	77383078	.	-	.	gene_id "XLOC_000753"; transcript_id "TCONS_00001013"; exon_number "5"; oId "CUFF.420.2"; tss_id "TSS842"; gene_symbol "Epha4";
chr1	Cufflinks	exon	77383523	77383584	.	-	.	gene_id "XLOC_000753"; transcript_id "TCONS_00001013"; exon_number "6"; oId "CUFF.420.2"; tss_id "TSS842"; gene_symbol "Epha4";
chr1	Cufflinks	exon	77387797	77387982	.	-	.	gene_id "XLOC_000753"; transcript_id "TCONS_00001013"; exon_number "7"; oId "CUFF.420.2"; tss_id "TSS842"; gene_symbol "Epha4";
chr1	Cufflinks	exon	77388473	77388586	.	-	.	gene_id "XLOC_000753"; transcript_id "TCONS_00001013"; exon_number "8"; oId "CUFF.420.2"; tss_id "TSS842"; gene_symbol "Epha4";
chr1	Cufflinks	exon	77390033	77390091	.	-	.	gene_id "XLOC_000753"; transcript_id "TCONS_00001013"; exon_number "9"; oId "CUFF.420.2"; tss_id "TSS842"; gene_symbol "Epha4";
chr1	Cufflinks	exon	77398494	77398605	.	-	.	gene_id "XLOC_000753"; transcript_id "TCONS_00001013"; exon_number "10"; oId "CUFF.420.2"; tss_id "TSS842"; gene_symbol "Epha4";
chr1	Cufflinks	exon	77399638	77399891	.	-	.	gene_id "XLOC_000753"; transcript_id "TCONS_00001013"; exon_number "11"; oId "CUFF.420.2"; tss_id "TSS842"; gene_symbol "Epha4";
chr1	Cufflinks	exon	77943076	77943417	.	-	.	gene_id "XLOC_000754"; transcript_id "TCONS_00001014"; exon_number "1"; oId "CUFF.423.2"; tss_id "TSS843"; gene_symbol "Gm28387";
chr1	Cufflinks	exon	77972335	77972391	.	-	.	gene_id "XLOC_000754"; transcript_id "TCONS_00001014"; exon_number "2"; oId "CUFF.423.2"; tss_id "TSS843"; gene_symbol "Gm28387";
chr1	Cufflinks	exon	77943076	77943417	.	-	.	gene_id "XLOC_000754"; transcript_id "TCONS_00001015"; exon_number "1"; oId "CUFF.423.1"; tss_id "TSS843"; gene_symbol "Gm28387";
chr1	Cufflinks	exon	77946645	77946922	.	-	.	gene_id "XLOC_000754"; transcript_id "TCONS_00001015"; exon_number "2"; oId "CUFF.423.1"; tss_id "TSS843"; gene_symbol "Gm28387";
chr1	Cufflinks	exon	77972335	77972441	.	-	.	gene_id "XLOC_000754"; transcript_id "TCONS_00001015"; exon_number "3"; oId "CUFF.423.1"; tss_id "TSS843"; gene_symbol "Gm28387";
chr1	Cufflinks	exon	79794310	79795042	.	-	.	gene_id "XLOC_000758"; transcript_id "TCONS_00001020"; exon_number "1"; oId "CUFF.433.2"; tss_id "TSS847"; gene_symbol "Serpine2";
chr1	Cufflinks	exon	79796826	79796909	.	-	.	gene_id "XLOC_000758"; transcript_id "TCONS_00001020"; exon_number "2"; oId "CUFF.433.2"; tss_id "TSS847"; gene_symbol "Serpine2";
chr1	Cufflinks	exon	79799468	79799554	.	-	.	gene_id "XLOC_000758"; transcript_id "TCONS_00001020"; exon_number "3"; oId "CUFF.433.2"; tss_id "TSS847"; gene_symbol "Serpine2";
chr1	Cufflinks	exon	79801456	79801556	.	-	.	gene_id "XLOC_000758"; transcript_id "TCONS_00001020"; exon_number "4"; oId "CUFF.433.2"; tss_id "TSS847"; gene_symbol "Serpine2";
chr1	Cufflinks	exon	79802847	79803045	.	-	.	gene_id "XLOC_000758"; transcript_id "TCONS_00001020"; exon_number "5"; oId "CUFF.433.2"; tss_id "TSS847"; gene_symbol "Serpine2";
chr1	Cufflinks	exon	79810554	79810751	.	-	.	gene_id "XLOC_000758"; transcript_id "TCONS_00001020"; exon_number "6"; oId "CUFF.433.2"; tss_id "TSS847"; gene_symbol "Serpine2";
chr1	Cufflinks	exon	79816728	79816955	.	-	.	gene_id "XLOC_000758"; transcript_id "TCONS_00001020"; exon_number "7"; oId "CUFF.433.2"; tss_id "TSS847"; gene_symbol "Serpine2";
chr1	Cufflinks	exon	79821277	79821557	.	-	.	gene_id "XLOC_000758"; transcript_id "TCONS_00001020"; exon_number "8"; oId "CUFF.433.2"; tss_id "TSS847"; gene_symbol "Serpine2";
chr1	Cufflinks	exon	79858011	79858345	.	-	.	gene_id "XLOC_000758"; transcript_id "TCONS_00001020"; exon_number "9"; oId "CUFF.433.2"; tss_id "TSS847"; gene_symbol "Serpine2";
chr1	Cufflinks	exon	79837342	79837463	.	-	.	gene_id "XLOC_000758"; transcript_id "TCONS_00001022"; exon_number "1"; oId "CUFF.433.3"; tss_id "TSS848"; gene_symbol "Serpine2";
chr1	Cufflinks	exon	79838059	79838219	.	-	.	gene_id "XLOC_000758"; transcript_id "TCONS_00001022"; exon_number "2"; oId "CUFF.433.3"; tss_id "TSS848"; gene_symbol "Serpine2";
chr1	Cufflinks	exon	79858511	79858636	.	-	.	gene_id "XLOC_000758"; transcript_id "TCONS_00001022"; exon_number "3"; oId "CUFF.433.3"; tss_id "TSS848"; gene_symbol "Serpine2";
chr1	Cufflinks	exon	82393750	82393854	.	-	.	gene_id "XLOC_000761"; transcript_id "TCONS_00001025"; exon_number "1"; oId "CUFF.439.1"; tss_id "TSS851"; gene_symbol "Gm28940";
chr1	Cufflinks	exon	82421194	82423259	.	-	.	gene_id "XLOC_000761"; transcript_id "TCONS_00001025"; exon_number "2"; oId "CUFF.439.1"; tss_id "TSS851"; gene_symbol "Gm28940";
chr1	Cufflinks	exon	83012521	83013989	.	-	.	gene_id "XLOC_000763"; transcript_id "TCONS_00001027"; exon_number "1"; oId "CUFF.442.1"; tss_id "TSS853"; gene_symbol "Slc19a3";
chr1	Cufflinks	exon	83014703	83014844	.	-	.	gene_id "XLOC_000763"; transcript_id "TCONS_00001027"; exon_number "2"; oId "CUFF.442.1"; tss_id "TSS853"; gene_symbol "Slc19a3";
chr1	Cufflinks	exon	83019332	83019524	.	-	.	gene_id "XLOC_000763"; transcript_id "TCONS_00001027"; exon_number "3"; oId "CUFF.442.1"; tss_id "TSS853"; gene_symbol "Slc19a3";
chr1	Cufflinks	exon	83022334	83023141	.	-	.	gene_id "XLOC_000763"; transcript_id "TCONS_00001027"; exon_number "4"; oId "CUFF.442.1"; tss_id "TSS853"; gene_symbol "Slc19a3";
chr1	Cufflinks	exon	83026226	83026380	.	-	.	gene_id "XLOC_000763"; transcript_id "TCONS_00001027"; exon_number "5"; oId "CUFF.442.1"; tss_id "TSS853"; gene_symbol "Slc19a3";
chr1	Cufflinks	exon	83028013	83028172	.	-	.	gene_id "XLOC_000763"; transcript_id "TCONS_00001027"; exon_number "6"; oId "CUFF.442.1"; tss_id "TSS853"; gene_symbol "Slc19a3";
chr1	Cufflinks	exon	84990301	84990691	.	-	.	gene_id "XLOC_000772"; transcript_id "TCONS_00001036"; exon_number "1"; oId "CUFF.454.1"; tss_id "TSS862"; gene_symbol "C130026I21Rik";
chr1	Cufflinks	exon	84992390	84992532	.	-	.	gene_id "XLOC_000772"; transcript_id "TCONS_00001036"; exon_number "2"; oId "CUFF.454.1"; tss_id "TSS862"; gene_symbol "C130026I21Rik";
chr1	Cufflinks	exon	85187143	85187146	.	-	.	gene_id "XLOC_000772"; transcript_id "TCONS_00001036"; exon_number "3"; oId "CUFF.454.1"; tss_id "TSS862"; gene_symbol "C130026I21Rik";
chr1	Cufflinks	exon	85194640	85194646	.	-	.	gene_id "XLOC_000772"; transcript_id "TCONS_00001036"; exon_number "4"; oId "CUFF.454.1"; tss_id "TSS862"; gene_symbol "C130026I21Rik";
chr1	Cufflinks	exon	85201785	85201811	.	-	.	gene_id "XLOC_000772"; transcript_id "TCONS_00001036"; exon_number "5"; oId "CUFF.454.1"; tss_id "TSS862"; gene_symbol "C130026I21Rik";
chr1	Cufflinks	exon	85212945	85212954	.	-	.	gene_id "XLOC_000772"; transcript_id "TCONS_00001036"; exon_number "6"; oId "CUFF.454.1"; tss_id "TSS862"; gene_symbol "C130026I21Rik";
chr1	Cufflinks	exon	85213235	85213235	.	-	.	gene_id "XLOC_000772"; transcript_id "TCONS_00001036"; exon_number "7"; oId "CUFF.454.1"; tss_id "TSS862"; gene_symbol "C130026I21Rik";
chr1	Cufflinks	exon	85230406	85230410	.	-	.	gene_id "XLOC_000772"; transcript_id "TCONS_00001036"; exon_number "8"; oId "CUFF.454.1"; tss_id "TSS862"; gene_symbol "C130026I21Rik";
chr1	Cufflinks	exon	85243446	85243453	.	-	.	gene_id "XLOC_000772"; transcript_id "TCONS_00001036"; exon_number "9"; oId "CUFF.454.1"; tss_id "TSS862"; gene_symbol "C130026I21Rik";
chr1	Cufflinks	exon	85245636	85245709	.	-	.	gene_id "XLOC_000772"; transcript_id "TCONS_00001036"; exon_number "10"; oId "CUFF.454.1"; tss_id "TSS862"; gene_symbol "C130026I21Rik";
chr1	Cufflinks	exon	85247012	85247139	.	-	.	gene_id "XLOC_000772"; transcript_id "TCONS_00001036"; exon_number "11"; oId "CUFF.454.1"; tss_id "TSS862"; gene_symbol "C130026I21Rik";
chr1	Cufflinks	exon	85248299	85248379	.	-	.	gene_id "XLOC_000772"; transcript_id "TCONS_00001036"; exon_number "12"; oId "CUFF.454.1"; tss_id "TSS862"; gene_symbol "C130026I21Rik";
chr1	Cufflinks	exon	85254103	85254183	.	-	.	gene_id "XLOC_000772"; transcript_id "TCONS_00001036"; exon_number "13"; oId "CUFF.454.1"; tss_id "TSS862"; gene_symbol "C130026I21Rik";
chr1	Cufflinks	exon	85254514	85254576	.	-	.	gene_id "XLOC_000772"; transcript_id "TCONS_00001036"; exon_number "14"; oId "CUFF.454.1"; tss_id "TSS862"; gene_symbol "C130026I21Rik";
chr1	Cufflinks	exon	85257386	85257469	.	-	.	gene_id "XLOC_000772"; transcript_id "TCONS_00001036"; exon_number "15"; oId "CUFF.454.1"; tss_id "TSS862"; gene_symbol "C130026I21Rik";
chr1	Cufflinks	exon	85259695	85259866	.	-	.	gene_id "XLOC_000772"; transcript_id "TCONS_00001036"; exon_number "16"; oId "CUFF.454.1"; tss_id "TSS862"; gene_symbol "C130026I21Rik";
chr1	Cufflinks	exon	85260737	85260899	.	-	.	gene_id "XLOC_000772"; transcript_id "TCONS_00001036"; exon_number "17"; oId "CUFF.454.1"; tss_id "TSS862"; gene_symbol "C130026I21Rik";
chr1	Cufflinks	exon	85270033	85270191	.	-	.	gene_id "XLOC_000772"; transcript_id "TCONS_00001036"; exon_number "18"; oId "CUFF.454.1"; tss_id "TSS862"; gene_symbol "C130026I21Rik";
chr1	Cufflinks	exon	84990301	84990691	.	-	.	gene_id "XLOC_000772"; transcript_id "TCONS_00001037"; exon_number "1"; oId "CUFF.454.2"; tss_id "TSS863"; gene_symbol "C130026I21Rik";
chr1	Cufflinks	exon	84992390	84992532	.	-	.	gene_id "XLOC_000772"; transcript_id "TCONS_00001037"; exon_number "2"; oId "CUFF.454.2"; tss_id "TSS863"; gene_symbol "C130026I21Rik";
chr1	Cufflinks	exon	85187143	85187146	.	-	.	gene_id "XLOC_000772"; transcript_id "TCONS_00001037"; exon_number "3"; oId "CUFF.454.2"; tss_id "TSS863"; gene_symbol "C130026I21Rik";
chr1	Cufflinks	exon	85194640	85194646	.	-	.	gene_id "XLOC_000772"; transcript_id "TCONS_00001037"; exon_number "4"; oId "CUFF.454.2"; tss_id "TSS863"; gene_symbol "C130026I21Rik";
chr1	Cufflinks	exon	85201785	85201811	.	-	.	gene_id "XLOC_000772"; transcript_id "TCONS_00001037"; exon_number "5"; oId "CUFF.454.2"; tss_id "TSS863"; gene_symbol "C130026I21Rik";
chr1	Cufflinks	exon	85212945	85212954	.	-	.	gene_id "XLOC_000772"; transcript_id "TCONS_00001037"; exon_number "6"; oId "CUFF.454.2"; tss_id "TSS863"; gene_symbol "C130026I21Rik";
chr1	Cufflinks	exon	85213235	85213235	.	-	.	gene_id "XLOC_000772"; transcript_id "TCONS_00001037"; exon_number "7"; oId "CUFF.454.2"; tss_id "TSS863"; gene_symbol "C130026I21Rik";
chr1	Cufflinks	exon	85230406	85230410	.	-	.	gene_id "XLOC_000772"; transcript_id "TCONS_00001037"; exon_number "8"; oId "CUFF.454.2"; tss_id "TSS863"; gene_symbol "C130026I21Rik";
chr1	Cufflinks	exon	85243446	85243453	.	-	.	gene_id "XLOC_000772"; transcript_id "TCONS_00001037"; exon_number "9"; oId "CUFF.454.2"; tss_id "TSS863"; gene_symbol "C130026I21Rik";
chr1	Cufflinks	exon	85245636	85245709	.	-	.	gene_id "XLOC_000772"; transcript_id "TCONS_00001037"; exon_number "10"; oId "CUFF.454.2"; tss_id "TSS863"; gene_symbol "C130026I21Rik";
chr1	Cufflinks	exon	85247012	85247148	.	-	.	gene_id "XLOC_000772"; transcript_id "TCONS_00001037"; exon_number "11"; oId "CUFF.454.2"; tss_id "TSS863"; gene_symbol "C130026I21Rik";
chr1	Cufflinks	exon	85248299	85248379	.	-	.	gene_id "XLOC_000772"; transcript_id "TCONS_00001037"; exon_number "12"; oId "CUFF.454.2"; tss_id "TSS863"; gene_symbol "C130026I21Rik";
chr1	Cufflinks	exon	85254103	85254183	.	-	.	gene_id "XLOC_000772"; transcript_id "TCONS_00001037"; exon_number "13"; oId "CUFF.454.2"; tss_id "TSS863"; gene_symbol "C130026I21Rik";
chr1	Cufflinks	exon	85254514	85254576	.	-	.	gene_id "XLOC_000772"; transcript_id "TCONS_00001037"; exon_number "14"; oId "CUFF.454.2"; tss_id "TSS863"; gene_symbol "C130026I21Rik";
chr1	Cufflinks	exon	85259695	85259866	.	-	.	gene_id "XLOC_000772"; transcript_id "TCONS_00001037"; exon_number "15"; oId "CUFF.454.2"; tss_id "TSS863"; gene_symbol "C130026I21Rik";
chr1	Cufflinks	exon	85260737	85260899	.	-	.	gene_id "XLOC_000772"; transcript_id "TCONS_00001037"; exon_number "16"; oId "CUFF.454.2"; tss_id "TSS863"; gene_symbol "C130026I21Rik";
chr1	Cufflinks	exon	85270033	85270163	.	-	.	gene_id "XLOC_000772"; transcript_id "TCONS_00001037"; exon_number "17"; oId "CUFF.454.2"; tss_id "TSS863"; gene_symbol "C130026I21Rik";
chr1	Cufflinks	exon	85270287	85270572	.	-	.	gene_id "XLOC_000772"; transcript_id "TCONS_00001037"; exon_number "18"; oId "CUFF.454.2"; tss_id "TSS863"; gene_symbol "C130026I21Rik";
chr1	Cufflinks	exon	85111349	85112483	.	-	.	gene_id "XLOC_000772"; transcript_id "TCONS_00001038"; exon_number "1"; oId "CUFF.454.3"; tss_id "TSS862"; gene_symbol "C130026I21Rik";
chr1	Cufflinks	exon	85259741	85259866	.	-	.	gene_id "XLOC_000772"; transcript_id "TCONS_00001038"; exon_number "2"; oId "CUFF.454.3"; tss_id "TSS862"; gene_symbol "C130026I21Rik";
chr1	Cufflinks	exon	85260737	85260899	.	-	.	gene_id "XLOC_000772"; transcript_id "TCONS_00001038"; exon_number "3"; oId "CUFF.454.3"; tss_id "TSS862"; gene_symbol "C130026I21Rik";
chr1	Cufflinks	exon	85270033	85270214	.	-	.	gene_id "XLOC_000772"; transcript_id "TCONS_00001038"; exon_number "4"; oId "CUFF.454.3"; tss_id "TSS862"; gene_symbol "C130026I21Rik";
chr1	Cufflinks	exon	85241289	85241897	.	-	.	gene_id "XLOC_000772"; transcript_id "TCONS_00001040"; exon_number "1"; oId "CUFF.454.4"; tss_id "TSS863"; gene_symbol "C130026I21Rik";
chr1	Cufflinks	exon	85248299	85248379	.	-	.	gene_id "XLOC_000772"; transcript_id "TCONS_00001040"; exon_number "2"; oId "CUFF.454.4"; tss_id "TSS863"; gene_symbol "C130026I21Rik";
chr1	Cufflinks	exon	85254103	85254183	.	-	.	gene_id "XLOC_000772"; transcript_id "TCONS_00001040"; exon_number "3"; oId "CUFF.454.4"; tss_id "TSS863"; gene_symbol "C130026I21Rik";
chr1	Cufflinks	exon	85254514	85254576	.	-	.	gene_id "XLOC_000772"; transcript_id "TCONS_00001040"; exon_number "4"; oId "CUFF.454.4"; tss_id "TSS863"; gene_symbol "C130026I21Rik";
chr1	Cufflinks	exon	85257386	85257469	.	-	.	gene_id "XLOC_000772"; transcript_id "TCONS_00001040"; exon_number "5"; oId "CUFF.454.4"; tss_id "TSS863"; gene_symbol "C130026I21Rik";
chr1	Cufflinks	exon	85259695	85259866	.	-	.	gene_id "XLOC_000772"; transcript_id "TCONS_00001040"; exon_number "6"; oId "CUFF.454.4"; tss_id "TSS863"; gene_symbol "C130026I21Rik";
chr1	Cufflinks	exon	85260737	85260899	.	-	.	gene_id "XLOC_000772"; transcript_id "TCONS_00001040"; exon_number "7"; oId "CUFF.454.4"; tss_id "TSS863"; gene_symbol "C130026I21Rik";
chr1	Cufflinks	exon	85270033	85270163	.	-	.	gene_id "XLOC_000772"; transcript_id "TCONS_00001040"; exon_number "8"; oId "CUFF.454.4"; tss_id "TSS863"; gene_symbol "C130026I21Rik";
chr1	Cufflinks	exon	85270513	85270557	.	-	.	gene_id "XLOC_000772"; transcript_id "TCONS_00001040"; exon_number "9"; oId "CUFF.454.4"; tss_id "TSS863"; gene_symbol "C130026I21Rik";
chr1	Cufflinks	exon	85241289	85241897	.	-	.	gene_id "XLOC_000772"; transcript_id "TCONS_00001041"; exon_number "1"; oId "CUFF.454.5"; tss_id "TSS863"; gene_symbol "C130026I21Rik";
chr1	Cufflinks	exon	85248299	85248379	.	-	.	gene_id "XLOC_000772"; transcript_id "TCONS_00001041"; exon_number "2"; oId "CUFF.454.5"; tss_id "TSS863"; gene_symbol "C130026I21Rik";
chr1	Cufflinks	exon	85254103	85254183	.	-	.	gene_id "XLOC_000772"; transcript_id "TCONS_00001041"; exon_number "3"; oId "CUFF.454.5"; tss_id "TSS863"; gene_symbol "C130026I21Rik";
chr1	Cufflinks	exon	85254514	85254576	.	-	.	gene_id "XLOC_000772"; transcript_id "TCONS_00001041"; exon_number "4"; oId "CUFF.454.5"; tss_id "TSS863"; gene_symbol "C130026I21Rik";
chr1	Cufflinks	exon	85259695	85259866	.	-	.	gene_id "XLOC_000772"; transcript_id "TCONS_00001041"; exon_number "5"; oId "CUFF.454.5"; tss_id "TSS863"; gene_symbol "C130026I21Rik";
chr1	Cufflinks	exon	85260737	85260899	.	-	.	gene_id "XLOC_000772"; transcript_id "TCONS_00001041"; exon_number "6"; oId "CUFF.454.5"; tss_id "TSS863"; gene_symbol "C130026I21Rik";
chr1	Cufflinks	exon	85270033	85270163	.	-	.	gene_id "XLOC_000772"; transcript_id "TCONS_00001041"; exon_number "7"; oId "CUFF.454.5"; tss_id "TSS863"; gene_symbol "C130026I21Rik";
chr1	Cufflinks	exon	85270513	85270590	.	-	.	gene_id "XLOC_000772"; transcript_id "TCONS_00001041"; exon_number "8"; oId "CUFF.454.5"; tss_id "TSS863"; gene_symbol "C130026I21Rik";
chr1	Cufflinks	exon	85246710	85248235	.	-	.	gene_id "XLOC_000772"; transcript_id "TCONS_00001042"; exon_number "1"; oId "CUFF.454.7"; tss_id "TSS864"; gene_symbol "C130026I21Rik";
chr1	Cufflinks	exon	85246710	85247148	.	-	.	gene_id "XLOC_000772"; transcript_id "TCONS_00001043"; exon_number "1"; oId "CUFF.454.6"; tss_id "TSS863"; gene_symbol "C130026I21Rik";
chr1	Cufflinks	exon	85248299	85248379	.	-	.	gene_id "XLOC_000772"; transcript_id "TCONS_00001043"; exon_number "2"; oId "CUFF.454.6"; tss_id "TSS863"; gene_symbol "C130026I21Rik";
chr1	Cufflinks	exon	85254103	85254183	.	-	.	gene_id "XLOC_000772"; transcript_id "TCONS_00001043"; exon_number "3"; oId "CUFF.454.6"; tss_id "TSS863"; gene_symbol "C130026I21Rik";
chr1	Cufflinks	exon	85254514	85254576	.	-	.	gene_id "XLOC_000772"; transcript_id "TCONS_00001043"; exon_number "4"; oId "CUFF.454.6"; tss_id "TSS863"; gene_symbol "C130026I21Rik";
chr1	Cufflinks	exon	85259695	85259866	.	-	.	gene_id "XLOC_000772"; transcript_id "TCONS_00001043"; exon_number "5"; oId "CUFF.454.6"; tss_id "TSS863"; gene_symbol "C130026I21Rik";
chr1	Cufflinks	exon	85260737	85260899	.	-	.	gene_id "XLOC_000772"; transcript_id "TCONS_00001043"; exon_number "6"; oId "CUFF.454.6"; tss_id "TSS863"; gene_symbol "C130026I21Rik";
chr1	Cufflinks	exon	85270033	85270163	.	-	.	gene_id "XLOC_000772"; transcript_id "TCONS_00001043"; exon_number "7"; oId "CUFF.454.6"; tss_id "TSS863"; gene_symbol "C130026I21Rik";
chr1	Cufflinks	exon	85270513	85270548	.	-	.	gene_id "XLOC_000772"; transcript_id "TCONS_00001043"; exon_number "8"; oId "CUFF.454.6"; tss_id "TSS863"; gene_symbol "C130026I21Rik";
chr1	Cufflinks	exon	85246710	85247139	.	-	.	gene_id "XLOC_000772"; transcript_id "TCONS_00001045"; exon_number "1"; oId "CUFF.454.9"; tss_id "TSS863"; gene_symbol "C130026I21Rik";
chr1	Cufflinks	exon	85248299	85248379	.	-	.	gene_id "XLOC_000772"; transcript_id "TCONS_00001045"; exon_number "2"; oId "CUFF.454.9"; tss_id "TSS863"; gene_symbol "C130026I21Rik";
chr1	Cufflinks	exon	85254103	85254183	.	-	.	gene_id "XLOC_000772"; transcript_id "TCONS_00001045"; exon_number "3"; oId "CUFF.454.9"; tss_id "TSS863"; gene_symbol "C130026I21Rik";
chr1	Cufflinks	exon	85254514	85254576	.	-	.	gene_id "XLOC_000772"; transcript_id "TCONS_00001045"; exon_number "4"; oId "CUFF.454.9"; tss_id "TSS863"; gene_symbol "C130026I21Rik";
chr1	Cufflinks	exon	85257386	85257469	.	-	.	gene_id "XLOC_000772"; transcript_id "TCONS_00001045"; exon_number "5"; oId "CUFF.454.9"; tss_id "TSS863"; gene_symbol "C130026I21Rik";
chr1	Cufflinks	exon	85259695	85259866	.	-	.	gene_id "XLOC_000772"; transcript_id "TCONS_00001045"; exon_number "6"; oId "CUFF.454.9"; tss_id "TSS863"; gene_symbol "C130026I21Rik";
chr1	Cufflinks	exon	85260737	85260899	.	-	.	gene_id "XLOC_000772"; transcript_id "TCONS_00001045"; exon_number "7"; oId "CUFF.454.9"; tss_id "TSS863"; gene_symbol "C130026I21Rik";
chr1	Cufflinks	exon	85270033	85270163	.	-	.	gene_id "XLOC_000772"; transcript_id "TCONS_00001045"; exon_number "8"; oId "CUFF.454.9"; tss_id "TSS863"; gene_symbol "C130026I21Rik";
chr1	Cufflinks	exon	85270287	85270549	.	-	.	gene_id "XLOC_000772"; transcript_id "TCONS_00001045"; exon_number "9"; oId "CUFF.454.9"; tss_id "TSS863"; gene_symbol "C130026I21Rik";
chr1	Cufflinks	exon	85246710	85247138	.	-	.	gene_id "XLOC_000772"; transcript_id "TCONS_00001044"; exon_number "1"; oId "CUFF.454.8"; tss_id "TSS863"; gene_symbol "C130026I21Rik";
chr1	Cufflinks	exon	85248299	85248379	.	-	.	gene_id "XLOC_000772"; transcript_id "TCONS_00001044"; exon_number "2"; oId "CUFF.454.8"; tss_id "TSS863"; gene_symbol "C130026I21Rik";
chr1	Cufflinks	exon	85254103	85254183	.	-	.	gene_id "XLOC_000772"; transcript_id "TCONS_00001044"; exon_number "3"; oId "CUFF.454.8"; tss_id "TSS863"; gene_symbol "C130026I21Rik";
chr1	Cufflinks	exon	85254514	85254576	.	-	.	gene_id "XLOC_000772"; transcript_id "TCONS_00001044"; exon_number "4"; oId "CUFF.454.8"; tss_id "TSS863"; gene_symbol "C130026I21Rik";
chr1	Cufflinks	exon	85257386	85257469	.	-	.	gene_id "XLOC_000772"; transcript_id "TCONS_00001044"; exon_number "5"; oId "CUFF.454.8"; tss_id "TSS863"; gene_symbol "C130026I21Rik";
chr1	Cufflinks	exon	85259695	85259866	.	-	.	gene_id "XLOC_000772"; transcript_id "TCONS_00001044"; exon_number "6"; oId "CUFF.454.8"; tss_id "TSS863"; gene_symbol "C130026I21Rik";
chr1	Cufflinks	exon	85260737	85260899	.	-	.	gene_id "XLOC_000772"; transcript_id "TCONS_00001044"; exon_number "7"; oId "CUFF.454.8"; tss_id "TSS863"; gene_symbol "C130026I21Rik";
chr1	Cufflinks	exon	85270033	85270163	.	-	.	gene_id "XLOC_000772"; transcript_id "TCONS_00001044"; exon_number "8"; oId "CUFF.454.8"; tss_id "TSS863"; gene_symbol "C130026I21Rik";
chr1	Cufflinks	exon	85270287	85270549	.	-	.	gene_id "XLOC_000772"; transcript_id "TCONS_00001044"; exon_number "9"; oId "CUFF.454.8"; tss_id "TSS863"; gene_symbol "C130026I21Rik";
chr1	Cufflinks	exon	85246710	85247139	.	-	.	gene_id "XLOC_000772"; transcript_id "TCONS_00001046"; exon_number "1"; oId "CUFF.454.10"; tss_id "TSS863"; gene_symbol "C130026I21Rik";
chr1	Cufflinks	exon	85248299	85248379	.	-	.	gene_id "XLOC_000772"; transcript_id "TCONS_00001046"; exon_number "2"; oId "CUFF.454.10"; tss_id "TSS863"; gene_symbol "C130026I21Rik";
chr1	Cufflinks	exon	85254103	85254183	.	-	.	gene_id "XLOC_000772"; transcript_id "TCONS_00001046"; exon_number "3"; oId "CUFF.454.10"; tss_id "TSS863"; gene_symbol "C130026I21Rik";
chr1	Cufflinks	exon	85254514	85254576	.	-	.	gene_id "XLOC_000772"; transcript_id "TCONS_00001046"; exon_number "4"; oId "CUFF.454.10"; tss_id "TSS863"; gene_symbol "C130026I21Rik";
chr1	Cufflinks	exon	85259695	85259866	.	-	.	gene_id "XLOC_000772"; transcript_id "TCONS_00001046"; exon_number "5"; oId "CUFF.454.10"; tss_id "TSS863"; gene_symbol "C130026I21Rik";
chr1	Cufflinks	exon	85260737	85260899	.	-	.	gene_id "XLOC_000772"; transcript_id "TCONS_00001046"; exon_number "6"; oId "CUFF.454.10"; tss_id "TSS863"; gene_symbol "C130026I21Rik";
chr1	Cufflinks	exon	85270033	85270163	.	-	.	gene_id "XLOC_000772"; transcript_id "TCONS_00001046"; exon_number "7"; oId "CUFF.454.10"; tss_id "TSS863"; gene_symbol "C130026I21Rik";
chr1	Cufflinks	exon	85270287	85270572	.	-	.	gene_id "XLOC_000772"; transcript_id "TCONS_00001046"; exon_number "8"; oId "CUFF.454.10"; tss_id "TSS863"; gene_symbol "C130026I21Rik";
chr1	Cufflinks	exon	85570738	85571334	.	-	.	gene_id "XLOC_000774"; transcript_id "TCONS_00001048"; exon_number "1"; oId "CUFF.462.2"; tss_id "TSS866"; gene_symbol "Sp110";
chr1	Cufflinks	exon	85583512	85583580	.	-	.	gene_id "XLOC_000774"; transcript_id "TCONS_00001048"; exon_number "2"; oId "CUFF.462.2"; tss_id "TSS866"; gene_symbol "Sp110";
chr1	Cufflinks	exon	85584903	85585055	.	-	.	gene_id "XLOC_000774"; transcript_id "TCONS_00001048"; exon_number "3"; oId "CUFF.462.2"; tss_id "TSS866"; gene_symbol "Sp110";
chr1	Cufflinks	exon	85586215	85586295	.	-	.	gene_id "XLOC_000774"; transcript_id "TCONS_00001048"; exon_number "4"; oId "CUFF.462.2"; tss_id "TSS866"; gene_symbol "Sp110";
chr1	Cufflinks	exon	85587462	85587539	.	-	.	gene_id "XLOC_000774"; transcript_id "TCONS_00001048"; exon_number "5"; oId "CUFF.462.2"; tss_id "TSS866"; gene_symbol "Sp110";
chr1	Cufflinks	exon	85589114	85589191	.	-	.	gene_id "XLOC_000774"; transcript_id "TCONS_00001048"; exon_number "6"; oId "CUFF.462.2"; tss_id "TSS866"; gene_symbol "Sp110";
chr1	Cufflinks	exon	85591523	85591789	.	-	.	gene_id "XLOC_000774"; transcript_id "TCONS_00001048"; exon_number "7"; oId "CUFF.462.2"; tss_id "TSS866"; gene_symbol "Sp110";
chr1	Cufflinks	exon	85594265	85594433	.	-	.	gene_id "XLOC_000774"; transcript_id "TCONS_00001048"; exon_number "8"; oId "CUFF.462.2"; tss_id "TSS866"; gene_symbol "Sp110";
chr1	Cufflinks	exon	85595962	85596109	.	-	.	gene_id "XLOC_000774"; transcript_id "TCONS_00001048"; exon_number "9"; oId "CUFF.462.2"; tss_id "TSS866"; gene_symbol "Sp110";
chr1	Cufflinks	exon	85603835	85603922	.	-	.	gene_id "XLOC_000774"; transcript_id "TCONS_00001048"; exon_number "10"; oId "CUFF.462.2"; tss_id "TSS866"; gene_symbol "Sp110";
chr1	Cufflinks	exon	85570738	85571334	.	-	.	gene_id "XLOC_000774"; transcript_id "TCONS_00001047"; exon_number "1"; oId "CUFF.462.1"; tss_id "TSS866"; gene_symbol "Sp110";
chr1	Cufflinks	exon	85583512	85583580	.	-	.	gene_id "XLOC_000774"; transcript_id "TCONS_00001047"; exon_number "2"; oId "CUFF.462.1"; tss_id "TSS866"; gene_symbol "Sp110";
chr1	Cufflinks	exon	85584903	85585052	.	-	.	gene_id "XLOC_000774"; transcript_id "TCONS_00001047"; exon_number "3"; oId "CUFF.462.1"; tss_id "TSS866"; gene_symbol "Sp110";
chr1	Cufflinks	exon	85586215	85586295	.	-	.	gene_id "XLOC_000774"; transcript_id "TCONS_00001047"; exon_number "4"; oId "CUFF.462.1"; tss_id "TSS866"; gene_symbol "Sp110";
chr1	Cufflinks	exon	85587462	85587539	.	-	.	gene_id "XLOC_000774"; transcript_id "TCONS_00001047"; exon_number "5"; oId "CUFF.462.1"; tss_id "TSS866"; gene_symbol "Sp110";
chr1	Cufflinks	exon	85589114	85589191	.	-	.	gene_id "XLOC_000774"; transcript_id "TCONS_00001047"; exon_number "6"; oId "CUFF.462.1"; tss_id "TSS866"; gene_symbol "Sp110";
chr1	Cufflinks	exon	85591523	85591789	.	-	.	gene_id "XLOC_000774"; transcript_id "TCONS_00001047"; exon_number "7"; oId "CUFF.462.1"; tss_id "TSS866"; gene_symbol "Sp110";
chr1	Cufflinks	exon	85594265	85594433	.	-	.	gene_id "XLOC_000774"; transcript_id "TCONS_00001047"; exon_number "8"; oId "CUFF.462.1"; tss_id "TSS866"; gene_symbol "Sp110";
chr1	Cufflinks	exon	85595962	85596109	.	-	.	gene_id "XLOC_000774"; transcript_id "TCONS_00001047"; exon_number "9"; oId "CUFF.462.1"; tss_id "TSS866"; gene_symbol "Sp110";
chr1	Cufflinks	exon	85603835	85603922	.	-	.	gene_id "XLOC_000774"; transcript_id "TCONS_00001047"; exon_number "10"; oId "CUFF.462.1"; tss_id "TSS866"; gene_symbol "Sp110";
chr1	Cufflinks	exon	85570738	85571334	.	-	.	gene_id "XLOC_000774"; transcript_id "TCONS_00001049"; exon_number "1"; oId "CUFF.462.3"; tss_id "TSS866"; gene_symbol "Sp110";
chr1	Cufflinks	exon	85583512	85583580	.	-	.	gene_id "XLOC_000774"; transcript_id "TCONS_00001049"; exon_number "2"; oId "CUFF.462.3"; tss_id "TSS866"; gene_symbol "Sp110";
chr1	Cufflinks	exon	85584903	85585064	.	-	.	gene_id "XLOC_000774"; transcript_id "TCONS_00001049"; exon_number "3"; oId "CUFF.462.3"; tss_id "TSS866"; gene_symbol "Sp110";
chr1	Cufflinks	exon	85586215	85586295	.	-	.	gene_id "XLOC_000774"; transcript_id "TCONS_00001049"; exon_number "4"; oId "CUFF.462.3"; tss_id "TSS866"; gene_symbol "Sp110";
chr1	Cufflinks	exon	85587462	85587539	.	-	.	gene_id "XLOC_000774"; transcript_id "TCONS_00001049"; exon_number "5"; oId "CUFF.462.3"; tss_id "TSS866"; gene_symbol "Sp110";
chr1	Cufflinks	exon	85589114	85589191	.	-	.	gene_id "XLOC_000774"; transcript_id "TCONS_00001049"; exon_number "6"; oId "CUFF.462.3"; tss_id "TSS866"; gene_symbol "Sp110";
chr1	Cufflinks	exon	85591523	85591789	.	-	.	gene_id "XLOC_000774"; transcript_id "TCONS_00001049"; exon_number "7"; oId "CUFF.462.3"; tss_id "TSS866"; gene_symbol "Sp110";
chr1	Cufflinks	exon	85594265	85594433	.	-	.	gene_id "XLOC_000774"; transcript_id "TCONS_00001049"; exon_number "8"; oId "CUFF.462.3"; tss_id "TSS866"; gene_symbol "Sp110";
chr1	Cufflinks	exon	85595962	85596109	.	-	.	gene_id "XLOC_000774"; transcript_id "TCONS_00001049"; exon_number "9"; oId "CUFF.462.3"; tss_id "TSS866"; gene_symbol "Sp110";
chr1	Cufflinks	exon	85598629	85598779	.	-	.	gene_id "XLOC_000774"; transcript_id "TCONS_00001049"; exon_number "10"; oId "CUFF.462.3"; tss_id "TSS866"; gene_symbol "Sp110";
chr1	Cufflinks	exon	85603835	85603975	.	-	.	gene_id "XLOC_000774"; transcript_id "TCONS_00001049"; exon_number "11"; oId "CUFF.462.3"; tss_id "TSS866"; gene_symbol "Sp110";
chr1	Cufflinks	exon	85576902	85577345	.	-	.	gene_id "XLOC_000774"; transcript_id "TCONS_00001050"; exon_number "1"; oId "CUFF.462.5"; tss_id "TSS867"; gene_symbol "Sp110";
chr1	Cufflinks	exon	85579057	85579199	.	-	.	gene_id "XLOC_000774"; transcript_id "TCONS_00001050"; exon_number "2"; oId "CUFF.462.5"; tss_id "TSS867"; gene_symbol "Sp110";
chr1	Cufflinks	exon	85579644	85579745	.	-	.	gene_id "XLOC_000774"; transcript_id "TCONS_00001050"; exon_number "3"; oId "CUFF.462.5"; tss_id "TSS867"; gene_symbol "Sp110";
chr1	Cufflinks	exon	85583512	85583580	.	-	.	gene_id "XLOC_000774"; transcript_id "TCONS_00001050"; exon_number "4"; oId "CUFF.462.5"; tss_id "TSS867"; gene_symbol "Sp110";
chr1	Cufflinks	exon	85584903	85585064	.	-	.	gene_id "XLOC_000774"; transcript_id "TCONS_00001050"; exon_number "5"; oId "CUFF.462.5"; tss_id "TSS867"; gene_symbol "Sp110";
chr1	Cufflinks	exon	85586215	85586295	.	-	.	gene_id "XLOC_000774"; transcript_id "TCONS_00001050"; exon_number "6"; oId "CUFF.462.5"; tss_id "TSS867"; gene_symbol "Sp110";
chr1	Cufflinks	exon	85587462	85587539	.	-	.	gene_id "XLOC_000774"; transcript_id "TCONS_00001050"; exon_number "7"; oId "CUFF.462.5"; tss_id "TSS867"; gene_symbol "Sp110";
chr1	Cufflinks	exon	85589114	85589191	.	-	.	gene_id "XLOC_000774"; transcript_id "TCONS_00001050"; exon_number "8"; oId "CUFF.462.5"; tss_id "TSS867"; gene_symbol "Sp110";
chr1	Cufflinks	exon	85594265	85594433	.	-	.	gene_id "XLOC_000774"; transcript_id "TCONS_00001050"; exon_number "9"; oId "CUFF.462.5"; tss_id "TSS867"; gene_symbol "Sp110";
chr1	Cufflinks	exon	85595962	85596109	.	-	.	gene_id "XLOC_000774"; transcript_id "TCONS_00001050"; exon_number "10"; oId "CUFF.462.5"; tss_id "TSS867"; gene_symbol "Sp110";
chr1	Cufflinks	exon	85598277	85598396	.	-	.	gene_id "XLOC_000774"; transcript_id "TCONS_00001050"; exon_number "11"; oId "CUFF.462.5"; tss_id "TSS867"; gene_symbol "Sp110";
chr1	Cufflinks	exon	85598629	85598730	.	-	.	gene_id "XLOC_000774"; transcript_id "TCONS_00001050"; exon_number "12"; oId "CUFF.462.5"; tss_id "TSS867"; gene_symbol "Sp110";
chr1	Cufflinks	exon	85576902	85577345	.	-	.	gene_id "XLOC_000774"; transcript_id "TCONS_00001052"; exon_number "1"; oId "CUFF.462.6"; tss_id "TSS866"; gene_symbol "Sp110";
chr1	Cufflinks	exon	85579057	85579199	.	-	.	gene_id "XLOC_000774"; transcript_id "TCONS_00001052"; exon_number "2"; oId "CUFF.462.6"; tss_id "TSS866"; gene_symbol "Sp110";
chr1	Cufflinks	exon	85579644	85579745	.	-	.	gene_id "XLOC_000774"; transcript_id "TCONS_00001052"; exon_number "3"; oId "CUFF.462.6"; tss_id "TSS866"; gene_symbol "Sp110";
chr1	Cufflinks	exon	85583512	85583580	.	-	.	gene_id "XLOC_000774"; transcript_id "TCONS_00001052"; exon_number "4"; oId "CUFF.462.6"; tss_id "TSS866"; gene_symbol "Sp110";
chr1	Cufflinks	exon	85584903	85585052	.	-	.	gene_id "XLOC_000774"; transcript_id "TCONS_00001052"; exon_number "5"; oId "CUFF.462.6"; tss_id "TSS866"; gene_symbol "Sp110";
chr1	Cufflinks	exon	85586215	85586295	.	-	.	gene_id "XLOC_000774"; transcript_id "TCONS_00001052"; exon_number "6"; oId "CUFF.462.6"; tss_id "TSS866"; gene_symbol "Sp110";
chr1	Cufflinks	exon	85587462	85587539	.	-	.	gene_id "XLOC_000774"; transcript_id "TCONS_00001052"; exon_number "7"; oId "CUFF.462.6"; tss_id "TSS866"; gene_symbol "Sp110";
chr1	Cufflinks	exon	85589114	85589191	.	-	.	gene_id "XLOC_000774"; transcript_id "TCONS_00001052"; exon_number "8"; oId "CUFF.462.6"; tss_id "TSS866"; gene_symbol "Sp110";
chr1	Cufflinks	exon	85591523	85591789	.	-	.	gene_id "XLOC_000774"; transcript_id "TCONS_00001052"; exon_number "9"; oId "CUFF.462.6"; tss_id "TSS866"; gene_symbol "Sp110";
chr1	Cufflinks	exon	85594265	85594433	.	-	.	gene_id "XLOC_000774"; transcript_id "TCONS_00001052"; exon_number "10"; oId "CUFF.462.6"; tss_id "TSS866"; gene_symbol "Sp110";
chr1	Cufflinks	exon	85595962	85596109	.	-	.	gene_id "XLOC_000774"; transcript_id "TCONS_00001052"; exon_number "11"; oId "CUFF.462.6"; tss_id "TSS866"; gene_symbol "Sp110";
chr1	Cufflinks	exon	85598629	85598779	.	-	.	gene_id "XLOC_000774"; transcript_id "TCONS_00001052"; exon_number "12"; oId "CUFF.462.6"; tss_id "TSS866"; gene_symbol "Sp110";
chr1	Cufflinks	exon	85603835	85603976	.	-	.	gene_id "XLOC_000774"; transcript_id "TCONS_00001052"; exon_number "13"; oId "CUFF.462.6"; tss_id "TSS866"; gene_symbol "Sp110";
chr1	Cufflinks	exon	85576902	85577345	.	-	.	gene_id "XLOC_000774"; transcript_id "TCONS_00001051"; exon_number "1"; oId "CUFF.462.4"; tss_id "TSS866"; gene_symbol "Sp110";
chr1	Cufflinks	exon	85579057	85579199	.	-	.	gene_id "XLOC_000774"; transcript_id "TCONS_00001051"; exon_number "2"; oId "CUFF.462.4"; tss_id "TSS866"; gene_symbol "Sp110";
chr1	Cufflinks	exon	85579644	85579745	.	-	.	gene_id "XLOC_000774"; transcript_id "TCONS_00001051"; exon_number "3"; oId "CUFF.462.4"; tss_id "TSS866"; gene_symbol "Sp110";
chr1	Cufflinks	exon	85583512	85583580	.	-	.	gene_id "XLOC_000774"; transcript_id "TCONS_00001051"; exon_number "4"; oId "CUFF.462.4"; tss_id "TSS866"; gene_symbol "Sp110";
chr1	Cufflinks	exon	85584903	85585064	.	-	.	gene_id "XLOC_000774"; transcript_id "TCONS_00001051"; exon_number "5"; oId "CUFF.462.4"; tss_id "TSS866"; gene_symbol "Sp110";
chr1	Cufflinks	exon	85586215	85586295	.	-	.	gene_id "XLOC_000774"; transcript_id "TCONS_00001051"; exon_number "6"; oId "CUFF.462.4"; tss_id "TSS866"; gene_symbol "Sp110";
chr1	Cufflinks	exon	85587462	85587539	.	-	.	gene_id "XLOC_000774"; transcript_id "TCONS_00001051"; exon_number "7"; oId "CUFF.462.4"; tss_id "TSS866"; gene_symbol "Sp110";
chr1	Cufflinks	exon	85589114	85589191	.	-	.	gene_id "XLOC_000774"; transcript_id "TCONS_00001051"; exon_number "8"; oId "CUFF.462.4"; tss_id "TSS866"; gene_symbol "Sp110";
chr1	Cufflinks	exon	85591523	85591789	.	-	.	gene_id "XLOC_000774"; transcript_id "TCONS_00001051"; exon_number "9"; oId "CUFF.462.4"; tss_id "TSS866"; gene_symbol "Sp110";
chr1	Cufflinks	exon	85594265	85594433	.	-	.	gene_id "XLOC_000774"; transcript_id "TCONS_00001051"; exon_number "10"; oId "CUFF.462.4"; tss_id "TSS866"; gene_symbol "Sp110";
chr1	Cufflinks	exon	85595962	85596109	.	-	.	gene_id "XLOC_000774"; transcript_id "TCONS_00001051"; exon_number "11"; oId "CUFF.462.4"; tss_id "TSS866"; gene_symbol "Sp110";
chr1	Cufflinks	exon	85598629	85598779	.	-	.	gene_id "XLOC_000774"; transcript_id "TCONS_00001051"; exon_number "12"; oId "CUFF.462.4"; tss_id "TSS866"; gene_symbol "Sp110";
chr1	Cufflinks	exon	85603835	85603976	.	-	.	gene_id "XLOC_000774"; transcript_id "TCONS_00001051"; exon_number "13"; oId "CUFF.462.4"; tss_id "TSS866"; gene_symbol "Sp110";
chr1	Cufflinks	exon	85583562	85583580	.	-	.	gene_id "XLOC_000774"; transcript_id "TCONS_00001053"; exon_number "1"; oId "CUFF.462.7"; tss_id "TSS866"; gene_symbol "Sp110";
chr1	Cufflinks	exon	85584903	85585055	.	-	.	gene_id "XLOC_000774"; transcript_id "TCONS_00001053"; exon_number "2"; oId "CUFF.462.7"; tss_id "TSS866"; gene_symbol "Sp110";
chr1	Cufflinks	exon	85586215	85586295	.	-	.	gene_id "XLOC_000774"; transcript_id "TCONS_00001053"; exon_number "3"; oId "CUFF.462.7"; tss_id "TSS866"; gene_symbol "Sp110";
chr1	Cufflinks	exon	85587462	85587539	.	-	.	gene_id "XLOC_000774"; transcript_id "TCONS_00001053"; exon_number "4"; oId "CUFF.462.7"; tss_id "TSS866"; gene_symbol "Sp110";
chr1	Cufflinks	exon	85589114	85589191	.	-	.	gene_id "XLOC_000774"; transcript_id "TCONS_00001053"; exon_number "5"; oId "CUFF.462.7"; tss_id "TSS866"; gene_symbol "Sp110";
chr1	Cufflinks	exon	85591523	85591789	.	-	.	gene_id "XLOC_000774"; transcript_id "TCONS_00001053"; exon_number "6"; oId "CUFF.462.7"; tss_id "TSS866"; gene_symbol "Sp110";
chr1	Cufflinks	exon	85594265	85594433	.	-	.	gene_id "XLOC_000774"; transcript_id "TCONS_00001053"; exon_number "7"; oId "CUFF.462.7"; tss_id "TSS866"; gene_symbol "Sp110";
chr1	Cufflinks	exon	85595962	85596109	.	-	.	gene_id "XLOC_000774"; transcript_id "TCONS_00001053"; exon_number "8"; oId "CUFF.462.7"; tss_id "TSS866"; gene_symbol "Sp110";
chr1	Cufflinks	exon	85598629	85598779	.	-	.	gene_id "XLOC_000774"; transcript_id "TCONS_00001053"; exon_number "9"; oId "CUFF.462.7"; tss_id "TSS866"; gene_symbol "Sp110";
chr1	Cufflinks	exon	85603835	85603976	.	-	.	gene_id "XLOC_000774"; transcript_id "TCONS_00001053"; exon_number "10"; oId "CUFF.462.7"; tss_id "TSS866"; gene_symbol "Sp110";
chr1	Cufflinks	exon	85594888	85595191	.	-	.	gene_id "XLOC_000774"; transcript_id "TCONS_00001055"; exon_number "1"; oId "CUFF.462.10"; tss_id "TSS869"; gene_symbol "Sp110";
chr1	Cufflinks	exon	85595962	85596109	.	-	.	gene_id "XLOC_000774"; transcript_id "TCONS_00001055"; exon_number "2"; oId "CUFF.462.10"; tss_id "TSS869"; gene_symbol "Sp110";
chr1	Cufflinks	exon	85598277	85598391	.	-	.	gene_id "XLOC_000774"; transcript_id "TCONS_00001055"; exon_number "3"; oId "CUFF.462.10"; tss_id "TSS869"; gene_symbol "Sp110";
chr1	Cufflinks	exon	85594888	85595191	.	-	.	gene_id "XLOC_000774"; transcript_id "TCONS_00001056"; exon_number "1"; oId "CUFF.462.9"; tss_id "TSS866"; gene_symbol "Sp110";
chr1	Cufflinks	exon	85595962	85596109	.	-	.	gene_id "XLOC_000774"; transcript_id "TCONS_00001056"; exon_number "2"; oId "CUFF.462.9"; tss_id "TSS866"; gene_symbol "Sp110";
chr1	Cufflinks	exon	85598629	85598779	.	-	.	gene_id "XLOC_000774"; transcript_id "TCONS_00001056"; exon_number "3"; oId "CUFF.462.9"; tss_id "TSS866"; gene_symbol "Sp110";
chr1	Cufflinks	exon	85603835	85603891	.	-	.	gene_id "XLOC_000774"; transcript_id "TCONS_00001056"; exon_number "4"; oId "CUFF.462.9"; tss_id "TSS866"; gene_symbol "Sp110";
chr1	Cufflinks	exon	86350485	86350661	.	-	.	gene_id "XLOC_000777"; transcript_id "TCONS_00001060"; exon_number "1"; oId "CUFF.476.2"; tss_id "TSS872"; gene_symbol "Ncl";
chr1	Cufflinks	exon	86356594	86356741	.	-	.	gene_id "XLOC_000777"; transcript_id "TCONS_00001060"; exon_number "2"; oId "CUFF.476.2"; tss_id "TSS872"; gene_symbol "Ncl";
chr1	Cufflinks	exon	86356957	86357452	.	-	.	gene_id "XLOC_000777"; transcript_id "TCONS_00001060"; exon_number "3"; oId "CUFF.476.2"; tss_id "TSS872"; gene_symbol "Ncl";
chr1	Cufflinks	exon	86358107	86358223	.	-	.	gene_id "XLOC_000777"; transcript_id "TCONS_00001060"; exon_number "4"; oId "CUFF.476.2"; tss_id "TSS872"; gene_symbol "Ncl";
chr1	Cufflinks	exon	86359206	86359483	.	-	.	gene_id "XLOC_000777"; transcript_id "TCONS_00001060"; exon_number "5"; oId "CUFF.476.2"; tss_id "TSS872"; gene_symbol "Ncl";
chr1	Cufflinks	exon	86543016	86543583	.	-	.	gene_id "XLOC_000778"; transcript_id "TCONS_00001061"; exon_number "1"; oId "CUFF.480.3"; tss_id "TSS873"; gene_symbol "Pde6d";
chr1	Cufflinks	exon	86545702	86545807	.	-	.	gene_id "XLOC_000778"; transcript_id "TCONS_00001061"; exon_number "2"; oId "CUFF.480.3"; tss_id "TSS873"; gene_symbol "Pde6d";
chr1	Cufflinks	exon	86546657	86546782	.	-	.	gene_id "XLOC_000778"; transcript_id "TCONS_00001061"; exon_number "3"; oId "CUFF.480.3"; tss_id "TSS873"; gene_symbol "Pde6d";
chr1	Cufflinks	exon	86547529	86547617	.	-	.	gene_id "XLOC_000778"; transcript_id "TCONS_00001061"; exon_number "4"; oId "CUFF.480.3"; tss_id "TSS873"; gene_symbol "Pde6d";
chr1	Cufflinks	exon	86549244	86549360	.	-	.	gene_id "XLOC_000778"; transcript_id "TCONS_00001061"; exon_number "5"; oId "CUFF.480.3"; tss_id "TSS873"; gene_symbol "Pde6d";
chr1	Cufflinks	exon	86543016	86543583	.	-	.	gene_id "XLOC_000778"; transcript_id "TCONS_00001062"; exon_number "1"; oId "CUFF.480.2"; tss_id "TSS873"; gene_symbol "Pde6d";
chr1	Cufflinks	exon	86545702	86545807	.	-	.	gene_id "XLOC_000778"; transcript_id "TCONS_00001062"; exon_number "2"; oId "CUFF.480.2"; tss_id "TSS873"; gene_symbol "Pde6d";
chr1	Cufflinks	exon	86546657	86546782	.	-	.	gene_id "XLOC_000778"; transcript_id "TCONS_00001062"; exon_number "3"; oId "CUFF.480.2"; tss_id "TSS873"; gene_symbol "Pde6d";
chr1	Cufflinks	exon	86549244	86549376	.	-	.	gene_id "XLOC_000778"; transcript_id "TCONS_00001062"; exon_number "4"; oId "CUFF.480.2"; tss_id "TSS873"; gene_symbol "Pde6d";
chr1	Cufflinks	exon	87086692	87087340	.	-	.	gene_id "XLOC_000782"; transcript_id "TCONS_00001067"; exon_number "1"; oId "CUFF.485.2"; tss_id "TSS878"; gene_symbol "Alppl2";
chr1	Cufflinks	exon	87087429	87087545	.	-	.	gene_id "XLOC_000782"; transcript_id "TCONS_00001067"; exon_number "2"; oId "CUFF.485.2"; tss_id "TSS878"; gene_symbol "Alppl2";
chr1	Cufflinks	exon	87087658	87087849	.	-	.	gene_id "XLOC_000782"; transcript_id "TCONS_00001067"; exon_number "3"; oId "CUFF.485.2"; tss_id "TSS878"; gene_symbol "Alppl2";
chr1	Cufflinks	exon	87087933	87088067	.	-	.	gene_id "XLOC_000782"; transcript_id "TCONS_00001067"; exon_number "4"; oId "CUFF.485.2"; tss_id "TSS878"; gene_symbol "Alppl2";
chr1	Cufflinks	exon	87088174	87088246	.	-	.	gene_id "XLOC_000782"; transcript_id "TCONS_00001067"; exon_number "5"; oId "CUFF.485.2"; tss_id "TSS878"; gene_symbol "Alppl2";
chr1	Cufflinks	exon	87088356	87088490	.	-	.	gene_id "XLOC_000782"; transcript_id "TCONS_00001067"; exon_number "6"; oId "CUFF.485.2"; tss_id "TSS878"; gene_symbol "Alppl2";
chr1	Cufflinks	exon	87088706	87088878	.	-	.	gene_id "XLOC_000782"; transcript_id "TCONS_00001067"; exon_number "7"; oId "CUFF.485.2"; tss_id "TSS878"; gene_symbol "Alppl2";
chr1	Cufflinks	exon	87088950	87089125	.	-	.	gene_id "XLOC_000782"; transcript_id "TCONS_00001067"; exon_number "8"; oId "CUFF.485.2"; tss_id "TSS878"; gene_symbol "Alppl2";
chr1	Cufflinks	exon	87089273	87089388	.	-	.	gene_id "XLOC_000782"; transcript_id "TCONS_00001067"; exon_number "9"; oId "CUFF.485.2"; tss_id "TSS878"; gene_symbol "Alppl2";
chr1	Cufflinks	exon	87089495	87089611	.	-	.	gene_id "XLOC_000782"; transcript_id "TCONS_00001067"; exon_number "10"; oId "CUFF.485.2"; tss_id "TSS878"; gene_symbol "Alppl2";
chr1	Cufflinks	exon	87089700	87089826	.	-	.	gene_id "XLOC_000782"; transcript_id "TCONS_00001067"; exon_number "11"; oId "CUFF.485.2"; tss_id "TSS878"; gene_symbol "Alppl2";
chr1	Cufflinks	exon	88274727	88275097	.	-	.	gene_id "XLOC_000789"; transcript_id "TCONS_00001075"; exon_number "1"; oId "CUFF.504.1"; tss_id "TSS886"; gene_symbol "Hjurp";
chr1	Cufflinks	exon	88277219	88277285	.	-	.	gene_id "XLOC_000789"; transcript_id "TCONS_00001075"; exon_number "2"; oId "CUFF.504.1"; tss_id "TSS886"; gene_symbol "Hjurp";
chr1	Cufflinks	exon	88277374	88277581	.	-	.	gene_id "XLOC_000789"; transcript_id "TCONS_00001075"; exon_number "3"; oId "CUFF.504.1"; tss_id "TSS886"; gene_symbol "Hjurp";
chr1	Cufflinks	exon	90080877	90080952	.	-	.	gene_id "XLOC_000792"; transcript_id "TCONS_00001079"; exon_number "1"; oId "CUFF.510.2"; tss_id "TSS889"; gene_symbol "Iqca";
chr1	Cufflinks	exon	90081316	90081422	.	-	.	gene_id "XLOC_000792"; transcript_id "TCONS_00001079"; exon_number "2"; oId "CUFF.510.2"; tss_id "TSS889"; gene_symbol "Iqca";
chr1	Cufflinks	exon	90089475	90089550	.	-	.	gene_id "XLOC_000792"; transcript_id "TCONS_00001079"; exon_number "3"; oId "CUFF.510.2"; tss_id "TSS889"; gene_symbol "Iqca";
chr1	Cufflinks	exon	90089929	90090199	.	-	.	gene_id "XLOC_000792"; transcript_id "TCONS_00001079"; exon_number "4"; oId "CUFF.510.2"; tss_id "TSS889"; gene_symbol "Iqca";
chr1	Cufflinks	exon	90958135	90958999	.	-	.	gene_id "XLOC_000793"; transcript_id "TCONS_00001081"; exon_number "1"; oId "CUFF.513.2"; tss_id "TSS891"; gene_symbol "Rab17";
chr1	Cufflinks	exon	90959168	90959261	.	-	.	gene_id "XLOC_000793"; transcript_id "TCONS_00001081"; exon_number "2"; oId "CUFF.513.2"; tss_id "TSS891"; gene_symbol "Rab17";
chr1	Cufflinks	exon	90960002	90960127	.	-	.	gene_id "XLOC_000793"; transcript_id "TCONS_00001081"; exon_number "3"; oId "CUFF.513.2"; tss_id "TSS891"; gene_symbol "Rab17";
chr1	Cufflinks	exon	90961111	90961262	.	-	.	gene_id "XLOC_000793"; transcript_id "TCONS_00001081"; exon_number "4"; oId "CUFF.513.2"; tss_id "TSS891"; gene_symbol "Rab17";
chr1	Cufflinks	exon	90964144	90964303	.	-	.	gene_id "XLOC_000793"; transcript_id "TCONS_00001081"; exon_number "5"; oId "CUFF.513.2"; tss_id "TSS891"; gene_symbol "Rab17";
chr1	Cufflinks	exon	90969580	90969625	.	-	.	gene_id "XLOC_000793"; transcript_id "TCONS_00001081"; exon_number "6"; oId "CUFF.513.2"; tss_id "TSS891"; gene_symbol "Rab17";
chr1	Cufflinks	exon	92439480	92439907	.	-	.	gene_id "XLOC_000801"; transcript_id "TCONS_00001090"; exon_number "1"; oId "CUFF.526.4"; tss_id "TSS899"; gene_symbol "Ndufa10";
chr1	Cufflinks	exon	92452011	92452119	.	-	.	gene_id "XLOC_000801"; transcript_id "TCONS_00001090"; exon_number "2"; oId "CUFF.526.4"; tss_id "TSS899"; gene_symbol "Ndufa10";
chr1	Cufflinks	exon	92473663	92473746	.	-	.	gene_id "XLOC_000801"; transcript_id "TCONS_00001090"; exon_number "3"; oId "CUFF.526.4"; tss_id "TSS899"; gene_symbol "Ndufa10";
chr1	Cufflinks	exon	92439480	92439907	.	-	.	gene_id "XLOC_000801"; transcript_id "TCONS_00001091"; exon_number "1"; oId "CUFF.526.2"; tss_id "TSS899"; gene_symbol "Ndufa10";
chr1	Cufflinks	exon	92451885	92452119	.	-	.	gene_id "XLOC_000801"; transcript_id "TCONS_00001091"; exon_number "2"; oId "CUFF.526.2"; tss_id "TSS899"; gene_symbol "Ndufa10";
chr1	Cufflinks	exon	92460380	92460465	.	-	.	gene_id "XLOC_000801"; transcript_id "TCONS_00001091"; exon_number "3"; oId "CUFF.526.2"; tss_id "TSS899"; gene_symbol "Ndufa10";
chr1	Cufflinks	exon	92462291	92462345	.	-	.	gene_id "XLOC_000801"; transcript_id "TCONS_00001091"; exon_number "4"; oId "CUFF.526.2"; tss_id "TSS899"; gene_symbol "Ndufa10";
chr1	Cufflinks	exon	92463078	92463157	.	-	.	gene_id "XLOC_000801"; transcript_id "TCONS_00001091"; exon_number "5"; oId "CUFF.526.2"; tss_id "TSS899"; gene_symbol "Ndufa10";
chr1	Cufflinks	exon	92464361	92464482	.	-	.	gene_id "XLOC_000801"; transcript_id "TCONS_00001091"; exon_number "6"; oId "CUFF.526.2"; tss_id "TSS899"; gene_symbol "Ndufa10";
chr1	Cufflinks	exon	92467381	92467467	.	-	.	gene_id "XLOC_000801"; transcript_id "TCONS_00001091"; exon_number "7"; oId "CUFF.526.2"; tss_id "TSS899"; gene_symbol "Ndufa10";
chr1	Cufflinks	exon	92469863	92470078	.	-	.	gene_id "XLOC_000801"; transcript_id "TCONS_00001091"; exon_number "8"; oId "CUFF.526.2"; tss_id "TSS899"; gene_symbol "Ndufa10";
chr1	Cufflinks	exon	92470817	92470985	.	-	.	gene_id "XLOC_000801"; transcript_id "TCONS_00001091"; exon_number "9"; oId "CUFF.526.2"; tss_id "TSS899"; gene_symbol "Ndufa10";
chr1	Cufflinks	exon	92473663	92473752	.	-	.	gene_id "XLOC_000801"; transcript_id "TCONS_00001091"; exon_number "10"; oId "CUFF.526.2"; tss_id "TSS899"; gene_symbol "Ndufa10";
chr1	Cufflinks	exon	92439480	92439907	.	-	.	gene_id "XLOC_000801"; transcript_id "TCONS_00001092"; exon_number "1"; oId "CUFF.526.3"; tss_id "TSS899"; gene_symbol "Ndufa10";
chr1	Cufflinks	exon	92452011	92452119	.	-	.	gene_id "XLOC_000801"; transcript_id "TCONS_00001092"; exon_number "2"; oId "CUFF.526.3"; tss_id "TSS899"; gene_symbol "Ndufa10";
chr1	Cufflinks	exon	92460380	92460465	.	-	.	gene_id "XLOC_000801"; transcript_id "TCONS_00001092"; exon_number "3"; oId "CUFF.526.3"; tss_id "TSS899"; gene_symbol "Ndufa10";
chr1	Cufflinks	exon	92462291	92462345	.	-	.	gene_id "XLOC_000801"; transcript_id "TCONS_00001092"; exon_number "4"; oId "CUFF.526.3"; tss_id "TSS899"; gene_symbol "Ndufa10";
chr1	Cufflinks	exon	92463078	92463157	.	-	.	gene_id "XLOC_000801"; transcript_id "TCONS_00001092"; exon_number "5"; oId "CUFF.526.3"; tss_id "TSS899"; gene_symbol "Ndufa10";
chr1	Cufflinks	exon	92464361	92464482	.	-	.	gene_id "XLOC_000801"; transcript_id "TCONS_00001092"; exon_number "6"; oId "CUFF.526.3"; tss_id "TSS899"; gene_symbol "Ndufa10";
chr1	Cufflinks	exon	92467381	92467467	.	-	.	gene_id "XLOC_000801"; transcript_id "TCONS_00001092"; exon_number "7"; oId "CUFF.526.3"; tss_id "TSS899"; gene_symbol "Ndufa10";
chr1	Cufflinks	exon	92469863	92470093	.	-	.	gene_id "XLOC_000801"; transcript_id "TCONS_00001092"; exon_number "8"; oId "CUFF.526.3"; tss_id "TSS899"; gene_symbol "Ndufa10";
chr1	Cufflinks	exon	92470817	92470985	.	-	.	gene_id "XLOC_000801"; transcript_id "TCONS_00001092"; exon_number "9"; oId "CUFF.526.3"; tss_id "TSS899"; gene_symbol "Ndufa10";
chr1	Cufflinks	exon	92473663	92473767	.	-	.	gene_id "XLOC_000801"; transcript_id "TCONS_00001092"; exon_number "10"; oId "CUFF.526.3"; tss_id "TSS899"; gene_symbol "Ndufa10";
chr1	Cufflinks	exon	92637155	92637403	.	-	.	gene_id "XLOC_000802"; transcript_id "TCONS_00001096"; exon_number "1"; oId "CUFF.527.4"; tss_id "TSS901"; gene_symbol "Cops9";
chr1	Cufflinks	exon	92639687	92639759	.	-	.	gene_id "XLOC_000802"; transcript_id "TCONS_00001096"; exon_number "2"; oId "CUFF.527.4"; tss_id "TSS901"; gene_symbol "Cops9";
chr1	Cufflinks	exon	92641607	92641671	.	-	.	gene_id "XLOC_000802"; transcript_id "TCONS_00001096"; exon_number "3"; oId "CUFF.527.4"; tss_id "TSS901"; gene_symbol "Cops9";
chr1	Cufflinks	exon	92641880	92641956	.	-	.	gene_id "XLOC_000802"; transcript_id "TCONS_00001096"; exon_number "4"; oId "CUFF.527.4"; tss_id "TSS901"; gene_symbol "Cops9";
chr1	Cufflinks	exon	92714246	92715072	.	-	.	gene_id "XLOC_000803"; transcript_id "TCONS_00001098"; exon_number "1"; oId "CUFF.529.1"; tss_id "TSS902"; gene_symbol "Gm29483";
chr1	Cufflinks	exon	92717057	92717215	.	-	.	gene_id "XLOC_000803"; transcript_id "TCONS_00001098"; exon_number "2"; oId "CUFF.529.1"; tss_id "TSS902"; gene_symbol "Gm29483";
chr1	Cufflinks	exon	93705391	93705655	.	-	.	gene_id "XLOC_000809"; transcript_id "TCONS_00001104"; exon_number "1"; oId "CUFF.541.2"; tss_id "TSS908"; gene_symbol "Thap4";
chr1	Cufflinks	exon	93713088	93713425	.	-	.	gene_id "XLOC_000809"; transcript_id "TCONS_00001104"; exon_number "2"; oId "CUFF.541.2"; tss_id "TSS908"; gene_symbol "Thap4";
chr1	Cufflinks	exon	93792574	93792943	.	-	.	gene_id "XLOC_000811"; transcript_id "TCONS_00001107"; exon_number "1"; oId "CUFF.544.2"; tss_id "TSS911"; gene_symbol "Dtymk";
chr1	Cufflinks	exon	93794726	93794851	.	-	.	gene_id "XLOC_000811"; transcript_id "TCONS_00001107"; exon_number "2"; oId "CUFF.544.2"; tss_id "TSS911"; gene_symbol "Dtymk";
chr1	Cufflinks	exon	93798380	93798470	.	-	.	gene_id "XLOC_000811"; transcript_id "TCONS_00001107"; exon_number "3"; oId "CUFF.544.2"; tss_id "TSS911"; gene_symbol "Dtymk";
chr1	Cufflinks	exon	93800802	93800910	.	-	.	gene_id "XLOC_000811"; transcript_id "TCONS_00001107"; exon_number "4"; oId "CUFF.544.2"; tss_id "TSS911"; gene_symbol "Dtymk";
chr1	Cufflinks	exon	93801698	93801916	.	-	.	gene_id "XLOC_000811"; transcript_id "TCONS_00001107"; exon_number "5"; oId "CUFF.544.2"; tss_id "TSS911"; gene_symbol "Dtymk";
chr1	Cufflinks	exon	105652786	105653210	.	-	.	gene_id "XLOC_000822"; transcript_id "TCONS_00001121"; exon_number "1"; oId "CUFF.570.1"; tss_id "TSS923"; gene_symbol "Pign";
chr1	Cufflinks	exon	105655934	105656032	.	-	.	gene_id "XLOC_000822"; transcript_id "TCONS_00001121"; exon_number "2"; oId "CUFF.570.1"; tss_id "TSS923"; gene_symbol "Pign";
chr1	Cufflinks	exon	105656666	105656787	.	-	.	gene_id "XLOC_000822"; transcript_id "TCONS_00001121"; exon_number "3"; oId "CUFF.570.1"; tss_id "TSS923"; gene_symbol "Pign";
chr1	Cufflinks	exon	105657602	105657850	.	-	.	gene_id "XLOC_000822"; transcript_id "TCONS_00001121"; exon_number "4"; oId "CUFF.570.1"; tss_id "TSS923"; gene_symbol "Pign";
chr1	Cufflinks	exon	105658887	105659006	.	-	.	gene_id "XLOC_000822"; transcript_id "TCONS_00001121"; exon_number "5"; oId "CUFF.570.1"; tss_id "TSS923"; gene_symbol "Pign";
chr1	Cufflinks	exon	105659293	105659366	.	-	.	gene_id "XLOC_000822"; transcript_id "TCONS_00001121"; exon_number "6"; oId "CUFF.570.1"; tss_id "TSS923"; gene_symbol "Pign";
chr1	Cufflinks	exon	105663500	105663673	.	-	.	gene_id "XLOC_000822"; transcript_id "TCONS_00001121"; exon_number "7"; oId "CUFF.570.1"; tss_id "TSS923"; gene_symbol "Pign";
chr1	Cufflinks	exon	107045581	107046420	.	-	.	gene_id "XLOC_000826"; transcript_id "TCONS_00001125"; exon_number "1"; oId "CUFF.579.2"; tss_id "TSS927"; gene_symbol "Serpinb3a";
chr1	Cufflinks	exon	107047043	107047198	.	-	.	gene_id "XLOC_000826"; transcript_id "TCONS_00001125"; exon_number "2"; oId "CUFF.579.2"; tss_id "TSS927"; gene_symbol "Serpinb3a";
chr1	Cufflinks	exon	107047473	107047615	.	-	.	gene_id "XLOC_000826"; transcript_id "TCONS_00001125"; exon_number "3"; oId "CUFF.579.2"; tss_id "TSS927"; gene_symbol "Serpinb3a";
chr1	Cufflinks	exon	107048490	107048607	.	-	.	gene_id "XLOC_000826"; transcript_id "TCONS_00001125"; exon_number "4"; oId "CUFF.579.2"; tss_id "TSS927"; gene_symbol "Serpinb3a";
chr1	Cufflinks	exon	107049327	107049449	.	-	.	gene_id "XLOC_000826"; transcript_id "TCONS_00001125"; exon_number "5"; oId "CUFF.579.2"; tss_id "TSS927"; gene_symbol "Serpinb3a";
chr1	Cufflinks	exon	107051009	107051065	.	-	.	gene_id "XLOC_000826"; transcript_id "TCONS_00001125"; exon_number "6"; oId "CUFF.579.2"; tss_id "TSS927"; gene_symbol "Serpinb3a";
chr1	Cufflinks	exon	107051609	107051795	.	-	.	gene_id "XLOC_000826"; transcript_id "TCONS_00001125"; exon_number "7"; oId "CUFF.579.2"; tss_id "TSS927"; gene_symbol "Serpinb3a";
chr1	Cufflinks	exon	107052293	107052565	.	-	.	gene_id "XLOC_000826"; transcript_id "TCONS_00001125"; exon_number "8"; oId "CUFF.579.2"; tss_id "TSS927"; gene_symbol "Serpinb3a";
chr1	Cufflinks	exon	107067413	107067553	.	-	.	gene_id "XLOC_000826"; transcript_id "TCONS_00001125"; exon_number "9"; oId "CUFF.579.2"; tss_id "TSS927"; gene_symbol "Serpinb3a";
chr1	Cufflinks	exon	107045581	107046420	.	-	.	gene_id "XLOC_000826"; transcript_id "TCONS_00001126"; exon_number "1"; oId "CUFF.579.1"; tss_id "TSS927"; gene_symbol "Serpinb3a";
chr1	Cufflinks	exon	107047043	107047198	.	-	.	gene_id "XLOC_000826"; transcript_id "TCONS_00001126"; exon_number "2"; oId "CUFF.579.1"; tss_id "TSS927"; gene_symbol "Serpinb3a";
chr1	Cufflinks	exon	107047473	107047615	.	-	.	gene_id "XLOC_000826"; transcript_id "TCONS_00001126"; exon_number "3"; oId "CUFF.579.1"; tss_id "TSS927"; gene_symbol "Serpinb3a";
chr1	Cufflinks	exon	107048490	107048607	.	-	.	gene_id "XLOC_000826"; transcript_id "TCONS_00001126"; exon_number "4"; oId "CUFF.579.1"; tss_id "TSS927"; gene_symbol "Serpinb3a";
chr1	Cufflinks	exon	107049327	107049449	.	-	.	gene_id "XLOC_000826"; transcript_id "TCONS_00001126"; exon_number "5"; oId "CUFF.579.1"; tss_id "TSS927"; gene_symbol "Serpinb3a";
chr1	Cufflinks	exon	107051009	107051065	.	-	.	gene_id "XLOC_000826"; transcript_id "TCONS_00001126"; exon_number "6"; oId "CUFF.579.1"; tss_id "TSS927"; gene_symbol "Serpinb3a";
chr1	Cufflinks	exon	107051609	107051795	.	-	.	gene_id "XLOC_000826"; transcript_id "TCONS_00001126"; exon_number "7"; oId "CUFF.579.1"; tss_id "TSS927"; gene_symbol "Serpinb3a";
chr1	Cufflinks	exon	107052293	107052565	.	-	.	gene_id "XLOC_000826"; transcript_id "TCONS_00001126"; exon_number "8"; oId "CUFF.579.1"; tss_id "TSS927"; gene_symbol "Serpinb3a";
chr1	Cufflinks	exon	107066156	107066281	.	-	.	gene_id "XLOC_000826"; transcript_id "TCONS_00001126"; exon_number "9"; oId "CUFF.579.1"; tss_id "TSS927"; gene_symbol "Serpinb3a";
chr1	Cufflinks	exon	107067413	107067556	.	-	.	gene_id "XLOC_000826"; transcript_id "TCONS_00001126"; exon_number "10"; oId "CUFF.579.1"; tss_id "TSS927"; gene_symbol "Serpinb3a";
chr1	Cufflinks	exon	118299918	118301037	.	-	.	gene_id "XLOC_000835"; transcript_id "TCONS_00001135"; exon_number "1"; oId "CUFF.599.2"; tss_id "TSS936"; gene_symbol "Tsn";
chr1	Cufflinks	exon	118303500	118303590	.	-	.	gene_id "XLOC_000835"; transcript_id "TCONS_00001135"; exon_number "2"; oId "CUFF.599.2"; tss_id "TSS936"; gene_symbol "Tsn";
chr1	Cufflinks	exon	121565881	121566168	.	-	.	gene_id "XLOC_000846"; transcript_id "TCONS_00001148"; exon_number "1"; oId "CUFF.618.2"; tss_id "TSS949"; gene_symbol "Ddx18";
chr1	Cufflinks	exon	121586108	121586346	.	-	.	gene_id "XLOC_000846"; transcript_id "TCONS_00001148"; exon_number "2"; oId "CUFF.618.2"; tss_id "TSS949"; gene_symbol "Ddx18";
chr1	Cufflinks	exon	123384938	123385013	.	-	.	gene_id "XLOC_000847"; transcript_id "TCONS_00001149"; exon_number "1"; oId "CUFF.620.1"; tss_id "TSS950"; gene_symbol "Dpp10";
chr1	Cufflinks	exon	123398521	123398628	.	-	.	gene_id "XLOC_000847"; transcript_id "TCONS_00001149"; exon_number "2"; oId "CUFF.620.1"; tss_id "TSS950"; gene_symbol "Dpp10";
chr1	Cufflinks	exon	123402833	123402871	.	-	.	gene_id "XLOC_000847"; transcript_id "TCONS_00001149"; exon_number "3"; oId "CUFF.620.1"; tss_id "TSS950"; gene_symbol "Dpp10";
chr1	Cufflinks	exon	123411711	123411834	.	-	.	gene_id "XLOC_000847"; transcript_id "TCONS_00001149"; exon_number "4"; oId "CUFF.620.1"; tss_id "TSS950"; gene_symbol "Dpp10";
chr1	Cufflinks	exon	123418927	123419051	.	-	.	gene_id "XLOC_000847"; transcript_id "TCONS_00001149"; exon_number "5"; oId "CUFF.620.1"; tss_id "TSS950"; gene_symbol "Dpp10";
chr1	Cufflinks	exon	125392909	125394090	.	-	.	gene_id "XLOC_000848"; transcript_id "TCONS_00001150"; exon_number "1"; oId "CUFF.622.2"; tss_id "TSS951"; gene_symbol "Actr3";
chr1	Cufflinks	exon	125395068	125395151	.	-	.	gene_id "XLOC_000848"; transcript_id "TCONS_00001150"; exon_number "2"; oId "CUFF.622.2"; tss_id "TSS951"; gene_symbol "Actr3";
chr1	Cufflinks	exon	125397107	125397232	.	-	.	gene_id "XLOC_000848"; transcript_id "TCONS_00001150"; exon_number "3"; oId "CUFF.622.2"; tss_id "TSS951"; gene_symbol "Actr3";
chr1	Cufflinks	exon	125397452	125397544	.	-	.	gene_id "XLOC_000848"; transcript_id "TCONS_00001150"; exon_number "4"; oId "CUFF.622.2"; tss_id "TSS951"; gene_symbol "Actr3";
chr1	Cufflinks	exon	125403393	125403566	.	-	.	gene_id "XLOC_000848"; transcript_id "TCONS_00001150"; exon_number "5"; oId "CUFF.622.2"; tss_id "TSS951"; gene_symbol "Actr3";
chr1	Cufflinks	exon	125405845	125405988	.	-	.	gene_id "XLOC_000848"; transcript_id "TCONS_00001150"; exon_number "6"; oId "CUFF.622.2"; tss_id "TSS951"; gene_symbol "Actr3";
chr1	Cufflinks	exon	125407292	125407395	.	-	.	gene_id "XLOC_000848"; transcript_id "TCONS_00001150"; exon_number "7"; oId "CUFF.622.2"; tss_id "TSS951"; gene_symbol "Actr3";
chr1	Cufflinks	exon	125408546	125408607	.	-	.	gene_id "XLOC_000848"; transcript_id "TCONS_00001150"; exon_number "8"; oId "CUFF.622.2"; tss_id "TSS951"; gene_symbol "Actr3";
chr1	Cufflinks	exon	128348062	128348519	.	-	.	gene_id "XLOC_000852"; transcript_id "TCONS_00001156"; exon_number "1"; oId "CUFF.636.2"; tss_id "TSS956"; gene_symbol "Mcm6";
chr1	Cufflinks	exon	128348925	128349070	.	-	.	gene_id "XLOC_000852"; transcript_id "TCONS_00001156"; exon_number "2"; oId "CUFF.636.2"; tss_id "TSS956"; gene_symbol "Mcm6";
chr1	Cufflinks	exon	128349304	128349469	.	-	.	gene_id "XLOC_000852"; transcript_id "TCONS_00001156"; exon_number "3"; oId "CUFF.636.2"; tss_id "TSS956"; gene_symbol "Mcm6";
chr1	Cufflinks	exon	128351433	128351682	.	-	.	gene_id "XLOC_000852"; transcript_id "TCONS_00001156"; exon_number "4"; oId "CUFF.636.2"; tss_id "TSS956"; gene_symbol "Mcm6";
chr1	Cufflinks	exon	128353460	128353570	.	-	.	gene_id "XLOC_000852"; transcript_id "TCONS_00001156"; exon_number "5"; oId "CUFF.636.2"; tss_id "TSS956"; gene_symbol "Mcm6";
chr1	Cufflinks	exon	128355513	128355659	.	-	.	gene_id "XLOC_000852"; transcript_id "TCONS_00001156"; exon_number "6"; oId "CUFF.636.2"; tss_id "TSS956"; gene_symbol "Mcm6";
chr1	Cufflinks	exon	128359459	128359694	.	-	.	gene_id "XLOC_000852"; transcript_id "TCONS_00001156"; exon_number "7"; oId "CUFF.636.2"; tss_id "TSS956"; gene_symbol "Mcm6";
chr1	Cufflinks	exon	130388530	130388729	.	-	.	gene_id "XLOC_000855"; transcript_id "TCONS_00001159"; exon_number "1"; oId "CUFF.639.1"; tss_id "TSS959"; gene_symbol "Cd55b";
chr1	Cufflinks	exon	130409872	130409892	.	-	.	gene_id "XLOC_000855"; transcript_id "TCONS_00001159"; exon_number "2"; oId "CUFF.639.1"; tss_id "TSS959"; gene_symbol "Cd55b";
chr1	Cufflinks	exon	130410629	130410691	.	-	.	gene_id "XLOC_000855"; transcript_id "TCONS_00001159"; exon_number "3"; oId "CUFF.639.1"; tss_id "TSS959"; gene_symbol "Cd55b";
chr1	Cufflinks	exon	130411393	130411539	.	-	.	gene_id "XLOC_000855"; transcript_id "TCONS_00001159"; exon_number "4"; oId "CUFF.639.1"; tss_id "TSS959"; gene_symbol "Cd55b";
chr1	Cufflinks	exon	130414049	130414240	.	-	.	gene_id "XLOC_000855"; transcript_id "TCONS_00001159"; exon_number "5"; oId "CUFF.639.1"; tss_id "TSS959"; gene_symbol "Cd55b";
chr1	Cufflinks	exon	130416839	130416924	.	-	.	gene_id "XLOC_000855"; transcript_id "TCONS_00001159"; exon_number "6"; oId "CUFF.639.1"; tss_id "TSS959"; gene_symbol "Cd55b";
chr1	Cufflinks	exon	130418108	130418207	.	-	.	gene_id "XLOC_000855"; transcript_id "TCONS_00001159"; exon_number "7"; oId "CUFF.639.1"; tss_id "TSS959"; gene_symbol "Cd55b";
chr1	Cufflinks	exon	130419601	130419792	.	-	.	gene_id "XLOC_000855"; transcript_id "TCONS_00001159"; exon_number "8"; oId "CUFF.639.1"; tss_id "TSS959"; gene_symbol "Cd55b";
[truncated: 40,502 more rows]

## Sheet: Novel gene
Supplementary Data 1
Legend: Novel genes of merged transcripts identified by long-read sequencing. Transcripts are shown in gtf format.
chr1	Cufflinks	exon	4561099	4562373	.	+	.	gene_id "XLOC_000001"; transcript_id "TCONS_00000001"; exon_number "1"; oId "CUFF.3.1"; tss_id "TSS1";
chr1	Cufflinks	exon	4746428	4748209	.	+	.	gene_id "XLOC_000002"; transcript_id "TCONS_00000002"; exon_number "1"; oId "CUFF.4.1"; tss_id "TSS2";
chr1	Cufflinks	exon	6171852	6172757	.	+	.	gene_id "XLOC_000005"; transcript_id "TCONS_00000014"; exon_number "1"; oId "CUFF.12.1"; tss_id "TSS10";
chr1	Cufflinks	exon	7476781	7478996	.	+	.	gene_id "XLOC_000010"; transcript_id "TCONS_00000020"; exon_number "1"; oId "CUFF.20.1"; tss_id "TSS15";
chr1	Cufflinks	exon	8258434	8258545	.	+	.	gene_id "XLOC_000011"; transcript_id "TCONS_00000021"; exon_number "1"; oId "CUFF.23.1"; tss_id "TSS16";
chr1	Cufflinks	exon	8258654	8258956	.	+	.	gene_id "XLOC_000011"; transcript_id "TCONS_00000021"; exon_number "2"; oId "CUFF.23.1"; tss_id "TSS16";
chr1	Cufflinks	exon	8267457	8268082	.	+	.	gene_id "XLOC_000011"; transcript_id "TCONS_00000021"; exon_number "3"; oId "CUFF.23.1"; tss_id "TSS16";
chr1	Cufflinks	exon	8307954	8308208	.	+	.	gene_id "XLOC_000012"; transcript_id "TCONS_00000022"; exon_number "1"; oId "CUFF.24.1"; tss_id "TSS17";
chr1	Cufflinks	exon	10889936	10890082	.	+	.	gene_id "XLOC_000019"; transcript_id "TCONS_00000029"; exon_number "1"; oId "CUFF.43.1"; tss_id "TSS24";
chr1	Cufflinks	exon	10893369	10896023	.	+	.	gene_id "XLOC_000020"; transcript_id "TCONS_00000030"; exon_number "1"; oId "CUFF.44.1"; tss_id "TSS25";
chr1	Cufflinks	exon	10946195	10946318	.	+	.	gene_id "XLOC_000021"; transcript_id "TCONS_00000031"; exon_number "1"; oId "CUFF.45.1"; tss_id "TSS26";
chr1	Cufflinks	exon	10959871	10959943	.	+	.	gene_id "XLOC_000021"; transcript_id "TCONS_00000031"; exon_number "2"; oId "CUFF.45.1"; tss_id "TSS26";
chr1	Cufflinks	exon	10966149	10966729	.	+	.	gene_id "XLOC_000021"; transcript_id "TCONS_00000031"; exon_number "3"; oId "CUFF.45.1"; tss_id "TSS26";
chr1	Cufflinks	exon	12331697	12332201	.	+	.	gene_id "XLOC_000024"; transcript_id "TCONS_00000035"; exon_number "1"; oId "CUFF.52.1"; tss_id "TSS30";
chr1	Cufflinks	exon	12635202	12635435	.	+	.	gene_id "XLOC_000025"; transcript_id "TCONS_00000036"; exon_number "1"; oId "CUFF.53.1"; tss_id "TSS31";
chr1	Cufflinks	exon	13051676	13052073	.	+	.	gene_id "XLOC_000026"; transcript_id "TCONS_00000037"; exon_number "1"; oId "CUFF.57.1"; tss_id "TSS32";
chr1	Cufflinks	exon	14448879	14449030	.	+	.	gene_id "XLOC_000029"; transcript_id "TCONS_00000042"; exon_number "1"; oId "CUFF.64.1"; tss_id "TSS35";
chr1	Cufflinks	exon	14481457	14481745	.	+	.	gene_id "XLOC_000030"; transcript_id "TCONS_00000043"; exon_number "1"; oId "CUFF.65.1"; tss_id "TSS36";
chr1	Cufflinks	exon	14752270	14752428	.	+	.	gene_id "XLOC_000031"; transcript_id "TCONS_00000044"; exon_number "1"; oId "CUFF.66.1"; tss_id "TSS37";
chr1	Cufflinks	exon	15021380	15021975	.	+	.	gene_id "XLOC_000032"; transcript_id "TCONS_00000045"; exon_number "1"; oId "CUFF.67.1"; tss_id "TSS38";
chr1	Cufflinks	exon	18081076	18081452	.	+	.	gene_id "XLOC_000042"; transcript_id "TCONS_00000065"; exon_number "1"; oId "CUFF.90.1"; tss_id "TSS49";
chr1	Cufflinks	exon	19024320	19024479	.	+	.	gene_id "XLOC_000044"; transcript_id "TCONS_00000067"; exon_number "1"; oId "CUFF.93.1"; tss_id "TSS51";
chr1	Cufflinks	exon	19030291	19031048	.	+	.	gene_id "XLOC_000044"; transcript_id "TCONS_00000067"; exon_number "2"; oId "CUFF.93.1"; tss_id "TSS51";
chr1	Cufflinks	exon	20703735	20704057	.	+	.	gene_id "XLOC_000047"; transcript_id "TCONS_00000070"; exon_number "1"; oId "CUFF.99.1"; tss_id "TSS54";
chr1	Cufflinks	exon	22898415	22898526	.	+	.	gene_id "XLOC_000056"; transcript_id "TCONS_00000082"; exon_number "1"; oId "CUFF.111.1"; tss_id "TSS65";
chr1	Cufflinks	exon	22903409	22903491	.	+	.	gene_id "XLOC_000056"; transcript_id "TCONS_00000082"; exon_number "2"; oId "CUFF.111.1"; tss_id "TSS65";
chr1	Cufflinks	exon	22903850	22905079	.	+	.	gene_id "XLOC_000056"; transcript_id "TCONS_00000082"; exon_number "3"; oId "CUFF.111.1"; tss_id "TSS65";
chr1	Cufflinks	exon	23299564	23300385	.	+	.	gene_id "XLOC_000058"; transcript_id "TCONS_00000084"; exon_number "1"; oId "CUFF.114.1"; tss_id "TSS67";
chr1	Cufflinks	exon	23458003	23458069	.	+	.	gene_id "XLOC_000060"; transcript_id "TCONS_00000086"; exon_number "1"; oId "CUFF.117.1"; tss_id "TSS69";
chr1	Cufflinks	exon	26478908	26479018	.	+	.	gene_id "XLOC_000064"; transcript_id "TCONS_00000091"; exon_number "1"; oId "CUFF.127.1"; tss_id "TSS74";
chr1	Cufflinks	exon	26509437	26509464	.	+	.	gene_id "XLOC_000064"; transcript_id "TCONS_00000091"; exon_number "2"; oId "CUFF.127.1"; tss_id "TSS74";
chr1	Cufflinks	exon	26565983	26566193	.	+	.	gene_id "XLOC_000065"; transcript_id "TCONS_00000092"; exon_number "1"; oId "CUFF.128.1"; tss_id "TSS75";
chr1	Cufflinks	exon	29368520	29369783	.	+	.	gene_id "XLOC_000066"; transcript_id "TCONS_00000093"; exon_number "1"; oId "CUFF.131.1"; tss_id "TSS76";
chr1	Cufflinks	exon	30371128	30371202	.	+	.	gene_id "XLOC_000067"; transcript_id "TCONS_00000094"; exon_number "1"; oId "CUFF.132.1"; tss_id "TSS77";
chr1	Cufflinks	exon	30371418	30371654	.	+	.	gene_id "XLOC_000067"; transcript_id "TCONS_00000094"; exon_number "2"; oId "CUFF.132.1"; tss_id "TSS77";
chr1	Cufflinks	exon	30371855	30373261	.	+	.	gene_id "XLOC_000067"; transcript_id "TCONS_00000094"; exon_number "3"; oId "CUFF.132.1"; tss_id "TSS77";
chr1	Cufflinks	exon	32669140	32669790	.	+	.	gene_id "XLOC_000072"; transcript_id "TCONS_00000100"; exon_number "1"; oId "CUFF.148.1"; tss_id "TSS83";
chr1	Cufflinks	exon	33088569	33089928	.	+	.	gene_id "XLOC_000073"; transcript_id "TCONS_00000101"; exon_number "1"; oId "CUFF.150.1"; tss_id "TSS84";
chr1	Cufflinks	exon	34418823	34419715	.	+	.	gene_id "XLOC_000078"; transcript_id "TCONS_00000106"; exon_number "1"; oId "CUFF.159.1"; tss_id "TSS89";
chr1	Cufflinks	exon	36033034	36033403	.	+	.	gene_id "XLOC_000084"; transcript_id "TCONS_00000113"; exon_number "1"; oId "CUFF.172.1"; tss_id "TSS95";
chr1	Cufflinks	exon	37604156	37605631	.	+	.	gene_id "XLOC_000094"; transcript_id "TCONS_00000131"; exon_number "1"; oId "CUFF.194.1"; tss_id "TSS105";
chr1	Cufflinks	exon	37605684	37605795	.	+	.	gene_id "XLOC_000094"; transcript_id "TCONS_00000131"; exon_number "2"; oId "CUFF.194.1"; tss_id "TSS105";
chr1	Cufflinks	exon	44498162	44498244	.	+	.	gene_id "XLOC_000111"; transcript_id "TCONS_00000154"; exon_number "1"; oId "CUFF.235.1"; tss_id "TSS123";
chr1	Cufflinks	exon	44812275	44812413	.	+	.	gene_id "XLOC_000112"; transcript_id "TCONS_00000155"; exon_number "1"; oId "CUFF.236.1"; tss_id "TSS124";
chr1	Cufflinks	exon	45558189	45560379	.	+	.	gene_id "XLOC_000114"; transcript_id "TCONS_00000157"; exon_number "1"; oId "CUFF.238.1"; tss_id "TSS126";
chr1	Cufflinks	exon	54632049	54632443	.	+	.	gene_id "XLOC_000125"; transcript_id "TCONS_00000170"; exon_number "1"; oId "CUFF.268.1"; tss_id "TSS139";
chr1	Cufflinks	exon	56565413	56566291	.	+	.	gene_id "XLOC_000133"; transcript_id "TCONS_00000179"; exon_number "1"; oId "CUFF.284.1"; tss_id "TSS147";
chr1	Cufflinks	exon	59903423	59903844	.	+	.	gene_id "XLOC_000149"; transcript_id "TCONS_00000201"; exon_number "1"; oId "CUFF.317.1"; tss_id "TSS165";
chr1	Cufflinks	exon	60583115	60584836	.	+	.	gene_id "XLOC_000153"; transcript_id "TCONS_00000205"; exon_number "1"; oId "CUFF.324.1"; tss_id "TSS169";
chr1	Cufflinks	exon	64383687	64383925	.	+	.	gene_id "XLOC_000158"; transcript_id "TCONS_00000212"; exon_number "1"; oId "CUFF.338.1"; tss_id "TSS176";
chr1	Cufflinks	exon	65539788	65539848	.	+	.	gene_id "XLOC_000163"; transcript_id "TCONS_00000217"; exon_number "1"; oId "CUFF.354.1"; tss_id "TSS181";
chr1	Cufflinks	exon	71753116	71753535	.	+	.	gene_id "XLOC_000170"; transcript_id "TCONS_00000226"; exon_number "1"; oId "CUFF.369.1"; tss_id "TSS188";
chr1	Cufflinks	exon	71755067	71755680	.	+	.	gene_id "XLOC_000170"; transcript_id "TCONS_00000226"; exon_number "2"; oId "CUFF.369.1"; tss_id "TSS188";
chr1	Cufflinks	exon	72221821	72221883	.	+	.	gene_id "XLOC_000171"; transcript_id "TCONS_00000227"; exon_number "1"; oId "CUFF.370.1"; tss_id "TSS189";
chr1	Cufflinks	exon	72223136	72224461	.	+	.	gene_id "XLOC_000171"; transcript_id "TCONS_00000227"; exon_number "2"; oId "CUFF.370.1"; tss_id "TSS189";
chr1	Cufflinks	exon	76765898	76766140	.	+	.	gene_id "XLOC_000194"; transcript_id "TCONS_00000260"; exon_number "1"; oId "CUFF.417.1"; tss_id "TSS216";
chr1	Cufflinks	exon	77667822	77668458	.	+	.	gene_id "XLOC_000196"; transcript_id "TCONS_00000262"; exon_number "1"; oId "CUFF.422.1"; tss_id "TSS218";
chr1	Cufflinks	exon	78627418	78627561	.	+	.	gene_id "XLOC_000197"; transcript_id "TCONS_00000263"; exon_number "1"; oId "CUFF.426.1"; tss_id "TSS219";
chr1	Cufflinks	exon	79547147	79547330	.	+	.	gene_id "XLOC_000201"; transcript_id "TCONS_00000269"; exon_number "1"; oId "CUFF.430.1"; tss_id "TSS225";
chr1	Cufflinks	exon	79571403	79571504	.	+	.	gene_id "XLOC_000201"; transcript_id "TCONS_00000269"; exon_number "2"; oId "CUFF.430.1"; tss_id "TSS225";
chr1	Cufflinks	exon	79578428	79578818	.	+	.	gene_id "XLOC_000201"; transcript_id "TCONS_00000269"; exon_number "3"; oId "CUFF.430.1"; tss_id "TSS225";
chr1	Cufflinks	exon	80981103	80982729	.	+	.	gene_id "XLOC_000204"; transcript_id "TCONS_00000274"; exon_number "1"; oId "CUFF.436.1"; tss_id "TSS230";
chr1	Cufflinks	exon	81420024	81422052	.	+	.	gene_id "XLOC_000205"; transcript_id "TCONS_00000275"; exon_number "1"; oId "CUFF.437.1"; tss_id "TSS231";
chr1	Cufflinks	exon	85478358	85479522	.	+	.	gene_id "XLOC_000212"; transcript_id "TCONS_00000304"; exon_number "1"; oId "CUFF.461.1"; tss_id "TSS240";
chr1	Cufflinks	exon	91734883	91735018	.	+	.	gene_id "XLOC_000248"; transcript_id "TCONS_00000363"; exon_number "1"; oId "CUFF.523.1"; tss_id "TSS284";
chr1	Cufflinks	exon	91757143	91757256	.	+	.	gene_id "XLOC_000248"; transcript_id "TCONS_00000363"; exon_number "2"; oId "CUFF.523.1"; tss_id "TSS284";
chr1	Cufflinks	exon	91734885	91735018	.	+	.	gene_id "XLOC_000248"; transcript_id "TCONS_00000364"; exon_number "1"; oId "CUFF.523.2"; tss_id "TSS284";
chr1	Cufflinks	exon	91751674	91751825	.	+	.	gene_id "XLOC_000248"; transcript_id "TCONS_00000364"; exon_number "2"; oId "CUFF.523.2"; tss_id "TSS284";
chr1	Cufflinks	exon	91757143	91757256	.	+	.	gene_id "XLOC_000248"; transcript_id "TCONS_00000364"; exon_number "3"; oId "CUFF.523.2"; tss_id "TSS284";
chr1	Cufflinks	exon	91734896	91735018	.	+	.	gene_id "XLOC_000248"; transcript_id "TCONS_00000365"; exon_number "1"; oId "CUFF.523.3"; tss_id "TSS284";
chr1	Cufflinks	exon	91740938	91741032	.	+	.	gene_id "XLOC_000248"; transcript_id "TCONS_00000365"; exon_number "2"; oId "CUFF.523.3"; tss_id "TSS284";
chr1	Cufflinks	exon	91741551	91741906	.	+	.	gene_id "XLOC_000248"; transcript_id "TCONS_00000365"; exon_number "3"; oId "CUFF.523.3"; tss_id "TSS284";
chr1	Cufflinks	exon	92373577	92373648	.	+	.	gene_id "XLOC_000249"; transcript_id "TCONS_00000366"; exon_number "1"; oId "CUFF.525.1"; tss_id "TSS285";
chr1	Cufflinks	exon	92375411	92375549	.	+	.	gene_id "XLOC_000249"; transcript_id "TCONS_00000366"; exon_number "2"; oId "CUFF.525.1"; tss_id "TSS285";
chr1	Cufflinks	exon	92380611	92380782	.	+	.	gene_id "XLOC_000249"; transcript_id "TCONS_00000366"; exon_number "3"; oId "CUFF.525.1"; tss_id "TSS285";
chr1	Cufflinks	exon	92393417	92393624	.	+	.	gene_id "XLOC_000249"; transcript_id "TCONS_00000366"; exon_number "4"; oId "CUFF.525.1"; tss_id "TSS285";
chr1	Cufflinks	exon	92704998	92706292	.	+	.	gene_id "XLOC_000250"; transcript_id "TCONS_00000367"; exon_number "1"; oId "CUFF.528.1"; tss_id "TSS286";
chr1	Cufflinks	exon	98642377	98644007	.	+	.	gene_id "XLOC_000266"; transcript_id "TCONS_00000385"; exon_number "1"; oId "CUFF.561.1"; tss_id "TSS302";
chr1	Cufflinks	exon	98771877	98772675	.	+	.	gene_id "XLOC_000267"; transcript_id "TCONS_00000386"; exon_number "1"; oId "CUFF.562.1"; tss_id "TSS303";
chr1	Cufflinks	exon	101859426	101860105	.	+	.	gene_id "XLOC_000268"; transcript_id "TCONS_00000387"; exon_number "1"; oId "CUFF.565.1"; tss_id "TSS304";
chr1	Cufflinks	exon	102818109	102818710	.	+	.	gene_id "XLOC_000269"; transcript_id "TCONS_00000388"; exon_number "1"; oId "CUFF.566.1"; tss_id "TSS305";
chr1	Cufflinks	exon	110329567	110329965	.	+	.	gene_id "XLOC_000281"; transcript_id "TCONS_00000402"; exon_number "1"; oId "CUFF.586.1"; tss_id "TSS317";
chr1	Cufflinks	exon	112565980	112566626	.	+	.	gene_id "XLOC_000282"; transcript_id "TCONS_00000403"; exon_number "1"; oId "CUFF.591.1"; tss_id "TSS318";
chr1	Cufflinks	exon	112566905	112567609	.	+	.	gene_id "XLOC_000282"; transcript_id "TCONS_00000403"; exon_number "2"; oId "CUFF.591.1"; tss_id "TSS318";
chr1	Cufflinks	exon	112620052	112620174	.	+	.	gene_id "XLOC_000283"; transcript_id "TCONS_00000404"; exon_number "1"; oId "CUFF.592.1"; tss_id "TSS319";
chr1	Cufflinks	exon	113341047	113342260	.	+	.	gene_id "XLOC_000284"; transcript_id "TCONS_00000405"; exon_number "1"; oId "CUFF.593.1"; tss_id "TSS320";
chr1	Cufflinks	exon	114768345	114769168	.	+	.	gene_id "XLOC_000285"; transcript_id "TCONS_00000406"; exon_number "1"; oId "CUFF.594.1"; tss_id "TSS321";
chr1	Cufflinks	exon	118274525	118275756	.	+	.	gene_id "XLOC_000288"; transcript_id "TCONS_00000409"; exon_number "1"; oId "CUFF.597.1"; tss_id "TSS324";
chr1	Cufflinks	exon	121912815	121912925	.	+	.	gene_id "XLOC_000297"; transcript_id "TCONS_00000420"; exon_number "1"; oId "CUFF.619.1"; tss_id "TSS334";
chr1	Cufflinks	exon	121913639	121913809	.	+	.	gene_id "XLOC_000297"; transcript_id "TCONS_00000420"; exon_number "2"; oId "CUFF.619.1"; tss_id "TSS334";
chr1	Cufflinks	exon	125487023	125487212	.	+	.	gene_id "XLOC_000299"; transcript_id "TCONS_00000422"; exon_number "1"; oId "CUFF.623.1"; tss_id "TSS336";
chr1	Cufflinks	exon	126939349	126940089	.	+	.	gene_id "XLOC_000301"; transcript_id "TCONS_00000424"; exon_number "1"; oId "CUFF.626.1"; tss_id "TSS338";
chr1	Cufflinks	exon	133334481	133334627	.	+	.	gene_id "XLOC_000327"; transcript_id "TCONS_00000453"; exon_number "1"; oId "CUFF.670.1"; tss_id "TSS365";
chr1	Cufflinks	exon	133335577	133336952	.	+	.	gene_id "XLOC_000327"; transcript_id "TCONS_00000453"; exon_number "2"; oId "CUFF.670.1"; tss_id "TSS365";
chr1	Cufflinks	exon	134404794	134405477	.	+	.	gene_id "XLOC_000332"; transcript_id "TCONS_00000458"; exon_number "1"; oId "CUFF.682.1"; tss_id "TSS370";
chr1	Cufflinks	exon	134533988	134534140	.	+	.	gene_id "XLOC_000338"; transcript_id "TCONS_00000465"; exon_number "1"; oId "CUFF.688.1"; tss_id "TSS377";
chr1	Cufflinks	exon	135934577	135934784	.	+	.	gene_id "XLOC_000347"; transcript_id "TCONS_00000476"; exon_number "1"; oId "CUFF.703.1"; tss_id "TSS386";
chr1	Cufflinks	exon	135935768	135936033	.	+	.	gene_id "XLOC_000347"; transcript_id "TCONS_00000476"; exon_number "2"; oId "CUFF.703.1"; tss_id "TSS386";
chr1	Cufflinks	exon	135936791	135937251	.	+	.	gene_id "XLOC_000347"; transcript_id "TCONS_00000476"; exon_number "3"; oId "CUFF.703.1"; tss_id "TSS386";
chr1	Cufflinks	exon	136448283	136448528	.	+	.	gene_id "XLOC_000351"; transcript_id "TCONS_00000480"; exon_number "1"; oId "CUFF.707.1"; tss_id "TSS390";
chr1	Cufflinks	exon	136584880	136585076	.	+	.	gene_id "XLOC_000353"; transcript_id "TCONS_00000482"; exon_number "1"; oId "CUFF.709.1"; tss_id "TSS392";
chr1	Cufflinks	exon	136839201	136840309	.	+	.	gene_id "XLOC_000356"; transcript_id "TCONS_00000485"; exon_number "1"; oId "CUFF.715.1"; tss_id "TSS395";
chr1	Cufflinks	exon	140817592	140817716	.	+	.	gene_id "XLOC_000366"; transcript_id "TCONS_00000495"; exon_number "1"; oId "CUFF.734.1"; tss_id "TSS405";
chr1	Cufflinks	exon	140836050	140836384	.	+	.	gene_id "XLOC_000367"; transcript_id "TCONS_00000496"; exon_number "1"; oId "CUFF.735.1"; tss_id "TSS406";
chr1	Cufflinks	exon	143347824	143349084	.	+	.	gene_id "XLOC_000368"; transcript_id "TCONS_00000497"; exon_number "1"; oId "CUFF.737.1"; tss_id "TSS407";
chr1	Cufflinks	exon	143529443	143529621	.	+	.	gene_id "XLOC_000369"; transcript_id "TCONS_00000498"; exon_number "1"; oId "CUFF.738.1"; tss_id "TSS408";
chr1	Cufflinks	exon	145016543	145016620	.	+	.	gene_id "XLOC_000372"; transcript_id "TCONS_00000507"; exon_number "1"; oId "CUFF.744.1"; tss_id "TSS412";
chr1	Cufflinks	exon	146412276	146412429	.	+	.	gene_id "XLOC_000373"; transcript_id "TCONS_00000508"; exon_number "1"; oId "CUFF.746.1"; tss_id "TSS413";
chr1	Cufflinks	exon	146413114	146413216	.	+	.	gene_id "XLOC_000373"; transcript_id "TCONS_00000508"; exon_number "2"; oId "CUFF.746.1"; tss_id "TSS413";
chr1	Cufflinks	exon	147282494	147283724	.	+	.	gene_id "XLOC_000375"; transcript_id "TCONS_00000510"; exon_number "1"; oId "CUFF.748.1"; tss_id "TSS415";
chr1	Cufflinks	exon	149454636	149457271	.	+	.	gene_id "XLOC_000376"; transcript_id "TCONS_00000511"; exon_number "1"; oId "CUFF.751.1"; tss_id "TSS416";
chr1	Cufflinks	exon	150286236	150286577	.	+	.	gene_id "XLOC_000378"; transcript_id "TCONS_00000513"; exon_number "1"; oId "CUFF.753.1"; tss_id "TSS418";
chr1	Cufflinks	exon	151027228	151028018	.	+	.	gene_id "XLOC_000382"; transcript_id "TCONS_00000517"; exon_number "1"; oId "CUFF.759.1"; tss_id "TSS422";
chr1	Cufflinks	exon	153382576	153384197	.	+	.	gene_id "XLOC_000393"; transcript_id "TCONS_00000531"; exon_number "1"; oId "CUFF.777.1"; tss_id "TSS434";
chr1	Cufflinks	exon	153399038	153399365	.	+	.	gene_id "XLOC_000394"; transcript_id "TCONS_00000532"; exon_number "1"; oId "CUFF.778.1"; tss_id "TSS435";
chr1	Cufflinks	exon	153401012	153401159	.	+	.	gene_id "XLOC_000394"; transcript_id "TCONS_00000532"; exon_number "2"; oId "CUFF.778.1"; tss_id "TSS435";
chr1	Cufflinks	exon	156543354	156543705	.	+	.	gene_id "XLOC_000402"; transcript_id "TCONS_00000548"; exon_number "1"; oId "CUFF.799.1"; tss_id "TSS446";
chr1	Cufflinks	exon	160847816	160848445	.	+	.	gene_id "XLOC_000412"; transcript_id "TCONS_00000558"; exon_number "1"; oId "CUFF.823.1"; tss_id "TSS456";
chr1	Cufflinks	exon	164473529	164473557	.	+	.	gene_id "XLOC_000430"; transcript_id "TCONS_00000590"; exon_number "1"; oId "CUFF.859.1"; tss_id "TSS479";
chr1	Cufflinks	exon	164473691	164474048	.	+	.	gene_id "XLOC_000430"; transcript_id "TCONS_00000590"; exon_number "2"; oId "CUFF.859.1"; tss_id "TSS479";
chr1	Cufflinks	exon	166953815	166953893	.	+	.	gene_id "XLOC_000441"; transcript_id "TCONS_00000604"; exon_number "1"; oId "CUFF.879.1"; tss_id "TSS493";
chr1	Cufflinks	exon	166955048	166955177	.	+	.	gene_id "XLOC_000441"; transcript_id "TCONS_00000604"; exon_number "2"; oId "CUFF.879.1"; tss_id "TSS493";
chr1	Cufflinks	exon	166956410	166957168	.	+	.	gene_id "XLOC_000441"; transcript_id "TCONS_00000604"; exon_number "3"; oId "CUFF.879.1"; tss_id "TSS493";
chr1	Cufflinks	exon	171313010	171313146	.	+	.	gene_id "XLOC_000450"; transcript_id "TCONS_00000617"; exon_number "1"; oId "CUFF.912.1"; tss_id "TSS504";
chr1	Cufflinks	exon	171313844	171314694	.	+	.	gene_id "XLOC_000450"; transcript_id "TCONS_00000617"; exon_number "2"; oId "CUFF.912.1"; tss_id "TSS504";
chr1	Cufflinks	exon	174456929	174457539	.	+	.	gene_id "XLOC_000469"; transcript_id "TCONS_00000641"; exon_number "1"; oId "CUFF.943.1"; tss_id "TSS525";
chr1	Cufflinks	exon	176282479	176284338	.	+	.	gene_id "XLOC_000475"; transcript_id "TCONS_00000648"; exon_number "1"; oId "CUFF.951.1"; tss_id "TSS531";
chr1	Cufflinks	exon	179659799	179660355	.	+	.	gene_id "XLOC_000482"; transcript_id "TCONS_00000658"; exon_number "1"; oId "CUFF.968.1"; tss_id "TSS538";
chr1	Cufflinks	exon	179660378	179661050	.	+	.	gene_id "XLOC_000482"; transcript_id "TCONS_00000658"; exon_number "2"; oId "CUFF.968.1"; tss_id "TSS538";
chr1	Cufflinks	exon	182028459	182028895	.	+	.	gene_id "XLOC_000497"; transcript_id "TCONS_00000676"; exon_number "1"; oId "CUFF.998.1"; tss_id "TSS555";
chr1	Cufflinks	exon	182029278	182029831	.	+	.	gene_id "XLOC_000497"; transcript_id "TCONS_00000676"; exon_number "2"; oId "CUFF.998.1"; tss_id "TSS555";
chr1	Cufflinks	exon	182201587	182204164	.	+	.	gene_id "XLOC_000499"; transcript_id "TCONS_00000679"; exon_number "1"; oId "CUFF.1000.1"; tss_id "TSS557";
chr1	Cufflinks	exon	182206010	182209107	.	+	.	gene_id "XLOC_000500"; transcript_id "TCONS_00000680"; exon_number "1"; oId "CUFF.1001.1"; tss_id "TSS558";
chr1	Cufflinks	exon	182264514	182266031	.	+	.	gene_id "XLOC_000501"; transcript_id "TCONS_00000681"; exon_number "1"; oId "CUFF.1002.1"; tss_id "TSS559";
chr1	Cufflinks	exon	183542703	183545752	.	+	.	gene_id "XLOC_000504"; transcript_id "TCONS_00000684"; exon_number "1"; oId "CUFF.1012.1"; tss_id "TSS562";
chr1	Cufflinks	exon	184093614	184093712	.	+	.	gene_id "XLOC_000506"; transcript_id "TCONS_00000688"; exon_number "1"; oId "CUFF.1014.1"; tss_id "TSS565";
chr1	Cufflinks	exon	184094016	184094100	.	+	.	gene_id "XLOC_000506"; transcript_id "TCONS_00000688"; exon_number "2"; oId "CUFF.1014.1"; tss_id "TSS565";
chr1	Cufflinks	exon	184096516	184097536	.	+	.	gene_id "XLOC_000506"; transcript_id "TCONS_00000688"; exon_number "3"; oId "CUFF.1014.1"; tss_id "TSS565";
chr1	Cufflinks	exon	184093653	184093712	.	+	.	gene_id "XLOC_000506"; transcript_id "TCONS_00000689"; exon_number "1"; oId "CUFF.1014.2"; tss_id "TSS565";
chr1	Cufflinks	exon	184096516	184097536	.	+	.	gene_id "XLOC_000506"; transcript_id "TCONS_00000689"; exon_number "2"; oId "CUFF.1014.2"; tss_id "TSS565";
chr1	Cufflinks	exon	190091745	190093839	.	+	.	gene_id "XLOC_000515"; transcript_id "TCONS_00000699"; exon_number "1"; oId "CUFF.1045.1"; tss_id "TSS574";
chr1	Cufflinks	exon	5250043	5250264	.	-	.	gene_id "XLOC_000533"; transcript_id "TCONS_00000724"; exon_number "1"; oId "CUFF.8.1"; tss_id "TSS594";
chr1	Cufflinks	exon	5250765	5250829	.	-	.	gene_id "XLOC_000534"; transcript_id "TCONS_00000725"; exon_number "1"; oId "CUFF.9.1"; tss_id "TSS595";
chr1	Cufflinks	exon	5416750	5417177	.	-	.	gene_id "XLOC_000535"; transcript_id "TCONS_00000726"; exon_number "1"; oId "CUFF.10.1"; tss_id "TSS596";
chr1	Cufflinks	exon	5419169	5419341	.	-	.	gene_id "XLOC_000535"; transcript_id "TCONS_00000726"; exon_number "2"; oId "CUFF.10.1"; tss_id "TSS596";
chr1	Cufflinks	exon	5440224	5440333	.	-	.	gene_id "XLOC_000535"; transcript_id "TCONS_00000726"; exon_number "3"; oId "CUFF.10.1"; tss_id "TSS596";
chr1	Cufflinks	exon	5810879	5811078	.	-	.	gene_id "XLOC_000536"; transcript_id "TCONS_00000727"; exon_number "1"; oId "CUFF.11.1"; tss_id "TSS597";
chr1	Cufflinks	exon	6997333	6997410	.	-	.	gene_id "XLOC_000537"; transcript_id "TCONS_00000728"; exon_number "1"; oId "CUFF.16.1"; tss_id "TSS598";
chr1	Cufflinks	exon	7088404	7088748	.	-	.	gene_id "XLOC_000538"; transcript_id "TCONS_00000729"; exon_number "1"; oId "CUFF.17.1"; tss_id "TSS599";
chr1	Cufflinks	exon	7333300	7335367	.	-	.	gene_id "XLOC_000539"; transcript_id "TCONS_00000730"; exon_number "1"; oId "CUFF.19.1"; tss_id "TSS600";
chr1	Cufflinks	exon	7568892	7570149	.	-	.	gene_id "XLOC_000540"; transcript_id "TCONS_00000731"; exon_number "1"; oId "CUFF.21.1"; tss_id "TSS601";
chr1	Cufflinks	exon	8028740	8028862	.	-	.	gene_id "XLOC_000541"; transcript_id "TCONS_00000732"; exon_number "1"; oId "CUFF.22.1"; tss_id "TSS602";
chr1	Cufflinks	exon	9704085	9704220	.	-	.	gene_id "XLOC_000544"; transcript_id "TCONS_00000735"; exon_number "1"; oId "CUFF.30.1"; tss_id "TSS605";
chr1	Cufflinks	exon	11385907	11386243	.	-	.	gene_id "XLOC_000554"; transcript_id "TCONS_00000746"; exon_number "1"; oId "CUFF.48.1"; tss_id "TSS615";
chr1	Cufflinks	exon	11386789	11386885	.	-	.	gene_id "XLOC_000554"; transcript_id "TCONS_00000746"; exon_number "2"; oId "CUFF.48.1"; tss_id "TSS615";
chr1	Cufflinks	exon	11388930	11389043	.	-	.	gene_id "XLOC_000554"; transcript_id "TCONS_00000746"; exon_number "3"; oId "CUFF.48.1"; tss_id "TSS615";
chr1	Cufflinks	exon	11389875	11389946	.	-	.	gene_id "XLOC_000554"; transcript_id "TCONS_00000746"; exon_number "4"; oId "CUFF.48.1"; tss_id "TSS615";
chr1	Cufflinks	exon	12666109	12666416	.	-	.	gene_id "XLOC_000558"; transcript_id "TCONS_00000750"; exon_number "1"; oId "CUFF.54.1"; tss_id "TSS619";
chr1	Cufflinks	exon	13040757	13041137	.	-	.	gene_id "XLOC_000560"; transcript_id "TCONS_00000752"; exon_number "1"; oId "CUFF.56.1"; tss_id "TSS621";
chr1	Cufflinks	exon	13736087	13736803	.	-	.	gene_id "XLOC_000564"; transcript_id "TCONS_00000758"; exon_number "1"; oId "CUFF.62.1"; tss_id "TSS626";
chr1	Cufflinks	exon	16524714	16524938	.	-	.	gene_id "XLOC_000569"; transcript_id "TCONS_00000766"; exon_number "1"; oId "CUFF.75.1"; tss_id "TSS633";
chr1	Cufflinks	exon	16622657	16623766	.	-	.	gene_id "XLOC_000571"; transcript_id "TCONS_00000769"; exon_number "1"; oId "CUFF.77.1"; tss_id "TSS635";
chr1	Cufflinks	exon	16629281	16631367	.	-	.	gene_id "XLOC_000572"; transcript_id "TCONS_00000770"; exon_number "1"; oId "CUFF.78.1"; tss_id "TSS636";
chr1	Cufflinks	exon	16632615	16634412	.	-	.	gene_id "XLOC_000573"; transcript_id "TCONS_00000771"; exon_number "1"; oId "CUFF.79.1"; tss_id "TSS637";
chr1	Cufflinks	exon	16710555	16710659	.	-	.	gene_id "XLOC_000575"; transcript_id "TCONS_00000775"; exon_number "1"; oId "CUFF.83.1"; tss_id "TSS641";
chr1	Cufflinks	exon	16828108	16828931	.	-	.	gene_id "XLOC_000576"; transcript_id "TCONS_00000776"; exon_number "1"; oId "CUFF.84.1"; tss_id "TSS642";
chr1	Cufflinks	exon	16832385	16832641	.	-	.	gene_id "XLOC_000577"; transcript_id "TCONS_00000777"; exon_number "1"; oId "CUFF.85.1"; tss_id "TSS643";
chr1	Cufflinks	exon	26349240	26351674	.	-	.	gene_id "XLOC_000592"; transcript_id "TCONS_00000794"; exon_number "1"; oId "CUFF.126.1"; tss_id "TSS659";
chr1	Cufflinks	exon	28344734	28344795	.	-	.	gene_id "XLOC_000593"; transcript_id "TCONS_00000795"; exon_number "1"; oId "CUFF.129.1"; tss_id "TSS660";
chr1	Cufflinks	exon	30674899	30675054	.	-	.	gene_id "XLOC_000595"; transcript_id "TCONS_00000797"; exon_number "1"; oId "CUFF.133.1"; tss_id "TSS662";
chr1	Cufflinks	exon	30896448	30896793	.	-	.	gene_id "XLOC_000599"; transcript_id "TCONS_00000802"; exon_number "1"; oId "CUFF.137.1"; tss_id "TSS667";
chr1	Cufflinks	exon	30899867	30900010	.	-	.	gene_id "XLOC_000599"; transcript_id "TCONS_00000802"; exon_number "2"; oId "CUFF.137.1"; tss_id "TSS667";
chr1	Cufflinks	exon	30900835	30900936	.	-	.	gene_id "XLOC_000599"; transcript_id "TCONS_00000802"; exon_number "3"; oId "CUFF.137.1"; tss_id "TSS667";
chr1	Cufflinks	exon	31543391	31543528	.	-	.	gene_id "XLOC_000604"; transcript_id "TCONS_00000808"; exon_number "1"; oId "CUFF.145.1"; tss_id "TSS673";
chr1	Cufflinks	exon	31698529	31699460	.	-	.	gene_id "XLOC_000605"; transcript_id "TCONS_00000809"; exon_number "1"; oId "CUFF.146.1"; tss_id "TSS674";
chr1	Cufflinks	exon	34644690	34649060	.	-	.	gene_id "XLOC_000614"; transcript_id "TCONS_00000819"; exon_number "1"; oId "CUFF.166.1"; tss_id "TSS683";
chr1	Cufflinks	exon	35867464	35868326	.	-	.	gene_id "XLOC_000616"; transcript_id "TCONS_00000821"; exon_number "1"; oId "CUFF.170.1"; tss_id "TSS685";
chr1	Cufflinks	exon	35868387	35868520	.	-	.	gene_id "XLOC_000617"; transcript_id "TCONS_00000822"; exon_number "1"; oId "CUFF.171.1"; tss_id "TSS686";
chr1	Cufflinks	exon	37554016	37554070	.	-	.	gene_id "XLOC_000629"; transcript_id "TCONS_00000834"; exon_number "1"; oId "CUFF.193.1"; tss_id "TSS698";
chr1	Cufflinks	exon	37593778	37593848	.	-	.	gene_id "XLOC_000629"; transcript_id "TCONS_00000834"; exon_number "2"; oId "CUFF.193.1"; tss_id "TSS698";
chr1	Cufflinks	exon	37598230	37598351	.	-	.	gene_id "XLOC_000629"; transcript_id "TCONS_00000834"; exon_number "3"; oId "CUFF.193.1"; tss_id "TSS698";
chr1	Cufflinks	exon	39851981	39852339	.	-	.	gene_id "XLOC_000641"; transcript_id "TCONS_00000850"; exon_number "1"; oId "CUFF.214.1"; tss_id "TSS710";
chr1	Cufflinks	exon	41543516	41544409	.	-	.	gene_id "XLOC_000644"; transcript_id "TCONS_00000853"; exon_number "1"; oId "CUFF.217.1"; tss_id "TSS713";
chr1	Cufflinks	exon	42545899	42546324	.	-	.	gene_id "XLOC_000645"; transcript_id "TCONS_00000854"; exon_number "1"; oId "CUFF.218.1"; tss_id "TSS714";
chr1	Cufflinks	exon	42549393	42549572	.	-	.	gene_id "XLOC_000645"; transcript_id "TCONS_00000854"; exon_number "2"; oId "CUFF.218.1"; tss_id "TSS714";
chr1	Cufflinks	exon	43595287	43595511	.	-	.	gene_id "XLOC_000648"; transcript_id "TCONS_00000857"; exon_number "1"; oId "CUFF.225.1"; tss_id "TSS717";
chr1	Cufflinks	exon	43595617	43595854	.	-	.	gene_id "XLOC_000648"; transcript_id "TCONS_00000857"; exon_number "2"; oId "CUFF.225.1"; tss_id "TSS717";
chr1	Cufflinks	exon	43603882	43604191	.	-	.	gene_id "XLOC_000648"; transcript_id "TCONS_00000857"; exon_number "3"; oId "CUFF.225.1"; tss_id "TSS717";
chr1	Cufflinks	exon	44418211	44418421	.	-	.	gene_id "XLOC_000653"; transcript_id "TCONS_00000864"; exon_number "1"; oId "CUFF.234.1"; tss_id "TSS723";
chr1	Cufflinks	exon	48186900	48189038	.	-	.	gene_id "XLOC_000657"; transcript_id "TCONS_00000869"; exon_number "1"; oId "CUFF.245.1"; tss_id "TSS728";
chr1	Cufflinks	exon	48922450	48922854	.	-	.	gene_id "XLOC_000658"; transcript_id "TCONS_00000870"; exon_number "1"; oId "CUFF.246.1"; tss_id "TSS729";
chr1	Cufflinks	exon	54965186	54965406	.	-	.	gene_id "XLOC_000674"; transcript_id "TCONS_00000891"; exon_number "1"; oId "CUFF.272.1"; tss_id "TSS747";
chr1	Cufflinks	exon	54966879	54967122	.	-	.	gene_id "XLOC_000674"; transcript_id "TCONS_00000891"; exon_number "2"; oId "CUFF.272.1"; tss_id "TSS747";
chr1	Cufflinks	exon	54968169	54968247	.	-	.	gene_id "XLOC_000674"; transcript_id "TCONS_00000891"; exon_number "3"; oId "CUFF.272.1"; tss_id "TSS747";
chr1	Cufflinks	exon	56031472	56031902	.	-	.	gene_id "XLOC_000680"; transcript_id "TCONS_00000900"; exon_number "1"; oId "CUFF.283.1"; tss_id "TSS755";
chr1	Cufflinks	exon	58761977	58762707	.	-	.	gene_id "XLOC_000691"; transcript_id "TCONS_00000915"; exon_number "1"; oId "CUFF.303.1"; tss_id "TSS766";
chr1	Cufflinks	exon	58767240	58767354	.	-	.	gene_id "XLOC_000691"; transcript_id "TCONS_00000915"; exon_number "2"; oId "CUFF.303.1"; tss_id "TSS766";
chr1	Cufflinks	exon	63829991	63832248	.	-	.	gene_id "XLOC_000708"; transcript_id "TCONS_00000943"; exon_number "1"; oId "CUFF.336.1"; tss_id "TSS786";
chr1	Cufflinks	exon	64402671	64402958	.	-	.	gene_id "XLOC_000710"; transcript_id "TCONS_00000950"; exon_number "1"; oId "CUFF.339.1"; tss_id "TSS790";
chr1	Cufflinks	exon	64431878	64432184	.	-	.	gene_id "XLOC_000710"; transcript_id "TCONS_00000950"; exon_number "2"; oId "CUFF.339.1"; tss_id "TSS790";
chr1	Cufflinks	exon	64747179	64747480	.	-	.	gene_id "XLOC_000714"; transcript_id "TCONS_00000954"; exon_number "1"; oId "CUFF.345.1"; tss_id "TSS794";
chr1	Cufflinks	exon	69379149	69379465	.	-	.	gene_id "XLOC_000724"; transcript_id "TCONS_00000966"; exon_number "1"; oId "CUFF.361.1"; tss_id "TSS805";
chr1	Cufflinks	exon	69405801	69405936	.	-	.	gene_id "XLOC_000724"; transcript_id "TCONS_00000966"; exon_number "2"; oId "CUFF.361.1"; tss_id "TSS805";
chr1	Cufflinks	exon	73868860	73870407	.	-	.	gene_id "XLOC_000732"; transcript_id "TCONS_00000983"; exon_number "1"; oId "CUFF.378.1"; tss_id "TSS815";
chr1	Cufflinks	exon	74847023	74847120	.	-	.	gene_id "XLOC_000740"; transcript_id "TCONS_00000995"; exon_number "1"; oId "CUFF.396.1"; tss_id "TSS824";
chr1	Cufflinks	exon	76777051	76777786	.	-	.	gene_id "XLOC_000751"; transcript_id "TCONS_00001010"; exon_number "1"; oId "CUFF.418.1"; tss_id "TSS839";
chr1	Cufflinks	exon	78027688	78028020	.	-	.	gene_id "XLOC_000755"; transcript_id "TCONS_00001016"; exon_number "1"; oId "CUFF.424.1"; tss_id "TSS844";
chr1	Cufflinks	exon	78071873	78072049	.	-	.	gene_id "XLOC_000755"; transcript_id "TCONS_00001016"; exon_number "2"; oId "CUFF.424.1"; tss_id "TSS844";
chr1	Cufflinks	exon	81570393	81571155	.	-	.	gene_id "XLOC_000760"; transcript_id "TCONS_00001024"; exon_number "1"; oId "CUFF.438.1"; tss_id "TSS850";
chr1	Cufflinks	exon	83981194	83982189	.	-	.	gene_id "XLOC_000765"; transcript_id "TCONS_00001029"; exon_number "1"; oId "CUFF.445.1"; tss_id "TSS855";
chr1	Cufflinks	exon	83984766	83986278	.	-	.	gene_id "XLOC_000766"; transcript_id "TCONS_00001030"; exon_number "1"; oId "CUFF.446.1"; tss_id "TSS856";
chr1	Cufflinks	exon	83986835	83987553	.	-	.	gene_id "XLOC_000767"; transcript_id "TCONS_00001031"; exon_number "1"; oId "CUFF.447.1"; tss_id "TSS857";
chr1	Cufflinks	exon	87075481	87076088	.	-	.	gene_id "XLOC_000780"; transcript_id "TCONS_00001065"; exon_number "1"; oId "CUFF.483.1"; tss_id "TSS876";
chr1	Cufflinks	exon	87077731	87078023	.	-	.	gene_id "XLOC_000781"; transcript_id "TCONS_00001066"; exon_number "1"; oId "CUFF.484.1"; tss_id "TSS877";
chr1	Cufflinks	exon	87130501	87130894	.	-	.	gene_id "XLOC_000783"; transcript_id "TCONS_00001069"; exon_number "1"; oId "CUFF.486.1"; tss_id "TSS880";
chr1	Cufflinks	exon	87731164	87731304	.	-	.	gene_id "XLOC_000784"; transcript_id "TCONS_00001070"; exon_number "1"; oId "CUFF.496.1"; tss_id "TSS881";
chr1	Cufflinks	exon	87734572	87734734	.	-	.	gene_id "XLOC_000785"; transcript_id "TCONS_00001071"; exon_number "1"; oId "CUFF.497.1"; tss_id "TSS882";
chr1	Cufflinks	exon	88829769	88829851	.	-	.	gene_id "XLOC_000790"; transcript_id "TCONS_00001076"; exon_number "1"; oId "CUFF.506.1"; tss_id "TSS887";
chr1	Cufflinks	exon	90995142	90995504	.	-	.	gene_id "XLOC_000794"; transcript_id "TCONS_00001083"; exon_number "1"; oId "CUFF.514.1"; tss_id "TSS892";
chr1	Cufflinks	exon	97681813	97682017	.	-	.	gene_id "XLOC_000818"; transcript_id "TCONS_00001116"; exon_number "1"; oId "CUFF.558.1"; tss_id "TSS919";
chr1	Cufflinks	exon	98820768	98821358	.	-	.	gene_id "XLOC_000820"; transcript_id "TCONS_00001118"; exon_number "1"; oId "CUFF.563.1"; tss_id "TSS921";
chr1	Cufflinks	exon	98823087	98823197	.	-	.	gene_id "XLOC_000820"; transcript_id "TCONS_00001118"; exon_number "2"; oId "CUFF.563.1"; tss_id "TSS921";
chr1	Cufflinks	exon	98821876	98821970	.	-	.	gene_id "XLOC_000820"; transcript_id "TCONS_00001119"; exon_number "1"; oId "CUFF.563.2"; tss_id "TSS921";
chr1	Cufflinks	exon	98823087	98823199	.	-	.	gene_id "XLOC_000820"; transcript_id "TCONS_00001119"; exon_number "2"; oId "CUFF.563.2"; tss_id "TSS921";
chr1	Cufflinks	exon	100784566	100784891	.	-	.	gene_id "XLOC_000821"; transcript_id "TCONS_00001120"; exon_number "1"; oId "CUFF.564.1"; tss_id "TSS922";
chr1	Cufflinks	exon	106854273	106854983	.	-	.	gene_id "XLOC_000825"; transcript_id "TCONS_00001124"; exon_number "1"; oId "CUFF.577.1"; tss_id "TSS926";
chr1	Cufflinks	exon	108326082	108326662	.	-	.	gene_id "XLOC_000827"; transcript_id "TCONS_00001127"; exon_number "1"; oId "CUFF.583.1"; tss_id "TSS928";
chr1	Cufflinks	exon	108529654	108531303	.	-	.	gene_id "XLOC_000828"; transcript_id "TCONS_00001128"; exon_number "1"; oId "CUFF.584.1"; tss_id "TSS929";
chr1	Cufflinks	exon	110187324	110187454	.	-	.	gene_id "XLOC_000829"; transcript_id "TCONS_00001129"; exon_number "1"; oId "CUFF.585.1"; tss_id "TSS930";
chr1	Cufflinks	exon	111995647	111995762	.	-	.	gene_id "XLOC_000832"; transcript_id "TCONS_00001132"; exon_number "1"; oId "CUFF.589.1"; tss_id "TSS933";
chr1	Cufflinks	exon	112323996	112324763	.	-	.	gene_id "XLOC_000833"; transcript_id "TCONS_00001133"; exon_number "1"; oId "CUFF.590.1"; tss_id "TSS934";
chr1	Cufflinks	exon	120570928	120572202	.	-	.	gene_id "XLOC_000844"; transcript_id "TCONS_00001145"; exon_number "1"; oId "CUFF.615.1"; tss_id "TSS946";
chr1	Cufflinks	exon	125656888	125657174	.	-	.	gene_id "XLOC_000849"; transcript_id "TCONS_00001152"; exon_number "1"; oId "CUFF.625.1"; tss_id "TSS953";
chr1	Cufflinks	exon	130562136	130562274	.	-	.	gene_id "XLOC_000857"; transcript_id "TCONS_00001162"; exon_number "1"; oId "CUFF.641.1"; tss_id "TSS962";
chr1	Cufflinks	exon	133841206	133841600	.	-	.	gene_id "XLOC_000872"; transcript_id "TCONS_00001188"; exon_number "1"; oId "CUFF.677.1"; tss_id "TSS981";
chr1	Cufflinks	exon	136640814	136641484	.	-	.	gene_id "XLOC_000881"; transcript_id "TCONS_00001203"; exon_number "1"; oId "CUFF.710.1"; tss_id "TSS991";
chr1	Cufflinks	exon	136642003	136642896	.	-	.	gene_id "XLOC_000882"; transcript_id "TCONS_00001204"; exon_number "1"; oId "CUFF.711.1"; tss_id "TSS992";
chr1	Cufflinks	exon	136995719	136995888	.	-	.	gene_id "XLOC_000886"; transcript_id "TCONS_00001208"; exon_number "1"; oId "CUFF.719.1"; tss_id "TSS996";
chr1	Cufflinks	exon	137154821	137156208	.	-	.	gene_id "XLOC_000887"; transcript_id "TCONS_00001209"; exon_number "1"; oId "CUFF.720.1"; tss_id "TSS997";
chr1	Cufflinks	exon	138773637	138774230	.	-	.	gene_id "XLOC_000889"; transcript_id "TCONS_00001212"; exon_number "1"; oId "CUFF.724.1"; tss_id "TSS999";
chr1	Cufflinks	exon	138777468	138777605	.	-	.	gene_id "XLOC_000889"; transcript_id "TCONS_00001212"; exon_number "2"; oId "CUFF.724.1"; tss_id "TSS999";
chr1	Cufflinks	exon	141751909	141753103	.	-	.	gene_id "XLOC_000893"; transcript_id "TCONS_00001216"; exon_number "1"; oId "CUFF.736.1"; tss_id "TSS1003";
chr1	Cufflinks	exon	146195830	146195932	.	-	.	gene_id "XLOC_000897"; transcript_id "TCONS_00001221"; exon_number "1"; oId "CUFF.745.1"; tss_id "TSS1007";
chr1	Cufflinks	exon	147560450	147560626	.	-	.	gene_id "XLOC_000898"; transcript_id "TCONS_00001222"; exon_number "1"; oId "CUFF.749.1"; tss_id "TSS1008";
chr1	Cufflinks	exon	148456815	148456916	.	-	.	gene_id "XLOC_000899"; transcript_id "TCONS_00001223"; exon_number "1"; oId "CUFF.750.1"; tss_id "TSS1009";
chr1	Cufflinks	exon	153915179	153915306	.	-	.	gene_id "XLOC_000913"; transcript_id "TCONS_00001245"; exon_number "1"; oId "CUFF.785.1"; tss_id "TSS1025";
chr1	Cufflinks	exon	157451825	157452212	.	-	.	gene_id "XLOC_000929"; transcript_id "TCONS_00001266"; exon_number "1"; oId "CUFF.810.1"; tss_id "TSS1042";
chr1	Cufflinks	exon	157452593	157453982	.	-	.	gene_id "XLOC_000930"; transcript_id "TCONS_00001267"; exon_number "1"; oId "CUFF.811.1"; tss_id "TSS1043";
chr1	Cufflinks	exon	164973724	164974425	.	-	.	gene_id "XLOC_000951"; transcript_id "TCONS_00001298"; exon_number "1"; oId "CUFF.861.2"; tss_id "TSS1065";
chr1	Cufflinks	exon	164980408	164980531	.	-	.	gene_id "XLOC_000951"; transcript_id "TCONS_00001298"; exon_number "2"; oId "CUFF.861.2"; tss_id "TSS1065";
chr1	Cufflinks	exon	164997431	164997489	.	-	.	gene_id "XLOC_000951"; transcript_id "TCONS_00001298"; exon_number "3"; oId "CUFF.861.2"; tss_id "TSS1065";
chr1	Cufflinks	exon	165000636	165000745	.	-	.	gene_id "XLOC_000951"; transcript_id "TCONS_00001298"; exon_number "4"; oId "CUFF.861.2"; tss_id "TSS1065";
chr1	Cufflinks	exon	164973724	164974425	.	-	.	gene_id "XLOC_000951"; transcript_id "TCONS_00001297"; exon_number "1"; oId "CUFF.861.1"; tss_id "TSS1065";
chr1	Cufflinks	exon	164997431	164997489	.	-	.	gene_id "XLOC_000951"; transcript_id "TCONS_00001297"; exon_number "2"; oId "CUFF.861.1"; tss_id "TSS1065";
chr1	Cufflinks	exon	165000636	165000745	.	-	.	gene_id "XLOC_000951"; transcript_id "TCONS_00001297"; exon_number "3"; oId "CUFF.861.1"; tss_id "TSS1065";
chr1	Cufflinks	exon	166338572	166339608	.	-	.	gene_id "XLOC_000959"; transcript_id "TCONS_00001308"; exon_number "1"; oId "CUFF.877.1"; tss_id "TSS1073";
chr1	Cufflinks	exon	166351200	166351450	.	-	.	gene_id "XLOC_000959"; transcript_id "TCONS_00001308"; exon_number "2"; oId "CUFF.877.1"; tss_id "TSS1073";
chr1	Cufflinks	exon	167957145	167957205	.	-	.	gene_id "XLOC_000963"; transcript_id "TCONS_00001315"; exon_number "1"; oId "CUFF.886.1"; tss_id "TSS1080";
chr1	Cufflinks	exon	167960889	167960987	.	-	.	gene_id "XLOC_000963"; transcript_id "TCONS_00001315"; exon_number "2"; oId "CUFF.886.1"; tss_id "TSS1080";
chr1	Cufflinks	exon	167966990	167967159	.	-	.	gene_id "XLOC_000963"; transcript_id "TCONS_00001315"; exon_number "3"; oId "CUFF.886.1"; tss_id "TSS1080";
chr1	Cufflinks	exon	167957145	167957205	.	-	.	gene_id "XLOC_000963"; transcript_id "TCONS_00001316"; exon_number "1"; oId "CUFF.886.4"; tss_id "TSS1080";
chr1	Cufflinks	exon	167960906	167960987	.	-	.	gene_id "XLOC_000963"; transcript_id "TCONS_00001316"; exon_number "2"; oId "CUFF.886.4"; tss_id "TSS1080";
chr1	Cufflinks	exon	167966990	167967160	.	-	.	gene_id "XLOC_000963"; transcript_id "TCONS_00001316"; exon_number "3"; oId "CUFF.886.4"; tss_id "TSS1080";
chr1	Cufflinks	exon	167957145	167957205	.	-	.	gene_id "XLOC_000963"; transcript_id "TCONS_00001317"; exon_number "1"; oId "CUFF.886.2"; tss_id "TSS1080";
chr1	Cufflinks	exon	167959247	167959420	.	-	.	gene_id "XLOC_000963"; transcript_id "TCONS_00001317"; exon_number "2"; oId "CUFF.886.2"; tss_id "TSS1080";
chr1	Cufflinks	exon	167960906	167960987	.	-	.	gene_id "XLOC_000963"; transcript_id "TCONS_00001317"; exon_number "3"; oId "CUFF.886.2"; tss_id "TSS1080";
chr1	Cufflinks	exon	167966990	167967173	.	-	.	gene_id "XLOC_000963"; transcript_id "TCONS_00001317"; exon_number "4"; oId "CUFF.886.2"; tss_id "TSS1080";
chr1	Cufflinks	exon	167957145	167957205	.	-	.	gene_id "XLOC_000963"; transcript_id "TCONS_00001318"; exon_number "1"; oId "CUFF.886.3"; tss_id "TSS1080";
chr1	Cufflinks	exon	167959247	167959420	.	-	.	gene_id "XLOC_000963"; transcript_id "TCONS_00001318"; exon_number "2"; oId "CUFF.886.3"; tss_id "TSS1080";
chr1	Cufflinks	exon	167960889	167960987	.	-	.	gene_id "XLOC_000963"; transcript_id "TCONS_00001318"; exon_number "3"; oId "CUFF.886.3"; tss_id "TSS1080";
chr1	Cufflinks	exon	167966990	167967213	.	-	.	gene_id "XLOC_000963"; transcript_id "TCONS_00001318"; exon_number "4"; oId "CUFF.886.3"; tss_id "TSS1080";
chr1	Cufflinks	exon	170229984	170231004	.	-	.	gene_id "XLOC_000970"; transcript_id "TCONS_00001330"; exon_number "1"; oId "CUFF.894.1"; tss_id "TSS1089";
chr1	Cufflinks	exon	172136784	172136919	.	-	.	gene_id "XLOC_000988"; transcript_id "TCONS_00001361"; exon_number "1"; oId "CUFF.929.1"; tss_id "TSS1111";
chr1	Cufflinks	exon	174150533	174151203	.	-	.	gene_id "XLOC_000995"; transcript_id "TCONS_00001368"; exon_number "1"; oId "CUFF.942.1"; tss_id "TSS1118";
chr1	Cufflinks	exon	177716388	177716457	.	-	.	gene_id "XLOC_001000"; transcript_id "TCONS_00001373"; exon_number "1"; oId "CUFF.955.1"; tss_id "TSS1123";
chr1	Cufflinks	exon	177717460	177717587	.	-	.	gene_id "XLOC_001000"; transcript_id "TCONS_00001373"; exon_number "2"; oId "CUFF.955.1"; tss_id "TSS1123";
chr1	Cufflinks	exon	177729663	177729753	.	-	.	gene_id "XLOC_001000"; transcript_id "TCONS_00001373"; exon_number "3"; oId "CUFF.955.1"; tss_id "TSS1123";
chr1	Cufflinks	exon	182381467	182381662	.	-	.	gene_id "XLOC_001023"; transcript_id "TCONS_00001414"; exon_number "1"; oId "CUFF.1005.1"; tss_id "TSS1151";
chr1	Cufflinks	exon	186077385	186080205	.	-	.	gene_id "XLOC_001033"; transcript_id "TCONS_00001431"; exon_number "1"; oId "CUFF.1025.1"; tss_id "TSS1167";
chr1	Cufflinks	exon	191870221	191871030	.	-	.	gene_id "XLOC_001053"; transcript_id "TCONS_00001454"; exon_number "1"; oId "CUFF.1059.1"; tss_id "TSS1188";
chr1	Cufflinks	exon	191871127	191871941	.	-	.	gene_id "XLOC_001053"; transcript_id "TCONS_00001454"; exon_number "2"; oId "CUFF.1059.1"; tss_id "TSS1188";
chr1	Cufflinks	exon	191971985	191972166	.	-	.	gene_id "XLOC_001054"; transcript_id "TCONS_00001455"; exon_number "1"; oId "CUFF.1062.1"; tss_id "TSS1189";
chr10	Cufflinks	exon	4195690	4197628	.	+	.	gene_id "XLOC_001065"; transcript_id "TCONS_00001467"; exon_number "1"; oId "CUFF.1076.1"; tss_id "TSS1200";
chr10	Cufflinks	exon	6657005	6657810	.	+	.	gene_id "XLOC_001073"; transcript_id "TCONS_00001476"; exon_number "1"; oId "CUFF.1092.1"; tss_id "TSS1209";
chr10	Cufflinks	exon	9695730	9696037	.	+	.	gene_id "XLOC_001078"; transcript_id "TCONS_00001481"; exon_number "1"; oId "CUFF.1105.1"; tss_id "TSS1214";
chr10	Cufflinks	exon	14385662	14385914	.	+	.	gene_id "XLOC_001086"; transcript_id "TCONS_00001493"; exon_number "1"; oId "CUFF.1124.1"; tss_id "TSS1223";
chr10	Cufflinks	exon	14388456	14388512	.	+	.	gene_id "XLOC_001086"; transcript_id "TCONS_00001493"; exon_number "2"; oId "CUFF.1124.1"; tss_id "TSS1223";
chr10	Cufflinks	exon	14397005	14397042	.	+	.	gene_id "XLOC_001086"; transcript_id "TCONS_00001493"; exon_number "3"; oId "CUFF.1124.1"; tss_id "TSS1223";
chr10	Cufflinks	exon	19797523	19798148	.	+	.	gene_id "XLOC_001095"; transcript_id "TCONS_00001502"; exon_number "1"; oId "CUFF.1139.1"; tss_id "TSS1232";
chr10	Cufflinks	exon	26168575	26168905	.	+	.	gene_id "XLOC_001113"; transcript_id "TCONS_00001529"; exon_number "1"; oId "CUFF.1174.1"; tss_id "TSS1253";
chr10	Cufflinks	exon	29797317	29797709	.	+	.	gene_id "XLOC_001117"; transcript_id "TCONS_00001533"; exon_number "1"; oId "CUFF.1182.1"; tss_id "TSS1257";
chr10	Cufflinks	exon	29798114	29798945	.	+	.	gene_id "XLOC_001117"; transcript_id "TCONS_00001533"; exon_number "2"; oId "CUFF.1182.1"; tss_id "TSS1257";
chr10	Cufflinks	exon	30905924	30907608	.	+	.	gene_id "XLOC_001119"; transcript_id "TCONS_00001535"; exon_number "1"; oId "CUFF.1187.1"; tss_id "TSS1259";
chr10	Cufflinks	exon	31094334	31095769	.	+	.	gene_id "XLOC_001120"; transcript_id "TCONS_00001536"; exon_number "1"; oId "CUFF.1188.1"; tss_id "TSS1260";
chr10	Cufflinks	exon	35310319	35311911	.	+	.	gene_id "XLOC_001126"; transcript_id "TCONS_00001543"; exon_number "1"; oId "CUFF.1202.1"; tss_id "TSS1266";
chr10	Cufflinks	exon	35635796	35636164	.	+	.	gene_id "XLOC_001127"; transcript_id "TCONS_00001544"; exon_number "1"; oId "CUFF.1204.1"; tss_id "TSS1267";
chr10	Cufflinks	exon	38708188	38708509	.	+	.	gene_id "XLOC_001129"; transcript_id "TCONS_00001546"; exon_number "1"; oId "CUFF.1210.1"; tss_id "TSS1269";
chr10	Cufflinks	exon	38835997	38836103	.	+	.	gene_id "XLOC_001130"; transcript_id "TCONS_00001547"; exon_number "1"; oId "CUFF.1212.1"; tss_id "TSS1270";
chr10	Cufflinks	exon	38866376	38867456	.	+	.	gene_id "XLOC_001130"; transcript_id "TCONS_00001547"; exon_number "2"; oId "CUFF.1212.1"; tss_id "TSS1270";
chr10	Cufflinks	exon	40270720	40271049	.	+	.	gene_id "XLOC_001136"; transcript_id "TCONS_00001553"; exon_number "1"; oId "CUFF.1225.1"; tss_id "TSS1276";
chr10	Cufflinks	exon	41436795	41437274	.	+	.	gene_id "XLOC_001139"; transcript_id "TCONS_00001557"; exon_number "1"; oId "CUFF.1232.1"; tss_id "TSS1280";
chr10	Cufflinks	exon	45567737	45569165	.	+	.	gene_id "XLOC_001155"; transcript_id "TCONS_00001581"; exon_number "1"; oId "CUFF.1259.1"; tss_id "TSS1302";
chr10	Cufflinks	exon	45991005	45991173	.	+	.	gene_id "XLOC_001157"; transcript_id "TCONS_00001583"; exon_number "1"; oId "CUFF.1262.1"; tss_id "TSS1304";
chr10	Cufflinks	exon	45996545	45996586	.	+	.	gene_id "XLOC_001157"; transcript_id "TCONS_00001583"; exon_number "2"; oId "CUFF.1262.1"; tss_id "TSS1304";
chr10	Cufflinks	exon	46001241	46001336	.	+	.	gene_id "XLOC_001157"; transcript_id "TCONS_00001583"; exon_number "3"; oId "CUFF.1262.1"; tss_id "TSS1304";
chr10	Cufflinks	exon	46004018	46004190	.	+	.	gene_id "XLOC_001157"; transcript_id "TCONS_00001583"; exon_number "4"; oId "CUFF.1262.1"; tss_id "TSS1304";
chr10	Cufflinks	exon	45991014	45991126	.	+	.	gene_id "XLOC_001157"; transcript_id "TCONS_00001585"; exon_number "1"; oId "CUFF.1262.3"; tss_id "TSS1304";
chr10	Cufflinks	exon	45996545	45996586	.	+	.	gene_id "XLOC_001157"; transcript_id "TCONS_00001585"; exon_number "2"; oId "CUFF.1262.3"; tss_id "TSS1304";
chr10	Cufflinks	exon	46001241	46001336	.	+	.	gene_id "XLOC_001157"; transcript_id "TCONS_00001585"; exon_number "3"; oId "CUFF.1262.3"; tss_id "TSS1304";
chr10	Cufflinks	exon	46003754	46004190	.	+	.	gene_id "XLOC_001157"; transcript_id "TCONS_00001585"; exon_number "4"; oId "CUFF.1262.3"; tss_id "TSS1304";
chr10	Cufflinks	exon	45991014	45991126	.	+	.	gene_id "XLOC_001157"; transcript_id "TCONS_00001584"; exon_number "1"; oId "CUFF.1262.2"; tss_id "TSS1304";
chr10	Cufflinks	exon	45996502	45996586	.	+	.	gene_id "XLOC_001157"; transcript_id "TCONS_00001584"; exon_number "2"; oId "CUFF.1262.2"; tss_id "TSS1304";
chr10	Cufflinks	exon	46001241	46001336	.	+	.	gene_id "XLOC_001157"; transcript_id "TCONS_00001584"; exon_number "3"; oId "CUFF.1262.2"; tss_id "TSS1304";
chr10	Cufflinks	exon	46003754	46004190	.	+	.	gene_id "XLOC_001157"; transcript_id "TCONS_00001584"; exon_number "4"; oId "CUFF.1262.2"; tss_id "TSS1304";
chr10	Cufflinks	exon	48945830	48946345	.	+	.	gene_id "XLOC_001159"; transcript_id "TCONS_00001587"; exon_number "1"; oId "CUFF.1267.1"; tss_id "TSS1306";
chr10	Cufflinks	exon	49824140	49826175	.	+	.	gene_id "XLOC_001160"; transcript_id "TCONS_00001588"; exon_number "1"; oId "CUFF.1268.1"; tss_id "TSS1307";
chr10	Cufflinks	exon	54848632	54849140	.	+	.	gene_id "XLOC_001169"; transcript_id "TCONS_00001600"; exon_number "1"; oId "CUFF.1283.1"; tss_id "TSS1317";
chr10	Cufflinks	exon	56504501	56505324	.	+	.	gene_id "XLOC_001171"; transcript_id "TCONS_00001602"; exon_number "1"; oId "CUFF.1286.1"; tss_id "TSS1319";
chr10	Cufflinks	exon	57766836	57768652	.	+	.	gene_id "XLOC_001172"; transcript_id "TCONS_00001603"; exon_number "1"; oId "CUFF.1290.1"; tss_id "TSS1320";
chr10	Cufflinks	exon	59385382	59387005	.	+	.	gene_id "XLOC_001182"; transcript_id "TCONS_00001618"; exon_number "1"; oId "CUFF.1304.1"; tss_id "TSS1334";
chr10	Cufflinks	exon	66072813	66073871	.	+	.	gene_id "XLOC_001204"; transcript_id "TCONS_00001648"; exon_number "1"; oId "CUFF.1361.1"; tss_id "TSS1359";
chr10	Cufflinks	exon	71452490	71453022	.	+	.	gene_id "XLOC_001220"; transcript_id "TCONS_00001671"; exon_number "1"; oId "CUFF.1389.1"; tss_id "TSS1377";
chr10	Cufflinks	exon	71453093	71453920	.	+	.	gene_id "XLOC_001220"; transcript_id "TCONS_00001671"; exon_number "2"; oId "CUFF.1389.1"; tss_id "TSS1377";
chr10	Cufflinks	exon	76024282	76025506	.	+	.	gene_id "XLOC_001235"; transcript_id "TCONS_00001689"; exon_number "1"; oId "CUFF.1416.1"; tss_id "TSS1392";
chr10	Cufflinks	exon	82900668	82902196	.	+	.	gene_id "XLOC_001304"; transcript_id "TCONS_00001792"; exon_number "1"; oId "CUFF.1544.1"; tss_id "TSS1473";
chr10	Cufflinks	exon	83791213	83792543	.	+	.	gene_id "XLOC_001308"; transcript_id "TCONS_00001796"; exon_number "1"; oId "CUFF.1550.1"; tss_id "TSS1477";
chr10	Cufflinks	exon	84744771	84745565	.	+	.	gene_id "XLOC_001310"; transcript_id "TCONS_00001798"; exon_number "1"; oId "CUFF.1553.1"; tss_id "TSS1479";
[truncated: 3,430 more rows]
