# Supplementary material for: High-resolution annotation of the mouse preimplantation embryo transcriptome using long-read sequencing
Source: Nat Commun. 2020 May 27;11:2653. doi: 10.1038/s41467-020-16444-w (PMC7253418; doi:10.1038/s41467-020-16444-w)
Supplement: Supplementary file 4 — Supplementary Data 2 [file 41467_2020_16444_MOESM4_ESM.xlsx]

## Sheet: Classical TSS
Supplementary Data 2
Legend: Novel transcripts with classical TSSs. Transcripts ID and TPM are shown in sheet. TPM was calculated using Salmon.
Transcript id	2-cell TPM	4-cell TPM	8-cell TPM
TCONS_00000063	52.2721	42.2193	85.6544
TCONS_00000136	138.944	309.56	316.914
TCONS_00000141	139.776	104.541	296.369
TCONS_00000143	63.266	345.688	1075.41
TCONS_00000231	37.7509	92.4007	115.962
TCONS_00000375	37.0514	44.9228	84.3605
TCONS_00000469	75.5746	82.9872	22.248
TCONS_00000565	126.359	161.145	68.8681
TCONS_00000596	36.0756	112.699	84.8113
TCONS_00000683	36.3397	63.1393	32.4796
TCONS_00000694	27.2873	26.7806	24.4795
TCONS_00000893	22.1192	103.762	92.1626
TCONS_00000895	25.6868	62.6266	57.569
TCONS_00000926	33.1262	93.8638	21.4298
TCONS_00001178	541.977	184.491	23.3105
TCONS_00001376	78.2766	173.506	103.483
TCONS_00001405	95.8253	49.2027	32.6415
TCONS_00001594	48.5174	40.866	24.9326
TCONS_00001713	78.5067	31.1164	58.1371
TCONS_00001747	28.832	80.7652	153.532
TCONS_00001751	26.3318	67.6164	109.981
TCONS_00001794	44.6101	41.5793	22.7592
TCONS_00002074	48.5936	33.3835	35.6737
TCONS_00002291	30.579	70.6518	95.2713
TCONS_00002347	44.7007	99.1416	66.147
TCONS_00002348	28.601	44.7014	30.4803
TCONS_00002466	66.9544	68.8952	38.5123
TCONS_00002477	84.56	178.741	357.09
TCONS_00002519	81.3892	342.935	279.053
TCONS_00002781	487.415	835.016	926.785
TCONS_00002784	1009.22	1660.66	1832.41
TCONS_00002780	75.3364	51.085	124.11
TCONS_00002779	99.4059	203.413	224.039
TCONS_00002805	23.1591	66.5174	137.267
TCONS_00002819	20.5597	45.6037	31.4963
TCONS_00002848	42.3845	46.7717	54.7485
TCONS_00002852	133.028	34.2088	28.8593
TCONS_00002880	68.0842	70.8914	109.081
TCONS_00002920	22.8806	50.8214	39.2275
TCONS_00002949	78.5293	153.847	116.47
TCONS_00003003	387.912	206.043	114.406
TCONS_00003011	35.9231	72.7933	226.313
TCONS_00003183	21.3565	138.305	253.056
TCONS_00003210	91.347	320.606	968.049
TCONS_00003243	79.9235	52.7278	19.3562
TCONS_00003311	23.7739	74.106	116.019
TCONS_00003326	106.179	28.7286	38.6083
TCONS_00003491	21.7442	61.1007	41.9134
TCONS_00003501	154.313	340.282	701.732
TCONS_00003544	30.3602	38.9336	75.0145
TCONS_00003560	55.22	376.917	1087.48
TCONS_00003653	1448.47	1974.04	4288.37
TCONS_00003655	44.6035	65.8336	93.5055
TCONS_00003657	758.172	1011.19	1913.67
TCONS_00003659	309.136	186.199	245.503
TCONS_00003665	59.968	41.1372	28.2939
TCONS_00003666	31.9059	130.37	86.4541
TCONS_00003698	33.5885	38.5041	26.587
TCONS_00003797	62.6608	71.2012	23.5759
TCONS_00003804	20.5742	47.4062	29.9178
TCONS_00003820	225.085	183.069	84.4954
TCONS_00003888	85.2467	367.627	1003.36
TCONS_00003948	32.3126	80.9308	70.3144
TCONS_00004024	143.072	546.191	399.568
TCONS_00004044	41.7579	100.508	56.5833
TCONS_00004079	34.6782	79.1803	34.6437
TCONS_00004092	38.9654	116.271	55.9972
TCONS_00004164	30.3222	23.2153	34.2425
TCONS_00004171	27.3088	28.2484	43.5708
TCONS_00004365	69.2881	71.5859	75.3241
TCONS_00004374	106.382	98.2374	56.0139
TCONS_00004593	36.2118	59.3743	20.6724
TCONS_00004662	122.448	83.2811	314.844
TCONS_00004693	37.4303	35.5396	30.1475
TCONS_00004716	30.7716	48.7203	41.8882
TCONS_00004717	66.6011	27.0182	61.711
TCONS_00004760	23.534	26.5822	31.7343
TCONS_00004796	22.0918	48.6593	37.2367
TCONS_00004971	37.4403	38.9344	32.1834
TCONS_00005019	72.6854	78.7142	42.9159
TCONS_00005125	41.2143	50.704	20.5869
TCONS_00005278	44.2616	126.501	97.1879
TCONS_00005295	40.1096	35.0716	38.1142
TCONS_00005395	37.3738	125.71	76.2207
TCONS_00005497	45.0615	234.784	95.5085
TCONS_00005559	65.5523	19.8696	149.153
TCONS_00005561	45.2886	49.6557	119.151
TCONS_00005591	29.9982	49.0016	23.5998
TCONS_00005592	71.6286	132.371	64.6923
TCONS_00005703	32.4446	41.81	24.9689
TCONS_00005720	98.707	200.841	319.258
TCONS_00005718	51.352	112.446	216.345
TCONS_00005717	28.7738	55.765	54.0867
TCONS_00005723	52.0865	79.2225	102.092
TCONS_00005840	56.5891	52.5751	21.2574
TCONS_00006007	155.787	83.5205	27.8434
TCONS_00006065	44.527	43.3448	19.3026
TCONS_00006078	123.903	92.7803	115.988
TCONS_00006203	261.132	177.579	39.0119
TCONS_00006308	32.9643	91.8362	240.554
TCONS_00006336	75.7436	402.606	563.137
TCONS_00006420	28.8719	148.746	78.945
TCONS_00006444	87.7026	79.0344	45.6313
TCONS_00006547	99.3458	99.7352	93.7341
TCONS_00006642	31.8116	64.241	38.2929
TCONS_00006762	32.6699	26.728	22.5217
TCONS_00006929	53.6912	60.3461	28.7489
TCONS_00007083	51.5001	131.418	57.2931
TCONS_00007127	39.6252	166.442	70.2974
TCONS_00007168	27.6877	71.4261	41.7145
TCONS_00007171	47.417	103.281	28.8829
TCONS_00007214	54.2615	149.337	66.9165
TCONS_00007225	19.9003	42.5245	22.433
TCONS_00007271	93.0701	188.134	271.819
TCONS_00007382	31.3016	156.073	128.212
TCONS_00007442	48.9915	155.964	132.443
TCONS_00007461	47.4509	43.9684	57.6437
TCONS_00007470	175.43	91.9098	73.99
TCONS_00007549	57.2986	29.8524	30.3924
TCONS_00007587	21.5768	43.0014	30.8028
TCONS_00007750	30.3964	107.766	72.8663
TCONS_00007859	40.1707	29.4136	19.6394
TCONS_00007861	23.1436	33.6528	29.2823
TCONS_00007950	53.441	111.471	52.5859
TCONS_00007972	46.8389	26.1301	29.5637
TCONS_00008023	63.0644	45.7338	42.6008
TCONS_00008050	48.519	77.3418	43.5293
TCONS_00008116	37.3618	73.4844	33.265
TCONS_00008181	557.799	86.6296	25.4479
TCONS_00008183	82.2259	50.1219	32.8207
TCONS_00008388	25.221	29.7264	26.7111
TCONS_00008426	83.1092	147.471	103.38
TCONS_00008636	32.1878	55.2557	65.4213
TCONS_00008820	28.7511	77.7575	37.829
TCONS_00008857	440.129	257.091	101.882
TCONS_00008858	89.0407	243.041	119.725
TCONS_00008987	276.097	24.6863	25.9992
TCONS_00008988	357.534	39.0363	38.3296
TCONS_00009027	204.69	83.472	73.712
TCONS_00009047	310.719	244.079	799.839
TCONS_00009048	247.174	44.1012	90.1187
TCONS_00009054	47.2382	71.9946	109.655
TCONS_00009086	33.7644	30.9337	47.3657
TCONS_00009128	43.0719	109.324	76.7442
TCONS_00009135	37.7325	43.4013	30.1481
TCONS_00009147	38.8918	41.0926	36.0854
TCONS_00009190	64.173	60.3879	47.3035
TCONS_00009211	23.6877	82.6156	59.596
TCONS_00009515	75.359	83.7162	26.8824
TCONS_00009603	26.0407	98.2843	33.8449
TCONS_00009605	22.3008	48.6572	34.3049
TCONS_00009790	35.0504	248.859	505.238
TCONS_00009793	39.925	134.557	169.156
TCONS_00009824	20.1691	44.5544	57.3516
TCONS_00010024	32.1315	55.5538	33.4792
TCONS_00010169	52.6476	217.454	180.24
TCONS_00010170	68.5653	229.273	192.18
TCONS_00010287	25.1347	33.2612	33.734
TCONS_00010344	38.5776	81.1817	55.9668
TCONS_00010412	59.8465	254.424	355.669
TCONS_00010495	92.2721	636.243	447.828
TCONS_00010496	76.2316	611.871	355.479
TCONS_00010645	40.9756	37.4905	29.4683
TCONS_00010888	53.5371	21.3124	32.1478
TCONS_00010943	35.6135	309.743	111.802
TCONS_00010944	132.395	1005.57	723.85
TCONS_00011189	45.9807	74.9929	44.1782
TCONS_00011540	765.56	105.685	148.141
TCONS_00011541	301.802	38.5997	54.7252
TCONS_00011559	303.552	385.753	291.837
TCONS_00011581	50.6444	66.2752	49.5872
TCONS_00011702	23.3219	37.9672	22.0592
TCONS_00011784	212.461	27.3268	22.3085
TCONS_00011856	54.5371	105.43	195.164
TCONS_00011994	25.7623	67.3548	53.2679
TCONS_00012099	65.9539	158.777	80.9368
TCONS_00012282	20.0047	56.0403	100.999
TCONS_00012337	43.0205	88.8287	339.63
TCONS_00012384	63.6693	200.792	187.62
TCONS_00012427	403.237	403.682	205.653
TCONS_00012507	222.219	424.898	303.668
TCONS_00012618	2350.3	858.596	22.6198
TCONS_00012745	158.31	70.1042	82.8616
TCONS_00012746	35.642	200.678	200.317
TCONS_00012766	31.8726	46.3289	24.5149
TCONS_00012903	120.805	180.119	96.6693
TCONS_00013048	28.211	47.9806	25.4646
TCONS_00013335	20.9042	23.5959	21.9519
TCONS_00013531	39.2805	55.8118	56.6227
TCONS_00013640	93.2669	33.8318	80.3502
TCONS_00013769	742.177	220.052	327.815
TCONS_00014191	20.8595	19.607	68.0642
TCONS_00014273	32.1993	32.367	37.0059
TCONS_00014355	22.5714	59.8954	32.3601
TCONS_00014693	36.2807	73.108	31.1546
TCONS_00014730	55.0383	106.427	66.1774
TCONS_00014752	47.0032	28.6902	99.0952
TCONS_00014804	416.606	252.913	180.597
TCONS_00014805	260.241	92.4535	94.2036
TCONS_00014834	89.9058	127.171	105.531
TCONS_00014867	101.321	52.1763	19.5263
TCONS_00014868	124.636	69.27	40.6226
TCONS_00014936	45.3057	94.3319	97.8981
TCONS_00015049	25.0814	25.9804	29.9297
TCONS_00015080	196.652	33.307	101.039
TCONS_00015191	53.6304	64.391	21.2299
TCONS_00015225	54.4024	69.5083	37.1798
TCONS_00015281	146.494	20.1694	34.5195
TCONS_00015282	244.16	65.5271	40.3817
TCONS_00015295	99.0056	100.979	113.703
TCONS_00015387	74.419	105.982	113.97
TCONS_00015459	21.6343	87.884	25.6245
TCONS_00015472	53.9444	44.0393	60.9981
TCONS_00015687	27.9639	30.4237	23.0545
TCONS_00015721	46.2718	207.637	299.455
TCONS_00015948	24.9315	67.9119	44.4318
TCONS_00015955	23.3755	44.3081	20.4837
TCONS_00015985	22.4431	168.82	85.7483
TCONS_00015986	32.2169	204.494	69.8087
TCONS_00016008	24.2185	44.3795	27.8115
TCONS_00016022	40.5791	154.452	973.718
TCONS_00016134	53.8922	23.794	37.9001
TCONS_00016216	41.9467	52.7367	68.5646
TCONS_00016379	40.7751	128.836	123.761
TCONS_00016378	86.0479	251.312	202.293
TCONS_00016392	684.251	1693.18	2406.82
TCONS_00016394	241.356	430.01	703.696
TCONS_00016393	170.837	422.878	659.867
TCONS_00016481	51.1836	90.5732	378.757
TCONS_00016479	102.068	216.26	907.573
TCONS_00016622	28.6088	46.1557	19.4389
TCONS_00016841	40.751	145.747	30.8674
TCONS_00016843	86.9148	135.275	21.1216
TCONS_00016844	34.0007	138.12	21.9675
TCONS_00016851	101.826	61.0156	29.9603
TCONS_00016863	26.8574	111.397	273.4
TCONS_00016881	124.116	54.1087	19.4076
TCONS_00017008	72.7636	37.8483	26.7098
TCONS_00017048	1441.83	5591.8	4665.26
TCONS_00017047	830.481	3395.37	2590.43
TCONS_00017067	48.6444	31.6791	42.8372
TCONS_00017121	411.018	253.459	211.754
TCONS_00017305	44.3059	36.6762	61.5991
TCONS_00017756	46.6825	32.0661	19.4942
TCONS_00017818	44.546	50.4432	28.4261
TCONS_00017891	62.3324	65.754	22.2609
TCONS_00017892	79.4965	112.423	39.4197
TCONS_00017936	49.8622	36.9931	36.9445
TCONS_00018088	27.667	120.12	27.1023
TCONS_00018142	25.5866	37.4455	58.295
TCONS_00018488	34.8595	473.543	139.278
TCONS_00018489	41.2645	72.372	29.8234
TCONS_00018506	320.135	824.915	1610.76
TCONS_00018568	300.901	429.59	827.314
TCONS_00018891	38.8885	55.3945	48.679
TCONS_00018892	166.249	272.849	257.635
TCONS_00019020	38.155	23.5497	56.6644
TCONS_00019021	82.2727	51.6602	48.7922
TCONS_00019030	28.4928	38.0371	47.027
TCONS_00019095	32.7885	104.839	37.8308
TCONS_00019118	74.4035	36.4204	39.4773
TCONS_00019143	300.507	1871	1455.38
TCONS_00019153	112.919	171.007	48.1103
TCONS_00019173	73.7729	46.4474	84.9144
TCONS_00019184	66.616	84.2986	109.217
TCONS_00019370	97.9604	50.1354	20.5545
TCONS_00019426	36.6094	51.5505	88.7765
TCONS_00019552	90.0706	191.211	74.8251
TCONS_00019572	46.8913	82.2272	51.9727
TCONS_00019578	468.114	52.1768	29.9103
TCONS_00019655	30.7847	115.506	53.219
TCONS_00019674	21.0066	72.7511	24.3186
TCONS_00019692	62.0636	86.0462	33.0016
TCONS_00019693	71.6876	107.647	33.4459
TCONS_00019838	100.787	362.701	158.759
TCONS_00019902	564.164	174.299	79.6683
TCONS_00020004	98.0663	40.9648	29.8341
TCONS_00020101	20.5651	42.6857	57.7285
TCONS_00020269	508.016	850.997	903.258
TCONS_00020328	50.3348	116.212	57.871
TCONS_00020366	141.63	207.118	194.805
TCONS_00020457	48.3718	153.563	62.1099
TCONS_00020589	45.8206	63.6064	77.0704
TCONS_00020616	19.7879	40.9062	31.004
TCONS_00020617	39.5864	29.74	83
TCONS_00020654	29.5202	720.05	2804.04
TCONS_00020658	261.639	174.976	181.644
TCONS_00020773	39.1458	167.771	299.751
TCONS_00020775	136.649	455.946	142.704
TCONS_00020778	53.9678	162.276	46.3167
TCONS_00020885	150.301	688.848	598.672
TCONS_00020909	45.1731	355.695	124.979
TCONS_00021061	30.3598	30.3426	24.2053
TCONS_00021073	36.605	56.0385	74.2454
TCONS_00021323	68.5287	94.8264	50.5897
TCONS_00021388	28.9026	78.8888	168.568
TCONS_00021424	30.4606	86.4434	229.313
TCONS_00021555	45.7396	228.719	82.4808
TCONS_00021556	26.7336	101.122	29.2448
TCONS_00021553	57.5104	342.334	133.446
TCONS_00021738	46.2716	165.075	212.259
TCONS_00021768	45.0993	27.8002	29.5548
TCONS_00021830	20.7802	62.7364	51.3944
TCONS_00021863	29.3271	35.2521	24.7869
TCONS_00021900	48.371	76.0577	32.0489
TCONS_00021931	51.0203	36.089	23.0232
TCONS_00021932	86.6308	37.1308	37.68
TCONS_00021998	31.3487	32.3707	24.0949
TCONS_00022011	27.6145	54.3039	52.2854
TCONS_00022012	54.3775	75.9286	78.8223
TCONS_00022043	19.2866	26.0948	31.8035
TCONS_00022117	25.302	125.772	36.1068
TCONS_00022218	72.016	219.47	167.37
TCONS_00022345	30.5521	178.316	284.322
TCONS_00022452	24.5288	35.3905	20.6542
TCONS_00000008	20.0244	48.0068	15.3187
TCONS_00000215	46.9925	21.4752	5.57614
TCONS_00000253	28.1017	24.2927	18.2792
TCONS_00000538	33.8012	29.3436	18.123
TCONS_00000990	23.014	22.2006	4.55267
TCONS_00001001	28.6684	24.179	5.34205
TCONS_00001075	23.9719	21.0798	18.234
TCONS_00001175	256.064	87.6834	7.03169
TCONS_00001179	75.4742	21.1343	2.96827
TCONS_00001196	57.917	20.8523	16.4492
TCONS_00001402	39.1826	23.4306	13.5011
TCONS_00001589	54.3899	24.5864	10.6167
TCONS_00001764	120.128	31.2333	16.7698
TCONS_00001966	49.1311	22.0431	9.89913
TCONS_00001984	29.4257	24.4749	4.92161
TCONS_00002119	25.064	26.9324	9.83223
TCONS_00002169	163.287	33.2586	8.91128
TCONS_00002180	25.5014	60.7498	3.84811
TCONS_00002186	44.9429	36.1885	7.08126
TCONS_00002203	38.1012	29.6545	9.60073
TCONS_00002398	36.3138	33.952	13.6546
TCONS_00002485	33.3221	23.8133	13.207
TCONS_00002673	22.5063	19.3261	14.6546
TCONS_00002692	25.4488	23.6496	9.9846
TCONS_00002694	31.2312	35.9835	14.9962
TCONS_00002724	80.0938	23.0232	2.76564
TCONS_00002721	89.6617	30.9303	4.85451
TCONS_00002736	44.8543	60.0816	8.28186
TCONS_00002808	37.6457	43.1448	15.2011
TCONS_00002919	33.5528	24.9893	9.12859
TCONS_00002998	27.3484	35.1357	7.75756
TCONS_00003004	20.6912	31.2731	4.24651
TCONS_00003022	73.827	35.5122	6.67171
TCONS_00003121	48.3634	21.7021	9.99439
TCONS_00003289	168.764	23.9572	5.60947
TCONS_00003314	115.258	31.1455	8.28868
TCONS_00003438	90.9926	34.3256	10.7545
TCONS_00003801	67.0946	38.4196	17.5613
TCONS_00003803	26.6489	41.8747	17.4676
TCONS_00003836	182.917	25.0357	2.52617
TCONS_00003917	19.5484	26.448	12.2053
TCONS_00004023	25.8553	19.5826	12.867
TCONS_00004032	39.8399	39.4168	18.291
TCONS_00004040	74.7224	23.8985	11.8901
TCONS_00004069	58.9615	39.6784	16.8682
TCONS_00004256	29.3931	50.5382	17.0182
TCONS_00004445	51.8644	22.0725	6.12095
TCONS_00004480	22.1504	73.3682	12.1161
TCONS_00004698	58.1439	24.7777	13.5946
TCONS_00004863	20.8496	32.2677	5.27034
TCONS_00005204	54.6153	19.619	12.021
TCONS_00005347	20.3479	69.0457	13.7558
TCONS_00005461	62.5996	37.113	1.97375
TCONS_00005681	28.5581	31.0999	14.2243
TCONS_00006004	99.4679	26.9176	4.4404
TCONS_00006158	41.8549	23.9516	11.8302
TCONS_00006178	104.695	21.035	3.95466
TCONS_00006240	27.6694	54.1525	2.78652
TCONS_00006267	21.8777	43.3928	8.54935
TCONS_00006347	47.101	27.419	11.8788
TCONS_00006834	105.953	30.733	8.82391
TCONS_00007056	132.812	28.1414	3.4685
TCONS_00007134	23.3197	63.7085	10.9795
TCONS_00007135	25.5187	82.18	17.1479
TCONS_00007452	39.3685	24.8026	10.6887
TCONS_00007596	96.5365	23.053	5.97488
TCONS_00007708	39.542	45.4007	18.4765
TCONS_00007886	69.0966	28.2279	3.68252
TCONS_00008064	54.6865	75.6008	7.16415
TCONS_00008169	32.6189	45.0755	7.81413
TCONS_00008170	31.4198	46.4683	3.6762
TCONS_00008266	25.4318	42.0599	17.0739
TCONS_00008350	30.3314	28.6013	9.30164
TCONS_00008443	30.1988	27.8073	14.7259
TCONS_00008495	42.7631	27.6082	3.23246
TCONS_00008574	22.9731	20.4846	18.3912
TCONS_00008863	49.9526	30.2225	15.3565
TCONS_00009090	20.8738	19.4234	13.3083
TCONS_00009899	27.0069	51.3498	13.7411
TCONS_00010070	33.5561	35.2426	18.453
TCONS_00010083	55.9634	21.7215	2.61997
TCONS_00010126	22.7332	26.4785	14.8814
TCONS_00010497	38.9916	46.9529	11.4339
TCONS_00010511	48.5126	20.781	7.98666
TCONS_00010917	77.3081	22.4161	10.0803
TCONS_00010987	33.5735	24.7912	4.51559
TCONS_00010995	32.1596	22.8058	9.58231
TCONS_00011156	40.5827	48.8366	10.6288
TCONS_00011505	120.6	31.6802	6.53113
TCONS_00011637	47.5223	29.356	14.5665
TCONS_00011740	44.0076	45.7033	7.42604
TCONS_00011807	30.1283	23.8364	1.7454
TCONS_00011808	80.7423	86.7724	9.57149
TCONS_00012020	32.4856	48.6493	6.86391
TCONS_00012252	25.5031	35.9361	2.58955
TCONS_00012388	29.8438	27.1439	10.137
TCONS_00012482	22.4013	30.4677	10.7861
TCONS_00012682	19.246	28.5646	10.485
TCONS_00012701	27.743	34.1402	7.45908
TCONS_00012709	531.069	50.0914	17.6382
TCONS_00012975	23.7559	19.9742	3.5901
TCONS_00013085	78.9756	26.6664	11.0733
TCONS_00013251	38.4157	21.629	5.30835
TCONS_00013300	23.4677	37.1172	17.6128
TCONS_00013319	22.5583	23.6823	12.8711
TCONS_00013444	73.8866	70.5695	17.8218
TCONS_00013570	143.225	20.7454	19.0059
TCONS_00013704	39.5496	35.27	6.36799
TCONS_00013738	21.4275	19.8922	14.0543
TCONS_00014064	28.2189	25.7354	7.98696
TCONS_00014289	40.9218	28.5785	11.3627
TCONS_00014344	30.0355	20.3786	5.91508
TCONS_00014358	37.3681	28.3225	7.9072
TCONS_00014487	92.9487	21.7973	11.5212
TCONS_00014690	102.825	73.0642	16.0297
TCONS_00014770	42.6137	94.6052	8.49993
TCONS_00014819	24.7973	19.5695	10.2337
TCONS_00014880	105.507	47.7263	6.41395
TCONS_00015065	37.4318	21.2937	12.6356
TCONS_00015086	48.7132	26.0718	18.4436
TCONS_00015223	29.3208	40.3712	10.9462
TCONS_00015286	143.492	33.4221	18.1618
TCONS_00015284	53.4302	24.4107	11.4764
TCONS_00015363	26.639	25.5452	14.2193
TCONS_00015609	378.851	25.4656	2.20613
TCONS_00015676	24.896	29.2178	9.63292
TCONS_00015828	121.157	24.158	11.0744
TCONS_00016174	96.5414	85.0035	17.4012
TCONS_00016223	32.8407	22.0069	4.14409
TCONS_00016356	21.9714	45.1958	14.5798
TCONS_00016583	29.7629	21.8673	7.22929
TCONS_00016627	21.5837	43.7411	16.2505
TCONS_00016685	68.2271	27.8249	15.3304
TCONS_00016760	85.22	24.568	6.77836
TCONS_00016784	20.5851	53.9777	10.3137
TCONS_00016875	98.5138	32.5034	12.2903
TCONS_00017025	29.0902	23.1476	16.3416
TCONS_00017083	27.1065	37.6708	18.8606
TCONS_00017405	24.0485	53.1325	15.5705
TCONS_00017624	25.394	27.3987	4.72433
TCONS_00017772	116.283	30.9754	4.66802
TCONS_00017887	33.3	55.5658	3.39462
TCONS_00017992	32.765	19.3808	16.3116
TCONS_00018042	40.3461	30.2701	14.2766
TCONS_00018366	35.3059	31.9225	12.2266
TCONS_00018423	30.1498	71.1072	3.96076
TCONS_00018443	19.7044	19.9986	8.42268
TCONS_00018509	20.7073	33.6712	4.2765
TCONS_00018601	70.4578	46.0562	7.14582
TCONS_00018612	51.8112	28.4884	7.5296
TCONS_00018818	205.959	39.6743	3.00191
TCONS_00018855	30.1282	27.9793	13.8003
TCONS_00018979	54.9467	23.311	16.4582
TCONS_00019155	44.2922	28.1393	11.6455
TCONS_00019233	49.9268	35.1936	9.52614
TCONS_00019573	20.2936	259.969	15.19
TCONS_00019737	32.2811	20.9627	9.41732
TCONS_00019745	34.3966	22.0262	4.8315
TCONS_00019772	36.0417	41.0405	10.3655
TCONS_00019904	26.1143	20.0743	15.9873
TCONS_00020129	89.7288	29.9888	5.53959
TCONS_00020238	26.8665	32.3134	2.62565
TCONS_00020266	167.241	29.3905	8.50626
TCONS_00020379	35.1746	34.4105	11.7536
TCONS_00020398	22.1995	21.2173	4.86007
TCONS_00020438	30.9069	46.4711	9.89349
TCONS_00020494	32.0572	20.0779	14.1598
TCONS_00020555	20.0496	21.2335	10.0046
TCONS_00020931	215.801	25.4899	18.5671
TCONS_00021230	23.9173	19.2387	13.9452
TCONS_00021507	2212.12	190.83	4.53165
TCONS_00021542	21.115	74.4453	6.0081
TCONS_00021579	31.0717	52.6283	9.59133
TCONS_00021906	28.631	25.1664	14.9417
TCONS_00021928	87.1328	169.652	9.55435
TCONS_00021940	53.9784	24.8981	11.7437
TCONS_00022073	28.6866	21.7645	8.9828
TCONS_00022207	179.263	34.2415	6.22908
TCONS_00022502	23.6313	77.0348	11.5866
TCONS_00002184	19.9644	18.7585	25.8864
TCONS_00003056	20.4607	11.3938	54.6763
TCONS_00003699	22.6988	16.9231	33.4719
TCONS_00003700	22.7871	8.1095	19.369
TCONS_00004070	25.3784	18.2738	19.6819
TCONS_00011847	112.677	19.1274	20.4433
TCONS_00013411	67.22	19.0528	80.0073
TCONS_00013641	40.7881	11.9063	49.0733
TCONS_00013883	35.6811	17.884	24.4639
TCONS_00014400	47.2856	17.528	29.3751
TCONS_00014832	24.1988	13.6345	20.9148
TCONS_00015643	130.363	18.8103	21.4689
TCONS_00016092	50.354	13.4248	23.0578
TCONS_00016307	29.9587	10.0246	25.3776
TCONS_00017306	49.1496	18.5541	25.8108
TCONS_00018734	23.0087	8.19079	21.2476
TCONS_00000123	36.2731	12.1217	8.39616
TCONS_00000282	65.0379	11.8613	14.4366
TCONS_00000276	44.1505	9.16913	8.79918
TCONS_00000607	28.2658	9.38261	2.2287
TCONS_00000761	38.1211	3.59848	2.00224
TCONS_00000801	32.6706	15.0026	13.3104
TCONS_00000861	59.0673	14.3333	5.50835
TCONS_00001022	26.2516	3.15899	1.91017
TCONS_00001473	31.2544	4.47627	4.55668
TCONS_00001732	52.2145	14.4064	3.2948
TCONS_00001788	25.3886	6.28234	2.91058
TCONS_00001933	31.4971	12.0027	2.91699
TCONS_00001943	115.279	5.40032	3.39406
TCONS_00002090	196.989	17.7143	4.21516
TCONS_00002425	55.4587	13.5035	4.74685
TCONS_00002498	76.0117	12.3261	1.42893
TCONS_00002990	37.8758	16.9805	5.71817
TCONS_00003077	22.567	13.898	12.6225
TCONS_00003190	20.8821	15.4782	4.39189
TCONS_00003244	33.4096	18.2612	9.24817
TCONS_00003340	22.6251	6.42381	2.29804
TCONS_00003421	44.2851	13.2066	4.31882
TCONS_00003422	35.8484	15.1865	13.6539
TCONS_00003436	31.5452	12.113	2.46156
TCONS_00003496	401.099	10.0486	5.99323
TCONS_00003559	99.4742	17.1266	11.2984
TCONS_00003688	170.5	14.3475	14.0692
TCONS_00003713	33.2549	16.7516	14.5978
TCONS_00004042	70.427	2.86948	2.84981
TCONS_00004111	24.3633	8.10442	2.22026
TCONS_00004112	35.6134	8.7617	1.65143
TCONS_00004346	32.6254	8.25673	14.7511
TCONS_00004377	40.3238	17.1252	7.05239
TCONS_00004391	62.6259	8.57837	1.84289
TCONS_00004469	60.3815	5.33181	6.74097
TCONS_00004545	24.9645	18.9507	13.5686
TCONS_00004647	34.0997	12.6793	16.4979
TCONS_00004654	48.2022	9.04704	1.59341
TCONS_00004694	53.778	18.0057	15.3454
TCONS_00004746	31.7967	4.78349	10.0416
TCONS_00004886	28.8244	5.77869	3.53049
TCONS_00004991	78.4182	8.36116	5.63351
TCONS_00005180	31.2876	10.9453	1.94266
TCONS_00005182	19.3315	16.3765	1.6525
TCONS_00005268	22.3811	9.96821	2.44608
TCONS_00005842	46.5587	12.0457	6.37054
TCONS_00005846	48.0944	4.5883	6.85216
TCONS_00005881	54.1839	7.71263	9.85243
TCONS_00006081	41.7033	6.94636	6.60799
TCONS_00006166	49.8319	18.262	8.36336
TCONS_00006201	55.7053	11.9484	9.84002
TCONS_00006263	38.9164	6.64344	8.34355
TCONS_00006354	19.7332	10.7068	2.931
TCONS_00006386	130.696	14.8091	3.18324
TCONS_00006596	30.3075	8.19691	7.04612
TCONS_00006629	51.787	6.92504	2.99109
TCONS_00006654	25.6755	11.3885	6.87146
TCONS_00006892	96.1173	17.6972	1.86967
TCONS_00007057	82.5052	14.7164	2.06332
TCONS_00007262	29.9975	9.28369	9.24567
TCONS_00007362	24.7774	11.9239	2.54115
TCONS_00007383	23.8457	14.5087	2.89051
TCONS_00007471	76.5151	17.2298	14.6632
TCONS_00007711	25.8481	12.5365	6.30964
TCONS_00007716	33.4574	8.11288	2.92771
TCONS_00008067	63.4599	10.942	5.6969
TCONS_00008182	56.3391	16.7058	18.5568
TCONS_00008459	38.8849	6.39738	2.60482
TCONS_00008500	21.3927	6.45325	2.38592
TCONS_00008548	35.0584	7.52115	4.70762
TCONS_00008581	28.0644	7.86604	9.83234
TCONS_00008703	38.6437	12.8814	11.5591
TCONS_00008718	32.8601	8.797	1.87107
TCONS_00008730	21.1995	3.41943	1.86072
TCONS_00008812	20.5008	17.118	9.67383
TCONS_00009024	23.2096	12.1179	10.0145
TCONS_00009099	33.4749	13.4016	1.95544
TCONS_00009179	20.5114	15.4803	1.84137
TCONS_00009260	20.5437	11.6463	9.29677
TCONS_00009292	54.0606	16.2485	14.3868
TCONS_00009377	28.1833	6.50892	2.51482
TCONS_00009482	43.1902	8.60985	2.05974
TCONS_00009726	109.769	6.67898	4.41774
TCONS_00009727	144.207	7.43427	13.1505
TCONS_00009821	23.5357	10.8692	4.96419
TCONS_00009823	29.4141	10.502	9.68372
TCONS_00009862	26.7399	9.29495	2.0678
TCONS_00010095	20.6451	11.2753	9.49004
TCONS_00010141	24.4597	17.2868	3.84547
TCONS_00010228	37.0621	4.24536	4.37018
TCONS_00010252	86.226	10.7137	4.39122
TCONS_00010293	31.7287	11.3231	4.8858
TCONS_00010331	45.8527	12.8979	3.74456
TCONS_00010381	25.931	7.43473	2.8198
TCONS_00010404	33.0279	2.71099	2.45588
TCONS_00010429	21.3553	10.1526	1.49221
TCONS_00010430	38.7608	14.7305	4.67843
TCONS_00010512	39.1572	3.46745	1.5275
TCONS_00010672	35.7512	13.2172	5.46888
TCONS_00010758	84.4964	12.2082	8.95683
TCONS_00010759	23.6019	6.00057	1.99199
TCONS_00010940	58.0927	14.1045	1.8096
TCONS_00010984	22.9812	7.57818	1.52278
TCONS_00011178	39.0045	12.7103	8.56585
TCONS_00011207	21.7228	2.22731	2.8579
TCONS_00011232	23.9916	9.76837	6.10241
TCONS_00011385	30.0975	18.2781	11.4071
TCONS_00011394	138.52	7.16578	1.55327
TCONS_00011395	50.9422	6.88422	4.61824
TCONS_00011468	49.6123	7.78571	12.4881
TCONS_00011524	19.5571	10.3469	2.59786
TCONS_00011691	38.4296	17.3195	2.33629
TCONS_00011761	19.6091	6.73279	1.87008
TCONS_00011843	25.1785	5.42881	10.7015
TCONS_00012386	20.8255	14.3837	8.53867
TCONS_00012517	20.0354	3.19032	5.31095
TCONS_00012539	22.5095	14.5184	2.08424
TCONS_00012634	25.3324	16.995	7.65677
TCONS_00012892	20.4518	5.77356	3.14966
TCONS_00012953	37.1697	3.84101	2.83116
TCONS_00013127	31.2585	8.68973	1.73921
TCONS_00013227	23.9749	5.35366	3.05225
TCONS_00013288	20.8485	11.9498	12.3458
TCONS_00013621	30.2793	17.8648	13.9553
TCONS_00013830	63.2116	14.2365	4.64203
TCONS_00013847	85.6418	1.89332	1.65197
TCONS_00013968	28.0612	8.27944	5.14108
TCONS_00014252	19.9805	14.0322	11.5832
TCONS_00014325	22.5376	18.4004	4.92997
TCONS_00014589	24.4908	10.0189	2.16205
TCONS_00014634	23.3277	7.25858	9.86
TCONS_00014703	72.2877	6.9884	4.04796
TCONS_00014746	23.1842	8.65601	2.81129
TCONS_00014747	73.6229	14.8622	5.39479
TCONS_00014753	21.302	13.6918	15.1749
TCONS_00014839	24.6241	14.0506	4.59292
TCONS_00014865	32.0027	16.6418	6.62554
TCONS_00014923	25.3353	2.6195	6.76338
TCONS_00014930	85.1919	5.13779	1.65887
TCONS_00015108	19.7868	3.65003	9.22078
TCONS_00015142	27.552	4.33533	1.89685
TCONS_00015185	62.9533	17.2046	4.20554
TCONS_00015239	34.8741	18.4438	18.7437
TCONS_00015245	22.1453	13.354	7.86002
TCONS_00015285	22.1975	7.78415	3.34899
TCONS_00015305	36.4382	3.80956	11.0697
TCONS_00015376	135.921	3.70625	2.16222
TCONS_00015381	21.4944	6.77516	2.54723
TCONS_00015442	27.091	4.31973	3.19844
TCONS_00015613	83.5989	8.65687	2.49612
TCONS_00015696	61.2433	7.23403	2.38412
TCONS_00015762	44.5682	15.6638	11.6063
TCONS_00015763	49.4173	12.1303	9.704
TCONS_00015842	22.0825	15.9877	2.76827
TCONS_00016208	157.339	13.0962	7.45478
TCONS_00016253	21.6151	14.0374	9.60525
TCONS_00016369	82.2502	5.7414	9.20398
TCONS_00016659	71.8891	14.5998	4.7928
TCONS_00016703	26.8645	4.05005	1.86138
TCONS_00016880	22.8175	6.13833	6.54398
TCONS_00016963	27.4091	14.1398	5.33256
TCONS_00017028	22.2646	8.21318	5.75956
TCONS_00017395	31.1546	10.1395	5.36169
TCONS_00017459	22.4519	12.4547	14.5578
TCONS_00017499	29.9772	6.67749	7.18846
TCONS_00017555	31.6898	7.38846	6.56464
TCONS_00017769	22.6353	5.89652	3.56569
TCONS_00017947	21.0391	12.229	7.54661
TCONS_00018008	20.9878	9.52404	15.2163
TCONS_00018093	20.9403	13.0908	13.3206
TCONS_00018121	54.2376	11.611	3.30407
TCONS_00018179	126.658	14.2114	5.5527
TCONS_00018180	50.9989	5.58511	2.47723
TCONS_00018296	25.0086	3.35241	3.47192
TCONS_00018368	128.501	9.08686	5.74453
TCONS_00018380	22.3134	3.95145	3.75343
TCONS_00018391	27.7241	17.5179	7.66568
TCONS_00018392	26.0629	2.71374	2.78972
TCONS_00018394	20.1131	6.65927	4.75748
TCONS_00018444	61.8601	17.6399	10.5022
TCONS_00018445	20.8698	14.3033	6.6159
TCONS_00018641	52.9018	7.60096	18.2746
TCONS_00018643	115.022	10.6222	15.7126
TCONS_00018660	35.0524	15.8436	6.21557
TCONS_00018679	181.949	14.7992	12.3238
TCONS_00018789	21.085	16.7191	2.47592
TCONS_00018808	21.6586	6.202	12.7854
TCONS_00018872	22.9348	5.85663	1.6115
TCONS_00019060	46.8215	1.66299	1.70986
TCONS_00019157	20.5598	4.93399	3.07631
TCONS_00019170	24.345	9.48823	1.66746
TCONS_00019313	20.1311	17.4692	4.46843
TCONS_00019579	19.9571	15.3914	9.4253
TCONS_00019582	67.8596	17.9315	8.38426
TCONS_00019613	27.5516	1.84705	6.32709
TCONS_00019690	22.3107	10.3984	8.35072
TCONS_00019707	30.1181	3.04515	2.01587
TCONS_00019708	38.6753	3.62446	3.42781
TCONS_00019728	63.6671	14.3492	6.64846
TCONS_00019823	100.396	6.60617	2.46193
TCONS_00020123	21.5506	12.1682	2.40932
TCONS_00020189	20.7457	11.0764	3.61843
TCONS_00020267	82.2879	14.6634	5.11529
TCONS_00020446	29.4669	5.17846	2.01607
TCONS_00020476	73.7647	8.99449	6.15852
TCONS_00020541	71.653	10.481	6.4831
TCONS_00020543	48.4261	4.60819	3.24944
TCONS_00020688	22.8333	7.22018	1.66205
TCONS_00020719	28.6581	15.4866	14.159
TCONS_00020758	30.1782	4.79116	5.43498
TCONS_00020879	22.9279	4.61134	6.87559
TCONS_00020918	21.192	2.61874	3.90794
TCONS_00020974	198.044	12.1047	1.62767
TCONS_00021133	65.2558	6.59905	4.23668
TCONS_00021144	50.2904	13.2606	18.5682
TCONS_00021166	19.6149	11.3338	3.0334
TCONS_00021393	99.885	18.6514	11.7987
TCONS_00021515	26.1106	5.5165	12.7123
TCONS_00021586	25.9408	6.14524	10.4704
TCONS_00021592	77.5938	12.4732	11.9657
TCONS_00021739	36.8939	11.3753	5.26073
TCONS_00022139	57.446	5.46695	1.88392
TCONS_00022364	37.4593	5.51495	2.16768
TCONS_00022523	37.5783	6.67823	2.85629
TCONS_00001177	240.069	83.7024	1.20749
TCONS_00001172	175.899	55.337	0.782079
TCONS_00004558	82.9633	20.6942	0.294662
TCONS_00007581	35.2196	20.169	0.668789
TCONS_00010857	141.63	50.9832	0.443476
TCONS_00012188	80.2433	20.2903	0.763019
TCONS_00019149	82.0873	20.6161	0.341921
TCONS_00000359	35.3615	6.48525	0.0802355
TCONS_00000408	40.1272	2.68702	0.116398
TCONS_00000445	70.2566	9.2943	1.13169
TCONS_00001434	66.8725	7.08669	0.413403
TCONS_00001675	25.8934	3.37827	0
TCONS_00002130	23.3653	9.12011	0.652431
TCONS_00002158	70.6563	16.55	0.291969
TCONS_00002165	23.3858	1.50091	0.286668
TCONS_00002698	57.6876	5.66467	1.11763
TCONS_00003226	47.0525	7.28272	1.11061
TCONS_00003292	73.2561	5.9811	1.06113
TCONS_00004503	48.675	1.50178	0.454006
TCONS_00004520	19.7441	9.40856	0.600389
TCONS_00004623	26.398	2.38714	0.011467
TCONS_00004964	23.8956	4.53441	0.388402
TCONS_00004978	56.2072	10.4543	0
TCONS_00005801	38.8169	3.65482	0.358424
TCONS_00006066	33.2441	5.77398	0.355065
TCONS_00006068	114.72	11.8544	0.4571
TCONS_00006494	22.1034	2.39664	0.911285
TCONS_00006758	31.6134	2.77266	0.142362
TCONS_00006899	85.2163	2.08578	0
TCONS_00007088	38.3793	11.0235	0.711662
TCONS_00007613	24.2754	1.56013	0
TCONS_00009098	30.0487	11.3553	0.21469
TCONS_00009978	39.1824	9.7754	0.790652
TCONS_00010253	21.5948	5.4025	0.325966
TCONS_00010922	98.315	3.76147	0.10405
TCONS_00011223	19.3211	3.48389	0.290608
TCONS_00011320	21.1864	2.02735	0.98819
TCONS_00011364	21.1041	5.52058	0.799246
TCONS_00011523	48.1102	12.8438	0.37225
TCONS_00011901	21.4382	2.04106	0.992008
TCONS_00011903	27.0197	6.09191	0.717046
TCONS_00012118	21.0595	4.47531	0
TCONS_00012120	95.9249	7.44319	0.260952
TCONS_00012430	26.272	4.93333	0.449749
TCONS_00012598	235.194	14.4342	1.07637
TCONS_00012869	35.9392	15.5446	1.37791
TCONS_00013163	32.0785	8.09777	0.304409
TCONS_00013292	72.088	18.7982	1.05236
TCONS_00013356	22.7106	9.70861	1.3639
TCONS_00013509	37.2291	4.21727	1.03545
TCONS_00013597	22.9883	5.17019	0.205407
TCONS_00013602	29.9767	8.26055	1.19737
TCONS_00014130	25.4203	5.45276	0.591255
TCONS_00014301	20.8487	3.54258	0.100887
TCONS_00014696	22.0411	6.21783	0.977782
TCONS_00014863	21.0223	2.83784	1.34254
TCONS_00015444	26.3158	2.10272	0.047147
TCONS_00015449	23.0136	1.74057	0.0422065
TCONS_00015518	73.9182	7.13509	0.97363
TCONS_00015932	22.7359	2.07096	0.711416
TCONS_00016196	28.3853	1.76267	0.327456
TCONS_00016701	86.3211	2.69552	0.152761
TCONS_00016710	28.4548	4.56929	0.603159
TCONS_00016886	27.1207	3.22699	0.370036
TCONS_00017363	24.9455	3.5222	0.203112
TCONS_00017825	42.7101	2.12702	0.221965
TCONS_00017849	26.6799	3.70353	0.489795
TCONS_00017852	30.2757	4.16934	0.255148
TCONS_00017854	73.7159	2.43105	0
TCONS_00017956	36.8665	2.62068	0
TCONS_00018411	24.401	1.43965	0.693719
TCONS_00018519	24.2212	2.91926	0.191503
TCONS_00018578	20.5693	1.43257	1.02449
TCONS_00018580	46.2807	3.72633	0.169963
TCONS_00018581	35.6687	2.65221	0.881808
TCONS_00018697	21.6702	2.96702	0.268905
TCONS_00018946	29.6223	4.28923	1.1989
TCONS_00019514	38.9413	7.44631	0.287087
TCONS_00019556	34.7372	10.2037	0.591053
TCONS_00019736	35.6047	2.72427	1.02942
TCONS_00019776	27.5475	1.86349	1.24574
TCONS_00020172	25.4083	4.11229	0.35782
TCONS_00020220	69.9005	7.31513	1.1431
TCONS_00020316	29.1198	4.9258	0
TCONS_00020375	23.7909	7.1279	0.895073
TCONS_00020551	30.1465	3.12968	1.02931
TCONS_00021075	27.667	5.85481	0.298741
TCONS_00021155	55.705	3.77303	0.148442
TCONS_00021368	31.0996	3.0066	0
TCONS_00021419	24.3726	1.43632	0.26885
TCONS_00021508	129.257	13.3817	0.226233
TCONS_00021701	21.0763	3.33984	0
TCONS_00021778	39.6615	1.72973	0.399369
TCONS_00021969	30.9826	6.32735	1.40515
TCONS_00022174	25.8302	1.53629	1.07488
TCONS_00022240	20.9064	2.26495	1.08701
TCONS_00022359	28.5276	7.31252	0.87179
TCONS_00022508	29.8311	4.25751	0.306844
TCONS_00005250	19.8943	0.836385	0.614602
TCONS_00006070	43.6425	1.3855	0.050064
TCONS_00010489	25.3255	0.543181	1.1546
TCONS_00011118	21.9166	1.03534	0.448581
TCONS_00016160	20.4387	1.24317	0.0391035
TCONS_00017197	24.5265	0.830661	0
TCONS_00019232	22.3359	1.34752	0.345155
TCONS_00021893	40.1275	0.314823	0
TCONS_00009310	22.5863	0.811999	1.84968
TCONS_00000323	13.2896	20.4087	7.62861
TCONS_00000567	6.71455	31.6137	13.3978
TCONS_00000568	7.46871	29.9174	11.8367
TCONS_00000569	3.31382	35.9167	13.6284
TCONS_00000828	12.0905	22.7209	2.4609
TCONS_00001043	6.04389	43.3677	7.66133
TCONS_00001045	3.18489	23.292	2.84021
TCONS_00001242	11.0958	25.3009	12.0798
TCONS_00001507	3.24861	23.8594	14.8903
TCONS_00001634	14.7604	22.8924	10.1677
TCONS_00001976	8.92837	45.592	17.2603
TCONS_00002046	9.86982	21.8466	10.213
TCONS_00002202	7.96704	30.4375	13.4616
TCONS_00002314	1.81066	24.1883	6.02222
TCONS_00002313	6.21032	84.0627	14.2242
TCONS_00002312	9.26357	43.6594	14.1411
TCONS_00002455	4.87327	25.0261	17.5616
TCONS_00002988	5.68259	19.498	11.1742
TCONS_00003569	16.8998	19.8175	16.7511
TCONS_00003833	16.3064	39.9643	14.0977
TCONS_00003913	5.62645	19.8435	17.1261
TCONS_00003927	15.8613	48.0029	19.1119
TCONS_00004045	8.46039	29.1512	5.75512
TCONS_00004121	2.76557	22.8729	6.46151
TCONS_00004197	10.6549	20.8256	8.81994
TCONS_00004416	7.73148	26.3118	17.234
TCONS_00004715	15.8638	20.1901	9.27376
TCONS_00004848	6.77656	22.429	8.26876
TCONS_00004928	3.83769	30.6269	16.2444
TCONS_00004929	12.8212	37.4951	5.12738
TCONS_00005476	12.9326	42.8322	17.6228
TCONS_00005486	18.5938	52.8937	9.63833
TCONS_00005496	7.24192	27.1489	8.02107
TCONS_00005904	7.92257	29.1896	6.98621
TCONS_00005955	7.58291	21.2423	12.3167
TCONS_00005965	13.7697	21.3492	8.65686
TCONS_00006278	8.25403	68.9717	6.18858
TCONS_00006419	13.5472	28.5241	18.0191
TCONS_00006537	5.92959	33.7261	7.03302
TCONS_00006574	6.11854	20.8641	13.5032
TCONS_00006729	13.0313	38.7759	1.9499
TCONS_00007086	5.6503	19.8197	18.3905
TCONS_00007128	2.06005	20.9748	8.94296
TCONS_00007228	11.4072	31.7363	14.1899
TCONS_00007296	10.2711	23.8993	11.5005
TCONS_00007454	5.68036	21.2786	17.6749
TCONS_00007609	13.597	33.6666	16.0163
TCONS_00007773	9.63622	20.9926	17.8134
TCONS_00007894	2.32198	27.6033	3.17295
TCONS_00008349	1.67624	21.7726	9.16296
TCONS_00008469	16.3732	26.2232	15.386
TCONS_00008608	14.9869	30.0121	4.99993
TCONS_00008686	12.3857	37.7143	13.473
TCONS_00008757	11.9133	28.7421	13.3924
TCONS_00009063	4.32543	23.8342	11.0317
TCONS_00009284	4.01105	20.3513	3.6327
TCONS_00009494	12.2212	20.9572	4.52033
TCONS_00009547	8.15817	25.5491	1.63602
TCONS_00009789	16.8993	22.8211	17.3111
TCONS_00009900	11.9803	27.8144	4.31061
TCONS_00010365	6.84277	25.2392	1.62802
TCONS_00010443	15.3246	20.7717	10.2408
TCONS_00010602	8.95085	27.8284	8.90256
TCONS_00010654	12.8269	32.3843	13.4028
TCONS_00010953	13.3429	26.3181	5.00626
TCONS_00011066	15.6523	26.897	10.4417
TCONS_00011065	10.0085	21.1172	5.86927
TCONS_00011085	8.6057	43.8961	18.1135
TCONS_00011086	5.91543	26.2456	16.4013
TCONS_00011234	15.268	22.7825	6.98414
TCONS_00011250	15.5678	36.3369	12.478
TCONS_00011489	10.8079	34.8777	11.2786
TCONS_00011760	15.528	82.8947	8.01724
TCONS_00011869	18.4873	32.7663	9.1101
TCONS_00011932	8.75175	76.8308	13.0736
TCONS_00012155	10.3559	20.7258	15.3115
TCONS_00012157	5.44654	20.0888	6.81694
TCONS_00012219	7.08657	29.6367	13.9247
TCONS_00012234	13.0269	21.2667	13.1296
TCONS_00012314	10.705	44.8994	6.46584
TCONS_00012332	4.13051	55.6639	4.18681
TCONS_00012605	3.36445	21.4803	9.91281
TCONS_00012798	13.0792	71.967	4.5519
TCONS_00012801	12.688	22.5384	2.37765
TCONS_00012855	7.77991	35.5391	17.144
TCONS_00012864	6.35968	20.2831	8.9402
TCONS_00012947	6.73249	21.5123	5.3055
TCONS_00013034	11.7663	63.9921	6.87118
TCONS_00013049	13.7205	24.1697	15.0989
TCONS_00013068	7.84184	21.621	9.58898
TCONS_00013507	18.0131	21.7479	19.0529
TCONS_00013607	5.96302	23.3502	15.4522
TCONS_00013692	16.7666	29.8277	11.283
TCONS_00013924	4.22547	34.4198	4.96205
TCONS_00014036	9.25829	21.4239	4.78787
TCONS_00014664	16.0926	40.0808	6.68233
TCONS_00014716	18.8525	37.4458	5.98207
TCONS_00014787	2.39181	21.6752	6.63816
TCONS_00014816	15.3697	26.1105	3.86051
TCONS_00014926	18.8065	19.2962	17.6524
TCONS_00015374	16.5477	26.9024	4.99643
TCONS_00015439	7.34589	31.5998	18.9696
TCONS_00015457	6.43131	27.4725	18.9507
TCONS_00015477	8.05658	38.046	13.0341
TCONS_00015485	7.94308	21.8012	17.6604
TCONS_00015556	4.53627	23.8802	13.9171
TCONS_00015719	11.8814	26.5333	16.236
TCONS_00015732	12.7436	22.1542	4.58739
TCONS_00016117	15.4439	47.2682	12.7672
TCONS_00016366	7.13886	24.7252	3.94713
TCONS_00016464	10.0242	20.7068	12.801
TCONS_00016537	5.1187	36.2258	7.9516
TCONS_00016623	16.7605	24.6479	10.0493
TCONS_00016628	10.5986	21.4476	3.76086
TCONS_00016774	15.6529	20.4529	10.8552
TCONS_00016816	13.1645	25.3072	15.3251
TCONS_00016845	16.225	50.7544	1.45068
TCONS_00016920	7.41248	23.361	4.00387
TCONS_00017005	5.38973	50.0911	5.00109
TCONS_00017128	14.1158	24.1327	3.81305
TCONS_00017192	9.17918	23.3997	15.4603
TCONS_00017260	11.883	21.5892	14.7777
TCONS_00017353	18.6637	41.2319	11.4682
TCONS_00017370	4.03923	19.4663	13.321
TCONS_00017598	8.9909	19.7764	11.9215
TCONS_00017615	12.3752	28.6452	3.44719
TCONS_00017737	18.8365	26.4808	12.2425
TCONS_00017810	17.3454	29.8907	1.44276
TCONS_00017858	7.54494	21.1386	10.6367
TCONS_00017882	9.65118	20.6584	7.0923
TCONS_00018102	14.1498	25.7724	9.60116
TCONS_00018169	16.0697	26.58	11.7294
TCONS_00018275	3.31176	20.4732	7.11196
TCONS_00018278	9.79259	24.3228	4.58181
TCONS_00018285	1.56143	32.068	5.01135
TCONS_00018487	10.3714	66.5671	13.0059
TCONS_00018492	15.2241	19.4306	3.81707
TCONS_00018491	5.3262	42.3677	9.08372
TCONS_00018496	7.68691	61.4852	12.3338
TCONS_00018560	11.3356	30.6926	16.7683
TCONS_00018592	5.58672	67.0002	3.03895
TCONS_00018766	2.28763	26.7059	17.6981
TCONS_00018878	6.83943	34.8395	5.45675
TCONS_00019097	13.2242	47.2984	12.8816
TCONS_00019254	4.67363	20.6137	10.9952
TCONS_00019461	18.5556	20.3766	17.9722
TCONS_00019871	11.0533	23.6682	18.1197
TCONS_00020040	6.51102	20.5093	8.19542
TCONS_00020557	14.8159	33.2638	10.3126
TCONS_00020907	2.38558	24.5572	11.9608
TCONS_00020921	11.0879	31.6284	7.89093
TCONS_00021028	13.7268	37.8473	11.116
TCONS_00021300	16.6881	40.5249	13.3138
TCONS_00021554	2.89448	66.4626	17.1244
TCONS_00021902	7.23353	26.2188	13.7357
TCONS_00021988	3.09861	20.5341	5.75845
TCONS_00022185	11.0971	27.134	6.59888
TCONS_00022533	5.68725	37.0616	11.3169
TCONS_00000200	8.5204	76.1279	60.3551
TCONS_00000232	5.51925	76.3555	83.0014
TCONS_00000376	5.50224	97.026	126.297
TCONS_00000566	3.69901	24.0913	34.6138
TCONS_00000706	17.6416	33.7981	22.2416
TCONS_00000742	5.40215	39.2756	26.2685
TCONS_00000763	5.94741	42.5899	40.9957
TCONS_00000892	5.11754	21.219	24.0592
TCONS_00001181	5.39026	61.5261	21.9715
TCONS_00001325	14.7802	54.3112	42.6073
TCONS_00001420	2.7587	86.3547	40.7888
TCONS_00001562	17.2892	22.0108	46.7677
TCONS_00001628	9.41966	57.2021	89.2971
TCONS_00001758	4.68983	34.9092	27.9617
TCONS_00001769	13.9777	45.2516	55.2687
TCONS_00001967	8.85313	43.3301	44.8986
TCONS_00001971	4.06758	22.6315	47.832
TCONS_00001973	9.29595	86.1835	238.654
TCONS_00001974	6.21387	20.8582	21.1548
TCONS_00002116	18.7803	28.6992	20.4831
TCONS_00002181	9.51745	48.2211	27.4783
TCONS_00002334	12.0389	31.6536	26.6348
TCONS_00002675	2.34873	26.5324	25.012
TCONS_00002783	19.0759	24.8169	22.76
TCONS_00002818	14.0016	29.4951	67.7323
TCONS_00002979	5.17431	33.3561	22.5609
TCONS_00003155	7.69729	22.9633	28.1541
TCONS_00003182	10.723	92.1256	146.819
TCONS_00003312	2.69081	21.5069	25.9689
TCONS_00003319	2.6083	34.4716	35.3167
TCONS_00003521	6.3781	26.8454	41.7151
TCONS_00003809	17.1606	105.687	87.8933
TCONS_00003848	4.95968	29.0399	24.7388
TCONS_00003884	10.6952	70.9455	149.966
TCONS_00003912	15.3085	103.31	173.339
TCONS_00003946	6.79059	62.0572	48.8313
TCONS_00004072	13.7762	32.0596	26.4661
TCONS_00004144	17.9406	30.507	263.76
TCONS_00004406	2.25921	64.2958	73.49
TCONS_00004426	8.62394	55.0785	26.3235
TCONS_00004481	7.68722	65.4661	45.9382
TCONS_00004513	5.26304	20.8269	34.4628
TCONS_00004512	17.731	62.1546	37.0946
TCONS_00005399	17.1849	29.3194	85.4897
TCONS_00005756	9.45142	22.3531	55.2962
TCONS_00005859	12.339	59.8105	29.3393
TCONS_00006067	11.4456	35.0018	96.5894
TCONS_00006205	14.0531	25.4647	21.9346
TCONS_00006536	3.02167	39.4513	20.9619
TCONS_00006671	4.22982	64.2052	95.4719
TCONS_00006802	3.00389	25.0105	31.2523
TCONS_00006883	12.3742	61.6396	24.0249
TCONS_00007189	9.80341	28.2797	26.4447
TCONS_00007198	9.46621	59.8551	108.037
TCONS_00007294	15.8576	53.3086	22.6416
TCONS_00008327	4.91716	55.4325	135.971
TCONS_00008442	11.7838	43.5953	131.93
TCONS_00008671	16.8789	43.3444	36.9826
TCONS_00009127	6.58492	30.1552	26.7883
TCONS_00009248	3.48307	58.1781	760.81
TCONS_00009464	5.80371	50.5521	24.4689
TCONS_00009500	3.79879	23.9076	20.3655
TCONS_00009564	11.8285	32.1484	31.2765
TCONS_00009716	7.16835	20.0825	25.228
TCONS_00009791	11.7968	327.602	570.891
TCONS_00009792	6.66299	30.3302	25.8862
TCONS_00009846	2.93318	39.7185	26.6674
TCONS_00009871	8.89606	21.3087	37.1687
TCONS_00010135	4.5041	22.9881	28.753
TCONS_00010166	9.71654	42.5585	43.1636
TCONS_00010438	17.9273	29.403	46.0053
TCONS_00010762	3.51385	42.2648	57.8364
TCONS_00011052	16.0327	60.9033	97.8949
TCONS_00011172	9.74128	73.8429	76.8786
TCONS_00011173	8.12202	50.2741	82.02
TCONS_00011382	13.3309	46.9022	37.321
TCONS_00011384	12.4838	64.6922	38.146
TCONS_00011422	3.17038	47.4223	39.342
TCONS_00011542	9.28077	25.3355	21.6969
TCONS_00011596	2.12915	155.505	161.672
TCONS_00011646	9.81528	27.891	26.9078
TCONS_00012098	10.0258	51.6822	24.6301
TCONS_00012129	17.1156	27.1489	48.8393
TCONS_00012421	17.0739	31.9133	23.4299
TCONS_00012532	13.5799	34.6634	63.0972
TCONS_00012747	10.5298	29.5513	32.4028
TCONS_00012770	7.56915	20.4829	27.937
TCONS_00012901	17.6358	19.8606	25.8298
TCONS_00013017	13.0411	57.5833	44.8416
TCONS_00013301	17.0115	55.0892	23.0434
TCONS_00014177	9.35929	70.196	27.0451
TCONS_00014192	9.35773	21.2176	40.851
TCONS_00014265	15.348	19.3632	20.1104
TCONS_00014271	17.3688	19.4223	22.5299
TCONS_00014364	13.2198	21.2883	34.0022
TCONS_00014488	8.26378	28.7398	29.5503
TCONS_00014493	16.9249	27.5232	33.9518
TCONS_00014748	4.51434	29.4846	49.1697
TCONS_00014875	4.33776	21.2551	39.4877
TCONS_00014960	14.1135	21.8028	19.615
TCONS_00015020	2.26123	82.7095	83.7763
TCONS_00015022	11.8337	31.3177	25.5183
TCONS_00015438	9.60929	54.3297	30.7707
TCONS_00015526	13.6186	236.16	384.944
TCONS_00015570	13.113	36.8129	22.6319
TCONS_00015638	5.23341	76.9504	108.541
TCONS_00015639	1.60174	22.7463	39.0027
TCONS_00015813	17.5627	39.322	19.7318
TCONS_00016021	4.14277	67.4989	287.355
TCONS_00016285	18.8947	54.2027	54.1035
TCONS_00016375	14.394	37.1542	22.4715
TCONS_00016480	16.8982	37.1067	166.796
TCONS_00017127	12.8001	50.2131	41.8367
TCONS_00017276	3.12598	24.2017	121.706
TCONS_00017409	8.43927	30.4958	34.7384
TCONS_00017637	5.12157	60.7757	74.4366
TCONS_00017782	3.72236	110.814	273.664
TCONS_00017788	12.8107	26.157	25.8357
TCONS_00017789	7.7847	67.9124	85.1166
TCONS_00017859	5.88449	46.017	42.3792
TCONS_00017988	6.41049	41.0928	52.5869
TCONS_00017995	8.86272	38.4933	24.9452
TCONS_00018045	11.531	48.167	118.854
TCONS_00018047	11.278	54.7634	111.06
TCONS_00018407	6.07124	30.1127	145.368
TCONS_00018408	3.44026	26.2969	164.346
TCONS_00018430	9.84209	50.3723	41.5829
TCONS_00018493	15.3166	69.8996	23.549
TCONS_00018537	7.74364	65.0763	44.1176
TCONS_00018609	7.83917	102.849	65.7945
TCONS_00018732	9.36275	23.643	79.9988
TCONS_00018742	8.54619	25.0056	74.9106
TCONS_00018860	5.80862	27.1457	40.076
TCONS_00018876	7.09504	27.0856	74.267
TCONS_00019067	1.47229	116.493	339.878
TCONS_00019090	12.3975	65.5007	50.6594
TCONS_00019093	7.58529	66.2063	81.864
TCONS_00019141	12.4538	23.0532	22.4621
TCONS_00019206	18.6594	25.2106	20.0443
TCONS_00019630	3.79186	29.9868	29.4024
TCONS_00019631	4.50739	19.9714	26.0081
TCONS_00019672	4.702	36.3384	23.4914
TCONS_00019760	18.5915	77.8092	37.8912
TCONS_00019805	9.77069	27.7216	19.6959
TCONS_00019878	2.49469	25.9054	67.2023
TCONS_00020495	7.39676	63.4119	105.461
TCONS_00020558	2.74016	25.4722	20.0291
TCONS_00020600	12.0503	46.2719	27.8458
TCONS_00021197	12.3365	82.7522	74.9334
TCONS_00021381	15.6644	81.5622	107.759
TCONS_00021480	5.93028	69.2338	22.2473
TCONS_00021512	5.63709	25.2618	44.2231
TCONS_00021513	5.38855	32.0977	42.5569
TCONS_00021520	2.54202	28.9612	20.0286
TCONS_00021545	9.41495	30.7973	28.9744
TCONS_00021557	12.1211	62.3665	24.086
TCONS_00021666	10.9936	28.2851	25.1127
TCONS_00021668	7.22771	21.0294	22.1678
TCONS_00021669	1.64511	42.5412	38.8937
TCONS_00021732	8.68383	23.5905	46.6656
TCONS_00021819	4.79742	34.9552	63.0769
TCONS_00021820	8.64771	75.1875	109.525
TCONS_00022193	18.706	22.6713	24.4381
TCONS_00022223	3.29723	28.2649	22.2978
TCONS_00022544	7.21115	31.5774	45.9597
TCONS_00002429	18.2944	20.9161	0
TCONS_00006635	18.2943	24.5661	1.23537
TCONS_00022004	3.77547	22.0637	1.07553
TCONS_00001845	6.35039	4.50468	23.2483
TCONS_00002183	16.0964	15.6904	20.6295
TCONS_00002522	3.37322	11.2953	28.3112
TCONS_00002660	2.25632	15.0112	30.4113
TCONS_00002739	6.47915	12.1234	24.1553
TCONS_00002740	2.56923	13.5104	36.6099
TCONS_00003656	9.68863	11.4155	26.4113
TCONS_00003669	12.5366	15.5707	38.986
TCONS_00003775	18.5986	17.3085	20.3887
TCONS_00003849	2.2176	15.0232	27.8352
TCONS_00004211	4.43027	13.7662	54.6384
TCONS_00004648	12.8596	8.91904	25.426
TCONS_00004972	6.77001	11.3847	31.5855
TCONS_00005023	4.68327	8.63276	49.0911
TCONS_00005558	17.0729	16.031	48.487
TCONS_00005732	2.99724	2.05641	30.4987
TCONS_00005926	4.73665	16.5188	19.4638
TCONS_00005937	4.16624	18.3723	20.5798
TCONS_00006182	6.09174	14.5629	41.1229
TCONS_00006713	3.39083	3.57809	25.9291
TCONS_00006746	7.99639	3.2741	27.4852
TCONS_00006748	10.1628	2.65387	23.3271
TCONS_00007038	6.64836	9.14836	20.4619
TCONS_00007213	14.1381	17.7722	26.7049
TCONS_00007427	2.83923	12.6539	24.6711
TCONS_00007443	2.64607	5.36186	22.2527
TCONS_00007747	16.3242	14.3924	22.3868
TCONS_00007850	12.9717	13.5845	27.76
TCONS_00008364	11.3137	15.5175	19.6297
TCONS_00008444	2.53134	9.58126	42.0567
TCONS_00008783	2.21704	12.9395	22.7614
TCONS_00008948	1.99384	9.99637	28.4668
TCONS_00009612	8.4223	12.0837	29.2096
TCONS_00009624	6.71415	13.1692	22.4277
TCONS_00009756	16.1586	11.6555	19.5812
TCONS_00009822	11.7876	15.0583	77.0169
TCONS_00010027	4.23877	14.9205	90.9581
TCONS_00010726	14.5335	16.8487	20.699
TCONS_00011162	2.01593	18.7715	62.9949
TCONS_00011659	6.58222	6.71005	22.5483
TCONS_00012484	15.6964	16.665	25.0783
TCONS_00012780	3.03169	2.15995	29.6765
TCONS_00012906	4.44648	6.782	28.3149
TCONS_00013894	13.4453	8.19845	58.6909
TCONS_00013988	11.3922	14.5254	22.5429
TCONS_00014274	2.64765	4.6647	22.8344
TCONS_00014751	12.9164	15.6261	59.7179
TCONS_00014997	1.4546	5.55861	37.0156
TCONS_00015021	1.91355	15.1472	30.3662
TCONS_00015501	2.02962	14.9974	21.4123
TCONS_00015972	2.10259	8.2715	26.9652
TCONS_00016020	8.0181	11.6637	84.8671
TCONS_00016221	19.0309	13.7278	19.3035
TCONS_00016883	1.43454	11.4606	66.1413
TCONS_00017487	9.13681	12.6859	29.9455
TCONS_00017579	10.1268	2.37573	34.5669
TCONS_00017691	10.001	16.0918	26.8471
TCONS_00017708	4.32413	12.8467	23.2068
TCONS_00017994	1.71574	9.17443	36.3394
TCONS_00018558	4.89285	14.232	19.4551
TCONS_00018863	4.2671	12.8013	20.1686
TCONS_00018995	7.44888	18.0998	19.6004
TCONS_00019002	6.03853	12.3922	19.438
TCONS_00019092	7.9825	5.36449	22.9095
TCONS_00019207	6.42351	16.1823	29.5964
TCONS_00019304	18.4684	7.07608	19.955
TCONS_00019355	7.00456	16.2941	77.9995
TCONS_00019383	5.57379	14.8673	44.1119
TCONS_00019439	2.09652	2.79904	29.212
TCONS_00019580	8.22318	4.46737	22.9505
TCONS_00019614	9.81499	17.5343	34.5021
TCONS_00019700	6.9942	16.1893	21.1569
TCONS_00020027	8.18813	15.3033	42.698
TCONS_00020846	6.19821	10.8608	101.065
TCONS_00020849	4.85543	10.5139	142.214
TCONS_00021027	6.48062	15.5839	38.0862
TCONS_00021382	9.96085	11.939	131.529
TCONS_00021818	1.67658	10.4136	38.9759
TCONS_00022308	4.54474	10.8657	19.8759
TCONS_00022342	2.69379	16.305	21.194
TCONS_00000047	7.8587	5.00482	4.31421
TCONS_00000048	6.63648	6.56917	4.57553
TCONS_00000055	15.1844	15.9585	12.313
TCONS_00000198	10.6806	3.92101	3.19743
TCONS_00000283	11.7482	1.81557	1.81863
TCONS_00000296	1.84044	3.25592	2.22129
TCONS_00000297	3.41847	11.052	15.5914
TCONS_00000299	3.5526	10.6935	3.5263
TCONS_00000298	1.89027	2.63749	3.31911
TCONS_00000300	13.8544	16.8692	11.0309
TCONS_00000329	2.57359	10.7601	5.13007
TCONS_00000333	4.3183	9.6868	7.86438
TCONS_00000350	6.879	7.85051	6.68017
TCONS_00000351	5.37262	2.55861	3.79589
TCONS_00000493	16.1266	10.1477	4.6756
TCONS_00000506	3.39157	7.95913	7.61466
TCONS_00000527	4.66118	3.73615	9.7638
TCONS_00000535	5.51886	8.40915	13.907
TCONS_00000622	6.15628	8.99877	7.8737
TCONS_00000662	6.37956	8.59665	4.4154
TCONS_00000665	11.6378	5.127	7.62531
TCONS_00000671	11.0506	9.20082	2.83861
TCONS_00000896	6.871	4.592	10.181
TCONS_00000922	3.66916	4.96189	2.7346
TCONS_00000925	4.15948	18.0767	10.8742
TCONS_00000937	2.26417	13.0074	10.834
TCONS_00000989	14.1664	1.55335	2.9406
TCONS_00001020	12.3422	2.71632	4.74296
TCONS_00001036	7.40699	14.9192	11.4484
TCONS_00001038	2.68693	5.22513	2.90709
TCONS_00001040	5.2111	14.4061	2.43017
TCONS_00001041	5.84901	12.7948	4.18062
TCONS_00001046	6.06457	17.027	2.84194
TCONS_00001050	2.43891	16.0236	7.27656
TCONS_00001096	14.054	10.4824	5.30556
TCONS_00001107	1.67485	5.45204	9.36193
TCONS_00001164	5.55266	6.43518	2.09638
TCONS_00001176	12.2838	11.4781	5.07838
TCONS_00001184	1.61002	2.5912	3.31159
TCONS_00001186	5.27858	12.1875	8.06111
TCONS_00001191	5.72696	2.84723	4.84128
TCONS_00001251	7.24976	2.11334	1.93767
TCONS_00001283	3.69232	2.44143	3.601
TCONS_00001290	3.53727	5.04237	9.01918
TCONS_00001356	4.16171	5.56982	2.17201
TCONS_00001384	9.03621	15.2561	4.23223
TCONS_00001383	3.61919	13.1623	5.99938
TCONS_00001386	6.94019	7.30067	1.57274
TCONS_00001419	6.08552	10.6582	15.0476
TCONS_00001463	1.56654	4.74257	4.8981
TCONS_00001496	11.2016	1.46383	11.0304
TCONS_00001519	8.54625	2.77932	2.75312
TCONS_00001592	18.6192	15.5882	9.86295
TCONS_00001625	5.23879	12.8075	6.68873
TCONS_00001629	1.73039	5.16609	4.13478
TCONS_00001636	6.36647	9.61344	6.74763
TCONS_00001693	6.56985	15.6557	7.78721
TCONS_00001722	6.71727	9.12502	14.2634
TCONS_00001726	5.96898	3.58763	6.50537
TCONS_00001725	19.1727	5.61311	4.94523
TCONS_00001728	7.69091	6.05256	5.55962
TCONS_00001733	6.40087	2.40912	2.81105
TCONS_00001742	9.67806	5.84154	13.7128
TCONS_00001777	8.07532	9.8266	6.57443
TCONS_00001780	5.51871	2.62879	2.15639
TCONS_00001797	2.54318	9.37101	2.20983
TCONS_00001808	1.62272	2.26436	4.24473
TCONS_00001815	9.84194	9.44591	7.51561
TCONS_00001863	13.6453	7.35718	7.97797
TCONS_00001866	4.9391	2.03606	1.68552
TCONS_00001944	6.11999	3.84394	2.43477
TCONS_00001970	6.57841	3.21065	7.94418
TCONS_00001975	6.82374	7.83841	12.6103
TCONS_00001993	10.3897	11.0672	5.07426
TCONS_00002012	3.28955	5.7531	4.25586
TCONS_00002071	8.65885	9.11282	4.73135
TCONS_00002100	5.73106	3.3187	1.91446
TCONS_00002101	2.1293	4.16497	1.88553
TCONS_00002182	12.1026	12.4029	4.25822
TCONS_00002185	7.92861	14.1546	12.602
TCONS_00002295	5.16907	2.70682	1.75372
TCONS_00002311	1.88004	5.10301	1.64418
TCONS_00002385	13.634	6.21756	9.76114
TCONS_00002391	4.07874	3.56017	9.71244
TCONS_00002395	4.12066	8.57025	3.70008
TCONS_00002441	9.92881	2.57695	3.94899
TCONS_00002463	1.74691	3.42457	13.6648
TCONS_00002468	18.0992	12.8882	16.8323
TCONS_00002523	1.84953	5.21795	2.14152
TCONS_00002541	3.19317	5.70443	15.6902
TCONS_00002654	3.00401	8.6264	10.2246
TCONS_00002679	3.13421	6.55691	5.68232
TCONS_00002693	1.67009	2.77931	2.41211
TCONS_00002700	13.6246	10.9037	15.8821
TCONS_00002713	12.1801	3.00237	3.76534
TCONS_00002782	1.64701	3.04751	2.19521
TCONS_00002829	12.9673	4.87318	2.0407
TCONS_00002924	4.78995	3.92764	2.40555
TCONS_00002928	3.21435	2.65913	3.10596
TCONS_00002980	5.28996	16.9108	14.5165
TCONS_00002981	4.20269	17.0892	13.0235
TCONS_00002985	10.3508	6.05447	3.49709
TCONS_00002986	3.84197	2.78333	4.98545
TCONS_00003038	2.64862	3.84242	1.85543
TCONS_00003055	8.09954	2.6331	7.48246
TCONS_00003058	4.67781	2.17903	11.2179
TCONS_00003065	5.84979	11.4641	8.75085
TCONS_00003069	12.6842	15.421	13.0294
TCONS_00003104	2.57868	15.2867	7.19123
TCONS_00003132	5.1637	2.03904	1.55311
TCONS_00003179	5.10908	5.82622	3.3792
TCONS_00003191	6.06475	1.89247	2.00652
TCONS_00003221	2.70083	12.7829	11.864
TCONS_00003222	3.20069	2.84361	3.01743
TCONS_00003280	4.31775	6.61398	5.62324
TCONS_00003294	5.16531	3.60354	2.72733
TCONS_00003318	14.8115	10.8607	2.83509
TCONS_00003325	5.21571	4.61244	18.8096
TCONS_00003328	14.1944	9.31266	9.02808
TCONS_00003337	2.95973	2.59596	1.76294
TCONS_00003390	1.9922	6.3097	8.7537
TCONS_00003408	10.8164	7.52254	13.8895
TCONS_00003428	9.39249	4.96267	1.62121
TCONS_00003432	12.958	18.2572	5.94142
TCONS_00003433	5.15421	8.79249	1.51559
TCONS_00003541	7.1135	4.50997	3.25445
TCONS_00003558	2.50277	10.5749	12.7457
TCONS_00003568	3.33852	5.03707	2.99309
TCONS_00003603	11.8383	2.46122	2.21101
TCONS_00003627	8.80792	7.49298	2.3315
TCONS_00003660	7.48204	15.6344	5.24208
TCONS_00003737	9.15664	2.32154	1.73196
TCONS_00003743	2.51721	4.13798	3.27038
TCONS_00003752	2.82154	19.0489	5.2503
TCONS_00003754	8.68374	12.2552	4.8465
TCONS_00003763	1.44633	5.1302	3.15504
TCONS_00003766	4.58647	9.09943	7.62547
TCONS_00003782	18.4288	7.8493	3.57774
TCONS_00003786	3.77333	4.45518	2.11787
TCONS_00003788	12.4405	7.2502	11.9953
TCONS_00003843	6.4909	12.2862	9.56435
TCONS_00003859	6.43204	11.7634	9.04173
TCONS_00003871	6.76022	9.81492	9.93677
TCONS_00003880	2.1757	6.66492	11.0048
TCONS_00003882	3.36136	3.62967	2.91948
TCONS_00003918	3.20202	5.82527	2.58712
TCONS_00003919	6.3179	2.0019	2.75363
TCONS_00003976	8.08468	2.67125	4.9047
TCONS_00004011	3.59161	7.21061	4.21476
TCONS_00004019	8.07462	19.0042	1.57738
TCONS_00004021	7.15545	18.2757	4.15276
TCONS_00004029	4.6851	8.47747	2.20267
TCONS_00004105	7.9611	1.54595	1.76378
TCONS_00004123	7.07883	8.89988	6.61167
TCONS_00004130	11.6213	4.56896	2.13649
TCONS_00004158	7.99269	15.6411	7.44523
TCONS_00004159	2.73976	5.28554	9.53329
TCONS_00004163	1.90292	2.86043	10.5326
TCONS_00004203	1.61724	3.19423	2.1699
TCONS_00004205	16.2053	16.2924	6.36607
TCONS_00004235	12.6412	9.0653	6.41083
TCONS_00004250	6.88446	2.4483	2.72532
TCONS_00004347	6.61468	4.14144	1.82225
TCONS_00004352	4.96953	7.99518	5.915
TCONS_00004363	12.483	13.4563	4.14154
TCONS_00004389	9.98143	5.00576	3.23558
TCONS_00004444	6.18538	2.91435	2.82588
TCONS_00004476	17.6621	5.62187	3.43015
TCONS_00004492	12.844	9.55356	2.62291
TCONS_00004498	5.00968	1.68959	5.81499
TCONS_00004500	13.1793	10.1055	6.05928
TCONS_00004542	1.47893	5.55372	3.88603
TCONS_00004550	16.2011	5.01178	2.95966
TCONS_00004590	2.59391	6.64573	4.31639
TCONS_00004601	4.75947	15.3913	10.6143
TCONS_00004665	5.57792	5.20593	2.35577
TCONS_00004682	9.03672	6.89791	9.87803
TCONS_00004783	5.18365	11.1325	2.95411
TCONS_00004786	12.6321	15.1532	3.96912
TCONS_00004803	8.83492	5.36307	1.79137
TCONS_00004840	5.36758	3.83225	4.44956
TCONS_00004842	4.48285	1.52427	1.42099
TCONS_00004883	12.0893	17.9294	6.81951
TCONS_00004890	2.45437	1.68629	1.71563
TCONS_00004936	1.8847	2.30237	1.72994
TCONS_00004965	17.4278	5.01585	3.03788
TCONS_00004973	7.52129	12.003	18.2892
TCONS_00004990	18.0868	4.85217	3.36358
TCONS_00004993	2.25098	2.52296	1.50762
TCONS_00005001	7.16382	6.12894	2.54884
TCONS_00005052	4.43828	9.21689	5.7075
TCONS_00005053	5.33527	8.57353	15.4263
TCONS_00005078	2.74303	1.72457	1.67864
TCONS_00005110	17.8942	13.2989	2.91963
TCONS_00005135	16.9936	12.1681	2.55523
TCONS_00005229	17.7112	18.9201	6.63323
TCONS_00005258	10.8461	7.90772	4.4504
TCONS_00005293	13.2343	1.81906	1.85623
TCONS_00005337	9.81291	11.9975	13.2043
TCONS_00005346	4.86805	9.56457	9.30438
TCONS_00005349	15.5774	3.89231	1.92359
TCONS_00005356	5.05924	8.83469	8.36629
TCONS_00005382	11.3259	8.04291	6.52907
TCONS_00005381	12.626	15.0773	3.48084
TCONS_00005418	18.9863	4.76258	16.1245
TCONS_00005477	11.1698	13.0596	5.56433
TCONS_00005495	16.0127	18.4426	7.71876
TCONS_00005564	15.3132	11.0198	5.21816
TCONS_00005567	5.7836	2.80678	1.4569
TCONS_00005572	5.0163	4.47031	2.46944
TCONS_00005582	5.82162	4.07409	1.92324
TCONS_00005604	10.8745	1.70786	1.93576
TCONS_00005631	3.75474	4.80949	6.08518
TCONS_00005663	10.5365	2.90484	3.41237
TCONS_00005676	8.30614	10.5581	1.82583
TCONS_00005678	10.473	17.1542	5.21336
TCONS_00005712	4.65759	16.0223	7.29197
TCONS_00005713	16.6855	8.13447	7.29969
TCONS_00005724	7.5312	9.81374	5.13409
TCONS_00005750	6.81709	9.8067	10.0105
TCONS_00005757	2.73472	6.22836	8.72922
TCONS_00005771	4.90237	1.49684	2.71089
TCONS_00005812	3.04107	8.80285	10.7863
TCONS_00005814	7.2291	3.70992	11.6803
TCONS_00005850	3.94891	3.93988	7.22496
TCONS_00005862	3.38673	3.15518	3.36904
TCONS_00005938	2.1975	13.6159	11.2399
TCONS_00005946	14.706	17.7862	8.53117
TCONS_00005961	2.56843	6.30848	1.80459
TCONS_00006053	9.12983	10.9508	1.60111
TCONS_00006100	17.9793	6.71884	2.62712
TCONS_00006169	1.85786	4.59528	2.53342
TCONS_00006193	2.47437	1.52815	3.00294
TCONS_00006209	16.3966	11.6236	6.80704
TCONS_00006210	12.5261	3.66354	9.62819
TCONS_00006212	6.54837	4.08661	1.75784
TCONS_00006271	4.20936	4.78572	3.15504
TCONS_00006286	11.8902	7.10228	6.00936
TCONS_00006337	5.58989	10.642	6.25589
TCONS_00006356	4.97503	1.57845	2.89608
TCONS_00006361	8.10788	3.35421	2.82238
TCONS_00006390	5.54268	6.07004	1.86632
TCONS_00006413	7.69928	5.10753	7.10455
TCONS_00006423	1.80326	9.89575	9.48358
TCONS_00006489	14.1636	13.5338	4.58552
TCONS_00006503	8.12658	19.1494	14.8145
TCONS_00006533	1.47411	11.0822	14.7378
TCONS_00006568	3.68081	10.0238	3.22017
TCONS_00006569	11.3592	5.52264	2.64782
TCONS_00006570	2.10028	3.32286	1.47237
TCONS_00006602	9.11406	13.8192	4.32179
TCONS_00006616	17.612	7.80627	4.80831
TCONS_00006627	11.9261	4.73215	2.1796
TCONS_00006638	3.54548	7.93725	3.65371
TCONS_00006676	9.02616	10.1466	2.11191
TCONS_00006698	8.1335	3.39777	1.73888
TCONS_00006741	4.96753	6.44811	5.22049
TCONS_00006804	3.68204	5.84942	2.97944
TCONS_00006848	16.4339	5.46758	3.3007
TCONS_00006875	11.3527	14.8129	4.71876
TCONS_00006897	3.84805	2.05594	1.62447
TCONS_00006915	1.80066	3.93959	1.99859
TCONS_00006948	2.82146	1.41766	3.47289
TCONS_00006959	16.481	7.23225	2.15059
TCONS_00006964	15.4716	5.43983	10.0354
TCONS_00007002	8.90684	9.82842	3.75594
TCONS_00007010	1.80085	1.94414	2.28666
TCONS_00007029	3.06633	12.8938	4.49286
TCONS_00007041	4.37452	8.05247	10.1236
TCONS_00007081	16.1611	15.9975	5.26097
TCONS_00007123	15.4459	12.588	10.7333
TCONS_00007142	9.00289	7.55868	11.6535
TCONS_00007152	1.48135	2.69987	4.71862
TCONS_00007179	12.5632	14.8424	17.2765
TCONS_00007180	8.83624	9.95293	9.7056
TCONS_00007183	7.98715	16.8396	14.8684
TCONS_00007217	10.0772	4.55499	3.52779
TCONS_00007218	8.78028	9.85009	7.02322
TCONS_00007226	15.0617	3.13587	2.18724
TCONS_00007270	4.53232	9.42417	10.1373
TCONS_00007285	2.87656	1.77485	2.10034
TCONS_00007302	3.31898	11.7023	4.70394
TCONS_00007361	8.12707	4.0554	4.1773
TCONS_00007380	2.85482	9.35165	6.64
TCONS_00007389	10.9481	4.88168	9.57451
TCONS_00007402	9.44378	8.96347	3.30733
TCONS_00007400	9.00098	17.3323	14.7416
TCONS_00007405	1.65873	1.80314	1.6649
TCONS_00007444	7.68942	12.0362	2.37532
TCONS_00007468	3.78693	12.4088	5.98469
TCONS_00007484	2.29831	2.98333	3.50635
TCONS_00007519	2.85456	4.86635	2.64515
TCONS_00007525	6.35525	17.9747	7.09603
TCONS_00007537	3.42075	1.51008	2.03384
TCONS_00007538	17.21	9.27219	17.5064
TCONS_00007569	18.4889	9.53624	3.15676
TCONS_00007570	8.2907	13.4799	8.39605
TCONS_00007603	8.5733	2.23953	1.88431
TCONS_00007627	4.26998	5.44395	4.88582
TCONS_00007638	3.83317	8.97776	4.23947
TCONS_00007640	5.40849	5.18383	1.67195
TCONS_00007675	5.22404	10.3011	16.0602
TCONS_00007677	18.2199	16.392	2.54017
TCONS_00007710	10.4942	7.43506	5.11183
TCONS_00007709	6.35889	11.3371	4.57896
TCONS_00007712	13.0264	11.6368	18.1875
TCONS_00007727	8.03089	5.16521	2.51419
TCONS_00007730	1.62385	17.0333	9.82263
TCONS_00007774	11.5274	8.44054	3.929
TCONS_00007793	7.72895	3.14461	2.72204
TCONS_00007845	1.59572	1.73544	1.98639
TCONS_00007854	10.3451	13.777	2.3672
TCONS_00007870	7.042	9.77757	3.48968
TCONS_00007916	6.46688	5.53694	1.52427
TCONS_00007925	3.45196	4.30709	4.29997
TCONS_00007931	4.87347	13.4439	3.11342
TCONS_00007951	2.11846	2.94907	2.23776
TCONS_00007977	6.69409	6.52917	4.58319
TCONS_00008009	19.0526	9.17281	10.5828
TCONS_00008021	7.57399	7.27188	7.91217
TCONS_00008041	6.98386	15.2068	8.64838
TCONS_00008100	1.67056	5.39402	1.83416
TCONS_00008106	8.91982	5.7581	3.18122
TCONS_00008108	3.6672	6.36778	3.31971
TCONS_00008118	6.0304	11.0905	8.67181
TCONS_00008136	10.3063	4.49991	6.2686
TCONS_00008139	8.88395	15.5175	4.86101
TCONS_00008230	5.30538	10.769	5.43794
TCONS_00008235	2.41811	2.37932	2.20009
TCONS_00008286	7.73485	15.6764	6.14963
TCONS_00008317	13.5309	8.8575	2.07418
TCONS_00008324	4.80074	6.50633	9.51131
TCONS_00008325	4.82627	7.59235	7.3634
TCONS_00008384	7.22815	4.5901	1.44814
TCONS_00008385	11.6572	7.60925	6.66822
TCONS_00008387	5.26035	2.3342	2.55844
TCONS_00008389	4.76043	3.00412	1.70331
TCONS_00008409	11.7465	3.58368	4.20601
TCONS_00008414	1.54458	3.23955	1.41811
TCONS_00008427	7.16095	13.4312	7.70154
TCONS_00008471	11.8695	6.79267	7.11497
TCONS_00008545	3.55248	2.13902	3.04466
TCONS_00008547	8.59739	16.9332	11.7721
TCONS_00008546	17.8361	9.20387	3.46385
TCONS_00008562	17.8349	5.21727	2.25877
TCONS_00008563	11.637	13.7333	11.7191
TCONS_00008625	3.2827	5.95396	9.39044
TCONS_00008640	13.2527	17.5113	14.5822
TCONS_00008651	3.53134	3.49217	2.11862
TCONS_00008685	3.09029	5.68455	4.00763
TCONS_00008709	8.69819	5.69675	6.2255
TCONS_00008716	5.21316	12.1824	8.83972
TCONS_00008721	8.25325	17.7094	11.3758
TCONS_00008770	3.20672	2.30381	4.26469
TCONS_00008769	2.38126	6.24287	3.4465
TCONS_00008787	4.27458	6.65741	4.12251
TCONS_00008805	12.2313	14.9892	16.6256
TCONS_00008860	5.44973	14.0293	4.86065
TCONS_00008862	10.3177	7.58867	2.58275
TCONS_00008861	9.6531	7.01093	1.63319
TCONS_00008890	6.6092	11.2841	7.23509
TCONS_00008913	4.73683	2.58085	2.14357
TCONS_00008915	10.3119	3.34847	7.89942
TCONS_00008929	8.85173	9.19141	6.2331
TCONS_00008947	4.56649	2.2971	3.92779
TCONS_00008967	11.8102	9.07296	2.16747
TCONS_00008973	13.1592	13.5362	4.51608
TCONS_00008981	5.3674	11.2484	8.79339
TCONS_00008997	1.77207	10.7971	7.39909
TCONS_00009001	12.96	12.2077	2.59959
TCONS_00009036	1.86654	10.0373	4.70998
TCONS_00009057	16.5384	5.94853	8.64898
TCONS_00009071	4.1946	6.9656	10.9865
TCONS_00009092	12.8761	7.10602	3.77955
TCONS_00009129	5.25255	7.98376	12.8314
TCONS_00009137	15.1226	17.8133	10.5614
TCONS_00009140	13.1164	6.93964	3.67986
TCONS_00009146	14.6581	9.93676	6.00445
TCONS_00009181	10.5149	12.0785	7.72269
TCONS_00009182	4.26357	2.39545	1.58883
TCONS_00009191	3.87948	4.2481	1.60918
TCONS_00009197	5.88156	7.82349	6.32353
TCONS_00009218	6.66652	12.1478	14.1306
TCONS_00009249	1.95137	3.27139	3.17272
TCONS_00009255	2.75482	8.28216	1.45995
TCONS_00009320	7.68206	3.05894	2.06277
TCONS_00009338	2.14675	4.68826	2.55758
TCONS_00009366	13.1884	2.02116	3.83735
TCONS_00009367	11.9417	2.12501	4.96886
TCONS_00009384	6.67309	2.03723	3.23479
TCONS_00009404	1.5363	18.6352	14.5934
TCONS_00009418	7.00343	13.2369	6.36831
TCONS_00009458	1.42374	9.82455	6.32746
TCONS_00009457	17.0003	7.65126	5.34727
TCONS_00009456	3.106	5.08216	1.96344
TCONS_00009535	4.87187	10.5303	10.6797
TCONS_00009615	6.15253	10.5707	4.52733
TCONS_00009617	2.61665	8.38842	3.65352
TCONS_00009665	1.83523	6.06916	2.82168
TCONS_00009667	14.2743	11.1279	1.81142
TCONS_00009759	1.48594	1.42894	3.82658
TCONS_00009762	9.65356	5.57768	3.56567
TCONS_00009768	4.9805	11.4753	4.36305
TCONS_00009829	4.66841	18.7119	15.4417
TCONS_00009849	4.76017	3.69588	1.85731
TCONS_00009898	4.72604	11.3459	2.65977
TCONS_00009942	5.38505	7.68356	8.60441
TCONS_00009976	1.60162	2.05481	1.93525
TCONS_00009981	3.64129	3.86865	2.7833
TCONS_00010017	4.41551	6.4599	8.61262
TCONS_00010021	8.71936	3.75198	2.2048
TCONS_00010056	6.5039	11.7898	2.24471
TCONS_00010085	14.8338	4.52556	4.01852
TCONS_00010101	7.08406	4.32824	4.56943
TCONS_00010121	8.50681	4.67637	3.70308
TCONS_00010123	4.39677	6.30632	4.3561
TCONS_00010167	1.87361	5.11844	2.56745
TCONS_00010188	4.24183	5.55164	5.62831
TCONS_00010200	7.31298	8.05632	9.01263
TCONS_00010205	3.89467	5.79299	7.21289
TCONS_00010207	5.24315	12.4849	15.1675
TCONS_00010258	13.5835	3.27405	1.61705
TCONS_00010283	2.87893	3.17378	9.34716
TCONS_00010301	13.1419	6.57438	2.60173
TCONS_00010346	3.34218	7.26378	2.96621
TCONS_00010347	2.06734	3.71797	2.40994
TCONS_00010364	5.3186	6.05766	8.53852
TCONS_00010375	4.65305	1.45581	2.51507
TCONS_00010384	10.3777	7.46973	5.32315
TCONS_00010385	4.70296	9.53028	13.3026
TCONS_00010396	4.44783	18.5421	7.53287
TCONS_00010427	2.85128	10.9955	8.55319
TCONS_00010442	9.78225	5.5349	11.6933
TCONS_00010487	17.6081	9.59795	5.63602
TCONS_00010488	6.0805	14.7353	15.6894
TCONS_00010510	3.56179	1.54437	12.9747
TCONS_00010573	5.84203	4.54892	2.25157
TCONS_00010609	10.4684	15.7573	3.36781
TCONS_00010652	8.62451	6.8262	3.6439
TCONS_00010674	12.3734	6.3531	17.2165
TCONS_00010676	3.27028	2.38918	7.65887
TCONS_00010702	3.66915	9.90715	2.36184
TCONS_00010704	3.03718	10.0346	2.26349
TCONS_00010706	3.1664	10.8977	4.11793
TCONS_00010705	1.91809	5.78365	1.95319
TCONS_00010716	13.0004	17.3747	7.08214
TCONS_00010724	3.48384	1.98513	2.35232
TCONS_00010732	13.7925	11.7442	9.89046
TCONS_00010849	15.9589	13.8625	11.1505
TCONS_00010896	8.46947	4.23527	4.77465
TCONS_00010901	4.76706	12.0873	12.2673
TCONS_00010934	3.83818	1.93041	1.96791
TCONS_00010935	4.511	2.57163	2.59505
TCONS_00010937	5.55704	3.25866	3.74475
TCONS_00010957	9.39251	5.74478	1.9219
TCONS_00010990	10.8101	11.4439	11.6183
TCONS_00011063	2.77633	6.48468	12.3597
TCONS_00011075	1.61858	1.59876	5.18005
TCONS_00011087	8.18666	17.5233	6.07639
TCONS_00011088	3.26098	10.6714	2.39997
TCONS_00011145	12.7815	4.95964	2.68854
TCONS_00011163	5.04315	7.2554	15.0682
TCONS_00011164	1.96221	6.0438	15.0497
TCONS_00011179	2.98232	3.80253	2.8242
TCONS_00011183	2.25838	2.70989	6.93699
TCONS_00011201	4.06956	13.6539	14.3921
TCONS_00011209	12.4806	6.26427	2.736
TCONS_00011222	4.96927	6.22165	2.11457
TCONS_00011252	5.4554	5.94591	9.66682
TCONS_00011424	12.2117	4.13904	4.38042
TCONS_00011432	4.3715	9.70632	12.0674
TCONS_00011439	4.7725	7.23731	1.75615
TCONS_00011444	5.27249	3.51753	6.95279
TCONS_00011443	2.22699	2.40775	17.5975
TCONS_00011442	5.92034	2.83274	11.2724
TCONS_00011516	2.91202	9.47602	2.78168
TCONS_00011519	16.3006	6.03427	4.05025
TCONS_00011543	4.60459	16.3696	17.2069
TCONS_00011546	5.09308	6.90277	2.62952
TCONS_00011570	2.12836	2.19535	3.06961
TCONS_00011577	2.44761	5.80073	5.57262
TCONS_00011583	6.55553	2.92801	2.15291
TCONS_00011610	17.042	13.206	9.33171
TCONS_00011615	6.88955	3.27244	3.35955
TCONS_00011619	13.7838	3.25329	3.24263
TCONS_00011641	14.2453	3.93745	12.562
TCONS_00011665	17.163	17.4365	12.1979
TCONS_00011670	8.02303	7.7754	6.89516
TCONS_00011676	3.20984	1.9376	2.08552
TCONS_00011687	6.92797	15.9174	15.2804
TCONS_00011692	2.02458	5.22224	11.7098
TCONS_00011693	14.8522	9.32946	8.70597
TCONS_00011694	13.0853	2.87988	2.83925
TCONS_00011706	1.74364	2.09337	2.76611
TCONS_00011724	6.07023	11.7841	4.16287
TCONS_00011726	4.49947	4.62576	1.94163
TCONS_00011730	3.7606	11.3889	6.73916
TCONS_00011739	11.5505	2.26876	3.96585
TCONS_00011755	5.3822	4.31513	2.45327
TCONS_00011859	10.6017	12.03	3.43861
TCONS_00011866	11.8384	9.80668	3.06301
TCONS_00011886	3.07939	1.41805	1.99045
TCONS_00011887	6.11933	8.04813	2.4736
TCONS_00011918	13.5238	10.0088	2.54847
TCONS_00011935	9.77365	5.56639	3.53005
TCONS_00011936	9.15001	12.7406	8.32486
TCONS_00011940	7.9204	4.13959	3.63922
TCONS_00011942	6.13566	2.72433	10.5396
TCONS_00012091	7.04916	4.76927	3.68467
TCONS_00012092	2.67902	10.7491	2.34956
TCONS_00012102	2.70596	2.68262	2.99695
TCONS_00012124	7.01972	9.53826	8.63895
TCONS_00012141	1.94384	6.11863	1.91795
TCONS_00012161	3.57143	1.83972	2.74219
TCONS_00012169	2.55711	10.9753	3.96749
TCONS_00012197	5.63568	12.3246	11.2764
TCONS_00012213	5.96878	4.3277	2.36789
TCONS_00012228	5.97178	9.66906	1.48884
TCONS_00012271	11.4707	8.6761	4.29294
TCONS_00012285	3.89514	9.84205	3.08096
TCONS_00012301	3.53729	7.54894	1.67001
TCONS_00012304	7.1611	11.9465	9.28263
TCONS_00012381	12.9133	2.05482	1.70599
TCONS_00012393	18.1298	9.01404	10.5807
TCONS_00012406	6.72457	14.4643	7.04294
TCONS_00012456	3.65716	16.3628	6.41099
TCONS_00012508	11.4645	17.2727	18.9113
TCONS_00012511	5.48671	1.8199	2.71685
TCONS_00012615	11.1757	7.28735	2.40188
TCONS_00012681	6.61631	12.4253	2.23881
TCONS_00012703	1.9633	4.7197	5.0327
TCONS_00012728	4.06769	7.94991	3.44286
TCONS_00012744	15.4028	10.2089	13.89
TCONS_00012771	4.02583	4.5675	6.13728
TCONS_00012777	12.1228	4.71133	1.95914
TCONS_00012803	6.01426	3.99303	8.15957
TCONS_00012804	14.0279	4.98233	7.55013
TCONS_00012805	7.08012	7.20568	9.41735
TCONS_00012839	3.68881	3.95648	1.87344
TCONS_00012951	9.63277	8.20205	7.09311
TCONS_00013007	2.7406	2.19865	1.83528
TCONS_00013027	15.789	4.81137	8.87612
TCONS_00013042	4.34717	8.77287	4.74835
TCONS_00013169	14.4116	8.68177	4.84291
TCONS_00013272	3.92874	4.14599	3.11438
TCONS_00013275	3.36973	6.9138	3.59908
TCONS_00013289	13.011	9.11053	15.0193
TCONS_00013299	16.0366	2.25524	4.0084
TCONS_00013322	11.8531	13.5782	5.07929
TCONS_00013348	13.8113	10.1382	2.31128
TCONS_00013369	8.87569	6.75288	5.0528
TCONS_00013370	19.0151	16.3063	3.55206
TCONS_00013375	7.83376	15.4478	9.77877
TCONS_00013378	3.81135	13.5557	3.29306
TCONS_00013425	2.22927	6.95432	1.96152
TCONS_00013459	15.6064	9.58942	9.74332
TCONS_00013512	14.9896	2.23583	2.10392
TCONS_00013514	1.42874	3.29657	7.77569
TCONS_00013529	1.92438	1.48428	1.56982
TCONS_00013556	12.2103	11.4084	7.01073
TCONS_00013558	3.34182	7.19503	2.73382
TCONS_00013606	2.43308	7.38014	3.5297
TCONS_00013608	2.08815	10.2315	5.87943
TCONS_00013609	7.80343	16.769	17.1611
TCONS_00013632	12.0439	3.08554	2.03898
TCONS_00013664	1.77	3.88509	5.11785
TCONS_00013683	3.86413	2.58894	2.78406
TCONS_00013696	4.12706	2.92995	1.90574
TCONS_00013709	2.59955	1.4256	2.73398
TCONS_00013711	11.5358	7.16378	15.3533
TCONS_00013714	2.57602	3.25248	2.24976
TCONS_00013739	11.8782	7.42235	9.1308
TCONS_00013748	7.3053	2.25963	2.52125
TCONS_00013756	2.64009	5.0076	1.62348
TCONS_00013761	5.80559	7.56955	4.6492
TCONS_00013795	1.85663	1.68793	4.91816
TCONS_00013833	2.40397	1.4909	1.54457
TCONS_00013840	12.2935	3.33158	2.36406
TCONS_00013899	2.33308	4.58199	2.17745
TCONS_00013921	6.11721	6.89486	7.23368
TCONS_00013929	7.03269	5.00623	12.5914
TCONS_00013965	10.62	8.11387	2.56328
TCONS_00014029	6.07326	5.99259	1.5076
TCONS_00014031	12.1735	3.71958	1.70351
TCONS_00014038	1.46811	3.44371	2.18522
TCONS_00014040	12.7777	12.7231	12.3273
TCONS_00014052	2.17506	1.53576	1.62574
TCONS_00014062	6.91555	8.80031	4.27388
TCONS_00014071	3.98957	4.50783	1.74457
TCONS_00014077	2.70277	2.80995	5.76075
TCONS_00014091	3.69782	6.55238	11.099
TCONS_00014092	14.444	8.93803	10.8247
TCONS_00014093	15.1193	1.9866	6.41405
TCONS_00014095	6.69032	6.63227	4.12419
TCONS_00014105	19.1848	8.9617	2.53701
TCONS_00014114	9.64085	11.5595	7.80712
TCONS_00014118	9.65099	3.00081	4.93025
TCONS_00014131	17.8018	5.11712	1.7462
TCONS_00014149	3.9059	4.55189	2.52637
TCONS_00014157	3.88609	3.79334	3.68527
TCONS_00014167	8.07126	3.06613	1.65058
TCONS_00014169	3.69179	2.03134	1.41159
TCONS_00014173	2.29573	2.61591	2.13285
TCONS_00014189	1.47492	3.07068	3.24727
TCONS_00014190	4.22894	14.8883	8.26007
TCONS_00014243	1.84694	4.09395	6.31977
TCONS_00014248	14.822	4.1099	4.73827
TCONS_00014253	2.77645	10.0863	2.20707
TCONS_00014264	5.5306	17.9555	4.71668
TCONS_00014266	13.3813	6.19987	2.52479
TCONS_00014275	8.65485	9.75122	3.51578
TCONS_00014287	5.47608	4.10109	2.79749
TCONS_00014298	15.7557	10.6572	11.4813
TCONS_00014347	4.64112	7.35508	5.84891
TCONS_00014349	14.0376	7.65127	10.9502
TCONS_00014352	11.9476	12.8891	4.10264
TCONS_00014365	10.0803	3.00826	2.34963
TCONS_00014424	5.10376	8.53454	1.43679
TCONS_00014535	15.5692	10.5166	5.05587
TCONS_00014635	3.64854	2.36536	2.30914
TCONS_00014659	7.8955	6.75853	2.95404
TCONS_00014715	7.63734	17.5863	1.72811
TCONS_00014740	6.7271	8.28123	2.03968
TCONS_00014758	3.86426	3.02192	3.35483
TCONS_00014768	5.39925	1.67661	1.45977
TCONS_00014788	1.79565	11.3376	5.08698
TCONS_00014809	3.84532	2.29853	2.95485
TCONS_00014812	1.596	4.03916	5.46112
TCONS_00014833	1.63602	2.6569	5.3424
TCONS_00014843	4.10061	2.11405	5.34237
TCONS_00014849	7.5094	9.94316	6.86347
TCONS_00014848	12.2137	11.4316	6.28308
TCONS_00014853	3.50474	2.23854	1.54293
TCONS_00014854	2.9018	5.05692	2.36698
TCONS_00014855	2.46079	3.08443	1.57141
TCONS_00014950	5.44921	4.42829	11.4053
TCONS_00014958	7.61157	7.2976	5.63328
TCONS_00015027	5.5578	13.1714	11.4217
TCONS_00015032	8.03962	5.03166	2.06136
TCONS_00015047	7.92587	7.6499	5.45279
TCONS_00015048	2.3437	1.81539	1.60977
TCONS_00015070	7.71574	13.6555	14.5022
TCONS_00015072	4.48965	8.15552	14.2292
TCONS_00015073	6.63949	16.0951	16.2628
TCONS_00015092	2.57146	2.6274	2.41709
TCONS_00015186	11.7684	7.94639	4.16175
TCONS_00015195	5.72191	3.14929	2.3147
TCONS_00015202	6.65539	15.4002	4.5446
TCONS_00015212	3.09753	9.71043	8.82461
TCONS_00015221	3.23439	2.73318	5.44626
TCONS_00015222	5.88681	5.20612	3.08026
TCONS_00015226	12.5808	15.5252	8.87137
TCONS_00015232	3.13275	9.41232	2.6417
TCONS_00015247	10.7428	16.1181	9.40429
TCONS_00015248	4.62284	15.6923	3.16111
TCONS_00015291	15.6681	6.67853	6.27002
TCONS_00015312	5.13905	3.12938	7.83462
TCONS_00015315	14.7327	2.29578	2.94921
TCONS_00015389	3.51467	7.33203	5.11582
TCONS_00015437	2.3548	4.72402	2.15782
TCONS_00015478	4.85652	12.1535	6.93503
TCONS_00015480	9.29339	13.4762	3.03243
TCONS_00015487	6.77938	18.1974	13.9255
TCONS_00015492	5.41116	1.92757	1.57444
TCONS_00015498	5.07956	1.64261	2.71995
TCONS_00015500	15.5223	15.0553	12.767
TCONS_00015525	2.29951	4.70573	10.2214
TCONS_00015544	12.3579	8.23664	4.0183
TCONS_00015548	14.6477	14.6225	2.27459
TCONS_00015553	4.81505	9.55044	12.647
TCONS_00015564	12.2434	7.45305	15.3739
TCONS_00015578	7.05915	7.34313	2.81809
TCONS_00015589	8.3442	5.57447	4.5694
TCONS_00015593	10.1606	5.5097	14.0618
TCONS_00015608	8.90328	11.2142	6.64366
TCONS_00015665	2.45952	5.21371	1.45985
TCONS_00015686	5.5182	12.8187	14.1792
TCONS_00015720	5.6539	8.95573	3.50316
TCONS_00015729	13.9238	2.36983	3.55868
TCONS_00015749	7.82784	2.445	2.37899
TCONS_00015764	1.60785	1.57165	4.41801
TCONS_00015777	13.295	15.0843	9.83628
TCONS_00015804	5.01443	8.18544	3.67942
TCONS_00015913	2.15589	1.82092	2.56469
TCONS_00015953	1.74469	17.0895	4.91826
TCONS_00015956	2.37147	1.66538	5.46952
TCONS_00015970	9.90114	2.89963	4.95531
TCONS_00015984	7.08544	5.23294	6.31318
TCONS_00015994	3.54406	4.7569	4.0975
TCONS_00015997	7.46043	13.7394	4.25746
TCONS_00016019	2.99072	4.26769	11.385
TCONS_00016089	15.3854	7.97895	4.73074
TCONS_00016187	6.25108	14.1982	10.5914
TCONS_00016206	13.1634	2.35329	2.37129
TCONS_00016210	9.64148	11.8363	4.95599
TCONS_00016232	15.3404	7.24854	5.17391
TCONS_00016234	3.03902	3.54632	4.188
TCONS_00016268	6.14065	13.7247	17.3386
TCONS_00016279	2.61854	2.36228	1.76567
TCONS_00016305	6.00655	4.64189	2.88405
TCONS_00016341	2.97484	4.94259	17.5145
TCONS_00016357	3.40176	6.78968	3.89879
TCONS_00016367	2.55267	9.76712	4.83115
TCONS_00016376	4.18727	8.47236	9.47598
TCONS_00016395	5.37457	12.9117	11.4131
TCONS_00016400	17.0474	14.2091	5.90141
TCONS_00016418	1.66864	1.52337	2.43395
TCONS_00016420	4.01717	9.82258	5.19808
TCONS_00016443	7.48892	7.60655	9.33538
TCONS_00016497	10.5848	13.1986	3.6122
TCONS_00016524	2.29275	3.5654	4.9076
TCONS_00016595	4.53928	1.42221	1.95746
TCONS_00016604	13.6209	15.3515	7.10992
TCONS_00016624	5.69251	13.2225	6.81047
TCONS_00016727	14.1339	7.00375	6.57621
TCONS_00016729	15.2787	19.1724	10.3536
TCONS_00016748	6.45277	5.62474	4.18688
TCONS_00016775	13.7374	16.1503	14.3166
TCONS_00016789	12.0955	1.76617	17.7042
TCONS_00016815	3.24183	2.38858	1.86636
TCONS_00016831	16.7668	1.55972	1.99868
TCONS_00016846	6.84506	5.76812	7.06808
TCONS_00016856	4.70771	3.92985	10.3192
TCONS_00016874	14.9919	9.43611	3.2485
TCONS_00016882	17.2409	12.6166	5.17938
TCONS_00016916	2.11494	1.59827	1.84102
TCONS_00016960	1.69422	5.27229	4.97582
TCONS_00016966	19.1418	4.71084	3.63138
TCONS_00016976	4.81635	10.687	6.44539
TCONS_00016988	9.69769	8.59431	7.85946
TCONS_00017073	3.0067	18.221	7.6695
TCONS_00017122	10.0028	7.50833	5.24532
TCONS_00017266	2.09818	11.102	12.3092
TCONS_00017277	2.5643	11.8756	2.42702
TCONS_00017283	3.42099	13.6012	16.8204
TCONS_00017433	8.16675	3.21586	1.93117
TCONS_00017457	17.2394	11.0444	5.60022
TCONS_00017473	7.69103	2.01537	2.03578
TCONS_00017477	3.41345	11.2013	16.7569
TCONS_00017485	3.18539	4.84251	17.4133
TCONS_00017494	8.44141	7.96807	2.80849
TCONS_00017563	1.63367	4.0046	9.18317
TCONS_00017570	4.51718	1.67006	2.15662
TCONS_00017631	4.79333	2.72833	1.65057
TCONS_00017635	10.543	2.72695	3.83917
TCONS_00017636	17.7688	18.3812	11.1253
TCONS_00017645	3.8085	6.31813	4.83895
TCONS_00017650	4.13007	15.0783	11.7627
TCONS_00017657	3.1062	6.34521	10.4952
TCONS_00017669	13.2417	9.5059	6.18464
[truncated: 2,276 more rows]

## Sheet: Novel TSS
Legend: Novel transcripts with novel TSSs. Transcripts ID and TPM are shown in sheet. TPM was calculated using Salmon.
Transcript id	2-cell TPM	4-cell TPM	8-cell TPM
TCONS_00021519	37.352	177.875	67.1616
TCONS_00021447	34.4169	44.3397	26.5341
TCONS_00021156	179.568	31.3486	42.8436
TCONS_00021001	68.4816	72.0208	29.6015
TCONS_00020514	54.4258	61.5426	77.1956
TCONS_00020183	97.3862	207.697	312.901
TCONS_00019771	533.609	255.641	269.388
TCONS_00019701	78.3712	168.368	56.5942
TCONS_00019361	46.7863	54.9049	32.125
TCONS_00019068	109.333	903.149	1187.53
TCONS_00019045	39.3489	169.034	188.027
TCONS_00018721	166.102	51.08	33.3746
TCONS_00018097	45.3462	33.4673	29.9605
TCONS_00017869	142.323	77.0014	57.1588
TCONS_00017464	26.6331	147.761	164.696
TCONS_00017349	50.4333	608.969	297.139
TCONS_00017010	123.416	172.607	115.108
TCONS_00017009	35.4289	93.6359	87.5805
TCONS_00015596	229.524	877.648	976.988
TCONS_00015528	43.4656	60.6793	79.1284
TCONS_00014937	51.8459	440.026	819.249
TCONS_00014797	63.3004	87.8116	105.269
TCONS_00014530	220.266	1118.22	1045.48
TCONS_00014354	76.2075	246.028	149.672
TCONS_00013752	105.014	79.8709	191.51
TCONS_00013412	233.063	35.5607	90.0556
TCONS_00013413	139.118	55.1621	109.909
TCONS_00012876	34.2487	66.011	45.1129
TCONS_00012854	61.9752	40.6654	38.7768
TCONS_00012326	38.7216	73.5964	27.154
TCONS_00011130	35.5067	236.757	29.5305
TCONS_00010366	57.7057	49.549	90.264
TCONS_00010160	35.0731	83.413	45.5133
TCONS_00009845	67.737	661.829	568.417
TCONS_00009375	405.133	73.1574	66.1076
TCONS_00009279	43.377	88.1433	210.957
TCONS_00008607	74.9393	87.4108	44.323
TCONS_00008202	32.0029	83.1972	72.9364
TCONS_00007978	183.258	209.451	199.764
TCONS_00007919	397.682	74.6822	29.1951
TCONS_00007749	32.7888	26.5128	74.5488
TCONS_00007316	44.0001	120.158	45.9828
TCONS_00007268	100.963	322.584	669.493
TCONS_00007186	64.6508	100.812	154.072
TCONS_00007169	64.9065	208.095	101.022
TCONS_00007003	83.6833	319.172	193.116
TCONS_00006670	39.8347	65.1248	82.1463
TCONS_00006318	154.401	183.112	46.5399
TCONS_00006317	1555.43	484.03	705.942
TCONS_00006031	36.9177	150.193	57.4528
TCONS_00005918	98.5689	40.2387	35.1744
TCONS_00005793	75.8328	54.9477	35.9274
TCONS_00005412	983.447	39.4887	30.3531
TCONS_00005277	252.402	1604.09	346.821
TCONS_00005276	512.657	1765.76	1211.9
TCONS_00004772	44.7814	232.238	381.21
TCONS_00004632	98.1021	311.253	183.981
TCONS_00004448	70.6636	252.254	114.018
TCONS_00004135	37.9315	217.049	209.235
TCONS_00003845	138.742	421.408	415.807
TCONS_00003830	27.159	52.24	37.6849
TCONS_00003080	44.6873	144.782	69.7121
TCONS_00002899	26.7989	64.3716	30.6623
TCONS_00002594	68.975	53.9945	50.5356
TCONS_00002592	43.3827	146.694	36.9226
TCONS_00002516	52.4229	230.131	194.415
TCONS_00002474	1276.46	6731.25	8116
TCONS_00002472	209.182	638.944	665.276
TCONS_00002473	51.4655	330.411	121.24
TCONS_00002343	54.0903	197.214	331.326
TCONS_00002260	171.84	258.478	260.129
TCONS_00002259	348.948	193.332	181.263
TCONS_00001312	228.095	85.6735	41.5345
TCONS_00001310	53.7423	53.8305	52.5384
TCONS_00000308	89.4662	112.347	74.4972
TCONS_00000305	47.6705	78.7207	34.0732
TCONS_00021439	134.039	40.411	12.8904
TCONS_00021291	35.2243	185.07	11.7388
TCONS_00021135	40.206	50.3356	12.2133
TCONS_00020876	953.209	104.138	4.25725
TCONS_00020795	49.3965	42.04	25.854
TCONS_00020748	33.4363	60.3689	17.592
TCONS_00020185	85.0043	26.5565	15.6957
TCONS_00019890	90.3073	29.4529	16.6843
TCONS_00019267	175.907	67.6542	11.4691
TCONS_00019144	28.9545	46.9327	10.1177
TCONS_00018887	45.3802	57.8603	17.2879
TCONS_00018886	120.426	50.1957	14.5211
TCONS_00018752	46.8855	61.2192	8.62746
TCONS_00017873	59.5525	38.9035	16.5559
TCONS_00017616	51.0507	93.6485	16.97
TCONS_00017416	58.5422	79.0071	18.9705
TCONS_00016935	94.2829	45.0205	14.501
TCONS_00016755	39.399	46.0804	18.6175
TCONS_00016314	32.1847	28.175	12.1733
TCONS_00016273	37.5637	37.947	15.6274
TCONS_00016144	38.102	37.212	11.9481
TCONS_00015883	35.0027	47.4129	8.50575
TCONS_00015834	30.286	30.3354	13.7265
TCONS_00015645	34.5529	36.7954	24.5859
TCONS_00015398	46.6542	44.506	16.8024
TCONS_00015039	40.5411	28.2405	3.51665
TCONS_00014675	38.8542	44.6103	10.7513
TCONS_00013770	74.8773	33.7648	3.23249
TCONS_00013717	56.4347	26.6513	11.6011
TCONS_00013086	29.1532	37.2712	12.0502
TCONS_00013020	43.8577	73.5193	16.2245
TCONS_00012571	252.592	28.169	2.64104
TCONS_00012377	92.0848	35.3467	6.92928
TCONS_00012156	49.3686	176.284	20.4508
TCONS_00011378	40.8276	35.2859	8.22731
TCONS_00011035	65.1038	64.0509	25.3424
TCONS_00010879	96.7572	37.2617	13.2051
TCONS_00010869	44.342	45.3136	10.6489
TCONS_00010709	36.9404	32.5514	14.2478
TCONS_00007915	114.347	27.3763	7.93705
TCONS_00007215	51.4094	34.9602	18.8993
TCONS_00006485	27.335	95.023	2.486
TCONS_00006322	38.2337	27.2372	18.9315
TCONS_00005841	145.555	27.8924	3.38166
TCONS_00005519	442.825	62.6182	23.6932
TCONS_00004877	79.1184	33.3924	6.89581
TCONS_00004792	109.24	31.2477	11.5156
TCONS_00004501	1023.08	239.545	3.58374
TCONS_00004217	27.2025	27.9973	6.52458
TCONS_00004104	27.1624	47.9922	11.4795
TCONS_00003823	35.2397	38.0331	8.05046
TCONS_00003821	30.8154	75.8476	12.6012
TCONS_00003674	37.7573	50.3123	20.2297
TCONS_00003582	125.72	53.0311	13.611
TCONS_00002688	37.575	53.5431	14.2956
TCONS_00002506	37.074	36.1429	18.4829
TCONS_00001864	101.583	32.4741	13.8614
TCONS_00001613	34.8386	72.0444	12.8543
TCONS_00001565	55.6129	39.6888	19.885
TCONS_00001342	28.3368	74.6706	24.7165
TCONS_00001340	50.4893	73.747	21.8317
TCONS_00000316	75.7514	38.7779	12.3503
TCONS_00000057	64.47	35.2298	12.6319
TCONS_00021492	183.992	43.0719	0.5677
TCONS_00018598	91.4647	30.633	2.05483
TCONS_00015940	63.9693	42.4943	1.93206
TCONS_00014260	136.591	30.3061	0.830166
TCONS_00013882	53.4783	97.7958	1.25157
TCONS_00007679	494.502	75.3082	1.61
TCONS_00005980	33.214	45.7476	2.05584
TCONS_00005273	1161.81	100.941	0.764876
TCONS_00021662	59.7275	20.0133	0.645752
TCONS_00021254	36.5037	4.94203	1.46727
TCONS_00020612	28.0782	3.10982	0.255796
TCONS_00020122	60.8805	3.13528	1.04788
TCONS_00018907	31.9004	2.57779	0.193805
TCONS_00018905	221.274	16.8413	0.267099
TCONS_00018595	30.3002	11.5773	0.0986875
TCONS_00018596	49.0812	19.1516	1.1932
TCONS_00017757	37.5818	4.85807	0.393884
TCONS_00017505	70.7083	18.433	1.71011
TCONS_00016885	65.4595	7.0599	0.367669
TCONS_00016585	34.3107	6.85961	1.36243
TCONS_00016584	80.7852	21.1051	1.56561
TCONS_00016079	141.293	3.67842	0.423615
TCONS_00015874	50.128	15.0964	0.574117
TCONS_00015448	33.1281	4.8319	1.11275
TCONS_00014710	28.5	4.37737	5e-07
TCONS_00014362	34.3843	6.32459	1.18781
TCONS_00014075	82.0611	15.5571	0.974316
TCONS_00013809	71.2578	8.41796	1.12123
TCONS_00013807	66.0315	10.1485	0.446387
TCONS_00013217	135.29	25.1028	0.103062
TCONS_00012308	27.6471	2.65686	0.0579725
TCONS_00012042	36.5134	4.6345	1.33815
TCONS_00011309	46.2026	6.76642	0.572291
TCONS_00011101	51.8172	4.72208	1.00017
TCONS_00010179	60.1011	6.3932	1.3582
TCONS_00009907	114.02	14.4821	2.32891
TCONS_00009746	29.1143	4.17246	0.50276
TCONS_00009600	95.7634	9.92143	0.0976065
TCONS_00009425	28.1438	6.55071	0.323811
TCONS_00008619	123.73	15.3026	0.972102
TCONS_00007738	27.3319	9.17964	1.10544
TCONS_00007338	39.4435	14.5047	0.883065
TCONS_00007301	57.6657	5.84451	0.269103
TCONS_00007013	27.9993	10.2947	0.186228
TCONS_00006775	174.955	14.2106	2.13064
TCONS_00006148	54.3745	6.99877	1.25203
TCONS_00005880	59.1882	4.44771	0.0719455
TCONS_00005482	43.8618	6.40314	0.308508
TCONS_00005123	37.1238	3.84312	0.652756
TCONS_00005084	38.7349	2.39375	0
TCONS_00005082	40.9254	4.72247	0.0214635
TCONS_00004604	44.0577	3.63039	0.020556
TCONS_00004409	30.4764	6.12675	0.664598
TCONS_00003427	26.585	3.82829	0.0955805
TCONS_00002913	31.673	8.51558	2.14756
TCONS_00002835	34.4521	23.5151	1.62318
TCONS_00002671	127.191	5.06311	0.589773
TCONS_00002199	36.7008	7.89988	0.560452
TCONS_00002140	119.214	9.19903	0.580558
TCONS_00001025	30.7872	4.18569	0.951254
TCONS_00000059	46.5208	19.4392	0.209423
TCONS_00000033	28.3767	6.90643	2.1939
TCONS_00000013	26.4558	11.0381	1.87465
TCONS_00020103	34.9919	1.022	4.68779
TCONS_00006010	32.0558	2.15607	2.84543
TCONS_00020960	54.5527	1.93863	0.441988
TCONS_00019445	30.8894	0	0
TCONS_00018908	44.4655	0	0.21506
TCONS_00018909	37.3408	1.20913	0.049081
TCONS_00016942	26.6247	1.84911	0
TCONS_00016690	32.4198	2.26405	0.0206465
TCONS_00010155	27.4068	2.06853	0.531783
TCONS_00009635	31.2857	1.87712	0.487038
TCONS_00009599	57.3396	2.15948	0.239559
TCONS_00009595	34.0055	0.765445	0
TCONS_00005800	39.2189	2.03523	0.18427
TCONS_00005260	52.1437	0.644573	0.106435
TCONS_00004649	44.4897	2.18118	0.103964
TCONS_00004620	55.6059	0.94025	0.074094
TCONS_00000785	30.7151	1.69382	0.66011
TCONS_00020236	66.1727	15.7263	32.6264
TCONS_00014598	43.431	9.14566	56.5718
TCONS_00013799	55.4785	22.7754	28.089
TCONS_00009309	49.6828	12.1278	26.5539
TCONS_00000843	81.4692	15.7787	27.4428
TCONS_00022576	98.7698	7.57779	3.68589
TCONS_00022396	33.4189	9.43196	2.46749
TCONS_00022322	51.4252	17.7488	3.44588
TCONS_00022126	41.9335	12.137	8.18121
TCONS_00021955	34.1542	13.6564	3.58744
TCONS_00021895	87.1657	22.4312	19.243
TCONS_00021104	33.3821	18.5242	15.1542
TCONS_00021034	37.3452	17.825	9.01443
TCONS_00020867	145.73	7.05373	3.11425
TCONS_00020501	27.0259	8.76048	7.73219
TCONS_00020187	29.3489	6.08708	3.2569
TCONS_00020184	40.5307	15.0733	4.6779
TCONS_00019638	42.9383	8.09132	3.66544
TCONS_00019221	37.2737	12.7846	11.4806
TCONS_00019195	44.5738	10.1297	16.0416
TCONS_00019059	30.1264	6.00939	4.50513
TCONS_00018796	48.8531	9.07811	11.3565
TCONS_00018600	33.6397	21.3787	2.94444
TCONS_00017649	28.155	20.7848	16.3723
TCONS_00016967	34.7769	7.02807	5.34238
TCONS_00016876	39.7918	24.285	3.36144
TCONS_00016771	33.7617	14.0493	4.35562
TCONS_00016770	34.0749	18.223	5.69464
TCONS_00016254	54.7574	14.5593	11.5832
TCONS_00015938	78.9754	21.7522	15.215
TCONS_00015599	57.5588	14.041	8.96497
TCONS_00014702	75.8348	22.7217	7.28531
TCONS_00014435	30.4296	6.69517	7.88281
TCONS_00014244	29.1742	10.3756	4.62442
TCONS_00013716	100.829	9.75559	4.35674
TCONS_00013031	30.2256	6.15782	3.65408
TCONS_00012782	39.6921	11.716	7.16723
TCONS_00012362	75.3151	24.3134	4.24154
TCONS_00011959	46.6956	9.56715	3.83126
TCONS_00011840	40.3903	20.8412	11.136
TCONS_00011812	35.9618	23.3734	2.47315
TCONS_00011791	75.0142	22.4672	8.23397
TCONS_00011182	29.5764	18.7065	4.62695
TCONS_00011055	38.0625	12.392	4.31774
TCONS_00011037	28.4207	17.484	19.9755
TCONS_00010994	54.7148	11.5772	15.6751
TCONS_00010974	45.2536	10.5161	3.60495
TCONS_00010426	26.89	17.9929	5.45639
TCONS_00009906	45.9383	9.35034	3.28131
TCONS_00009426	33.3279	15.0558	3.4508
TCONS_00009383	42.591	15.7667	5.13204
TCONS_00009023	47.6595	16.5761	15.5895
TCONS_00008921	38.0723	5.49094	4.65419
TCONS_00008869	50.6822	17.1336	7.98482
TCONS_00008706	43.2456	26.3854	3.23545
TCONS_00007985	80.9729	16.1465	6.73391
TCONS_00007688	32.7665	10.825	10.1082
TCONS_00007536	49.7135	9.38265	11.5421
TCONS_00007043	31.6261	8.01088	5.12152
TCONS_00006997	37.9312	9.13938	2.91605
TCONS_00006646	60.1803	16.4907	9.90357
TCONS_00006483	26.5732	7.74515	6.43385
TCONS_00006359	44.0547	5.7757	6.22765
TCONS_00006192	42.7122	9.49187	4.35795
TCONS_00005430	31.1071	8.9439	12.2922
TCONS_00004510	62.126	26.3573	8.08051
TCONS_00004447	29.7942	24.3836	19.0993
TCONS_00004340	85.1143	24.7309	9.39847
TCONS_00004241	80.8707	14.5819	5.96055
TCONS_00003791	34.0999	18.7253	3.89775
TCONS_00003605	38.1	19.8679	7.55009
TCONS_00003551	31.8758	6.72567	3.53485
TCONS_00002718	35.0981	12.2222	2.64952
TCONS_00001622	28.1686	20.6722	18.0024
TCONS_00001000	35.434	17.7477	8.78675
TCONS_00000715	34.392	6.99506	5.15222
TCONS_00009246	15.6474	63.4661	0.259793
TCONS_00006824	3.3445	36.9431	1.01498
TCONS_00006392	5.28668	28.9359	2.06776
TCONS_00005982	20.6886	30.0308	0.799274
TCONS_00005466	26.0668	66.3282	1.97733
TCONS_00003245	5.37834	32.1568	1.37928
TCONS_00002526	2.66375	28.361	2.22704
TCONS_00022471	3.48493	32.0646	6.19362
TCONS_00022152	3.4575	85.4837	13.0828
TCONS_00022070	20.1144	55.5405	6.09208
TCONS_00021859	10.7145	31.6201	5.8018
TCONS_00021766	25.6936	26.6238	24.4658
TCONS_00021577	6.01937	28.3276	2.75738
TCONS_00021481	13.141	29.0493	8.24368
TCONS_00021093	7.72638	36.1301	25.527
TCONS_00021029	5.50507	31.9972	24.7611
TCONS_00021011	22.454	50.6268	20.8409
TCONS_00020770	21.8743	39.7678	14.772
TCONS_00020569	10.2569	29.5698	4.98103
TCONS_00020520	20.7904	44.1999	8.96608
TCONS_00020300	14.133	42.7011	11.4792
TCONS_00020232	21.1206	34.8473	3.83335
TCONS_00020104	9.15585	34.5146	7.38219
TCONS_00020009	5.88568	37.1466	26.3367
TCONS_00019859	14.4107	32.2006	9.83127
TCONS_00019856	16.2029	44.0804	12.393
TCONS_00019844	11.558	35.8442	11.8763
TCONS_00019697	13.2002	28.9014	10.2885
TCONS_00019588	12.5258	32.3904	8.56473
TCONS_00019509	12.1741	41.8867	3.64726
TCONS_00019406	11.4585	57.2006	11.275
TCONS_00019404	15.5685	34.017	20.3484
TCONS_00019293	23.382	47.4042	14.4658
TCONS_00019075	6.53199	34.9698	9.69003
TCONS_00018994	10.4629	32.0443	25.3742
TCONS_00018968	12.1676	28.4184	8.56625
TCONS_00018859	18.2579	38.0423	8.01094
TCONS_00018634	10.3085	42.7313	20.473
TCONS_00018513	2.3972	47.1555	23.7681
TCONS_00018421	11.2532	64.1736	4.58053
TCONS_00018274	24.5911	27.4638	4.41249
TCONS_00017813	19.7422	36.5734	4.04128
TCONS_00017665	3.18857	38.4218	20.1964
TCONS_00017045	12.653	29.8554	5.80497
TCONS_00016224	12.6206	39.3478	12.5916
TCONS_00016137	24.2281	38.1762	20.6283
TCONS_00016082	15.962	34.9172	10.4739
TCONS_00015792	15.6866	42.8755	20.1889
TCONS_00015552	10.8136	58.9857	8.36481
TCONS_00014981	14.0132	32.2801	22.2643
TCONS_00014727	4.88603	43.5188	3.54329
TCONS_00013505	14.4777	89.3764	18.1589
TCONS_00013380	21.1484	31.4324	11.7698
TCONS_00012405	11.1035	31.6953	6.01529
TCONS_00012216	20.5488	27.6244	14.8102
TCONS_00012202	10.3849	29.0923	8.42995
TCONS_00011572	5.49303	30.3524	3.20477
TCONS_00011488	18.0656	39.5107	4.62896
TCONS_00011461	19.1854	32.5195	14.5235
TCONS_00011200	17.1143	30.4386	7.39307
TCONS_00011124	19.0645	42.9588	21.5479
TCONS_00010946	14.0604	53.0064	3.83397
TCONS_00010921	18.8296	47.5629	11.1138
TCONS_00010594	8.48061	32.8116	23.0887
TCONS_00010342	18.1674	35.3635	12.7997
TCONS_00010296	6.90404	55.9166	3.57325
TCONS_00010285	14.5866	30.0269	7.26407
TCONS_00010236	9.03985	54.8164	6.26631
TCONS_00009928	18.4344	63.3242	14.0306
TCONS_00009575	10.8382	28.4854	8.02715
TCONS_00009574	18.7181	44.6566	5.24478
TCONS_00009277	10.2294	28.4746	19.4527
TCONS_00009085	22.2201	38.0351	10.5519
TCONS_00008642	19.142	62.7563	16.3608
TCONS_00008609	8.55026	27.7047	10.5266
TCONS_00008572	23.7507	29.4363	17.7678
TCONS_00008522	13.7145	35.7741	14.0479
TCONS_00008474	14.6511	27.7221	7.18766
TCONS_00008145	17.2699	42.6055	26.1145
TCONS_00007989	16.3281	44.8876	18.4591
TCONS_00007929	6.15658	50.4096	4.01476
TCONS_00007891	12.8344	34.8196	20.8905
TCONS_00006484	14.9755	57.9306	3.52778
TCONS_00006438	5.09214	34.0121	4.9233
TCONS_00006437	26.344	62.158	17.3194
TCONS_00006391	24.2514	37.8144	7.65283
TCONS_00005907	12.6342	38.6781	10.5205
TCONS_00005708	8.1134	30.06	4.91296
TCONS_00004898	4.96213	61.5886	13.1687
TCONS_00004839	15.2253	57.8507	10.185
TCONS_00004832	6.24819	58.274	26.4381
TCONS_00004368	14.4752	36.4604	17.1147
TCONS_00004348	8.07316	36.1604	4.88236
TCONS_00004173	3.75159	38.4424	11.2574
TCONS_00004074	8.07073	34.3833	7.1764
TCONS_00004037	20.1084	30.0213	14.9805
TCONS_00004034	15.4901	29.8708	16.3065
TCONS_00003822	25.3363	27.0413	5.91189
TCONS_00003687	9.07983	37.6411	2.46896
TCONS_00003645	22.7101	46.8101	18.0198
TCONS_00003293	21.0337	44.6483	3.03996
TCONS_00002960	5.76918	30.1043	17.5222
TCONS_00002947	25.8369	52.3189	6.39111
TCONS_00002897	3.65537	27.0821	24.8825
TCONS_00002809	15.4266	35.5365	12.9368
TCONS_00001324	8.99801	47.4506	24.7895
TCONS_00001042	11.2987	48.7503	7.34912
TCONS_00001027	19.4996	64.3167	7.48697
TCONS_00000686	14.8834	43.4658	5.47736
TCONS_00000685	7.10071	27.5636	3.95678
TCONS_00000016	16.0681	64.4264	10.6365
TCONS_00022557	26.3187	36.0632	26.9005
TCONS_00022543	17.4687	88.9828	110.033
TCONS_00022473	19.9155	244.526	38.678
TCONS_00022260	14.7421	47.8805	38.5318
TCONS_00021604	8.69626	46.3484	31.9372
TCONS_00020588	19.6734	81.7442	39.0615
TCONS_00020487	7.43952	37.5367	65.6012
TCONS_00019676	16.3772	158.351	97.8279
TCONS_00019585	9.72811	27.205	29.8172
TCONS_00019208	18.5546	76.7435	192.708
TCONS_00019065	23.9278	114.146	91.6246
TCONS_00018557	12.4162	44.1373	48.059
TCONS_00017987	20.9135	45.5933	45.2484
TCONS_00017465	22.8676	250.064	292.917
TCONS_00016503	10.1089	74.2565	28.0233
TCONS_00016131	8.01493	52.2666	31.8276
TCONS_00015441	22.5654	121.121	72.171
TCONS_00015214	4.91588	39.5444	38.989
TCONS_00014017	21.2463	53.0002	91.0521
TCONS_00014015	19.2259	39.6135	34.0267
TCONS_00012476	7.02622	39.603	45.0611
TCONS_00011463	14.1773	28.9695	37.5039
TCONS_00011266	18.2361	36.129	71.8281
TCONS_00010358	21.6338	27.5719	41.3747
TCONS_00010183	22.4975	225.228	276.41
TCONS_00009787	14.56	113.575	200.263
TCONS_00009342	6.64537	70.3542	49.1557
TCONS_00009276	23.3168	27.5459	38.1238
TCONS_00009245	9.52355	37.4699	37.0539
TCONS_00009062	6.31833	31.9548	37.8622
TCONS_00008510	23.1483	28.8204	71.5329
TCONS_00006466	8.65471	43.9829	73.288
TCONS_00006459	5.90595	39.1015	36.0654
TCONS_00005552	12.0178	39.4518	88.7293
TCONS_00005330	13.249	37.5385	111.894
TCONS_00004951	8.56062	58.3598	56.789
TCONS_00004667	16.5626	45.0125	36.3528
TCONS_00004364	14.3086	48.8069	41.6277
TCONS_00004254	23.4973	161.374	37.8022
TCONS_00004088	18.4262	66.583	34.5525
TCONS_00003952	18.609	41.7346	44.9567
TCONS_00003661	23.7573	42.679	27.0796
TCONS_00003462	19.6411	148.746	67.6071
TCONS_00003368	12.5835	61.842	28.3608
TCONS_00003035	16.9782	42.0404	39.8818
TCONS_00002038	21.3356	114.492	206.359
TCONS_00001517	4.50391	47.2416	80.3191
TCONS_00001354	2.59887	29.5242	26.9504
TCONS_00001104	3.31292	40.2708	81.7508
TCONS_00001052	20.6602	27.3894	31.3138
TCONS_00000762	19.9849	212.546	228.849
TCONS_00000760	8.81691	37.5129	26.9077
TCONS_00000026	9.2682	50.4099	43.944
TCONS_00021759	8.39659	20.1837	49.6361
TCONS_00019196	9.88645	17.9378	46.0787
TCONS_00018314	4.52231	9.04749	34.8624
TCONS_00016056	12.6281	16.1466	31.4826
TCONS_00014599	15.2915	5.92344	28.4362
TCONS_00014236	2.81169	25.6601	40.3994
TCONS_00013262	5.2694	12.1619	27.7754
TCONS_00012966	6.02794	17.1761	27.4984
TCONS_00012816	2.3814	18.2302	43.0517
TCONS_00012781	19.7305	23.5874	45.6265
TCONS_00011563	15.5344	18.6374	28.319
TCONS_00009745	8.20636	11.6397	40.9188
TCONS_00008746	18.5064	12.3654	38.8958
TCONS_00006461	2.64193	23.1171	35.718
TCONS_00005806	19.4541	15.3951	31.6251
TCONS_00004628	13.2659	16.9039	61.0172
TCONS_00003460	5.58214	17.2444	42.4924
TCONS_00001468	6.97026	3.21489	27.654
TCONS_00022522	3.16419	6.28595	2.54796
TCONS_00022309	6.83444	16.6046	3.109
TCONS_00022300	11.7131	4.8195	4.32332
TCONS_00022214	18.6744	5.36171	4.3186
TCONS_00022110	7.74256	2.9792	3.24962
TCONS_00022059	13.5786	17.5311	5.12685
TCONS_00022054	12.0224	19.5513	3.84755
TCONS_00021764	5.57022	3.42076	8.12065
TCONS_00021709	15.765	19.2639	14.519
TCONS_00021654	7.99524	12.4185	3.6463
TCONS_00021605	5.23763	6.23731	7.15718
TCONS_00021587	6.61224	3.08501	2.7276
TCONS_00021503	9.31557	13.5679	2.5959
TCONS_00021472	11.6146	7.30238	18.7839
TCONS_00021242	12.5287	24.2304	11.2443
TCONS_00021240	3.59863	2.98912	2.98461
TCONS_00021213	8.98777	22.4372	12.5402
TCONS_00021190	3.86503	17.9246	6.33596
TCONS_00021180	20.3852	9.45532	2.24244
TCONS_00021171	22.1433	5.8039	3.26366
TCONS_00021079	12.0195	8.22423	5.96592
TCONS_00021072	10.5193	5.59583	4.27838
TCONS_00021070	13.9336	22.4241	12.0913
TCONS_00021069	16.8824	13.8173	5.35871
TCONS_00021068	6.25709	9.18954	3.33487
TCONS_00020986	18.6048	23.4516	11.0372
TCONS_00020923	14.2794	13.9245	2.61082
TCONS_00020872	3.28243	18.48	8.70858
TCONS_00020843	15.5144	17.1314	7.2049
TCONS_00020831	8.24428	11.1075	7.56643
TCONS_00020801	21.466	6.89461	3.8815
TCONS_00020781	11.2962	3.06403	3.27595
TCONS_00020610	2.5442	13.0168	13.0497
TCONS_00020609	10.5862	8.9456	14.6226
TCONS_00020598	5.08923	25.0255	16.7802
TCONS_00020464	19.2924	23.5082	9.42525
TCONS_00020443	11.5915	26.0621	24.4241
TCONS_00020321	8.16953	3.23984	4.51213
TCONS_00020307	8.07603	4.62014	3.0597
TCONS_00020279	12.6355	3.97473	10.6709
TCONS_00020250	3.24885	6.33281	4.68516
TCONS_00020186	24.8159	13.211	6.13569
TCONS_00020180	12.1442	16.7172	6.47806
TCONS_00020165	16.5377	2.56745	6.7952
TCONS_00020164	3.17352	2.84294	3.3045
TCONS_00020085	5.33012	17.0333	6.13726
TCONS_00020073	18.0211	7.3111	11.3293
TCONS_00019940	7.8802	9.92423	5.30088
TCONS_00019860	15.7809	17.4546	8.84483
TCONS_00019861	14.6921	15.1637	13.2769
TCONS_00019862	3.2918	6.0455	3.47846
TCONS_00019855	2.49928	15.4081	4.91587
TCONS_00019827	4.32545	13.49	24.8248
TCONS_00019733	21.5714	21.9909	13.7525
TCONS_00019731	23.0426	15.3258	10.384
TCONS_00019617	3.07695	6.65437	12.9753
TCONS_00019505	4.87663	21.7162	3.22725
TCONS_00019475	3.22055	9.94715	4.81
TCONS_00019427	15.8319	5.81178	2.78415
TCONS_00019419	2.80445	3.83568	4.97661
TCONS_00019405	4.53071	16.8949	6.67242
TCONS_00019322	10.8905	3.26765	4.52548
TCONS_00019287	20.3414	9.28097	10.9312
TCONS_00019242	7.4276	21.5958	22.7185
TCONS_00018986	13.3748	18.5903	8.1097
TCONS_00018845	22.2469	5.92481	6.07713
TCONS_00018823	12.418	10.7979	3.73483
TCONS_00018792	17.2959	8.49685	9.92529
TCONS_00018755	9.88194	15.1015	8.04822
TCONS_00018738	10.9175	18.4359	11.649
TCONS_00018727	10.4457	10.6002	14.7984
TCONS_00018677	19.8628	12.651	11.4796
TCONS_00018662	18.2696	2.57297	2.85008
TCONS_00018661	17.7136	7.83749	3.03304
TCONS_00018633	16.7032	26.0757	6.16735
TCONS_00018403	5.53707	13.3585	13.2317
TCONS_00018312	5.74616	3.22045	3.5194
TCONS_00018293	6.85659	14.9896	17.589
TCONS_00018098	21.6554	16.9062	12.7441
TCONS_00018026	8.35898	11.9569	3.92861
TCONS_00017929	5.99983	5.80326	4.04526
TCONS_00017675	20.4979	11.6296	9.88228
TCONS_00017569	12.9747	16.0539	12.1683
TCONS_00017520	16.4757	17.968	10.3151
TCONS_00017466	7.26354	6.08863	3.74144
TCONS_00017344	8.27602	20.0816	7.23964
TCONS_00017314	11.7413	8.47953	5.3018
TCONS_00017282	7.58282	18.0101	2.4207
TCONS_00017236	14.321	15.802	7.206
TCONS_00017131	9.10324	2.69814	3.75532
TCONS_00017129	15.5292	22.1938	12.6903
TCONS_00017130	8.27476	18.1113	6.6312
TCONS_00017080	20.0547	9.20205	20.7143
TCONS_00017030	5.01023	5.77447	6.37857
TCONS_00017011	2.70626	15.6407	3.31517
TCONS_00016834	3.76978	15.7366	22.6859
TCONS_00016731	5.43973	6.90063	3.60129
TCONS_00016730	2.82256	4.45407	2.68028
TCONS_00016661	24.3676	7.74632	7.18773
TCONS_00016614	3.2798	4.74197	3.75143
TCONS_00016500	15.9272	23.4034	4.56369
TCONS_00016466	12.619	22.0293	16.8806
TCONS_00016456	10.9509	14.9203	13.9398
TCONS_00016409	6.11146	3.5387	5.33183
TCONS_00016342	14.1041	21.3093	2.62334
TCONS_00016309	22.0035	4.93661	3.49793
TCONS_00016213	8.63913	22.5134	25.9876
TCONS_00016203	16.8906	21.7362	6.36851
TCONS_00016178	12.7772	11.0227	10.4552
TCONS_00015966	13.839	11.7259	7.64877
TCONS_00015952	4.44025	22.1756	6.32993
TCONS_00015884	4.58977	9.541	3.46839
TCONS_00015879	6.69081	12.4958	15.1874
TCONS_00015811	4.03278	18.7001	3.31824
TCONS_00015797	17.5471	19.8696	7.19824
TCONS_00015769	13.4095	9.83693	3.90386
TCONS_00015755	8.84779	4.63095	3.53532
TCONS_00015669	2.72825	10.716	13.9672
TCONS_00015602	7.71901	16.0535	7.10032
TCONS_00015571	3.48149	3.06755	3.21837
TCONS_00015532	9.50655	15.4736	18.3075
TCONS_00015527	4.08161	12.91	14.5993
TCONS_00015523	9.80583	17.9821	8.95838
TCONS_00015451	17.4897	7.85447	3.72162
TCONS_00015431	14.2491	8.24832	6.82345
TCONS_00015412	4.93355	6.10451	4.93433
TCONS_00015329	4.19151	7.25146	4.98722
TCONS_00015217	10.0506	11.4766	9.02224
TCONS_00015187	20.0105	14.7818	9.68224
TCONS_00015044	18.5259	11.0703	9.93328
TCONS_00014980	5.14931	14.0656	3.84965
TCONS_00014967	6.48217	5.69944	19.1593
TCONS_00014928	9.99441	6.77916	5.31002
TCONS_00014777	19.3602	21.222	8.03867
TCONS_00014691	25.7689	16.3001	5.7526
TCONS_00014678	3.15889	11.1706	10.2801
TCONS_00014677	6.23342	17.1849	19.0899
TCONS_00014676	5.43604	5.06296	8.57883
TCONS_00014338	6.85375	6.62735	6.45181
TCONS_00014330	7.35007	5.61527	3.04366
TCONS_00014322	3.78642	17.5711	7.07671
TCONS_00014283	8.86332	14.7316	6.99548
TCONS_00014238	10.1694	18.5457	14.3366
TCONS_00014225	13.0835	3.47223	2.8204
TCONS_00014194	7.75509	4.61552	4.11091
TCONS_00014193	7.07549	10.1004	9.56667
TCONS_00014175	9.2841	17.0064	15.5309
TCONS_00014065	15.764	9.64705	2.63689
TCONS_00014060	17.2539	19.8623	4.74418
TCONS_00014018	2.50909	13.1127	17.0661
TCONS_00014016	4.24183	6.43332	7.58894
TCONS_00013984	22.2816	8.62485	10.0998
TCONS_00013941	10.6083	4.04262	3.2245
TCONS_00013888	8.91	9.56009	10.7016
TCONS_00013822	5.37813	3.88387	5.08823
TCONS_00013331	12.928	8.49731	3.81398
TCONS_00013321	4.71819	17.2744	10.2843
TCONS_00013261	5.98979	5.26995	8.37258
TCONS_00013181	2.66511	7.29906	4.05159
TCONS_00013006	15.1885	22.2856	8.11686
TCONS_00012948	8.31666	14.5292	4.11718
TCONS_00012915	13.0526	12.0537	9.61149
TCONS_00012853	9.14419	8.80285	3.07034
TCONS_00012810	15.5696	12.6724	6.9635
TCONS_00012793	7.45381	7.46479	10.097
TCONS_00012791	9.37583	11.0247	14.1742
TCONS_00012718	2.55505	6.29495	7.03411
TCONS_00012586	10.0728	4.18905	4.19146
TCONS_00012361	17.8523	15.2751	6.28984
TCONS_00012320	8.23531	5.0347	11.2909
TCONS_00012269	4.40631	12.9708	6.00662
TCONS_00012250	2.96749	8.72223	3.04472
TCONS_00012226	8.16063	9.48754	4.1232
TCONS_00012030	6.88898	14.8128	7.64272
TCONS_00011844	14.0205	20.832	5.33394
TCONS_00011841	21.2375	15.4378	3.84362
TCONS_00011607	8.98064	10.9514	6.09501
TCONS_00011564	7.48289	14.3279	16.6709
TCONS_00011529	3.05465	9.35755	3.67718
TCONS_00011369	15.2852	7.12702	4.06701
TCONS_00011362	11.9871	7.8672	7.76361
TCONS_00011310	4.17385	2.78816	4.41668
TCONS_00011304	9.95749	6.83642	2.9507
TCONS_00011295	9.17556	13.145	4.55716
TCONS_00011285	8.9509	23.5121	6.43987
TCONS_00011177	5.44444	6.25881	5.07146
TCONS_00010970	10.5754	11.7112	6.05233
TCONS_00010942	9.43989	11.9187	16.3665
TCONS_00010699	6.99425	13.476	6.62177
TCONS_00010697	4.33639	4.40077	2.92504
TCONS_00010679	23.3495	20.173	4.41868
TCONS_00010664	3.62878	12.3479	15.2467
TCONS_00010617	20.9697	5.80252	2.68467
TCONS_00010493	5.42603	7.54099	9.10536
TCONS_00010486	11.9864	8.28318	2.48322
TCONS_00010432	25.7336	23.7956	14.3516
TCONS_00010326	25.0607	17.5162	17.676
TCONS_00010156	11.4484	10.5548	5.16573
TCONS_00010111	15.7094	3.58107	4.92189
TCONS_00010073	2.44447	14.2797	17.8188
TCONS_00010062	6.14999	5.90332	3.6491
TCONS_00010054	9.58667	13.4072	10.22
TCONS_00009941	2.57552	9.19963	8.05116
TCONS_00009934	9.49335	10.1795	4.2565
TCONS_00009808	19.3639	7.37274	10.1121
TCONS_00009807	5.32804	5.52389	3.95542
TCONS_00009797	3.07997	12.8135	16.2562
TCONS_00009786	4.09485	3.30724	24.7181
TCONS_00009701	4.20931	10.4706	15.5695
TCONS_00009700	3.15708	11.4866	15.9858
TCONS_00009548	8.94358	17.5861	3.51899
TCONS_00009527	12.3392	13.5118	14.8445
TCONS_00009466	8.73667	15.973	12.7739
TCONS_00009431	8.93	7.52252	4.4887
TCONS_00009337	3.57806	11.7136	2.78393
TCONS_00009311	13.8278	14.6251	7.58129
TCONS_00009278	12.1339	11.6781	17.6176
TCONS_00009252	8.51819	22.715	3.16735
TCONS_00009173	4.79083	6.93565	12.0789
TCONS_00008949	2.96492	4.89576	4.39532
TCONS_00008901	5.4261	6.11216	19.1373
TCONS_00008693	14.2435	10.6452	24.0357
TCONS_00008638	5.10657	7.97641	2.40458
TCONS_00008441	3.06295	2.85583	2.43753
TCONS_00008430	23.3402	8.25834	2.393
TCONS_00008407	11.3702	8.6587	3.09584
TCONS_00008386	11.418	5.46329	6.55038
TCONS_00008191	4.87725	17.4444	6.39925
TCONS_00008029	4.14061	10.4457	16.6402
TCONS_00007922	9.84607	7.26442	20.6057
TCONS_00007837	25.1179	5.66049	4.87519
TCONS_00007782	13.6772	6.03765	2.53201
TCONS_00007717	10.3996	20.2418	12.7211
TCONS_00007698	10.5341	25.6089	6.18747
TCONS_00007602	7.09255	6.55924	3.05406
TCONS_00007559	6.53266	24.91	3.45261
TCONS_00007507	9.90647	14.1775	9.91769
TCONS_00007203	3.38268	12.9471	3.74727
TCONS_00007199	19.0339	15.8249	22.1564
TCONS_00007160	3.15953	17.3062	5.57823
TCONS_00007100	8.15149	13.013	4.90308
TCONS_00007042	6.84564	7.65867	5.12863
TCONS_00006990	17.9792	5.25367	8.5431
TCONS_00006934	5.5951	6.69518	5.45839
TCONS_00006909	24.5369	11.042	15.377
TCONS_00006889	4.34588	22.1448	11.2354
TCONS_00006876	10.8503	16.103	4.50678
TCONS_00006836	15.1494	15.9859	8.94265
TCONS_00006833	18.0714	12.5339	16.1111
TCONS_00006780	19.3017	16.2663	8.46886
TCONS_00006754	13.3937	19.619	13.3666
TCONS_00006705	22.9154	11.3257	12.3919
TCONS_00006697	5.38861	14.3923	6.05784
TCONS_00006653	10.7423	12.6088	5.40259
TCONS_00006592	22.8092	16.6909	6.42158
TCONS_00006554	23.9404	8.68494	4.85259
TCONS_00006475	13.286	14.0365	6.91768
TCONS_00006463	5.19894	6.71394	20.8639
TCONS_00006458	7.69555	14.7226	6.13415
TCONS_00006230	2.49265	3.3562	2.60206
TCONS_00006090	14.4261	11.601	4.77202
TCONS_00006036	3.07785	15.8489	5.32726
TCONS_00006035	2.84357	8.88066	6.66914
TCONS_00005999	3.64843	11.4397	11.0289
TCONS_00005951	10.5002	12.0416	8.86303
TCONS_00005877	11.3865	8.57832	3.56897
TCONS_00005808	10.6958	11.5818	7.6101
TCONS_00005699	10.8087	3.12362	2.41791
TCONS_00005517	18.8576	3.34324	4.77521
TCONS_00005367	3.07074	5.00284	19.7508
TCONS_00005360	3.96598	3.53977	3.5968
TCONS_00005309	12.0371	6.32501	2.83583
TCONS_00005296	6.64277	4.72089	4.15352
TCONS_00005035	25.5402	22.9536	16.2196
TCONS_00005008	7.62907	14.4904	5.41975
TCONS_00004937	9.31991	11.6381	13.7716
TCONS_00004935	11.1583	10.362	6.38155
TCONS_00004678	8.42839	8.92854	8.46722
TCONS_00004676	9.84133	2.39272	2.83024
TCONS_00004650	8.73951	7.10314	13.1178
TCONS_00004577	3.21085	9.83358	3.0559
TCONS_00004439	13.4124	4.91873	4.31566
TCONS_00004431	16.0832	10.5034	5.85181
TCONS_00004351	11.6298	4.73524	5.95563
TCONS_00004223	21.0789	18.9679	5.93709
TCONS_00004194	6.51965	12.8414	5.52312
TCONS_00004108	3.87218	7.89589	6.56291
TCONS_00004103	17.1718	15.3364	9.82739
TCONS_00004005	2.38426	5.20449	8.06832
TCONS_00003967	7.0873	11.2334	8.68814
TCONS_00003953	4.67329	8.84896	12.5138
TCONS_00003933	10.6982	20.5931	5.56115
TCONS_00003900	7.56274	20.2032	3.21593
TCONS_00003876	12.3297	6.89571	20.5593
TCONS_00003759	5.31031	11.3988	9.16267
TCONS_00003721	20.5011	16.7341	12.8237
TCONS_00003531	6.61298	13.2457	10.6903
TCONS_00003529	2.55146	11.531	7.23404
TCONS_00003494	14.9576	9.1933	5.2537
TCONS_00003459	3.17951	20.7191	11.7961
TCONS_00003286	7.32197	11.662	9.41253
TCONS_00003253	3.60182	10.5955	4.59821
TCONS_00003251	3.8579	4.73407	4.28866
TCONS_00003246	8.98917	15.8469	7.09439
TCONS_00003138	18.9645	5.26184	8.34071
TCONS_00003115	18.1871	4.47747	5.43932
TCONS_00002906	10.9128	2.45289	4.14653
TCONS_00002871	5.31846	8.87131	12.8042
TCONS_00002866	7.50723	9.2372	4.05373
TCONS_00002865	26.1156	19.8691	14.0038
TCONS_00002838	3.96698	2.81452	8.5604
TCONS_00002777	5.1732	5.93432	8.55285
TCONS_00002761	11.1061	4.73436	6.37355
TCONS_00002732	5.40717	17.0194	11.2606
TCONS_00002680	6.89979	12.8956	5.50474
TCONS_00002616	13.2887	5.98428	4.03027
TCONS_00002612	3.48825	8.98951	3.21572
TCONS_00002416	7.34252	6.87946	7.48884
TCONS_00002345	17.133	11.5663	5.72958
TCONS_00002232	6.7976	12.6748	17.9408
TCONS_00002188	10.3162	5.64167	7.18644
TCONS_00001946	13.1402	19.8485	16.4138
TCONS_00001889	3.45714	4.0485	4.72955
TCONS_00001810	4.40875	7.71682	13.9553
TCONS_00001760	25.4826	12.1788	9.46343
TCONS_00001688	3.30863	4.86646	3.04328
TCONS_00001670	10.9637	6.58839	3.29505
TCONS_00001567	8.79975	18.412	4.01893
TCONS_00001566	6.81234	10.3388	9.27857
TCONS_00001541	12.0475	7.93221	7.82812
TCONS_00001418	5.6092	10.0242	5.90967
TCONS_00001407	12.9617	14.3428	22.0098
TCONS_00001355	4.35115	20.5275	17.9212
TCONS_00001323	16.3715	10.1636	5.49385
TCONS_00001234	6.39444	3.08071	16.8027
TCONS_00001201	10.2247	4.59724	12.9906
TCONS_00001197	2.88149	21.7989	5.06192
TCONS_00001062	12.041	6.99348	5.64274
TCONS_00001056	8.0004	10.4716	11.7283
TCONS_00001051	4.16307	6.65737	11.3728
TCONS_00001048	5.28712	11.0926	21.8828
TCONS_00000997	12.1131	19.9193	9.89065
TCONS_00000988	20.4453	6.27906	13.5731
TCONS_00000932	7.24156	11.9714	6.85782
TCONS_00000561	3.34001	10.4438	2.58438
TCONS_00000483	14.2523	18.4098	12.1804
TCONS_00000448	5.2925	10.6975	6.10041
TCONS_00000417	18.594	6.66527	15.599
TCONS_00000303	9.15848	8.45584	5.19982
TCONS_00000291	8.96107	25.4482	3.91842
TCONS_00000265	19.7732	25.7516	6.76687
TCONS_00000234	13.9045	12.2688	3.78172
TCONS_00022551	4.65167	21.4674	2.26964
TCONS_00022419	20.7099	7.18299	0.244225
TCONS_00022407	9.33509	4.36265	2.09446
TCONS_00022286	13.9735	3.84006	1.40174
TCONS_00022253	21.9467	6.84884	0.413507
TCONS_00022166	9.97262	6.36948	0.812499
TCONS_00022165	3.3537	2.99161	0.153355
TCONS_00022115	4.97637	15.1116	1.88247
TCONS_00021871	19.4277	20.6072	2.32105
TCONS_00021661	8.46753	4.50856	0.721299
TCONS_00021584	18.5112	2.9516	0
TCONS_00021582	4.97132	9.26232	1.97074
TCONS_00021433	19.4256	5.98997	0.989754
TCONS_00021259	8.16543	3.66933	0.596775
TCONS_00021250	8.02796	2.72304	1.18062
TCONS_00021199	23.4101	4.47023	2.1076
TCONS_00021175	13.5351	4.56537	1.85315
TCONS_00020984	10.3382	4.84755	2.14304
TCONS_00020959	23.4655	8.1689	2.26237
TCONS_00020842	4.91313	2.77843	1.57957
TCONS_00020639	14.1464	7.65806	1.25312
TCONS_00020402	4.24991	2.39172	1.07004
TCONS_00020304	24.1572	2.81172	0.7463
TCONS_00020228	10.0175	3.53454	0.855193
TCONS_00020099	13.6171	17.522	0.323077
TCONS_00020060	21.0331	8.26571	2.30668
TCONS_00019930	7.41208	3.91188	2.21765
TCONS_00019755	13.2346	2.98849	0.819477
TCONS_00019569	9.04235	6.82888	0.774162
TCONS_00019545	8.27101	2.42696	0.905693
TCONS_00019292	7.53219	2.47542	0.96672
TCONS_00019081	9.13124	5.51427	1.35925
TCONS_00018781	25.3196	2.53656	1.26295
TCONS_00018765	5.30204	2.98409	0.655678
TCONS_00018716	7.84602	3.62486	0.627739
TCONS_00018504	3.77847	8.57375	0.0772705
TCONS_00018422	7.48506	25.2804	0.364926
TCONS_00018108	6.56617	6.58995	1.08382
TCONS_00018028	6.85314	2.93457	2.05378
TCONS_00017689	3.32454	2.4696	0
TCONS_00017590	4.09965	3.38227	1.39769
TCONS_00017588	5.80026	2.80799	0.897822
TCONS_00017560	12.1875	2.53169	0.141013
TCONS_00017546	2.66439	3.0128	1.26095
TCONS_00017368	19.1848	6.08927	0
TCONS_00017324	6.72189	4.17046	0.383993
TCONS_00016969	8.44729	2.97553	0.98664
TCONS_00016936	2.66273	2.43115	0.934711
TCONS_00016274	9.91696	12.5436	1.49716
TCONS_00016163	25.212	2.62527	1.39742
TCONS_00016126	5.25081	2.85421	0
TCONS_00015996	14.984	4.6671	1.79148
TCONS_00015926	3.11083	7.93681	2.16575
TCONS_00015380	10.4371	2.54893	1.60671
TCONS_00015330	4.89981	2.98395	0
TCONS_00014892	9.79776	9.17713	1.52935
TCONS_00014728	3.59929	5.40497	1.14053
TCONS_00014563	13.9131	3.87049	0.747742
TCONS_00014472	3.3455	2.78286	0.63434
TCONS_00014276	10.9618	5.39032	1.75454
TCONS_00014196	22.6627	3.68897	0.112183
TCONS_00014174	5.05433	3.02753	2.17275
TCONS_00014013	4.39962	8.87207	1.20551
TCONS_00013973	8.26237	5.39649	0.0403825
TCONS_00013900	20.932	8.94432	1.14594
TCONS_00013878	7.14075	2.80334	1.68453
TCONS_00013465	7.42343	16.6361	1.56565
TCONS_00013391	2.70587	3.53672	1.53433
TCONS_00012961	10.3904	14.9534	1.25524
TCONS_00012752	8.87776	18.0393	2.3659
TCONS_00012662	3.53586	7.32772	1.55688
TCONS_00012623	4.27593	2.88266	0.152603
TCONS_00012522	12.306	4.76326	0.837767
TCONS_00012410	6.17245	3.5125	2.22554
TCONS_00012409	24.7805	17.6962	0.372069
TCONS_00012380	7.19831	9.34024	0.241447
TCONS_00012355	4.72359	3.57002	0.854472
TCONS_00012343	4.76152	4.04072	1.56953
TCONS_00012256	18.7504	3.06943	0.169789
TCONS_00012248	3.97194	11.8129	1.11954
TCONS_00012038	2.69336	13.7103	1.06232
TCONS_00011900	2.42607	4.50937	1.48115
TCONS_00011494	3.1606	3.19173	0.331974
TCONS_00011416	8.25348	4.045	2.25507
TCONS_00011415	12.7455	3.33856	2.00733
TCONS_00011412	3.6123	5.46235	0.956935
TCONS_00011316	9.0999	20.511	0.529957
TCONS_00011161	21.1409	9.35482	2.01786
TCONS_00011131	6.86861	2.8428	1.12105
TCONS_00011081	2.50463	2.47374	0.96897
TCONS_00010981	17.5659	16.097	1.04745
TCONS_00010866	12.0536	11.5371	0.572349
TCONS_00010713	22.7573	4.26237	0
TCONS_00010710	8.50437	8.74534	1.99301
TCONS_00010698	7.92931	9.71728	0.365768
TCONS_00010466	3.54386	5.8874	1.43161
TCONS_00010297	5.19777	21.9507	0.887317
TCONS_00010267	18.0066	4.73139	0.727456
TCONS_00010195	8.40417	2.52159	0.519614
TCONS_00010181	5.15727	2.47187	0
TCONS_00010122	3.04479	4.15506	0.871345
TCONS_00009901	5.78904	3.77132	0.543158
TCONS_00009567	16.5455	2.80988	0
TCONS_00009526	3.00911	12.6888	0.801985
TCONS_00009274	10.5128	5.41178	0.821244
TCONS_00009174	4.37664	8.47912	1.04424
TCONS_00008866	2.44114	12.553	0.275508
TCONS_00008835	4.80774	2.46647	2.02575
TCONS_00008723	9.72198	11.1453	1.03305
TCONS_00008569	23.5236	2.51349	0.0662505
TCONS_00008502	3.87147	3.82776	0.917796
TCONS_00008211	4.07217	2.69373	1.19071
TCONS_00007980	9.68048	10.7991	1.00932
TCONS_00007686	5.55218	7.94717	1.26938
TCONS_00007637	10.4519	4.44111	0.227775
TCONS_00007600	2.87246	2.57271	1.60142
TCONS_00007592	11.0694	18.5179	1.20352
TCONS_00007591	2.45546	4.00779	1.95235
TCONS_00007460	12.4122	20.4474	0.281764
TCONS_00006994	3.53049	2.47516	0.92994
TCONS_00006930	12.381	5.18625	0.067614
TCONS_00006826	8.37207	6.43774	1.61136
TCONS_00006403	4.28804	2.92431	0.516814
TCONS_00006259	3.84792	11.6302	1.87772
TCONS_00006173	16.093	7.00355	0.880768
TCONS_00006151	16.5675	2.7714	1.21317
TCONS_00006093	13.6048	11.6569	0.453016
TCONS_00006058	7.59196	6.2843	1.55936
TCONS_00006032	16.9996	7.04079	2.20431
TCONS_00005981	14.7547	21.0039	0.377353
TCONS_00005983	5.57321	14.0496	0.096496
TCONS_00005976	4.36435	13.9836	1.44365
TCONS_00005746	3.89604	2.57563	0.383013
TCONS_00005628	20.1422	3.11815	0.298777
TCONS_00005616	9.32981	2.55515	1.17085
TCONS_00005615	24.7849	2.85356	0
TCONS_00005275	22.5001	6.49418	1.12816
TCONS_00005263	18.7747	3.15148	1.1995
TCONS_00005254	6.38708	4.99663	1.97932
TCONS_00005230	9.01823	2.65755	0
TCONS_00005036	7.88951	4.66615	0
TCONS_00004909	2.94109	10.8871	1.34344
TCONS_00004713	13.3109	4.83652	1.09018
TCONS_00004591	4.5888	4.32417	0.50981
TCONS_00004506	8.85368	3.1969	0.654435
TCONS_00004436	13.8665	2.56692	0.0712035
TCONS_00004417	9.59881	3.24024	1.06154
TCONS_00004402	4.74436	3.51021	1.8418
TCONS_00004388	13.7257	7.76201	1.48927
TCONS_00004369	4.25335	6.29551	0.4996
TCONS_00004367	4.70069	6.50028	0.084469
TCONS_00004127	22.2922	4.10259	0.0902695
TCONS_00003962	8.12274	6.14696	1.67042
TCONS_00003874	12.5132	14.5986	1.26597
TCONS_00003824	19.8148	15.4206	2.20747
TCONS_00003663	5.73295	5.47057	1.87394
TCONS_00003635	5.68233	7.14197	2.22169
TCONS_00003549	5.48947	2.5428	1.40333
TCONS_00003241	6.43155	7.37557	1.94419
TCONS_00002716	8.62547	2.65096	0.048361
TCONS_00002669	3.65342	4.09538	1.88946
TCONS_00002622	6.15968	6.03423	0.57507
TCONS_00002400	9.10493	25.1781	0.217113
TCONS_00002307	12.9772	4.89691	1.078
TCONS_00002166	25.0121	6.44018	0.628102
TCONS_00002084	2.74202	2.9783	0.179279
TCONS_00002075	4.15943	9.08103	0.832191
TCONS_00002017	3.42123	3.73178	0.473033
TCONS_00001959	16.0585	3.98924	0.833592
TCONS_00001927	4.36657	3.85395	1.89267
TCONS_00001926	9.58605	5.37355	1.02337
TCONS_00001886	13.0069	24.7283	1.56948
TCONS_00001854	6.49837	2.89182	0.112945
TCONS_00001851	10.1851	5.15014	0
TCONS_00001652	5.11805	3.77658	1.81521
TCONS_00001576	18.8787	6.54759	1.85033
TCONS_00001575	3.0852	4.07839	1.71671
TCONS_00001503	9.56151	4.81459	2.0792
TCONS_00001399	2.5029	3.56723	2.16439
TCONS_00001258	25.9147	5.45844	0
TCONS_00000964	14.55	7.49392	0.348679
TCONS_00000957	13.1436	3.74313	2.18386
TCONS_00000845	25.3897	2.46031	1.44504
TCONS_00000657	19.0211	4.23829	0.540942
TCONS_00000613	2.47001	2.53304	2.02733
TCONS_00000481	17.0984	4.16957	1.76953
TCONS_00000433	4.51217	5.21436	0.0943
TCONS_00000418	4.50175	3.31365	2.15619
TCONS_00000411	6.65086	2.3893	1.38154
TCONS_00000361	6.02517	7.08035	0
TCONS_00000330	3.0584	14.6026	1.37712
TCONS_00000267	9.9348	3.71477	0.245115
TCONS_00000079	23.0389	9.42967	1.89088
TCONS_00000061	12.211	7.65908	0.053831
TCONS_00020910	3.47086	0	43.8964
TCONS_00022573	4.6369	2.03552	2.57865
TCONS_00021042	8.48349	1.57824	10.1715
TCONS_00019641	4.39559	0.24151	2.62572
TCONS_00019386	2.68748	0.227389	3.84752
TCONS_00017927	2.9578	0.807072	7.21021
TCONS_00017182	4.04172	2.31487	4.91851
TCONS_00017077	3.63807	2.16878	10.7034
TCONS_00016740	4.26134	1.35766	3.57459
TCONS_00016108	15.7275	1.73489	6.31527
TCONS_00015928	6.93355	0	7.10402
TCONS_00014686	4.60226	1.10957	3.67049
TCONS_00013881	12.2415	1.77933	13.2468
TCONS_00011750	2.99967	1.11375	5.82545
TCONS_00011139	4.20275	1.07402	3.47586
TCONS_00011141	13.8451	1.65285	3.10759
TCONS_00010908	3.11719	1.09306	3.95822
TCONS_00010196	12.9911	1.94789	5.88553
TCONS_00009424	5.91257	0.293191	2.78481
TCONS_00008945	2.48091	0.696287	3.78717
TCONS_00008047	3.32464	0.626792	2.68607
TCONS_00007779	4.80281	0.746071	7.51494
TCONS_00005126	9.10439	1.9936	2.51459
TCONS_00003114	7.68646	2.01646	3.25627
TCONS_00003005	8.91266	1.94718	2.74762
TCONS_00002003	3.64314	0.608079	3.08698
TCONS_00001013	5.88861	1.02897	3.08078
TCONS_00000027	3.52449	1.53464	3.31152
TCONS_00022530	8.11409	0.835145	0.092744
TCONS_00022505	3.08966	0.67545	0.613
TCONS_00022495	13.774	1.18399	2.29531
TCONS_00022474	5.33295	0.815353	0.706834
TCONS_00022413	10.7496	1.2	0.615484
TCONS_00022379	3.57524	0.8491	0.124274
TCONS_00022299	6.28626	0.927794	0
TCONS_00022285	7.79169	1.50913	0.772037
TCONS_00022266	3.05716	1.18508	2.25859
TCONS_00022255	4.02528	1.77935	0.092203
TCONS_00022156	4.34331	0.378932	1.3311
TCONS_00021944	6.48752	1.98117	0.601659
TCONS_00021911	8.30747	0.627826	0.376628
TCONS_00021857	9.39846	1.28009	0.347542
TCONS_00021737	11.1977	1.30661	1.01914
TCONS_00021698	6.73666	2.13753	0.464999
TCONS_00021686	2.40326	0.667061	0
TCONS_00021529	4.81466	0.301218	0
TCONS_00021493	3.08979	1.10824	0.254449
TCONS_00021479	6.22576	1.39018	0.385977
TCONS_00021423	3.24096	0.11837	0.340407
TCONS_00021342	6.49237	1.0971	0
TCONS_00021333	8.45412	0.556894	0.340369
TCONS_00021286	15.2904	1.42536	0.279584
TCONS_00021198	2.79501	0.150271	0.442068
TCONS_00020896	6.1495	1.17306	0
TCONS_00020863	5.67285	0	0
TCONS_00020456	5.44371	1.71953	0.738603
TCONS_00020435	12.582	1.81565	0.962606
TCONS_00020409	3.90385	0	0
TCONS_00020327	4.90161	0.138592	0.0196745
TCONS_00020311	22.6302	0.775912	0.0768115
TCONS_00020305	12.3205	0.825686	0.246216
TCONS_00020275	5.27664	0.953549	1.18265
TCONS_00020159	3.81417	1.50423	1.63369
TCONS_00019751	2.97613	0.036206	0
TCONS_00019716	2.98627	0.577581	2.09917
TCONS_00019568	6.63644	2.34442	1.89713
TCONS_00019558	3.20797	0.593553	0.0970465
TCONS_00019428	3.34653	0.761471	0.624981
TCONS_00019319	7.23646	1.95711	0
TCONS_00019314	11.4763	1.08234	0
TCONS_00019116	6.134	0.879731	0.0122245
TCONS_00018934	6.2683	0	0.0407625
TCONS_00018933	5.17444	0.0768315	0.331286
TCONS_00018858	2.92442	0	0
TCONS_00018844	6.72392	1.28188	1.81305
TCONS_00018782	3.81864	0.262667	0.287051
TCONS_00018648	3.40421	0.581757	0.401907
TCONS_00018627	2.38745	0.63476	0.610893
TCONS_00018463	5.22467	1.65767	0.313848
TCONS_00018349	2.7381	1.46368	0.483471
TCONS_00018256	6.55227	0.769967	0.629992
TCONS_00018223	3.2164	0.996016	0
TCONS_00018206	18.1267	1.21008	0
TCONS_00018020	9.3543	0.0968185	0.530563
TCONS_00017949	3.14066	0	0.093246
TCONS_00017814	4.18295	0.842115	0.126972
TCONS_00017753	7.57702	0.933736	0.186504
TCONS_00017729	19.2832	0.624732	0
TCONS_00017557	3.81192	1.12518	0.372455
TCONS_00017554	9.55237	1.11902	0.200593
TCONS_00017541	6.51944	1.76182	0.240644
TCONS_00017527	9.5934	1.48273	0.319522
TCONS_00017492	8.48762	1.8268	0.356719
TCONS_00017337	4.50888	0.345847	0
TCONS_00017229	4.62198	0	0
TCONS_00017183	13.3736	0.381692	0.164012
TCONS_00017140	3.88518	0.568239	1.17035
TCONS_00016820	2.77885	1.39988	0.913384
TCONS_00016675	4.41588	1.80013	0.626931
TCONS_00016594	3.23381	0.504165	0.198953
TCONS_00016587	4.74041	0.322893	0.282334
TCONS_00016494	4.09221	0.125453	0
TCONS_00016493	4.07372	1.9599	0.886071
TCONS_00016435	3.63244	1.66093	0.109094
TCONS_00016296	2.40583	0.11871	0.471109
TCONS_00016294	3.54277	0.299198	0.84294
TCONS_00016184	3.97407	1.73303	1.52831
TCONS_00016183	6.85685	1.81758	0.806344
TCONS_00016120	3.99332	0.541444	0.459467
TCONS_00016080	6.25881	1.02015	0
TCONS_00016076	7.65102	0.95003	0
TCONS_00016050	6.593	1.17101	0.038561
TCONS_00016023	3.65457	0.667515	0.0909465
TCONS_00015987	8.86289	1.43772	0.312711
TCONS_00015969	9.18572	2.15042	2.16614
TCONS_00015943	4.01134	2.11453	1.31223
TCONS_00015878	4.95627	0.58602	0
TCONS_00015806	13.5461	1.92569	0.253917
TCONS_00015773	9.38914	0.464901	1.52451
TCONS_00015634	3.29846	0.802336	0.095923
TCONS_00015592	25.6882	1.39485	1.45283
TCONS_00015460	3.69988	0.836419	0.050291
TCONS_00015445	4.10325	0.42142	0.202811
TCONS_00015404	2.66069	0.346002	0.0507515
TCONS_00015346	11.313	1.01475	0.133893
TCONS_00015176	2.93536	0.061551	0.0131345
TCONS_00015109	2.94192	0.361733	0.396462
TCONS_00015008	4.18463	1.69636	0.260425
TCONS_00015007	17.4464	2.29071	0
TCONS_00014999	3.23937	1.27148	0.540279
TCONS_00014964	2.69254	0.85203	0.57326
TCONS_00014766	4.1021	0	0
TCONS_00014720	10.8536	1.18277	0
TCONS_00014719	5.68502	0.785996	0
TCONS_00014717	9.3477	1.10002	0.0366195
TCONS_00014679	6.28565	2.20149	1.20901
TCONS_00014665	15.6866	1.27151	0.330551
TCONS_00014564	12.761	1.13321	0
TCONS_00014468	18.1974	1.96805	0.152155
TCONS_00014197	3.10184	0.727198	0.0698305
TCONS_00014158	4.98441	0.185112	0.552612
TCONS_00014153	3.65708	1.24727	0.75582
TCONS_00014138	6.55267	0.255248	0.307146
TCONS_00013942	2.68065	0.841446	0
TCONS_00013846	3.75796	0.229851	0
TCONS_00013821	2.49292	0.201005	0
TCONS_00013811	12.5711	1.82417	0
TCONS_00013812	7.7307	1.4744	0.122678
TCONS_00013810	9.76933	0.402868	0.174705
TCONS_00013806	13.8198	1.55938	0.253013
TCONS_00013805	7.3095	0.408996	0.199955
TCONS_00013758	2.91444	1.01282	0.338419
TCONS_00013700	14.9052	1.9811	0.0584125
TCONS_00013645	6.30701	1.70523	1.69163
TCONS_00013629	6.58395	0.0995365	1.32631
TCONS_00013615	6.1261	0.656921	0.880716
TCONS_00013418	7.26214	1.50171	0
TCONS_00013397	5.62478	1.64176	1.18613
TCONS_00013266	21.6715	0.71481	0.058848
TCONS_00013120	9.45137	1.15055	0
TCONS_00013021	2.56935	0.622409	0.774558
TCONS_00012997	8.16151	1.50844	0.105092
TCONS_00012998	16.1974	1.87814	0.293314
TCONS_00012697	2.90804	0	0.088057
TCONS_00012657	11.71	2.11554	0.682191
TCONS_00012610	9.08348	0.219901	0.372252
TCONS_00012568	6.15543	0.521573	0.043804
TCONS_00012363	3.65921	0.849256	0.252894
TCONS_00012307	16.1574	0.767674	0
TCONS_00012199	5.16752	2.09573	1.28346
TCONS_00012018	2.91506	0.243974	0.133037
TCONS_00011804	17.48	2.08506	0.195556
TCONS_00011745	4.3357	1.19016	0.347907
TCONS_00011575	10.5181	1.47735	0.387892
TCONS_00011536	2.50354	0.602167	0.514551
TCONS_00011449	3.05424	0.608273	0
TCONS_00011370	21.204	0.795038	0.20623
TCONS_00011330	3.28285	0.662327	0.0895835
TCONS_00011160	7.32007	0.371706	0.185013
TCONS_00011142	2.76749	0.516453	2.00909
TCONS_00011140	3.26807	0.183892	0.219251
TCONS_00011097	7.7444	2.09098	0.124674
TCONS_00010850	2.43946	0.225459	0.644463
TCONS_00010851	4.09165	0.277721	0
TCONS_00010833	7.82735	1.26545	0
TCONS_00010819	9.53301	1.14389	0
TCONS_00010691	8.71943	0.748	0
TCONS_00010643	4.67016	0.60304	0.836612
TCONS_00010616	8.30496	2.0164	0.203487
TCONS_00010556	12.7996	1.05286	0.397979
TCONS_00010518	25.2308	1.6383	0.266944
TCONS_00010516	2.6253	0.518047	0.196434
TCONS_00010507	5.24168	0	0.149438
TCONS_00010456	2.38136	1.95804	1.91545
TCONS_00010218	7.36779	0.606787	0.0489075
TCONS_00010217	2.97722	0	0
TCONS_00009985	4.19399	0.439995	0.251601
TCONS_00009913	5.932	0.742336	0.298462
TCONS_00009888	9.34013	1.98341	0.859607
TCONS_00009847	9.41433	0.964699	0.581144
TCONS_00009780	5.26509	1.00596	0.199963
TCONS_00009707	3.17906	1.59502	1.33084
TCONS_00009661	2.54994	1.07075	1.29815
TCONS_00009637	7.6251	0.806511	0.164804
TCONS_00009606	3.28317	1.14367	0.28549
TCONS_00009601	6.01173	0.808984	0
TCONS_00009597	2.57699	0	0
TCONS_00009598	11.5874	1.08617	0.463627
TCONS_00009594	9.94287	0.677544	0
TCONS_00009371	15.4131	2.19109	1.08087
TCONS_00009365	11.62	1.46285	0
TCONS_00009354	6.99756	1.00891	0
TCONS_00009353	5.00508	0.693023	1.08988
TCONS_00009352	7.11227	0.747073	0
TCONS_00009082	12.9867	0.486258	1.5137
TCONS_00009013	2.7514	0.35083	0
TCONS_00008933	11.4286	0.965043	0.201596
TCONS_00008853	6.51215	1.69512	0.935733
TCONS_00008849	6.21987	1.26264	0.498675
TCONS_00008763	22.7544	3e-06	0
TCONS_00008741	13.2643	2.23369	0.084376
TCONS_00008667	5.03958	1.50187	0.688335
TCONS_00008530	3.1916	1.3314	0.688059
TCONS_00008400	3.20317	0.978279	0.099193
TCONS_00008338	4.00747	0.977286	0.174531
TCONS_00008287	3.98395	0.35095	0.0639055
TCONS_00008243	2.70963	1.0264	0.085185
TCONS_00008130	8.79342	2.34624	1.44825
TCONS_00008121	9.73263	0.981837	0.35994
TCONS_00008006	5.48368	1.53688	0.984063
TCONS_00007997	6.12473	0.122372	0.285378
TCONS_00007996	3.48782	0.215766	0.0940735
TCONS_00007961	9.0765	0.627526	1.32493
TCONS_00007928	8.81433	1.09929	0.0309235
TCONS_00007908	3.78546	0.600941	0.22239
TCONS_00007879	2.64146	0.229962	0.0193505
TCONS_00007865	2.42908	0.132718	0.973846
TCONS_00007817	4.33492	0	0
TCONS_00007791	2.76123	0.942963	0
TCONS_00007790	14.4111	2.3207	1.88342
TCONS_00007646	4.9989	0.765828	0
TCONS_00007535	11.2638	0.362864	2.19645
TCONS_00007529	5.65233	1.92422	1.6219
TCONS_00007505	10.8433	1.60497	0.0271125
TCONS_00007457	2.44192	1.99585	0.843727
TCONS_00007436	15.2784	1.29331	0
TCONS_00007395	8.20173	0.859351	0
TCONS_00007337	4.51838	1.21409	0.076036
TCONS_00007313	2.68085	0.366947	0
TCONS_00007298	3.08103	0.244886	0.348091
TCONS_00007299	4.41367	0.867931	0.0959985
TCONS_00007282	2.42123	0.597495	0.32235
TCONS_00007244	2.75614	0.519944	0.284581
TCONS_00007243	4.56016	0.621762	0
TCONS_00007076	12.9011	0.926217	0
TCONS_00007037	4.72682	0	0.646654
TCONS_00006989	3.80942	1.94744	1.60125
TCONS_00006939	3.25895	0.625061	0.778226
TCONS_00006937	3.79823	1.9342	1.56865
TCONS_00006906	9.9639	0	2.13098
TCONS_00006588	10.7378	0.976536	0.0310175
TCONS_00006550	4.73245	2.08766	0.458435
TCONS_00006481	5.01634	0.773255	0
TCONS_00006357	3.63321	1.03737	1.57932
TCONS_00006314	5.85889	1.04734	0.0304465
TCONS_00006290	8.92525	0.386841	0
TCONS_00006085	2.46051	0.352612	0.0928705
TCONS_00006084	2.38752	1.0235	0.745423
TCONS_00006037	8.02977	2.11409	1.52569
TCONS_00005974	7.18499	0.470958	1.48036
TCONS_00005971	6.90372	0	0
TCONS_00005916	12.8246	0.374074	0.690292
TCONS_00005903	3.44157	0.498833	0.118993
TCONS_00005888	4.73524	1.02727	0.775375
TCONS_00005789	4.73531	0.638133	0.054809
TCONS_00005695	2.56312	0.245482	0
TCONS_00005691	21.5433	1.04815	0.76446
TCONS_00005674	7.36785	1.50968	0.431619
TCONS_00005651	5.91965	0.780111	0.0861155
TCONS_00005614	11.7287	0.046933	0
TCONS_00005613	2.45241	0.123346	0.084651
TCONS_00005490	2.76365	3e-05	0.0319515
TCONS_00005481	3.45658	0	0
TCONS_00005312	8.22132	1.92089	0.310677
TCONS_00005311	9.07413	1.50859	0.0147755
TCONS_00005255	11.8474	0.231808	0.0383305
TCONS_00005234	5.72701	1.01512	0.687742
TCONS_00005224	15.0365	1.29137	0.932655
TCONS_00005218	3.61468	0.86394	0.046618
TCONS_00005211	7.43532	1.00274	0
TCONS_00005185	18.2047	0.624726	0
TCONS_00005105	2.87695	1.78528	1.06806
TCONS_00005088	22.2022	1.1012	0.0356955
TCONS_00005086	7.12273	0.324393	0
TCONS_00005085	4.83311	0.202058	0.106414
TCONS_00005083	10.2225	0.475063	0.089333
TCONS_00005039	9.35994	0	0
TCONS_00004905	5.6811	0.62043	0.899476
TCONS_00004807	8.53062	0.956923	0.878028
TCONS_00004790	12.6439	2.20405	0.0820195
TCONS_00004759	3.42618	0.972378	1.7457
TCONS_00004702	6.45913	0	0
TCONS_00004703	7.78873	0.785923	0
TCONS_00004704	5.69504	0.224666	0
TCONS_00004701	10.7864	1.43403	0.174543
TCONS_00004619	12.0505	0.420175	0
TCONS_00004618	12.4753	0.0548655	0.0886655
TCONS_00004612	2.48982	0.250677	0.172252
TCONS_00004487	4.56286	1.37863	0
TCONS_00004456	7.67695	0.177665	0.0344475
TCONS_00004424	2.89435	1.47715	0.251187
TCONS_00004378	6.07676	0.442161	0.821772
TCONS_00004356	4.06273	0.56719	0.099132
TCONS_00004319	3.99528	0.606931	0
TCONS_00004278	4.61418	0.406423	0.978724
TCONS_00004055	4.86261	0.656087	0.426652
TCONS_00003994	4.48154	0.348191	0
TCONS_00003995	6.19054	0.467465	0
TCONS_00003997	4.67091	0.494623	0.283874
TCONS_00003970	8.47969	0.192494	0.265005
TCONS_00003910	3.8302	1.10121	0.405612
TCONS_00003618	5.14335	0.683279	0.0921885
TCONS_00003617	3.85412	0.475284	0
TCONS_00003493	8.42973	1.30039	0.401369
TCONS_00003384	11.7005	2.28765	0.581759
TCONS_00003383	9.64446	0.492581	0
TCONS_00003164	3.04431	0.300436	0.383672
TCONS_00003163	3.84694	0	0
TCONS_00003054	2.57897	1.61716	0.0943195
TCONS_00002815	3.66719	0.078073	0
TCONS_00002725	9.75415	1.80133	1.67272
TCONS_00002714	2.84504	1.4598	0.921042
TCONS_00002656	4.63725	0.231642	0.090931
TCONS_00002641	18.5969	0.951747	0.26003
TCONS_00002363	4.62274	0.069882	0.106421
TCONS_00002362	3.08103	1.03517	0.347982
TCONS_00002330	3.01324	1.44704	1.86827
TCONS_00002112	6.34979	0	0.424297
TCONS_00002085	14.4824	2.16756	0
TCONS_00002052	6.66087	0.495808	0.0298055
TCONS_00002049	3.42131	0.584728	0.225486
TCONS_00002018	4.77194	0.83255	0
TCONS_00001964	10.2236	1.97779	1.04186
TCONS_00001963	9.20737	0.586515	0.260803
TCONS_00001937	13.5256	1.05864	0.263458
TCONS_00001818	6.04004	0.517259	0
TCONS_00001787	6.44606	1.78636	2.21872
TCONS_00001678	5.29616	0.670627	0.393863
TCONS_00001656	5.48786	1.04728	0.117127
TCONS_00001647	2.79582	0.783144	0.074716
TCONS_00001608	6.33389	1.2109	0
TCONS_00001572	4.71691	2.08322	1.93453
TCONS_00001548	3.74339	1.29774	1.02719
TCONS_00001504	7.24797	0.061878	0
TCONS_00001448	7.80814	0.83461	0.0447835
TCONS_00001425	12.7641	0.299308	0
TCONS_00001246	14.5256	2.29649	0.0916095
TCONS_00001160	9.28565	0.576286	0.0023255
TCONS_00001150	21.6383	0.634916	0.752339
TCONS_00001149	11.6266	0.91814	0
TCONS_00001125	4.7383	0.238109	0.033091
TCONS_00000945	6.95176	1.0917	0
TCONS_00000916	8.54119	0.708801	0.0972285
TCONS_00000437	4.13887	0.512775	0
TCONS_00000397	2.77679	0.187195	0.157174
TCONS_00000286	15.6965	1.66284	0.084048
TCONS_00000191	3.75158	1.22377	1.13279
TCONS_00000068	3.08068	0.65278	1.05678
TCONS_00000060	2.84285	1.56402	0.190859
TCONS_00022552	1.04718	5.99136	0.176784
TCONS_00021858	1.41452	2.75234	1.67269
TCONS_00020545	0.580116	2.80629	0.343479
TCONS_00020132	0.43158	9.1937	2.17091
TCONS_00019474	1.55909	5.81041	1.44965
TCONS_00018848	1.58564	4.64832	0.48138
TCONS_00017967	0.226106	3.95938	0.735011
TCONS_00016818	2.37549	6.32191	0
TCONS_00015393	1.04149	2.57795	0.725839
TCONS_00014889	0.188136	4.71218	1.36436
TCONS_00014732	1.86593	4.16392	0.517366
TCONS_00012800	2.09551	3.71113	0
TCONS_00012643	0.713962	4.70867	0.737811
TCONS_00012458	0.708747	3.50276	0
TCONS_00011898	1.42145	4.86959	1.68642
TCONS_00011754	1.38679	3.32105	0.11597
TCONS_00011244	1.36773	6.58285	0.175529
TCONS_00010019	1.85122	10.8288	0
TCONS_00009963	1.61789	12.506	0.886671
TCONS_00008839	2.27586	3.49703	0.963816
TCONS_00007697	0.747394	4.26753	0.878278
TCONS_00007574	1.72279	6.24804	1.79938
TCONS_00007137	1.58502	2.7245	0.415849
TCONS_00006682	2.12789	3.57325	2.28221
TCONS_00006443	2.3436	8.91741	1.2952
TCONS_00005984	0.738018	14.7894	0.377837
TCONS_00005551	1.61861	3.67523	0.303843
TCONS_00005371	0.978563	3.15548	1.74969
TCONS_00005034	1.76998	3.08407	0
TCONS_00005010	1.89564	5.02113	0
TCONS_00003662	1.85251	4.09003	0.84339
TCONS_00003435	1.33954	2.54684	0
TCONS_00003039	0.855607	4.82581	0.202931
TCONS_00002231	1.43768	2.81656	0.98389
TCONS_00002227	2.30821	3.58309	0.49583
TCONS_00001421	0.860828	10.942	0.499793
TCONS_00001252	2.27033	4.82997	2.24335
TCONS_00001061	0.976932	8.81628	0
TCONS_00000824	1.12603	3.52085	2.28224
TCONS_00000597	0.446626	7.86591	0.410631
TCONS_00000331	1.84415	5.01777	0.101742
TCONS_00021751	0.869961	7.28244	18.7613
TCONS_00021468	2.26904	3.38981	7.88191
TCONS_00021065	1.88292	12.2195	10.7568
TCONS_00020090	0.279417	2.4495	17.0275
TCONS_00019901	0.709416	5.31462	6.35065
TCONS_00019732	2.25152	3.52638	3.48064
TCONS_00019677	0	9.66474	6.86994
TCONS_00019307	1.25828	4.01897	2.55137
TCONS_00019280	0.99685	4.00359	2.62782
TCONS_00018776	0.340201	4.33726	3.67721
TCONS_00018516	1.16759	4.59919	16.9102
TCONS_00018397	0.230945	3.59915	5.48364
TCONS_00018273	0.556592	6.24662	23.5335
TCONS_00017233	0	16.3599	5.17995
TCONS_00016455	1.71243	5.61131	5.55104
TCONS_00016071	1.31544	6.5709	7.29022
TCONS_00015595	0.200847	4.42974	7.07413
TCONS_00015529	0.813789	4.73051	9.47641
TCONS_00014830	1.0182	5.32458	4.80705
TCONS_00013834	1.16682	7.85069	12.2622
TCONS_00013735	0.772428	12.2993	20.2002
TCONS_00013188	1.78849	2.62447	4.23597
TCONS_00012470	0.516768	4.9998	14.0519
TCONS_00011963	0.950826	14.123	5.23879
TCONS_00011855	2.08979	8.32934	5.82321
TCONS_00011337	1.60761	6.08403	5.71978
TCONS_00010074	0.646828	8.27164	23.3361
TCONS_00010035	2.30478	3.98032	4.94352
TCONS_00009937	1.48052	5.63577	3.00075
TCONS_00009571	1.29575	3.39795	2.46093
TCONS_00007881	2.33152	7.27615	4.78421
TCONS_00007767	1.00429	9.74495	14.0562
TCONS_00007099	1.78078	9.13056	6.66826
TCONS_00006931	0.391443	8.00847	22.9829
TCONS_00006910	0.104007	15.6913	22.6942
TCONS_00006524	0.535656	22.5005	3.43706
TCONS_00006460	1.70034	9.39176	18.4278
TCONS_00006083	1.05073	9.5559	11.5884
TCONS_00006079	1.34107	10.337	6.25699
TCONS_00005377	1.85088	6.99002	3.69326
TCONS_00005361	0.316097	2.39912	2.96848
TCONS_00004946	1.66403	3.66094	5.463
TCONS_00004869	0.843533	3.33354	6.30869
TCONS_00004675	0.168905	2.98608	12.3546
TCONS_00004349	1.99212	15.3896	5.47522
TCONS_00004257	1.33474	4.33997	3.26659
TCONS_00003941	1.6963	3.16438	2.93203
TCONS_00003911	1.1628	21.7497	7.35997
TCONS_00003532	2.03941	4.30072	2.56981
TCONS_00003458	0.08856	3.4639	7.32567
TCONS_00003254	0.663169	8.73367	4.94325
TCONS_00003184	1.08489	3.12103	2.53842
TCONS_00003094	0.644779	2.38559	4.58388
TCONS_00002755	0.964417	6.00781	7.92504
TCONS_00002344	1.16697	2.59017	2.91463
TCONS_00002107	2.25767	3.25739	3.02465
TCONS_00002106	0.940003	2.71996	2.97312
TCONS_00001353	1.86428	7.72991	6.63175
TCONS_00001055	1.16291	6.59367	9.54814
TCONS_00001047	0.977218	5.05965	3.16555
TCONS_00000955	1.6875	3.86845	3.10361
TCONS_00000897	1.00031	18.1852	7.10567
TCONS_00000076	1.69668	6.27173	2.66195
TCONS_00000038	1.17473	12.0854	9.74654
TCONS_00020838	1.94865	1.73444	2.63517
TCONS_00020695	0.156326	0.0946515	22.3978
TCONS_00020683	0.883265	0.801027	3.79273
TCONS_00019914	1.30131	0.690612	16.3842
TCONS_00019868	0	0.944631	5.6119
TCONS_00019866	0.627788	2.2741	9.29948
TCONS_00019437	1.27249	0	26.3204
TCONS_00019236	0	0.190486	22.9605
TCONS_00018928	0.629377	0.737556	2.54334
TCONS_00018838	0.430378	0.52911	10.4538
TCONS_00018753	1.40745	1.11805	3.42359
TCONS_00018433	0.054399	1.7537	6.10361
TCONS_00018356	0	1.64934	3.17129
TCONS_00018112	1.79413	1.45476	2.6984
TCONS_00017930	0	0.074392	21.4746
TCONS_00017928	0	0	4.29322
TCONS_00017267	0.946432	0	13.268
TCONS_00017041	0	0	4.91622
TCONS_00015951	1.06699	0	7.77012
TCONS_00015149	0.294559	1.4085	3.6305
TCONS_00014609	0.770838	0.510655	3.61554
TCONS_00014484	0.629548	1.10516	3.95754
TCONS_00013541	0.687222	2.20661	14.5518
TCONS_00013526	0.093251	0.165943	2.44324
TCONS_00012790	1.00041	1.91027	7.2983
TCONS_00012789	0	0	2.62263
TCONS_00012515	0.685392	1.41716	3.50841
TCONS_00011195	1.1226	2.27243	14.6468
TCONS_00010963	1.56813	0.219218	16.9307
TCONS_00009688	0.495422	0.740178	4.03987
TCONS_00009566	0.501698	0.584839	2.45682
TCONS_00009308	0.353382	0.40718	6.34306
TCONS_00008944	0.997595	0.392508	2.90535
TCONS_00008902	0.931547	0.99085	15.9174
TCONS_00007840	0.835634	1.8909	3.49071
TCONS_00007403	0	1.55053	2.80894
TCONS_00006175	1.46398	0.21359	2.63399
TCONS_00005365	1.18124	0.839133	4.19355
TCONS_00005174	0.504968	0.0560115	2.51467
TCONS_00004692	0.605043	1.28487	3.69963
TCONS_00002799	0.335335	0.714174	5.4256
TCONS_00002778	1.60732	2.26367	4.1816
TCONS_00002198	1.04921	0.255257	4.29426
TCONS_00001744	1.91561	1.62261	4.97204
TCONS_00001609	0	0.27384	3.70076
TCONS_00000931	0.225122	1.17075	3.28588
TCONS_00000835	1.32375	1.80776	8.17197
TCONS_00004770	0.47216	13.4465	28.2272
TCONS_00003562	0.909028	25.3713	28.9046
TCONS_00001580	2.05081	3.6955	28.438
TCONS_00011749	2.33213	1.11147	93.1598
TCONS_00008739	0.189398	2.00278	27.2162
TCONS_00020911	1.28034	39.802	13.5406
TCONS_00005658	2.16041	64.96	15.3646
TCONS_00021984	2.11406	40.5279	56.5681
TCONS_00014235	0.812755	45.4059	62.1855
TCONS_00012469	2.31679	37.3314	32.5051
TCONS_00022589	1.72091	0.662461	0.598907
TCONS_00022567	1.68878	0.416619	0
TCONS_00022550	0.804381	0.908337	2.0384
TCONS_00022529	0.257146	0.293816	0.074912
TCONS_00022503	0.847857	0.051316	0
TCONS_00022476	1.89515	0	0.347242
TCONS_00022475	0	0.522508	0
TCONS_00022436	1.34912	0	0.0143065
TCONS_00022385	0.287811	0.652313	0
TCONS_00022252	0.078463	0	0
TCONS_00022251	1.66746	0.265878	0
TCONS_00022197	0.266788	0.0427245	0.0596115
TCONS_00022176	2.05724	2.35752	0.318553
TCONS_00022162	0.030875	0	0.04982
TCONS_00022145	0	0	0
TCONS_00022120	1.45673	1.70091	0.684035
TCONS_00022119	1.28086	0.564308	0.526312
TCONS_00022077	0.471134	0.11678	0
TCONS_00022056	0.307855	0.122719	0.389715
TCONS_00022029	0.0978535	0.148168	0.363712
TCONS_00022008	0.17126	0.213734	0.0545255
TCONS_00021986	1.92913	2.14465	0.999027
TCONS_00021975	2.14938	0.430319	0
TCONS_00021963	1.1286	0.310448	0.557074
TCONS_00021934	1.50309	1.56727	0.495917
TCONS_00021747	0.236438	0	0.041136
TCONS_00021736	0.219689	5.1e-05	0.149799
TCONS_00021689	0	0	0.12287
TCONS_00021636	2.3115	1.3822	2.19453
TCONS_00021597	1.56468	1.84396	0
TCONS_00021568	0	0.0557455	0.118475
TCONS_00021528	1.75039	0	0.226627
TCONS_00021502	2.03803	0.165855	0.209392
TCONS_00021497	0.672875	2.21346	0.147386
TCONS_00021417	2.28295	0	0
TCONS_00021365	0.154806	0.107088	0.366808
TCONS_00021343	1.09013	0.172813	0.148106
TCONS_00021320	1.43737	1.97055	1.95915
TCONS_00021285	1.3112	0	0
TCONS_00021278	0.514938	0.560505	0.304928
TCONS_00021188	0.267365	0	0
TCONS_00021145	1.00553	0.791379	0.515705
TCONS_00021126	0.362138	0.393062	0.235961
TCONS_00021110	1.73667	0	0
TCONS_00020980	1.44012	0.626251	1.02693
TCONS_00020887	2.10317	0.0643505	0.074141
TCONS_00020886	1.6815	0.259024	0
TCONS_00020640	0.0390175	0.035198	0.0225905
TCONS_00020622	0.256101	0	0.132418
TCONS_00020519	1.90351	1.08547	0.0707845
TCONS_00020479	2.29977	0	0
TCONS_00020460	2.1256	0.356328	0
TCONS_00019958	0.0396615	0	0
TCONS_00019931	1.70731	1.87977	1.70408
TCONS_00019918	1.10654	0	0.590415
TCONS_00019858	1.9357	2.29098	0.881455
TCONS_00019841	0.0633915	0.036731	0
TCONS_00019812	1.74719	1.02045	0.855255
TCONS_00019685	0	0	0.015257
TCONS_00019576	0.202664	0.1745	0
TCONS_00019549	0.408683	1.663	0.197049
TCONS_00019538	0.0993135	0.0326765	0.606245
TCONS_00019447	0.593365	0	0
TCONS_00019407	2.28988	0.101273	0
TCONS_00019374	0	0	0
TCONS_00019285	0	0.374516	0.322058
TCONS_00019241	0.961467	0	0.0610635
TCONS_00019240	2.04541	0.687809	0
TCONS_00019117	0.439513	0.079628	0
TCONS_00019115	1.12468	0	0.064215
TCONS_00019082	0.775535	0.989186	0
TCONS_00019080	0.161819	0.119214	0.50112
TCONS_00018906	0.637049	1.30953	0.259236
TCONS_00018834	0.293359	0	0.042783
TCONS_00018649	2.1148	0	0
TCONS_00018549	1.73805	0.863734	0.094737
TCONS_00018545	1.13841	1.08843	0.0989635
TCONS_00018535	0.0502485	0	0.022061
TCONS_00018363	1.05528	0.26911	0.071883
TCONS_00018328	2.11364	0.406471	0
TCONS_00018313	0.262308	0.554936	0.154508
TCONS_00018291	0.172554	0.0516945	0.11152
TCONS_00018284	0.258838	0	0
TCONS_00018272	0.5743	0	0.084465
TCONS_00018243	0.561761	0.635831	0
TCONS_00018238	0.366107	0.243204	0.173323
TCONS_00018233	0	0	0
TCONS_00018227	0.535894	0.277614	0.0447835
TCONS_00018204	1.37407	0	0
TCONS_00018132	1.25712	0.19699	0.349509
TCONS_00018071	0	0.200686	0.0417495
TCONS_00018070	0.145519	1.23777	0.20915
TCONS_00018049	0.492854	0.524552	0.582248
TCONS_00017957	2.18456	0.88358	1.0135
TCONS_00017785	1.44467	1.51408	1.07578
TCONS_00017752	1.04503	0.271732	0.0583725
TCONS_00017751	0.421677	0	0
TCONS_00017750	0.195217	0	0.075986
TCONS_00017748	0	0	0
TCONS_00017747	0.400789	0	0
TCONS_00017663	0.0422955	0	0.10301
TCONS_00017576	0.253812	0	0.259723
TCONS_00017559	1.2157	0.361447	0
TCONS_00017558	0.164094	0	0
TCONS_00017535	2.2986	1.73672	0.223914
TCONS_00017430	0.150139	0.231858	0.117175
TCONS_00017371	0.171384	0	0.04798
TCONS_00017343	0.532527	0	0
TCONS_00017340	1.73779	0	0
TCONS_00017341	0.256578	0.036443	0.16069
TCONS_00017339	0.406241	0.470505	0.05977
TCONS_00017335	0.802225	0.216697	0.053456
TCONS_00017216	1.55174	0.596861	1.44002
TCONS_00017087	0.287338	0.101041	0
TCONS_00017079	1.67671	0.31922	0
TCONS_00017078	0	0	0
TCONS_00017040	0.0610755	0	1.4423
TCONS_00017039	0	0.06194	1.00348
TCONS_00016985	1.68135	0.17364	0
TCONS_00016982	0.180902	1.45967	1.11979
TCONS_00016933	6.8e-05	0.0002235	0.159927
TCONS_00016780	0.236838	0.0245395	0
TCONS_00016732	0.055945	0	0
TCONS_00016678	0.941316	1.10754	0.890528
TCONS_00016613	0	0.21272	0
TCONS_00016606	0.103716	0.037466	0.048041
TCONS_00016602	0	0	0.28845
TCONS_00016483	1.54682	0.291507	0
TCONS_00016414	1.20626	0.77678	0.480326
TCONS_00016295	1.52968	0.09656	0
TCONS_00016190	0.364484	0.747603	0
TCONS_00016189	2.27313	0.765479	0.321188
TCONS_00015880	1.19023	0.227824	0
TCONS_00015862	0.066509	0.064082	0.054783
TCONS_00015772	1.97144	1.93267	0.701022
TCONS_00015607	0.585588	0.166485	0
TCONS_00015587	1.19895	0.193943	0
TCONS_00015530	0.0793995	0.312693	1.21522
TCONS_00015531	0.129843	0	0.299636
TCONS_00015418	1.35981	0.269224	0.0466505
TCONS_00015308	1.39819	0.445957	0.172993
TCONS_00015238	0.220502	1.14163	1.32006
TCONS_00015227	1.10494	1.30256	1.59288
TCONS_00015213	0.303975	0.539107	0.339914
TCONS_00015210	0.391618	1.60929	2.11447
TCONS_00015130	2.18521	1.99683	1.16431
TCONS_00015113	0.0489225	0.272571	0
TCONS_00015111	0.372945	0.280405	0.223032
TCONS_00015101	0.925135	0	0
TCONS_00014917	0.259921	0.253585	0.301781
TCONS_00014908	0.112642	0.445781	0
TCONS_00014836	0.579017	0.312472	0.081246
TCONS_00014790	0	0.533193	0.120127
TCONS_00014704	1.0992	0.793681	0.800685
TCONS_00014644	0.639303	0.066122	0.073407
TCONS_00014597	0	0	0
TCONS_00014522	0.755664	0	0
TCONS_00014469	0.051061	0	0
TCONS_00014429	2.18208	0.909837	0
TCONS_00014335	2.34942	1.26211	0.239041
TCONS_00014259	0	0	0.807621
TCONS_00014230	0.301455	0.0619375	0
TCONS_00014231	0.72439	0	0
TCONS_00014152	0.503778	0.275649	0
TCONS_00014140	1.09874	1.29173	0.715132
TCONS_00014109	2.01579	0.116431	0
TCONS_00014020	0	0.410072	0
TCONS_00014014	0	0	0
TCONS_00014008	0	0.0812405	0.127028
TCONS_00013982	0.663875	1.42865	0.50312
TCONS_00013951	0.929393	1.72126	1.47676
TCONS_00013913	0.505186	0	0
TCONS_00013912	0.780818	0.0300305	0.089352
TCONS_00013905	1.38465	0.507819	0.551328
TCONS_00013903	0.117713	0	0
TCONS_00013893	0.588913	0.087744	0.0586865
TCONS_00013889	0	0	1.21427
TCONS_00013876	0.692133	0.553894	0.0722965
TCONS_00013875	0	0	0.124458
TCONS_00013864	0.958399	1.15406	0.579778
TCONS_00013824	0	0	0
TCONS_00013813	1.02097	0.270767	0.082458
TCONS_00013808	1.47058	0	0.381047
TCONS_00013757	1.39543	0.584827	0.260768
TCONS_00013679	0	0	0
TCONS_00013646	0.32407	0.546794	0.0736045
TCONS_00013552	1.69421	0	0
TCONS_00013463	0.585658	0	0
TCONS_00013341	0	0	0
TCONS_00013189	0.586695	0	0
TCONS_00013186	0.970354	0.319133	0.074917
TCONS_00013184	0	0	0
TCONS_00013185	0	0	0
TCONS_00013183	1.511	0.483841	0.103483
TCONS_00013182	0.152183	0	0
TCONS_00013161	0	0	0.033538
TCONS_00013137	0.336566	0.755604	0.808326
TCONS_00013126	0.798461	0	0
TCONS_00013125	0.000188	0.0006445	0
TCONS_00013082	0.0172715	0	0
TCONS_00012914	0.09529	0.0472395	0.0616605
TCONS_00012808	0.860704	0.38423	0.0999145
TCONS_00012720	0	0	0
TCONS_00012698	0.376566	0	0
TCONS_00012679	0.939064	0	0
TCONS_00012663	1.00829	0	0
TCONS_00012624	0.0515145	0.08113	0
TCONS_00012609	0.512665	0	0.023127
TCONS_00012461	2.12479	0.629235	0
TCONS_00012459	0.524737	0	1.42152
TCONS_00012444	0	0	0
TCONS_00012443	0	0	0
TCONS_00012423	0.52059	0.182332	0.614506
TCONS_00012309	1.18627	0	0.084478
TCONS_00012236	1.22202	1.02903	0.105449
TCONS_00012143	0.28999	0.142889	0
TCONS_00012117	0	0	0.098545
TCONS_00011973	0	0	0
TCONS_00011939	1.02951	0.775027	0.872761
TCONS_00011826	0	0	0
TCONS_00011825	0.372688	0	0
TCONS_00011678	0.075936	0.302281	0.276361
TCONS_00011612	0.404245	0	0
TCONS_00011548	0	0	1.2106
TCONS_00011530	2.362	2.26774	0.694025
TCONS_00011522	1.98023	0.481548	0.067573
TCONS_00011458	0	0	0.128204
TCONS_00011414	0.157527	0.144734	0
TCONS_00011293	0.784605	0.292069	0.564211
TCONS_00011098	0.425848	0.500341	0.434142
TCONS_00010980	0.256528	0.117505	0.723948
TCONS_00010910	0.931806	0	0.0591295
TCONS_00010909	0.55872	0.155202	0.0591255
TCONS_00010891	0	0	0.268982
TCONS_00010876	0.396842	0	0.0834975
TCONS_00010742	0.79723	0.532023	0.413091
TCONS_00010731	0.843856	1.09651	1.05768
TCONS_00010708	0	0	0
TCONS_00010690	2.13607	1.61001	1.75778
TCONS_00010634	0.30082	0.357432	0.22717
TCONS_00010621	1.56365	1.20244	0
TCONS_00010582	0.192467	0	1.39569
TCONS_00010537	0.361572	0.254433	1.08464
TCONS_00010505	0.309302	0.879038	0
TCONS_00010464	0.708137	0.691936	0
TCONS_00010447	0.701551	1.53714	0.958993
TCONS_00010383	0.954188	0.920643	0.636324
TCONS_00010376	0.737989	5e-07	0.0388735
TCONS_00010350	0.272203	0.0529845	0
TCONS_00010337	0	0.281578	0
TCONS_00010307	1.5173	0.20296	0
TCONS_00010268	1.81149	0.72629	0.0780045
TCONS_00010064	0.278907	0.112233	0.061899
TCONS_00010063	1.47535	0.324649	0.0984115
TCONS_00010053	0.0669645	0.107878	0.0358575
TCONS_00010004	0.626075	0	0
TCONS_00010003	0	0.052621	0
TCONS_00009982	0	0	0
TCONS_00009970	0	0	0
TCONS_00009943	0.759869	0.505188	1.49716
TCONS_00009918	0.112208	0.299231	0.068364
TCONS_00009887	0	0	0.331637
TCONS_00009873	0.523656	0	0
TCONS_00009806	0.031712	1.34195	0
TCONS_00009738	0.082059	0.0125295	0.009531
TCONS_00009710	0.569281	0.109342	0.198555
TCONS_00009644	0	0	0
TCONS_00009636	2.1965	0	0
TCONS_00009596	0.223553	0	0
TCONS_00009556	1.00117	0.322524	0.116375
TCONS_00009470	1.93585	0.235541	0
TCONS_00009408	1.44041	0.368527	0.069411
TCONS_00009297	0.608542	0	0
TCONS_00009257	2.24077	0	0.429285
TCONS_00009215	0.60824	1.19417	0.81299
TCONS_00009214	0	0	0
TCONS_00009168	0	0.031189	0.0221975
TCONS_00008802	0	0	0
TCONS_00008749	0.898972	0.398305	0.0844495
TCONS_00008617	1.2627	0.567332	0.329209
TCONS_00008616	0	0	0
TCONS_00008615	1.32187	0.281831	0.475411
TCONS_00008550	1.48708	0.343938	0
TCONS_00008445	0.141004	0.42726	0.118605
TCONS_00008363	1.07767	0	0.14167
TCONS_00008301	0.701886	0.0600615	0.0206175
TCONS_00008215	0.532959	0.422735	0.745321
TCONS_00008165	0.30319	0.238008	0.068428
TCONS_00008045	0	0	0
TCONS_00008043	0.954734	0.391817	0.132546
TCONS_00008042	0.042044	0	0
TCONS_00007979	0.812761	0.351013	0.0715775
TCONS_00007946	0.758421	0	0
TCONS_00007923	1.04106	0.500487	1.4e-05
TCONS_00007896	0.636236	0.279392	0.3521
TCONS_00007880	1.65919	0.05358	0.000101
TCONS_00007818	0.99598	0	0
TCONS_00007756	0.047986	0.301865	0
TCONS_00007687	0.07929	0	0.251708
TCONS_00007647	0	0	0
TCONS_00007584	1.16398	0.515899	0.604885
TCONS_00007560	0.184529	0	0
TCONS_00007553	0.090151	0	0.478513
TCONS_00007435	0.53079	0.516544	0.304239
TCONS_00007413	0.552113	0.246154	0.023619
TCONS_00007281	1.26775	0.173657	0.105775
TCONS_00007147	0.395985	0	0
TCONS_00007095	0.335767	0.0972875	0.152942
TCONS_00007094	0.320064	1.05029	0
TCONS_00006954	0	0	0.627878
TCONS_00006949	0.306187	0.0318005	0
TCONS_00006901	1.4008	1.25104	2.1725
TCONS_00006890	0	0	1.19484
TCONS_00006868	0	0.461954	0.106973
TCONS_00006814	0.153662	0.101302	0.474435
TCONS_00006747	0.818457	1.60228	1.80654
TCONS_00006708	0.831437	0.352164	0
TCONS_00006695	1.11062	1.06903	1.47556
TCONS_00006639	1.18836	0.302232	0.197692
TCONS_00006622	0.103558	0.246179	0.73676
TCONS_00006525	0.770675	0.340532	0.110953
TCONS_00006482	0	0.95487	0
TCONS_00006474	1.29962	0.265865	0
TCONS_00006410	0	0	0.0796745
TCONS_00006402	0.903424	0.960144	1.05092
TCONS_00006312	0	0.0372775	0.023902
TCONS_00006276	0	0	0
TCONS_00006275	0.137848	0.291591	0.378516
TCONS_00006196	0.815774	0.386113	0.461597
TCONS_00006019	0.726099	0.21179	0.309358
TCONS_00006017	0.768946	0.282457	0.339782
TCONS_00005913	2.24859	0.245905	0.0374645
TCONS_00005902	2.16624	0.118464	0.0470165
TCONS_00005847	2.03349	0.618034	0.223319
TCONS_00005741	1.94695	1.25041	0.446267
TCONS_00005692	0	0	0
TCONS_00005653	0.030043	0.145292	0.015531
TCONS_00005518	0.006222	0	0
TCONS_00005516	0.81784	0	0
TCONS_00005502	0.43615	0	0.258535
TCONS_00005487	1.81515	0.576345	0
TCONS_00005472	1.00402	0.17629	0.214048
TCONS_00005457	1.24598	0.943229	0.507749
TCONS_00005439	0.687226	0	0
TCONS_00005406	0	0.338446	0
TCONS_00005388	0	0	0
TCONS_00005384	1.34638	0.147122	0.467664
TCONS_00005362	0.557771	0	1.59407
TCONS_00005326	0.983079	0.631934	0.410212
TCONS_00005271	1.25331	1.67282	0.123636
TCONS_00005233	0.429979	0.195194	0.647368
TCONS_00005208	1.70133	0.435463	0
TCONS_00005091	0.050695	0	0
TCONS_00005089	0.308601	0.0399355	0.113989
TCONS_00005037	0.843353	0	0
TCONS_00005032	0	0	0
TCONS_00005027	0	0	0
TCONS_00005026	0	0	0
TCONS_00005025	0	0	0
TCONS_00005024	0.57503	0	0
TCONS_00004968	0	0	0
TCONS_00004967	0.819956	0.846799	0
TCONS_00004934	0.810089	1.80106	0.379962
TCONS_00004933	0.033108	0	0
TCONS_00004904	1.90886	2.36608	0.751695
TCONS_00004819	0.976618	1.83472	1.81146
TCONS_00004794	1.55969	0.247701	0
TCONS_00004679	1.14023	0.347228	2.07073
TCONS_00004658	1.82222	0.519138	0.508876
TCONS_00004613	0	0	0.0353845
TCONS_00004609	1.6999	0.001279	0
TCONS_00004568	1.25636	0.117043	0.111436
TCONS_00004488	0.179145	0.841474	0.471596
TCONS_00004455	0.988513	0.233192	0
TCONS_00004454	2.07119	0.053431	0
TCONS_00004401	2.17656	0.154335	0
TCONS_00004333	0.754589	0.452814	1.06402
TCONS_00004315	1.34309	0.158526	0.171404
TCONS_00004316	1.42402	0.150193	0
TCONS_00004161	1.17943	0.18596	0.164212
TCONS_00004075	0.584282	1.63956	0.821808
TCONS_00004001	0	0	0
TCONS_00004000	1.18414	0.483591	0.425165
TCONS_00003996	1.85329	0.407988	0
TCONS_00003969	0.103975	0	0
TCONS_00003937	0	0	0
TCONS_00003921	0.104013	0.206392	0.312248
TCONS_00003897	0.899052	1.52093	0.564091
TCONS_00003869	1.49395	0.321954	0.0226585
TCONS_00003857	0.192412	0.136553	0.583658
TCONS_00003856	0.113297	0.219133	0.195818
TCONS_00003829	1.19336	0	0
TCONS_00003730	0.223342	0.250023	0.457803
TCONS_00003649	0.06778	0.0712425	0.032764
TCONS_00003616	2.28523	0.501022	0
TCONS_00003520	2.19454	2.12552	0.556833
TCONS_00003457	1.88644	1.14347	0.525234
TCONS_00003451	0.53271	0.19546	0
TCONS_00003402	2.16154	0	1.99856
TCONS_00003301	0.554161	0.132037	0.555836
TCONS_00003223	1.9906	0.937558	0.68531
TCONS_00003151	1.78067	0.227681	0.67571
TCONS_00003040	0.819303	0.459745	0.043945
TCONS_00002863	0.088728	0	0.210425
TCONS_00002801	0.717828	0.411244	0.977591
TCONS_00002735	1.13013	0.818172	0.72353
TCONS_00002715	1.7571	0.6029	0.641864
TCONS_00002708	2.07321	1.09971	2.10298
TCONS_00002574	0.717338	0.167637	0
TCONS_00002450	1.10147	0	0.190004
TCONS_00002418	2.06916	0.28266	0.053589
TCONS_00002417	1.37718	0.779674	0.456836
TCONS_00002346	0	0.197712	0
TCONS_00002252	1.71445	0	0.206868
TCONS_00002201	0.577537	1.21076	0.390365
TCONS_00002189	0	0	0
TCONS_00002127	0.335767	0.131304	0.0764705
TCONS_00002091	0	0.085488	0
TCONS_00002016	1.10771	0.213389	0
TCONS_00002004	2.15314	1.01197	0.0410605
TCONS_00001847	2.3355	0.746891	0.045009
TCONS_00001743	0.241878	0.39398	0.47349
TCONS_00001659	0.884733	0	0.171141
TCONS_00001658	1.0809	0	0
TCONS_00001617	1.47993	0.40849	0
TCONS_00001579	0.249074	0.838263	0.212974
TCONS_00001472	1.48222	0.761887	0.224808
TCONS_00001469	0.657048	0.219388	0.181951
TCONS_00001400	0.000382	0	0
TCONS_00001341	1.6779	0	1.18013
TCONS_00001235	0.78757	0	0
TCONS_00001233	0	0	0
TCONS_00001148	1.15998	0.163863	0
TCONS_00001135	0.339639	0.536721	0.242056
TCONS_00001126	1.47282	0.0672	0
TCONS_00001053	0	0	0
TCONS_00001049	0	2.14622	1.21763
TCONS_00001012	1.18773	0.279782	0.174809
TCONS_00000944	0	0.739536	0.13168
TCONS_00000881	0	0.256057	0.593198
TCONS_00000868	1.49648	0	0
TCONS_00000790	0.736088	0.147624	0
TCONS_00000755	1.77621	0.903759	0.892481
TCONS_00000687	0.540332	0.250366	0.207376
[truncated: 16 more rows]

## Sheet: Novel gene TSS
Legend: Novel transcripts with novel gene TSSs. Transcripts ID and TPM are shown in sheet. TPM was calculated using Salmon.
Transcript id	2-cell TPM	4-cell TPM	8-cell TPM
TCONS_00022542	114.743	168.475	91.7198
TCONS_00022496	47.7902	140.715	75.029
TCONS_00022430	89.9969	114.67	61.5297
TCONS_00022426	392.197	586.926	342.905
TCONS_00022282	4980.19	917.746	24.7857
TCONS_00022215	617.113	196.384	91.9966
TCONS_00022023	63.2279	25.5036	30.3227
TCONS_00021897	152.204	102.109	72.0341
TCONS_00021841	39.6612	76.3089	29.9829
TCONS_00021741	257.681	119.282	67.1483
TCONS_00021612	114.689	83.1106	51.1179
TCONS_00021525	652.828	673.215	449.621
TCONS_00021456	88.9316	138.919	76.6581
TCONS_00021298	107.641	119.286	105.065
TCONS_00021248	127.865	93.3213	153.469
TCONS_00020947	349.895	80.3563	44.4811
TCONS_00020835	254.079	173.288	58.6842
TCONS_00020673	236.666	156.307	104.452
TCONS_00020655	667.643	808.642	512.57
TCONS_00020624	42.4812	87.0948	83.5916
TCONS_00020602	101.692	143.084	102.217
TCONS_00020524	34.2663	55.6468	45.1886
TCONS_00020391	807.492	1166.55	838.509
TCONS_00020360	61.7168	54.6905	32.4689
TCONS_00020310	26.1607	54.1938	68.8068
TCONS_00020276	84.1943	140.908	186.121
TCONS_00019954	71.1919	119.84	48.2409
TCONS_00019876	225.791	327.42	271.533
TCONS_00019839	244.499	294.456	206.86
TCONS_00019820	187.649	640.963	121.26
TCONS_00019740	86.603	61.9772	39.793
TCONS_00019698	75.6611	100.964	48.7051
TCONS_00019531	28.626	44.6818	28.3903
TCONS_00019432	247.232	295.232	189.138
TCONS_00019268	60.186	93.2869	54.0745
TCONS_00019191	40.4486	41.4917	46.613
TCONS_00018830	190.885	250.089	157.472
TCONS_00018798	289.417	107.394	33.4372
TCONS_00018387	58.443	75.5548	64.4402
TCONS_00018385	25.3616	185.553	60.9233
TCONS_00018196	102.902	100.053	37.1075
TCONS_00018050	515.531	131.288	40.199
TCONS_00017971	43.2833	37.3192	24.8859
TCONS_00017940	68.6856	103.583	56.0715
TCONS_00017905	37.7165	49.9189	26.1998
TCONS_00017855	88.2976	103.285	125.09
TCONS_00017834	28.7572	41.5576	36.5086
TCONS_00017775	97.6608	63.862	41.5257
TCONS_00017607	81.4041	132.081	148.156
TCONS_00017597	55.0651	35.0225	34.3178
TCONS_00017594	192.551	326.726	186.593
TCONS_00017522	48.4061	84.1239	58.9817
TCONS_00017437	369.215	166.648	50.2709
TCONS_00017385	74.8212	129.511	59.2301
TCONS_00017307	68.1604	101.025	102.188
TCONS_00017281	126.194	73.7748	44.0746
TCONS_00017086	279.351	128.957	53.074
TCONS_00017070	67.3159	186.54	103.935
TCONS_00017022	261.901	597.097	256.702
TCONS_00016772	59.9703	101.484	64.9684
TCONS_00016683	229.377	228.414	201.554
TCONS_00016672	35.3503	49.6239	45.5221
TCONS_00016666	228.798	544.288	362.481
TCONS_00016571	74.996	51.6717	282.14
TCONS_00016567	73.4309	381.009	140.456
TCONS_00016471	110.437	223.477	147.407
TCONS_00016319	85.2963	43.0722	43.0603
TCONS_00016308	166.691	114.375	82.8308
TCONS_00016297	132.984	288.851	198.083
TCONS_00016103	98.1409	139.871	64.7518
TCONS_00015778	132.172	107.084	56.9542
TCONS_00015670	99.1808	171.677	101.778
TCONS_00015601	116.268	61.9682	32.2546
TCONS_00015302	67.0162	53.7501	25.6488
TCONS_00015249	337.406	300.411	225.746
TCONS_00015087	73.7157	58.3002	30.02
TCONS_00014949	310.867	332.372	226.596
TCONS_00014932	80.2684	119.435	95.7641
TCONS_00014897	89.2518	76.2434	45.5126
TCONS_00014835	277.458	434.468	351.075
TCONS_00014785	26.6785	36.8608	37.5474
TCONS_00014668	137.094	156.166	74.5739
TCONS_00014595	70.1216	203.884	104.686
TCONS_00014594	66.3072	63.5234	29.9033
TCONS_00014556	114.907	49.7266	30.4363
TCONS_00014555	404.334	66.9968	28.9952
TCONS_00014464	251.408	193.492	110.693
TCONS_00014402	510.999	333.298	190.033
TCONS_00014373	56.9951	57.8646	45.2376
TCONS_00014313	692.456	733.582	466.857
TCONS_00014123	104.411	96.9379	100.697
TCONS_00014115	201.632	208.312	231.075
TCONS_00014061	140.927	55.5023	35.309
TCONS_00014034	56.8043	87.6591	60.5476
TCONS_00013990	55.7241	250.123	69.0163
TCONS_00013978	51.2562	239.726	81.5259
TCONS_00013885	68.5475	107.174	66.6534
TCONS_00013585	27.3586	29.5631	31.9065
TCONS_00013568	167.938	135.184	101.795
TCONS_00013432	36.1377	77.4881	30.7096
TCONS_00013364	75.5151	86.9814	45.5778
TCONS_00013156	106.756	119.573	61.3628
TCONS_00012989	61.5007	148.434	118.407
TCONS_00012976	83.6302	166.397	120.84
TCONS_00012833	25.1129	67.9549	28.3647
TCONS_00012637	35.5973	79.6529	31.6724
TCONS_00012562	49.071	92.6288	55.6937
TCONS_00012549	10046.2	1043.14	3637.79
TCONS_00012223	57.3709	95.0105	69.9057
TCONS_00012206	27.3866	33.2121	27.8138
TCONS_00012150	106.258	95.3575	34.5963
TCONS_00011976	396.442	258.433	168.547
TCONS_00011931	35.935	86.2154	37.1888
TCONS_00011674	1630.2	3005.09	2144.26
TCONS_00011662	61.3897	219.792	147.915
TCONS_00011471	389.672	299.009	175.381
TCONS_00011343	313.034	224.931	202.484
TCONS_00011112	556.065	714.68	354.847
TCONS_00010882	65.9868	75.4448	78.4794
TCONS_00010822	29.4299	27.9348	47.3899
TCONS_00010801	44.1214	84.0851	68.1667
TCONS_00010790	69.5235	156.719	53.8303
TCONS_00010785	42.5319	62.6445	46.9814
TCONS_00010774	41.1973	126.624	45.2025
TCONS_00010771	88.7183	39.9914	30.2567
TCONS_00010519	107.815	113.125	97.6171
TCONS_00010423	149.382	118.257	83.0778
TCONS_00010256	29.1313	46.9737	29.8364
TCONS_00010250	39.8192	47.7268	28.3058
TCONS_00009996	194.23	153.117	60.8805
TCONS_00009916	68.8169	162.899	127.423
TCONS_00009915	92.1729	154.025	93.6772
TCONS_00009883	109.242	207.383	95.3846
TCONS_00009879	109.541	195.556	108.241
TCONS_00009867	117.816	126.564	67.5893
TCONS_00009798	57.1419	112.876	108.196
TCONS_00009742	168.09	90.4185	60.2134
TCONS_00009645	59.304	96.4621	30.7618
TCONS_00009447	114.309	177.695	95.3384
TCONS_00009386	96.5123	126.722	82.2564
TCONS_00009329	58.6559	87.228	54.0419
TCONS_00009165	40.7326	42.9378	27.2825
TCONS_00009104	42.2968	27.9053	29.896
TCONS_00009081	80.4549	100.689	78.3327
TCONS_00008994	66.3961	41.2974	57.8795
TCONS_00008951	42.2278	145.442	57.4621
TCONS_00008920	36.5124	61.7069	39.851
TCONS_00008894	101.099	121.627	69.6992
TCONS_00008827	61.4548	97.0173	63.1501
TCONS_00008472	26.7718	56.5912	24.6378
TCONS_00008417	135.588	67.3929	35.014
TCONS_00008320	287.025	97.3236	28.3424
TCONS_00008290	141.87	233.216	134.329
TCONS_00008254	283.336	373.37	270.82
TCONS_00008103	39.4438	51.7311	47.4668
TCONS_00008051	34.6333	25.9172	58.9739
TCONS_00007797	57.0223	99.7292	68.0416
TCONS_00007786	134.362	201.216	93.875
TCONS_00007739	73.0887	85.2047	53.7819
TCONS_00007513	117.073	108.13	72.8456
TCONS_00007482	41.3116	117.966	27.2669
TCONS_00007373	57.6325	146.683	155.792
TCONS_00007329	96.3879	179.522	128.045
TCONS_00007197	70.8673	35.2819	25.0942
TCONS_00007051	85.7543	85.1603	52.7893
TCONS_00007031	74.6144	116.968	78.07
TCONS_00006925	202.72	60.2708	32.9479
TCONS_00006617	79.0574	149.313	24.9833
TCONS_00006041	132.854	134.64	82.2005
TCONS_00005908	455.354	152.684	31.5773
TCONS_00005834	31.0655	37.7416	30.4548
TCONS_00005649	190.575	154.792	118.929
TCONS_00005426	110.856	127.414	70.5264
TCONS_00005415	518.348	423.586	328.354
TCONS_00005331	48.8067	32.9126	36.9017
TCONS_00004957	75.8495	49.4308	29.1555
TCONS_00004950	29.4994	34.2592	25.7435
TCONS_00004938	309.185	317.177	153.305
TCONS_00004864	157.833	104.492	52.6822
TCONS_00004812	263.575	73.3789	32.6509
TCONS_00004331	342.449	266.567	157.569
TCONS_00004240	212.741	230.609	109.372
TCONS_00004190	672.669	100.441	100.487
TCONS_00003968	52.1855	71.126	33.9523
TCONS_00003954	67.7069	107.453	49.4181
TCONS_00003840	25.8249	38.9552	24.6202
TCONS_00003794	65.3258	42.1719	30.8975
TCONS_00003748	36.5126	38.9219	25.3692
TCONS_00003587	374.172	265.015	95.9779
TCONS_00003489	47.2758	38.2283	49.8447
TCONS_00003450	130.929	93.6931	85.3149
TCONS_00003298	34.2159	61.1059	39.8238
TCONS_00003261	44.8164	59.809	46.044
TCONS_00003187	85.9418	92.2666	47.697
TCONS_00003150	29.7513	58.549	43.6251
TCONS_00003148	132.424	202.777	125.662
TCONS_00003122	147.529	191.482	116.91
TCONS_00003109	36.6075	118.391	26.4373
TCONS_00003083	46.5254	83.1528	40.4527
TCONS_00003009	29.7199	43.4001	35.0881
TCONS_00002842	1790.94	2724.23	2102.41
TCONS_00002704	254.229	199.463	137.497
TCONS_00002624	33.2982	166.828	94.305
TCONS_00002558	407.403	139.296	36.0654
TCONS_00002456	35.5559	101.052	41.5197
TCONS_00002261	130.634	114.806	78.2167
TCONS_00002248	474.89	583.596	388.448
TCONS_00002222	118.536	118.336	90.3639
TCONS_00002134	255.464	348.625	206.12
TCONS_00002133	102.707	197.671	102.218
TCONS_00001827	117.732	219.899	119.009
TCONS_00001553	132.375	164.768	37.4822
TCONS_00001455	235.121	289.6	241.946
TCONS_00001414	117.171	52.7865	68.4013
TCONS_00001361	256.724	315.5	270.82
TCONS_00001208	57.2426	32.9573	28.2993
TCONS_00001120	38.5849	42.383	57.1591
TCONS_00001116	227.211	273.346	217.732
TCONS_00001069	62.3522	53.7331	29.5654
TCONS_00000995	93.2911	163.88	59.6887
TCONS_00000752	127.156	76.1376	34.3248
TCONS_00000724	207.774	35.7102	33.5885
TCONS_00000548	140.058	110.825	73.3225
TCONS_00000498	1182.45	1317.18	828.499
TCONS_00000480	38.7028	39.2336	26.9631
TCONS_00000086	25.0714	109.144	40.695
TCONS_00000065	29.2877	33.8434	26.6179
TCONS_00000037	544.335	596.889	541.312
TCONS_00000029	174.56	29.4174	34.7203
TCONS_00000036	364.432	363.572	175.579
TCONS_00022393	26.4626	40.7502	6.24599
TCONS_00022320	1993.2	330.071	5.45319
TCONS_00022278	373.523	86.1762	1.34046
TCONS_00022204	133.004	47.8221	17.4044
TCONS_00022061	47.2066	89.0503	19.9106
TCONS_00022009	129.695	37.6416	8.59889
TCONS_00021853	39.3718	43.4509	11.4435
TCONS_00021852	84.4277	43.9359	5.63796
TCONS_00021565	571.867	84.2596	2.09197
TCONS_00021562	124.489	37.2077	13.5148
TCONS_00021408	70.7661	26.8749	8.2301
TCONS_00021394	679.521	154.024	3.82378
TCONS_00020884	36.5121	43.4097	8.08941
TCONS_00020737	53.7396	52.8069	9.10058
TCONS_00020450	55.7584	25.8954	20.7087
TCONS_00020405	2527.68	370.782	9.68129
TCONS_00020150	25.7126	29.3408	23.5626
TCONS_00019027	96.9438	31.4798	9.58657
TCONS_00018967	482.341	102.475	1.62239
TCONS_00018932	74.0298	25.6083	8.87207
TCONS_00018926	307.681	81.5427	1.81701
TCONS_00018703	689.44	167.348	1.8542
TCONS_00018040	36.5911	91.8328	6.49863
TCONS_00017909	31.5992	36.1569	11.3944
TCONS_00017523	1156.71	89.1173	2.89378
TCONS_00017460	52.6666	29.6195	12.5493
TCONS_00017425	80.3258	55.566	4.01795
TCONS_00017016	150.785	31.7637	10.4866
TCONS_00017014	80.7677	43.4203	5.72437
TCONS_00016830	478.998	91.5124	2.30818
TCONS_00016743	83.349	47.2176	6.36653
TCONS_00016705	549.492	122.358	2.96883
TCONS_00016656	1857.04	309.051	6.32119
TCONS_00016470	802.053	116.882	1.4789
TCONS_00016093	37.5461	25.2433	7.12041
TCONS_00015922	157.57	51.9151	1.80105
TCONS_00015916	780.65	46.9988	1.10191
TCONS_00015817	33.166	32.3808	21.5292
TCONS_00015690	34.195	41.5739	21.0287
TCONS_00015683	57.1677	38.7675	7.49953
TCONS_00015621	356.861	82.3774	1.16659
TCONS_00015325	31.3673	28.2533	16.5202
TCONS_00014585	27.399	33.7768	8.87195
TCONS_00014550	34.7216	77.896	21.5212
TCONS_00014396	121.018	94.6498	1.8211
TCONS_00014397	622.711	89.1389	1.61278
TCONS_00014394	931.458	157.562	2.31292
TCONS_00014278	103.012	84.751	11.521
TCONS_00014078	26.5065	44.1755	16.2316
TCONS_00014005	1268.27	97.4915	6.61266
TCONS_00014003	617.054	105.652	1.96648
TCONS_00013855	187.759	30.6581	3.16969
TCONS_00013725	57.9064	76.4701	14.3371
TCONS_00013685	109.775	38.5915	15.3604
TCONS_00013623	438.757	86.2704	1.29621
TCONS_00013616	46.259	36.9819	9.27461
TCONS_00013581	233.888	64.9287	21.7499
TCONS_00013003	429.224	89.6159	2.98915
TCONS_00012919	111.683	35.2761	10.0257
TCONS_00012641	1482.21	389.277	6.27965
TCONS_00012553	558.961	122.631	1.98781
TCONS_00012390	75.1421	34.0649	6.66835
TCONS_00012350	964.198	340.608	2.5733
TCONS_00012266	884.937	71.3181	1.67925
TCONS_00012173	1491.05	324.037	5.50795
TCONS_00012076	67.09	37.3573	18.3382
TCONS_00011666	89.9408	61.855	16.044
TCONS_00011220	34.9995	32.5041	16.9381
TCONS_00011215	880.396	171.404	3.93091
TCONS_00011213	1511.86	122.905	2.66449
TCONS_00011000	73.6703	29.7862	9.6743
TCONS_00010998	1106.34	275.405	3.14648
TCONS_00010735	38.0349	29.7946	2.47441
TCONS_00010372	52.0158	28.1597	10.8312
TCONS_00010370	1558.11	151.371	6.30125
TCONS_00010323	226.232	31.9891	1.94384
TCONS_00009505	261.871	86.8843	1.52729
TCONS_00009493	33.3065	30.9511	2.41011
TCONS_00009242	247.584	76.1273	1.92988
TCONS_00009225	83.2078	26.5817	7.5484
TCONS_00009004	60.8262	31.6845	8.3911
TCONS_00008163	282.717	68.192	1.42804
TCONS_00008132	75.9624	47.1057	15.6547
TCONS_00007998	444.352	166.55	3.06907
TCONS_00007966	63.3846	72.5236	19.6793
TCONS_00007954	212.086	42.8809	1.15907
TCONS_00007921	455.683	75.2631	1.49342
TCONS_00007478	46.1942	48.4931	23.0222
TCONS_00007355	281.962	79.0035	2.6583
TCONS_00007222	600.199	76.1353	1.36491
TCONS_00006932	3160.46	558.497	9.3046
TCONS_00006843	460.935	61.0658	1.84043
TCONS_00006840	147.501	28.7154	21.7923
TCONS_00006782	28.0705	55.0834	21.9947
TCONS_00005898	83.5037	38.6443	4.60037
TCONS_00005654	3622.52	859.504	11.2695
TCONS_00005609	382.218	54.9753	1.28759
TCONS_00005570	385.681	65.9222	1.24859
TCONS_00005529	73.9753	34.3235	7.48342
TCONS_00005350	50.4873	42.8857	20.6973
TCONS_00005341	29.424	46.875	14.9828
TCONS_00005191	128.597	39.4337	19.1206
TCONS_00005021	38.2765	125.733	5.52513
TCONS_00004976	68.466	46.8445	6.59273
TCONS_00004761	435.852	103.403	2.20943
TCONS_00004571	43.7259	36.4433	5.46217
TCONS_00004446	41.974	37.3587	18.3277
TCONS_00004359	46.6113	34.8482	19.6558
TCONS_00004336	634.782	84.4396	1.34041
TCONS_00004297	119.013	36.4079	1.44349
TCONS_00004272	796.48	235.673	3.39238
TCONS_00004221	511.322	167.765	1.63496
TCONS_00003841	52.4022	67.5729	6.41134
TCONS_00003411	892.34	228.403	3.70975
TCONS_00003288	137.245	72.6511	3.3438
TCONS_00003248	42.654	25.45	14.4106
TCONS_00003084	38.03	40.5313	9.67965
TCONS_00002582	67.1355	27.0278	10.065
TCONS_00002562	88.491	32.3844	9.29775
TCONS_00002561	104.027	37.6519	9.3343
TCONS_00002459	43.8168	34.9786	21.8045
TCONS_00002298	811.569	117.175	2.25111
TCONS_00001817	27.8894	35.3179	7.55492
TCONS_00001581	892.798	257.345	2.45946
TCONS_00001546	109.138	73.4711	6.74329
TCONS_00001454	992.894	178.223	4.17125
TCONS_00001266	29.6492	43.883	16.9481
TCONS_00001204	27.6249	80.2485	11.0446
TCONS_00001203	32.0117	30.938	3.97982
TCONS_00001162	29.2116	32.2173	17.3268
TCONS_00001071	51.5429	29.8846	22.1632
TCONS_00000821	397.684	67.1868	1.19269
TCONS_00000797	585.154	103.377	5.44042
TCONS_00000684	63.9812	27.1064	6.64436
TCONS_00000531	165.428	43.2804	1.16591
TCONS_00000385	3501.85	860.535	18.8155
TCONS_00000201	41.8186	71.6388	21.8427
TCONS_00000070	183.672	144.477	3.49406
TCONS_00000131	2332	560.012	10.4791
TCONS_00022493	26.9653	12.44	9.0122
TCONS_00022467	61.3468	14.4515	3.10554
TCONS_00022404	24.8142	11.1981	10.838
TCONS_00022390	28.7777	14.7431	6.77839
TCONS_00022127	24.9563	7.18293	2.22744
TCONS_00022046	29.3216	10.1093	3.28464
TCONS_00021949	357.345	20.1104	3.27748
TCONS_00021810	76.4398	16.6971	3.90383
TCONS_00021803	151.883	21.1809	21.1399
TCONS_00021665	25.5786	17.7075	8.96435
TCONS_00021576	35.7696	12.572	11.0811
TCONS_00021274	49.3393	18.9994	7.40463
TCONS_00021088	50.0831	15.1126	5.6674
TCONS_00020704	32.3993	18.8627	2.78686
TCONS_00020690	33.5667	7.76246	4.69619
TCONS_00020646	96.673	20.354	10.6845
TCONS_00020416	60.8618	8.8111	1.28835
TCONS_00020139	34.6799	8.87771	3.60306
TCONS_00020052	66.0613	17.3012	7.22033
TCONS_00019875	29.0262	3.00937	1.25599
TCONS_00019589	37.9156	14.4883	4.57914
TCONS_00019366	69.9095	8.92063	9.66136
TCONS_00019201	56.5864	19.8038	6.13756
TCONS_00017836	60.354	17.832	5.8689
TCONS_00017822	24.3038	4.98513	4.32619
TCONS_00017610	24.8647	23.0253	8.76877
TCONS_00017507	55.3511	21.9127	1.37567
TCONS_00017388	58.7079	12.486	5.32024
TCONS_00017361	50.4854	15.7507	5.91304
TCONS_00016892	25.135	15.8907	5.5064
TCONS_00016798	33.4631	5.4762	2.61877
TCONS_00016322	45.5124	15.9964	3.59003
TCONS_00016191	60.6172	10.5912	12.1536
TCONS_00015967	26.1531	11.5003	4.34676
TCONS_00015450	58.72	14.3136	7.37194
TCONS_00015446	30.2058	11.046	4.52603
TCONS_00014993	60.82	20.4729	6.49539
TCONS_00014971	24.4677	12.2669	8.18263
TCONS_00014970	29.4188	21.1793	18.9251
TCONS_00014454	40.2805	12.9987	9.02142
TCONS_00013986	52.1176	23.5683	6.52396
TCONS_00013976	35.4471	13.7593	6.41206
TCONS_00013852	87.0567	4.57147	6.47726
TCONS_00013617	38.977	14.6617	9.05615
TCONS_00013561	54.8969	18.106	8.18094
TCONS_00013398	94.8254	4.81309	1.68805
TCONS_00012983	41.1163	3.47043	18.0153
TCONS_00012565	34.3203	10.3822	5.30593
TCONS_00012533	24.7086	10.887	2.14784
TCONS_00012471	30.6155	5.39508	3.9681
TCONS_00012347	44.998	15.3687	5.00269
TCONS_00012342	43.4956	10.4853	3.49284
TCONS_00012167	47.2752	20.4235	15.3855
TCONS_00011773	30.9757	11.5887	4.45224
TCONS_00011413	27.9206	9.161	2.20063
TCONS_00010796	31.9224	7.64362	7.89865
TCONS_00010791	28.824	21.2072	6.01147
TCONS_00010768	27.6995	20.3819	6.45714
TCONS_00010198	25.1859	11.9164	9.44312
TCONS_00010060	84.1819	23.065	5.52789
TCONS_00010033	28.5842	4.6901	2.0603
TCONS_00009973	26.9033	9.81714	3.5439
TCONS_00009922	77.4112	22.1829	8.58865
TCONS_00009816	71.8311	9.15564	4.32591
TCONS_00009815	48.0134	6.41229	5.33452
TCONS_00009802	53.5912	23.6128	5.4404
TCONS_00009649	41.6694	19.0296	5.16264
TCONS_00009639	25.3136	19.927	20.1324
TCONS_00009227	39.901	11.332	2.5253
TCONS_00008695	25.8281	16.1111	1.43665
TCONS_00008579	28.2022	12.871	3.99426
TCONS_00008455	1219.29	13.2767	9.40162
TCONS_00008298	33.6109	9.37385	3.46698
TCONS_00008297	30.3963	10.7212	10.7366
TCONS_00008282	28.0833	3.45716	2.68313
TCONS_00007610	68.4612	15.2135	8.14767
TCONS_00006924	25.904	13.5653	11.2811
TCONS_00006764	32.9081	4.54689	6.30437
TCONS_00006379	52.7579	21.5867	7.4846
TCONS_00006150	68.4446	21.0414	2.93159
TCONS_00006016	76.5413	5.63199	13.173
TCONS_00005833	34.0558	10.5119	3.35943
TCONS_00005759	48.5995	17.0271	4.69266
TCONS_00005687	64.8745	17.8912	6.55825
TCONS_00005507	104.303	22.2241	1.36595
TCONS_00005449	26.808	13.2248	5.85851
TCONS_00005357	62.3493	19.7922	9.22231
TCONS_00005137	39.3127	15.7681	5.93691
TCONS_00004855	66.2086	24.2395	6.74873
TCONS_00004774	150.635	15.3095	1.32664
TCONS_00004745	32.1806	12.3144	4.29991
TCONS_00004744	33.3649	9.40944	4.19255
TCONS_00004599	50.6085	13.7006	4.14284
TCONS_00004452	40.5331	14.7935	7.45405
TCONS_00004282	48.8503	16.0367	4.95293
TCONS_00004120	25.6939	12.8252	11.6717
TCONS_00004043	30.905	14.8088	18.3048
TCONS_00003331	58.0838	17.6826	5.95522
TCONS_00003270	30.2812	3.34201	3.91732
TCONS_00002403	33.3658	8.33352	4.31671
TCONS_00002175	70.8918	10.7031	4.97473
TCONS_00002009	27.6497	11.1473	4.82881
TCONS_00001689	28.1474	19.426	11.4705
TCONS_00001467	24.6495	7.94691	5.22634
TCONS_00001245	38.5854	12.6238	18.2276
TCONS_00000950	35.2732	20.4249	20.3345
TCONS_00000915	28.2358	9.56024	6.00045
TCONS_00000900	183.931	17.09	1.13244
TCONS_00000891	27.8257	11.6544	5.53195
TCONS_00000864	35.5849	1.12805	7.28781
TCONS_00000819	26.3267	13.5879	4.59327
TCONS_00000770	25.3513	10.3469	3.25298
TCONS_00000511	52.3516	18.5417	5.78952
TCONS_00000386	89.1371	22.0117	8.32477
TCONS_00000154	26.5879	16.408	17.4559
TCONS_00000030	44.8312	13.3806	5.55124
TCONS_00022465	181.216	21.9773	0.898575
TCONS_00022288	71.49	6.00316	0.300161
TCONS_00022277	27.7446	3.71336	0.063261
TCONS_00022241	94.7595	2.92244	0
TCONS_00022235	52.4615	2.71661	0.0334755
TCONS_00022231	122.676	4.70852	0.0008295
TCONS_00022091	43.2886	6.28542	0.124644
TCONS_00021952	40.6979	7.09074	0.488144
TCONS_00021884	47.4645	3.83889	0.0366935
TCONS_00021086	117.901	16.6708	0.600738
TCONS_00020903	50.4654	13.3414	0.454058
TCONS_00020866	33.1464	4.25751	0.281145
TCONS_00020347	55.4898	10.0369	0
TCONS_00020346	57.3391	3.01207	0.031039
TCONS_00019787	80.3039	17.1804	0.166641
TCONS_00019010	55.971	10.3314	0.145729
TCONS_00018927	72.7231	8.22945	0
TCONS_00018460	341.646	8.7875	0.100294
TCONS_00018413	65.94	17.0197	0.337942
TCONS_00018237	34.0041	7.49957	0.196729
TCONS_00017423	37.6343	10.0821	0
TCONS_00016767	101.788	1.79177	0
TCONS_00016698	26.4789	3.81679	0.059742
TCONS_00016644	151.786	14.3103	0.108884
TCONS_00016557	44.9791	3.90316	0
TCONS_00016553	25.4358	2.11255	0
TCONS_00015961	25.8941	3.53106	0.207417
TCONS_00015620	66.2912	10.8867	0.629055
TCONS_00015420	57.4842	6.27612	0.124886
TCONS_00015353	759.508	21.436	0.330728
TCONS_00015251	35.6029	7.54765	0.535039
TCONS_00014547	36.3652	4.16934	0.160172
TCONS_00013873	183.879	23.5309	0.404435
TCONS_00013870	56.5833	8.61993	0.258052
TCONS_00013494	85.3817	5.50476	0.11449
TCONS_00013404	29.5594	8.41332	0.884814
TCONS_00013119	275.636	20.6352	0.436531
TCONS_00013083	58.8851	11.2893	0.575833
TCONS_00012827	34.5455	1.9872	0.547574
TCONS_00012821	68.9802	9.66016	0.0650325
TCONS_00012822	87.4818	8.11214	0.0511545
TCONS_00012648	56.0942	7.39502	0.0485815
TCONS_00012131	80.4196	21.9962	1.09462
TCONS_00012066	47.1445	10.5158	0.488817
TCONS_00011977	116.665	6.51838	0.0536385
TCONS_00011048	76.6225	20.7037	0.381285
TCONS_00010907	42.2294	5.61959	0.063775
TCONS_00010837	26.1899	7.25201	0
TCONS_00010588	79.5602	7.41903	0.253646
TCONS_00010541	593.183	8.7559	0
TCONS_00010047	156.663	22.5182	0.585547
TCONS_00009704	71.1262	8.23715	0.135781
TCONS_00009387	51.4332	7.0449	0.996406
TCONS_00009307	117.693	6.09558	0.298571
TCONS_00009170	144.852	18.1511	0.446338
TCONS_00008990	125.962	16.2368	0.47908
TCONS_00008321	85.1768	18.1239	0.391456
TCONS_00008246	70.0777	14.1499	0.238711
TCONS_00007936	74.7447	12.6276	0.217677
TCONS_00007909	56.99	3.86591	0
TCONS_00007888	101.182	13.0793	0.132878
TCONS_00007346	36.4966	1.983	0
TCONS_00006710	440.034	22.3218	0.065358
TCONS_00006383	114.979	15.8279	0.169484
TCONS_00006147	36.0496	6.0083	0.535802
TCONS_00005655	49.6849	13.6013	0.122972
TCONS_00005372	29.1611	2.25652	0
TCONS_00005131	77.1208	4.54548	0.062832
TCONS_00004816	46.6901	5.14464	0
TCONS_00004814	316.224	17.9813	0
TCONS_00004743	100.677	7.85604	0.108469
TCONS_00004572	33.9733	2.89643	0.100987
TCONS_00004397	42.9682	3.76965	0.0730995
TCONS_00004265	97.4772	12.1072	0.0741735
TCONS_00003410	25.3447	8.30299	0.157195
TCONS_00002765	187.072	18.0708	0.134455
TCONS_00002152	29.5111	2.57633	0.254837
TCONS_00002125	73.2671	11.9302	0.0347185
TCONS_00002123	25.6312	4.57467	0.50724
TCONS_00001587	33.627	1.91735	0.077844
TCONS_00001216	47.6205	5.85693	0.101049
TCONS_00000854	34.3082	7.67014	0.587124
TCONS_00000035	239.187	7.27161	0.320323
TCONS_00000260	2316.18	2.65392	0.13946
TCONS_00022238	30.6344	0.407996	0
TCONS_00016580	160.632	0.227182	0.513194
TCONS_00007633	24.9615	0.93885	0.036585
TCONS_00005504	104.051	0	0
TCONS_00001152	222.91	0	0
TCONS_00004793	25.8786	0.141543	0
TCONS_00001222	69.5501	0	1.95997
TCONS_00022275	622.554	64.5376	0.40316
TCONS_00021950	3086.05	138.518	0.495912
TCONS_00020024	624.866	42.3717	0.886911
TCONS_00019987	265.1	34.2749	0.753008
TCONS_00019960	283.139	32.0524	0.610162
TCONS_00019699	303.62	65.2734	0.694674
TCONS_00019354	401.897	65.5945	0.954963
TCONS_00019353	214.661	33.4554	0.683023
TCONS_00018576	166.445	40.7703	0.499121
TCONS_00018221	149.478	29.9672	0.378743
TCONS_00017381	637.516	51.8491	0.220715
TCONS_00017228	601.506	33.8911	0.433729
TCONS_00017215	284.519	29.2319	0.604955
TCONS_00016572	131.108	31.4847	0.559647
TCONS_00016475	192.941	24.7455	0.500828
TCONS_00015512	204.018	27.8116	0.654569
TCONS_00014395	65.3803	38.019	0.0061855
TCONS_00013869	50.9361	27.8463	1.03371
TCONS_00013715	1960.7	79.5369	0
TCONS_00013583	201.697	40.9087	0.307594
TCONS_00013498	916.071	56.8786	0.557659
TCONS_00013492	374.411	78.3896	0.543675
TCONS_00013454	503.07	41.4292	0.215563
TCONS_00013448	469.79	91.6637	0.717008
TCONS_00012920	184.187	31.7987	0.743637
TCONS_00012313	339.285	57.2875	0.988155
TCONS_00011623	160.333	34.0598	0
TCONS_00011501	161.067	28.6913	0.571421
TCONS_00011407	519.564	105.603	0.168956
TCONS_00011216	186.275	37.1568	0.466198
TCONS_00011051	252.455	70.9059	0.840196
TCONS_00010871	125.36	42.0727	0.616815
TCONS_00010787	591.236	32.6756	0.568643
TCONS_00010741	201.555	49.4289	0.64324
TCONS_00007994	200.532	50.3995	0.754852
TCONS_00006902	122.539	25.6507	1.00336
TCONS_00006381	134.647	27.4866	0.259867
TCONS_00006228	1598.25	59.249	0.453787
TCONS_00006040	198.479	42.2356	0.806832
TCONS_00004267	182.636	25.4083	0.353843
TCONS_00004261	386.529	104.466	1.0987
TCONS_00002356	1008.73	32.6455	0.994942
TCONS_00001805	213.661	37.9066	0.329798
TCONS_00001671	223.99	43.0964	0.299412
TCONS_00001533	273.566	44.3982	0.390676
TCONS_00012711	27.1602	23.2475	29.2728
TCONS_00007207	49.5712	18.0326	93.8037
TCONS_00000044	54.3755	13.8871	77.135
TCONS_00002122	73.3475	4.33324	30.5884
TCONS_00022554	22.0042	27.0169	10.9144
TCONS_00021748	17.5239	26.6385	24.1379
TCONS_00020735	22.2907	42.0124	5.24018
TCONS_00020734	18.4559	33.0411	7.8873
TCONS_00020711	19.6868	31.1569	7.69257
TCONS_00020601	22.2682	45.7431	13.6225
TCONS_00020114	23.1133	49.5715	23.898
TCONS_00018916	23.5449	41.3016	16.202
TCONS_00017703	16.2799	26.819	2.70772
TCONS_00017173	4.02732	25.1124	10.7847
TCONS_00016721	21.6279	26.81	23.9576
TCONS_00016563	6.46569	34.1372	7.9164
TCONS_00016516	23.2999	40.0585	2.7773
TCONS_00016149	19.7235	25.1569	11.1781
TCONS_00015765	19.8168	27.7403	16.1828
TCONS_00015581	23.3959	38.4476	1.8043
TCONS_00015127	19.2284	26.8845	3.79678
TCONS_00015123	19.4703	27.7118	3.81348
TCONS_00015120	23.8093	26.1116	4.67673
TCONS_00014858	8.42394	31.0149	9.55183
TCONS_00014586	13.9326	55.984	20.5608
TCONS_00013471	11.224	31.8503	20.2395
TCONS_00013396	23.2325	40.3348	23.4993
TCONS_00013349	6.03285	38.5408	15.9249
TCONS_00012467	18.1085	26.8408	17.7081
TCONS_00010809	7.72231	42.009	17.6695
TCONS_00010777	8.13993	31.4879	4.84686
TCONS_00010776	21.1325	81.3696	14.405
TCONS_00010773	4.82725	28.0376	7.83148
TCONS_00010129	18.4387	25.314	13.8197
TCONS_00009957	16.6146	43.3325	21.85
TCONS_00009549	7.97401	38.4946	7.34368
TCONS_00008643	20.3628	25.1352	10.3499
TCONS_00007378	16.242	24.8268	6.63857
TCONS_00005379	8.45833	31.9649	9.65477
TCONS_00005378	11.0206	76.9536	16.0919
TCONS_00003393	14.0375	24.6125	4.36432
TCONS_00003168	23.6892	59.8141	7.97293
TCONS_00002847	21.8054	28.2377	16.8918
TCONS_00002824	13.1782	40.4505	5.57835
TCONS_00002775	18.0754	27.9757	21.3722
TCONS_00002630	17.807	29.3941	3.57446
TCONS_00002274	18.8001	40.3432	20.9131
TCONS_00002237	10.1486	57.37	22.0106
TCONS_00002150	23.1016	24.7885	8.78318
TCONS_00000735	9.04223	62.5003	6.69289
TCONS_00000304	4.88354	25.8819	10.9731
TCONS_00000482	21.3268	31.7071	12.908
TCONS_00022504	7.13136	1.8732	32.0063
TCONS_00019857	10.7351	16.587	34.9991
TCONS_00016548	2.79327	23.4624	25.9331
TCONS_00014440	4.89682	8.80572	28.3376
TCONS_00014247	5.45248	11.9956	31.1787
TCONS_00014246	7.61731	11.1368	36.9355
TCONS_00014245	7.06647	10.3863	37.3847
TCONS_00014209	6.71103	18.2545	24.606
TCONS_00014023	19.314	22.9424	37.5917
TCONS_00011776	6.75274	6.87339	34.0828
TCONS_00010622	18.6104	19.1771	42.9267
TCONS_00010037	14.0351	9.82577	24.8456
TCONS_00009903	6.12552	2.97994	66.0597
TCONS_00009902	8.62677	6.35053	24.4027
TCONS_00009513	6.72415	20.5616	38.3901
TCONS_00006320	4.10127	7.91579	29.2844
TCONS_00006056	4.05984	17.6106	71.7733
TCONS_00005225	12.6794	16.6427	45.8205
TCONS_00003835	1.22938	3.6509	42.3237
TCONS_00001124	6.82794	10.2199	52.8199
TCONS_00001083	14.5244	22.0766	39.3786
TCONS_00001030	2.80256	1.25899	28.108
TCONS_00000809	6.14006	14.7546	26.6347
TCONS_00000510	5.06719	5.70829	24.612
TCONS_00000022	22.3679	18.8364	25.8812
TCONS_00000507	1.39431	14.5039	33.4101
TCONS_00022460	3.92149	30.5617	35.3377
TCONS_00022086	2.48032	63.9439	198.074
TCONS_00022027	4.29606	37.1318	43.9202
TCONS_00021982	23.9049	33.8805	24.5146
TCONS_00020574	10.1103	60.9442	69.1983
TCONS_00019344	21.3554	26.9187	27.2741
TCONS_00016957	15.1488	38.8043	31.1297
TCONS_00016565	21.177	105.026	71.72
TCONS_00016549	17.3196	99.3953	66.7497
TCONS_00016546	15.2724	70.1016	50.1934
TCONS_00016428	19.8824	40.1245	24.4737
TCONS_00014859	23.6761	36.2759	26.8748
TCONS_00014445	12.4321	33.835	30.0345
TCONS_00013877	11.608	41.126	24.9083
TCONS_00013680	5.64466	24.7054	29.7668
TCONS_00013649	18.5267	26.6073	37.7083
TCONS_00013423	13.0282	81.1662	147.205
TCONS_00013422	4.94559	37.2306	28.1637
TCONS_00013350	1.49714	50.267	46.1917
TCONS_00012485	8.98082	32.9326	28.2886
TCONS_00010813	21.5338	57.7468	47.8448
TCONS_00010793	14.0443	37.7884	28.2153
TCONS_00010798	6.35233	35.7819	41.3954
TCONS_00010783	7.23044	65.7468	49.5936
TCONS_00010781	15.7418	26.4807	24.4293
TCONS_00007068	19.5501	50.5331	27.825
TCONS_00006054	5.27527	44.6705	46.9495
TCONS_00005375	9.44579	24.7069	24.3433
TCONS_00003613	18.3256	26.955	24.335
TCONS_00002677	15.7219	26.9657	27.4153
TCONS_00000870	12.2676	25.0429	24.7505
TCONS_00000758	8.4463	31.0639	65.8653
TCONS_00000750	19.4892	26.5205	24.59
TCONS_00000641	18.3964	41.3498	73.4324
TCONS_00022607	2.17279	2.14643	2.03485
TCONS_00022595	1.75022	2.54967	2.46742
TCONS_00022587	3.77613	1.80328	6.09082
TCONS_00022582	3.94623	2.29862	2.52498
TCONS_00022577	4.74101	15.1477	15.5201
TCONS_00022563	5.26209	5.30012	4.19497
TCONS_00022559	3.13501	2.56985	6.02271
TCONS_00022539	14.3097	17.6776	4.9345
TCONS_00022492	9.30753	21.1186	6.68299
TCONS_00022468	5.21518	5.21771	4.60399
TCONS_00022466	3.23817	3.31484	3.64233
TCONS_00022462	1.94318	2.29342	1.34832
TCONS_00022397	17.2222	11.771	10.9618
TCONS_00022394	18.5083	19.5447	1.84677
TCONS_00022310	4.24898	4.98031	3.06357
TCONS_00022243	1.10304	4.29979	2.13439
TCONS_00022230	6.23387	9.61988	4.72519
TCONS_00022228	2.74336	2.43903	1.9503
TCONS_00022225	12.5905	24.0873	20.9183
TCONS_00022217	2.64902	3.08018	3.45823
TCONS_00022203	5.33693	10.2696	5.92355
TCONS_00022138	3.45944	4.33138	1.82239
TCONS_00022112	16.6407	7.65419	7.10834
TCONS_00022090	15.9509	23.9509	5.72039
TCONS_00022089	9.26575	4.57755	4.80419
TCONS_00022088	1.5697	2.8102	6.14985
TCONS_00022083	9.48745	7.06505	14.2756
TCONS_00022082	18.691	5.11067	1.4033
TCONS_00022045	5.78103	4.82565	2.04855
TCONS_00022034	8.99954	7.23416	5.12834
TCONS_00022033	3.64599	2.60183	2.96016
TCONS_00022025	2.25163	2.05597	3.82017
TCONS_00022024	6.77032	3.12602	4.37226
TCONS_00021990	8.29879	10.2772	10.6305
TCONS_00021954	2.68559	3.62832	10.3471
TCONS_00021951	1.74861	2.19057	3.86072
TCONS_00021947	1.53998	6.8334	9.3916
TCONS_00021807	4.27258	18.4185	10.0145
TCONS_00021799	4.56344	6.9971	2.48298
TCONS_00021796	19.4812	5.42986	1.21696
TCONS_00021588	8.06247	5.12826	3.05186
TCONS_00021530	12.4387	11.0832	13.4818
TCONS_00021383	12.0491	9.711	6.99611
TCONS_00021352	20.9977	10.5567	12.7124
TCONS_00021256	11.7226	3.66423	1.79053
TCONS_00021247	9.14025	3.2851	1.58018
TCONS_00021160	8.16804	1.38602	2.24351
TCONS_00020981	18.6444	7.85586	3.6612
TCONS_00020939	14.8808	7.74951	2.66732
TCONS_00020897	9.84868	8.1733	4.4591
TCONS_00020816	9.54942	3.59138	5.13142
TCONS_00020715	6.85514	1.2393	1.80003
TCONS_00020667	2.98873	4.0022	4.77756
TCONS_00020656	20.297	11.5306	13.2874
TCONS_00020510	4.1594	3.99923	2.98201
TCONS_00020309	20.7075	14.247	3.21111
TCONS_00020234	11.1878	4.0519	1.69177
TCONS_00020226	2.28338	4.33676	5.4343
TCONS_00020144	9.85608	6.98632	7.10228
TCONS_00020053	15.3013	2.97416	2.03785
TCONS_00020045	4.48231	11.394	11.692
TCONS_00020035	2.97939	2.59428	1.93546
TCONS_00020033	2.24574	4.14534	1.78497
TCONS_00019991	6.16869	2.53059	2.3267
TCONS_00019990	1.41396	2.27801	1.19894
TCONS_00019961	1.11464	3.43714	1.33258
TCONS_00019832	1.677	2.32472	2.86224
TCONS_00019790	18.8667	4.12611	1.27285
TCONS_00019786	1.89608	4.79169	4.13342
TCONS_00019691	6.34504	4.98957	4.18026
TCONS_00019559	4.02165	4.58157	5.88299
TCONS_00019528	1.5817	1.11748	1.93535
TCONS_00019462	13.9595	8.45018	7.92436
TCONS_00019457	15.7263	20.3821	12.637
TCONS_00019378	3.88949	4.32797	6.75378
TCONS_00019265	5.91292	9.86636	5.64452
TCONS_00019204	5.294	5.33508	3.55045
TCONS_00019131	19.5386	10.3221	3.48244
TCONS_00019087	7.03489	9.25624	9.11797
TCONS_00019034	10.3794	4.15954	4.96104
TCONS_00019014	1.55099	3.93976	1.2465
TCONS_00019013	11.2215	7.76143	14.7609
TCONS_00018961	3.09855	5.31137	11.3717
TCONS_00018938	1.24548	2.34463	1.2554
TCONS_00018921	5.38645	6.29714	22.5856
TCONS_00018920	19.0918	9.00023	3.93406
TCONS_00018810	2.45315	1.60657	2.6103
TCONS_00018719	4.43051	2.89464	1.62981
TCONS_00018718	13.7295	7.42952	2.68165
TCONS_00018664	13.6772	13.1311	1.4668
TCONS_00018622	23.5202	10.0798	3.1067
TCONS_00018590	9.66111	7.51808	1.35381
TCONS_00018528	20.11	2.48589	1.67499
TCONS_00018471	3.55044	18.0972	6.26942
TCONS_00018470	6.05721	15.3201	9.00738
TCONS_00018469	4.08447	17.9413	13.5278
TCONS_00018425	5.28109	6.75557	3.91659
TCONS_00018398	7.91491	4.3407	2.39698
TCONS_00018250	3.92066	1.90024	1.54743
TCONS_00018249	1.1788	1.4424	3.13305
TCONS_00018178	16.5162	19.1235	3.61087
TCONS_00018137	15.1989	3.07255	4.47954
TCONS_00018113	2.49288	3.52495	2.10944
TCONS_00018051	6.30448	5.87465	3.66305
TCONS_00018031	1.72717	2.01045	1.84341
TCONS_00017999	7.93067	3.02207	1.5266
TCONS_00017997	15.2882	8.58112	3.19899
TCONS_00017903	20.9859	10.8141	3.31288
TCONS_00017900	12.6414	21.1391	3.46453
TCONS_00017872	2.11068	2.69351	5.33317
TCONS_00017823	13.0808	6.97697	9.36477
TCONS_00017720	6.29895	4.19462	2.223
TCONS_00017585	10.3914	15.5747	2.01641
TCONS_00017537	14.6702	21.8444	22.1586
TCONS_00017424	8.15883	4.12422	1.42118
TCONS_00017292	3.28956	2.29138	1.27569
TCONS_00017211	4.39672	4.50463	13.3492
TCONS_00017209	5.98227	10.822	3.619
TCONS_00017190	13.8147	8.92983	1.38416
TCONS_00017187	11.9301	8.28571	1.67448
TCONS_00017148	4.37813	4.45164	2.74328
TCONS_00017093	16.5559	15.0908	6.38287
TCONS_00017065	15.499	10.5258	13.3348
TCONS_00017037	6.03335	4.31968	4.72304
TCONS_00017015	7.80552	13.0091	1.62535
TCONS_00017002	1.63955	2.6515	2.67622
TCONS_00016682	5.74576	9.08986	17.3264
TCONS_00016598	1.55867	4.97295	6.83869
TCONS_00016576	6.8434	8.90611	6.36893
TCONS_00016566	4.62682	19.2156	5.07656
TCONS_00016564	6.9395	21.1198	9.46617
TCONS_00016562	1.56159	7.42776	2.97516
TCONS_00016545	1.58316	3.41516	2.26382
TCONS_00016543	2.63584	8.61425	1.32202
TCONS_00016282	12.1476	2.55246	2.38634
TCONS_00016199	6.38764	8.02045	14.7865
TCONS_00016104	1.8577	5.56015	2.42068
TCONS_00016094	18.197	3.53481	3.38495
TCONS_00016057	22.2314	12.5115	3.82444
TCONS_00015978	2.37839	3.8736	2.46502
TCONS_00015917	2.70154	9.98377	4.44912
TCONS_00015820	7.91319	10.5857	4.11527
TCONS_00015800	22.3013	6.79903	1.18719
TCONS_00015786	10.9749	12.7421	5.11285
TCONS_00015742	3.38406	4.20895	3.31056
TCONS_00015698	5.07554	7.32077	4.05354
TCONS_00015647	2.57239	1.39377	1.15515
TCONS_00015622	7.44819	9.27942	2.089
TCONS_00015604	5.33767	2.04885	1.11335
TCONS_00015576	10.9047	7.6318	5.64156
TCONS_00015542	10.6582	5.47484	7.03599
TCONS_00015507	1.28891	6.98381	6.93995
TCONS_00015452	5.14996	3.53848	2.14334
TCONS_00015338	20.4292	21.8767	19.3579
TCONS_00015303	2.9487	2.93445	3.004
TCONS_00015133	6.26754	5.93945	9.18178
TCONS_00015129	2.10885	3.638	8.07939
TCONS_00015115	2.98662	4.28713	2.66849
TCONS_00015089	18.6072	5.98449	7.92663
TCONS_00015081	4.92055	12.9557	5.90352
TCONS_00015060	8.86585	3.5388	3.39338
TCONS_00015046	2.01205	1.65737	1.89467
TCONS_00014986	12.5721	12.8117	4.37861
TCONS_00014985	15.8919	4.83205	5.00954
TCONS_00014907	16.5729	19.3467	13.2269
TCONS_00014808	4.24131	10.4051	23.082
TCONS_00014807	3.2065	3.10504	1.8943
TCONS_00014764	2.52524	2.31517	1.31764
TCONS_00014621	7.39232	11.0858	9.62014
TCONS_00014610	16.8961	8.84365	1.86034
TCONS_00014607	1.98428	4.72401	7.96796
TCONS_00014592	1.41657	5.83458	1.46283
TCONS_00014582	16.2488	4.24237	4.11017
TCONS_00014553	15.4486	4.8033	2.58891
TCONS_00014551	3.70843	1.73012	2.05059
TCONS_00014506	3.54499	3.02474	10.2322
TCONS_00014481	1.43714	2.10674	1.14201
TCONS_00014444	11.3139	10.5803	8.11739
TCONS_00014439	6.45023	6.4205	5.61934
TCONS_00014431	7.95903	19.0901	13.1983
TCONS_00014422	14.7388	2.12007	2.9465
TCONS_00014418	2.92862	3.33382	3.05131
TCONS_00014416	5.96877	4.34123	1.81363
TCONS_00014391	2.39592	1.86213	2.53691
TCONS_00014389	7.83694	4.37147	3.59684
TCONS_00014385	3.40722	22.7198	4.85179
TCONS_00014384	3.46904	17.4582	7.00231
TCONS_00014327	23.9462	6.73883	3.06985
TCONS_00014249	3.66678	8.49571	6.96713
TCONS_00014139	6.19896	3.34989	4.32733
TCONS_00014121	3.92646	5.95889	4.41153
TCONS_00014122	12.455	4.14019	2.27822
TCONS_00014084	4.96139	2.92512	3.36748
TCONS_00014083	3.03119	3.99226	2.57014
TCONS_00014067	2.31799	9.55705	7.46464
TCONS_00014009	2.64297	2.101	3.08464
TCONS_00013955	5.47251	6.64567	6.93439
TCONS_00013891	18.4208	4.38168	1.89113
TCONS_00013890	18.292	7.43872	2.4712
TCONS_00013790	8.51879	8.63041	7.58069
TCONS_00013754	7.73572	8.00059	5.77575
TCONS_00013741	2.60968	1.19061	1.42414
TCONS_00013732	21.8077	10.8343	2.68563
TCONS_00013698	5.2952	2.51229	2.42176
TCONS_00013687	6.767	8.69946	8.02172
TCONS_00013686	21.1674	7.85697	2.45019
TCONS_00013681	1.67401	1.83077	2.4969
TCONS_00013653	6.09412	19.4508	14.6977
TCONS_00013650	4.36406	8.70256	5.38352
TCONS_00013643	16.359	1.49622	3.97175
TCONS_00013639	6.07329	1.60119	2.81621
TCONS_00013588	2.35741	4.28297	4.2258
TCONS_00013551	4.78245	4.8214	6.81034
TCONS_00013549	1.54155	2.31257	2.24785
TCONS_00013548	2.07078	1.74196	1.26133
TCONS_00013497	2.79214	3.95973	1.28001
TCONS_00013453	9.01279	17.0036	19.743
TCONS_00013354	5.70783	14.1711	2.50539
TCONS_00013345	5.29001	8.36753	4.27637
TCONS_00013304	16.3673	21.5918	9.96507
TCONS_00013229	19.8064	4.07447	2.6537
TCONS_00013196	8.28051	3.58586	3.42346
TCONS_00013173	6.72723	1.21472	1.94255
TCONS_00013172	14.783	20.1634	13.2195
TCONS_00013133	15.7256	19.9187	5.65901
TCONS_00013131	2.8126	2.82643	1.75279
TCONS_00013092	1.68815	1.6709	1.647
TCONS_00013090	7.74114	5.29207	6.03617
TCONS_00013037	8.03604	2.24633	1.50225
TCONS_00012909	4.13336	4.61836	3.54268
TCONS_00012907	7.03585	11.14	9.8899
TCONS_00012895	12.2467	11.2966	1.94017
TCONS_00012823	5.42471	9.69016	8.2644
TCONS_00012795	6.37535	4.15926	2.06765
TCONS_00012774	4.80243	4.54958	11.3961
TCONS_00012765	6.49503	14.4629	5.38355
TCONS_00012705	4.70911	5.37508	3.94984
TCONS_00012685	7.34802	6.90124	10.2534
TCONS_00012675	1.71959	2.48486	1.85449
TCONS_00012655	5.19343	7.86309	9.44851
TCONS_00012566	8.43446	6.80534	5.54734
TCONS_00012558	10.5227	18.6129	13.982
TCONS_00012556	23.7363	11.6627	1.53223
TCONS_00012495	11.9753	13.7617	13.2844
TCONS_00012452	2.58223	3.02188	1.14196
TCONS_00012238	20.5222	5.6618	2.52361
TCONS_00012172	21.2341	7.36833	1.84143
TCONS_00012134	5.63145	9.74603	12.126
TCONS_00012072	1.38554	1.59363	4.30933
TCONS_00012065	3.2919	2.75531	3.75703
TCONS_00012053	15.0014	16.7993	13.6077
TCONS_00012036	10.423	11.1681	6.82607
TCONS_00012029	1.79606	1.41052	1.32731
TCONS_00012013	1.87805	2.49476	8.4419
TCONS_00012000	2.81099	1.32734	1.46526
TCONS_00011970	2.04144	3.48273	3.0815
TCONS_00011878	3.52711	4.90621	4.08691
TCONS_00011803	11.7419	10.6865	8.55091
TCONS_00011780	1.47272	2.03902	5.80888
TCONS_00011770	4.88396	8.26732	6.1747
TCONS_00011587	7.95455	3.5632	2.30913
TCONS_00011408	14.4047	19.1498	13.7851
TCONS_00011357	7.52323	2.81472	13.8989
TCONS_00011283	17.6368	17.039	7.32118
TCONS_00011128	2.56824	4.24884	12.5858
TCONS_00011119	12.7159	10.4963	14.6311
TCONS_00011049	2.84717	10.4683	13.1371
TCONS_00011034	4.26944	6.72106	14.1338
TCONS_00011029	1.27693	2.95585	5.95228
TCONS_00011019	4.61369	11.4115	11.8078
TCONS_00011001	2.81489	2.36667	3.08063
TCONS_00010861	1.41393	7.95866	10.6304
TCONS_00010854	1.25161	6.18244	11.4089
TCONS_00010821	5.41112	2.93745	4.83667
TCONS_00010812	6.08714	15.1384	8.81931
TCONS_00010811	6.77286	20.75	13.3664
TCONS_00010808	8.23449	15.7296	6.7625
TCONS_00010807	16.1429	21.8314	12.6653
TCONS_00010802	3.77798	5.40974	1.75574
TCONS_00010800	9.77335	3.39563	1.60772
TCONS_00010795	10.2944	16.2329	6.76774
TCONS_00010797	16.3434	12.5778	23.6327
TCONS_00010799	4.29432	15.4903	12.2424
TCONS_00010788	18.6247	16.7256	4.76631
TCONS_00010786	8.10077	4.21607	2.94226
TCONS_00010780	5.60411	18.8728	4.10338
TCONS_00010782	17.0321	11.3268	3.09714
TCONS_00010779	8.64519	9.58555	2.20298
TCONS_00010778	8.98838	19.0382	15.2074
TCONS_00010775	6.14768	16.1825	2.44194
TCONS_00010772	4.64637	11.625	6.35022
TCONS_00010770	4.12494	16.7103	13.4366
TCONS_00010769	5.10486	11.9077	15.4217
TCONS_00010767	7.8066	7.7552	7.42402
TCONS_00010766	1.40627	3.22573	2.2124
TCONS_00010763	18.7305	17.4382	3.07492
TCONS_00010750	19.2128	16.4922	2.18241
TCONS_00010661	17.0004	8.0488	4.93235
TCONS_00010585	5.96017	3.40031	4.31691
TCONS_00010525	5.14112	6.75306	7.70618
TCONS_00010408	8.42689	2.26333	1.42412
TCONS_00010394	1.67162	2.73722	2.66251
TCONS_00010373	2.91461	2.22609	2.22384
TCONS_00010314	1.44719	3.55577	1.90167
TCONS_00010269	17.5301	2.4492	1.23693
TCONS_00010153	3.26024	2.5646	2.17472
TCONS_00010077	7.4423	5.72324	6.98324
TCONS_00010002	21.4106	17.7609	5.56196
TCONS_00009987	5.20609	2.12252	1.21607
TCONS_00009969	10.9662	10.04	11.1466
TCONS_00009904	4.02287	4.75589	5.04657
TCONS_00009868	22.7735	5.9549	2.46861
TCONS_00009858	1.31639	1.36711	1.14559
TCONS_00009814	17.8673	1.46592	1.41893
TCONS_00009774	3.56772	4.47058	4.47444
TCONS_00009770	17.4748	10.7412	17.3718
TCONS_00009769	8.56571	4.29746	2.89864
TCONS_00009692	19.487	6.47851	6.05258
TCONS_00009682	4.00762	1.36745	1.35072
TCONS_00009681	1.63881	1.53974	1.41666
TCONS_00009674	3.31621	1.8617	1.75303
TCONS_00009538	16.4278	7.47841	1.31863
TCONS_00009516	2.25151	2.29982	8.04637
TCONS_00009436	7.24614	9.13431	2.24261
TCONS_00009419	7.95029	15.2268	2.13341
TCONS_00009348	15.5228	18.0692	14.5075
TCONS_00009326	6.90717	7.50134	1.114
TCONS_00009314	1.26626	1.16612	1.55464
TCONS_00009302	4.79403	5.5029	2.16393
TCONS_00009171	2.08758	1.56667	3.85499
TCONS_00008991	5.51863	3.8067	4.19491
TCONS_00008937	8.05231	3.71566	1.23269
TCONS_00008924	3.19904	3.27807	1.65472
TCONS_00008867	2.62734	1.97696	1.29718
TCONS_00008734	4.54854	3.41061	3.44079
TCONS_00008732	7.54251	11.987	7.70472
TCONS_00008683	11.0281	8.32482	4.00222
TCONS_00008499	2.02946	2.49848	1.50512
TCONS_00008497	17.1829	8.73088	2.56749
TCONS_00008489	6.80792	9.68709	4.59675
TCONS_00008487	2.4903	1.21115	3.48212
TCONS_00008486	2.68506	2.03933	1.90558
TCONS_00008484	3.25771	3.4178	1.68091
TCONS_00008477	8.2771	12.4873	6.27086
TCONS_00008329	4.04236	8.60977	17.4429
TCONS_00008300	3.45166	14.0262	4.59948
TCONS_00008280	8.92039	9.91733	6.01756
TCONS_00008255	2.54863	2.77131	1.79099
TCONS_00008133	2.69196	5.47314	4.61355
TCONS_00008072	4.8197	7.07133	4.78491
TCONS_00007974	1.49067	2.3216	3.15759
TCONS_00007968	3.29067	4.82191	6.4104
TCONS_00007967	1.42816	1.98225	1.54715
TCONS_00007965	3.80931	3.15554	2.06049
TCONS_00007957	20.3192	4.78352	3.15752
TCONS_00007956	4.10553	8.37706	6.29412
TCONS_00007955	4.47117	7.04817	8.42673
TCONS_00007912	10.8032	7.62924	7.37754
TCONS_00007910	4.42298	8.51534	13.8701
TCONS_00007831	1.41945	2.03805	8.56791
TCONS_00007805	16.9079	14.7507	8.97099
TCONS_00007572	5.39905	3.53719	3.0653
TCONS_00007554	1.9038	5.03718	6.22565
TCONS_00007487	3.77285	3.74836	1.70095
TCONS_00007420	2.5095	6.54655	3.38511
TCONS_00007371	11.1205	9.87015	7.56295
TCONS_00007324	10.3782	3.66131	1.88492
TCONS_00007308	2.47589	3.3872	2.18041
TCONS_00007279	1.73312	5.01328	2.59515
TCONS_00007241	9.97359	10.758	9.66863
TCONS_00007230	11.1809	12.9252	7.22237
TCONS_00007072	3.13106	4.63869	4.18607
TCONS_00007040	6.8446	7.61859	6.80888
TCONS_00007028	3.86828	2.56857	1.68864
TCONS_00006998	5.3889	8.93393	2.66416
TCONS_00006884	1.44885	4.57213	2.01462
TCONS_00006838	18.8008	6.26067	1.422
TCONS_00006818	8.82903	19.9598	9.09449
TCONS_00006800	6.98506	4.28255	2.44122
TCONS_00006753	3.96416	9.03613	11.4239
TCONS_00006727	5.57795	2.58741	2.56772
TCONS_00006685	12.5412	24.2006	7.45377
TCONS_00006681	2.24931	2.56649	2.30086
TCONS_00006412	12.9025	1.10935	2.36553
TCONS_00006395	15.0894	20.9879	9.55708
TCONS_00006380	3.43818	4.2202	2.89783
TCONS_00006368	5.35546	6.66787	5.36934
TCONS_00006352	3.25279	3.41089	3.2514
TCONS_00006339	3.51834	4.07179	3.37733
TCONS_00006305	1.8547	1.36747	1.60539
TCONS_00006252	6.97103	6.20395	3.66494
TCONS_00006133	11.9657	10.6387	16.3241
TCONS_00005977	5.45998	13.0364	1.64164
TCONS_00005930	1.42208	4.05655	1.56024
TCONS_00005868	2.15504	4.10512	7.30866
TCONS_00005858	3.18275	6.10261	4.90623
TCONS_00005837	4.50385	2.34123	5.31086
TCONS_00005836	3.29666	3.25235	8.55051
TCONS_00005832	14.0861	11.877	9.78795
TCONS_00005831	6.18147	6.43995	2.53761
TCONS_00005810	2.69007	2.62542	15.5654
TCONS_00005798	3.57212	2.94079	13.6369
TCONS_00005779	5.69219	10.1755	11.3405
TCONS_00005672	15.226	6.83133	4.78046
TCONS_00005669	1.47634	3.11549	4.78486
TCONS_00005646	11.7911	18.1414	1.70384
TCONS_00005595	8.18182	5.39428	11.7289
TCONS_00005589	15.5451	21.0272	1.9832
TCONS_00005539	5.55965	1.92424	1.73612
TCONS_00005514	4.38833	9.36164	3.14869
TCONS_00005471	15.0927	4.23103	2.66795
TCONS_00005469	14.0218	2.63213	1.23127
TCONS_00005424	2.13365	2.78394	13.1843
TCONS_00005368	17.7487	11.5301	11.4449
TCONS_00005364	5.42914	21.1166	15.0361
TCONS_00005339	4.62703	10.1842	4.57616
TCONS_00005338	19.7922	14.6705	8.04825
TCONS_00005335	2.36666	5.63892	9.19408
TCONS_00005334	12.1522	8.67638	10.9441
TCONS_00005286	10.9354	16.6986	3.18486
TCONS_00005232	2.46602	7.20296	12.5123
TCONS_00005219	2.90627	10.0538	7.8101
TCONS_00005166	2.61199	3.22162	2.25243
TCONS_00005130	5.87003	4.10901	4.51527
TCONS_00005106	1.91146	1.99403	1.44647
TCONS_00005096	2.50628	2.6946	1.66745
TCONS_00005049	2.82573	9.19984	9.37199
TCONS_00005048	3.65204	23.564	15.9424
TCONS_00004813	8.24329	7.78696	5.57936
TCONS_00004797	3.1538	9.67002	1.66451
TCONS_00004784	8.63486	5.03312	4.46508
TCONS_00004764	10.6773	1.5267	1.20867
TCONS_00004758	3.66203	1.90417	6.64853
TCONS_00004757	5.97238	8.06484	12.0978
TCONS_00004756	11.1331	5.3212	2.51177
TCONS_00004754	3.81559	1.76829	3.5085
TCONS_00004742	1.56194	1.47396	1.47329
TCONS_00004734	1.23531	2.25132	4.87104
TCONS_00004729	11.0102	20.6205	18.127
TCONS_00004723	2.28057	3.43882	1.23604
TCONS_00004659	2.62378	5.78851	2.78542
TCONS_00004576	13.6665	1.94749	2.16463
TCONS_00004570	1.8962	7.97435	4.95416
TCONS_00004532	15.3787	17.2127	3.76575
TCONS_00004485	4.42871	6.17343	3.38813
TCONS_00004472	2.0672	5.44504	2.43217
TCONS_00004413	3.861	12.5287	10.4518
TCONS_00004341	5.4313	4.14661	5.03291
TCONS_00004339	5.95647	6.02811	2.72929
TCONS_00004338	6.76394	7.76754	1.34
TCONS_00004289	13.9722	3.47585	3.40264
TCONS_00004288	6.24694	3.52465	3.94238
TCONS_00004284	9.40232	8.46606	6.8843
TCONS_00004273	3.31949	2.55622	1.87365
TCONS_00004269	19.9533	17.8639	20.6773
TCONS_00004266	20.6983	9.03368	3.35587
TCONS_00004225	3.56795	5.76447	2.0651
TCONS_00004213	2.4871	11.0437	11.3902
TCONS_00004189	5.94635	17.4744	15.6524
TCONS_00004188	6.35579	13.414	13.121
TCONS_00004184	6.37805	18.2341	13.3922
TCONS_00004116	19.7821	24.1318	9.01294
TCONS_00004089	4.79522	12.7415	4.88688
TCONS_00004050	2.75476	1.62007	1.41312
TCONS_00003978	8.27349	12.7373	12.556
TCONS_00003772	11.4357	7.0972	4.67705
TCONS_00003755	22.3073	24.2927	15.6075
TCONS_00003722	3.38182	4.5457	1.97008
TCONS_00003633	24.1022	15.8423	10.4271
TCONS_00003614	18.3618	15.7509	1.72863
TCONS_00003485	5.48857	18.4219	8.87928
TCONS_00003479	17.8622	4.97874	10.3446
TCONS_00003445	19.1844	1.73167	1.81343
TCONS_00003354	1.97483	4.77334	2.49507
TCONS_00003346	5.34827	6.44635	4.69921
TCONS_00003299	14.5182	21.232	6.62881
TCONS_00003287	7.85597	5.77937	2.21323
TCONS_00003257	3.93687	1.17713	4.27647
TCONS_00003203	7.03502	6.31377	6.05174
TCONS_00003153	3.53256	9.86976	5.17023
TCONS_00003129	5.12818	7.08247	7.1142
TCONS_00002974	7.80482	4.60561	1.96775
TCONS_00002861	14.069	22.7334	23.8028
TCONS_00002859	12.396	4.26298	1.79309
TCONS_00002851	3.45574	1.86848	1.51936
TCONS_00002690	5.87598	1.941	2.47107
TCONS_00002658	6.42089	6.98031	5.20483
TCONS_00002603	6.77462	7.10794	5.73871
TCONS_00002576	16.5597	10.4133	7.21551
TCONS_00002575	5.29032	5.67574	6.2777
TCONS_00002567	3.2224	4.052	1.56982
TCONS_00002565	1.609	5.39422	2.24922
TCONS_00002553	4.97789	11.8979	8.05221
TCONS_00002404	1.36877	3.00407	1.53172
TCONS_00002397	11.8773	6.41294	3.24628
TCONS_00002349	7.12807	8.09124	6.40013
TCONS_00002195	8.37431	16.5505	9.81206
TCONS_00002124	6.43524	5.32621	4.82487
TCONS_00002032	3.97519	6.9608	8.47017
TCONS_00002029	7.85062	1.38916	3.17965
TCONS_00002028	4.05614	6.85005	6.5953
TCONS_00002021	18.9931	19.1447	1.55505
TCONS_00001910	6.5145	12.0885	4.03877
TCONS_00001814	8.98581	8.28185	8.75519
TCONS_00001799	3.20248	22.6127	19.0515
TCONS_00001798	1.42795	12.9812	20.0978
TCONS_00001796	2.13403	1.76344	2.50947
TCONS_00001600	7.54786	7.69547	3.52893
TCONS_00001583	7.71034	2.22921	1.94905
TCONS_00001557	4.11493	3.6865	2.57694
TCONS_00001547	5.07906	8.22613	2.70417
TCONS_00001535	3.30441	6.4178	4.47614
TCONS_00001529	7.44953	1.21187	1.48247
TCONS_00001493	13.7557	2.72967	2.03913
TCONS_00001476	8.28448	21.4258	16.9198
TCONS_00001431	2.76979	3.75429	2.39987
TCONS_00001330	17.9117	8.96119	3.18668
TCONS_00001308	5.4177	5.83245	5.16611
TCONS_00001145	1.77811	4.06099	2.83887
TCONS_00001133	1.5733	2.2234	2.0291
TCONS_00001119	8.20944	1.62539	1.36453
TCONS_00001118	4.83253	2.54229	1.39126
TCONS_00001066	4.95571	3.53113	3.42559
TCONS_00001065	4.72151	4.27698	1.46112
TCONS_00001029	4.9311	1.49337	7.59731
TCONS_00001024	1.15342	2.70712	1.28787
TCONS_00000943	1.95892	2.5483	1.7238
TCONS_00000869	3.31849	2.53135	1.8269
TCONS_00000802	13.7025	1.97065	1.51407
TCONS_00000746	10.5874	4.09947	4.89427
TCONS_00000732	21.5293	11.4636	4.10939
TCONS_00000731	1.64563	2.00857	2.05649
TCONS_00000729	7.08617	2.10127	4.74142
TCONS_00000680	1.61414	6.63486	8.94494
TCONS_00000676	4.73395	6.02017	10.0287
TCONS_00000658	7.60703	9.52233	9.17669
TCONS_00000648	12.0992	18.4679	21.4185
TCONS_00000617	1.70306	3.8012	3.59861
TCONS_00000532	21.5191	6.20892	2.92882
TCONS_00000513	6.41616	7.48048	6.9385
TCONS_00000465	6.48148	2.99232	4.94277
TCONS_00000406	3.63884	6.95354	4.71317
TCONS_00000402	6.65344	21.5098	19.7625
TCONS_00000388	6.38212	4.87439	2.91419
TCONS_00000387	3.58052	2.38437	5.47074
TCONS_00000170	21.6749	20.1838	18.8548
TCONS_00000101	14.2124	14.4638	13.0057
TCONS_00000100	13.0828	14.8246	9.72231
TCONS_00000094	1.41245	2.05181	2.62082
TCONS_00000042	2.81924	5.90659	7.46102
TCONS_00022612	5.51441	1.77022	0.139004
TCONS_00022479	3.28517	1.27567	0.685483
TCONS_00022281	6.43911	1.66906	1.06466
TCONS_00022276	10.0233	3.5968	0.26325
TCONS_00022244	4.65122	3.39991	0.143197
TCONS_00022227	2.20356	1.16402	0
TCONS_00022212	1.61777	1.14373	0.629957
TCONS_00022167	9.44571	7.23337	0.383105
TCONS_00022026	3.2422	1.70455	0.615598
TCONS_00021885	3.6568	1.96031	0.986818
TCONS_00021876	14.2365	1.18839	0
TCONS_00021873	11.8908	4.41221	0
TCONS_00021797	12.0891	3.16562	0.963499
TCONS_00021758	11.7723	3.06147	0
TCONS_00021721	6.63497	2.67878	0.084261
TCONS_00021478	3.30567	1.2006	0.440242
TCONS_00021087	6.6183	3.09708	1.00221
TCONS_00020564	20.5963	1.83897	0.058715
TCONS_00020527	11.1849	1.46803	0
TCONS_00020526	22.4544	5.73829	0
TCONS_00020345	18.4927	11.2538	0.425495
TCONS_00020162	5.39494	1.64351	0
TCONS_00020065	13.1365	2.87246	0.125082
TCONS_00020029	2.97964	1.41105	0.204502
TCONS_00019986	7.15945	2.39192	0.0706665
TCONS_00019785	6.55611	5.32672	0.141216
TCONS_00019367	3.63485	5.32917	0
TCONS_00019134	1.15898	2.03339	1.00913
TCONS_00019110	7.1657	3.38565	0.390803
TCONS_00018952	13.0648	1.88182	1.02686
TCONS_00018949	12.3246	3.84348	0.295613
TCONS_00018591	9.00413	12.9474	0.831725
TCONS_00018464	2.09323	1.64227	0.397739
TCONS_00018176	4.63838	1.26943	0.574893
TCONS_00018158	4.60724	2.23456	0.761911
TCONS_00018123	11.1638	1.57144	0.0557405
TCONS_00018022	10.52	2.39241	0.0391435
TCONS_00017901	5.52415	2.64721	0.15554
TCONS_00017899	5.8898	4.09688	0.994331
TCONS_00017722	1.55264	1.79434	0.435686
TCONS_00017695	4.34017	2.2171	0
TCONS_00017683	17.3946	1.54836	0
TCONS_00017426	16.1835	4.6582	0.280217
TCONS_00017333	16.3086	1.34444	0
TCONS_00017330	3.21316	2.7427	0.488681
TCONS_00017302	2.43535	1.19696	0.472345
TCONS_00017240	10.5972	2.97132	1.05158
TCONS_00016744	3.25102	1.25197	0.582445
TCONS_00016734	9.04096	2.31054	0
TCONS_00016719	20.0065	12.5228	0.614521
TCONS_00016568	20.6203	3.18723	0.682268
TCONS_00016555	16.0892	1.2582	0
TCONS_00016257	4.31949	2.73079	1.08558
TCONS_00016246	12.8492	4.87294	1.04676
TCONS_00016141	8.37296	1.97143	0
TCONS_00016102	2.36545	2.01953	0.69339
TCONS_00016059	1.65741	1.39603	0.838124
TCONS_00016041	6.93702	2.38282	0.0926265
TCONS_00015824	5.77871	1.35892	0
TCONS_00015582	6.92299	10.7927	0.627849
TCONS_00015510	8.58444	1.17111	0.374947
TCONS_00015339	3.34963	1.42767	0
TCONS_00015317	4.69034	2.92854	0.271205
TCONS_00015161	14.714	2.11108	0.243878
TCONS_00015134	11.5444	4.50698	0.870213
TCONS_00015128	4.80447	1.44717	0.891309
TCONS_00015124	16.7078	2.70857	0.428773
TCONS_00015122	4.77999	7.42778	0.82807
TCONS_00015119	3.16367	3.23881	0.472145
TCONS_00015103	18.2015	3.11502	0.395691
TCONS_00014952	14.2212	4.49634	0.855742
TCONS_00014616	5.84563	1.42145	0.671629
TCONS_00014552	5.08203	1.55505	0.225368
TCONS_00014549	3.72374	2.99755	0.341091
TCONS_00014471	1.29591	1.88602	0.360772
TCONS_00014438	1.30426	2.56438	0.754899
TCONS_00014421	11.7093	1.95304	0.887671
TCONS_00014125	4.54721	1.96054	0.341081
TCONS_00014126	9.54806	2.48996	0.146898
TCONS_00014004	4.34683	1.33781	0.0480815
TCONS_00013989	13.4152	11.9048	0.79079
TCONS_00013917	6.28962	5.58603	0
TCONS_00013892	19.8536	2.14362	0
TCONS_00013447	6.93517	1.85294	0.080561
TCONS_00013210	3.18037	8.18039	0.916155
TCONS_00013063	6.70434	1.32793	0.066265
TCONS_00012732	23.4398	3.04268	0
TCONS_00012704	8.79617	2.70394	0.723124
TCONS_00012689	2.25447	2.04969	0.433229
TCONS_00012653	13.7116	3.68182	0.186127
TCONS_00012550	15.9636	6.45378	0.778752
TCONS_00012479	4.05113	1.34445	0.677553
TCONS_00012348	3.49085	1.25678	1.02056
TCONS_00012329	11.7055	1.50813	0.199526
TCONS_00012130	6.27616	1.18028	0.158931
TCONS_00012093	4.47384	1.71455	0.336209
TCONS_00012067	10.2801	1.76442	0
TCONS_00012034	1.53216	3.0367	1.01569
TCONS_00011996	1.5279	3.50182	0.691381
TCONS_00011965	4.7219	3.59165	0.375854
TCONS_00011698	1.48938	2.53814	0.74337
TCONS_00011214	8.57126	1.81079	0.710838
TCONS_00011152	11.3816	5.08229	1.01827
TCONS_00011113	6.9983	3.5291	0.179457
TCONS_00010810	7.92018	4.67892	1.04512
TCONS_00010371	8.61257	1.29962	0
TCONS_00009848	4.67392	2.89258	0.760723
TCONS_00009641	14.4445	2.12904	0.418388
TCONS_00009602	5.1405	8.98759	0.675753
TCONS_00009536	5.64987	1.43579	0.210065
TCONS_00009537	5.85377	2.36343	0
TCONS_00009509	5.54993	1.86091	0.67955
TCONS_00009504	2.4164	1.46423	0.356337
TCONS_00009474	2.31362	1.55385	0.856326
TCONS_00009399	6.48204	1.1736	0
TCONS_00009351	2.75017	1.35922	0
TCONS_00009275	7.06192	2.02473	0.985391
TCONS_00009126	14.1718	8.7038	0
TCONS_00008996	2.52553	1.80633	1.03426
TCONS_00008777	4.71284	2.29925	1.08548
TCONS_00008614	17.9974	1.41677	0.942432
TCONS_00008498	2.07416	3.02395	0.346797
TCONS_00008454	4.38777	2.088	0.225378
TCONS_00008331	1.60507	1.11908	0.0999815
TCONS_00008277	2.18224	1.89679	0.996247
TCONS_00007897	3.47285	2.80585	0
TCONS_00007562	1.23345	1.34902	0.541459
TCONS_00007379	1.78875	8.5929	0.437049
TCONS_00007374	7.16077	4.49302	0.46963
TCONS_00007334	18.2712	17.3283	0.514041
TCONS_00007260	16.3248	1.55418	0.10576
TCONS_00007242	7.70146	4.68271	0.993361
TCONS_00007239	11.6671	1.80194	0
TCONS_00007237	16.336	1.53083	0.983136
TCONS_00007027	3.76589	2.77652	0
TCONS_00006980	14.5788	8.46993	1.08525
TCONS_00006933	3.16704	1.46281	0.633169
TCONS_00006853	6.58328	5.77575	0.996456
TCONS_00006809	12.5143	2.5451	0.854048
TCONS_00006783	21.7705	4.22113	0.130681
TCONS_00006752	20.8923	2.0678	0
TCONS_00006715	7.73403	1.76128	0.230498
TCONS_00006360	2.41753	1.61847	0.349509
TCONS_00006285	2.06718	1.26864	0.882463
TCONS_00006251	17.2777	2.21709	0.789594
TCONS_00005867	2.34038	1.41345	0.328844
TCONS_00005542	4.92638	2.55207	1.02026
TCONS_00005474	2.07161	3.73006	0.808497
TCONS_00005473	5.25562	1.75711	0
TCONS_00005401	1.19315	2.19082	0.450372
TCONS_00005315	7.67522	1.48252	0.442694
TCONS_00005186	8.99123	2.83291	0.525654
TCONS_00005183	2.78637	6.05065	0.522123
TCONS_00005178	19.6762	2.22868	0.202263
TCONS_00005155	23.3075	2.69371	0
TCONS_00005152	20.8058	2.18542	0.0401015
TCONS_00005151	8.11189	2.74783	0.095
TCONS_00005121	17.429	2.12481	0.0079335
TCONS_00005116	10.2487	3.96166	0.431941
TCONS_00005101	23.2071	10.8035	0.964407
TCONS_00004919	9.34243	2.00124	0.176834
TCONS_00004850	10.3605	6.95261	0.141042
TCONS_00004776	3.17483	1.3865	0.325228
TCONS_00004762	1.49979	1.7859	0.838199
TCONS_00004575	4.6198	1.77822	0.701551
TCONS_00004304	6.52138	1.26564	0.137911
TCONS_00004119	14.3483	6.22881	0.546216
TCONS_00004118	9.07852	4.26398	0.480015
TCONS_00004117	5.06903	1.56274	0.268533
TCONS_00003894	1.16526	1.81917	0.633158
TCONS_00003723	5.39665	5.17553	1.03525
TCONS_00003441	13.7582	1.8842	0.309651
TCONS_00003386	6.91799	1.82992	0.978141
TCONS_00003017	3.12276	3.34171	0.905412
TCONS_00002637	19.7059	3.44843	0.229514
TCONS_00002579	5.15935	1.61373	0
TCONS_00002563	2.44614	2.20949	0
TCONS_00002396	15.7283	6.65991	0.679793
TCONS_00002153	8.50234	1.77225	1.08319
TCONS_00002040	2.40653	2.20493	0.617277
TCONS_00001989	15.9395	2.6139	0
TCONS_00001823	5.69423	1.3465	0.635319
TCONS_00001792	1.47327	1.11991	0.671674
TCONS_00001585	12.6173	7.28439	0.44124
TCONS_00001502	2.42094	2.94	0
TCONS_00000966	1.5701	1.32011	0
TCONS_00000795	4.23198	2.11857	0
TCONS_00000604	12.4549	1.47716	0.592684
TCONS_00000517	1.95784	1.39382	0.724028
TCONS_00000496	15.2668	1.73719	0.243034
TCONS_00000453	1.95387	3.19926	0.774068
TCONS_00000403	12.0869	4.12497	0.337785
TCONS_00000367	13.1109	1.78967	0.0934075
TCONS_00000364	6.52057	1.24317	0
TCONS_00000274	16.3185	1.43412	0.046738
TCONS_00022558	4.83042	1.03394	2.44627
TCONS_00022128	2.41988	1.04284	4.17884
TCONS_00021886	2.48547	0.879517	1.16737
TCONS_00021794	3.98792	0.956078	1.45307
TCONS_00020306	1.31257	0.977896	1.84769
TCONS_00020135	2.22229	0.917312	1.89753
TCONS_00019535	1.403	0.973894	1.33779
TCONS_00019523	2.47855	0.757982	1.29915
TCONS_00018547	1.96573	0.376866	4.85216
TCONS_00017296	4.32127	0.385954	2.88354
TCONS_00015900	6.55742	0.903942	4.03635
TCONS_00012969	2.70957	0.682741	1.16742
TCONS_00011114	4.14535	0.495334	1.28394
TCONS_00009189	1.16772	1.03298	1.33633
TCONS_00008462	1.89425	1.0274	1.12598
TCONS_00007792	2.10129	0.677964	6.98124
TCONS_00007720	1.16029	0.893703	3.95008
TCONS_00007438	3.16884	0.717351	1.82182
TCONS_00005530	18.286	0.269321	2.8926
TCONS_00005055	5.05059	0.928944	1.13759
TCONS_00004722	2.63123	1.0243	2.21668
TCONS_00004337	1.57913	0	3.51226
TCONS_00004110	1.75047	0.972186	10.0366
TCONS_00003523	1.44274	1.01733	4.3856
TCONS_00003522	1.51939	0.421203	1.7313
TCONS_00002877	2.03752	0.560301	4.7349
TCONS_00001820	4.45349	0	1.95826
TCONS_00022609	1.56307	0.655446	0.240726
TCONS_00022605	1.15409	0.591295	0.593357
TCONS_00022541	15.3552	1.03448	0.27595
TCONS_00022392	3.02542	0.446971	0.173401
TCONS_00022268	1.63291	0.1461	0
TCONS_00022242	1.15757	0.346622	0.167349
TCONS_00022236	6.94979	0.28195	0
TCONS_00022234	11.8369	1.08015	0.351344
TCONS_00022226	12.9918	0.796411	0.135716
TCONS_00022216	1.20132	0	0
TCONS_00022170	1.13827	0.883795	0.905595
TCONS_00022013	2.06354	0.112683	0.137355
TCONS_00021875	12.8903	0.909605	0.378632
TCONS_00021874	19.3615	1.05447	0.0310285
TCONS_00021811	2.60821	0.987958	0.0928815
TCONS_00021775	1.20275	0	0
TCONS_00021350	1.70287	0.410423	0.0208205
TCONS_00021304	3.25651	0.728707	0.253649
TCONS_00020818	10.839	1.08224	0.0849305
TCONS_00020468	1.74193	0.599542	0.568716
TCONS_00020406	1.14343	0.095181	0
TCONS_00020344	5.74677	0.8136	0
TCONS_00020292	1.66371	0.890634	0.820153
TCONS_00020153	1.89979	0	0
TCONS_00020082	3.2026	0	0
TCONS_00020026	1.2141	0.538118	0.479691
TCONS_00019895	7.02859	0.967681	0
TCONS_00019894	3.90551	0.42845	0.026076
TCONS_00019488	8.8468	0.974472	0.0153415
TCONS_00019476	1.56465	0.220716	0.236138
TCONS_00019435	4.47844	0.578773	0.133649
TCONS_00019147	1.685	0.98143	0.965735
TCONS_00019023	3.01211	0.348004	0
TCONS_00018922	1.36351	0.227469	0
TCONS_00018666	1.86238	0.0631215	0.196634
TCONS_00018459	2.60079	0.300916	0
TCONS_00018348	4.71188	0.854726	0.112351
TCONS_00018251	1.17875	0	0
TCONS_00018182	2.32608	0.904725	0.138898
TCONS_00017950	1.761	0.165346	0.0548575
TCONS_00017561	3.59306	0.276274	0
TCONS_00017543	1.29694	0.515805	0
TCONS_00017463	1.4335	0.629769	0
TCONS_00017442	2.21451	0.686002	0.105841
TCONS_00017390	3.85855	0.869334	0.693913
TCONS_00017334	4.15241	0.894575	0
TCONS_00017300	16.8651	5e-07	0
TCONS_00017299	7.27806	0.91939	0
TCONS_00017239	3.2411	0	0
TCONS_00017214	2.19244	0.769925	0.0962495
TCONS_00017208	1.25729	0	0
TCONS_00017144	1.12989	0.990462	0.9625
TCONS_00017135	4.98716	0.951879	0.172888
TCONS_00017134	3.59269	0.465137	0
TCONS_00017102	1.35577	0.892921	0.44627
TCONS_00016986	3.23807	0	0
TCONS_00016959	2.60987	0.240654	0
TCONS_00016948	1.15143	1.00924	0.302901
TCONS_00016928	1.24443	0.137984	0.0352555
TCONS_00016687	5.34085	0.566279	0
TCONS_00016560	2.8691	0	0
TCONS_00016559	10.8636	1.03909	0.145698
TCONS_00016558	3.73398	0.441084	0
TCONS_00016554	17.3826	0.865606	0
TCONS_00016507	11.9219	0.198004	0.117068
TCONS_00016386	2.07255	0.655628	0
TCONS_00016381	2.25001	0.155197	0
TCONS_00016361	3.40427	0.794884	0.483232
TCONS_00016289	1.68743	0.301609	0
TCONS_00016064	1.879	0.0507225	0
TCONS_00016031	4.80901	0.539489	1.08367
TCONS_00015903	3.41281	0.739377	0
TCONS_00015902	3.30357	0	0.336855
TCONS_00015483	1.59147	0	0.917911
TCONS_00015419	6.00967	0.339384	0
TCONS_00015319	2.7195	0.50487	0.20659
TCONS_00015268	11.3204	0.785812	0.558405
TCONS_00014651	2.27742	0.857625	0.364416
TCONS_00014470	3.688	1.0755	0.255052
TCONS_00014414	6.23836	0.238901	0
TCONS_00014413	11.4912	0.811544	0
TCONS_00014412	1.7958	0.167611	0
TCONS_00014410	1.5164	0.045913	0
TCONS_00014390	2.36444	0	0
TCONS_00014223	16.5451	0.60241	0.118519
TCONS_00014141	1.76401	0.174221	0.299159
TCONS_00013854	6.53436	0.743301	0.331691
TCONS_00013843	1.41577	0.895606	0.512056
TCONS_00013673	2.03924	0.930427	0.02719
TCONS_00013625	8.35141	0.781176	0.087751
TCONS_00013270	1.61873	0.797245	0.367518
TCONS_00013206	4.9812	0.417382	0.22405
TCONS_00013191	1.62252	0.922997	0.726195
TCONS_00013149	2.19959	0.234143	0
TCONS_00013103	4.94789	0.558532	0.0478795
TCONS_00013100	6.86969	1.02607	0.0313965
TCONS_00013064	1.69687	0.0524245	0
TCONS_00012897	2.3957	0.329873	0
TCONS_00012846	4.47099	0.577175	0.263726
TCONS_00012828	3.39644	1.05868	0
TCONS_00012649	5.05412	0.190061	0
TCONS_00012496	1.66561	0.126585	0.208918
TCONS_00012014	3.47155	0.663533	0
TCONS_00012006	1.89873	0.676535	1.08693
TCONS_00011999	17.6552	0	0.456298
TCONS_00011997	3.2905	0.562029	0
TCONS_00011779	1.58371	0.804596	0.463833
TCONS_00011777	3.65789	0.714119	0
TCONS_00011647	20.3516	0	0
TCONS_00011573	6.78918	0.78723	0
TCONS_00011147	1.22491	0.815244	1.04842
TCONS_00011136	6.78389	0.751606	0.0927875
TCONS_00011104	1.13798	0.214226	0
TCONS_00011050	5.63169	0.451078	0
TCONS_00011025	15.8081	0.513945	0.276853
TCONS_00011024	1.47044	0.416805	0
TCONS_00010789	1.35621	0.520587	0.207425
TCONS_00010624	3.31272	0.086127	0
TCONS_00010566	7.05612	0.443815	0.0823775
TCONS_00010403	1.38611	0.718518	0.767827
TCONS_00010402	2.97858	0.395497	0.712032
TCONS_00010273	1.20992	0	0
TCONS_00010272	2.77472	0.191059	0
TCONS_00010255	2.68076	0.372423	0.151567
TCONS_00010061	5.12238	0	0.134732
TCONS_00009911	5.38895	0.49691	0
TCONS_00009909	1.12317	0.555833	0.343829
TCONS_00009842	3.30969	0.165599	0.0031915
TCONS_00009840	1.2917	0	0.0219235
TCONS_00009839	1.55685	0.42804	0
TCONS_00009838	4.58497	0.141541	0
TCONS_00009788	2.95714	0.577463	0.373351
TCONS_00009693	4.37858	0	0
TCONS_00009675	2.17153	0.151909	0
TCONS_00009659	2.84381	0.183116	0.0782875
TCONS_00009652	2.48671	0.142269	0
TCONS_00009544	1.2094	0.285859	0.176781
TCONS_00009543	1.13884	0.746954	0.380746
TCONS_00009421	1.64855	0.224363	0.613177
TCONS_00009355	3.53336	0.522376	0.148844
TCONS_00009350	2.08149	0.789812	0.178568
TCONS_00009306	4.66245	0.953596	0.445546
TCONS_00009228	6.29563	0.411852	0
TCONS_00009226	4.42651	0.924942	0.409385
TCONS_00008984	3.13773	0.154715	0
TCONS_00008983	4.91466	0.157325	0.254796
TCONS_00008959	1.63875	0	0.106502
TCONS_00008952	5.99514	1.06833	0.111552
TCONS_00008843	2.19314	0.10794	0
TCONS_00008832	4.72686	0.515086	0.086322
TCONS_00008294	1.44791	0.11194	0
TCONS_00007903	1.38605	1.08699	0
TCONS_00007696	4.71181	0.876864	0.183215
TCONS_00007634	6.57245	0.890587	0.102331
TCONS_00007342	1.37789	0.321871	0.21844
TCONS_00007256	2.6021	0	0
TCONS_00007248	2.51747	0	0
TCONS_00007238	4.88008	0.934874	0.10978
TCONS_00007115	1.90531	0.160952	0.182351
TCONS_00006975	3.14279	0.985831	0
TCONS_00006914	1.20748	0.903253	0.862531
TCONS_00006796	6.18268	0.520722	0.0478045
TCONS_00006784	6.00672	0.422376	0.206111
TCONS_00006751	5.10271	0.55732	0
TCONS_00006344	2.33363	0	0
TCONS_00006341	2.95374	0.708581	0.318466
TCONS_00006304	23.1398	0.873472	0
TCONS_00006303	3.91198	0.69558	0
TCONS_00006289	3.93144	0.910767	0
TCONS_00006144	2.38177	0.0947105	0
TCONS_00006125	3.81558	1.09313	0.494726
TCONS_00006124	2.76865	0.55764	0.47327
TCONS_00006044	3.00888	0	0
TCONS_00006013	7.01679	0.369622	0.091009
TCONS_00005917	2.76235	0.296772	0
TCONS_00005735	3.42948	0.290633	0.625009
TCONS_00005686	2.7557	0	0
TCONS_00005543	2.10733	0.229219	0
TCONS_00005509	1.13049	0.171826	0.086538
TCONS_00005470	1.53471	0.662382	0.535581
TCONS_00005294	4.80241	0.423675	0.27076
TCONS_00005257	5.60514	0.386001	0
TCONS_00005122	1.13495	0.159504	0
TCONS_00004901	1.28074	0.0510515	0.671201
TCONS_00004895	3.22633	0.768169	0.047566
TCONS_00004856	1.80651	0.803605	0.215367
TCONS_00004809	1.91121	0.50298	0.016532
TCONS_00004791	1.1863	0.13178	0
TCONS_00004755	1.41293	0.753564	0
TCONS_00004724	5.86768	0.314667	0.984479
TCONS_00004646	4.94991	0.241245	0.668694
TCONS_00004385	4.19725	0.397411	0
TCONS_00004328	2.33829	0.87159	0.349794
TCONS_00004329	5.89322	0.480096	0.1985
TCONS_00004244	5.85946	1.04805	0.410222
TCONS_00004052	4.36744	0.673412	0
TCONS_00004051	2.52295	0	0
TCONS_00003842	2.80485	0.0820695	0
TCONS_00003634	1.20712	0.459796	1.03531
TCONS_00003597	1.54872	0	0
TCONS_00003519	4.48053	0.533326	0
TCONS_00003413	4.82226	0.218382	0
TCONS_00003380	2.72113	0.581573	0
TCONS_00003356	2.5884	0	0
TCONS_00003347	1.1183	0.188075	0.143221
TCONS_00003097	1.60006	0.874948	0.0481455
TCONS_00003020	13.3872	0.502402	0
TCONS_00002868	23.3078	1.01869	0.154301
TCONS_00002797	6.37601	0.506996	0
TCONS_00002691	1.16284	0	0
TCONS_00002560	15.5701	0	1.02206
TCONS_00002437	2.20874	0.77017	0.0547005
TCONS_00002419	8.4727	1.01463	0.0747765
TCONS_00002340	1.22629	0	0
TCONS_00002328	1.47082	0.118988	0.336774
TCONS_00002070	13.5174	0.829914	0
TCONS_00002035	1.31945	0.356819	0.167608
TCONS_00001914	3.68656	0.385305	0
TCONS_00001912	2.50671	0.22838	0.398966
TCONS_00001901	1.98532	0.118526	0.0691065
TCONS_00001874	1.57396	0.757737	0.329624
TCONS_00001844	2.97926	0.252238	0
TCONS_00001481	1.81022	0.405207	0
TCONS_00001318	3.83852	0.489847	0
TCONS_00001317	5.73721	0.716054	0
TCONS_00001316	5.16795	0.0756315	0.222345
TCONS_00001315	6.04922	0	0
TCONS_00001298	2.10289	0.696098	0.53771
TCONS_00001212	1.61312	0	0
TCONS_00001129	15.56	0	0
TCONS_00001128	1.35414	0.246626	0.43305
TCONS_00000954	6.36938	1e-06	0.784504
TCONS_00000857	1.74543	0.256582	0.039486
TCONS_00000808	2.26735	0	0.642395
TCONS_00000766	2.6674	0	0
TCONS_00000726	3.21782	0.174827	0
TCONS_00000689	14.7507	0.930723	0.121306
TCONS_00000688	9.36397	0.618263	0
TCONS_00000508	7.86139	0.350195	0
TCONS_00000422	2.29386	0	0
TCONS_00000420	11.7855	0	0
TCONS_00000366	1.44796	0.512964	0.918532
TCONS_00000363	4.67436	0.366055	0.679309
TCONS_00000269	1.69344	0.783943	0.098044
TCONS_00000113	3.63854	0.593195	0.406961
TCONS_00000091	2.22841	0	0
TCONS_00000082	1.44182	0.155739	0
TCONS_00000031	2.26862	0.406338	0
TCONS_00000067	5.0187	0.383718	0
TCONS_00022246	0.351912	32.2665	66.8678
TCONS_00013797	0.284754	35.4334	34.7704
TCONS_00007210	0.392704	29.3557	79.4995
TCONS_00013638	0.98787	32.854	62.2941
TCONS_00022168	0.411312	21.3883	32.9051
TCONS_00021890	0.139542	21.0688	31.5864
TCONS_00021889	0.151743	11.2812	30.1707
TCONS_00021809	0.739322	24.0609	48.7621
TCONS_00021808	0.200371	16.0378	46.0411
TCONS_00016201	0.816464	8.01378	32.5939
TCONS_00013421	0.568896	2.4324	24.868
TCONS_00004287	0.10351	2.71768	25.2324
TCONS_00007211	0.0669145	3.67201	29.2418
TCONS_00022602	0	6.29019	1.939
TCONS_00022601	0.146425	4.32668	11.2794
TCONS_00022391	0.002818	16.7351	9.23543
TCONS_00022171	0.065072	7.13141	11.5569
TCONS_00022169	0.128417	8.06438	22.0647
TCONS_00022028	0.859906	1.74824	3.93234
TCONS_00021260	0.678933	2.92943	3.4382
TCONS_00021099	0.540911	2.19679	6.40604
TCONS_00020528	1.03203	4.18749	2.27828
TCONS_00020401	0.946106	1.59454	2.21865
TCONS_00020127	0	3.53836	2.40585
TCONS_00019643	0.788007	2.44988	1.6656
TCONS_00019379	0.926484	2.59098	1.56541
TCONS_00018775	0.360569	1.54391	6.17039
TCONS_00018136	0.27315	2.13577	3.36369
TCONS_00017791	0.018865	2.62737	3.63986
TCONS_00016835	0.903084	1.6575	2.42925
TCONS_00016827	0.649526	1.66017	7.45243
TCONS_00016561	0.62166	1.86514	1.89707
TCONS_00016550	0.229139	1.96564	1.21201
TCONS_00016544	0.242232	9.23186	3.54902
TCONS_00016220	0.474121	1.27522	22.8649
TCONS_00016200	0.166536	3.01119	15.0852
TCONS_00015351	0.415431	13.6602	1.74659
TCONS_00014419	0.710945	1.25486	1.13384
TCONS_00013845	0.340255	3.25	3.70839
TCONS_00013796	0.144847	13.3699	18.6121
TCONS_00013587	0.834855	1.97319	4.73399
TCONS_00013351	0.939673	17.8698	23.0281
TCONS_00013095	0.08844	1.66091	2.52893
TCONS_00013094	0.358698	1.75504	1.68954
TCONS_00013093	0.021468	1.20034	1.8365
TCONS_00012888	0.341127	3.3991	1.36322
TCONS_00012835	0.281195	5.24012	2.20767
TCONS_00012584	0.145118	7.2615	7.21211
TCONS_00012075	0.692298	3.65277	3.19823
TCONS_00011978	0.823186	1.95706	1.42293
TCONS_00011966	0	4.04707	12.028
TCONS_00011775	0.099401	1.61944	11.5227
TCONS_00011748	0.390519	9.14022	2.05403
TCONS_00011263	0.757219	1.61074	1.30116
TCONS_00011032	0.149332	3.0809	2.91748
TCONS_00010804	0.994137	3.11552	2.02911
TCONS_00010806	0.856739	3.44136	2.15578
TCONS_00010805	0.527564	3.46047	5.91952
TCONS_00010794	0.327063	1.70456	1.22705
TCONS_00010792	0.961175	4.75496	1.81004
TCONS_00010784	1.02575	2.39483	2.38137
TCONS_00010303	0.737537	1.1153	3.56415
TCONS_00009877	0.998213	1.32592	4.9561
TCONS_00009678	0	3.59019	3.48324
TCONS_00009499	0.189621	1.19202	8.76574
TCONS_00009498	0.892643	2.81319	12.0091
TCONS_00009495	0.623031	4.20951	5.75004
TCONS_00009290	0.887818	1.48378	1.6294
TCONS_00008927	0.587166	2.40709	1.48915
TCONS_00008083	0.176611	2.29763	10.362
TCONS_00008082	0.742178	4.03943	4.24085
TCONS_00008081	0	6.23149	13.0889
TCONS_00007364	0.772078	4.20936	1.58939
TCONS_00007278	0.102585	1.77067	15.5827
TCONS_00007277	0.519586	2.88722	21.1764
TCONS_00006687	0	5.36902	8.31946
TCONS_00006002	0.930128	2.78106	5.74617
TCONS_00005709	0.395798	2.54911	5.28208
TCONS_00005690	0.792987	1.20442	2.0843
TCONS_00005363	0.428266	1.66755	1.21596
TCONS_00005332	0.915392	1.50943	4.90225
TCONS_00004931	0	12.2015	4.37028
TCONS_00004902	0.889063	1.6125	1.71334
TCONS_00004357	0.869032	4.24916	5.33155
TCONS_00004286	0	2.84643	6.56505
TCONS_00004285	0.117009	1.58378	21.7705
TCONS_00004283	1.03367	1.79203	2.47013
TCONS_00003355	0.787786	2.73336	1.36932
TCONS_00002772	0.993489	6.01736	6.58884
TCONS_00002602	0.202537	1.28645	2.05885
TCONS_00001618	0.714573	2.43132	2.05094
TCONS_00001588	0.810084	1.46191	3.4156
TCONS_00001543	0.446249	1.58727	2.03629
TCONS_00001209	0.951983	1.81223	2.22463
TCONS_00001010	1.01133	2.08475	3.21273
TCONS_00000777	0.102756	11.83	13.7516
TCONS_00000776	0.269064	16.8774	20.1163
TCONS_00000730	0.998198	1.64332	4.22199
TCONS_00000679	0.540405	4.77647	16.0604
TCONS_00000275	0.518617	1.67675	2.59147
TCONS_00022527	1.03176	1.45406	0.19272
TCONS_00020549	0	2.28836	0.23429
TCONS_00018135	0.665851	2.48581	0.973091
TCONS_00018035	0.846647	3.87234	0.63462
TCONS_00017109	0.167245	1.42425	0.077865
TCONS_00016608	0	1.42166	0
TCONS_00016551	0	1.11645	0.493298
TCONS_00016520	0.72445	1.6488	0.83805
TCONS_00013239	1.07083	1.57284	1.0771
TCONS_00013146	0.642876	1.11899	0.508144
TCONS_00012591	0.475684	3.22683	0.96762
TCONS_00011987	0	1.27848	0
TCONS_00011171	0.684308	1.16061	0.258643
TCONS_00010032	0.803764	2.17382	0
TCONS_00008583	0.764756	1.58186	0.999319
TCONS_00007889	0.874356	2.07097	0
TCONS_00006879	0.847127	2.11576	0.701889
TCONS_00006854	1.014	1.16544	1.09407
TCONS_00006227	0	3.62199	0
TCONS_00001132	0	1.99083	0
TCONS_00000424	0.820974	1.2333	1.09765
TCONS_00000106	0	1.17236	0
TCONS_00000020	0.802206	2.95215	0.772214
TCONS_00000002	0.278833	1.95967	0.311218
TCONS_00000014	0.388705	2.51587	0.754387
TCONS_00022606	0.935214	0.973831	1.1613
TCONS_00022600	0	0.700978	1.1208
TCONS_00022463	0.916726	0.890798	2.64894
TCONS_00021942	0.844529	0.999626	3.08446
TCONS_00020817	0	0	1.52507
TCONS_00020659	0	1.09838	14.0305
TCONS_00019847	0.254941	0.317899	1.23529
TCONS_00017792	0.106975	1.02436	1.75018
TCONS_00017421	0.248128	0.385678	1.80377
TCONS_00016829	0.848615	0.848868	1.7522
TCONS_00016547	0.547906	0	2.09123
TCONS_00016529	0	0.669373	2.65014
TCONS_00016127	0.506674	0.552891	1.51119
TCONS_00013865	0.091026	0.588601	2.47363
TCONS_00013039	0.668564	0	2.23543
TCONS_00012627	0.252174	0.793044	1.33909
TCONS_00012453	0	0	2.39971
TCONS_00011768	0.688573	0.393762	2.35555
TCONS_00009496	0.255001	0	2.50695
TCONS_00008831	1.01971	1.05216	2.35334
TCONS_00008367	0.639237	0.600646	1.43382
TCONS_00007901	0.871184	0.948197	4.5333
TCONS_00007206	0.43692	0.36419	2.70034
TCONS_00006750	0.69001	0.858455	1.95445
TCONS_00006342	0.576691	0.737167	3.47583
TCONS_00006142	0.710639	0.814851	1.72288
TCONS_00006055	0	0.554991	3.75048
TCONS_00004810	0.201209	0.364792	2.04881
TCONS_00003195	0	0	1.40519
TCONS_00002531	1.01429	0.409093	4.74996
TCONS_00001982	0	0	1.8919
TCONS_00001873	0	0	1.12433
TCONS_00001648	0.125533	0.07871	1.5928
TCONS_00001603	0.074338	0.498872	1.48816
TCONS_00001031	0.689899	0.307688	16.9398
TCONS_00000775	0	0	2.62659
TCONS_00000771	0.143462	0.126427	3.15305
TCONS_00000727	0.338004	0	1.87409
TCONS_00000681	0.630516	0.720183	2.09018
TCONS_00000485	0.09055	0.539682	23.6781
TCONS_00000157	0	0.473206	1.35297
TCONS_00000212	0	0.0089405	1.2554
TCONS_00022608	0.700116	0.33792	0.177304
TCONS_00022604	0	0	0.048181
TCONS_00022599	0.0140615	0	0.0923925
TCONS_00022597	0.421867	0.116661	0
TCONS_00022596	0.118756	0.136968	0.1233
TCONS_00022591	0.586692	0.955318	0.788741
TCONS_00022590	0.317514	0.282562	0.130616
TCONS_00022585	0.243754	0.168589	0.03571
TCONS_00022584	0.370397	0.393441	0.440009
TCONS_00022583	0.080154	0	0.140671
TCONS_00022580	0.133817	0.193932	0.079524
TCONS_00022507	0.166583	0.223927	0.0858035
TCONS_00022490	0.106491	0.0384875	0.066746
TCONS_00022311	0	0	0
TCONS_00022259	0.515869	0.0602035	0.022966
TCONS_00022232	0.839029	1.07399	1.02749
TCONS_00022087	0.209297	0	0.256362
TCONS_00021967	0.0508515	0.046148	0.0883955
TCONS_00021966	0	0	0
TCONS_00021920	0.811732	0.0658905	0.096024
TCONS_00021892	0.502776	0	0
TCONS_00021877	0.583121	0	0.0234385
TCONS_00021872	0	0	0
TCONS_00021856	0	0	0
TCONS_00021611	0.857654	0	0
TCONS_00021564	0.233468	0	0
TCONS_00021302	0	0	0.137555
TCONS_00021219	0.978742	0.885103	0.311053
TCONS_00021149	0.910182	0.532053	0
TCONS_00020853	0.368172	0	0
TCONS_00020615	0.115473	0	0.241486
TCONS_00020529	0.656507	0.131518	0
TCONS_00020151	0.570462	0.27631	0.650466
TCONS_00020111	0.837814	0.562038	0.298725
TCONS_00020011	0.497235	0	0
TCONS_00019959	0.281382	0.493532	0
TCONS_00019949	0.903464	0.3875	0.0917595
TCONS_00019678	0.78744	0.169475	0
TCONS_00019679	1.04542	0	0
TCONS_00019669	0	0	0
TCONS_00019551	0	0	0
TCONS_00019527	0	0	0
TCONS_00019489	0.109774	0	0.037791
TCONS_00019484	0	0	0
TCONS_00019482	0	0	0
TCONS_00019458	0.605322	0.869693	0
TCONS_00019156	0	0	0
TCONS_00018951	0.546647	0.188307	0
TCONS_00018825	0	0.123767	0
TCONS_00018822	0.258448	0.986293	0.165721
TCONS_00018809	0	0.019841	0
TCONS_00018771	0.188532	0	0
TCONS_00018657	0.965104	0.332658	0.566226
TCONS_00018347	0	0	0
TCONS_00018166	0	0	0.022857
TCONS_00018159	0.066563	0.080735	0.0709405
TCONS_00018124	0.755655	0.835314	0.531883
TCONS_00018116	0	0	0
TCONS_00018032	0	0	0
TCONS_00018013	0.304804	0.322393	0.277712
TCONS_00018012	0.396428	0.837995	0.850468
TCONS_00017965	0.494981	0.152911	0.242733
TCONS_00017661	0.932735	0.49373	0.51035
TCONS_00017562	0.920146	0.247965	0
TCONS_00017389	0	0	0.584244
TCONS_00017387	1.04044	0.742565	0.497968
TCONS_00017319	0.935667	0	0.308565
TCONS_00017318	0.981541	0	0.479488
TCONS_00017270	0.80242	0.548889	0.935707
TCONS_00017269	0.975321	0.127271	0
TCONS_00017238	0.264078	0	0
TCONS_00017201	0.565079	0	0
TCONS_00017200	0.420865	0.167812	0
TCONS_00017103	0.325031	0.535983	0.439932
TCONS_00016984	1.03272	0	0
TCONS_00016887	0	0	0
TCONS_00016797	0.065031	0	0.0580545
[truncated: 268 more rows]
