# Supplementary material for: High-resolution annotation of the mouse preimplantation embryo transcriptome using long-read sequencing
Source: Nat Commun. 2020 May 27;11:2653. doi: 10.1038/s41467-020-16444-w (PMC7253418; doi:10.1038/s41467-020-16444-w)
Supplement: Supplementary file 5 — Supplementary Data 3 [file 41467_2020_16444_MOESM5_ESM.xlsx]

## Sheet: Novel TSS
Supplementary Data 3
Legend: Novel transcripts with high-confidence novel TSSs. Transcripts ID and TPM are shown in sheet. TPM was calculated using Salmon.
Transcript id	2-cell TPM	4-cell TPM	8-cell TPM
TCONS_00021519	37.352	177.875	67.1616
TCONS_00021447	34.4169	44.3397	26.5341
TCONS_00021156	179.568	31.3486	42.8436
TCONS_00021001	68.4816	72.0208	29.6015
TCONS_00020514	54.4258	61.5426	77.1956
TCONS_00020183	97.3862	207.697	312.901
TCONS_00019771	533.609	255.641	269.388
TCONS_00019701	78.3712	168.368	56.5942
TCONS_00019068	109.333	903.149	1187.53
TCONS_00018721	166.102	51.08	33.3746
TCONS_00018097	45.3462	33.4673	29.9605
TCONS_00017869	142.323	77.0014	57.1588
TCONS_00017464	26.6331	147.761	164.696
TCONS_00017349	50.4333	608.969	297.139
TCONS_00017010	123.416	172.607	115.108
TCONS_00017009	35.4289	93.6359	87.5805
TCONS_00015596	229.524	877.648	976.988
TCONS_00015528	43.4656	60.6793	79.1284
TCONS_00014937	51.8459	440.026	819.249
TCONS_00014797	63.3004	87.8116	105.269
TCONS_00014530	220.266	1118.22	1045.48
TCONS_00014354	76.2075	246.028	149.672
TCONS_00013752	105.014	79.8709	191.51
TCONS_00013412	233.063	35.5607	90.0556
TCONS_00013413	139.118	55.1621	109.909
TCONS_00012876	34.2487	66.011	45.1129
TCONS_00012854	61.9752	40.6654	38.7768
TCONS_00012326	38.7216	73.5964	27.154
TCONS_00011130	35.5067	236.757	29.5305
TCONS_00010366	57.7057	49.549	90.264
TCONS_00010160	35.0731	83.413	45.5133
TCONS_00009845	67.737	661.829	568.417
TCONS_00009279	43.377	88.1433	210.957
TCONS_00008607	74.9393	87.4108	44.323
TCONS_00007978	183.258	209.451	199.764
TCONS_00007919	397.682	74.6822	29.1951
TCONS_00007749	32.7888	26.5128	74.5488
TCONS_00007316	44.0001	120.158	45.9828
TCONS_00007268	100.963	322.584	669.493
TCONS_00007186	64.6508	100.812	154.072
TCONS_00007169	64.9065	208.095	101.022
TCONS_00007003	83.6833	319.172	193.116
TCONS_00006670	39.8347	65.1248	82.1463
TCONS_00006318	154.401	183.112	46.5399
TCONS_00006317	1555.43	484.03	705.942
TCONS_00006031	36.9177	150.193	57.4528
TCONS_00005277	252.402	1604.09	346.821
TCONS_00005276	512.657	1765.76	1211.9
TCONS_00004772	44.7814	232.238	381.21
TCONS_00004632	98.1021	311.253	183.981
TCONS_00004448	70.6636	252.254	114.018
TCONS_00004135	37.9315	217.049	209.235
TCONS_00003845	138.742	421.408	415.807
TCONS_00003830	27.159	52.24	37.6849
TCONS_00003080	44.6873	144.782	69.7121
TCONS_00002899	26.7989	64.3716	30.6623
TCONS_00002592	43.3827	146.694	36.9226
TCONS_00002516	52.4229	230.131	194.415
TCONS_00002474	1276.46	6731.25	8116
TCONS_00002472	209.182	638.944	665.276
TCONS_00002473	51.4655	330.411	121.24
TCONS_00002343	54.0903	197.214	331.326
TCONS_00002260	171.84	258.478	260.129
TCONS_00002259	348.948	193.332	181.263
TCONS_00001312	228.095	85.6735	41.5345
TCONS_00000305	47.6705	78.7207	34.0732
TCONS_00021439	134.039	40.411	12.8904
TCONS_00021291	35.2243	185.07	11.7388
TCONS_00020795	49.3965	42.04	25.854
TCONS_00020748	33.4363	60.3689	17.592
TCONS_00019890	90.3073	29.4529	16.6843
TCONS_00019267	175.907	67.6542	11.4691
TCONS_00019144	28.9545	46.9327	10.1177
TCONS_00018887	45.3802	57.8603	17.2879
TCONS_00018886	120.426	50.1957	14.5211
TCONS_00018752	46.8855	61.2192	8.62746
TCONS_00017873	59.5525	38.9035	16.5559
TCONS_00017616	51.0507	93.6485	16.97
TCONS_00017416	58.5422	79.0071	18.9705
TCONS_00016935	94.2829	45.0205	14.501
TCONS_00016144	38.102	37.212	11.9481
TCONS_00015883	35.0027	47.4129	8.50575
TCONS_00015834	30.286	30.3354	13.7265
TCONS_00015398	46.6542	44.506	16.8024
TCONS_00015039	40.5411	28.2405	3.51665
TCONS_00014675	38.8542	44.6103	10.7513
TCONS_00013770	74.8773	33.7648	3.23249
TCONS_00013717	56.4347	26.6513	11.6011
TCONS_00013086	29.1532	37.2712	12.0502
TCONS_00013020	43.8577	73.5193	16.2245
TCONS_00012571	252.592	28.169	2.64104
TCONS_00012156	49.3686	176.284	20.4508
TCONS_00011378	40.8276	35.2859	8.22731
TCONS_00011035	65.1038	64.0509	25.3424
TCONS_00010879	96.7572	37.2617	13.2051
TCONS_00010869	44.342	45.3136	10.6489
TCONS_00010709	36.9404	32.5514	14.2478
TCONS_00007915	114.347	27.3763	7.93705
TCONS_00007215	51.4094	34.9602	18.8993
TCONS_00006485	27.335	95.023	2.486
TCONS_00006322	38.2337	27.2372	18.9315
TCONS_00004792	109.24	31.2477	11.5156
TCONS_00004104	27.1624	47.9922	11.4795
TCONS_00003823	35.2397	38.0331	8.05046
TCONS_00003821	30.8154	75.8476	12.6012
TCONS_00003674	37.7573	50.3123	20.2297
TCONS_00002688	37.575	53.5431	14.2956
TCONS_00001342	28.3368	74.6706	24.7165
TCONS_00001340	50.4893	73.747	21.8317
TCONS_00000316	75.7514	38.7779	12.3503
TCONS_00018598	91.4647	30.633	2.05483
TCONS_00015940	63.9693	42.4943	1.93206
TCONS_00013882	53.4783	97.7958	1.25157
TCONS_00005980	33.214	45.7476	2.05584
TCONS_00021662	59.7275	20.0133	0.645752
TCONS_00018907	31.9004	2.57779	0.193805
TCONS_00018595	30.3002	11.5773	0.0986875
TCONS_00018596	49.0812	19.1516	1.1932
TCONS_00017757	37.5818	4.85807	0.393884
TCONS_00017505	70.7083	18.433	1.71011
TCONS_00016585	34.3107	6.85961	1.36243
TCONS_00016584	80.7852	21.1051	1.56561
TCONS_00016079	141.293	3.67842	0.423615
TCONS_00014710	28.5	4.37737	5e-07
TCONS_00014362	34.3843	6.32459	1.18781
TCONS_00013217	135.29	25.1028	0.103062
TCONS_00011309	46.2026	6.76642	0.572291
TCONS_00010179	60.1011	6.3932	1.3582
TCONS_00009746	29.1143	4.17246	0.50276
TCONS_00009600	95.7634	9.92143	0.0976065
TCONS_00008619	123.73	15.3026	0.972102
TCONS_00007738	27.3319	9.17964	1.10544
TCONS_00007301	57.6657	5.84451	0.269103
TCONS_00007013	27.9993	10.2947	0.186228
TCONS_00006775	174.955	14.2106	2.13064
TCONS_00004409	30.4764	6.12675	0.664598
TCONS_00003427	26.585	3.82829	0.0955805
TCONS_00002913	31.673	8.51558	2.14756
TCONS_00002835	34.4521	23.5151	1.62318
TCONS_00002671	127.191	5.06311	0.589773
TCONS_00001025	30.7872	4.18569	0.951254
TCONS_00000013	26.4558	11.0381	1.87465
TCONS_00020103	34.9919	1.022	4.68779
TCONS_00019445	30.8894	0	0
TCONS_00018908	44.4655	0	0.21506
TCONS_00018909	37.3408	1.20913	0.049081
TCONS_00016690	32.4198	2.26405	0.0206465
TCONS_00010155	27.4068	2.06853	0.531783
TCONS_00009635	31.2857	1.87712	0.487038
TCONS_00009599	57.3396	2.15948	0.239559
TCONS_00009595	34.0055	0.765445	0
TCONS_00005260	52.1437	0.644573	0.106435
TCONS_00004649	44.4897	2.18118	0.103964
TCONS_00013799	55.4785	22.7754	28.089
TCONS_00000843	81.4692	15.7787	27.4428
TCONS_00022576	98.7698	7.57779	3.68589
TCONS_00022396	33.4189	9.43196	2.46749
TCONS_00022322	51.4252	17.7488	3.44588
TCONS_00021955	34.1542	13.6564	3.58744
TCONS_00021034	37.3452	17.825	9.01443
TCONS_00020501	27.0259	8.76048	7.73219
TCONS_00020187	29.3489	6.08708	3.2569
TCONS_00020184	40.5307	15.0733	4.6779
TCONS_00019638	42.9383	8.09132	3.66544
TCONS_00019195	44.5738	10.1297	16.0416
TCONS_00018600	33.6397	21.3787	2.94444
TCONS_00017649	28.155	20.7848	16.3723
TCONS_00016771	33.7617	14.0493	4.35562
TCONS_00016770	34.0749	18.223	5.69464
TCONS_00016254	54.7574	14.5593	11.5832
TCONS_00015599	57.5588	14.041	8.96497
TCONS_00014702	75.8348	22.7217	7.28531
TCONS_00013716	100.829	9.75559	4.35674
TCONS_00013031	30.2256	6.15782	3.65407
TCONS_00012782	39.6921	11.716	7.16723
TCONS_00012362	75.3151	24.3134	4.24154
TCONS_00011812	35.9618	23.3734	2.47315
TCONS_00011791	75.0142	22.4672	8.23397
TCONS_00011037	28.4207	17.484	19.9755
TCONS_00010974	45.2536	10.5161	3.60495
TCONS_00010426	26.89	17.9929	5.45639
TCONS_00009383	42.591	15.7667	5.13204
TCONS_00008869	50.6822	17.1336	7.98482
TCONS_00008706	43.2456	26.3854	3.23545
TCONS_00007688	32.7665	10.825	10.1082
TCONS_00007043	31.6261	8.01088	5.12152
TCONS_00006997	37.9312	9.13938	2.91605
TCONS_00006483	26.5732	7.74515	6.43385
TCONS_00006359	44.0547	5.7757	6.22765
TCONS_00006192	42.7122	9.49187	4.35795
TCONS_00005430	31.1071	8.9439	12.2922
TCONS_00004510	62.126	26.3573	8.08051
TCONS_00004447	29.7942	24.3836	19.0993
TCONS_00004340	85.1143	24.7309	9.39847
TCONS_00004241	80.8707	14.5819	5.96055
TCONS_00003791	34.0999	18.7253	3.89775
TCONS_00003605	38.1	19.8679	7.55009
TCONS_00003551	31.8758	6.72567	3.53485
TCONS_00002718	35.0981	12.2222	2.64952
TCONS_00001622	28.1686	20.6722	18.0024
TCONS_00001000	35.434	17.7477	8.78675
TCONS_00000715	34.392	6.99506	5.15222
TCONS_00009246	15.6474	63.4661	0.259793
TCONS_00006824	3.3445	36.9431	1.01498
TCONS_00006392	5.28668	28.9359	2.06776
TCONS_00005982	20.6886	30.0308	0.799274
TCONS_00005466	26.0668	66.3282	1.97733
TCONS_00003245	5.37834	32.1568	1.37928
TCONS_00002526	2.66375	28.361	2.22704
TCONS_00022471	3.48493	32.0646	6.19362
TCONS_00022152	3.4575	85.4837	13.0828
TCONS_00022070	20.1144	55.5405	6.09208
TCONS_00021859	10.7145	31.6201	5.8018
TCONS_00021577	6.01937	28.3276	2.75738
TCONS_00021481	13.141	29.0493	8.24368
TCONS_00021093	7.72638	36.1301	25.527
TCONS_00021029	5.50507	31.9972	24.7611
TCONS_00021011	22.454	50.6268	20.8409
TCONS_00020770	21.8743	39.7678	14.772
TCONS_00020569	10.2569	29.5698	4.98103
TCONS_00020520	20.7904	44.1999	8.96608
TCONS_00020300	14.133	42.7011	11.4792
TCONS_00020232	21.1206	34.8473	3.83335
TCONS_00020104	9.15585	34.5146	7.38219
TCONS_00020009	5.88568	37.1466	26.3367
TCONS_00019859	14.4107	32.2006	9.83127
TCONS_00019856	16.2029	44.0804	12.393
TCONS_00019844	11.558	35.8442	11.8763
TCONS_00019697	13.2002	28.9014	10.2885
TCONS_00019588	12.5258	32.3904	8.56473
TCONS_00019509	12.1741	41.8867	3.64726
TCONS_00019406	11.4585	57.2006	11.275
TCONS_00019404	15.5685	34.017	20.3484
TCONS_00019293	23.382	47.4042	14.4658
TCONS_00019075	6.53199	34.9698	9.69003
TCONS_00018994	10.4629	32.0443	25.3742
TCONS_00018968	12.1676	28.4184	8.56625
TCONS_00018859	18.2579	38.0423	8.01094
TCONS_00018634	10.3085	42.7313	20.473
TCONS_00018513	2.3972	47.1555	23.7681
TCONS_00018421	11.2532	64.1736	4.58053
TCONS_00018274	24.5911	27.4638	4.41249
TCONS_00017813	19.7422	36.5734	4.04128
TCONS_00017665	3.18857	38.4218	20.1964
TCONS_00017045	12.653	29.8554	5.80497
TCONS_00016224	12.6206	39.3478	12.5916
TCONS_00016137	24.2281	38.1762	20.6283
TCONS_00015792	15.6866	42.8755	20.1889
TCONS_00015552	10.8136	58.9857	8.36481
TCONS_00014981	14.0132	32.2801	22.2643
TCONS_00014727	4.88603	43.5188	3.54329
TCONS_00013505	14.4777	89.3764	18.1589
TCONS_00013380	21.1484	31.4324	11.7698
TCONS_00012405	11.1035	31.6953	6.01529
TCONS_00012216	20.5488	27.6244	14.8102
TCONS_00012202	10.3849	29.0923	8.42995
TCONS_00011572	5.49303	30.3524	3.20477
TCONS_00011461	19.1854	32.5195	14.5235
TCONS_00011200	17.1143	30.4386	7.39307
TCONS_00010946	14.0604	53.0064	3.83397
TCONS_00010921	18.8296	47.5629	11.1138
TCONS_00010342	18.1674	35.3635	12.7997
TCONS_00010296	6.90404	55.9166	3.57325
TCONS_00010236	9.03985	54.8164	6.26631
TCONS_00009575	10.8382	28.4854	8.02715
TCONS_00009574	18.7181	44.6566	5.24478
TCONS_00009277	10.2294	28.4746	19.4527
TCONS_00009085	22.2201	38.0351	10.5519
TCONS_00008642	19.142	62.7563	16.3608
TCONS_00008609	8.55026	27.7047	10.5266
TCONS_00008572	23.7507	29.4363	17.7678
TCONS_00008522	13.7145	35.7741	14.0479
TCONS_00008145	17.2699	42.6055	26.1145
TCONS_00007989	16.3281	44.8876	18.4591
TCONS_00007929	6.15658	50.4096	4.01476
TCONS_00007891	12.8344	34.8196	20.8905
TCONS_00006484	14.9755	57.9306	3.52778
TCONS_00006438	5.09214	34.0121	4.9233
TCONS_00006437	26.344	62.158	17.3194
TCONS_00006391	24.2514	37.8144	7.65283
TCONS_00005907	12.6342	38.6781	10.5205
TCONS_00005708	8.1134	30.06	4.91296
TCONS_00004898	4.96213	61.5886	13.1687
TCONS_00004839	15.2253	57.8507	10.185
TCONS_00004832	6.24819	58.274	26.4381
TCONS_00004368	14.4752	36.4604	17.1147
TCONS_00004348	8.07316	36.1604	4.88236
TCONS_00004173	3.75159	38.4424	11.2574
TCONS_00004074	8.07073	34.3833	7.1764
TCONS_00003822	25.3363	27.0413	5.91189
TCONS_00003687	9.07983	37.6411	2.46896
TCONS_00003645	22.7101	46.8101	18.0198
TCONS_00003293	21.0337	44.6483	3.03996
TCONS_00002897	3.65537	27.0821	24.8825
TCONS_00002809	15.4266	35.5365	12.9368
TCONS_00001324	8.99801	47.4506	24.7895
TCONS_00001027	19.4996	64.3167	7.48697
TCONS_00000686	14.8834	43.4658	5.47736
TCONS_00000685	7.10071	27.5636	3.95678
TCONS_00022557	26.3187	36.0632	26.9005
TCONS_00022543	17.4687	88.9828	110.033
TCONS_00022473	19.9155	244.526	38.678
TCONS_00022260	14.7421	47.8805	38.5318
TCONS_00021604	8.69626	46.3484	31.9372
TCONS_00020588	19.6734	81.7442	39.0615
TCONS_00020487	7.43952	37.5367	65.6012
TCONS_00019676	16.3772	158.351	97.8279
TCONS_00019585	9.72811	27.205	29.8172
TCONS_00019065	23.9278	114.146	91.6246
TCONS_00018557	12.4162	44.1373	48.059
TCONS_00017987	20.9135	45.5933	45.2484
TCONS_00017465	22.8676	250.064	292.917
TCONS_00016503	10.1089	74.2565	28.0233
TCONS_00016131	8.01493	52.2666	31.8276
TCONS_00015441	22.5654	121.121	72.171
TCONS_00014017	21.2463	53.0002	91.0521
TCONS_00014015	19.2259	39.6135	34.0267
TCONS_00012476	7.02622	39.603	45.0611
TCONS_00011463	14.1773	28.9695	37.5039
TCONS_00011266	18.2361	36.129	71.8281
TCONS_00010358	21.6338	27.5719	41.3747
TCONS_00010183	22.4975	225.228	276.41
TCONS_00009787	14.56	113.575	200.263
TCONS_00009342	6.64537	70.3542	49.1557
TCONS_00009276	23.3168	27.5459	38.1238
TCONS_00009245	9.52355	37.4699	37.0539
TCONS_00009062	6.31833	31.9548	37.8622
TCONS_00008510	23.1483	28.8204	71.5329
TCONS_00006466	8.65471	43.9829	73.288
TCONS_00006459	5.90595	39.1015	36.0654
TCONS_00005552	12.0178	39.4518	88.7293
TCONS_00005330	13.249	37.5385	111.894
TCONS_00004951	8.56062	58.3598	56.789
TCONS_00004667	16.5626	45.0125	36.3528
TCONS_00004364	14.3086	48.8069	41.6277
TCONS_00004254	23.4973	161.374	37.8022
TCONS_00004088	18.4262	66.583	34.5525
TCONS_00003952	18.609	41.7346	44.9567
TCONS_00003661	23.7573	42.679	27.0796
TCONS_00003462	19.6411	148.746	67.6071
TCONS_00003368	12.5835	61.842	28.3608
TCONS_00003035	16.9782	42.0404	39.8818
TCONS_00002038	21.3356	114.492	206.359
TCONS_00001517	4.50391	47.2416	80.3191
TCONS_00001354	2.59887	29.5242	26.9504
TCONS_00001104	3.31292	40.2708	81.7508
TCONS_00001052	20.6602	27.3894	31.3138
TCONS_00000762	19.9849	212.546	228.849
TCONS_00000760	8.81691	37.5129	26.9077
TCONS_00000026	9.2682	50.4099	43.944
TCONS_00021759	8.39659	20.1837	49.6361
TCONS_00019196	9.88645	17.9378	46.0787
TCONS_00018314	4.52231	9.04749	34.8624
TCONS_00014236	2.81169	25.6601	40.3994
TCONS_00013262	5.2694	12.1619	27.7754
TCONS_00012966	6.02794	17.1761	27.4984
TCONS_00012816	2.3814	18.2302	43.0517
TCONS_00012781	19.7305	23.5874	45.6265
TCONS_00011563	15.5344	18.6374	28.319
TCONS_00009745	8.20636	11.6397	40.9188
TCONS_00008746	18.5064	12.3654	38.8958
TCONS_00006461	2.64193	23.1171	35.718
TCONS_00005806	19.4541	15.3951	31.6251
TCONS_00004628	13.2659	16.9039	61.0172
TCONS_00003460	5.58214	17.2444	42.4924
TCONS_00001468	6.97026	3.21488	27.654
TCONS_00022522	3.16419	6.28595	2.54796
TCONS_00022309	6.83444	16.6046	3.109
TCONS_00022214	18.6744	5.36171	4.3186
TCONS_00022110	7.74256	2.9792	3.24962
TCONS_00022054	12.0224	19.5513	3.84755
TCONS_00021764	5.57022	3.42076	8.12065
TCONS_00021709	15.765	19.2639	14.519
TCONS_00021654	7.99524	12.4185	3.6463
TCONS_00021605	5.23763	6.23731	7.15718
TCONS_00021503	9.31557	13.5679	2.59589
TCONS_00021472	11.6146	7.30238	18.7839
TCONS_00021242	12.5287	24.2304	11.2443
TCONS_00021213	8.98777	22.4372	12.5402
TCONS_00021190	3.86503	17.9246	6.33596
TCONS_00021079	12.0195	8.22423	5.96592
TCONS_00021069	16.8824	13.8173	5.35871
TCONS_00021068	6.25709	9.18954	3.33487
TCONS_00020923	14.2794	13.9245	2.61082
TCONS_00020872	3.28243	18.48	8.70858
TCONS_00020843	15.5144	17.1314	7.2049
TCONS_00020609	10.5862	8.9456	14.6226
TCONS_00020443	11.5915	26.0621	24.4241
TCONS_00020307	8.07603	4.62013	3.0597
TCONS_00020250	3.24885	6.33281	4.68516
TCONS_00020180	12.1442	16.7172	6.47806
TCONS_00020164	3.17352	2.84294	3.3045
TCONS_00020085	5.33012	17.0333	6.13726
TCONS_00019860	15.7809	17.4546	8.84483
TCONS_00019861	14.6921	15.1637	13.2769
TCONS_00019862	3.2918	6.0455	3.47846
TCONS_00019855	2.49928	15.4081	4.91587
TCONS_00019827	4.32545	13.49	24.8248
TCONS_00019731	23.0426	15.3258	10.384
TCONS_00019617	3.07695	6.65437	12.9753
TCONS_00019505	4.87663	21.7162	3.22725
TCONS_00019475	3.22055	9.94715	4.81
TCONS_00019427	15.8319	5.81178	2.78415
TCONS_00019405	4.53071	16.8949	6.67242
TCONS_00019322	10.8905	3.26765	4.52548
TCONS_00019287	20.3414	9.28097	10.9312
TCONS_00019242	7.4276	21.5958	22.7185
TCONS_00018823	12.418	10.7979	3.73483
TCONS_00018738	10.9175	18.4359	11.649
TCONS_00018677	19.8628	12.651	11.4796
TCONS_00018661	17.7136	7.83749	3.03304
TCONS_00018633	16.7032	26.0757	6.16735
TCONS_00018403	5.53707	13.3585	13.2317
TCONS_00018312	5.74616	3.22045	3.5194
TCONS_00018293	6.85659	14.9896	17.589
TCONS_00018098	21.6554	16.9062	12.7441
TCONS_00018026	8.35898	11.9569	3.92861
TCONS_00017929	5.99983	5.80326	4.04526
TCONS_00017675	20.4979	11.6296	9.88228
TCONS_00017569	12.9747	16.0539	12.1683
TCONS_00017520	16.4757	17.968	10.3151
TCONS_00017466	7.26354	6.08863	3.74144
TCONS_00017344	8.27602	20.0816	7.23964
TCONS_00017282	7.58282	18.0101	2.4207
TCONS_00017236	14.321	15.802	7.206
TCONS_00017131	9.10324	2.69814	3.75532
TCONS_00017129	15.5292	22.1938	12.6903
TCONS_00017130	8.27476	18.1113	6.6312
TCONS_00017011	2.70626	15.6407	3.31517
TCONS_00016834	3.76978	15.7366	22.6859
TCONS_00016731	5.43973	6.90063	3.60129
TCONS_00016661	24.3676	7.74632	7.18773
TCONS_00016500	15.9272	23.4034	4.56369
TCONS_00016456	10.9509	14.9203	13.9398
TCONS_00016409	6.11146	3.53869	5.33183
TCONS_00016342	14.1041	21.3093	2.62334
TCONS_00016213	8.63913	22.5134	25.9876
TCONS_00016203	16.8906	21.7362	6.36851
TCONS_00015884	4.58977	9.541	3.46839
TCONS_00015879	6.69081	12.4958	15.1874
TCONS_00015811	4.03278	18.7001	3.31824
TCONS_00015769	13.4095	9.83693	3.90386
TCONS_00015669	2.72825	10.716	13.9672
TCONS_00015532	9.50655	15.4736	18.3075
TCONS_00015527	4.08161	12.91	14.5993
TCONS_00015523	9.80583	17.9821	8.95838
TCONS_00015451	17.4897	7.85447	3.72162
TCONS_00015329	4.19151	7.25146	4.98722
TCONS_00015217	10.0506	11.4766	9.02224
TCONS_00015187	20.0105	14.7818	9.68223
TCONS_00015044	18.5259	11.0703	9.93328
TCONS_00014980	5.14931	14.0656	3.84965
TCONS_00014967	6.48217	5.69944	19.1593
TCONS_00014928	9.99441	6.77916	5.31002
TCONS_00014777	19.3602	21.222	8.03867
TCONS_00014691	25.7689	16.3001	5.7526
TCONS_00014678	3.15889	11.1706	10.2801
TCONS_00014677	6.23342	17.1849	19.0899
TCONS_00014676	5.43604	5.06296	8.57883
TCONS_00014338	6.85375	6.62735	6.45181
TCONS_00014322	3.78642	17.5711	7.07671
TCONS_00014238	10.1694	18.5457	14.3366
TCONS_00014225	13.0835	3.47223	2.8204
TCONS_00014194	7.75509	4.61552	4.11091
TCONS_00014193	7.07549	10.1004	9.56667
TCONS_00014175	9.2841	17.0064	15.5309
TCONS_00014065	15.764	9.64705	2.63689
TCONS_00014060	17.2539	19.8623	4.74418
TCONS_00014018	2.50909	13.1127	17.0661
TCONS_00014016	4.24183	6.43332	7.58894
TCONS_00013984	22.2816	8.62485	10.0998
TCONS_00013941	10.6083	4.04262	3.2245
TCONS_00013331	12.928	8.49731	3.81398
TCONS_00013261	5.98979	5.26995	8.37258
TCONS_00013181	2.66511	7.29906	4.05159
TCONS_00012948	8.31666	14.5292	4.11718
TCONS_00012853	9.14419	8.80285	3.07034
TCONS_00012791	9.37583	11.0247	14.1742
TCONS_00012718	2.55505	6.29495	7.03411
TCONS_00012361	17.8523	15.2751	6.28984
TCONS_00012250	2.96749	8.72223	3.04472
TCONS_00011844	14.0205	20.832	5.33394
TCONS_00011607	8.98064	10.9514	6.09501
TCONS_00011564	7.48289	14.3279	16.6709
TCONS_00011529	3.05465	9.35755	3.67718
TCONS_00011310	4.17385	2.78816	4.41668
TCONS_00011304	9.95749	6.83642	2.9507
TCONS_00011285	8.9509	23.5121	6.43987
TCONS_00011177	5.44444	6.25881	5.07146
TCONS_00010699	6.99425	13.476	6.62177
TCONS_00010679	23.3495	20.173	4.41868
TCONS_00010664	3.62878	12.3479	15.2467
TCONS_00010493	5.42603	7.54099	9.10536
TCONS_00010486	11.9864	8.28318	2.48322
TCONS_00010432	25.7336	23.7956	14.3516
TCONS_00010326	25.0607	17.5162	17.676
TCONS_00010156	11.4484	10.5548	5.16573
TCONS_00010111	15.7094	3.58107	4.92189
TCONS_00010073	2.44447	14.2797	17.8188
TCONS_00010062	6.14999	5.90332	3.6491
TCONS_00009941	2.57552	9.19963	8.05116
TCONS_00009934	9.49335	10.1795	4.2565
TCONS_00009808	19.3639	7.37274	10.1121
TCONS_00009807	5.32804	5.52389	3.95542
TCONS_00009797	3.07997	12.8135	16.2562
TCONS_00009786	4.09485	3.30724	24.7181
TCONS_00009701	4.20931	10.4706	15.5695
TCONS_00009700	3.15708	11.4866	15.9858
TCONS_00009548	8.94358	17.5861	3.51899
TCONS_00009527	12.3392	13.5118	14.8445
TCONS_00009466	8.73667	15.973	12.7739
TCONS_00009431	8.93	7.52252	4.4887
TCONS_00009337	3.57806	11.7136	2.78393
TCONS_00009311	13.8278	14.6251	7.58129
TCONS_00009278	12.1339	11.6781	17.6176
TCONS_00009252	8.51819	22.715	3.16735
TCONS_00009173	4.79083	6.93565	12.0789
TCONS_00008693	14.2435	10.6452	24.0357
TCONS_00008638	5.10657	7.97641	2.40458
TCONS_00008441	3.06295	2.85583	2.43753
TCONS_00008191	4.87725	17.4444	6.39925
TCONS_00008029	4.14061	10.4457	16.6402
TCONS_00007922	9.84607	7.26442	20.6057
TCONS_00007837	25.1179	5.66049	4.87519
TCONS_00007782	13.6772	6.03765	2.53201
TCONS_00007698	10.5341	25.6089	6.18747
TCONS_00007602	7.09255	6.55924	3.05406
TCONS_00007559	6.53266	24.91	3.45261
TCONS_00007160	3.15953	17.3062	5.57823
TCONS_00007100	8.15149	13.013	4.90308
TCONS_00007042	6.84564	7.65867	5.12863
TCONS_00006990	17.9792	5.25367	8.5431
TCONS_00006934	5.5951	6.69518	5.45839
TCONS_00006909	24.5369	11.042	15.377
TCONS_00006889	4.34588	22.1448	11.2354
TCONS_00006876	10.8503	16.103	4.50678
TCONS_00006705	22.9154	11.3257	12.3919
TCONS_00006697	5.38861	14.3923	6.05784
TCONS_00006653	10.7423	12.6088	5.40259
TCONS_00006592	22.8092	16.6909	6.42158
TCONS_00006475	13.286	14.0365	6.91768
TCONS_00006463	5.19894	6.71394	20.8639
TCONS_00006458	7.69555	14.7226	6.13415
TCONS_00006230	2.49265	3.3562	2.60206
TCONS_00006036	3.07785	15.8489	5.32726
TCONS_00006035	2.84357	8.88066	6.66914
TCONS_00005999	3.64843	11.4397	11.0289
TCONS_00005951	10.5002	12.0416	8.86303
TCONS_00005367	3.07074	5.00284	19.7508
TCONS_00005360	3.96598	3.53977	3.5968
TCONS_00005296	6.64277	4.72089	4.15352
TCONS_00005008	7.62907	14.4904	5.41975
TCONS_00004937	9.31991	11.6381	13.7716
TCONS_00004678	8.42839	8.92854	8.46722
TCONS_00004676	9.84133	2.39272	2.83024
TCONS_00004650	8.73951	7.10314	13.1178
TCONS_00004439	13.4124	4.91873	4.31566
TCONS_00004431	16.0832	10.5034	5.85181
TCONS_00004351	11.6298	4.73524	5.95563
TCONS_00004223	21.0789	18.9679	5.93709
TCONS_00004194	6.51965	12.8414	5.52312
TCONS_00004108	3.87218	7.89589	6.56291
TCONS_00004103	17.1718	15.3364	9.82739
TCONS_00004005	2.38426	5.20449	8.06832
TCONS_00003967	7.0873	11.2334	8.68814
TCONS_00003953	4.67329	8.84896	12.5138
TCONS_00003933	10.6982	20.5931	5.56115
TCONS_00003900	7.56274	20.2032	3.21593
TCONS_00003876	12.3297	6.8957	20.5593
TCONS_00003759	5.31031	11.3988	9.16267
TCONS_00003721	20.5011	16.7341	12.8237
TCONS_00003531	6.61298	13.2457	10.6903
TCONS_00003529	2.55146	11.531	7.23404
TCONS_00003459	3.17951	20.7191	11.7961
TCONS_00003253	3.60182	10.5955	4.59821
TCONS_00003251	3.8579	4.73407	4.28866
TCONS_00003246	8.98917	15.8469	7.09439
TCONS_00003138	18.9645	5.26184	8.34071
TCONS_00003115	18.1871	4.47747	5.43932
TCONS_00002866	7.50723	9.2372	4.05373
TCONS_00002865	26.1156	19.8691	14.0038
TCONS_00002838	3.96698	2.81452	8.5604
TCONS_00002777	5.1732	5.93432	8.55285
TCONS_00002761	11.1061	4.73436	6.37355
TCONS_00002680	6.89979	12.8956	5.50474
TCONS_00002416	7.34252	6.87946	7.48884
TCONS_00002345	17.133	11.5663	5.72958
TCONS_00002232	6.7976	12.6748	17.9408
TCONS_00002188	10.3162	5.64167	7.18644
TCONS_00001946	13.1402	19.8485	16.4138
TCONS_00001810	4.40875	7.71682	13.9553
TCONS_00001760	25.4826	12.1788	9.46343
TCONS_00001688	3.30863	4.86646	3.04328
TCONS_00001355	4.35115	20.5275	17.9212
TCONS_00001323	16.3715	10.1636	5.49385
TCONS_00001201	10.2247	4.59724	12.9906
TCONS_00001197	2.88149	21.7989	5.06192
TCONS_00001062	12.041	6.99348	5.64274
TCONS_00001056	8.0004	10.4716	11.7283
TCONS_00001051	4.16307	6.65737	11.3728
TCONS_00001048	5.28712	11.0926	21.8828
TCONS_00000988	20.4453	6.27906	13.5731
TCONS_00000561	3.34001	10.4438	2.58438
TCONS_00000483	14.2523	18.4098	12.1804
TCONS_00000303	9.15848	8.45584	5.19982
TCONS_00000291	8.96107	25.4482	3.91842
TCONS_00000234	13.9045	12.2688	3.78172
TCONS_00022551	4.65167	21.4674	2.26964
TCONS_00022166	9.97262	6.36948	0.812499
TCONS_00022165	3.3537	2.99161	0.153355
TCONS_00022115	4.97637	15.1116	1.88247
TCONS_00021871	19.4277	20.6072	2.32105
TCONS_00021661	8.46753	4.50856	0.721299
TCONS_00021582	4.97132	9.26232	1.97074
TCONS_00021199	23.4101	4.47023	2.1076
TCONS_00021175	13.5351	4.56537	1.85315
TCONS_00020984	10.3382	4.84755	2.14304
TCONS_00020842	4.91313	2.77843	1.57957
TCONS_00020639	14.1464	7.65806	1.25312
TCONS_00020402	4.24991	2.39172	1.07004
TCONS_00020304	24.1572	2.81172	0.7463
TCONS_00020099	13.6171	17.522	0.323077
TCONS_00019930	7.41208	3.91188	2.21765
TCONS_00019755	13.2346	2.98849	0.819476
TCONS_00019569	9.04235	6.82888	0.774162
TCONS_00019545	8.27101	2.42696	0.905693
TCONS_00019292	7.53219	2.47542	0.96672
TCONS_00018765	5.30204	2.98409	0.655678
TCONS_00018716	7.84602	3.62486	0.627739
TCONS_00018504	3.77847	8.57375	0.0772705
TCONS_00018422	7.48506	25.2804	0.364926
TCONS_00018108	6.56617	6.58995	1.08382
TCONS_00017546	2.66439	3.0128	1.26095
TCONS_00017324	6.72189	4.17046	0.383993
TCONS_00016936	2.66273	2.43115	0.934711
TCONS_00016274	9.91696	12.5436	1.49716
TCONS_00015996	14.984	4.6671	1.79148
TCONS_00015926	3.11083	7.93681	2.16575
TCONS_00015380	10.4371	2.54893	1.60671
TCONS_00015330	4.89981	2.98395	0
TCONS_00014892	9.79776	9.17713	1.52935
TCONS_00014728	3.59929	5.40497	1.14053
TCONS_00014472	3.3455	2.78286	0.63434
TCONS_00014174	5.05433	3.02753	2.17275
TCONS_00014013	4.39962	8.87207	1.20551
TCONS_00013973	8.26237	5.39649	0.0403825
TCONS_00013900	20.932	8.94432	1.14594
TCONS_00013878	7.14075	2.80334	1.68453
TCONS_00013465	7.42343	16.6361	1.56565
TCONS_00013391	2.70587	3.53672	1.53433
TCONS_00012961	10.3904	14.9534	1.25524
TCONS_00012752	8.87776	18.0393	2.3659
TCONS_00012623	4.27593	2.88266	0.152603
TCONS_00012522	12.306	4.76326	0.837767
TCONS_00012410	6.17245	3.5125	2.22554
TCONS_00012409	24.7805	17.6962	0.372069
TCONS_00012380	7.19831	9.34024	0.241447
TCONS_00012355	4.72359	3.57002	0.854472
TCONS_00012256	18.7504	3.06943	0.169789
TCONS_00012248	3.97194	11.8129	1.11954
TCONS_00012038	2.69336	13.7103	1.06232
TCONS_00011900	2.42607	4.50937	1.48115
TCONS_00011494	3.1606	3.19173	0.331974
TCONS_00011316	9.0999	20.511	0.529957
TCONS_00011161	21.1409	9.35482	2.01786
TCONS_00011131	6.86861	2.8428	1.12105
TCONS_00011081	2.50463	2.47374	0.96897
TCONS_00010981	17.5659	16.097	1.04745
TCONS_00010713	22.7573	4.26237	0
TCONS_00010710	8.50437	8.74534	1.99301
TCONS_00010698	7.92931	9.71728	0.365768
TCONS_00010466	3.54386	5.8874	1.43161
TCONS_00010297	5.19777	21.9507	0.887317
TCONS_00010181	5.15727	2.47187	0
TCONS_00009526	3.00911	12.6888	0.801985
TCONS_00009274	10.5128	5.41178	0.821244
TCONS_00009174	4.37664	8.47912	1.04424
TCONS_00008866	2.44114	12.553	0.275508
TCONS_00008723	9.72198	11.1453	1.03305
TCONS_00008569	23.5236	2.51349	0.0662505
TCONS_00008502	3.87147	3.82776	0.917796
TCONS_00007686	5.55218	7.94717	1.26938
TCONS_00007637	10.4519	4.44111	0.227775
TCONS_00007600	2.87246	2.57271	1.60142
TCONS_00007592	11.0694	18.5179	1.20352
TCONS_00007591	2.45546	4.00779	1.95235
TCONS_00007460	12.4122	20.4474	0.281764
TCONS_00006994	3.53049	2.47516	0.92994
TCONS_00006930	12.381	5.18625	0.067614
TCONS_00006826	8.37207	6.43774	1.61136
TCONS_00006403	4.28804	2.92431	0.516814
TCONS_00006259	3.84792	11.6302	1.87772
TCONS_00006093	13.6048	11.6569	0.453016
TCONS_00006058	7.59196	6.2843	1.55936
TCONS_00006032	16.9996	7.04079	2.20431
TCONS_00005981	14.7547	21.0039	0.377353
TCONS_00005983	5.57321	14.0496	0.096496
TCONS_00005976	4.36435	13.9836	1.44365
TCONS_00005746	3.89604	2.57563	0.383013
TCONS_00005275	22.5001	6.49418	1.12816
TCONS_00005263	18.7747	3.15148	1.1995
TCONS_00004909	2.94109	10.8871	1.34344
TCONS_00004713	13.3109	4.83652	1.09018
TCONS_00004591	4.5888	4.32417	0.50981
TCONS_00004402	4.74436	3.51021	1.8418
TCONS_00004369	4.25335	6.29551	0.4996
TCONS_00004367	4.70069	6.50028	0.084469
TCONS_00003962	8.12274	6.14696	1.67042
TCONS_00003874	12.5132	14.5986	1.26597
TCONS_00003824	19.8148	15.4206	2.20747
TCONS_00003663	5.73295	5.47057	1.87394
TCONS_00003635	5.68233	7.14197	2.22169
TCONS_00003241	6.43155	7.37557	1.94419
TCONS_00002716	8.62547	2.65096	0.048361
TCONS_00002669	3.65342	4.09538	1.88946
TCONS_00002622	6.15968	6.03423	0.57507
TCONS_00002400	9.10493	25.1781	0.217113
TCONS_00002166	25.0121	6.44018	0.628102
TCONS_00002075	4.15943	9.08103	0.832191
TCONS_00001959	16.0585	3.98924	0.833592
TCONS_00001927	4.36657	3.85395	1.89267
TCONS_00001926	9.58605	5.37355	1.02337
TCONS_00001851	10.1851	5.15014	0
TCONS_00001399	2.5029	3.56723	2.16439
TCONS_00000657	19.0211	4.23829	0.540942
TCONS_00000481	17.0984	4.16957	1.76953
TCONS_00000433	4.51217	5.21436	0.0943
TCONS_00000411	6.65086	2.38929	1.38154
TCONS_00000361	6.02517	7.08034	0
TCONS_00000330	3.0584	14.6026	1.37712
TCONS_00000079	23.0389	9.42967	1.89088
TCONS_00020910	3.47086	0	43.8964
TCONS_00022573	4.6369	2.03552	2.57865
TCONS_00019641	4.39559	0.24151	2.62572
TCONS_00017927	2.9578	0.807072	7.21021
TCONS_00017182	4.04172	2.31487	4.91851
TCONS_00016740	4.26134	1.35766	3.57459
TCONS_00016108	15.7275	1.73489	6.31527
TCONS_00015928	6.93355	0	7.10402
TCONS_00011750	2.99967	1.11375	5.82545
TCONS_00011139	4.20275	1.07402	3.47586
TCONS_00011141	13.8451	1.65285	3.10759
TCONS_00010908	3.11719	1.09306	3.95822
TCONS_00008945	2.48091	0.696287	3.78717
TCONS_00008047	3.32464	0.626792	2.68607
TCONS_00003114	7.68646	2.01646	3.25627
TCONS_00003005	8.91266	1.94718	2.74762
TCONS_00002003	3.64314	0.608079	3.08698
TCONS_00001013	5.88861	1.02897	3.08078
TCONS_00022495	13.774	1.18398	2.29531
TCONS_00022266	3.05716	1.18507	2.25859
TCONS_00022156	4.34331	0.378932	1.3311
TCONS_00021857	9.39846	1.28009	0.347542
TCONS_00021479	6.22576	1.39018	0.385977
TCONS_00021198	2.79501	0.150271	0.442068
TCONS_00020863	5.67285	0	0
TCONS_00020456	5.44371	1.71953	0.738603
TCONS_00020435	12.582	1.81565	0.962606
TCONS_00020409	3.90385	0	0
TCONS_00020327	4.90161	0.138592	0.0196745
TCONS_00020275	5.27664	0.953549	1.18265
TCONS_00020159	3.81417	1.50423	1.63369
TCONS_00019751	2.97613	0.036206	0
TCONS_00019716	2.98627	0.577581	2.09917
TCONS_00019568	6.63644	2.34442	1.89713
TCONS_00018934	6.2683	0	0.0407625
TCONS_00018933	5.17444	0.0768315	0.331286
TCONS_00018858	2.92442	0	0
TCONS_00018844	6.72392	1.28188	1.81305
TCONS_00018627	2.38745	0.63476	0.610893
TCONS_00018256	6.55227	0.769967	0.629992
TCONS_00017949	3.14066	0	0.093246
TCONS_00017729	19.2832	0.624732	0
TCONS_00017541	6.51944	1.76182	0.240644
TCONS_00017492	8.48762	1.8268	0.356719
TCONS_00017140	3.88518	0.568239	1.17035
TCONS_00016820	2.77885	1.39988	0.913383
TCONS_00016587	4.74041	0.322893	0.282334
TCONS_00016493	4.07372	1.9599	0.886071
TCONS_00016435	3.63244	1.66093	0.109094
TCONS_00016296	2.40583	0.11871	0.471109
TCONS_00016294	3.54277	0.299198	0.84294
TCONS_00016120	3.99332	0.541444	0.459467
TCONS_00016080	6.25881	1.02015	0
TCONS_00016076	7.65102	0.95003	0
TCONS_00015987	8.86289	1.43772	0.312711
TCONS_00015806	13.5461	1.92569	0.253917
TCONS_00015773	9.38914	0.464901	1.52451
TCONS_00015592	25.6882	1.39485	1.45283
TCONS_00015404	2.66069	0.346002	0.0507515
TCONS_00014999	3.23937	1.27148	0.540279
TCONS_00014964	2.69254	0.85203	0.57326
TCONS_00014766	4.1021	0	0
TCONS_00014717	9.3477	1.10002	0.0366195
TCONS_00014679	6.28565	2.20149	1.20901
TCONS_00014153	3.65708	1.24727	0.75582
TCONS_00014138	6.55267	0.255247	0.307146
TCONS_00013942	2.68065	0.841446	0
TCONS_00013846	3.75796	0.229851	0
TCONS_00013821	2.49292	0.201005	0
TCONS_00013758	2.91444	1.01282	0.338419
TCONS_00013645	6.30701	1.70523	1.69163
TCONS_00013615	6.1261	0.656921	0.880716
TCONS_00013418	7.26214	1.50171	0
TCONS_00013397	5.62478	1.64176	1.18613
TCONS_00013021	2.56935	0.622409	0.774558
TCONS_00012997	8.16151	1.50844	0.105092
TCONS_00012998	16.1974	1.87814	0.293314
TCONS_00012657	11.71	2.11554	0.682191
TCONS_00012363	3.65921	0.849256	0.252894
TCONS_00012199	5.16752	2.09573	1.28346
TCONS_00012018	2.91506	0.243974	0.133037
TCONS_00011575	10.5181	1.47735	0.387892
TCONS_00011536	2.50354	0.602167	0.514551
TCONS_00011370	21.204	0.795038	0.20623
TCONS_00011160	7.32007	0.371706	0.185013
TCONS_00011142	2.76749	0.516453	2.00909
TCONS_00011140	3.26807	0.183892	0.219251
TCONS_00011097	7.7444	2.09098	0.124674
TCONS_00010850	2.43946	0.225459	0.644463
TCONS_00010851	4.09165	0.277721	0
TCONS_00010691	8.71943	0.748	0
TCONS_00010516	2.6253	0.518047	0.196434
TCONS_00010507	5.24168	0	0.149438
TCONS_00009601	6.01173	0.808984	0
TCONS_00009597	2.57699	0	0
TCONS_00009598	11.5874	1.08617	0.463627
TCONS_00009594	9.94287	0.677544	0
TCONS_00009082	12.9867	0.486258	1.5137
TCONS_00008853	6.51215	1.69512	0.935733
TCONS_00008849	6.21987	1.26264	0.498675
TCONS_00008763	22.7544	3e-06	0
TCONS_00008667	5.03958	1.50187	0.688335
TCONS_00008530	3.1916	1.3314	0.688059
TCONS_00007961	9.0765	0.627526	1.32493
TCONS_00007865	2.42908	0.132718	0.973845
TCONS_00007791	2.76123	0.942963	0
TCONS_00007790	14.4111	2.3207	1.88342
TCONS_00007457	2.44192	1.99585	0.843727
TCONS_00007395	8.20173	0.859351	0
TCONS_00007244	2.75614	0.519944	0.284581
TCONS_00006939	3.25895	0.625061	0.778226
TCONS_00006550	4.73245	2.08766	0.458434
TCONS_00006481	5.01634	0.773255	0
TCONS_00006357	3.63321	1.03737	1.57932
TCONS_00006085	2.46051	0.352612	0.0928705
TCONS_00006084	2.38752	1.0235	0.745423
TCONS_00005971	6.90372	0	0
TCONS_00005903	3.44156	0.498833	0.118993
TCONS_00005312	8.22132	1.92089	0.310677
TCONS_00005311	9.07413	1.50859	0.0147755
TCONS_00005218	3.61468	0.86394	0.046618
TCONS_00005039	9.35994	0	0
TCONS_00004790	12.6439	2.20405	0.0820195
TCONS_00004487	4.56286	1.37863	0
TCONS_00004456	7.67695	0.177665	0.0344475
TCONS_00004378	6.07676	0.442161	0.821772
TCONS_00004319	3.99528	0.606931	0
TCONS_00004278	4.61418	0.406423	0.978724
TCONS_00003994	4.48154	0.348191	0
TCONS_00003995	6.19054	0.467465	0
TCONS_00003997	4.67091	0.494623	0.283874
TCONS_00003970	8.47969	0.192494	0.265005
TCONS_00003910	3.8302	1.10121	0.405612
TCONS_00003617	3.85412	0.475284	0
TCONS_00003384	11.7005	2.28765	0.581759
TCONS_00003383	9.64446	0.492581	0
TCONS_00002815	3.66719	0.078073	0
TCONS_00002725	9.75415	1.80133	1.67272
TCONS_00002714	2.84504	1.4598	0.921042
TCONS_00002656	4.63725	0.231642	0.090931
TCONS_00002641	18.5969	0.951747	0.26003
TCONS_00002330	3.01324	1.44704	1.86827
TCONS_00002049	3.42131	0.584728	0.225486
TCONS_00001656	5.48786	1.04728	0.117127
TCONS_00001425	12.7641	0.299308	0
TCONS_00001160	9.28565	0.576286	0.0023255
TCONS_00000945	6.95176	1.0917	0
TCONS_00000068	3.08068	0.65278	1.05678
TCONS_00022552	1.04718	5.99136	0.176783
TCONS_00021858	1.41452	2.75234	1.67269
TCONS_00020545	0.580116	2.80629	0.343479
TCONS_00020132	0.43158	9.1937	2.17091
TCONS_00019474	1.55909	5.81041	1.44965
TCONS_00018848	1.58564	4.64832	0.48138
TCONS_00017967	0.226106	3.95938	0.735011
TCONS_00016818	2.37549	6.32191	0
TCONS_00015393	1.04149	2.57795	0.725839
TCONS_00014889	0.188136	4.71218	1.36436
TCONS_00014732	1.86593	4.16392	0.517366
TCONS_00012800	2.09551	3.71113	0
TCONS_00012643	0.713962	4.70867	0.737811
TCONS_00012458	0.708747	3.50276	0
TCONS_00011898	1.42145	4.86959	1.68642
TCONS_00011754	1.38679	3.32105	0.11597
TCONS_00011244	1.36773	6.58285	0.175529
TCONS_00010019	1.85122	10.8288	0
TCONS_00009963	1.61789	12.506	0.886671
TCONS_00008839	2.27586	3.49703	0.963816
TCONS_00007697	0.747394	4.26753	0.878278
TCONS_00007574	1.72279	6.24804	1.79938
TCONS_00007137	1.58502	2.7245	0.415849
TCONS_00006443	2.3436	8.91741	1.2952
TCONS_00005984	0.738018	14.7894	0.377837
TCONS_00005551	1.61861	3.67523	0.303843
TCONS_00005010	1.89564	5.02113	0
TCONS_00003662	1.85251	4.09003	0.84339
TCONS_00003435	1.33954	2.54684	0
TCONS_00003039	0.855607	4.82581	0.202931
TCONS_00002231	1.43768	2.81656	0.98389
TCONS_00001421	0.860828	10.942	0.499793
TCONS_00001252	2.27033	4.82997	2.24335
TCONS_00001061	0.976932	8.81628	0
TCONS_00000597	0.446626	7.86591	0.410631
TCONS_00000331	1.84415	5.01777	0.101742
TCONS_00021751	0.869961	7.28244	18.7613
TCONS_00021468	2.26904	3.38981	7.88191
TCONS_00021065	1.88292	12.2195	10.7568
TCONS_00020090	0.279417	2.4495	17.0275
TCONS_00019901	0.709416	5.31462	6.35065
TCONS_00019732	2.25152	3.52638	3.48064
TCONS_00019677	0	9.66474	6.86994
TCONS_00019307	1.25828	4.01897	2.55137
TCONS_00018397	0.230945	3.59915	5.48364
TCONS_00017233	0	16.3599	5.17995
TCONS_00016455	1.71243	5.61131	5.55104
TCONS_00016071	1.31544	6.5709	7.29022
TCONS_00015595	0.200847	4.42974	7.07413
TCONS_00015529	0.813789	4.73051	9.47641
TCONS_00014830	1.0182	5.32458	4.80705
TCONS_00013834	1.16682	7.85069	12.2622
TCONS_00013735	0.772428	12.2993	20.2002
TCONS_00012470	0.516768	4.9998	14.0519
TCONS_00011963	0.950826	14.123	5.23879
TCONS_00011855	2.08979	8.32934	5.82321
TCONS_00010074	0.646828	8.27164	23.3361
TCONS_00010035	2.30478	3.98032	4.94352
TCONS_00009937	1.48052	5.63577	3.00075
TCONS_00009571	1.29575	3.39795	2.46093
TCONS_00007767	1.00429	9.74495	14.0562
TCONS_00007099	1.78078	9.13056	6.66826
TCONS_00006931	0.391443	8.00847	22.9829
TCONS_00006910	0.104007	15.6913	22.6942
TCONS_00006524	0.535656	22.5005	3.43706
TCONS_00006460	1.70034	9.39176	18.4278
TCONS_00006083	1.05073	9.5559	11.5884
TCONS_00006079	1.34107	10.337	6.25699
TCONS_00005377	1.85088	6.99002	3.69326
TCONS_00005361	0.316097	2.39912	2.96848
TCONS_00004946	1.66403	3.66094	5.463
TCONS_00004675	0.168905	2.98608	12.3546
TCONS_00004349	1.99212	15.3896	5.47522
TCONS_00004257	1.33474	4.33997	3.26659
TCONS_00003941	1.6963	3.16438	2.93203
TCONS_00003911	1.1628	21.7497	7.35997
TCONS_00003532	2.03941	4.30072	2.56981
TCONS_00003458	0.08856	3.4639	7.32567
TCONS_00003254	0.663169	8.73367	4.94325
TCONS_00003094	0.644779	2.38559	4.58388
TCONS_00002755	0.964417	6.00781	7.92504
TCONS_00002344	1.16697	2.59017	2.91463
TCONS_00002107	2.25767	3.25739	3.02465
TCONS_00002106	0.940003	2.71996	2.97312
TCONS_00001353	1.86428	7.72991	6.63175
TCONS_00001055	1.16291	6.59367	9.54814
TCONS_00001047	0.977218	5.05965	3.16555
TCONS_00000897	1.00031	18.1852	7.10567
TCONS_00000076	1.69668	6.27173	2.66195
TCONS_00000038	1.17473	12.0854	9.74654
TCONS_00020838	1.94865	1.73444	2.63517
TCONS_00020695	0.156326	0.0946515	22.3978
TCONS_00020683	0.883265	0.801027	3.79273
TCONS_00019914	1.30131	0.690612	16.3842
TCONS_00019868	0	0.944631	5.6119
TCONS_00019866	0.627787	2.2741	9.29948
TCONS_00019437	1.27249	0	26.3204
TCONS_00018928	0.629377	0.737556	2.54334
TCONS_00018838	0.430378	0.52911	10.4538
TCONS_00018753	1.40745	1.11805	3.42359
TCONS_00018433	0.054399	1.7537	6.10361
TCONS_00018356	0	1.64934	3.17129
TCONS_00017930	0	0.074392	21.4746
TCONS_00017928	0	0	4.29322
TCONS_00015951	1.06699	0	7.77012
TCONS_00015149	0.294559	1.4085	3.6305
TCONS_00014609	0.770838	0.510655	3.61554
TCONS_00014484	0.629548	1.10516	3.95754
TCONS_00013541	0.687222	2.20661	14.5518
TCONS_00012790	1.00041	1.91027	7.2983
TCONS_00012789	0	0	2.62263
TCONS_00012515	0.685392	1.41716	3.50841
TCONS_00011195	1.1226	2.27243	14.6468
TCONS_00009688	0.495422	0.740178	4.03987
TCONS_00008944	0.997595	0.392508	2.90535
TCONS_00007840	0.835634	1.8909	3.49071
TCONS_00007403	0	1.55053	2.80894
TCONS_00006175	1.46398	0.21359	2.63399
TCONS_00005365	1.18124	0.839133	4.19355
TCONS_00005174	0.504968	0.0560115	2.51467
TCONS_00004692	0.605043	1.28487	3.69963
TCONS_00002778	1.60732	2.26367	4.1816
TCONS_00001744	1.91561	1.62261	4.97204
TCONS_00001609	0	0.27384	3.70076
TCONS_00000835	1.32375	1.80776	8.17197
TCONS_00004770	0.47216	13.4465	28.2272
TCONS_00003562	0.909028	25.3713	28.9046
TCONS_00011749	2.33213	1.11147	93.1598
TCONS_00008739	0.189398	2.00278	27.2162
TCONS_00020911	1.28034	39.802	13.5406
TCONS_00005658	2.16041	64.96	15.3646
TCONS_00021984	2.11406	40.5279	56.5681
TCONS_00014235	0.812755	45.4059	62.1855
TCONS_00012469	2.31679	37.3314	32.5051
TCONS_00022567	1.68878	0.416619	0
TCONS_00022550	0.804381	0.908337	2.0384
TCONS_00022436	1.34912	0	0.0143065
TCONS_00022056	0.307855	0.122719	0.389715
TCONS_00022029	0.0978535	0.148168	0.363712
TCONS_00022008	0.17126	0.213734	0.0545255
TCONS_00021986	1.92913	2.14465	0.999027
TCONS_00021963	1.1286	0.310448	0.557074
TCONS_00021747	0.236438	0	0.041136
TCONS_00021497	0.672875	2.21346	0.147386
TCONS_00021417	2.28295	0	0
TCONS_00021320	1.43737	1.97055	1.95915
TCONS_00021188	0.267365	0	0
TCONS_00021145	1.00553	0.791379	0.515705
TCONS_00020622	0.256101	0	0.132418
TCONS_00020519	1.90351	1.08547	0.0707845
TCONS_00019958	0.0396615	0	0
TCONS_00019931	1.70731	1.87977	1.70408
TCONS_00019858	1.9357	2.29098	0.881455
TCONS_00019841	0.0633915	0.036731	0
TCONS_00019447	0.593365	0	0
TCONS_00019285	0	0.374516	0.322058
TCONS_00018906	0.637049	1.30953	0.259236
TCONS_00018545	1.13841	1.08843	0.0989635
TCONS_00018535	0.0502485	0	0.022061
TCONS_00018328	2.11364	0.406471	0
TCONS_00018291	0.172554	0.0516945	0.11152
TCONS_00018284	0.258838	0	0
TCONS_00018238	0.366107	0.243204	0.173323
TCONS_00018233	0	0	0
TCONS_00018071	0	0.200686	0.0417495
TCONS_00018070	0.145519	1.23777	0.20915
TCONS_00017785	1.44467	1.51408	1.07578
TCONS_00017576	0.253812	0	0.259723
TCONS_00017535	2.2986	1.73672	0.223914
TCONS_00016982	0.180902	1.45967	1.11979
TCONS_00016933	6.8e-05	0.0002235	0.159927
TCONS_00016732	0.055945	0	0
TCONS_00016678	0.941316	1.10754	0.890528
TCONS_00016602	0	0	0.28845
TCONS_00016483	1.54682	0.291507	0
TCONS_00016295	1.52968	0.09656	0
TCONS_00015772	1.97144	1.93267	0.701022
TCONS_00015587	1.19895	0.193943	0
TCONS_00015530	0.0793995	0.312693	1.21522
TCONS_00015531	0.129843	0	0.299636
TCONS_00015308	1.39819	0.445957	0.172993
TCONS_00015227	1.10494	1.30256	1.59288
TCONS_00015210	0.391618	1.60928	2.11447
TCONS_00014836	0.579017	0.312472	0.081246
TCONS_00014790	0	0.533193	0.120127
TCONS_00014704	1.0992	0.793681	0.800685
TCONS_00014335	2.34942	1.26211	0.239041
TCONS_00014152	0.503778	0.275649	0
TCONS_00014140	1.09874	1.29173	0.715132
TCONS_00014020	0	0.410072	0
TCONS_00014014	0	0	0
TCONS_00014008	0	0.0812405	0.127028
TCONS_00013982	0.663875	1.42865	0.50312
TCONS_00013951	0.929393	1.72126	1.47676
TCONS_00013903	0.117713	0	0
TCONS_00013889	0	0	1.21427
TCONS_00013757	1.39543	0.584827	0.260768
TCONS_00013646	0.32407	0.546794	0.0736045
TCONS_00013189	0.586695	0	0
TCONS_00013126	0.798461	0	0
TCONS_00013125	0.000188	0.0006445	0
TCONS_00012914	0.09529	0.0472395	0.0616605
TCONS_00012808	0.860704	0.38423	0.0999145
TCONS_00012679	0.939064	0	0
TCONS_00012624	0.0515145	0.08113	0
TCONS_00012609	0.512665	0	0.023127
TCONS_00012461	2.12479	0.629235	0
TCONS_00012459	0.524737	0	1.42152
TCONS_00011826	0	0	0
TCONS_00011825	0.372688	0	0
TCONS_00011612	0.404245	0	0
TCONS_00011548	0	0	1.2106
TCONS_00011530	2.362	2.26774	0.694025
TCONS_00011522	1.98023	0.481548	0.067573
TCONS_00011098	0.425848	0.500341	0.434142
TCONS_00010909	0.55872	0.155202	0.0591255
TCONS_00010876	0.396842	0	0.0834975
TCONS_00010731	0.843856	1.09651	1.05768
TCONS_00010708	0	0	0
TCONS_00010690	2.13607	1.61001	1.75778
TCONS_00010621	1.56365	1.20244	0
TCONS_00010582	0.192467	0	1.39569
TCONS_00010537	0.361572	0.254433	1.08464
TCONS_00010505	0.309302	0.879038	0
TCONS_00010464	0.708137	0.691936	0
TCONS_00010447	0.701551	1.53714	0.958993
TCONS_00010383	0.954188	0.920643	0.636324
TCONS_00010376	0.737989	5e-07	0.0388735
TCONS_00009970	0	0	0
TCONS_00009943	0.759869	0.505188	1.49716
TCONS_00009636	2.1965	0	0
TCONS_00009596	0.223553	0	0
TCONS_00009257	2.24077	0	0.429285
TCONS_00009214	0	0	0
TCONS_00008802	0	0	0
TCONS_00008615	1.32187	0.281831	0.475411
TCONS_00008445	0.141004	0.42726	0.118605
TCONS_00008363	1.07767	0	0.14167
TCONS_00008045	0	0	0
TCONS_00008043	0.954734	0.391817	0.132546
TCONS_00008042	0.042044	0	0
TCONS_00007923	1.04106	0.500487	1.4e-05
TCONS_00007687	0.07929	0	0.251708
TCONS_00007584	1.16398	0.515899	0.604885
TCONS_00007560	0.184529	0	0
TCONS_00007553	0.090151	0	0.478513
TCONS_00007095	0.335767	0.0972875	0.152942
TCONS_00007094	0.320064	1.05029	0
TCONS_00006890	0	0	1.19484
TCONS_00006747	0.818457	1.60228	1.80654
TCONS_00006695	1.11062	1.06903	1.47556
TCONS_00006639	1.18836	0.302232	0.197692
TCONS_00006482	0	0.95487	0
TCONS_00006402	0.903424	0.960144	1.05092
TCONS_00006276	0	0	0
TCONS_00006275	0.137848	0.291591	0.378516
TCONS_00005902	2.16624	0.118464	0.0470165
TCONS_00005847	2.03349	0.618034	0.223319
TCONS_00005741	1.94695	1.25041	0.446267
TCONS_00005502	0.43615	0	0.258535
TCONS_00005487	1.81515	0.576345	0
TCONS_00005472	1.00402	0.17629	0.214048
TCONS_00005457	1.24598	0.943229	0.507748
TCONS_00005439	0.687226	0	0
TCONS_00005406	0	0.338446	0
TCONS_00005384	1.34638	0.147122	0.467664
TCONS_00005362	0.557771	0	1.59407
TCONS_00004658	1.82222	0.519138	0.508876
TCONS_00004488	0.179145	0.841474	0.471596
TCONS_00004455	0.988513	0.233192	0
TCONS_00004454	2.07119	0.053431	0
TCONS_00004401	2.17656	0.154335	0
TCONS_00004333	0.754589	0.452814	1.06402
TCONS_00004315	1.34309	0.158526	0.171404
TCONS_00004316	1.42402	0.150193	0
TCONS_00004161	1.17943	0.18596	0.164212
TCONS_00004075	0.584282	1.63956	0.821808
TCONS_00004001	0	0	0
TCONS_00004000	1.18414	0.483591	0.425165
TCONS_00003996	1.85329	0.407988	0
TCONS_00003969	0.103975	0	0
TCONS_00003897	0.899052	1.52093	0.564091
TCONS_00003857	0.192412	0.136553	0.583658
TCONS_00003829	1.19336	0	0
TCONS_00003730	0.223342	0.250023	0.457803
TCONS_00003649	0.06778	0.0712425	0.032764
TCONS_00003616	2.28523	0.501022	0
TCONS_00003520	2.19454	2.12552	0.556833
TCONS_00003223	1.9906	0.937558	0.68531
TCONS_00003151	1.78067	0.227681	0.67571
TCONS_00003040	0.819303	0.459745	0.043945
TCONS_00002863	0.088728	0	0.210425
TCONS_00002735	1.13013	0.818172	0.72353
TCONS_00002715	1.7571	0.6029	0.641864
TCONS_00002417	1.37718	0.779674	0.456836
TCONS_00002346	0	0.197712	0
TCONS_00002252	1.71445	0	0.206868
TCONS_00002201	0.577537	1.21076	0.390365
TCONS_00002004	2.15314	1.01197	0.0410605
TCONS_00001743	0.241878	0.39398	0.47349
TCONS_00001659	0.884733	0	0.171141
TCONS_00001658	1.0809	0	0
TCONS_00001579	0.249074	0.838263	0.212974
TCONS_00001472	1.48222	0.761887	0.224808
TCONS_00001469	0.657048	0.219388	0.181951
TCONS_00001341	1.6779	0	1.18013
TCONS_00001053	0	0	0
TCONS_00001049	0	2.14622	1.21763
TCONS_00000944	0	0.739536	0.13168
TCONS_00000868	1.49648	0	0
TCONS_00000755	1.77621	0.903759	0.892481
TCONS_00000687	0.540332	0.250366	0.207376
TCONS_00000669	0	0	0.822625
TCONS_00000656	1.96777	0.342919	0.0953985
TCONS_00000587	0	0.382124	0.467491
TCONS_00000239	0.164413	0.276825	0.704167
TCONS_00000235	0	1.52458	0.296824
TCONS_00000193	1.87557	0.292182	0.080846
TCONS_00000190	0.444961	0.163216	0
TCONS_00000110	0.450134	0	0.961573
TCONS_00000012	0.388057	0	1.64806

## Sheet: Novel gene TSS
Legend: Novel transcripts with high-confidence novel gene TSSs. Transcripts ID and TPM are shown in sheet. TPM was calculated using Salmon.
Transcript id	2-cell TPM	4-cell TPM	8-cell TPM
TCONS_00022542	114.743	168.475	91.7198
TCONS_00022430	89.9969	114.67	61.5297
TCONS_00022426	392.197	586.926	342.905
TCONS_00022215	617.113	196.384	91.9966
TCONS_00022023	63.2279	25.5036	30.3227
TCONS_00021741	257.681	119.282	67.1483
TCONS_00021456	88.9316	138.919	76.6581
TCONS_00020947	349.895	80.3563	44.4811
TCONS_00020835	254.079	173.288	58.6842
TCONS_00020602	101.692	143.084	102.217
TCONS_00020524	34.2663	55.6468	45.1886
TCONS_00020391	807.492	1166.55	838.509
TCONS_00020360	61.7168	54.6905	32.4689
TCONS_00020310	26.1607	54.1938	68.8068
TCONS_00020276	84.1943	140.908	186.121
TCONS_00019820	187.649	640.963	121.26
TCONS_00019740	86.603	61.9772	39.793
TCONS_00019698	75.6611	100.964	48.7051
TCONS_00019531	28.626	44.6818	28.3903
TCONS_00019268	60.186	93.2869	54.0745
TCONS_00018798	289.417	107.394	33.4372
TCONS_00018387	58.443	75.5548	64.4402
TCONS_00018385	25.3616	185.553	60.9233
TCONS_00018196	102.902	100.053	37.1075
TCONS_00018050	515.531	131.288	40.199
TCONS_00017971	43.2833	37.3192	24.8859
TCONS_00017940	68.6856	103.583	56.0715
TCONS_00017855	88.2976	103.285	125.09
TCONS_00017834	28.7572	41.5576	36.5086
TCONS_00017775	97.6608	63.862	41.5257
TCONS_00017607	81.4041	132.081	148.156
TCONS_00017597	55.0651	35.0225	34.3178
TCONS_00017594	192.551	326.726	186.593
TCONS_00017437	369.215	166.648	50.2709
TCONS_00017307	68.1604	101.025	102.188
TCONS_00017281	126.194	73.7748	44.0746
TCONS_00017070	67.3159	186.54	103.935
TCONS_00017022	261.901	597.097	256.702
TCONS_00016772	59.9703	101.484	64.9684
TCONS_00016683	229.377	228.414	201.554
TCONS_00016571	74.996	51.6717	282.14
TCONS_00016567	73.4309	381.009	140.456
TCONS_00016319	85.2963	43.0722	43.0603
TCONS_00016308	166.691	114.375	82.8308
TCONS_00016297	132.984	288.851	198.083
TCONS_00015778	132.172	107.084	56.9542
TCONS_00015087	73.7157	58.3002	30.02
TCONS_00014932	80.2684	119.435	95.7641
TCONS_00014897	89.2518	76.2434	45.5126
TCONS_00014835	277.458	434.468	351.075
TCONS_00014785	26.6785	36.8608	37.5474
TCONS_00014595	70.1216	203.884	104.686
TCONS_00014594	66.3072	63.5234	29.9033
TCONS_00014556	114.907	49.7266	30.4363
TCONS_00014555	404.334	66.9968	28.9952
TCONS_00014402	510.999	333.298	190.033
TCONS_00014373	56.9951	57.8646	45.2376
TCONS_00014313	692.456	733.582	466.857
TCONS_00014123	104.411	96.9379	100.697
TCONS_00014115	201.632	208.312	231.075
TCONS_00014034	56.8043	87.6591	60.5476
TCONS_00013990	55.7241	250.123	69.0163
TCONS_00013978	51.2562	239.726	81.5259
TCONS_00013885	68.5475	107.174	66.6534
TCONS_00013364	75.5151	86.9814	45.5778
TCONS_00012976	83.6302	166.397	120.84
TCONS_00012833	25.1129	67.9549	28.3647
TCONS_00012549	10046.2	1043.14	3637.79
TCONS_00012223	57.3709	95.0105	69.9057
TCONS_00012150	106.258	95.3575	34.5963
TCONS_00011931	35.935	86.2154	37.1888
TCONS_00011662	61.3897	219.792	147.915
TCONS_00011471	389.672	299.009	175.381
TCONS_00010882	65.9868	75.4448	78.4794
TCONS_00010519	107.815	113.125	97.6171
TCONS_00009916	68.8169	162.899	127.423
TCONS_00009915	92.1729	154.025	93.6772
TCONS_00009883	109.242	207.383	95.3846
TCONS_00009879	109.541	195.556	108.241
TCONS_00009798	57.1419	112.876	108.196
TCONS_00009645	59.304	96.4621	30.7618
TCONS_00009447	114.309	177.695	95.3384
TCONS_00009386	96.5123	126.722	82.2564
TCONS_00009165	40.7326	42.9378	27.2825
TCONS_00009104	42.2968	27.9053	29.896
TCONS_00008994	66.3961	41.2974	57.8795
TCONS_00008827	61.4548	97.0173	63.1501
TCONS_00008472	26.7718	56.5912	24.6378
TCONS_00008417	135.588	67.3929	35.014
TCONS_00008320	287.025	97.3236	28.3424
TCONS_00008103	39.4438	51.7311	47.4668
TCONS_00007797	57.0223	99.7292	68.0416
TCONS_00007786	134.362	201.216	93.875
TCONS_00007739	73.0887	85.2047	53.7819
TCONS_00007513	117.073	108.13	72.8456
TCONS_00007482	41.3116	117.966	27.2669
TCONS_00007373	57.6325	146.683	155.792
TCONS_00007329	96.3879	179.522	128.045
TCONS_00007197	70.8673	35.2819	25.0942
TCONS_00007031	74.6144	116.968	78.07
TCONS_00006925	202.72	60.2708	32.9479
TCONS_00006617	79.0574	149.313	24.9833
TCONS_00006041	132.854	134.64	82.2005
TCONS_00005908	455.354	152.684	31.5773
TCONS_00005834	31.0655	37.7416	30.4548
TCONS_00005331	48.8067	32.9126	36.9017
TCONS_00004950	29.4994	34.2592	25.7435
TCONS_00004938	309.185	317.177	153.305
TCONS_00004812	263.575	73.3789	32.6509
TCONS_00004190	672.669	100.441	100.487
TCONS_00003968	52.1855	71.126	33.9523
TCONS_00003954	67.7069	107.453	49.4181
TCONS_00003794	65.3258	42.1719	30.8975
TCONS_00003748	36.5126	38.9219	25.3692
TCONS_00003587	374.172	265.015	95.9779
TCONS_00003489	47.2758	38.2283	49.8447
TCONS_00003187	85.9418	92.2666	47.697
TCONS_00003150	29.7513	58.549	43.6251
TCONS_00003148	132.424	202.777	125.662
TCONS_00003122	147.529	191.482	116.91
TCONS_00003109	36.6075	118.391	26.4373
TCONS_00003083	46.5254	83.1528	40.4527
TCONS_00002704	254.229	199.463	137.497
TCONS_00002558	407.403	139.296	36.0654
TCONS_00002456	35.5559	101.052	41.5197
TCONS_00002261	130.634	114.806	78.2167
TCONS_00002248	474.89	583.596	388.448
TCONS_00002134	255.464	348.625	206.12
TCONS_00001827	117.732	219.899	119.009
TCONS_00001553	132.375	164.768	37.4822
TCONS_00001455	235.121	289.6	241.946
TCONS_00001361	256.724	315.5	270.82
TCONS_00000752	127.156	76.1376	34.3248
TCONS_00000724	207.774	35.7102	33.5885
TCONS_00000548	140.058	110.825	73.3225
TCONS_00000037	544.335	596.889	541.312
TCONS_00000029	174.56	29.4174	34.7203
TCONS_00022393	26.4626	40.7502	6.24599
TCONS_00022061	47.2066	89.0503	19.9106
TCONS_00021853	39.3718	43.4509	11.4435
TCONS_00021852	84.4277	43.9359	5.63796
TCONS_00021562	124.489	37.2077	13.5148
TCONS_00021408	70.7661	26.8749	8.2301
TCONS_00020884	36.5121	43.4097	8.08941
TCONS_00020737	53.7396	52.8069	9.10058
TCONS_00018040	36.5911	91.8328	6.49863
TCONS_00017909	31.5992	36.1569	11.3944
TCONS_00017460	52.6666	29.6195	12.5493
TCONS_00017016	150.785	31.7637	10.4866
TCONS_00017014	80.7677	43.4203	5.72437
TCONS_00016743	83.349	47.2176	6.36653
TCONS_00016705	549.492	122.358	2.96883
TCONS_00016093	37.5461	25.2433	7.12041
TCONS_00015817	33.166	32.3808	21.5292
TCONS_00015690	34.195	41.5739	21.0287
TCONS_00015683	57.1677	38.7675	7.49953
TCONS_00014585	27.399	33.7768	8.87195
TCONS_00014550	34.7216	77.896	21.5212
TCONS_00014078	26.5065	44.1755	16.2316
TCONS_00013725	57.9064	76.4701	14.3371
TCONS_00013616	46.259	36.9819	9.27461
TCONS_00013581	233.888	64.9287	21.7499
TCONS_00013003	429.224	89.6159	2.98915
TCONS_00012919	111.683	35.2761	10.0257
TCONS_00012553	558.961	122.631	1.98781
TCONS_00012390	75.1421	34.0649	6.66835
TCONS_00012076	67.09	37.3573	18.3382
TCONS_00011220	34.9995	32.5041	16.9381
TCONS_00011000	73.6703	29.7862	9.6743
TCONS_00010735	38.0349	29.7946	2.47441
TCONS_00010372	52.0158	28.1597	10.8312
TCONS_00009493	33.3065	30.9511	2.41011
TCONS_00009225	83.2078	26.5817	7.5484
TCONS_00009004	60.8262	31.6845	8.3911
TCONS_00007478	46.1942	48.4931	23.0222
TCONS_00006840	147.501	28.7154	21.7923
TCONS_00006782	28.0705	55.0834	21.9947
TCONS_00005654	3622.52	859.504	11.2695
TCONS_00005341	29.424	46.875	14.9828
TCONS_00005191	128.597	39.4337	19.1206
TCONS_00005021	38.2765	125.733	5.52513
TCONS_00004976	68.466	46.8445	6.59273
TCONS_00004571	43.7259	36.4433	5.46217
TCONS_00004446	41.974	37.3587	18.3277
TCONS_00004359	46.6113	34.8482	19.6558
TCONS_00003841	52.4022	67.5729	6.41134
TCONS_00003288	137.245	72.6511	3.3438
TCONS_00003084	38.03	40.5313	9.67965
TCONS_00002562	88.491	32.3844	9.29775
TCONS_00002561	104.027	37.6519	9.3343
TCONS_00001817	27.8894	35.3179	7.55492
TCONS_00001546	109.138	73.4711	6.74329
TCONS_00001266	29.6492	43.883	16.9481
TCONS_00001204	27.6249	80.2485	11.0446
TCONS_00001203	32.0117	30.938	3.97982
TCONS_00022493	26.9653	12.44	9.0122
TCONS_00022467	61.3468	14.4515	3.10554
TCONS_00022404	24.8142	11.1981	10.838
TCONS_00022127	24.9563	7.18293	2.22744
TCONS_00021810	76.4398	16.6971	3.90383
TCONS_00021665	25.5786	17.7075	8.96435
TCONS_00021576	35.7696	12.572	11.0811
TCONS_00021274	49.3393	18.9994	7.40463
TCONS_00021088	50.0831	15.1126	5.6674
TCONS_00020704	32.3993	18.8627	2.78686
TCONS_00020646	96.673	20.354	10.6845
TCONS_00020416	60.8618	8.8111	1.28835
TCONS_00020052	66.0613	17.3012	7.22033
TCONS_00019875	29.0262	3.00937	1.25599
TCONS_00019589	37.9156	14.4883	4.57914
TCONS_00019366	69.9095	8.92063	9.66136
TCONS_00017836	60.354	17.832	5.8689
TCONS_00017610	24.8647	23.0253	8.76877
TCONS_00017388	58.7079	12.486	5.32024
TCONS_00017361	50.4854	15.7507	5.91304
TCONS_00016892	25.135	15.8907	5.5064
TCONS_00016798	33.4631	5.4762	2.61877
TCONS_00016191	60.6172	10.5912	12.1536
TCONS_00015967	26.1531	11.5003	4.34676
TCONS_00015450	58.72	14.3136	7.37194
TCONS_00015446	30.2058	11.046	4.52603
TCONS_00014993	60.82	20.4729	6.49539
TCONS_00014971	24.4677	12.2669	8.18263
TCONS_00014970	29.4188	21.1793	18.9251
TCONS_00013986	52.1176	23.5683	6.52396
TCONS_00013976	35.4471	13.7593	6.41206
TCONS_00013852	87.0567	4.57147	6.47726
TCONS_00013617	38.977	14.6617	9.05615
TCONS_00013561	54.8969	18.106	8.18094
TCONS_00013398	94.8254	4.81309	1.68805
TCONS_00012983	41.1163	3.47043	18.0153
TCONS_00012565	34.3203	10.3822	5.30593
TCONS_00012347	44.998	15.3687	5.00269
TCONS_00012342	43.4956	10.4853	3.49284
TCONS_00012167	47.2752	20.4235	15.3855
TCONS_00011413	27.9206	9.161	2.20063
TCONS_00010198	25.1859	11.9164	9.44312
TCONS_00010060	84.1819	23.065	5.52789
TCONS_00009922	77.4112	22.1829	8.58865
TCONS_00009816	71.8311	9.15564	4.32591
TCONS_00009815	48.0134	6.41229	5.33452
TCONS_00009227	39.901	11.332	2.5253
TCONS_00008695	25.8281	16.1111	1.43665
TCONS_00008579	28.2022	12.871	3.99426
TCONS_00007610	68.4612	15.2135	8.14767
TCONS_00006924	25.904	13.5653	11.2811
TCONS_00006764	32.9081	4.54689	6.30437
TCONS_00005833	34.0558	10.5119	3.35943
TCONS_00005759	48.5995	17.0271	4.69266
TCONS_00005687	64.8745	17.8912	6.55825
TCONS_00005449	26.808	13.2248	5.85851
TCONS_00005357	62.3493	19.7922	9.22231
TCONS_00005137	39.3127	15.7681	5.93691
TCONS_00004855	66.2086	24.2395	6.74873
TCONS_00004745	32.1806	12.3144	4.29991
TCONS_00004744	33.3649	9.40944	4.19255
TCONS_00004599	50.6085	13.7006	4.14284
TCONS_00004452	40.5331	14.7935	7.45405
TCONS_00004043	30.905	14.8088	18.3048
TCONS_00003331	58.0838	17.6826	5.95522
TCONS_00003270	30.2812	3.34201	3.91732
TCONS_00002403	33.3658	8.33352	4.31671
TCONS_00002175	70.8918	10.7031	4.97473
TCONS_00002009	27.6497	11.1473	4.82881
TCONS_00001689	28.1474	19.426	11.4705
TCONS_00001467	24.6495	7.94691	5.22634
TCONS_00001245	38.5854	12.6238	18.2276
TCONS_00000915	28.2358	9.56024	6.00045
TCONS_00000891	27.8257	11.6544	5.53195
TCONS_00000819	26.3267	13.5879	4.59327
TCONS_00000770	25.3513	10.3469	3.25298
TCONS_00000386	89.1371	22.0117	8.32477
TCONS_00013404	29.5594	8.41332	0.884814
TCONS_00012827	34.5455	1.9872	0.547574
TCONS_00010588	79.5602	7.41903	0.253646
TCONS_00009387	51.4332	7.0449	0.996406
TCONS_00007346	36.4966	1.983	0
TCONS_00005655	49.6849	13.6013	0.122972
TCONS_00002152	29.5111	2.57633	0.254837
TCONS_00005504	104.051	0	0
TCONS_00018576	166.445	40.7703	0.499121
TCONS_00016475	192.941	24.7455	0.500828
TCONS_00013869	50.9361	27.8463	1.03371
TCONS_00007207	49.5712	18.0326	93.8037
TCONS_00002122	73.3475	4.33324	30.5884
TCONS_00020735	22.2907	42.0124	5.24018
TCONS_00020734	18.4559	33.0411	7.8873
TCONS_00020601	22.2682	45.7431	13.6225
TCONS_00018916	23.5449	41.3016	16.202
TCONS_00017703	16.2799	26.819	2.70772
TCONS_00016563	6.46569	34.1372	7.9164
TCONS_00016516	23.2999	40.0585	2.7773
TCONS_00015765	19.8168	27.7403	16.1828
TCONS_00015581	23.3959	38.4476	1.8043
TCONS_00015127	19.2284	26.8845	3.79678
TCONS_00015123	19.4703	27.7118	3.81348
TCONS_00015120	23.8093	26.1116	4.67673
TCONS_00014858	8.42394	31.0149	9.55183
TCONS_00014586	13.9326	55.984	20.5608
TCONS_00013471	11.224	31.8503	20.2395
TCONS_00013349	6.03285	38.5408	15.9249
TCONS_00012467	18.1085	26.8408	17.7081
TCONS_00009957	16.6146	43.3325	21.85
TCONS_00008643	20.3628	25.1352	10.3499
TCONS_00007378	16.242	24.8268	6.63857
TCONS_00005379	8.45833	31.9649	9.65477
TCONS_00005378	11.0206	76.9536	16.0919
TCONS_00003393	14.0375	24.6125	4.36432
TCONS_00003168	23.6892	59.8141	7.97293
TCONS_00002847	21.8054	28.2377	16.8918
TCONS_00002824	13.1782	40.4505	5.57835
TCONS_00002775	18.0754	27.9757	21.3722
TCONS_00002630	17.807	29.3941	3.57446
TCONS_00002274	18.8001	40.3432	20.9131
TCONS_00002237	10.1486	57.37	22.0106
TCONS_00000735	9.04223	62.5003	6.69289
TCONS_00000482	21.3268	31.7071	12.908
TCONS_00019857	10.7351	16.587	34.9991
TCONS_00014247	5.45248	11.9956	31.1787
TCONS_00014246	7.61731	11.1368	36.9355
TCONS_00014245	7.06647	10.3863	37.3847
TCONS_00014209	6.71103	18.2545	24.606
TCONS_00014023	19.314	22.9424	37.5917
TCONS_00011776	6.75274	6.87339	34.0828
TCONS_00010622	18.6104	19.1771	42.9267
TCONS_00010037	14.0351	9.82577	24.8456
TCONS_00009903	6.12552	2.97994	66.0597
TCONS_00009902	8.62677	6.35053	24.4027
TCONS_00009513	6.72415	20.5616	38.3901
TCONS_00006320	4.10127	7.91579	29.2844
TCONS_00006056	4.05984	17.6106	71.7733
TCONS_00005225	12.6794	16.6427	45.8205
TCONS_00003835	1.22938	3.6509	42.3237
TCONS_00001124	6.82794	10.2199	52.8199
TCONS_00001083	14.5244	22.0766	39.3786
TCONS_00000510	5.06719	5.70829	24.612
TCONS_00022460	3.92149	30.5617	35.3377
TCONS_00022086	2.48032	63.9439	198.074
TCONS_00022027	4.29606	37.1318	43.9202
TCONS_00020574	10.1103	60.9442	69.1983
TCONS_00019344	21.3554	26.9187	27.2741
TCONS_00016565	21.177	105.026	71.72
TCONS_00016549	17.3196	99.3953	66.7497
TCONS_00016546	15.2724	70.1016	50.1934
TCONS_00016428	19.8824	40.1245	24.4737
TCONS_00014859	23.6761	36.2759	26.8748
TCONS_00013680	5.64466	24.7054	29.7668
TCONS_00013649	18.5267	26.6073	37.7083
TCONS_00013423	13.0282	81.1662	147.205
TCONS_00013350	1.49714	50.267	46.1917
TCONS_00012485	8.98082	32.9326	28.2886
TCONS_00006054	5.27527	44.6705	46.9495
TCONS_00005375	9.44579	24.7069	24.3433
TCONS_00002677	15.7219	26.9657	27.4153
TCONS_00000758	8.4463	31.0639	65.8653
TCONS_00000641	18.3964	41.3498	73.4324
TCONS_00022559	3.13501	2.56985	6.02271
TCONS_00022539	14.3097	17.6776	4.9345
TCONS_00022492	9.30753	21.1186	6.68299
TCONS_00022394	18.5083	19.5447	1.84677
TCONS_00022225	12.5905	24.0873	20.9183
TCONS_00022217	2.64902	3.08018	3.45823
TCONS_00022203	5.33693	10.2696	5.92355
TCONS_00022138	3.45944	4.33138	1.82239
TCONS_00022090	15.9509	23.9509	5.72039
TCONS_00022089	9.26575	4.57755	4.80419
TCONS_00022088	1.5697	2.8102	6.14985
TCONS_00022083	9.48745	7.06505	14.2756
TCONS_00022082	18.691	5.11067	1.4033
TCONS_00021990	8.29879	10.2772	10.6305
TCONS_00021954	2.68559	3.62832	10.3471
TCONS_00021951	1.74861	2.19057	3.86072
TCONS_00021807	4.27258	18.4185	10.0145
TCONS_00021799	4.56344	6.9971	2.48298
TCONS_00021796	19.4812	5.42986	1.21696
TCONS_00021256	11.7226	3.66423	1.79053
TCONS_00021247	9.14025	3.2851	1.58018
TCONS_00021160	8.16804	1.38602	2.24351
TCONS_00020981	18.6444	7.85586	3.6612
TCONS_00020939	14.8808	7.74951	2.66732
TCONS_00020897	9.84868	8.1733	4.4591
TCONS_00020715	6.85514	1.2393	1.80003
TCONS_00020667	2.98873	4.0022	4.77756
TCONS_00020226	2.28338	4.33676	5.4343
TCONS_00020053	15.3013	2.97416	2.03785
TCONS_00019961	1.11464	3.43714	1.33258
TCONS_00019832	1.677	2.32472	2.86224
TCONS_00019691	6.34504	4.98957	4.18026
TCONS_00019457	15.7263	20.3821	12.637
TCONS_00019378	3.88949	4.32797	6.75378
TCONS_00019265	5.91292	9.86636	5.64452
TCONS_00019131	19.5386	10.3221	3.48244
TCONS_00019034	10.3794	4.15954	4.96104
TCONS_00019013	11.2215	7.76143	14.7609
TCONS_00018961	3.09855	5.31137	11.3717
TCONS_00018920	19.0918	9.00023	3.93406
TCONS_00018719	4.43051	2.89464	1.62981
TCONS_00018664	13.6772	13.1311	1.4668
TCONS_00018622	23.5202	10.0798	3.1067
TCONS_00018590	9.66111	7.51808	1.35381
TCONS_00018528	20.11	2.48589	1.67499
TCONS_00018471	3.55044	18.0972	6.26942
TCONS_00018470	6.05721	15.3201	9.00738
TCONS_00018469	4.08447	17.9413	13.5278
TCONS_00018425	5.28109	6.75557	3.91659
TCONS_00018250	3.92066	1.90024	1.54743
TCONS_00018178	16.5162	19.1235	3.61087
TCONS_00018113	2.49288	3.52495	2.10944
TCONS_00017997	15.2882	8.58112	3.19899
TCONS_00017903	20.9859	10.8141	3.31288
TCONS_00017900	12.6414	21.1391	3.46453
TCONS_00017872	2.11068	2.69351	5.33317
TCONS_00017823	13.0808	6.97697	9.36477
TCONS_00017720	6.29895	4.19462	2.223
TCONS_00017585	10.3914	15.5747	2.01641
TCONS_00017211	4.39672	4.50463	13.3492
TCONS_00017190	13.8147	8.92983	1.38416
TCONS_00017187	11.9301	8.28571	1.67448
TCONS_00017093	16.5559	15.0908	6.38287
TCONS_00017065	15.499	10.5258	13.3348
TCONS_00017037	6.03335	4.31968	4.72304
TCONS_00017015	7.80552	13.0091	1.62535
TCONS_00016682	5.74576	9.08986	17.3264
TCONS_00016598	1.55867	4.97295	6.83869
TCONS_00016566	4.62682	19.2156	5.07656
TCONS_00016564	6.9395	21.1198	9.46617
TCONS_00016562	1.56159	7.42776	2.97516
TCONS_00016282	12.1476	2.55246	2.38634
TCONS_00016104	1.8577	5.56015	2.42068
TCONS_00016094	18.197	3.53481	3.38495
TCONS_00016057	22.2314	12.5115	3.82444
TCONS_00015978	2.37839	3.8736	2.46502
TCONS_00015820	7.91319	10.5857	4.11527
TCONS_00015698	5.07554	7.32077	4.05354
TCONS_00015647	2.57239	1.39377	1.15515
TCONS_00015622	7.44819	9.27942	2.089
TCONS_00015576	10.9047	7.6318	5.64156
TCONS_00015542	10.6582	5.47484	7.03599
TCONS_00015338	20.4292	21.8767	19.3579
TCONS_00015129	2.10885	3.638	8.07939
TCONS_00015081	4.92055	12.9557	5.90352
TCONS_00015046	2.01205	1.65737	1.89467
TCONS_00014986	12.5721	12.8117	4.37861
TCONS_00014907	16.5729	19.3467	13.2269
TCONS_00014808	4.24131	10.4051	23.082
TCONS_00014764	2.52524	2.31517	1.31764
TCONS_00014621	7.39232	11.0858	9.62014
TCONS_00014553	15.4486	4.8033	2.58891
TCONS_00014506	3.54499	3.02474	10.2322
TCONS_00014481	1.43714	2.10674	1.14201
TCONS_00014431	7.95903	19.0901	13.1983
TCONS_00014422	14.7388	2.12007	2.9465
TCONS_00014389	7.83694	4.37147	3.59684
TCONS_00014385	3.40722	22.7198	4.85179
TCONS_00014384	3.46904	17.4582	7.00231
TCONS_00014249	3.66678	8.49571	6.96713
TCONS_00014139	6.19896	3.34989	4.32733
TCONS_00014083	3.03119	3.99226	2.57014
TCONS_00014067	2.31799	9.55705	7.46464
TCONS_00013891	18.4208	4.38168	1.89113
TCONS_00013890	18.292	7.43872	2.4712
TCONS_00013732	21.8077	10.8343	2.68563
TCONS_00013686	21.1674	7.85697	2.45019
TCONS_00013653	6.09412	19.4508	14.6977
TCONS_00013643	16.359	1.49622	3.97175
TCONS_00013639	6.07329	1.60119	2.81621
TCONS_00013588	2.35741	4.28297	4.2258
TCONS_00013551	4.78245	4.8214	6.81034
TCONS_00013549	1.54155	2.31257	2.24785
TCONS_00013497	2.79214	3.95973	1.28001
TCONS_00013453	9.01279	17.0036	19.743
TCONS_00013354	5.70783	14.1711	2.50539
TCONS_00013345	5.29001	8.36753	4.27637
TCONS_00013304	16.3673	21.5918	9.96507
TCONS_00013229	19.8064	4.07447	2.6537
TCONS_00013196	8.28051	3.58586	3.42346
TCONS_00013133	15.7256	19.9187	5.65901
TCONS_00013037	8.03604	2.24633	1.50225
TCONS_00012907	7.03585	11.14	9.8899
TCONS_00012895	12.2467	11.2966	1.94017
TCONS_00012795	6.37535	4.15926	2.06765
TCONS_00012774	4.80243	4.54958	11.3961
TCONS_00012685	7.34802	6.90124	10.2534
TCONS_00012675	1.71959	2.48486	1.85449
TCONS_00012655	5.19343	7.86309	9.44851
TCONS_00012556	23.7363	11.6627	1.53223
TCONS_00012495	11.9753	13.7617	13.2844
TCONS_00012238	20.5222	5.6618	2.52361
TCONS_00012172	21.2341	7.36833	1.84143
TCONS_00012072	1.38554	1.59363	4.30933
TCONS_00012036	10.423	11.1681	6.82607
TCONS_00012013	1.87805	2.49476	8.4419
TCONS_00011970	2.04144	3.48273	3.0815
TCONS_00011780	1.47272	2.03902	5.80888
TCONS_00011770	4.88396	8.26732	6.1747
TCONS_00011357	7.52323	2.81472	13.8989
TCONS_00011283	17.6368	17.039	7.32118
TCONS_00011128	2.56824	4.24884	12.5858
TCONS_00011119	12.7159	10.4963	14.6311
TCONS_00011034	4.26944	6.72106	14.1338
TCONS_00011029	1.27693	2.95585	5.95228
TCONS_00011001	2.81489	2.36667	3.08063
TCONS_00010861	1.41393	7.95866	10.6304
TCONS_00010854	1.25161	6.18244	11.4089
TCONS_00010763	18.7305	17.4382	3.07492
TCONS_00010750	19.2128	16.4922	2.18241
TCONS_00010661	17.0004	8.0488	4.93235
TCONS_00010525	5.14112	6.75306	7.70618
TCONS_00010408	8.42689	2.26333	1.42412
TCONS_00010153	3.26024	2.5646	2.17472
TCONS_00010077	7.4423	5.72324	6.98324
TCONS_00010002	21.4106	17.7609	5.56196
TCONS_00009904	4.02287	4.75589	5.04657
TCONS_00009814	17.8673	1.46592	1.41893
TCONS_00009692	19.487	6.47851	6.05258
TCONS_00009516	2.25151	2.29982	8.04637
TCONS_00009419	7.95029	15.2268	2.13341
TCONS_00009326	6.90717	7.50134	1.114
TCONS_00008867	2.62734	1.97696	1.29718
TCONS_00008499	2.02946	2.49848	1.50512
TCONS_00008497	17.1829	8.73088	2.56749
TCONS_00008489	6.80792	9.68709	4.59675
TCONS_00008484	3.25771	3.4178	1.68091
TCONS_00008477	8.2771	12.4873	6.27086
TCONS_00008329	4.04236	8.60977	17.4429
TCONS_00008300	3.45166	14.0262	4.59948
TCONS_00008072	4.8197	7.07133	4.78491
TCONS_00007968	3.29067	4.82191	6.4104
TCONS_00007957	20.3192	4.78352	3.15752
TCONS_00007910	4.42298	8.51534	13.8701
TCONS_00007805	16.9079	14.7507	8.97099
TCONS_00007554	1.9038	5.03718	6.22565
TCONS_00007487	3.77285	3.74836	1.70095
TCONS_00007324	10.3782	3.66131	1.88492
TCONS_00007230	11.1809	12.9252	7.22237
TCONS_00007028	3.86828	2.56857	1.68864
TCONS_00006998	5.3889	8.93393	2.66416
TCONS_00006884	1.44885	4.57213	2.01462
TCONS_00006838	18.8008	6.26067	1.422
TCONS_00006800	6.98506	4.28255	2.44122
TCONS_00006753	3.96416	9.03613	11.4239
TCONS_00006685	12.5412	24.2006	7.45377
TCONS_00006412	12.9025	1.10935	2.36553
TCONS_00006352	3.25279	3.41089	3.2514
TCONS_00006133	11.9657	10.6387	16.3241
TCONS_00005977	5.45998	13.0364	1.64164
TCONS_00005837	4.50385	2.34123	5.31086
TCONS_00005836	3.29666	3.25235	8.55051
TCONS_00005832	14.0861	11.877	9.78795
TCONS_00005831	6.18147	6.43995	2.53761
TCONS_00005810	2.69007	2.62542	15.5654
TCONS_00005798	3.57212	2.94079	13.6369
TCONS_00005779	5.69219	10.1755	11.3405
TCONS_00005669	1.47634	3.11549	4.78486
TCONS_00005646	11.7911	18.1414	1.70384
TCONS_00005595	8.18182	5.39428	11.7289
TCONS_00005589	15.5451	21.0272	1.9832
TCONS_00005471	15.0927	4.23103	2.66795
TCONS_00005424	2.13365	2.78394	13.1843
TCONS_00005368	17.7487	11.5301	11.4449
TCONS_00005364	5.42914	21.1166	15.0361
TCONS_00005339	4.62703	10.1842	4.57616
TCONS_00005338	19.7922	14.6705	8.04825
TCONS_00005335	2.36666	5.63892	9.19408
TCONS_00005334	12.1522	8.67638	10.9441
TCONS_00005286	10.9354	16.6986	3.18486
TCONS_00005166	2.61199	3.22162	2.25243
TCONS_00005106	1.91146	1.99403	1.44647
TCONS_00005096	2.50628	2.6946	1.66745
TCONS_00005049	2.82573	9.19984	9.37199
TCONS_00004797	3.1538	9.67002	1.66451
TCONS_00004758	3.66203	1.90417	6.64853
TCONS_00004757	5.97238	8.06484	12.0978
TCONS_00004754	3.81559	1.76829	3.5085
TCONS_00004742	1.56194	1.47396	1.47329
TCONS_00004734	1.23531	2.25132	4.87104
TCONS_00004570	1.8962	7.97435	4.95416
TCONS_00004485	4.42871	6.17343	3.38813
TCONS_00004472	2.0672	5.44504	2.43217
TCONS_00004413	3.861	12.5287	10.4518
TCONS_00004341	5.4313	4.14661	5.03291
TCONS_00004339	5.95647	6.02811	2.72929
TCONS_00004338	6.76394	7.76754	1.34
TCONS_00004289	13.9722	3.47585	3.40264
TCONS_00004266	20.6983	9.03368	3.35587
TCONS_00004189	5.94635	17.4744	15.6524
TCONS_00004188	6.35579	13.414	13.121
TCONS_00003978	8.27349	12.7373	12.556
TCONS_00003755	22.3073	24.2927	15.6075
TCONS_00003722	3.38182	4.5457	1.97008
TCONS_00003633	24.1022	15.8423	10.4271
TCONS_00003614	18.3618	15.7509	1.72863
TCONS_00003485	5.48857	18.4219	8.87928
TCONS_00003445	19.1844	1.73167	1.81343
TCONS_00003299	14.5182	21.232	6.62881
TCONS_00003257	3.93687	1.17713	4.27647
TCONS_00003153	3.53256	9.86976	5.17023
TCONS_00003129	5.12818	7.08247	7.1142
TCONS_00002974	7.80482	4.60561	1.96775
TCONS_00002861	14.069	22.7334	23.8028
TCONS_00002576	16.5597	10.4133	7.21551
TCONS_00002575	5.29032	5.67574	6.2777
TCONS_00002565	1.609	5.39422	2.24922
TCONS_00002553	4.97789	11.8979	8.05221
TCONS_00002195	8.37431	16.5505	9.81206
TCONS_00002032	3.97519	6.9608	8.47017
TCONS_00002029	7.85062	1.38916	3.17965
TCONS_00002021	18.9931	19.1447	1.55505
TCONS_00001814	8.98581	8.28185	8.75519
TCONS_00001799	3.20248	22.6127	19.0515
TCONS_00001798	1.42795	12.9812	20.0978
TCONS_00001557	4.11493	3.6865	2.57694
TCONS_00001547	5.07906	8.22613	2.70417
TCONS_00001529	7.44953	1.21187	1.48247
TCONS_00001493	13.7557	2.72967	2.03913
TCONS_00001066	4.95571	3.53113	3.42559
TCONS_00001065	4.72151	4.27698	1.46112
TCONS_00001029	4.9311	1.49337	7.59731
TCONS_00000729	7.08617	2.10127	4.74142
TCONS_00000680	1.61414	6.63486	8.94494
TCONS_00000676	4.73395	6.02017	10.0287
TCONS_00000648	12.0992	18.4679	21.4185
TCONS_00000617	1.70306	3.8012	3.59861
TCONS_00000465	6.48148	2.99232	4.94277
TCONS_00000402	6.65344	21.5098	19.7625
TCONS_00000094	1.41245	2.05181	2.62082
TCONS_00022276	10.0233	3.5968	0.26325
TCONS_00022244	4.65122	3.39991	0.143197
TCONS_00021885	3.6568	1.96031	0.986818
TCONS_00021721	6.63497	2.67878	0.084261
TCONS_00021478	3.30567	1.2006	0.440242
TCONS_00021087	6.6183	3.09708	1.00221
TCONS_00020527	11.1849	1.46803	0
TCONS_00019367	3.63485	5.32917	0
TCONS_00019134	1.15898	2.03339	1.00913
TCONS_00019110	7.1657	3.38565	0.390803
TCONS_00018591	9.00413	12.9474	0.831725
TCONS_00018022	10.52	2.39241	0.0391435
TCONS_00017901	5.52415	2.64721	0.15554
TCONS_00017899	5.8898	4.09688	0.994331
TCONS_00017722	1.55264	1.79434	0.435686
TCONS_00017330	3.21316	2.7427	0.488681
TCONS_00017302	2.43535	1.19696	0.472345
TCONS_00017240	10.5972	2.97132	1.05158
TCONS_00016744	3.25102	1.25197	0.582445
TCONS_00016719	20.0065	12.5228	0.614521
TCONS_00016568	20.6203	3.18723	0.682268
TCONS_00016257	4.31949	2.73079	1.08558
TCONS_00016246	12.8492	4.87294	1.04676
TCONS_00015582	6.92299	10.7927	0.627849
TCONS_00015510	8.58444	1.17111	0.374947
TCONS_00015339	3.34963	1.42767	0
TCONS_00015317	4.69034	2.92854	0.271205
TCONS_00015134	11.5444	4.50698	0.870213
TCONS_00015124	16.7078	2.70857	0.428773
TCONS_00015122	4.77999	7.42778	0.82807
TCONS_00015119	3.16367	3.23881	0.472145
TCONS_00014552	5.08203	1.55505	0.225368
TCONS_00014471	1.29591	1.88602	0.360772
TCONS_00014438	1.30426	2.56438	0.754899
TCONS_00014421	11.7093	1.95304	0.887671
TCONS_00014125	4.54721	1.96054	0.341081
TCONS_00014126	9.54806	2.48996	0.146898
TCONS_00013989	13.4152	11.9048	0.79079
TCONS_00013917	6.28962	5.58603	0
TCONS_00012704	8.79617	2.70394	0.723124
TCONS_00012550	15.9636	6.45378	0.778752
TCONS_00012329	11.7055	1.50813	0.199526
TCONS_00011965	4.7219	3.59165	0.375854
TCONS_00011698	1.48938	2.53814	0.74337
TCONS_00011113	6.9983	3.5291	0.179457
TCONS_00009848	4.67392	2.89258	0.760723
TCONS_00009602	5.1405	8.98759	0.675753
TCONS_00009504	2.4164	1.46423	0.356337
TCONS_00009275	7.06192	2.02473	0.985391
TCONS_00009126	14.1718	8.7038	0
TCONS_00008614	17.9974	1.41677	0.942432
TCONS_00008498	2.07416	3.02395	0.346797
TCONS_00007562	1.23345	1.34902	0.541459
TCONS_00007379	1.78875	8.5929	0.437049
TCONS_00007374	7.16077	4.49302	0.46963
TCONS_00007334	18.2712	17.3283	0.514041
TCONS_00007242	7.70146	4.68271	0.993361
TCONS_00007027	3.76589	2.77652	0
TCONS_00006980	14.5788	8.46993	1.08525
TCONS_00006853	6.58328	5.77575	0.996456
TCONS_00006809	12.5143	2.5451	0.854048
TCONS_00005867	2.34038	1.41345	0.328844
TCONS_00005542	4.92638	2.55207	1.02026
TCONS_00005474	2.07161	3.73006	0.808497
TCONS_00005401	1.19315	2.19082	0.450372
TCONS_00005183	2.78637	6.05065	0.522123
TCONS_00005178	19.6762	2.22868	0.202263
TCONS_00005116	10.2487	3.96166	0.431941
TCONS_00005101	23.2071	10.8035	0.964407
TCONS_00004919	9.34243	2.00124	0.176834
TCONS_00004762	1.49979	1.7859	0.838199
TCONS_00004119	14.3483	6.22881	0.546216
TCONS_00004118	9.07852	4.26398	0.480015
TCONS_00003723	5.39665	5.17553	1.03525
TCONS_00003441	13.7582	1.8842	0.309651
TCONS_00003017	3.12276	3.34171	0.905412
TCONS_00002579	5.15935	1.61373	0
TCONS_00002396	15.7283	6.65991	0.679793
TCONS_00002040	2.40653	2.20493	0.617277
TCONS_00001823	5.69423	1.3465	0.635319
TCONS_00001792	1.47327	1.11991	0.671674
TCONS_00022558	4.83042	1.03394	2.44627
TCONS_00022128	2.41988	1.04284	4.17884
TCONS_00021886	2.48547	0.879517	1.16737
TCONS_00021794	3.98792	0.956078	1.45307
TCONS_00020306	1.31257	0.977896	1.84769
TCONS_00015900	6.55742	0.903942	4.03635
TCONS_00011114	4.14535	0.495334	1.28394
TCONS_00009189	1.16772	1.03298	1.33633
TCONS_00007720	1.16029	0.893703	3.95008
TCONS_00007438	3.16884	0.717351	1.82182
TCONS_00004110	1.75047	0.972186	10.0366
TCONS_00003523	1.44274	1.01733	4.3856
TCONS_00003522	1.51939	0.421203	1.7313
TCONS_00002877	2.03752	0.560301	4.7349
TCONS_00022170	1.13827	0.883795	0.905595
TCONS_00020468	1.74193	0.599542	0.568716
TCONS_00019147	1.685	0.98143	0.965735
TCONS_00018251	1.17875	0	0
TCONS_00017561	3.59306	0.276274	0
TCONS_00017300	16.8651	5e-07	0
TCONS_00017239	3.2411	0	0
TCONS_00016687	5.34085	0.566279	0
TCONS_00016507	11.9219	0.198004	0.117068
TCONS_00016361	3.40427	0.794884	0.483232
TCONS_00016064	1.879	0.0507225	0
TCONS_00015903	3.41281	0.739377	0
TCONS_00015902	3.30357	0	0.336855
TCONS_00014470	3.688	1.0755	0.255052
TCONS_00014141	1.76401	0.174221	0.299159
TCONS_00013843	1.41577	0.895606	0.512056
TCONS_00013673	2.03924	0.930427	0.02719
TCONS_00013149	2.19959	0.234143	0
TCONS_00012846	4.47099	0.577175	0.263726
TCONS_00012828	3.39644	1.05868	0
TCONS_00012496	1.66561	0.126585	0.208918
TCONS_00012006	1.89873	0.676535	1.08693
TCONS_00011647	20.3516	0	0
TCONS_00011136	6.78389	0.751606	0.0927875
TCONS_00011104	1.13798	0.214226	0
TCONS_00011025	15.8081	0.513945	0.276853
TCONS_00011024	1.47044	0.416805	0
TCONS_00010403	1.38611	0.718518	0.767827
TCONS_00010061	5.12238	0	0.134732
TCONS_00009909	1.12317	0.555833	0.343829
TCONS_00009788	2.95714	0.577463	0.373351
TCONS_00009693	4.37858	0	0
TCONS_00008959	1.63875	0	0.106502
TCONS_00007696	4.71181	0.876864	0.183215
TCONS_00007115	1.90531	0.160952	0.182351
TCONS_00006975	3.14279	0.985831	0
TCONS_00006784	6.00672	0.422376	0.206111
TCONS_00006344	2.33363	0	0
TCONS_00006341	2.95374	0.708581	0.318466
TCONS_00006125	3.81558	1.09313	0.494726
TCONS_00006124	2.76865	0.55764	0.47327
TCONS_00005686	2.7557	0	0
TCONS_00005509	1.13049	0.171826	0.086538
TCONS_00005470	1.53471	0.662382	0.535581
TCONS_00005294	4.80241	0.423675	0.27076
TCONS_00004895	3.22633	0.768169	0.047566
TCONS_00004809	1.91121	0.50298	0.016532
TCONS_00004791	1.1863	0.13178	0
TCONS_00004755	1.41293	0.753564	0
TCONS_00003634	1.20712	0.459796	1.03531
TCONS_00003597	1.54872	0	0
TCONS_00003413	4.82226	0.218382	0
TCONS_00003380	2.72113	0.581573	0
TCONS_00003097	1.60006	0.874948	0.0481455
TCONS_00002560	15.5701	0	1.02206
TCONS_00000113	3.63854	0.593195	0.406961
TCONS_00022246	0.351912	32.2665	66.8678
TCONS_00013797	0.284754	35.4334	34.7704
TCONS_00007210	0.392704	29.3557	79.4995
TCONS_00013638	0.98787	32.854	62.2941
TCONS_00022168	0.411312	21.3883	32.9051
TCONS_00021890	0.139542	21.0688	31.5864
TCONS_00021889	0.151743	11.2812	30.1707
TCONS_00021809	0.739322	24.0609	48.7621
TCONS_00021808	0.200371	16.0378	46.0411
TCONS_00016201	0.816464	8.01378	32.5939
TCONS_00013421	0.568896	2.4324	24.868
TCONS_00004287	0.10351	2.71768	25.2324
TCONS_00007211	0.0669145	3.67201	29.2418
TCONS_00022601	0.146425	4.32668	11.2794
TCONS_00022391	0.002818	16.7351	9.23543
TCONS_00022171	0.065072	7.13141	11.5569
TCONS_00022169	0.128417	8.06438	22.0647
TCONS_00022028	0.859906	1.74824	3.93234
TCONS_00021099	0.540911	2.19679	6.40604
TCONS_00020401	0.946106	1.59454	2.21865
TCONS_00020127	0	3.53836	2.40585
TCONS_00019643	0.788007	2.44988	1.6656
TCONS_00018775	0.360569	1.54391	6.17039
TCONS_00018136	0.27315	2.13577	3.36369
TCONS_00017791	0.018865	2.62737	3.63986
TCONS_00016827	0.649526	1.66017	7.45243
TCONS_00016561	0.62166	1.86514	1.89707
TCONS_00016550	0.229139	1.96564	1.21201
TCONS_00016220	0.474121	1.27522	22.8649
TCONS_00016200	0.166536	3.01119	15.0852
TCONS_00015351	0.415431	13.6602	1.74659
TCONS_00014419	0.710945	1.25486	1.13384
TCONS_00013796	0.144847	13.3699	18.6121
TCONS_00013587	0.834855	1.97319	4.73399
TCONS_00013351	0.939673	17.8698	23.0281
TCONS_00013095	0.08844	1.66091	2.52893
TCONS_00013094	0.358698	1.75504	1.68954
TCONS_00013093	0.021468	1.20034	1.8365
TCONS_00012835	0.281195	5.24012	2.20767
TCONS_00012584	0.145118	7.2615	7.21211
TCONS_00012075	0.692298	3.65277	3.19823
TCONS_00011978	0.823186	1.95706	1.42293
TCONS_00011775	0.099401	1.61944	11.5227
TCONS_00011748	0.390519	9.14022	2.05403
TCONS_00011032	0.149332	3.0809	2.91748
TCONS_00010303	0.737537	1.1153	3.56415
TCONS_00009877	0.998213	1.32592	4.9561
TCONS_00009678	0	3.59019	3.48324
TCONS_00009495	0.623031	4.20951	5.75004
TCONS_00008083	0.176611	2.29763	10.362
TCONS_00008082	0.742178	4.03943	4.24085
TCONS_00008081	0	6.23149	13.0889
TCONS_00007278	0.102585	1.77067	15.5827
TCONS_00007277	0.519586	2.88722	21.1764
TCONS_00006687	0	5.36902	8.31946
TCONS_00006002	0.930128	2.78106	5.74617
TCONS_00005363	0.428266	1.66755	1.21596
TCONS_00005332	0.915392	1.50943	4.90225
TCONS_00004286	0	2.84643	6.56505
TCONS_00004285	0.117009	1.58378	21.7705
TCONS_00004283	1.03367	1.79203	2.47013
TCONS_00003355	0.787786	2.73336	1.36932
TCONS_00002772	0.993489	6.01736	6.58884
TCONS_00002602	0.202537	1.28645	2.05885
TCONS_00001588	0.810084	1.46191	3.4156
TCONS_00001543	0.446249	1.58727	2.03629
TCONS_00001209	0.951983	1.81223	2.22463
TCONS_00001010	1.01133	2.08475	3.21273
TCONS_00000777	0.102756	11.83	13.7516
TCONS_00000776	0.269064	16.8774	20.1163
TCONS_00000730	0.998198	1.64332	4.22199
TCONS_00000679	0.540405	4.77647	16.0604
TCONS_00000275	0.518617	1.67675	2.59147
TCONS_00020549	0	2.28836	0.23429
TCONS_00018135	0.665851	2.48581	0.973091
TCONS_00018035	0.846647	3.87234	0.63462
TCONS_00016608	0	1.42166	0
TCONS_00016551	0	1.11645	0.493298
TCONS_00012591	0.475684	3.22683	0.96762
TCONS_00011987	0	1.27848	0
TCONS_00008583	0.764756	1.58186	0.999319
TCONS_00007889	0.874356	2.07097	0
TCONS_00006879	0.847127	2.11576	0.701889
TCONS_00000424	0.820974	1.2333	1.09765
TCONS_00000106	0	1.17236	0
TCONS_00000020	0.802206	2.95215	0.772214
TCONS_00022463	0.916726	0.890798	2.64894
TCONS_00021942	0.844529	0.999626	3.08446
TCONS_00020659	0	1.09838	14.0305
TCONS_00017792	0.106975	1.02436	1.75018
TCONS_00017421	0.248128	0.385678	1.80377
TCONS_00016829	0.848615	0.848868	1.7522
TCONS_00016529	0	0.669373	2.65014
TCONS_00016127	0.506674	0.552891	1.51119
TCONS_00013865	0.091026	0.588601	2.47363
TCONS_00013039	0.668564	0	2.23543
TCONS_00012627	0.252174	0.793044	1.33909
TCONS_00009496	0.255001	0	2.50695
TCONS_00008831	1.01971	1.05216	2.35334
TCONS_00008367	0.639237	0.600646	1.43382
TCONS_00007206	0.43692	0.36419	2.70034
TCONS_00006750	0.69001	0.858455	1.95445
TCONS_00006342	0.576691	0.737167	3.47583
TCONS_00006055	0	0.554991	3.75048
TCONS_00004810	0.201209	0.364792	2.04881
TCONS_00003195	0	0	1.40519
TCONS_00002531	1.01429	0.409093	4.74996
TCONS_00001982	0	0	1.8919
TCONS_00001648	0.125533	0.07871	1.5928
TCONS_00001603	0.074338	0.498872	1.48816
TCONS_00001031	0.689899	0.307688	16.9398
TCONS_00000681	0.630516	0.720183	2.09018
TCONS_00000485	0.09055	0.539682	23.6781
TCONS_00000157	0	0.473206	1.35297
TCONS_00000212	0	0.0089405	1.2554
TCONS_00022604	0	0	0.048181
TCONS_00022490	0.106491	0.0384875	0.066746
TCONS_00021611	0.857654	0	0
TCONS_00021302	0	0	0.137555
TCONS_00021149	0.910182	0.532053	0
TCONS_00020615	0.115473	0	0.241486
TCONS_00020529	0.656507	0.131518	0
TCONS_00020151	0.570462	0.27631	0.650466
TCONS_00020111	0.837814	0.562038	0.298725
TCONS_00018771	0.188532	0	0
TCONS_00018347	0	0	0
TCONS_00018116	0	0	0
TCONS_00018013	0.304804	0.322393	0.277712
TCONS_00018012	0.396428	0.837995	0.850468
TCONS_00017965	0.494981	0.152911	0.242733
TCONS_00017562	0.920146	0.247965	0
TCONS_00017389	0	0	0.584244
TCONS_00017319	0.935667	0	0.308565
TCONS_00017318	0.981541	0	0.479488
TCONS_00017270	0.80242	0.548889	0.935707
TCONS_00017269	0.975321	0.127271	0
TCONS_00017238	0.264078	0	0
TCONS_00016797	0.065031	0	0.0580545
TCONS_00016796	0.111668	0.04415	0.292077
TCONS_00016665	0.704276	0.173737	0.119912
TCONS_00016596	0	0	0
TCONS_00016591	0.465373	0.184135	1.01909
TCONS_00016570	0	0	0
TCONS_00016552	0.000178	0	0
TCONS_00016121	0	0	0
TCONS_00016063	0.71375	0	0
TCONS_00015652	0.148651	0.044881	0.216107
TCONS_00015513	0.443541	0	0
TCONS_00015352	0.0786035	0	0.993557
TCONS_00015003	0.515023	0.261308	0.260691
TCONS_00014924	0	0.084771	0.068263
TCONS_00014701	0.0361845	0.126588	0.171188
TCONS_00014619	0	0	0
TCONS_00014568	0.518374	0.172888	0.176045
TCONS_00014508	0.133158	0	0.0971
TCONS_00014507	0	0.053492	0
TCONS_00014426	1.02916	0.700618	0.536678
TCONS_00014205	0	0	0
TCONS_00013800	0.952325	0.64107	0.760475
TCONS_00013766	1.06058	0.331911	0.162711
TCONS_00012737	0.146287	0.082059	0.028553
TCONS_00012424	1.01944	0	1.01228
TCONS_00012078	0	0	0
TCONS_00012074	0	0.125493	0.162585
TCONS_00012035	0.624945	0.146198	0
TCONS_00012004	0.302833	0.645331	0.301684
TCONS_00011877	0	0.757613	0
TCONS_00011778	0.824885	0.695565	0.37112
TCONS_00011531	0.061145	0.0244765	0.014068
TCONS_00011129	0.492743	0	0
TCONS_00011093	0.150618	0.23011	0.049404
TCONS_00010898	0.790427	0	0.365131
TCONS_00010829	0.512663	0.533535	0.178638
TCONS_00010677	0	0	1.00019
TCONS_00010313	0.154181	0.139968	0.086615
TCONS_00010308	0.781555	0	0
TCONS_00010298	0.128506	0	0.258398
TCONS_00010143	0.198925	0	0.554546
TCONS_00010142	0.251738	0.503957	0.330388
TCONS_00010000	0.152577	0.04624	0
TCONS_00009836	0.335939	0.77753	0.701697
TCONS_00009492	0.289214	0.216266	0
TCONS_00009188	0.76462	0.746363	0.66049
TCONS_00008979	0.541204	0.344107	0.361374
TCONS_00008958	0.194462	0.0776375	0
TCONS_00008957	0.886468	0.392811	0.182403
TCONS_00008366	0.411386	0.171756	0.468733
TCONS_00007874	0.448537	0.12463	0.439206
TCONS_00007762	0.559236	0	0
TCONS_00007415	0.505173	0.517374	0.339097
TCONS_00007397	0.666888	0.305667	0.715535
TCONS_00007372	0	0	0
TCONS_00007071	0.030677	0	0.017761
TCONS_00006791	0.638077	0	0
TCONS_00006749	0.214606	0.0297505	0.0453935
TCONS_00006566	0	0	0.270213
TCONS_00006366	0.354549	0.344499	0.602746
TCONS_00005949	0.330641	0.667578	0.36711
TCONS_00005830	0.211989	0.109599	0.0911355
TCONS_00005680	0.723317	0.206055	0
TCONS_00005380	0.817169	0	0
TCONS_00005333	0.762439	0	0.919544
TCONS_00005120	0.250163	0.181337	0.715254
TCONS_00004996	0	0	0
TCONS_00004823	0.704677	0	0
TCONS_00004763	0.426212	0	0
TCONS_00004569	0.293892	0.669926	0.178341
TCONS_00004281	0	1.06848	0.561522
TCONS_00003936	0	0	0
TCONS_00002900	0.970397	0	0.501991
TCONS_00002002	0.887242	0.251385	0.205114
TCONS_00002001	0.098222	0.0581315	0.437541
TCONS_00002000	0.31276	0.748876	0.761817
TCONS_00001999	0.149504	0.033219	0
TCONS_00001998	0.0282065	0.62166	0
TCONS_00001911	0.291429	0.504614	0.860397
TCONS_00001905	0	0	0.749082
TCONS_00001602	0	0.0466545	0
TCONS_00001267	0	0.141889	0.104928
TCONS_00001127	0	0	0.927434
TCONS_00001076	0	0	0
TCONS_00000983	0	0	0
TCONS_00000769	0	0	0
TCONS_00000725	0	0	0
TCONS_00000495	0	0	0.08617
TCONS_00000458	0.361688	0.982838	0.779316
TCONS_00000405	0	0	0
TCONS_00000227	0.030233	0	0
TCONS_00000093	0.423403	0.215765	0.750176
TCONS_00000001	0	0.010519	0
