# Supplementary material for: High-resolution annotation of the mouse preimplantation embryo transcriptome using long-read sequencing
Source: Nat Commun. 2020 May 27;11:2653. doi: 10.1038/s41467-020-16444-w (PMC7253418; doi:10.1038/s41467-020-16444-w)
Supplement: Supplementary file 6 — Supplementary Data 4 [file 41467_2020_16444_MOESM6_ESM.xlsx]

## Sheet: Novel TSS
Supplementary Data 4.Novel transcripts with annotation of full-length reads support, H3K4me3 tag support, and CAGE-tag support.
Legend: Novel transcripts with novel TSSs. Transcripts are shown in gtf format with know gene name，full-length reads，H3K4me3 and Cage tag.
Chrom			start	end		Strand			Supported by full-length reads	Supported by H3K4me3	Supported by Cage
chr1	Cufflinks	exon	4873326	4873453	.	+	.	gene_id "XLOC_000003"; transcript_id "TCONS_00000009"; exon_number "1"; oId "CUFF.6.7"; tss_id "TSS6"; gene_name "Tcea1";	3	No	Yes
chr1	Cufflinks	exon	4878027	4878132	.	+	.	gene_id "XLOC_000003"; transcript_id "TCONS_00000009"; exon_number "2"; oId "CUFF.6.7"; tss_id "TSS6"; gene_name "Tcea1";	3	No	Yes
chr1	Cufflinks	exon	4886744	4886824	.	+	.	gene_id "XLOC_000003"; transcript_id "TCONS_00000009"; exon_number "3"; oId "CUFF.6.7"; tss_id "TSS6"; gene_name "Tcea1";	3	No	Yes
chr1	Cufflinks	exon	5113453	5113486	.	+	.	gene_id "XLOC_000004"; transcript_id "TCONS_00000012"; exon_number "1"; oId "CUFF.7.3"; tss_id "TSS8"; gene_name "Atp6v1h";	4	Yes	No
chr1	Cufflinks	exon	5117390	5117487	.	+	.	gene_id "XLOC_000004"; transcript_id "TCONS_00000012"; exon_number "2"; oId "CUFF.7.3"; tss_id "TSS8"; gene_name "Atp6v1h";	4	Yes	No
chr1	Cufflinks	exon	5124277	5124469	.	+	.	gene_id "XLOC_000004"; transcript_id "TCONS_00000012"; exon_number "3"; oId "CUFF.7.3"; tss_id "TSS8"; gene_name "Atp6v1h";	4	Yes	No
chr1	Cufflinks	exon	5133084	5133262	.	+	.	gene_id "XLOC_000004"; transcript_id "TCONS_00000012"; exon_number "4"; oId "CUFF.7.3"; tss_id "TSS8"; gene_name "Atp6v1h";	4	Yes	No
chr1	Cufflinks	exon	5135812	5135937	.	+	.	gene_id "XLOC_000004"; transcript_id "TCONS_00000012"; exon_number "5"; oId "CUFF.7.3"; tss_id "TSS8"; gene_name "Atp6v1h";	4	Yes	No
chr1	Cufflinks	exon	5143750	5143851	.	+	.	gene_id "XLOC_000004"; transcript_id "TCONS_00000012"; exon_number "6"; oId "CUFF.7.3"; tss_id "TSS8"; gene_name "Atp6v1h";	4	Yes	No
chr1	Cufflinks	exon	5149948	5150061	.	+	.	gene_id "XLOC_000004"; transcript_id "TCONS_00000012"; exon_number "7"; oId "CUFF.7.3"; tss_id "TSS8"; gene_name "Atp6v1h";	4	Yes	No
chr1	Cufflinks	exon	5162105	5162545	.	+	.	gene_id "XLOC_000004"; transcript_id "TCONS_00000012"; exon_number "8"; oId "CUFF.7.3"; tss_id "TSS8"; gene_name "Atp6v1h";	4	Yes	No
chr1	Cufflinks	exon	5114403	5114455	.	+	.	gene_id "XLOC_000004"; transcript_id "TCONS_00000013"; exon_number "1"; oId "CUFF.7.4"; tss_id "TSS9"; gene_name "Atp6v1h";	5	Yes	Yes
chr1	Cufflinks	exon	5117390	5117487	.	+	.	gene_id "XLOC_000004"; transcript_id "TCONS_00000013"; exon_number "2"; oId "CUFF.7.4"; tss_id "TSS9"; gene_name "Atp6v1h";	5	Yes	Yes
chr1	Cufflinks	exon	5124277	5124469	.	+	.	gene_id "XLOC_000004"; transcript_id "TCONS_00000013"; exon_number "3"; oId "CUFF.7.4"; tss_id "TSS9"; gene_name "Atp6v1h";	5	Yes	Yes
chr1	Cufflinks	exon	5133084	5133262	.	+	.	gene_id "XLOC_000004"; transcript_id "TCONS_00000013"; exon_number "4"; oId "CUFF.7.4"; tss_id "TSS9"; gene_name "Atp6v1h";	5	Yes	Yes
chr1	Cufflinks	exon	5135812	5135937	.	+	.	gene_id "XLOC_000004"; transcript_id "TCONS_00000013"; exon_number "5"; oId "CUFF.7.4"; tss_id "TSS9"; gene_name "Atp6v1h";	5	Yes	Yes
chr1	Cufflinks	exon	5143750	5143851	.	+	.	gene_id "XLOC_000004"; transcript_id "TCONS_00000013"; exon_number "6"; oId "CUFF.7.4"; tss_id "TSS9"; gene_name "Atp6v1h";	5	Yes	Yes
chr1	Cufflinks	exon	5149948	5150061	.	+	.	gene_id "XLOC_000004"; transcript_id "TCONS_00000013"; exon_number "7"; oId "CUFF.7.4"; tss_id "TSS9"; gene_name "Atp6v1h";	5	Yes	Yes
chr1	Cufflinks	exon	5162105	5162545	.	+	.	gene_id "XLOC_000004"; transcript_id "TCONS_00000013"; exon_number "8"; oId "CUFF.7.4"; tss_id "TSS9"; gene_name "Atp6v1h";	5	Yes	Yes
chr1	Cufflinks	exon	6250409	6251850	.	+	.	gene_id "XLOC_000007"; transcript_id "TCONS_00000016"; exon_number "1"; oId "CUFF.14.1"; tss_id "TSS12"; gene_name "Rb1cc1";	5	No	Yes
chr1	Cufflinks	exon	9875508	9875649	.	+	.	gene_id "XLOC_000016"; transcript_id "TCONS_00000026"; exon_number "1"; oId "CUFF.35.1"; tss_id "TSS21"; gene_name "Sgk3";	2	Yes	No
chr1	Cufflinks	exon	9877166	9877253	.	+	.	gene_id "XLOC_000016"; transcript_id "TCONS_00000026"; exon_number "2"; oId "CUFF.35.1"; tss_id "TSS21"; gene_name "Sgk3";	2	Yes	No
chr1	Cufflinks	exon	9879026	9879075	.	+	.	gene_id "XLOC_000016"; transcript_id "TCONS_00000026"; exon_number "3"; oId "CUFF.35.1"; tss_id "TSS21"; gene_name "Sgk3";	2	Yes	No
chr1	Cufflinks	exon	9880332	9880389	.	+	.	gene_id "XLOC_000016"; transcript_id "TCONS_00000026"; exon_number "4"; oId "CUFF.35.1"; tss_id "TSS21"; gene_name "Sgk3";	2	Yes	No
chr1	Cufflinks	exon	9881578	9881661	.	+	.	gene_id "XLOC_000016"; transcript_id "TCONS_00000026"; exon_number "5"; oId "CUFF.35.1"; tss_id "TSS21"; gene_name "Sgk3";	2	Yes	No
chr1	Cufflinks	exon	9881760	9881891	.	+	.	gene_id "XLOC_000016"; transcript_id "TCONS_00000026"; exon_number "6"; oId "CUFF.35.1"; tss_id "TSS21"; gene_name "Sgk3";	2	Yes	No
chr1	Cufflinks	exon	9884407	9884519	.	+	.	gene_id "XLOC_000016"; transcript_id "TCONS_00000026"; exon_number "7"; oId "CUFF.35.1"; tss_id "TSS21"; gene_name "Sgk3";	2	Yes	No
chr1	Cufflinks	exon	9884625	9884661	.	+	.	gene_id "XLOC_000016"; transcript_id "TCONS_00000026"; exon_number "8"; oId "CUFF.35.1"; tss_id "TSS21"; gene_name "Sgk3";	2	Yes	No
chr1	Cufflinks	exon	9885667	9885753	.	+	.	gene_id "XLOC_000016"; transcript_id "TCONS_00000026"; exon_number "9"; oId "CUFF.35.1"; tss_id "TSS21"; gene_name "Sgk3";	2	Yes	No
chr1	Cufflinks	exon	9886047	9886142	.	+	.	gene_id "XLOC_000016"; transcript_id "TCONS_00000026"; exon_number "10"; oId "CUFF.35.1"; tss_id "TSS21"; gene_name "Sgk3";	2	Yes	No
chr1	Cufflinks	exon	9888870	9889025	.	+	.	gene_id "XLOC_000016"; transcript_id "TCONS_00000026"; exon_number "11"; oId "CUFF.35.1"; tss_id "TSS21"; gene_name "Sgk3";	2	Yes	No
chr1	Cufflinks	exon	9891361	9891450	.	+	.	gene_id "XLOC_000016"; transcript_id "TCONS_00000026"; exon_number "12"; oId "CUFF.35.1"; tss_id "TSS21"; gene_name "Sgk3";	2	Yes	No
chr1	Cufflinks	exon	9898720	9899856	.	+	.	gene_id "XLOC_000016"; transcript_id "TCONS_00000026"; exon_number "13"; oId "CUFF.35.1"; tss_id "TSS21"; gene_name "Sgk3";	2	Yes	No
chr1	Cufflinks	exon	10121720	10121911	.	+	.	gene_id "XLOC_000017"; transcript_id "TCONS_00000027"; exon_number "1"; oId "CUFF.39.1"; tss_id "TSS22"; gene_name "Cspp1";	2	No	No
chr1	Cufflinks	exon	10126340	10126479	.	+	.	gene_id "XLOC_000017"; transcript_id "TCONS_00000027"; exon_number "2"; oId "CUFF.39.1"; tss_id "TSS22"; gene_name "Cspp1";	2	No	No
chr1	Cufflinks	exon	10127423	10127563	.	+	.	gene_id "XLOC_000017"; transcript_id "TCONS_00000027"; exon_number "3"; oId "CUFF.39.1"; tss_id "TSS22"; gene_name "Cspp1";	2	No	No
chr1	Cufflinks	exon	10129986	10129999	.	+	.	gene_id "XLOC_000017"; transcript_id "TCONS_00000027"; exon_number "4"; oId "CUFF.39.1"; tss_id "TSS22"; gene_name "Cspp1";	2	No	No
chr1	Cufflinks	exon	11262109	11264127	.	+	.	gene_id "XLOC_000023"; transcript_id "TCONS_00000033"; exon_number "1"; oId "CUFF.47.1"; tss_id "TSS29"; gene_name "Prex2";	2	No	No
chr1	Cufflinks	exon	13666060	13666158	.	+	.	gene_id "XLOC_000027"; transcript_id "TCONS_00000038"; exon_number "1"; oId "CUFF.61.1"; tss_id "TSS33"; gene_name "Xkr9";	4	Yes	Yes
chr1	Cufflinks	exon	13672126	13672764	.	+	.	gene_id "XLOC_000027"; transcript_id "TCONS_00000038"; exon_number "2"; oId "CUFF.61.1"; tss_id "TSS33"; gene_name "Xkr9";	4	Yes	Yes
chr1	Cufflinks	exon	13684056	13684276	.	+	.	gene_id "XLOC_000027"; transcript_id "TCONS_00000038"; exon_number "3"; oId "CUFF.61.1"; tss_id "TSS33"; gene_name "Xkr9";	4	Yes	Yes
chr1	Cufflinks	exon	13700755	13701450	.	+	.	gene_id "XLOC_000027"; transcript_id "TCONS_00000038"; exon_number "4"; oId "CUFF.61.1"; tss_id "TSS33"; gene_name "Xkr9";	4	Yes	Yes
chr1	Cufflinks	exon	16895645	16898258	.	+	.	gene_id "XLOC_000038"; transcript_id "TCONS_00000057"; exon_number "1"; oId "CUFF.86.1"; tss_id "TSS44"; gene_name "Gm28376";	57	No	No
chr1	Cufflinks	exon	17151051	17151391	.	+	.	gene_id "XLOC_000039"; transcript_id "TCONS_00000059"; exon_number "1"; oId "CUFF.87.2"; tss_id "TSS46"; gene_name "Gdap1";	3	No	No
chr1	Cufflinks	exon	17156961	17157134	.	+	.	gene_id "XLOC_000039"; transcript_id "TCONS_00000059"; exon_number "2"; oId "CUFF.87.2"; tss_id "TSS46"; gene_name "Gdap1";	3	No	No
chr1	Cufflinks	exon	17158409	17158503	.	+	.	gene_id "XLOC_000039"; transcript_id "TCONS_00000059"; exon_number "3"; oId "CUFF.87.2"; tss_id "TSS46"; gene_name "Gdap1";	3	No	No
chr1	Cufflinks	exon	17159924	17160038	.	+	.	gene_id "XLOC_000039"; transcript_id "TCONS_00000059"; exon_number "4"; oId "CUFF.87.2"; tss_id "TSS46"; gene_name "Gdap1";	3	No	No
chr1	Cufflinks	exon	17161127	17163468	.	+	.	gene_id "XLOC_000039"; transcript_id "TCONS_00000059"; exon_number "5"; oId "CUFF.87.2"; tss_id "TSS46"; gene_name "Gdap1";	3	No	No
chr1	Cufflinks	exon	17151103	17151244	.	+	.	gene_id "XLOC_000039"; transcript_id "TCONS_00000060"; exon_number "1"; oId "CUFF.87.3"; tss_id "TSS46"; gene_name "Gdap1";	2	No	No
chr1	Cufflinks	exon	17156961	17157134	.	+	.	gene_id "XLOC_000039"; transcript_id "TCONS_00000060"; exon_number "2"; oId "CUFF.87.3"; tss_id "TSS46"; gene_name "Gdap1";	2	No	No
chr1	Cufflinks	exon	17158409	17158503	.	+	.	gene_id "XLOC_000039"; transcript_id "TCONS_00000060"; exon_number "3"; oId "CUFF.87.3"; tss_id "TSS46"; gene_name "Gdap1";	2	No	No
chr1	Cufflinks	exon	17159924	17160014	.	+	.	gene_id "XLOC_000039"; transcript_id "TCONS_00000060"; exon_number "4"; oId "CUFF.87.3"; tss_id "TSS46"; gene_name "Gdap1";	2	No	No
chr1	Cufflinks	exon	17151103	17151391	.	+	.	gene_id "XLOC_000039"; transcript_id "TCONS_00000061"; exon_number "1"; oId "CUFF.87.4"; tss_id "TSS46"; gene_name "Gdap1";	2	No	No
chr1	Cufflinks	exon	17156965	17157134	.	+	.	gene_id "XLOC_000039"; transcript_id "TCONS_00000061"; exon_number "2"; oId "CUFF.87.4"; tss_id "TSS46"; gene_name "Gdap1";	2	No	No
chr1	Cufflinks	exon	17158409	17158503	.	+	.	gene_id "XLOC_000039"; transcript_id "TCONS_00000061"; exon_number "3"; oId "CUFF.87.4"; tss_id "TSS46"; gene_name "Gdap1";	2	No	No
chr1	Cufflinks	exon	17159924	17160038	.	+	.	gene_id "XLOC_000039"; transcript_id "TCONS_00000061"; exon_number "4"; oId "CUFF.87.4"; tss_id "TSS46"; gene_name "Gdap1";	2	No	No
chr1	Cufflinks	exon	17161127	17163468	.	+	.	gene_id "XLOC_000039"; transcript_id "TCONS_00000061"; exon_number "5"; oId "CUFF.87.4"; tss_id "TSS46"; gene_name "Gdap1";	2	No	No
chr1	Cufflinks	exon	19226082	19226180	.	+	.	gene_id "XLOC_000045"; transcript_id "TCONS_00000068"; exon_number "1"; oId "CUFF.95.1"; tss_id "TSS52"; gene_name "Tfap2b";	2	Yes	No
chr1	Cufflinks	exon	19226436	19226655	.	+	.	gene_id "XLOC_000045"; transcript_id "TCONS_00000068"; exon_number "2"; oId "CUFF.95.1"; tss_id "TSS52"; gene_name "Tfap2b";	2	Yes	No
chr1	Cufflinks	exon	19228442	19228560	.	+	.	gene_id "XLOC_000045"; transcript_id "TCONS_00000068"; exon_number "3"; oId "CUFF.95.1"; tss_id "TSS52"; gene_name "Tfap2b";	2	Yes	No
chr1	Cufflinks	exon	19231013	19231154	.	+	.	gene_id "XLOC_000045"; transcript_id "TCONS_00000068"; exon_number "4"; oId "CUFF.95.1"; tss_id "TSS52"; gene_name "Tfap2b";	2	Yes	No
chr1	Cufflinks	exon	19234050	19234380	.	+	.	gene_id "XLOC_000045"; transcript_id "TCONS_00000068"; exon_number "5"; oId "CUFF.95.1"; tss_id "TSS52"; gene_name "Tfap2b";	2	Yes	No
chr1	Cufflinks	exon	21329392	21329494	.	+	.	gene_id "XLOC_000053"; transcript_id "TCONS_00000076"; exon_number "1"; oId "CUFF.107.1"; tss_id "TSS60"; gene_name "Khdc1a";	2	Yes	No
chr1	Cufflinks	exon	21347329	21347488	.	+	.	gene_id "XLOC_000053"; transcript_id "TCONS_00000076"; exon_number "2"; oId "CUFF.107.1"; tss_id "TSS60"; gene_name "Khdc1a";	2	Yes	No
chr1	Cufflinks	exon	21349959	21350119	.	+	.	gene_id "XLOC_000053"; transcript_id "TCONS_00000076"; exon_number "3"; oId "CUFF.107.1"; tss_id "TSS60"; gene_name "Khdc1a";	2	Yes	No
chr1	Cufflinks	exon	21350258	21350440	.	+	.	gene_id "XLOC_000053"; transcript_id "TCONS_00000076"; exon_number "4"; oId "CUFF.107.1"; tss_id "TSS60"; gene_name "Khdc1a";	2	Yes	No
chr1	Cufflinks	exon	21350876	21352200	.	+	.	gene_id "XLOC_000053"; transcript_id "TCONS_00000076"; exon_number "5"; oId "CUFF.107.1"; tss_id "TSS60"; gene_name "Khdc1a";	2	Yes	No
chr1	Cufflinks	exon	21368655	21368757	.	+	.	gene_id "XLOC_000054"; transcript_id "TCONS_00000079"; exon_number "1"; oId "CUFF.108.2"; tss_id "TSS63"; gene_name "Khdc1c";	2	Yes	No
chr1	Cufflinks	exon	21369510	21370844	.	+	.	gene_id "XLOC_000054"; transcript_id "TCONS_00000079"; exon_number "2"; oId "CUFF.108.2"; tss_id "TSS63"; gene_name "Khdc1c";	2	Yes	No
chr1	Cufflinks	exon	34537122	34537246	.	+	.	gene_id "XLOC_000081"; transcript_id "TCONS_00000110"; exon_number "1"; oId "CUFF.163.1"; tss_id "TSS92"; gene_name "Cfc1";	2	Yes	Yes
chr1	Cufflinks	exon	34537326	34537435	.	+	.	gene_id "XLOC_000081"; transcript_id "TCONS_00000110"; exon_number "2"; oId "CUFF.163.1"; tss_id "TSS92"; gene_name "Cfc1";	2	Yes	Yes
chr1	Cufflinks	exon	34544025	34544319	.	+	.	gene_id "XLOC_000081"; transcript_id "TCONS_00000110"; exon_number "3"; oId "CUFF.163.1"; tss_id "TSS92"; gene_name "Cfc1";	2	Yes	Yes
chr1	Cufflinks	exon	58827806	58828167	.	+	.	gene_id "XLOC_000142"; transcript_id "TCONS_00000190"; exon_number "1"; oId "CUFF.304.1"; tss_id "TSS157"; gene_name "Casp8";	2	Yes	Yes
chr1	Cufflinks	exon	58828873	58829011	.	+	.	gene_id "XLOC_000142"; transcript_id "TCONS_00000190"; exon_number "2"; oId "CUFF.304.1"; tss_id "TSS157"; gene_name "Casp8";	2	Yes	Yes
chr1	Cufflinks	exon	58829096	58829149	.	+	.	gene_id "XLOC_000142"; transcript_id "TCONS_00000190"; exon_number "3"; oId "CUFF.304.1"; tss_id "TSS157"; gene_name "Casp8";	2	Yes	Yes
chr1	Cufflinks	exon	58831606	58831667	.	+	.	gene_id "XLOC_000142"; transcript_id "TCONS_00000190"; exon_number "4"; oId "CUFF.304.1"; tss_id "TSS157"; gene_name "Casp8";	2	Yes	Yes
chr1	Cufflinks	exon	58833633	58833774	.	+	.	gene_id "XLOC_000142"; transcript_id "TCONS_00000190"; exon_number "5"; oId "CUFF.304.1"; tss_id "TSS157"; gene_name "Casp8";	2	Yes	Yes
chr1	Cufflinks	exon	58844344	58844845	.	+	.	gene_id "XLOC_000142"; transcript_id "TCONS_00000190"; exon_number "6"; oId "CUFF.304.1"; tss_id "TSS157"; gene_name "Casp8";	2	Yes	Yes
chr1	Cufflinks	exon	58846622	58847013	.	+	.	gene_id "XLOC_000142"; transcript_id "TCONS_00000190"; exon_number "7"; oId "CUFF.304.1"; tss_id "TSS157"; gene_name "Casp8";	2	Yes	Yes
chr1	Cufflinks	exon	58828994	58829011	.	+	.	gene_id "XLOC_000142"; transcript_id "TCONS_00000191"; exon_number "1"; oId "CUFF.304.2"; tss_id "TSS158"; gene_name "Casp8";	2	No	Yes
chr1	Cufflinks	exon	58829096	58829149	.	+	.	gene_id "XLOC_000142"; transcript_id "TCONS_00000191"; exon_number "2"; oId "CUFF.304.2"; tss_id "TSS158"; gene_name "Casp8";	2	No	Yes
chr1	Cufflinks	exon	58833633	58833774	.	+	.	gene_id "XLOC_000142"; transcript_id "TCONS_00000191"; exon_number "3"; oId "CUFF.304.2"; tss_id "TSS158"; gene_name "Casp8";	2	No	Yes
chr1	Cufflinks	exon	58844344	58844845	.	+	.	gene_id "XLOC_000142"; transcript_id "TCONS_00000191"; exon_number "4"; oId "CUFF.304.2"; tss_id "TSS158"; gene_name "Casp8";	2	No	Yes
chr1	Cufflinks	exon	58846622	58847013	.	+	.	gene_id "XLOC_000142"; transcript_id "TCONS_00000191"; exon_number "5"; oId "CUFF.304.2"; tss_id "TSS158"; gene_name "Casp8";	2	No	Yes
chr1	Cufflinks	exon	59270673	59270792	.	+	.	gene_id "XLOC_000144"; transcript_id "TCONS_00000193"; exon_number "1"; oId "CUFF.311.1"; tss_id "TSS160"; gene_name "Cdk15";	2	Yes	No
chr1	Cufflinks	exon	59280569	59280663	.	+	.	gene_id "XLOC_000144"; transcript_id "TCONS_00000193"; exon_number "2"; oId "CUFF.311.1"; tss_id "TSS160"; gene_name "Cdk15";	2	Yes	No
chr1	Cufflinks	exon	59281409	59281471	.	+	.	gene_id "XLOC_000144"; transcript_id "TCONS_00000193"; exon_number "3"; oId "CUFF.311.1"; tss_id "TSS160"; gene_name "Cdk15";	2	Yes	No
chr1	Cufflinks	exon	59287762	59287885	.	+	.	gene_id "XLOC_000144"; transcript_id "TCONS_00000193"; exon_number "4"; oId "CUFF.311.1"; tss_id "TSS160"; gene_name "Cdk15";	2	Yes	No
chr1	Cufflinks	exon	59289659	59289779	.	+	.	gene_id "XLOC_000144"; transcript_id "TCONS_00000193"; exon_number "5"; oId "CUFF.311.1"; tss_id "TSS160"; gene_name "Cdk15";	2	Yes	No
chr1	Cufflinks	exon	59301195	59301288	.	+	.	gene_id "XLOC_000144"; transcript_id "TCONS_00000193"; exon_number "6"; oId "CUFF.311.1"; tss_id "TSS160"; gene_name "Cdk15";	2	Yes	No
chr1	Cufflinks	exon	59310796	59310859	.	+	.	gene_id "XLOC_000144"; transcript_id "TCONS_00000193"; exon_number "7"; oId "CUFF.311.1"; tss_id "TSS160"; gene_name "Cdk15";	2	Yes	No
chr1	Cufflinks	exon	59326671	59326719	.	+	.	gene_id "XLOC_000144"; transcript_id "TCONS_00000193"; exon_number "8"; oId "CUFF.311.1"; tss_id "TSS160"; gene_name "Cdk15";	2	Yes	No
chr1	Cufflinks	exon	59330859	59330998	.	+	.	gene_id "XLOC_000144"; transcript_id "TCONS_00000193"; exon_number "9"; oId "CUFF.311.1"; tss_id "TSS160"; gene_name "Cdk15";	2	Yes	No
chr1	Cufflinks	exon	59344248	59344366	.	+	.	gene_id "XLOC_000144"; transcript_id "TCONS_00000193"; exon_number "10"; oId "CUFF.311.1"; tss_id "TSS160"; gene_name "Cdk15";	2	Yes	No
chr1	Cufflinks	exon	59352270	59352448	.	+	.	gene_id "XLOC_000144"; transcript_id "TCONS_00000193"; exon_number "11"; oId "CUFF.311.1"; tss_id "TSS160"; gene_name "Cdk15";	2	Yes	No
chr1	Cufflinks	exon	72341738	72341803	.	+	.	gene_id "XLOC_000172"; transcript_id "TCONS_00000229"; exon_number "1"; oId "CUFF.372.2"; tss_id "TSS191"; gene_name "Xrcc5";	2	No	Yes
chr1	Cufflinks	exon	72343009	72343142	.	+	.	gene_id "XLOC_000172"; transcript_id "TCONS_00000229"; exon_number "2"; oId "CUFF.372.2"; tss_id "TSS191"; gene_name "Xrcc5";	2	No	Yes
chr1	Cufflinks	exon	72346228	72346424	.	+	.	gene_id "XLOC_000172"; transcript_id "TCONS_00000229"; exon_number "3"; oId "CUFF.372.2"; tss_id "TSS191"; gene_name "Xrcc5";	2	No	Yes
chr1	Cufflinks	exon	72354243	72354263	.	+	.	gene_id "XLOC_000172"; transcript_id "TCONS_00000229"; exon_number "4"; oId "CUFF.372.2"; tss_id "TSS191"; gene_name "Xrcc5";	2	No	Yes
chr1	Cufflinks	exon	72844656	72844723	.	+	.	gene_id "XLOC_000174"; transcript_id "TCONS_00000234"; exon_number "1"; oId "CUFF.375.2"; tss_id "TSS195"; gene_name "Igfbp2";	2	Yes	Yes
chr1	Cufflinks	exon	72849086	72849312	.	+	.	gene_id "XLOC_000174"; transcript_id "TCONS_00000234"; exon_number "2"; oId "CUFF.375.2"; tss_id "TSS195"; gene_name "Igfbp2";	2	Yes	Yes
chr1	Cufflinks	exon	72849564	72849704	.	+	.	gene_id "XLOC_000174"; transcript_id "TCONS_00000234"; exon_number "3"; oId "CUFF.375.2"; tss_id "TSS195"; gene_name "Igfbp2";	2	Yes	Yes
chr1	Cufflinks	exon	72851998	72852463	.	+	.	gene_id "XLOC_000174"; transcript_id "TCONS_00000234"; exon_number "4"; oId "CUFF.375.2"; tss_id "TSS195"; gene_name "Igfbp2";	2	Yes	Yes
chr1	Cufflinks	exon	72844726	72844820	.	+	.	gene_id "XLOC_000174"; transcript_id "TCONS_00000235"; exon_number "1"; oId "CUFF.375.3"; tss_id "TSS195"; gene_name "Igfbp2";	2	Yes	Yes
chr1	Cufflinks	exon	72849086	72849312	.	+	.	gene_id "XLOC_000174"; transcript_id "TCONS_00000235"; exon_number "2"; oId "CUFF.375.3"; tss_id "TSS195"; gene_name "Igfbp2";	2	Yes	Yes
chr1	Cufflinks	exon	72849564	72849704	.	+	.	gene_id "XLOC_000174"; transcript_id "TCONS_00000235"; exon_number "3"; oId "CUFF.375.3"; tss_id "TSS195"; gene_name "Igfbp2";	2	Yes	Yes
chr1	Cufflinks	exon	72851998	72852463	.	+	.	gene_id "XLOC_000174"; transcript_id "TCONS_00000235"; exon_number "4"; oId "CUFF.375.3"; tss_id "TSS195"; gene_name "Igfbp2";	2	Yes	Yes
chr1	Cufflinks	exon	74284416	74284727	.	+	.	gene_id "XLOC_000177"; transcript_id "TCONS_00000239"; exon_number "1"; oId "CUFF.382.1"; tss_id "TSS198"; gene_name "Pnkd";	3	Yes	Yes
chr1	Cufflinks	exon	74285842	74286010	.	+	.	gene_id "XLOC_000177"; transcript_id "TCONS_00000239"; exon_number "2"; oId "CUFF.382.1"; tss_id "TSS198"; gene_name "Pnkd";	3	Yes	Yes
chr1	Cufflinks	exon	74287092	74287451	.	+	.	gene_id "XLOC_000177"; transcript_id "TCONS_00000239"; exon_number "3"; oId "CUFF.382.1"; tss_id "TSS198"; gene_name "Pnkd";	3	Yes	Yes
chr1	Cufflinks	exon	78698410	78698478	.	+	.	gene_id "XLOC_000199"; transcript_id "TCONS_00000265"; exon_number "1"; oId "CUFF.428.1"; tss_id "TSS221"; gene_name "Acsl3";	2	No	Yes
chr1	Cufflinks	exon	78698996	78699168	.	+	.	gene_id "XLOC_000199"; transcript_id "TCONS_00000265"; exon_number "2"; oId "CUFF.428.1"; tss_id "TSS221"; gene_name "Acsl3";	2	No	Yes
chr1	Cufflinks	exon	78699756	78699830	.	+	.	gene_id "XLOC_000199"; transcript_id "TCONS_00000265"; exon_number "3"; oId "CUFF.428.1"; tss_id "TSS221"; gene_name "Acsl3";	2	No	Yes
chr1	Cufflinks	exon	78701269	78701460	.	+	.	gene_id "XLOC_000199"; transcript_id "TCONS_00000265"; exon_number "4"; oId "CUFF.428.1"; tss_id "TSS221"; gene_name "Acsl3";	2	No	Yes
chr1	Cufflinks	exon	78703486	78703600	.	+	.	gene_id "XLOC_000199"; transcript_id "TCONS_00000265"; exon_number "5"; oId "CUFF.428.1"; tss_id "TSS221"; gene_name "Acsl3";	2	No	Yes
chr1	Cufflinks	exon	78705234	78705391	.	+	.	gene_id "XLOC_000199"; transcript_id "TCONS_00000265"; exon_number "6"; oId "CUFF.428.1"; tss_id "TSS221"; gene_name "Acsl3";	2	No	Yes
chr1	Cufflinks	exon	78706258	78706985	.	+	.	gene_id "XLOC_000199"; transcript_id "TCONS_00000265"; exon_number "7"; oId "CUFF.428.1"; tss_id "TSS221"; gene_name "Acsl3";	2	No	Yes
chr1	Cufflinks	exon	78699245	78699293	.	+	.	gene_id "XLOC_000199"; transcript_id "TCONS_00000266"; exon_number "1"; oId "CUFF.428.2"; tss_id "TSS222"; gene_name "Acsl3";	2	No	Yes
chr1	Cufflinks	exon	78699756	78699830	.	+	.	gene_id "XLOC_000199"; transcript_id "TCONS_00000266"; exon_number "2"; oId "CUFF.428.2"; tss_id "TSS222"; gene_name "Acsl3";	2	No	Yes
chr1	Cufflinks	exon	78701269	78701359	.	+	.	gene_id "XLOC_000199"; transcript_id "TCONS_00000266"; exon_number "3"; oId "CUFF.428.2"; tss_id "TSS222"; gene_name "Acsl3";	2	No	Yes
chr1	Cufflinks	exon	78703659	78703786	.	+	.	gene_id "XLOC_000199"; transcript_id "TCONS_00000267"; exon_number "1"; oId "CUFF.428.3"; tss_id "TSS223"; gene_name "Acsl3";	8	No	Yes
chr1	Cufflinks	exon	78705234	78705391	.	+	.	gene_id "XLOC_000199"; transcript_id "TCONS_00000267"; exon_number "2"; oId "CUFF.428.3"; tss_id "TSS223"; gene_name "Acsl3";	8	No	Yes
chr1	Cufflinks	exon	78706258	78706985	.	+	.	gene_id "XLOC_000199"; transcript_id "TCONS_00000267"; exon_number "3"; oId "CUFF.428.3"; tss_id "TSS223"; gene_name "Acsl3";	8	No	Yes
chr1	Cufflinks	exon	83196919	83197018	.	+	.	gene_id "XLOC_000207"; transcript_id "TCONS_00000286"; exon_number "1"; oId "CUFF.443.1"; tss_id "TSS233"; gene_name "Daw1";	9	No	No
chr1	Cufflinks	exon	83197221	83197323	.	+	.	gene_id "XLOC_000207"; transcript_id "TCONS_00000286"; exon_number "2"; oId "CUFF.443.1"; tss_id "TSS233"; gene_name "Daw1";	9	No	No
chr1	Cufflinks	exon	83198086	83198200	.	+	.	gene_id "XLOC_000207"; transcript_id "TCONS_00000286"; exon_number "3"; oId "CUFF.443.1"; tss_id "TSS233"; gene_name "Daw1";	9	No	No
chr1	Cufflinks	exon	83205889	83205965	.	+	.	gene_id "XLOC_000207"; transcript_id "TCONS_00000286"; exon_number "4"; oId "CUFF.443.1"; tss_id "TSS233"; gene_name "Daw1";	9	No	No
chr1	Cufflinks	exon	83209206	83209368	.	+	.	gene_id "XLOC_000207"; transcript_id "TCONS_00000286"; exon_number "5"; oId "CUFF.443.1"; tss_id "TSS233"; gene_name "Daw1";	9	No	No
chr1	Cufflinks	exon	83210155	83210570	.	+	.	gene_id "XLOC_000207"; transcript_id "TCONS_00000286"; exon_number "6"; oId "CUFF.443.1"; tss_id "TSS233"; gene_name "Daw1";	9	No	No
chr1	Cufflinks	exon	83197011	83197323	.	+	.	gene_id "XLOC_000207"; transcript_id "TCONS_00000287"; exon_number "1"; oId "CUFF.443.2"; tss_id "TSS233"; gene_name "Daw1";	4	No	No
chr1	Cufflinks	exon	83198086	83198200	.	+	.	gene_id "XLOC_000207"; transcript_id "TCONS_00000287"; exon_number "2"; oId "CUFF.443.2"; tss_id "TSS233"; gene_name "Daw1";	4	No	No
chr1	Cufflinks	exon	83205889	83205965	.	+	.	gene_id "XLOC_000207"; transcript_id "TCONS_00000287"; exon_number "3"; oId "CUFF.443.2"; tss_id "TSS233"; gene_name "Daw1";	4	No	No
chr1	Cufflinks	exon	83209206	83209368	.	+	.	gene_id "XLOC_000207"; transcript_id "TCONS_00000287"; exon_number "4"; oId "CUFF.443.2"; tss_id "TSS233"; gene_name "Daw1";	4	No	No
chr1	Cufflinks	exon	83210155	83210570	.	+	.	gene_id "XLOC_000207"; transcript_id "TCONS_00000287"; exon_number "5"; oId "CUFF.443.2"; tss_id "TSS233"; gene_name "Daw1";	4	No	No
chr1	Cufflinks	exon	84880629	84880815	.	+	.	gene_id "XLOC_000209"; transcript_id "TCONS_00000291"; exon_number "1"; oId "CUFF.453.3"; tss_id "TSS236"; gene_name "Fbxo36";	3	Yes	Yes
chr1	Cufflinks	exon	84881092	84881200	.	+	.	gene_id "XLOC_000209"; transcript_id "TCONS_00000291"; exon_number "2"; oId "CUFF.453.3"; tss_id "TSS236"; gene_name "Fbxo36";	3	Yes	Yes
chr1	Cufflinks	exon	84896490	84896662	.	+	.	gene_id "XLOC_000209"; transcript_id "TCONS_00000291"; exon_number "3"; oId "CUFF.453.3"; tss_id "TSS236"; gene_name "Fbxo36";	3	Yes	Yes
chr1	Cufflinks	exon	84899997	84900487	.	+	.	gene_id "XLOC_000209"; transcript_id "TCONS_00000291"; exon_number "4"; oId "CUFF.453.3"; tss_id "TSS236"; gene_name "Fbxo36";	3	Yes	Yes
chr1	Cufflinks	exon	85277212	85277364	.	+	.	gene_id "XLOC_000211"; transcript_id "TCONS_00000303"; exon_number "1"; oId "CUFF.460.8"; tss_id "TSS239"; gene_name "Gm16026";	7	Yes	No
chr1	Cufflinks	exon	85279832	85279909	.	+	.	gene_id "XLOC_000211"; transcript_id "TCONS_00000303"; exon_number "2"; oId "CUFF.460.8"; tss_id "TSS239"; gene_name "Gm16026";	7	Yes	No
chr1	Cufflinks	exon	85281485	85281556	.	+	.	gene_id "XLOC_000211"; transcript_id "TCONS_00000303"; exon_number "3"; oId "CUFF.460.8"; tss_id "TSS239"; gene_name "Gm16026";	7	Yes	No
chr1	Cufflinks	exon	85620127	85620157	.	+	.	gene_id "XLOC_000213"; transcript_id "TCONS_00000305"; exon_number "1"; oId "CUFF.463.1"; tss_id "TSS241"; gene_name "Sp140";	2	Yes	No
chr1	Cufflinks	exon	85621654	85621707	.	+	.	gene_id "XLOC_000213"; transcript_id "TCONS_00000305"; exon_number "2"; oId "CUFF.463.1"; tss_id "TSS241"; gene_name "Sp140";	2	Yes	No
chr1	Cufflinks	exon	85626100	85626165	.	+	.	gene_id "XLOC_000213"; transcript_id "TCONS_00000305"; exon_number "3"; oId "CUFF.463.1"; tss_id "TSS241"; gene_name "Sp140";	2	Yes	No
chr1	Cufflinks	exon	85632478	85632620	.	+	.	gene_id "XLOC_000213"; transcript_id "TCONS_00000305"; exon_number "4"; oId "CUFF.463.1"; tss_id "TSS241"; gene_name "Sp140";	2	Yes	No
chr1	Cufflinks	exon	85635559	85635606	.	+	.	gene_id "XLOC_000213"; transcript_id "TCONS_00000305"; exon_number "5"; oId "CUFF.463.1"; tss_id "TSS241"; gene_name "Sp140";	2	Yes	No
chr1	Cufflinks	exon	85637824	85637865	.	+	.	gene_id "XLOC_000213"; transcript_id "TCONS_00000305"; exon_number "6"; oId "CUFF.463.1"; tss_id "TSS241"; gene_name "Sp140";	2	Yes	No
chr1	Cufflinks	exon	85641733	85641848	.	+	.	gene_id "XLOC_000213"; transcript_id "TCONS_00000305"; exon_number "7"; oId "CUFF.463.1"; tss_id "TSS241"; gene_name "Sp140";	2	Yes	No
chr1	Cufflinks	exon	85642542	85642647	.	+	.	gene_id "XLOC_000213"; transcript_id "TCONS_00000305"; exon_number "8"; oId "CUFF.463.1"; tss_id "TSS241"; gene_name "Sp140";	2	Yes	No
chr1	Cufflinks	exon	85642935	85643012	.	+	.	gene_id "XLOC_000213"; transcript_id "TCONS_00000305"; exon_number "9"; oId "CUFF.463.1"; tss_id "TSS241"; gene_name "Sp140";	2	Yes	No
chr1	Cufflinks	exon	85643203	85643346	.	+	.	gene_id "XLOC_000213"; transcript_id "TCONS_00000305"; exon_number "10"; oId "CUFF.463.1"; tss_id "TSS241"; gene_name "Sp140";	2	Yes	No
chr1	Cufflinks	exon	85644584	85645034	.	+	.	gene_id "XLOC_000213"; transcript_id "TCONS_00000305"; exon_number "11"; oId "CUFF.463.1"; tss_id "TSS241"; gene_name "Sp140";	2	Yes	No
chr1	Cufflinks	exon	85837300	85837404	.	+	.	gene_id "XLOC_000216"; transcript_id "TCONS_00000308"; exon_number "1"; oId "CUFF.467.1"; tss_id "TSS244"; gene_name "Cab39";	2	No	Yes
chr1	Cufflinks	exon	85842198	85842366	.	+	.	gene_id "XLOC_000216"; transcript_id "TCONS_00000308"; exon_number "2"; oId "CUFF.467.1"; tss_id "TSS244"; gene_name "Cab39";	2	No	Yes
chr1	Cufflinks	exon	85844593	85844652	.	+	.	gene_id "XLOC_000216"; transcript_id "TCONS_00000308"; exon_number "3"; oId "CUFF.467.1"; tss_id "TSS244"; gene_name "Cab39";	2	No	Yes
chr1	Cufflinks	exon	85847410	85847475	.	+	.	gene_id "XLOC_000216"; transcript_id "TCONS_00000308"; exon_number "4"; oId "CUFF.467.1"; tss_id "TSS244"; gene_name "Cab39";	2	No	Yes
chr1	Cufflinks	exon	85848277	85848420	.	+	.	gene_id "XLOC_000216"; transcript_id "TCONS_00000308"; exon_number "5"; oId "CUFF.467.1"; tss_id "TSS244"; gene_name "Cab39";	2	No	Yes
chr1	Cufflinks	exon	85849033	85849281	.	+	.	gene_id "XLOC_000216"; transcript_id "TCONS_00000308"; exon_number "6"; oId "CUFF.467.1"; tss_id "TSS244"; gene_name "Cab39";	2	No	Yes
chr1	Cufflinks	exon	85849370	85850039	.	+	.	gene_id "XLOC_000216"; transcript_id "TCONS_00000308"; exon_number "7"; oId "CUFF.467.1"; tss_id "TSS244"; gene_name "Cab39";	2	No	Yes
chr1	Cufflinks	exon	86136656	86136680	.	+	.	gene_id "XLOC_000222"; transcript_id "TCONS_00000316"; exon_number "1"; oId "CUFF.474.2"; tss_id "TSS251"; gene_name "Psmd1";	3	Yes	Yes
chr1	Cufflinks	exon	86136963	86137116	.	+	.	gene_id "XLOC_000222"; transcript_id "TCONS_00000316"; exon_number "2"; oId "CUFF.474.2"; tss_id "TSS251"; gene_name "Psmd1";	3	Yes	Yes
chr1	Cufflinks	exon	86139080	86139297	.	+	.	gene_id "XLOC_000222"; transcript_id "TCONS_00000316"; exon_number "3"; oId "CUFF.474.2"; tss_id "TSS251"; gene_name "Psmd1";	3	Yes	Yes
chr1	Cufflinks	exon	87323717	87323885	.	+	.	gene_id "XLOC_000231"; transcript_id "TCONS_00000330"; exon_number "1"; oId "CUFF.490.1"; tss_id "TSS262"; gene_name "Gigyf2";	2	Yes	Yes
chr1	Cufflinks	exon	87334270	87334334	.	+	.	gene_id "XLOC_000231"; transcript_id "TCONS_00000330"; exon_number "2"; oId "CUFF.490.1"; tss_id "TSS262"; gene_name "Gigyf2";	2	Yes	Yes
chr1	Cufflinks	exon	87354404	87354486	.	+	.	gene_id "XLOC_000231"; transcript_id "TCONS_00000330"; exon_number "3"; oId "CUFF.490.1"; tss_id "TSS262"; gene_name "Gigyf2";	2	Yes	Yes
chr1	Cufflinks	exon	87354971	87355726	.	+	.	gene_id "XLOC_000231"; transcript_id "TCONS_00000330"; exon_number "4"; oId "CUFF.490.1"; tss_id "TSS262"; gene_name "Gigyf2";	2	Yes	Yes
chr1	Cufflinks	exon	87323750	87323885	.	+	.	gene_id "XLOC_000231"; transcript_id "TCONS_00000331"; exon_number "1"; oId "CUFF.490.2"; tss_id "TSS262"; gene_name "Gigyf2";	2	Yes	Yes
chr1	Cufflinks	exon	87334270	87334334	.	+	.	gene_id "XLOC_000231"; transcript_id "TCONS_00000331"; exon_number "2"; oId "CUFF.490.2"; tss_id "TSS262"; gene_name "Gigyf2";	2	Yes	Yes
chr1	Cufflinks	exon	87354404	87354486	.	+	.	gene_id "XLOC_000231"; transcript_id "TCONS_00000331"; exon_number "3"; oId "CUFF.490.2"; tss_id "TSS262"; gene_name "Gigyf2";	2	Yes	Yes
chr1	Cufflinks	exon	87354981	87355726	.	+	.	gene_id "XLOC_000231"; transcript_id "TCONS_00000331"; exon_number "4"; oId "CUFF.490.2"; tss_id "TSS262"; gene_name "Gigyf2";	2	Yes	Yes
chr1	Cufflinks	exon	91246621	91246730	.	+	.	gene_id "XLOC_000247"; transcript_id "TCONS_00000361"; exon_number "1"; oId "CUFF.518.1"; tss_id "TSS282"; gene_name "Ube2f";	2	Yes	No
chr1	Cufflinks	exon	91254260	91254329	.	+	.	gene_id "XLOC_000247"; transcript_id "TCONS_00000361"; exon_number "2"; oId "CUFF.518.1"; tss_id "TSS282"; gene_name "Ube2f";	2	Yes	No
chr1	Cufflinks	exon	106953169	106953298	.	+	.	gene_id "XLOC_000277"; transcript_id "TCONS_00000397"; exon_number "1"; oId "CUFF.578.1"; tss_id "TSS313"; gene_name "Serpinb12";	5	No	No
chr1	Cufflinks	exon	106953691	106953833	.	+	.	gene_id "XLOC_000277"; transcript_id "TCONS_00000397"; exon_number "2"; oId "CUFF.578.1"; tss_id "TSS313"; gene_name "Serpinb12";	5	No	No
chr1	Cufflinks	exon	106955322	106955489	.	+	.	gene_id "XLOC_000277"; transcript_id "TCONS_00000397"; exon_number "3"; oId "CUFF.578.1"; tss_id "TSS313"; gene_name "Serpinb12";	5	No	No
chr1	Cufflinks	exon	106956393	106957073	.	+	.	gene_id "XLOC_000277"; transcript_id "TCONS_00000397"; exon_number "4"; oId "CUFF.578.1"; tss_id "TSS313"; gene_name "Serpinb12";	5	No	No
chr1	Cufflinks	exon	118326872	118327051	.	+	.	gene_id "XLOC_000289"; transcript_id "TCONS_00000411"; exon_number "1"; oId "CUFF.600.2"; tss_id "TSS326"; gene_name "Nifk";	3	Yes	No
chr1	Cufflinks	exon	118327625	118327733	.	+	.	gene_id "XLOC_000289"; transcript_id "TCONS_00000411"; exon_number "2"; oId "CUFF.600.2"; tss_id "TSS326"; gene_name "Nifk";	3	Yes	No
chr1	Cufflinks	exon	118329353	118329564	.	+	.	gene_id "XLOC_000289"; transcript_id "TCONS_00000411"; exon_number "3"; oId "CUFF.600.2"; tss_id "TSS326"; gene_name "Nifk";	3	Yes	No
chr1	Cufflinks	exon	118330606	118330662	.	+	.	gene_id "XLOC_000289"; transcript_id "TCONS_00000411"; exon_number "4"; oId "CUFF.600.2"; tss_id "TSS326"; gene_name "Nifk";	3	Yes	No
chr1	Cufflinks	exon	118332344	118332478	.	+	.	gene_id "XLOC_000289"; transcript_id "TCONS_00000411"; exon_number "5"; oId "CUFF.600.2"; tss_id "TSS326"; gene_name "Nifk";	3	Yes	No
chr1	Cufflinks	exon	118332750	118333831	.	+	.	gene_id "XLOC_000289"; transcript_id "TCONS_00000411"; exon_number "6"; oId "CUFF.600.2"; tss_id "TSS326"; gene_name "Nifk";	3	Yes	No
chr1	Cufflinks	exon	120160043	120160400	.	+	.	gene_id "XLOC_000295"; transcript_id "TCONS_00000417"; exon_number "1"; oId "CUFF.613.1"; tss_id "TSS332"; gene_name "3110009E18Rik";	6	No	No
chr1	Cufflinks	exon	120160606	120160656	.	+	.	gene_id "XLOC_000295"; transcript_id "TCONS_00000417"; exon_number "2"; oId "CUFF.613.1"; tss_id "TSS332"; gene_name "3110009E18Rik";	6	No	No
chr1	Cufflinks	exon	120166135	120166172	.	+	.	gene_id "XLOC_000295"; transcript_id "TCONS_00000417"; exon_number "3"; oId "CUFF.613.1"; tss_id "TSS332"; gene_name "3110009E18Rik";	6	No	No
chr1	Cufflinks	exon	120171401	120171482	.	+	.	gene_id "XLOC_000295"; transcript_id "TCONS_00000417"; exon_number "4"; oId "CUFF.613.1"; tss_id "TSS332"; gene_name "3110009E18Rik";	6	No	No
chr1	Cufflinks	exon	120188041	120188183	.	+	.	gene_id "XLOC_000295"; transcript_id "TCONS_00000417"; exon_number "5"; oId "CUFF.613.1"; tss_id "TSS332"; gene_name "3110009E18Rik";	6	No	No
chr1	Cufflinks	exon	120160086	120160400	.	+	.	gene_id "XLOC_000295"; transcript_id "TCONS_00000418"; exon_number "1"; oId "CUFF.613.2"; tss_id "TSS332"; gene_name "3110009E18Rik";	2	No	No
chr1	Cufflinks	exon	120160606	120160656	.	+	.	gene_id "XLOC_000295"; transcript_id "TCONS_00000418"; exon_number "2"; oId "CUFF.613.2"; tss_id "TSS332"; gene_name "3110009E18Rik";	2	No	No
chr1	Cufflinks	exon	120166135	120166172	.	+	.	gene_id "XLOC_000295"; transcript_id "TCONS_00000418"; exon_number "3"; oId "CUFF.613.2"; tss_id "TSS332"; gene_name "3110009E18Rik";	2	No	No
chr1	Cufflinks	exon	120188041	120188183	.	+	.	gene_id "XLOC_000295"; transcript_id "TCONS_00000418"; exon_number "4"; oId "CUFF.613.2"; tss_id "TSS332"; gene_name "3110009E18Rik";	2	No	No
chr1	Cufflinks	exon	128266051	128266089	.	+	.	gene_id "XLOC_000308"; transcript_id "TCONS_00000433"; exon_number "1"; oId "CUFF.635.2"; tss_id "TSS346"; gene_name "Ubxn4";	2	Yes	Yes
chr1	Cufflinks	exon	128266290	128266414	.	+	.	gene_id "XLOC_000308"; transcript_id "TCONS_00000433"; exon_number "2"; oId "CUFF.635.2"; tss_id "TSS346"; gene_name "Ubxn4";	2	Yes	Yes
chr1	Cufflinks	exon	128269869	128269971	.	+	.	gene_id "XLOC_000308"; transcript_id "TCONS_00000433"; exon_number "3"; oId "CUFF.635.2"; tss_id "TSS346"; gene_name "Ubxn4";	2	Yes	Yes
chr1	Cufflinks	exon	128272821	128272952	.	+	.	gene_id "XLOC_000308"; transcript_id "TCONS_00000433"; exon_number "4"; oId "CUFF.635.2"; tss_id "TSS346"; gene_name "Ubxn4";	2	Yes	Yes
chr1	Cufflinks	exon	128274802	128275004	.	+	.	gene_id "XLOC_000308"; transcript_id "TCONS_00000433"; exon_number "5"; oId "CUFF.635.2"; tss_id "TSS346"; gene_name "Ubxn4";	2	Yes	Yes
chr1	Cufflinks	exon	128276957	128277587	.	+	.	gene_id "XLOC_000308"; transcript_id "TCONS_00000433"; exon_number "6"; oId "CUFF.635.2"; tss_id "TSS346"; gene_name "Ubxn4";	2	Yes	Yes
chr1	Cufflinks	exon	131259809	131259906	.	+	.	gene_id "XLOC_000312"; transcript_id "TCONS_00000437"; exon_number "1"; oId "CUFF.648.1"; tss_id "TSS350"; gene_name "Gm28913";	4	No	Yes
chr1	Cufflinks	exon	131263308	131263394	.	+	.	gene_id "XLOC_000312"; transcript_id "TCONS_00000437"; exon_number "2"; oId "CUFF.648.1"; tss_id "TSS350"; gene_name "Gm28913";	4	No	Yes
chr1	Cufflinks	exon	131266451	131266733	.	+	.	gene_id "XLOC_000312"; transcript_id "TCONS_00000437"; exon_number "3"; oId "CUFF.648.1"; tss_id "TSS350"; gene_name "Gm28913";	4	No	Yes
chr1	Cufflinks	exon	132501647	132501740	.	+	.	gene_id "XLOC_000322"; transcript_id "TCONS_00000448"; exon_number "1"; oId "CUFF.662.1"; tss_id "TSS360"; gene_name "Rbbp5";	2	No	Yes
chr1	Cufflinks	exon	132503764	132504896	.	+	.	gene_id "XLOC_000322"; transcript_id "TCONS_00000448"; exon_number "2"; oId "CUFF.662.1"; tss_id "TSS360"; gene_name "Rbbp5";	2	No	Yes
chr1	Cufflinks	exon	136153195	136153310	.	+	.	gene_id "XLOC_000349"; transcript_id "TCONS_00000478"; exon_number "1"; oId "CUFF.705.1"; tss_id "TSS388"; gene_name "Kif21b";	3	No	Yes
chr1	Cufflinks	exon	136154104	136154424	.	+	.	gene_id "XLOC_000349"; transcript_id "TCONS_00000478"; exon_number "2"; oId "CUFF.705.1"; tss_id "TSS388"; gene_name "Kif21b";	3	No	Yes
chr1	Cufflinks	exon	136467587	136467638	.	+	.	gene_id "XLOC_000352"; transcript_id "TCONS_00000481"; exon_number "1"; oId "CUFF.708.1"; tss_id "TSS391"; gene_name "Kif14";	2	Yes	Yes
chr1	Cufflinks	exon	136467848	136468822	.	+	.	gene_id "XLOC_000352"; transcript_id "TCONS_00000481"; exon_number "2"; oId "CUFF.708.1"; tss_id "TSS391"; gene_name "Kif14";	2	Yes	Yes
chr1	Cufflinks	exon	136675010	136675040	.	+	.	gene_id "XLOC_000354"; transcript_id "TCONS_00000483"; exon_number "1"; oId "CUFF.712.1"; tss_id "TSS393"; gene_name "Gm19705";	2	Yes	Yes
chr1	Cufflinks	exon	136675142	136675283	.	+	.	gene_id "XLOC_000354"; transcript_id "TCONS_00000483"; exon_number "2"; oId "CUFF.712.1"; tss_id "TSS393"; gene_name "Gm19705";	2	Yes	Yes
chr1	Cufflinks	exon	136688744	136688810	.	+	.	gene_id "XLOC_000354"; transcript_id "TCONS_00000483"; exon_number "3"; oId "CUFF.712.1"; tss_id "TSS393"; gene_name "Gm19705";	2	Yes	Yes
chr1	Cufflinks	exon	136690537	136690771	.	+	.	gene_id "XLOC_000354"; transcript_id "TCONS_00000483"; exon_number "4"; oId "CUFF.712.1"; tss_id "TSS393"; gene_name "Gm19705";	2	Yes	Yes
chr1	Cufflinks	exon	160995180	160995288	.	+	.	gene_id "XLOC_000413"; transcript_id "TCONS_00000561"; exon_number "1"; oId "CUFF.825.3"; tss_id "TSS458"; gene_name "Serpinc1";	2	Yes	No
chr1	Cufflinks	exon	160997350	160997740	.	+	.	gene_id "XLOC_000413"; transcript_id "TCONS_00000561"; exon_number "2"; oId "CUFF.825.3"; tss_id "TSS458"; gene_name "Serpinc1";	2	Yes	No
chr1	Cufflinks	exon	160999989	161000053	.	+	.	gene_id "XLOC_000413"; transcript_id "TCONS_00000561"; exon_number "3"; oId "CUFF.825.3"; tss_id "TSS458"; gene_name "Serpinc1";	2	Yes	No
chr1	Cufflinks	exon	161002287	161003012	.	+	.	gene_id "XLOC_000413"; transcript_id "TCONS_00000561"; exon_number "4"; oId "CUFF.825.3"; tss_id "TSS458"; gene_name "Serpinc1";	2	Yes	No
chr1	Cufflinks	exon	163762138	163762332	.	+	.	gene_id "XLOC_000423"; transcript_id "TCONS_00000580"; exon_number "1"; oId "CUFF.848.1"; tss_id "TSS469"; gene_name "Kifap3";	2	No	No
chr1	Cufflinks	exon	163782985	163783109	.	+	.	gene_id "XLOC_000423"; transcript_id "TCONS_00000580"; exon_number "2"; oId "CUFF.848.1"; tss_id "TSS469"; gene_name "Kifap3";	2	No	No
chr1	Cufflinks	exon	164146220	164146293	.	+	.	gene_id "XLOC_000425"; transcript_id "TCONS_00000585"; exon_number "1"; oId "CUFF.851.3"; tss_id "TSS474"; gene_name "Selp";	2	No	No
chr1	Cufflinks	exon	164147319	164147349	.	+	.	gene_id "XLOC_000425"; transcript_id "TCONS_00000585"; exon_number "2"; oId "CUFF.851.3"; tss_id "TSS474"; gene_name "Selp";	2	No	No
chr1	Cufflinks	exon	164148476	164148531	.	+	.	gene_id "XLOC_000425"; transcript_id "TCONS_00000585"; exon_number "3"; oId "CUFF.851.3"; tss_id "TSS474"; gene_name "Selp";	2	No	No
chr1	Cufflinks	exon	164149020	164149144	.	+	.	gene_id "XLOC_000425"; transcript_id "TCONS_00000585"; exon_number "4"; oId "CUFF.851.3"; tss_id "TSS474"; gene_name "Selp";	2	No	No
chr1	Cufflinks	exon	164229410	164229529	.	+	.	gene_id "XLOC_000427"; transcript_id "TCONS_00000587"; exon_number "1"; oId "CUFF.853.1"; tss_id "TSS476"; gene_name "Gm26685";	3	Yes	No
chr1	Cufflinks	exon	164236315	164236324	.	+	.	gene_id "XLOC_000427"; transcript_id "TCONS_00000587"; exon_number "2"; oId "CUFF.853.1"; tss_id "TSS476"; gene_name "Gm26685";	3	Yes	No
chr1	Cufflinks	exon	164479768	164479768	.	+	.	gene_id "XLOC_000427"; transcript_id "TCONS_00000587"; exon_number "3"; oId "CUFF.853.1"; tss_id "TSS476"; gene_name "Gm26685";	3	Yes	No
chr1	Cufflinks	exon	164500526	164500530	.	+	.	gene_id "XLOC_000427"; transcript_id "TCONS_00000587"; exon_number "4"; oId "CUFF.853.1"; tss_id "TSS476"; gene_name "Gm26685";	3	Yes	No
chr1	Cufflinks	exon	164506097	164506098	.	+	.	gene_id "XLOC_000427"; transcript_id "TCONS_00000587"; exon_number "5"; oId "CUFF.853.1"; tss_id "TSS476"; gene_name "Gm26685";	3	Yes	No
chr1	Cufflinks	exon	164508205	164508335	.	+	.	gene_id "XLOC_000427"; transcript_id "TCONS_00000587"; exon_number "6"; oId "CUFF.853.1"; tss_id "TSS476"; gene_name "Gm26685";	3	Yes	No
chr1	Cufflinks	exon	164515446	164515612	.	+	.	gene_id "XLOC_000427"; transcript_id "TCONS_00000587"; exon_number "7"; oId "CUFF.853.1"; tss_id "TSS476"; gene_name "Gm26685";	3	Yes	No
chr1	Cufflinks	exon	165470049	165470098	.	+	.	gene_id "XLOC_000435"; transcript_id "TCONS_00000597"; exon_number "1"; oId "CUFF.869.3"; tss_id "TSS486"; gene_name "Mpc2";	2	Yes	Yes
chr1	Cufflinks	exon	165474954	165474994	.	+	.	gene_id "XLOC_000435"; transcript_id "TCONS_00000597"; exon_number "2"; oId "CUFF.869.3"; tss_id "TSS486"; gene_name "Mpc2";	2	Yes	Yes
chr1	Cufflinks	exon	165478221	165478305	.	+	.	gene_id "XLOC_000435"; transcript_id "TCONS_00000597"; exon_number "3"; oId "CUFF.869.3"; tss_id "TSS486"; gene_name "Mpc2";	2	Yes	Yes
chr1	Cufflinks	exon	165479467	165479578	.	+	.	gene_id "XLOC_000435"; transcript_id "TCONS_00000597"; exon_number "4"; oId "CUFF.869.3"; tss_id "TSS486"; gene_name "Mpc2";	2	Yes	Yes
chr1	Cufflinks	exon	165480903	165481217	.	+	.	gene_id "XLOC_000435"; transcript_id "TCONS_00000597"; exon_number "5"; oId "CUFF.869.3"; tss_id "TSS486"; gene_name "Mpc2";	2	Yes	Yes
chr1	Cufflinks	exon	171019855	171022690	.	+	.	gene_id "XLOC_000447"; transcript_id "TCONS_00000613"; exon_number "1"; oId "CUFF.902.2"; tss_id "TSS501"; gene_name "Fcgr4";	2	No	No
chr1	Cufflinks	exon	179590782	179590898	.	+	.	gene_id "XLOC_000481"; transcript_id "TCONS_00000656"; exon_number "1"; oId "CUFF.967.1"; tss_id "TSS537"; gene_name "Cnst";	2	Yes	No
chr1	Cufflinks	exon	179592685	179592866	.	+	.	gene_id "XLOC_000481"; transcript_id "TCONS_00000656"; exon_number "2"; oId "CUFF.967.1"; tss_id "TSS537"; gene_name "Cnst";	2	Yes	No
chr1	Cufflinks	exon	179601702	179601732	.	+	.	gene_id "XLOC_000481"; transcript_id "TCONS_00000656"; exon_number "3"; oId "CUFF.967.1"; tss_id "TSS537"; gene_name "Cnst";	2	Yes	No
chr1	Cufflinks	exon	179604519	179604605	.	+	.	gene_id "XLOC_000481"; transcript_id "TCONS_00000656"; exon_number "4"; oId "CUFF.967.1"; tss_id "TSS537"; gene_name "Cnst";	2	Yes	No
chr1	Cufflinks	exon	179604953	179605067	.	+	.	gene_id "XLOC_000481"; transcript_id "TCONS_00000656"; exon_number "5"; oId "CUFF.967.1"; tss_id "TSS537"; gene_name "Cnst";	2	Yes	No
chr1	Cufflinks	exon	179606248	179606269	.	+	.	gene_id "XLOC_000481"; transcript_id "TCONS_00000656"; exon_number "6"; oId "CUFF.967.1"; tss_id "TSS537"; gene_name "Cnst";	2	Yes	No
chr1	Cufflinks	exon	179606437	179606533	.	+	.	gene_id "XLOC_000481"; transcript_id "TCONS_00000656"; exon_number "7"; oId "CUFF.967.1"; tss_id "TSS537"; gene_name "Cnst";	2	Yes	No
chr1	Cufflinks	exon	179609786	179611127	.	+	.	gene_id "XLOC_000481"; transcript_id "TCONS_00000656"; exon_number "8"; oId "CUFF.967.1"; tss_id "TSS537"; gene_name "Cnst";	2	Yes	No
chr1	Cufflinks	exon	179590783	179590898	.	+	.	gene_id "XLOC_000481"; transcript_id "TCONS_00000657"; exon_number "1"; oId "CUFF.967.2"; tss_id "TSS537"; gene_name "Cnst";	2	Yes	No
chr1	Cufflinks	exon	179592685	179592866	.	+	.	gene_id "XLOC_000481"; transcript_id "TCONS_00000657"; exon_number "2"; oId "CUFF.967.2"; tss_id "TSS537"; gene_name "Cnst";	2	Yes	No
chr1	Cufflinks	exon	179601702	179601732	.	+	.	gene_id "XLOC_000481"; transcript_id "TCONS_00000657"; exon_number "3"; oId "CUFF.967.2"; tss_id "TSS537"; gene_name "Cnst";	2	Yes	No
chr1	Cufflinks	exon	179604519	179604605	.	+	.	gene_id "XLOC_000481"; transcript_id "TCONS_00000657"; exon_number "4"; oId "CUFF.967.2"; tss_id "TSS537"; gene_name "Cnst";	2	Yes	No
chr1	Cufflinks	exon	179604953	179605067	.	+	.	gene_id "XLOC_000481"; transcript_id "TCONS_00000657"; exon_number "5"; oId "CUFF.967.2"; tss_id "TSS537"; gene_name "Cnst";	2	Yes	No
chr1	Cufflinks	exon	179606248	179606269	.	+	.	gene_id "XLOC_000481"; transcript_id "TCONS_00000657"; exon_number "6"; oId "CUFF.967.2"; tss_id "TSS537"; gene_name "Cnst";	2	Yes	No
chr1	Cufflinks	exon	179606437	179606533	.	+	.	gene_id "XLOC_000481"; transcript_id "TCONS_00000657"; exon_number "7"; oId "CUFF.967.2"; tss_id "TSS537"; gene_name "Cnst";	2	Yes	No
chr1	Cufflinks	exon	179609786	179610666	.	+	.	gene_id "XLOC_000481"; transcript_id "TCONS_00000657"; exon_number "8"; oId "CUFF.967.2"; tss_id "TSS537"; gene_name "Cnst";	2	Yes	No
chr1	Cufflinks	exon	179622767	179622902	.	+	.	gene_id "XLOC_000481"; transcript_id "TCONS_00000657"; exon_number "9"; oId "CUFF.967.2"; tss_id "TSS537"; gene_name "Cnst";	2	Yes	No
chr1	Cufflinks	exon	179624999	179625684	.	+	.	gene_id "XLOC_000481"; transcript_id "TCONS_00000657"; exon_number "10"; oId "CUFF.967.2"; tss_id "TSS537"; gene_name "Cnst";	2	Yes	No
chr1	Cufflinks	exon	180906981	180907022	.	+	.	gene_id "XLOC_000491"; transcript_id "TCONS_00000669"; exon_number "1"; oId "CUFF.983.2"; tss_id "TSS548"; gene_name "Pycr2";	2	Yes	Yes
chr1	Cufflinks	exon	180907477	180908087	.	+	.	gene_id "XLOC_000491"; transcript_id "TCONS_00000669"; exon_number "2"; oId "CUFF.983.2"; tss_id "TSS548"; gene_name "Pycr2";	2	Yes	Yes
chr1	Cufflinks	exon	184022394	184022571	.	+	.	gene_id "XLOC_000505"; transcript_id "TCONS_00000685"; exon_number "1"; oId "CUFF.1013.1"; tss_id "TSS563"; gene_name "Dusp10";	3	Yes	Yes
chr1	Cufflinks	exon	184068852	184069223	.	+	.	gene_id "XLOC_000505"; transcript_id "TCONS_00000685"; exon_number "2"; oId "CUFF.1013.1"; tss_id "TSS563"; gene_name "Dusp10";	3	Yes	Yes
chr1	Cufflinks	exon	184074258	184074887	.	+	.	gene_id "XLOC_000505"; transcript_id "TCONS_00000685"; exon_number "3"; oId "CUFF.1013.1"; tss_id "TSS563"; gene_name "Dusp10";	3	Yes	Yes
chr1	Cufflinks	exon	184022415	184022571	.	+	.	gene_id "XLOC_000505"; transcript_id "TCONS_00000686"; exon_number "1"; oId "CUFF.1013.2"; tss_id "TSS563"; gene_name "Dusp10";	9	Yes	Yes
chr1	Cufflinks	exon	184036801	184037652	.	+	.	gene_id "XLOC_000505"; transcript_id "TCONS_00000686"; exon_number "2"; oId "CUFF.1013.2"; tss_id "TSS563"; gene_name "Dusp10";	9	Yes	Yes
chr1	Cufflinks	exon	184068852	184069223	.	+	.	gene_id "XLOC_000505"; transcript_id "TCONS_00000686"; exon_number "3"; oId "CUFF.1013.2"; tss_id "TSS563"; gene_name "Dusp10";	9	Yes	Yes
chr1	Cufflinks	exon	184074258	184074887	.	+	.	gene_id "XLOC_000505"; transcript_id "TCONS_00000686"; exon_number "4"; oId "CUFF.1013.2"; tss_id "TSS563"; gene_name "Dusp10";	9	Yes	Yes
chr1	Cufflinks	exon	184039546	184039600	.	+	.	gene_id "XLOC_000505"; transcript_id "TCONS_00000687"; exon_number "1"; oId "CUFF.1013.3"; tss_id "TSS564"; gene_name "Dusp10";	2	Yes	Yes
chr1	Cufflinks	exon	184068852	184069223	.	+	.	gene_id "XLOC_000505"; transcript_id "TCONS_00000687"; exon_number "2"; oId "CUFF.1013.3"; tss_id "TSS564"; gene_name "Dusp10";	2	Yes	Yes
chr1	Cufflinks	exon	184074258	184074887	.	+	.	gene_id "XLOC_000505"; transcript_id "TCONS_00000687"; exon_number "3"; oId "CUFF.1013.3"; tss_id "TSS564"; gene_name "Dusp10";	2	Yes	Yes
chr1	Cufflinks	exon	191908583	191908629	.	+	.	gene_id "XLOC_000526"; transcript_id "TCONS_00000715"; exon_number "1"; oId "CUFF.1061.1"; tss_id "TSS587"; gene_name "Slc30a1";	2	Yes	Yes
chr1	Cufflinks	exon	191908851	191910104	.	+	.	gene_id "XLOC_000526"; transcript_id "TCONS_00000715"; exon_number "2"; oId "CUFF.1061.1"; tss_id "TSS587"; gene_name "Slc30a1";	2	Yes	Yes
chr1	Cufflinks	exon	13625894	13626904	.	-	.	gene_id "XLOC_000563"; transcript_id "TCONS_00000755"; exon_number "1"; oId "CUFF.60.2"; tss_id "TSS624"; gene_name "Lactb2";	2	Yes	Yes
chr1	Cufflinks	exon	13627356	13627437	.	-	.	gene_id "XLOC_000563"; transcript_id "TCONS_00000755"; exon_number "2"; oId "CUFF.60.2"; tss_id "TSS624"; gene_name "Lactb2";	2	Yes	Yes
chr1	Cufflinks	exon	13630065	13630213	.	-	.	gene_id "XLOC_000563"; transcript_id "TCONS_00000755"; exon_number "3"; oId "CUFF.60.2"; tss_id "TSS624"; gene_name "Lactb2";	2	Yes	Yes
chr1	Cufflinks	exon	13638231	13638409	.	-	.	gene_id "XLOC_000563"; transcript_id "TCONS_00000755"; exon_number "4"; oId "CUFF.60.2"; tss_id "TSS624"; gene_name "Lactb2";	2	Yes	Yes
chr1	Cufflinks	exon	13640898	13640960	.	-	.	gene_id "XLOC_000563"; transcript_id "TCONS_00000755"; exon_number "5"; oId "CUFF.60.2"; tss_id "TSS624"; gene_name "Lactb2";	2	Yes	Yes
chr1	Cufflinks	exon	16065976	16066274	.	-	.	gene_id "XLOC_000566"; transcript_id "TCONS_00000760"; exon_number "1"; oId "CUFF.70.1"; tss_id "TSS628"; gene_name "4930444P10Rik";	2	Yes	No
chr1	Cufflinks	exon	16068800	16068855	.	-	.	gene_id "XLOC_000566"; transcript_id "TCONS_00000760"; exon_number "2"; oId "CUFF.70.1"; tss_id "TSS628"; gene_name "4930444P10Rik";	2	Yes	No
chr1	Cufflinks	exon	16078568	16078700	.	-	.	gene_id "XLOC_000566"; transcript_id "TCONS_00000760"; exon_number "3"; oId "CUFF.70.1"; tss_id "TSS628"; gene_name "4930444P10Rik";	2	Yes	No
chr1	Cufflinks	exon	16080043	16080111	.	-	.	gene_id "XLOC_000566"; transcript_id "TCONS_00000760"; exon_number "4"; oId "CUFF.70.1"; tss_id "TSS628"; gene_name "4930444P10Rik";	2	Yes	No
chr1	Cufflinks	exon	16101297	16101359	.	-	.	gene_id "XLOC_000567"; transcript_id "TCONS_00000762"; exon_number "1"; oId "CUFF.71.3"; tss_id "TSS630"; gene_name "Rpl7";	5	Yes	Yes
chr1	Cufflinks	exon	16101727	16101936	.	-	.	gene_id "XLOC_000567"; transcript_id "TCONS_00000762"; exon_number "2"; oId "CUFF.71.3"; tss_id "TSS630"; gene_name "Rpl7";	5	Yes	Yes
chr1	Cufflinks	exon	16102490	16102599	.	-	.	gene_id "XLOC_000567"; transcript_id "TCONS_00000762"; exon_number "3"; oId "CUFF.71.3"; tss_id "TSS630"; gene_name "Rpl7";	5	Yes	Yes
chr1	Cufflinks	exon	16102692	16102829	.	-	.	gene_id "XLOC_000567"; transcript_id "TCONS_00000762"; exon_number "4"; oId "CUFF.71.3"; tss_id "TSS630"; gene_name "Rpl7";	5	Yes	Yes
chr1	Cufflinks	exon	16103168	16103334	.	-	.	gene_id "XLOC_000567"; transcript_id "TCONS_00000762"; exon_number "5"; oId "CUFF.71.3"; tss_id "TSS630"; gene_name "Rpl7";	5	Yes	Yes
chr1	Cufflinks	exon	16103452	16103507	.	-	.	gene_id "XLOC_000567"; transcript_id "TCONS_00000762"; exon_number "6"; oId "CUFF.71.3"; tss_id "TSS630"; gene_name "Rpl7";	5	Yes	Yes
chr1	Cufflinks	exon	22286913	22288640	.	-	.	gene_id "XLOC_000584"; transcript_id "TCONS_00000785"; exon_number "1"; oId "CUFF.110.1"; tss_id "TSS650"; gene_name "Rims1";	3	No	Yes
chr1	Cufflinks	exon	22290060	22290199	.	-	.	gene_id "XLOC_000584"; transcript_id "TCONS_00000785"; exon_number "2"; oId "CUFF.110.1"; tss_id "TSS650"; gene_name "Rims1";	3	No	Yes
chr1	Cufflinks	exon	22291013	22291114	.	-	.	gene_id "XLOC_000584"; transcript_id "TCONS_00000785"; exon_number "3"; oId "CUFF.110.1"; tss_id "TSS650"; gene_name "Rims1";	3	No	Yes
chr1	Cufflinks	exon	22292822	22293003	.	-	.	gene_id "XLOC_000584"; transcript_id "TCONS_00000785"; exon_number "4"; oId "CUFF.110.1"; tss_id "TSS650"; gene_name "Rims1";	3	No	Yes
chr1	Cufflinks	exon	23995927	23996360	.	-	.	gene_id "XLOC_000589"; transcript_id "TCONS_00000790"; exon_number "1"; oId "CUFF.121.2"; tss_id "TSS655"; gene_name "Sdhaf4";	3	No	No
chr1	Cufflinks	exon	24003157	24003306	.	-	.	gene_id "XLOC_000589"; transcript_id "TCONS_00000790"; exon_number "2"; oId "CUFF.121.2"; tss_id "TSS655"; gene_name "Sdhaf4";	3	No	No
chr1	Cufflinks	exon	24003894	24004005	.	-	.	gene_id "XLOC_000589"; transcript_id "TCONS_00000790"; exon_number "3"; oId "CUFF.121.2"; tss_id "TSS655"; gene_name "Sdhaf4";	3	No	No
chr1	Cufflinks	exon	36178613	36180411	.	-	.	gene_id "XLOC_000619"; transcript_id "TCONS_00000824"; exon_number "1"; oId "CUFF.175.1"; tss_id "TSS688"; gene_name "Uggt1";	2	No	Yes
chr1	Cufflinks	exon	37611677	37612399	.	-	.	gene_id "XLOC_000630"; transcript_id "TCONS_00000835"; exon_number "1"; oId "CUFF.195.1"; tss_id "TSS699"; gene_name "2010300C02Rik";	3	Yes	No
chr1	Cufflinks	exon	37613337	37613481	.	-	.	gene_id "XLOC_000630"; transcript_id "TCONS_00000835"; exon_number "2"; oId "CUFF.195.1"; tss_id "TSS699"; gene_name "2010300C02Rik";	3	Yes	No
chr1	Cufflinks	exon	37614481	37614668	.	-	.	gene_id "XLOC_000630"; transcript_id "TCONS_00000835"; exon_number "3"; oId "CUFF.195.1"; tss_id "TSS699"; gene_name "2010300C02Rik";	3	Yes	No
chr1	Cufflinks	exon	37614917	37614998	.	-	.	gene_id "XLOC_000630"; transcript_id "TCONS_00000835"; exon_number "4"; oId "CUFF.195.1"; tss_id "TSS699"; gene_name "2010300C02Rik";	3	Yes	No
chr1	Cufflinks	exon	38098909	38099021	.	-	.	gene_id "XLOC_000635"; transcript_id "TCONS_00000843"; exon_number "1"; oId "CUFF.203.1"; tss_id "TSS704"; gene_name "Rev1";	8	Yes	Yes
chr1	Cufflinks	exon	38107568	38107694	.	-	.	gene_id "XLOC_000635"; transcript_id "TCONS_00000843"; exon_number "2"; oId "CUFF.203.1"; tss_id "TSS704"; gene_name "Rev1";	8	Yes	Yes
chr1	Cufflinks	exon	38108404	38108467	.	-	.	gene_id "XLOC_000635"; transcript_id "TCONS_00000843"; exon_number "3"; oId "CUFF.203.1"; tss_id "TSS704"; gene_name "Rev1";	8	Yes	Yes
chr1	Cufflinks	exon	38131200	38131313	.	-	.	gene_id "XLOC_000635"; transcript_id "TCONS_00000843"; exon_number "4"; oId "CUFF.203.1"; tss_id "TSS704"; gene_name "Rev1";	8	Yes	Yes
chr1	Cufflinks	exon	39371867	39372786	.	-	.	gene_id "XLOC_000637"; transcript_id "TCONS_00000845"; exon_number "1"; oId "CUFF.209.1"; tss_id "TSS706"; gene_name "Tbc1d8";	2	No	Yes
chr1	Cufflinks	exon	39373727	39373824	.	-	.	gene_id "XLOC_000637"; transcript_id "TCONS_00000845"; exon_number "2"; oId "CUFF.209.1"; tss_id "TSS706"; gene_name "Tbc1d8";	2	No	Yes
chr1	Cufflinks	exon	39374082	39374171	.	-	.	gene_id "XLOC_000637"; transcript_id "TCONS_00000845"; exon_number "3"; oId "CUFF.209.1"; tss_id "TSS706"; gene_name "Tbc1d8";	2	No	Yes
chr1	Cufflinks	exon	39376424	39376489	.	-	.	gene_id "XLOC_000637"; transcript_id "TCONS_00000845"; exon_number "4"; oId "CUFF.209.1"; tss_id "TSS706"; gene_name "Tbc1d8";	2	No	Yes
chr1	Cufflinks	exon	39376878	39377124	.	-	.	gene_id "XLOC_000637"; transcript_id "TCONS_00000845"; exon_number "5"; oId "CUFF.209.1"; tss_id "TSS706"; gene_name "Tbc1d8";	2	No	Yes
chr1	Cufflinks	exon	46835442	46836151	.	-	.	gene_id "XLOC_000656"; transcript_id "TCONS_00000868"; exon_number "1"; oId "CUFF.244.2"; tss_id "TSS727"; gene_name "Slc39a10";	2	Yes	Yes
chr1	Cufflinks	exon	46892800	46892900	.	-	.	gene_id "XLOC_000656"; transcript_id "TCONS_00000868"; exon_number "2"; oId "CUFF.244.2"; tss_id "TSS727"; gene_name "Slc39a10";	2	Yes	Yes
chr1	Cufflinks	exon	46904882	46904985	.	-	.	gene_id "XLOC_000656"; transcript_id "TCONS_00000868"; exon_number "3"; oId "CUFF.244.2"; tss_id "TSS727"; gene_name "Slc39a10";	2	Yes	Yes
chr1	Cufflinks	exon	52924907	52925734	.	-	.	gene_id "XLOC_000667"; transcript_id "TCONS_00000881"; exon_number "1"; oId "CUFF.259.3"; tss_id "TSS738"; gene_name "1700019D03Rik";	2	No	Yes
chr1	Cufflinks	exon	52947962	52948015	.	-	.	gene_id "XLOC_000667"; transcript_id "TCONS_00000881"; exon_number "2"; oId "CUFF.259.3"; tss_id "TSS738"; gene_name "1700019D03Rik";	2	No	Yes
chr1	Cufflinks	exon	55171748	55172082	.	-	.	gene_id "XLOC_000677"; transcript_id "TCONS_00000897"; exon_number "1"; oId "CUFF.278.1"; tss_id "TSS752"; gene_name "Rftn2";	2	Yes	Yes
chr1	Cufflinks	exon	55184950	55185028	.	-	.	gene_id "XLOC_000677"; transcript_id "TCONS_00000897"; exon_number "2"; oId "CUFF.278.1"; tss_id "TSS752"; gene_name "Rftn2";	2	Yes	Yes
chr1	Cufflinks	exon	55194244	55194347	.	-	.	gene_id "XLOC_000677"; transcript_id "TCONS_00000897"; exon_number "3"; oId "CUFF.278.1"; tss_id "TSS752"; gene_name "Rftn2";	2	Yes	Yes
chr1	Cufflinks	exon	55195516	55195637	.	-	.	gene_id "XLOC_000677"; transcript_id "TCONS_00000897"; exon_number "4"; oId "CUFF.278.1"; tss_id "TSS752"; gene_name "Rftn2";	2	Yes	Yes
chr1	Cufflinks	exon	55204183	55204392	.	-	.	gene_id "XLOC_000677"; transcript_id "TCONS_00000897"; exon_number "5"; oId "CUFF.278.1"; tss_id "TSS752"; gene_name "Rftn2";	2	Yes	Yes
chr1	Cufflinks	exon	55206336	55206615	.	-	.	gene_id "XLOC_000677"; transcript_id "TCONS_00000897"; exon_number "6"; oId "CUFF.278.1"; tss_id "TSS752"; gene_name "Rftn2";	2	Yes	Yes
chr1	Cufflinks	exon	55211150	55211267	.	-	.	gene_id "XLOC_000677"; transcript_id "TCONS_00000897"; exon_number "7"; oId "CUFF.278.1"; tss_id "TSS752"; gene_name "Rftn2";	2	Yes	Yes
chr1	Cufflinks	exon	58849415	58850098	.	-	.	gene_id "XLOC_000692"; transcript_id "TCONS_00000916"; exon_number "1"; oId "CUFF.305.1"; tss_id "TSS767"; gene_name "Gm28802";	2	No	Yes
chr1	Cufflinks	exon	58850659	58850768	.	-	.	gene_id "XLOC_000692"; transcript_id "TCONS_00000916"; exon_number "2"; oId "CUFF.305.1"; tss_id "TSS767"; gene_name "Gm28802";	2	No	Yes
chr1	Cufflinks	exon	58850886	58850975	.	-	.	gene_id "XLOC_000692"; transcript_id "TCONS_00000916"; exon_number "3"; oId "CUFF.305.1"; tss_id "TSS767"; gene_name "Gm28802";	2	No	Yes
chr1	Cufflinks	exon	58855094	58855156	.	-	.	gene_id "XLOC_000692"; transcript_id "TCONS_00000916"; exon_number "4"; oId "CUFF.305.1"; tss_id "TSS767"; gene_name "Gm28802";	2	No	Yes
chr1	Cufflinks	exon	58872425	58872538	.	-	.	gene_id "XLOC_000692"; transcript_id "TCONS_00000916"; exon_number "5"; oId "CUFF.305.1"; tss_id "TSS767"; gene_name "Gm28802";	2	No	Yes
chr1	Cufflinks	exon	60083795	60083840	.	-	.	gene_id "XLOC_000700"; transcript_id "TCONS_00000931"; exon_number "1"; oId "CUFF.321.3"; tss_id "TSS777"; gene_name "Wdr12";	2	No	Yes
chr1	Cufflinks	exon	60085711	60085756	.	-	.	gene_id "XLOC_000700"; transcript_id "TCONS_00000931"; exon_number "2"; oId "CUFF.321.3"; tss_id "TSS777"; gene_name "Wdr12";	2	No	Yes
chr1	Cufflinks	exon	60087046	60087202	.	-	.	gene_id "XLOC_000700"; transcript_id "TCONS_00000931"; exon_number "3"; oId "CUFF.321.3"; tss_id "TSS777"; gene_name "Wdr12";	2	No	Yes
chr1	Cufflinks	exon	60088042	60088150	.	-	.	gene_id "XLOC_000700"; transcript_id "TCONS_00000931"; exon_number "4"; oId "CUFF.321.3"; tss_id "TSS777"; gene_name "Wdr12";	2	No	Yes
chr1	Cufflinks	exon	60083795	60083840	.	-	.	gene_id "XLOC_000700"; transcript_id "TCONS_00000932"; exon_number "1"; oId "CUFF.321.4"; tss_id "TSS778"; gene_name "Wdr12";	2	No	Yes
chr1	Cufflinks	exon	60085711	60085756	.	-	.	gene_id "XLOC_000700"; transcript_id "TCONS_00000932"; exon_number "2"; oId "CUFF.321.4"; tss_id "TSS778"; gene_name "Wdr12";	2	No	Yes
chr1	Cufflinks	exon	60087046	60087200	.	-	.	gene_id "XLOC_000700"; transcript_id "TCONS_00000932"; exon_number "3"; oId "CUFF.321.4"; tss_id "TSS778"; gene_name "Wdr12";	2	No	Yes
chr1	Cufflinks	exon	60088041	60088156	.	-	.	gene_id "XLOC_000700"; transcript_id "TCONS_00000932"; exon_number "4"; oId "CUFF.321.4"; tss_id "TSS778"; gene_name "Wdr12";	2	No	Yes
chr1	Cufflinks	exon	60088331	60088357	.	-	.	gene_id "XLOC_000700"; transcript_id "TCONS_00000932"; exon_number "5"; oId "CUFF.321.4"; tss_id "TSS778"; gene_name "Wdr12";	2	No	Yes
chr1	Cufflinks	exon	64035713	64035764	.	-	.	gene_id "XLOC_000709"; transcript_id "TCONS_00000944"; exon_number "1"; oId "CUFF.337.3"; tss_id "TSS787"; gene_name "Klf7";	2	Yes	No
chr1	Cufflinks	exon	64042314	64042437	.	-	.	gene_id "XLOC_000709"; transcript_id "TCONS_00000944"; exon_number "2"; oId "CUFF.337.3"; tss_id "TSS787"; gene_name "Klf7";	2	Yes	No
chr1	Cufflinks	exon	64078707	64079334	.	-	.	gene_id "XLOC_000709"; transcript_id "TCONS_00000944"; exon_number "3"; oId "CUFF.337.3"; tss_id "TSS787"; gene_name "Klf7";	2	Yes	No
chr1	Cufflinks	exon	64084385	64084385	.	-	.	gene_id "XLOC_000709"; transcript_id "TCONS_00000944"; exon_number "4"; oId "CUFF.337.3"; tss_id "TSS787"; gene_name "Klf7";	2	Yes	No
chr1	Cufflinks	exon	64088432	64088497	.	-	.	gene_id "XLOC_000709"; transcript_id "TCONS_00000944"; exon_number "5"; oId "CUFF.337.3"; tss_id "TSS787"; gene_name "Klf7";	2	Yes	No
chr1	Cufflinks	exon	64035713	64035764	.	-	.	gene_id "XLOC_000709"; transcript_id "TCONS_00000945"; exon_number "1"; oId "CUFF.337.2"; tss_id "TSS787"; gene_name "Klf7";	11	Yes	No
chr1	Cufflinks	exon	64042314	64042437	.	-	.	gene_id "XLOC_000709"; transcript_id "TCONS_00000945"; exon_number "2"; oId "CUFF.337.2"; tss_id "TSS787"; gene_name "Klf7";	11	Yes	No
chr1	Cufflinks	exon	64078707	64079334	.	-	.	gene_id "XLOC_000709"; transcript_id "TCONS_00000945"; exon_number "3"; oId "CUFF.337.2"; tss_id "TSS787"; gene_name "Klf7";	11	Yes	No
chr1	Cufflinks	exon	64088399	64088506	.	-	.	gene_id "XLOC_000709"; transcript_id "TCONS_00000945"; exon_number "4"; oId "CUFF.337.2"; tss_id "TSS787"; gene_name "Klf7";	11	Yes	No
chr1	Cufflinks	exon	64860300	64861643	.	-	.	gene_id "XLOC_000715"; transcript_id "TCONS_00000955"; exon_number "1"; oId "CUFF.346.1"; tss_id "TSS795"; gene_name "Plekhm3";	2	No	Yes
chr1	Cufflinks	exon	65013095	65013309	.	-	.	gene_id "XLOC_000717"; transcript_id "TCONS_00000957"; exon_number "1"; oId "CUFF.348.1"; tss_id "TSS797"; gene_name "Akr1cl";	2	No	No
chr1	Cufflinks	exon	65014677	65014759	.	-	.	gene_id "XLOC_000717"; transcript_id "TCONS_00000957"; exon_number "2"; oId "CUFF.348.1"; tss_id "TSS797"; gene_name "Akr1cl";	2	No	No
chr1	Cufflinks	exon	65016067	65016232	.	-	.	gene_id "XLOC_000717"; transcript_id "TCONS_00000957"; exon_number "3"; oId "CUFF.348.1"; tss_id "TSS797"; gene_name "Akr1cl";	2	No	No
chr1	Cufflinks	exon	65016665	65016774	.	-	.	gene_id "XLOC_000717"; transcript_id "TCONS_00000957"; exon_number "4"; oId "CUFF.348.1"; tss_id "TSS797"; gene_name "Akr1cl";	2	No	No
chr1	Cufflinks	exon	65021383	65021505	.	-	.	gene_id "XLOC_000717"; transcript_id "TCONS_00000957"; exon_number "5"; oId "CUFF.348.1"; tss_id "TSS797"; gene_name "Akr1cl";	2	No	No
chr1	Cufflinks	exon	65021919	65021996	.	-	.	gene_id "XLOC_000717"; transcript_id "TCONS_00000957"; exon_number "6"; oId "CUFF.348.1"; tss_id "TSS797"; gene_name "Akr1cl";	2	No	No
chr1	Cufflinks	exon	65024173	65024279	.	-	.	gene_id "XLOC_000717"; transcript_id "TCONS_00000957"; exon_number "7"; oId "CUFF.348.1"; tss_id "TSS797"; gene_name "Akr1cl";	2	No	No
chr1	Cufflinks	exon	67004363	67004411	.	-	.	gene_id "XLOC_000722"; transcript_id "TCONS_00000964"; exon_number "1"; oId "CUFF.357.2"; tss_id "TSS803"; gene_name "Lancl1";	5	No	No
chr1	Cufflinks	exon	67004790	67004966	.	-	.	gene_id "XLOC_000722"; transcript_id "TCONS_00000964"; exon_number "2"; oId "CUFF.357.2"; tss_id "TSS803"; gene_name "Lancl1";	5	No	No
chr1	Cufflinks	exon	67006868	67007050	.	-	.	gene_id "XLOC_000722"; transcript_id "TCONS_00000964"; exon_number "3"; oId "CUFF.357.2"; tss_id "TSS803"; gene_name "Lancl1";	5	No	No
chr1	Cufflinks	exon	67009228	67009374	.	-	.	gene_id "XLOC_000722"; transcript_id "TCONS_00000964"; exon_number "4"; oId "CUFF.357.2"; tss_id "TSS803"; gene_name "Lancl1";	5	No	No
chr1	Cufflinks	exon	67009911	67010046	.	-	.	gene_id "XLOC_000722"; transcript_id "TCONS_00000964"; exon_number "5"; oId "CUFF.357.2"; tss_id "TSS803"; gene_name "Lancl1";	5	No	No
chr1	Cufflinks	exon	67020858	67021065	.	-	.	gene_id "XLOC_000722"; transcript_id "TCONS_00000964"; exon_number "6"; oId "CUFF.357.2"; tss_id "TSS803"; gene_name "Lancl1";	5	No	No
chr1	Cufflinks	exon	67024645	67024757	.	-	.	gene_id "XLOC_000722"; transcript_id "TCONS_00000964"; exon_number "7"; oId "CUFF.357.2"; tss_id "TSS803"; gene_name "Lancl1";	5	No	No
chr1	Cufflinks	exon	74288251	74289518	.	-	.	gene_id "XLOC_000735"; transcript_id "TCONS_00000988"; exon_number "1"; oId "CUFF.383.2"; tss_id "TSS818"; gene_name "Tmbim1";	2	Yes	Yes
chr1	Cufflinks	exon	74289871	74289924	.	-	.	gene_id "XLOC_000735"; transcript_id "TCONS_00000988"; exon_number "2"; oId "CUFF.383.2"; tss_id "TSS818"; gene_name "Tmbim1";	2	Yes	Yes
chr1	Cufflinks	exon	74290752	74290847	.	-	.	gene_id "XLOC_000735"; transcript_id "TCONS_00000988"; exon_number "3"; oId "CUFF.383.2"; tss_id "TSS818"; gene_name "Tmbim1";	2	Yes	Yes
chr1	Cufflinks	exon	74291200	74291287	.	-	.	gene_id "XLOC_000735"; transcript_id "TCONS_00000988"; exon_number "4"; oId "CUFF.383.2"; tss_id "TSS818"; gene_name "Tmbim1";	2	Yes	Yes
chr1	Cufflinks	exon	74291431	74291468	.	-	.	gene_id "XLOC_000735"; transcript_id "TCONS_00000988"; exon_number "5"; oId "CUFF.383.2"; tss_id "TSS818"; gene_name "Tmbim1";	2	Yes	Yes
chr1	Cufflinks	exon	74291695	74291734	.	-	.	gene_id "XLOC_000735"; transcript_id "TCONS_00000988"; exon_number "6"; oId "CUFF.383.2"; tss_id "TSS818"; gene_name "Tmbim1";	2	Yes	Yes
chr1	Cufflinks	exon	74292457	74292507	.	-	.	gene_id "XLOC_000735"; transcript_id "TCONS_00000988"; exon_number "7"; oId "CUFF.383.2"; tss_id "TSS818"; gene_name "Tmbim1";	2	Yes	Yes
chr1	Cufflinks	exon	74292835	74292888	.	-	.	gene_id "XLOC_000735"; transcript_id "TCONS_00000988"; exon_number "8"; oId "CUFF.383.2"; tss_id "TSS818"; gene_name "Tmbim1";	2	Yes	Yes
chr1	Cufflinks	exon	74293005	74293069	.	-	.	gene_id "XLOC_000735"; transcript_id "TCONS_00000988"; exon_number "9"; oId "CUFF.383.2"; tss_id "TSS818"; gene_name "Tmbim1";	2	Yes	Yes
chr1	Cufflinks	exon	74293908	74294002	.	-	.	gene_id "XLOC_000735"; transcript_id "TCONS_00000988"; exon_number "10"; oId "CUFF.383.2"; tss_id "TSS818"; gene_name "Tmbim1";	2	Yes	Yes
chr1	Cufflinks	exon	74295198	74295439	.	-	.	gene_id "XLOC_000735"; transcript_id "TCONS_00000988"; exon_number "11"; oId "CUFF.383.2"; tss_id "TSS818"; gene_name "Tmbim1";	2	Yes	Yes
chr1	Cufflinks	exon	74303130	74303209	.	-	.	gene_id "XLOC_000735"; transcript_id "TCONS_00000988"; exon_number "12"; oId "CUFF.383.2"; tss_id "TSS818"; gene_name "Tmbim1";	2	Yes	Yes
chr1	Cufflinks	exon	74967353	74967768	.	-	.	gene_id "XLOC_000742"; transcript_id "TCONS_00000997"; exon_number "1"; oId "CUFF.398.1"; tss_id "TSS826"; gene_name "Nhej1";	5	No	No
chr1	Cufflinks	exon	74968169	74968275	.	-	.	gene_id "XLOC_000742"; transcript_id "TCONS_00000997"; exon_number "2"; oId "CUFF.398.1"; tss_id "TSS826"; gene_name "Nhej1";	5	No	No
chr1	Cufflinks	exon	74968795	74968912	.	-	.	gene_id "XLOC_000742"; transcript_id "TCONS_00000997"; exon_number "3"; oId "CUFF.398.1"; tss_id "TSS826"; gene_name "Nhej1";	5	No	No
chr1	Cufflinks	exon	74978179	74978458	.	-	.	gene_id "XLOC_000742"; transcript_id "TCONS_00000997"; exon_number "4"; oId "CUFF.398.1"; tss_id "TSS826"; gene_name "Nhej1";	5	No	No
chr1	Cufflinks	exon	74979148	74979163	.	-	.	gene_id "XLOC_000742"; transcript_id "TCONS_00000997"; exon_number "5"; oId "CUFF.398.1"; tss_id "TSS826"; gene_name "Nhej1";	5	No	No
chr1	Cufflinks	exon	75135766	75136932	.	-	.	gene_id "XLOC_000745"; transcript_id "TCONS_00001000"; exon_number "1"; oId "CUFF.402.3"; tss_id "TSS829"; gene_name "Cnppd1";	2	Yes	Yes
chr1	Cufflinks	exon	75137326	75137443	.	-	.	gene_id "XLOC_000745"; transcript_id "TCONS_00001000"; exon_number "2"; oId "CUFF.402.3"; tss_id "TSS829"; gene_name "Cnppd1";	2	Yes	Yes
chr1	Cufflinks	exon	75137755	75137816	.	-	.	gene_id "XLOC_000745"; transcript_id "TCONS_00001000"; exon_number "3"; oId "CUFF.402.3"; tss_id "TSS829"; gene_name "Cnppd1";	2	Yes	Yes
chr1	Cufflinks	exon	75139347	75139475	.	-	.	gene_id "XLOC_000745"; transcript_id "TCONS_00001000"; exon_number "4"; oId "CUFF.402.3"; tss_id "TSS829"; gene_name "Cnppd1";	2	Yes	Yes
chr1	Cufflinks	exon	75139559	75139679	.	-	.	gene_id "XLOC_000745"; transcript_id "TCONS_00001000"; exon_number "5"; oId "CUFF.402.3"; tss_id "TSS829"; gene_name "Cnppd1";	2	Yes	Yes
chr1	Cufflinks	exon	75139821	75139902	.	-	.	gene_id "XLOC_000745"; transcript_id "TCONS_00001000"; exon_number "6"; oId "CUFF.402.3"; tss_id "TSS829"; gene_name "Cnppd1";	2	Yes	Yes
chr1	Cufflinks	exon	75140064	75140079	.	-	.	gene_id "XLOC_000745"; transcript_id "TCONS_00001000"; exon_number "7"; oId "CUFF.402.3"; tss_id "TSS829"; gene_name "Cnppd1";	2	Yes	Yes
chr1	Cufflinks	exon	77373626	77373847	.	-	.	gene_id "XLOC_000753"; transcript_id "TCONS_00001012"; exon_number "1"; oId "CUFF.420.1"; tss_id "TSS841"; gene_name "Epha4";	6	No	Yes
chr1	Cufflinks	exon	77374771	77374926	.	-	.	gene_id "XLOC_000753"; transcript_id "TCONS_00001012"; exon_number "2"; oId "CUFF.420.1"; tss_id "TSS841"; gene_name "Epha4";	6	No	Yes
chr1	Cufflinks	exon	77377414	77377607	.	-	.	gene_id "XLOC_000753"; transcript_id "TCONS_00001012"; exon_number "3"; oId "CUFF.420.1"; tss_id "TSS841"; gene_name "Epha4";	6	No	Yes
chr1	Cufflinks	exon	77382869	77383078	.	-	.	gene_id "XLOC_000753"; transcript_id "TCONS_00001012"; exon_number "4"; oId "CUFF.420.1"; tss_id "TSS841"; gene_name "Epha4";	6	No	Yes
chr1	Cufflinks	exon	77383523	77383655	.	-	.	gene_id "XLOC_000753"; transcript_id "TCONS_00001012"; exon_number "5"; oId "CUFF.420.1"; tss_id "TSS841"; gene_name "Epha4";	6	No	Yes
chr1	Cufflinks	exon	77373626	77373847	.	-	.	gene_id "XLOC_000753"; transcript_id "TCONS_00001013"; exon_number "1"; oId "CUFF.420.2"; tss_id "TSS842"; gene_name "Epha4";	2	Yes	Yes
chr1	Cufflinks	exon	77374771	77374926	.	-	.	gene_id "XLOC_000753"; transcript_id "TCONS_00001013"; exon_number "2"; oId "CUFF.420.2"; tss_id "TSS842"; gene_name "Epha4";	2	Yes	Yes
chr1	Cufflinks	exon	77377414	77377607	.	-	.	gene_id "XLOC_000753"; transcript_id "TCONS_00001013"; exon_number "3"; oId "CUFF.420.2"; tss_id "TSS842"; gene_name "Epha4";	2	Yes	Yes
chr1	Cufflinks	exon	77380864	77381013	.	-	.	gene_id "XLOC_000753"; transcript_id "TCONS_00001013"; exon_number "4"; oId "CUFF.420.2"; tss_id "TSS842"; gene_name "Epha4";	2	Yes	Yes
chr1	Cufflinks	exon	77382869	77383078	.	-	.	gene_id "XLOC_000753"; transcript_id "TCONS_00001013"; exon_number "5"; oId "CUFF.420.2"; tss_id "TSS842"; gene_name "Epha4";	2	Yes	Yes
chr1	Cufflinks	exon	77383523	77383584	.	-	.	gene_id "XLOC_000753"; transcript_id "TCONS_00001013"; exon_number "6"; oId "CUFF.420.2"; tss_id "TSS842"; gene_name "Epha4";	2	Yes	Yes
chr1	Cufflinks	exon	77387797	77387982	.	-	.	gene_id "XLOC_000753"; transcript_id "TCONS_00001013"; exon_number "7"; oId "CUFF.420.2"; tss_id "TSS842"; gene_name "Epha4";	2	Yes	Yes
chr1	Cufflinks	exon	77388473	77388586	.	-	.	gene_id "XLOC_000753"; transcript_id "TCONS_00001013"; exon_number "8"; oId "CUFF.420.2"; tss_id "TSS842"; gene_name "Epha4";	2	Yes	Yes
chr1	Cufflinks	exon	77390033	77390091	.	-	.	gene_id "XLOC_000753"; transcript_id "TCONS_00001013"; exon_number "9"; oId "CUFF.420.2"; tss_id "TSS842"; gene_name "Epha4";	2	Yes	Yes
chr1	Cufflinks	exon	77398494	77398605	.	-	.	gene_id "XLOC_000753"; transcript_id "TCONS_00001013"; exon_number "10"; oId "CUFF.420.2"; tss_id "TSS842"; gene_name "Epha4";	2	Yes	Yes
chr1	Cufflinks	exon	77399638	77399891	.	-	.	gene_id "XLOC_000753"; transcript_id "TCONS_00001013"; exon_number "11"; oId "CUFF.420.2"; tss_id "TSS842"; gene_name "Epha4";	2	Yes	Yes
chr1	Cufflinks	exon	82393750	82393854	.	-	.	gene_id "XLOC_000761"; transcript_id "TCONS_00001025"; exon_number "1"; oId "CUFF.439.1"; tss_id "TSS851"; gene_name "Gm28940";	2	Yes	No
chr1	Cufflinks	exon	82421194	82423259	.	-	.	gene_id "XLOC_000761"; transcript_id "TCONS_00001025"; exon_number "2"; oId "CUFF.439.1"; tss_id "TSS851"; gene_name "Gm28940";	2	Yes	No
chr1	Cufflinks	exon	83012521	83013989	.	-	.	gene_id "XLOC_000763"; transcript_id "TCONS_00001027"; exon_number "1"; oId "CUFF.442.1"; tss_id "TSS853"; gene_name "Slc19a3";	4	Yes	Yes
chr1	Cufflinks	exon	83014703	83014844	.	-	.	gene_id "XLOC_000763"; transcript_id "TCONS_00001027"; exon_number "2"; oId "CUFF.442.1"; tss_id "TSS853"; gene_name "Slc19a3";	4	Yes	Yes
chr1	Cufflinks	exon	83019332	83019524	.	-	.	gene_id "XLOC_000763"; transcript_id "TCONS_00001027"; exon_number "3"; oId "CUFF.442.1"; tss_id "TSS853"; gene_name "Slc19a3";	4	Yes	Yes
chr1	Cufflinks	exon	83022334	83023141	.	-	.	gene_id "XLOC_000763"; transcript_id "TCONS_00001027"; exon_number "4"; oId "CUFF.442.1"; tss_id "TSS853"; gene_name "Slc19a3";	4	Yes	Yes
chr1	Cufflinks	exon	83026226	83026380	.	-	.	gene_id "XLOC_000763"; transcript_id "TCONS_00001027"; exon_number "5"; oId "CUFF.442.1"; tss_id "TSS853"; gene_name "Slc19a3";	4	Yes	Yes
chr1	Cufflinks	exon	83028013	83028172	.	-	.	gene_id "XLOC_000763"; transcript_id "TCONS_00001027"; exon_number "6"; oId "CUFF.442.1"; tss_id "TSS853"; gene_name "Slc19a3";	4	Yes	Yes
chr1	Cufflinks	exon	85246710	85248235	.	-	.	gene_id "XLOC_000772"; transcript_id "TCONS_00001042"; exon_number "1"; oId "CUFF.454.7"; tss_id "TSS864"; gene_name "C130026I21Rik";	2	No	No
chr1	Cufflinks	exon	85570738	85571334	.	-	.	gene_id "XLOC_000774"; transcript_id "TCONS_00001048"; exon_number "1"; oId "CUFF.462.2"; tss_id "TSS866"; gene_name "Sp110";	10	Yes	No
chr1	Cufflinks	exon	85583512	85583580	.	-	.	gene_id "XLOC_000774"; transcript_id "TCONS_00001048"; exon_number "2"; oId "CUFF.462.2"; tss_id "TSS866"; gene_name "Sp110";	10	Yes	No
chr1	Cufflinks	exon	85584903	85585055	.	-	.	gene_id "XLOC_000774"; transcript_id "TCONS_00001048"; exon_number "3"; oId "CUFF.462.2"; tss_id "TSS866"; gene_name "Sp110";	10	Yes	No
chr1	Cufflinks	exon	85586215	85586295	.	-	.	gene_id "XLOC_000774"; transcript_id "TCONS_00001048"; exon_number "4"; oId "CUFF.462.2"; tss_id "TSS866"; gene_name "Sp110";	10	Yes	No
chr1	Cufflinks	exon	85587462	85587539	.	-	.	gene_id "XLOC_000774"; transcript_id "TCONS_00001048"; exon_number "5"; oId "CUFF.462.2"; tss_id "TSS866"; gene_name "Sp110";	10	Yes	No
chr1	Cufflinks	exon	85589114	85589191	.	-	.	gene_id "XLOC_000774"; transcript_id "TCONS_00001048"; exon_number "6"; oId "CUFF.462.2"; tss_id "TSS866"; gene_name "Sp110";	10	Yes	No
chr1	Cufflinks	exon	85591523	85591789	.	-	.	gene_id "XLOC_000774"; transcript_id "TCONS_00001048"; exon_number "7"; oId "CUFF.462.2"; tss_id "TSS866"; gene_name "Sp110";	10	Yes	No
chr1	Cufflinks	exon	85594265	85594433	.	-	.	gene_id "XLOC_000774"; transcript_id "TCONS_00001048"; exon_number "8"; oId "CUFF.462.2"; tss_id "TSS866"; gene_name "Sp110";	10	Yes	No
chr1	Cufflinks	exon	85595962	85596109	.	-	.	gene_id "XLOC_000774"; transcript_id "TCONS_00001048"; exon_number "9"; oId "CUFF.462.2"; tss_id "TSS866"; gene_name "Sp110";	10	Yes	No
chr1	Cufflinks	exon	85603835	85603922	.	-	.	gene_id "XLOC_000774"; transcript_id "TCONS_00001048"; exon_number "10"; oId "CUFF.462.2"; tss_id "TSS866"; gene_name "Sp110";	10	Yes	No
chr1	Cufflinks	exon	85570738	85571334	.	-	.	gene_id "XLOC_000774"; transcript_id "TCONS_00001047"; exon_number "1"; oId "CUFF.462.1"; tss_id "TSS866"; gene_name "Sp110";	3	Yes	No
chr1	Cufflinks	exon	85583512	85583580	.	-	.	gene_id "XLOC_000774"; transcript_id "TCONS_00001047"; exon_number "2"; oId "CUFF.462.1"; tss_id "TSS866"; gene_name "Sp110";	3	Yes	No
chr1	Cufflinks	exon	85584903	85585052	.	-	.	gene_id "XLOC_000774"; transcript_id "TCONS_00001047"; exon_number "3"; oId "CUFF.462.1"; tss_id "TSS866"; gene_name "Sp110";	3	Yes	No
chr1	Cufflinks	exon	85586215	85586295	.	-	.	gene_id "XLOC_000774"; transcript_id "TCONS_00001047"; exon_number "4"; oId "CUFF.462.1"; tss_id "TSS866"; gene_name "Sp110";	3	Yes	No
chr1	Cufflinks	exon	85587462	85587539	.	-	.	gene_id "XLOC_000774"; transcript_id "TCONS_00001047"; exon_number "5"; oId "CUFF.462.1"; tss_id "TSS866"; gene_name "Sp110";	3	Yes	No
chr1	Cufflinks	exon	85589114	85589191	.	-	.	gene_id "XLOC_000774"; transcript_id "TCONS_00001047"; exon_number "6"; oId "CUFF.462.1"; tss_id "TSS866"; gene_name "Sp110";	3	Yes	No
chr1	Cufflinks	exon	85591523	85591789	.	-	.	gene_id "XLOC_000774"; transcript_id "TCONS_00001047"; exon_number "7"; oId "CUFF.462.1"; tss_id "TSS866"; gene_name "Sp110";	3	Yes	No
chr1	Cufflinks	exon	85594265	85594433	.	-	.	gene_id "XLOC_000774"; transcript_id "TCONS_00001047"; exon_number "8"; oId "CUFF.462.1"; tss_id "TSS866"; gene_name "Sp110";	3	Yes	No
chr1	Cufflinks	exon	85595962	85596109	.	-	.	gene_id "XLOC_000774"; transcript_id "TCONS_00001047"; exon_number "9"; oId "CUFF.462.1"; tss_id "TSS866"; gene_name "Sp110";	3	Yes	No
chr1	Cufflinks	exon	85603835	85603922	.	-	.	gene_id "XLOC_000774"; transcript_id "TCONS_00001047"; exon_number "10"; oId "CUFF.462.1"; tss_id "TSS866"; gene_name "Sp110";	3	Yes	No
chr1	Cufflinks	exon	85570738	85571334	.	-	.	gene_id "XLOC_000774"; transcript_id "TCONS_00001049"; exon_number "1"; oId "CUFF.462.3"; tss_id "TSS866"; gene_name "Sp110";	2	Yes	No
chr1	Cufflinks	exon	85583512	85583580	.	-	.	gene_id "XLOC_000774"; transcript_id "TCONS_00001049"; exon_number "2"; oId "CUFF.462.3"; tss_id "TSS866"; gene_name "Sp110";	2	Yes	No
chr1	Cufflinks	exon	85584903	85585064	.	-	.	gene_id "XLOC_000774"; transcript_id "TCONS_00001049"; exon_number "3"; oId "CUFF.462.3"; tss_id "TSS866"; gene_name "Sp110";	2	Yes	No
chr1	Cufflinks	exon	85586215	85586295	.	-	.	gene_id "XLOC_000774"; transcript_id "TCONS_00001049"; exon_number "4"; oId "CUFF.462.3"; tss_id "TSS866"; gene_name "Sp110";	2	Yes	No
chr1	Cufflinks	exon	85587462	85587539	.	-	.	gene_id "XLOC_000774"; transcript_id "TCONS_00001049"; exon_number "5"; oId "CUFF.462.3"; tss_id "TSS866"; gene_name "Sp110";	2	Yes	No
chr1	Cufflinks	exon	85589114	85589191	.	-	.	gene_id "XLOC_000774"; transcript_id "TCONS_00001049"; exon_number "6"; oId "CUFF.462.3"; tss_id "TSS866"; gene_name "Sp110";	2	Yes	No
chr1	Cufflinks	exon	85591523	85591789	.	-	.	gene_id "XLOC_000774"; transcript_id "TCONS_00001049"; exon_number "7"; oId "CUFF.462.3"; tss_id "TSS866"; gene_name "Sp110";	2	Yes	No
chr1	Cufflinks	exon	85594265	85594433	.	-	.	gene_id "XLOC_000774"; transcript_id "TCONS_00001049"; exon_number "8"; oId "CUFF.462.3"; tss_id "TSS866"; gene_name "Sp110";	2	Yes	No
chr1	Cufflinks	exon	85595962	85596109	.	-	.	gene_id "XLOC_000774"; transcript_id "TCONS_00001049"; exon_number "9"; oId "CUFF.462.3"; tss_id "TSS866"; gene_name "Sp110";	2	Yes	No
chr1	Cufflinks	exon	85598629	85598779	.	-	.	gene_id "XLOC_000774"; transcript_id "TCONS_00001049"; exon_number "10"; oId "CUFF.462.3"; tss_id "TSS866"; gene_name "Sp110";	2	Yes	No
chr1	Cufflinks	exon	85603835	85603975	.	-	.	gene_id "XLOC_000774"; transcript_id "TCONS_00001049"; exon_number "11"; oId "CUFF.462.3"; tss_id "TSS866"; gene_name "Sp110";	2	Yes	No
chr1	Cufflinks	exon	85576902	85577345	.	-	.	gene_id "XLOC_000774"; transcript_id "TCONS_00001052"; exon_number "1"; oId "CUFF.462.6"; tss_id "TSS866"; gene_name "Sp110";	6	Yes	No
chr1	Cufflinks	exon	85579057	85579199	.	-	.	gene_id "XLOC_000774"; transcript_id "TCONS_00001052"; exon_number "2"; oId "CUFF.462.6"; tss_id "TSS866"; gene_name "Sp110";	6	Yes	No
chr1	Cufflinks	exon	85579644	85579745	.	-	.	gene_id "XLOC_000774"; transcript_id "TCONS_00001052"; exon_number "3"; oId "CUFF.462.6"; tss_id "TSS866"; gene_name "Sp110";	6	Yes	No
chr1	Cufflinks	exon	85583512	85583580	.	-	.	gene_id "XLOC_000774"; transcript_id "TCONS_00001052"; exon_number "4"; oId "CUFF.462.6"; tss_id "TSS866"; gene_name "Sp110";	6	Yes	No
chr1	Cufflinks	exon	85584903	85585052	.	-	.	gene_id "XLOC_000774"; transcript_id "TCONS_00001052"; exon_number "5"; oId "CUFF.462.6"; tss_id "TSS866"; gene_name "Sp110";	6	Yes	No
chr1	Cufflinks	exon	85586215	85586295	.	-	.	gene_id "XLOC_000774"; transcript_id "TCONS_00001052"; exon_number "6"; oId "CUFF.462.6"; tss_id "TSS866"; gene_name "Sp110";	6	Yes	No
chr1	Cufflinks	exon	85587462	85587539	.	-	.	gene_id "XLOC_000774"; transcript_id "TCONS_00001052"; exon_number "7"; oId "CUFF.462.6"; tss_id "TSS866"; gene_name "Sp110";	6	Yes	No
chr1	Cufflinks	exon	85589114	85589191	.	-	.	gene_id "XLOC_000774"; transcript_id "TCONS_00001052"; exon_number "8"; oId "CUFF.462.6"; tss_id "TSS866"; gene_name "Sp110";	6	Yes	No
chr1	Cufflinks	exon	85591523	85591789	.	-	.	gene_id "XLOC_000774"; transcript_id "TCONS_00001052"; exon_number "9"; oId "CUFF.462.6"; tss_id "TSS866"; gene_name "Sp110";	6	Yes	No
chr1	Cufflinks	exon	85594265	85594433	.	-	.	gene_id "XLOC_000774"; transcript_id "TCONS_00001052"; exon_number "10"; oId "CUFF.462.6"; tss_id "TSS866"; gene_name "Sp110";	6	Yes	No
chr1	Cufflinks	exon	85595962	85596109	.	-	.	gene_id "XLOC_000774"; transcript_id "TCONS_00001052"; exon_number "11"; oId "CUFF.462.6"; tss_id "TSS866"; gene_name "Sp110";	6	Yes	No
chr1	Cufflinks	exon	85598629	85598779	.	-	.	gene_id "XLOC_000774"; transcript_id "TCONS_00001052"; exon_number "12"; oId "CUFF.462.6"; tss_id "TSS866"; gene_name "Sp110";	6	Yes	No
chr1	Cufflinks	exon	85603835	85603976	.	-	.	gene_id "XLOC_000774"; transcript_id "TCONS_00001052"; exon_number "13"; oId "CUFF.462.6"; tss_id "TSS866"; gene_name "Sp110";	6	Yes	No
chr1	Cufflinks	exon	85576902	85577345	.	-	.	gene_id "XLOC_000774"; transcript_id "TCONS_00001051"; exon_number "1"; oId "CUFF.462.4"; tss_id "TSS866"; gene_name "Sp110";	3	Yes	No
chr1	Cufflinks	exon	85579057	85579199	.	-	.	gene_id "XLOC_000774"; transcript_id "TCONS_00001051"; exon_number "2"; oId "CUFF.462.4"; tss_id "TSS866"; gene_name "Sp110";	3	Yes	No
chr1	Cufflinks	exon	85579644	85579745	.	-	.	gene_id "XLOC_000774"; transcript_id "TCONS_00001051"; exon_number "3"; oId "CUFF.462.4"; tss_id "TSS866"; gene_name "Sp110";	3	Yes	No
chr1	Cufflinks	exon	85583512	85583580	.	-	.	gene_id "XLOC_000774"; transcript_id "TCONS_00001051"; exon_number "4"; oId "CUFF.462.4"; tss_id "TSS866"; gene_name "Sp110";	3	Yes	No
chr1	Cufflinks	exon	85584903	85585064	.	-	.	gene_id "XLOC_000774"; transcript_id "TCONS_00001051"; exon_number "5"; oId "CUFF.462.4"; tss_id "TSS866"; gene_name "Sp110";	3	Yes	No
chr1	Cufflinks	exon	85586215	85586295	.	-	.	gene_id "XLOC_000774"; transcript_id "TCONS_00001051"; exon_number "6"; oId "CUFF.462.4"; tss_id "TSS866"; gene_name "Sp110";	3	Yes	No
chr1	Cufflinks	exon	85587462	85587539	.	-	.	gene_id "XLOC_000774"; transcript_id "TCONS_00001051"; exon_number "7"; oId "CUFF.462.4"; tss_id "TSS866"; gene_name "Sp110";	3	Yes	No
chr1	Cufflinks	exon	85589114	85589191	.	-	.	gene_id "XLOC_000774"; transcript_id "TCONS_00001051"; exon_number "8"; oId "CUFF.462.4"; tss_id "TSS866"; gene_name "Sp110";	3	Yes	No
chr1	Cufflinks	exon	85591523	85591789	.	-	.	gene_id "XLOC_000774"; transcript_id "TCONS_00001051"; exon_number "9"; oId "CUFF.462.4"; tss_id "TSS866"; gene_name "Sp110";	3	Yes	No
chr1	Cufflinks	exon	85594265	85594433	.	-	.	gene_id "XLOC_000774"; transcript_id "TCONS_00001051"; exon_number "10"; oId "CUFF.462.4"; tss_id "TSS866"; gene_name "Sp110";	3	Yes	No
chr1	Cufflinks	exon	85595962	85596109	.	-	.	gene_id "XLOC_000774"; transcript_id "TCONS_00001051"; exon_number "11"; oId "CUFF.462.4"; tss_id "TSS866"; gene_name "Sp110";	3	Yes	No
chr1	Cufflinks	exon	85598629	85598779	.	-	.	gene_id "XLOC_000774"; transcript_id "TCONS_00001051"; exon_number "12"; oId "CUFF.462.4"; tss_id "TSS866"; gene_name "Sp110";	3	Yes	No
chr1	Cufflinks	exon	85603835	85603976	.	-	.	gene_id "XLOC_000774"; transcript_id "TCONS_00001051"; exon_number "13"; oId "CUFF.462.4"; tss_id "TSS866"; gene_name "Sp110";	3	Yes	No
chr1	Cufflinks	exon	85583562	85583580	.	-	.	gene_id "XLOC_000774"; transcript_id "TCONS_00001053"; exon_number "1"; oId "CUFF.462.7"; tss_id "TSS866"; gene_name "Sp110";	2	Yes	No
chr1	Cufflinks	exon	85584903	85585055	.	-	.	gene_id "XLOC_000774"; transcript_id "TCONS_00001053"; exon_number "2"; oId "CUFF.462.7"; tss_id "TSS866"; gene_name "Sp110";	2	Yes	No
chr1	Cufflinks	exon	85586215	85586295	.	-	.	gene_id "XLOC_000774"; transcript_id "TCONS_00001053"; exon_number "3"; oId "CUFF.462.7"; tss_id "TSS866"; gene_name "Sp110";	2	Yes	No
chr1	Cufflinks	exon	85587462	85587539	.	-	.	gene_id "XLOC_000774"; transcript_id "TCONS_00001053"; exon_number "4"; oId "CUFF.462.7"; tss_id "TSS866"; gene_name "Sp110";	2	Yes	No
chr1	Cufflinks	exon	85589114	85589191	.	-	.	gene_id "XLOC_000774"; transcript_id "TCONS_00001053"; exon_number "5"; oId "CUFF.462.7"; tss_id "TSS866"; gene_name "Sp110";	2	Yes	No
chr1	Cufflinks	exon	85591523	85591789	.	-	.	gene_id "XLOC_000774"; transcript_id "TCONS_00001053"; exon_number "6"; oId "CUFF.462.7"; tss_id "TSS866"; gene_name "Sp110";	2	Yes	No
chr1	Cufflinks	exon	85594265	85594433	.	-	.	gene_id "XLOC_000774"; transcript_id "TCONS_00001053"; exon_number "7"; oId "CUFF.462.7"; tss_id "TSS866"; gene_name "Sp110";	2	Yes	No
chr1	Cufflinks	exon	85595962	85596109	.	-	.	gene_id "XLOC_000774"; transcript_id "TCONS_00001053"; exon_number "8"; oId "CUFF.462.7"; tss_id "TSS866"; gene_name "Sp110";	2	Yes	No
chr1	Cufflinks	exon	85598629	85598779	.	-	.	gene_id "XLOC_000774"; transcript_id "TCONS_00001053"; exon_number "9"; oId "CUFF.462.7"; tss_id "TSS866"; gene_name "Sp110";	2	Yes	No
chr1	Cufflinks	exon	85603835	85603976	.	-	.	gene_id "XLOC_000774"; transcript_id "TCONS_00001053"; exon_number "10"; oId "CUFF.462.7"; tss_id "TSS866"; gene_name "Sp110";	2	Yes	No
chr1	Cufflinks	exon	85594888	85595191	.	-	.	gene_id "XLOC_000774"; transcript_id "TCONS_00001055"; exon_number "1"; oId "CUFF.462.10"; tss_id "TSS869"; gene_name "Sp110";	5	Yes	Yes
chr1	Cufflinks	exon	85595962	85596109	.	-	.	gene_id "XLOC_000774"; transcript_id "TCONS_00001055"; exon_number "2"; oId "CUFF.462.10"; tss_id "TSS869"; gene_name "Sp110";	5	Yes	Yes
chr1	Cufflinks	exon	85598277	85598391	.	-	.	gene_id "XLOC_000774"; transcript_id "TCONS_00001055"; exon_number "3"; oId "CUFF.462.10"; tss_id "TSS869"; gene_name "Sp110";	5	Yes	Yes
chr1	Cufflinks	exon	85594888	85595191	.	-	.	gene_id "XLOC_000774"; transcript_id "TCONS_00001056"; exon_number "1"; oId "CUFF.462.9"; tss_id "TSS866"; gene_name "Sp110";	3	Yes	No
chr1	Cufflinks	exon	85595962	85596109	.	-	.	gene_id "XLOC_000774"; transcript_id "TCONS_00001056"; exon_number "2"; oId "CUFF.462.9"; tss_id "TSS866"; gene_name "Sp110";	3	Yes	No
chr1	Cufflinks	exon	85598629	85598779	.	-	.	gene_id "XLOC_000774"; transcript_id "TCONS_00001056"; exon_number "3"; oId "CUFF.462.9"; tss_id "TSS866"; gene_name "Sp110";	3	Yes	No
chr1	Cufflinks	exon	85603835	85603891	.	-	.	gene_id "XLOC_000774"; transcript_id "TCONS_00001056"; exon_number "4"; oId "CUFF.462.9"; tss_id "TSS866"; gene_name "Sp110";	3	Yes	No
chr1	Cufflinks	exon	86543016	86543583	.	-	.	gene_id "XLOC_000778"; transcript_id "TCONS_00001061"; exon_number "1"; oId "CUFF.480.3"; tss_id "TSS873"; gene_name "Pde6d";	2	Yes	No
chr1	Cufflinks	exon	86545702	86545807	.	-	.	gene_id "XLOC_000778"; transcript_id "TCONS_00001061"; exon_number "2"; oId "CUFF.480.3"; tss_id "TSS873"; gene_name "Pde6d";	2	Yes	No
chr1	Cufflinks	exon	86546657	86546782	.	-	.	gene_id "XLOC_000778"; transcript_id "TCONS_00001061"; exon_number "3"; oId "CUFF.480.3"; tss_id "TSS873"; gene_name "Pde6d";	2	Yes	No
chr1	Cufflinks	exon	86547529	86547617	.	-	.	gene_id "XLOC_000778"; transcript_id "TCONS_00001061"; exon_number "4"; oId "CUFF.480.3"; tss_id "TSS873"; gene_name "Pde6d";	2	Yes	No
chr1	Cufflinks	exon	86549244	86549360	.	-	.	gene_id "XLOC_000778"; transcript_id "TCONS_00001061"; exon_number "5"; oId "CUFF.480.3"; tss_id "TSS873"; gene_name "Pde6d";	2	Yes	No
chr1	Cufflinks	exon	86543016	86543583	.	-	.	gene_id "XLOC_000778"; transcript_id "TCONS_00001062"; exon_number "1"; oId "CUFF.480.2"; tss_id "TSS873"; gene_name "Pde6d";	11	Yes	No
chr1	Cufflinks	exon	86545702	86545807	.	-	.	gene_id "XLOC_000778"; transcript_id "TCONS_00001062"; exon_number "2"; oId "CUFF.480.2"; tss_id "TSS873"; gene_name "Pde6d";	11	Yes	No
chr1	Cufflinks	exon	86546657	86546782	.	-	.	gene_id "XLOC_000778"; transcript_id "TCONS_00001062"; exon_number "3"; oId "CUFF.480.2"; tss_id "TSS873"; gene_name "Pde6d";	11	Yes	No
chr1	Cufflinks	exon	86549244	86549376	.	-	.	gene_id "XLOC_000778"; transcript_id "TCONS_00001062"; exon_number "4"; oId "CUFF.480.2"; tss_id "TSS873"; gene_name "Pde6d";	11	Yes	No
chr1	Cufflinks	exon	93705391	93705655	.	-	.	gene_id "XLOC_000809"; transcript_id "TCONS_00001104"; exon_number "1"; oId "CUFF.541.2"; tss_id "TSS908"; gene_name "Thap4";	4	Yes	Yes
chr1	Cufflinks	exon	93713088	93713425	.	-	.	gene_id "XLOC_000809"; transcript_id "TCONS_00001104"; exon_number "2"; oId "CUFF.541.2"; tss_id "TSS908"; gene_name "Thap4";	4	Yes	Yes
chr1	Cufflinks	exon	107045581	107046420	.	-	.	gene_id "XLOC_000826"; transcript_id "TCONS_00001125"; exon_number "1"; oId "CUFF.579.2"; tss_id "TSS927"; gene_name "Serpinb3a";	2	No	No
chr1	Cufflinks	exon	107047043	107047198	.	-	.	gene_id "XLOC_000826"; transcript_id "TCONS_00001125"; exon_number "2"; oId "CUFF.579.2"; tss_id "TSS927"; gene_name "Serpinb3a";	2	No	No
chr1	Cufflinks	exon	107047473	107047615	.	-	.	gene_id "XLOC_000826"; transcript_id "TCONS_00001125"; exon_number "3"; oId "CUFF.579.2"; tss_id "TSS927"; gene_name "Serpinb3a";	2	No	No
chr1	Cufflinks	exon	107048490	107048607	.	-	.	gene_id "XLOC_000826"; transcript_id "TCONS_00001125"; exon_number "4"; oId "CUFF.579.2"; tss_id "TSS927"; gene_name "Serpinb3a";	2	No	No
chr1	Cufflinks	exon	107049327	107049449	.	-	.	gene_id "XLOC_000826"; transcript_id "TCONS_00001125"; exon_number "5"; oId "CUFF.579.2"; tss_id "TSS927"; gene_name "Serpinb3a";	2	No	No
chr1	Cufflinks	exon	107051009	107051065	.	-	.	gene_id "XLOC_000826"; transcript_id "TCONS_00001125"; exon_number "6"; oId "CUFF.579.2"; tss_id "TSS927"; gene_name "Serpinb3a";	2	No	No
chr1	Cufflinks	exon	107051609	107051795	.	-	.	gene_id "XLOC_000826"; transcript_id "TCONS_00001125"; exon_number "7"; oId "CUFF.579.2"; tss_id "TSS927"; gene_name "Serpinb3a";	2	No	No
chr1	Cufflinks	exon	107052293	107052565	.	-	.	gene_id "XLOC_000826"; transcript_id "TCONS_00001125"; exon_number "8"; oId "CUFF.579.2"; tss_id "TSS927"; gene_name "Serpinb3a";	2	No	No
chr1	Cufflinks	exon	107067413	107067553	.	-	.	gene_id "XLOC_000826"; transcript_id "TCONS_00001125"; exon_number "9"; oId "CUFF.579.2"; tss_id "TSS927"; gene_name "Serpinb3a";	2	No	No
chr1	Cufflinks	exon	107045581	107046420	.	-	.	gene_id "XLOC_000826"; transcript_id "TCONS_00001126"; exon_number "1"; oId "CUFF.579.1"; tss_id "TSS927"; gene_name "Serpinb3a";	2	No	No
chr1	Cufflinks	exon	107047043	107047198	.	-	.	gene_id "XLOC_000826"; transcript_id "TCONS_00001126"; exon_number "2"; oId "CUFF.579.1"; tss_id "TSS927"; gene_name "Serpinb3a";	2	No	No
chr1	Cufflinks	exon	107047473	107047615	.	-	.	gene_id "XLOC_000826"; transcript_id "TCONS_00001126"; exon_number "3"; oId "CUFF.579.1"; tss_id "TSS927"; gene_name "Serpinb3a";	2	No	No
chr1	Cufflinks	exon	107048490	107048607	.	-	.	gene_id "XLOC_000826"; transcript_id "TCONS_00001126"; exon_number "4"; oId "CUFF.579.1"; tss_id "TSS927"; gene_name "Serpinb3a";	2	No	No
chr1	Cufflinks	exon	107049327	107049449	.	-	.	gene_id "XLOC_000826"; transcript_id "TCONS_00001126"; exon_number "5"; oId "CUFF.579.1"; tss_id "TSS927"; gene_name "Serpinb3a";	2	No	No
chr1	Cufflinks	exon	107051009	107051065	.	-	.	gene_id "XLOC_000826"; transcript_id "TCONS_00001126"; exon_number "6"; oId "CUFF.579.1"; tss_id "TSS927"; gene_name "Serpinb3a";	2	No	No
chr1	Cufflinks	exon	107051609	107051795	.	-	.	gene_id "XLOC_000826"; transcript_id "TCONS_00001126"; exon_number "7"; oId "CUFF.579.1"; tss_id "TSS927"; gene_name "Serpinb3a";	2	No	No
chr1	Cufflinks	exon	107052293	107052565	.	-	.	gene_id "XLOC_000826"; transcript_id "TCONS_00001126"; exon_number "8"; oId "CUFF.579.1"; tss_id "TSS927"; gene_name "Serpinb3a";	2	No	No
chr1	Cufflinks	exon	107066156	107066281	.	-	.	gene_id "XLOC_000826"; transcript_id "TCONS_00001126"; exon_number "9"; oId "CUFF.579.1"; tss_id "TSS927"; gene_name "Serpinb3a";	2	No	No
chr1	Cufflinks	exon	107067413	107067556	.	-	.	gene_id "XLOC_000826"; transcript_id "TCONS_00001126"; exon_number "10"; oId "CUFF.579.1"; tss_id "TSS927"; gene_name "Serpinb3a";	2	No	No
chr1	Cufflinks	exon	118299918	118301037	.	-	.	gene_id "XLOC_000835"; transcript_id "TCONS_00001135"; exon_number "1"; oId "CUFF.599.2"; tss_id "TSS936"; gene_name "Tsn";	6	No	Yes
chr1	Cufflinks	exon	118303500	118303590	.	-	.	gene_id "XLOC_000835"; transcript_id "TCONS_00001135"; exon_number "2"; oId "CUFF.599.2"; tss_id "TSS936"; gene_name "Tsn";	6	No	Yes
chr1	Cufflinks	exon	121565881	121566168	.	-	.	gene_id "XLOC_000846"; transcript_id "TCONS_00001148"; exon_number "1"; oId "CUFF.618.2"; tss_id "TSS949"; gene_name "Ddx18";	5	No	No
chr1	Cufflinks	exon	121586108	121586346	.	-	.	gene_id "XLOC_000846"; transcript_id "TCONS_00001148"; exon_number "2"; oId "CUFF.618.2"; tss_id "TSS949"; gene_name "Ddx18";	5	No	No
chr1	Cufflinks	exon	123384938	123385013	.	-	.	gene_id "XLOC_000847"; transcript_id "TCONS_00001149"; exon_number "1"; oId "CUFF.620.1"; tss_id "TSS950"; gene_name "Dpp10";	2	No	No
chr1	Cufflinks	exon	123398521	123398628	.	-	.	gene_id "XLOC_000847"; transcript_id "TCONS_00001149"; exon_number "2"; oId "CUFF.620.1"; tss_id "TSS950"; gene_name "Dpp10";	2	No	No
chr1	Cufflinks	exon	123402833	123402871	.	-	.	gene_id "XLOC_000847"; transcript_id "TCONS_00001149"; exon_number "3"; oId "CUFF.620.1"; tss_id "TSS950"; gene_name "Dpp10";	2	No	No
chr1	Cufflinks	exon	123411711	123411834	.	-	.	gene_id "XLOC_000847"; transcript_id "TCONS_00001149"; exon_number "4"; oId "CUFF.620.1"; tss_id "TSS950"; gene_name "Dpp10";	2	No	No
chr1	Cufflinks	exon	123418927	123419051	.	-	.	gene_id "XLOC_000847"; transcript_id "TCONS_00001149"; exon_number "5"; oId "CUFF.620.1"; tss_id "TSS950"; gene_name "Dpp10";	2	No	No
chr1	Cufflinks	exon	125392909	125394090	.	-	.	gene_id "XLOC_000848"; transcript_id "TCONS_00001150"; exon_number "1"; oId "CUFF.622.2"; tss_id "TSS951"; gene_name "Actr3";	2	No	Yes
chr1	Cufflinks	exon	125395068	125395151	.	-	.	gene_id "XLOC_000848"; transcript_id "TCONS_00001150"; exon_number "2"; oId "CUFF.622.2"; tss_id "TSS951"; gene_name "Actr3";	2	No	Yes
chr1	Cufflinks	exon	125397107	125397232	.	-	.	gene_id "XLOC_000848"; transcript_id "TCONS_00001150"; exon_number "3"; oId "CUFF.622.2"; tss_id "TSS951"; gene_name "Actr3";	2	No	Yes
chr1	Cufflinks	exon	125397452	125397544	.	-	.	gene_id "XLOC_000848"; transcript_id "TCONS_00001150"; exon_number "4"; oId "CUFF.622.2"; tss_id "TSS951"; gene_name "Actr3";	2	No	Yes
chr1	Cufflinks	exon	125403393	125403566	.	-	.	gene_id "XLOC_000848"; transcript_id "TCONS_00001150"; exon_number "5"; oId "CUFF.622.2"; tss_id "TSS951"; gene_name "Actr3";	2	No	Yes
chr1	Cufflinks	exon	125405845	125405988	.	-	.	gene_id "XLOC_000848"; transcript_id "TCONS_00001150"; exon_number "6"; oId "CUFF.622.2"; tss_id "TSS951"; gene_name "Actr3";	2	No	Yes
chr1	Cufflinks	exon	125407292	125407395	.	-	.	gene_id "XLOC_000848"; transcript_id "TCONS_00001150"; exon_number "7"; oId "CUFF.622.2"; tss_id "TSS951"; gene_name "Actr3";	2	No	Yes
chr1	Cufflinks	exon	125408546	125408607	.	-	.	gene_id "XLOC_000848"; transcript_id "TCONS_00001150"; exon_number "8"; oId "CUFF.622.2"; tss_id "TSS951"; gene_name "Actr3";	2	No	Yes
chr1	Cufflinks	exon	130439051	130440379	.	-	.	gene_id "XLOC_000856"; transcript_id "TCONS_00001160"; exon_number "1"; oId "CUFF.640.2"; tss_id "TSS960"; gene_name "Cd55";	2	Yes	Yes
chr1	Cufflinks	exon	130447619	130447639	.	-	.	gene_id "XLOC_000856"; transcript_id "TCONS_00001160"; exon_number "2"; oId "CUFF.640.2"; tss_id "TSS960"; gene_name "Cd55";	2	Yes	Yes
chr1	Cufflinks	exon	130448328	130448408	.	-	.	gene_id "XLOC_000856"; transcript_id "TCONS_00001160"; exon_number "3"; oId "CUFF.640.2"; tss_id "TSS960"; gene_name "Cd55";	2	Yes	Yes
chr1	Cufflinks	exon	130449417	130449563	.	-	.	gene_id "XLOC_000856"; transcript_id "TCONS_00001160"; exon_number "4"; oId "CUFF.640.2"; tss_id "TSS960"; gene_name "Cd55";	2	Yes	Yes
chr1	Cufflinks	exon	130452384	130452575	.	-	.	gene_id "XLOC_000856"; transcript_id "TCONS_00001160"; exon_number "5"; oId "CUFF.640.2"; tss_id "TSS960"; gene_name "Cd55";	2	Yes	Yes
chr1	Cufflinks	exon	130456821	130456906	.	-	.	gene_id "XLOC_000856"; transcript_id "TCONS_00001160"; exon_number "6"; oId "CUFF.640.2"; tss_id "TSS960"; gene_name "Cd55";	2	Yes	Yes
chr1	Cufflinks	exon	130458087	130458186	.	-	.	gene_id "XLOC_000856"; transcript_id "TCONS_00001160"; exon_number "7"; oId "CUFF.640.2"; tss_id "TSS960"; gene_name "Cd55";	2	Yes	Yes
chr1	Cufflinks	exon	130459582	130459773	.	-	.	gene_id "XLOC_000856"; transcript_id "TCONS_00001160"; exon_number "8"; oId "CUFF.640.2"; tss_id "TSS960"; gene_name "Cd55";	2	Yes	Yes
chr1	Cufflinks	exon	130461822	130462007	.	-	.	gene_id "XLOC_000856"; transcript_id "TCONS_00001160"; exon_number "9"; oId "CUFF.640.2"; tss_id "TSS960"; gene_name "Cd55";	2	Yes	Yes
chr1	Cufflinks	exon	130462098	130462112	.	-	.	gene_id "XLOC_000856"; transcript_id "TCONS_00001160"; exon_number "10"; oId "CUFF.640.2"; tss_id "TSS960"; gene_name "Cd55";	2	Yes	Yes
chr1	Cufflinks	exon	135301238	135302003	.	-	.	gene_id "XLOC_000877"; transcript_id "TCONS_00001197"; exon_number "1"; oId "CUFF.696.2"; tss_id "TSS986"; gene_name "Timm17a";	2	Yes	Yes
chr1	Cufflinks	exon	135304430	135304540	.	-	.	gene_id "XLOC_000877"; transcript_id "TCONS_00001197"; exon_number "2"; oId "CUFF.696.2"; tss_id "TSS986"; gene_name "Timm17a";	2	Yes	Yes
chr1	Cufflinks	exon	135306089	135306217	.	-	.	gene_id "XLOC_000877"; transcript_id "TCONS_00001197"; exon_number "3"; oId "CUFF.696.2"; tss_id "TSS986"; gene_name "Timm17a";	2	Yes	Yes
chr1	Cufflinks	exon	135309135	135309198	.	-	.	gene_id "XLOC_000877"; transcript_id "TCONS_00001197"; exon_number "4"; oId "CUFF.696.2"; tss_id "TSS986"; gene_name "Timm17a";	2	Yes	Yes
chr1	Cufflinks	exon	135309771	135309870	.	-	.	gene_id "XLOC_000877"; transcript_id "TCONS_00001197"; exon_number "5"; oId "CUFF.696.2"; tss_id "TSS986"; gene_name "Timm17a";	2	Yes	Yes
chr1	Cufflinks	exon	135310206	135310342	.	-	.	gene_id "XLOC_000877"; transcript_id "TCONS_00001197"; exon_number "6"; oId "CUFF.696.2"; tss_id "TSS986"; gene_name "Timm17a";	2	Yes	Yes
chr1	Cufflinks	exon	135440843	135441779	.	-	.	gene_id "XLOC_000880"; transcript_id "TCONS_00001201"; exon_number "1"; oId "CUFF.699.1"; tss_id "TSS990"; gene_name "Nav1";	2	Yes	No
chr1	Cufflinks	exon	135443634	135443831	.	-	.	gene_id "XLOC_000880"; transcript_id "TCONS_00001201"; exon_number "2"; oId "CUFF.699.1"; tss_id "TSS990"; gene_name "Nav1";	2	Yes	No
chr1	Cufflinks	exon	135448230	135448347	.	-	.	gene_id "XLOC_000880"; transcript_id "TCONS_00001201"; exon_number "3"; oId "CUFF.699.1"; tss_id "TSS990"; gene_name "Nav1";	2	Yes	No
chr1	Cufflinks	exon	151893192	151893432	.	-	.	gene_id "XLOC_000904"; transcript_id "TCONS_00001233"; exon_number "1"; oId "CUFF.767.2"; tss_id "TSS1014"; gene_name "1700025G04Rik";	2	No	Yes
chr1	Cufflinks	exon	151915482	151915542	.	-	.	gene_id "XLOC_000904"; transcript_id "TCONS_00001233"; exon_number "2"; oId "CUFF.767.2"; tss_id "TSS1014"; gene_name "1700025G04Rik";	2	No	Yes
chr1	Cufflinks	exon	151921047	151921115	.	-	.	gene_id "XLOC_000904"; transcript_id "TCONS_00001233"; exon_number "3"; oId "CUFF.767.2"; tss_id "TSS1014"; gene_name "1700025G04Rik";	2	No	Yes
chr1	Cufflinks	exon	151942071	151942088	.	-	.	gene_id "XLOC_000904"; transcript_id "TCONS_00001233"; exon_number "4"; oId "CUFF.767.2"; tss_id "TSS1014"; gene_name "1700025G04Rik";	2	No	Yes
chr1	Cufflinks	exon	151948674	151948675	.	-	.	gene_id "XLOC_000904"; transcript_id "TCONS_00001233"; exon_number "5"; oId "CUFF.767.2"; tss_id "TSS1014"; gene_name "1700025G04Rik";	2	No	Yes
chr1	Cufflinks	exon	151966490	151966493	.	-	.	gene_id "XLOC_000904"; transcript_id "TCONS_00001233"; exon_number "6"; oId "CUFF.767.2"; tss_id "TSS1014"; gene_name "1700025G04Rik";	2	No	Yes
chr1	Cufflinks	exon	151974553	151974555	.	-	.	gene_id "XLOC_000904"; transcript_id "TCONS_00001233"; exon_number "7"; oId "CUFF.767.2"; tss_id "TSS1014"; gene_name "1700025G04Rik";	2	No	Yes
chr1	Cufflinks	exon	151980432	151980514	.	-	.	gene_id "XLOC_000904"; transcript_id "TCONS_00001233"; exon_number "8"; oId "CUFF.767.2"; tss_id "TSS1014"; gene_name "1700025G04Rik";	2	No	Yes
chr1	Cufflinks	exon	151893192	151893432	.	-	.	gene_id "XLOC_000904"; transcript_id "TCONS_00001234"; exon_number "1"; oId "CUFF.767.3"; tss_id "TSS1015"; gene_name "1700025G04Rik";	2	No	No
chr1	Cufflinks	exon	151915482	151915542	.	-	.	gene_id "XLOC_000904"; transcript_id "TCONS_00001234"; exon_number "2"; oId "CUFF.767.3"; tss_id "TSS1015"; gene_name "1700025G04Rik";	2	No	No
chr1	Cufflinks	exon	151921047	151921123	.	-	.	gene_id "XLOC_000904"; transcript_id "TCONS_00001234"; exon_number "3"; oId "CUFF.767.3"; tss_id "TSS1015"; gene_name "1700025G04Rik";	2	No	No
chr1	Cufflinks	exon	151980426	151980520	.	-	.	gene_id "XLOC_000904"; transcript_id "TCONS_00001234"; exon_number "4"; oId "CUFF.767.3"; tss_id "TSS1015"; gene_name "1700025G04Rik";	2	No	No
chr1	Cufflinks	exon	152006545	152006767	.	-	.	gene_id "XLOC_000904"; transcript_id "TCONS_00001234"; exon_number "5"; oId "CUFF.767.3"; tss_id "TSS1015"; gene_name "1700025G04Rik";	2	No	No
chr1	Cufflinks	exon	152008952	152008954	.	-	.	gene_id "XLOC_000904"; transcript_id "TCONS_00001234"; exon_number "6"; oId "CUFF.767.3"; tss_id "TSS1015"; gene_name "1700025G04Rik";	2	No	No
chr1	Cufflinks	exon	152009204	152009251	.	-	.	gene_id "XLOC_000904"; transcript_id "TCONS_00001234"; exon_number "7"; oId "CUFF.767.3"; tss_id "TSS1015"; gene_name "1700025G04Rik";	2	No	No
chr1	Cufflinks	exon	151893192	151893432	.	-	.	gene_id "XLOC_000904"; transcript_id "TCONS_00001235"; exon_number "1"; oId "CUFF.767.1"; tss_id "TSS1015"; gene_name "1700025G04Rik";	3	No	No
chr1	Cufflinks	exon	151915482	151915542	.	-	.	gene_id "XLOC_000904"; transcript_id "TCONS_00001235"; exon_number "2"; oId "CUFF.767.1"; tss_id "TSS1015"; gene_name "1700025G04Rik";	3	No	No
chr1	Cufflinks	exon	151921047	151921123	.	-	.	gene_id "XLOC_000904"; transcript_id "TCONS_00001235"; exon_number "3"; oId "CUFF.767.1"; tss_id "TSS1015"; gene_name "1700025G04Rik";	3	No	No
chr1	Cufflinks	exon	151980426	151980520	.	-	.	gene_id "XLOC_000904"; transcript_id "TCONS_00001235"; exon_number "4"; oId "CUFF.767.1"; tss_id "TSS1015"; gene_name "1700025G04Rik";	3	No	No
chr1	Cufflinks	exon	152006545	152006767	.	-	.	gene_id "XLOC_000904"; transcript_id "TCONS_00001235"; exon_number "5"; oId "CUFF.767.1"; tss_id "TSS1015"; gene_name "1700025G04Rik";	3	No	No
chr1	Cufflinks	exon	152009204	152009300	.	-	.	gene_id "XLOC_000904"; transcript_id "TCONS_00001235"; exon_number "6"; oId "CUFF.767.1"; tss_id "TSS1015"; gene_name "1700025G04Rik";	3	No	No
chr1	Cufflinks	exon	154111312	154111956	.	-	.	gene_id "XLOC_000914"; transcript_id "TCONS_00001246"; exon_number "1"; oId "CUFF.787.1"; tss_id "TSS1026"; gene_name "A830008E24Rik";	5	No	No
chr1	Cufflinks	exon	154112196	154112329	.	-	.	gene_id "XLOC_000914"; transcript_id "TCONS_00001246"; exon_number "2"; oId "CUFF.787.1"; tss_id "TSS1026"; gene_name "A830008E24Rik";	5	No	No
chr1	Cufflinks	exon	154113184	154113303	.	-	.	gene_id "XLOC_000914"; transcript_id "TCONS_00001246"; exon_number "3"; oId "CUFF.787.1"; tss_id "TSS1026"; gene_name "A830008E24Rik";	5	No	No
chr1	Cufflinks	exon	156330421	156330710	.	-	.	gene_id "XLOC_000919"; transcript_id "TCONS_00001252"; exon_number "1"; oId "CUFF.794.1"; tss_id "TSS1031"; gene_name "Axdnd1";	2	Yes	No
chr1	Cufflinks	exon	156331487	156331725	.	-	.	gene_id "XLOC_000919"; transcript_id "TCONS_00001252"; exon_number "2"; oId "CUFF.794.1"; tss_id "TSS1031"; gene_name "Axdnd1";	2	Yes	No
chr1	Cufflinks	exon	156333185	156333267	.	-	.	gene_id "XLOC_000919"; transcript_id "TCONS_00001252"; exon_number "3"; oId "CUFF.794.1"; tss_id "TSS1031"; gene_name "Axdnd1";	2	Yes	No
chr1	Cufflinks	exon	156335343	156335444	.	-	.	gene_id "XLOC_000919"; transcript_id "TCONS_00001252"; exon_number "4"; oId "CUFF.794.1"; tss_id "TSS1031"; gene_name "Axdnd1";	2	Yes	No
chr1	Cufflinks	exon	156338745	156339077	.	-	.	gene_id "XLOC_000919"; transcript_id "TCONS_00001252"; exon_number "5"; oId "CUFF.794.1"; tss_id "TSS1031"; gene_name "Axdnd1";	2	Yes	No
chr1	Cufflinks	exon	156341784	156341894	.	-	.	gene_id "XLOC_000919"; transcript_id "TCONS_00001252"; exon_number "6"; oId "CUFF.794.1"; tss_id "TSS1031"; gene_name "Axdnd1";	2	Yes	No
chr1	Cufflinks	exon	156345421	156345527	.	-	.	gene_id "XLOC_000919"; transcript_id "TCONS_00001252"; exon_number "7"; oId "CUFF.794.1"; tss_id "TSS1031"; gene_name "Axdnd1";	2	Yes	No
chr1	Cufflinks	exon	156808124	156809193	.	-	.	gene_id "XLOC_000924"; transcript_id "TCONS_00001258"; exon_number "1"; oId "CUFF.804.2"; tss_id "TSS1036"; gene_name "Ralgps2";	3	No	Yes
chr1	Cufflinks	exon	156811445	156811537	.	-	.	gene_id "XLOC_000924"; transcript_id "TCONS_00001258"; exon_number "2"; oId "CUFF.804.2"; tss_id "TSS1036"; gene_name "Ralgps2";	3	No	Yes
chr1	Cufflinks	exon	156811718	156811786	.	-	.	gene_id "XLOC_000924"; transcript_id "TCONS_00001258"; exon_number "3"; oId "CUFF.804.2"; tss_id "TSS1036"; gene_name "Ralgps2";	3	No	Yes
chr1	Cufflinks	exon	167226057	167226521	.	-	.	gene_id "XLOC_000961"; transcript_id "TCONS_00001310"; exon_number "1"; oId "CUFF.881.4"; tss_id "TSS1075"; gene_name "Uck2";	2	No	Yes
chr1	Cufflinks	exon	167227732	167227780	.	-	.	gene_id "XLOC_000961"; transcript_id "TCONS_00001310"; exon_number "2"; oId "CUFF.881.4"; tss_id "TSS1075"; gene_name "Uck2";	2	No	Yes
chr1	Cufflinks	exon	167228907	167228974	.	-	.	gene_id "XLOC_000961"; transcript_id "TCONS_00001310"; exon_number "3"; oId "CUFF.881.4"; tss_id "TSS1075"; gene_name "Uck2";	2	No	Yes
chr1	Cufflinks	exon	167226057	167226521	.	-	.	gene_id "XLOC_000961"; transcript_id "TCONS_00001312"; exon_number "1"; oId "CUFF.881.3"; tss_id "TSS1077"; gene_name "Uck2";	2	Yes	Yes
chr1	Cufflinks	exon	167227732	167227780	.	-	.	gene_id "XLOC_000961"; transcript_id "TCONS_00001312"; exon_number "2"; oId "CUFF.881.3"; tss_id "TSS1077"; gene_name "Uck2";	2	Yes	Yes
chr1	Cufflinks	exon	167229893	167229990	.	-	.	gene_id "XLOC_000961"; transcript_id "TCONS_00001312"; exon_number "3"; oId "CUFF.881.3"; tss_id "TSS1077"; gene_name "Uck2";	2	Yes	Yes
chr1	Cufflinks	exon	167234692	167234834	.	-	.	gene_id "XLOC_000961"; transcript_id "TCONS_00001312"; exon_number "4"; oId "CUFF.881.3"; tss_id "TSS1077"; gene_name "Uck2";	2	Yes	Yes
chr1	Cufflinks	exon	167236603	167236699	.	-	.	gene_id "XLOC_000961"; transcript_id "TCONS_00001312"; exon_number "5"; oId "CUFF.881.3"; tss_id "TSS1077"; gene_name "Uck2";	2	Yes	Yes
chr1	Cufflinks	exon	167237489	167237648	.	-	.	gene_id "XLOC_000961"; transcript_id "TCONS_00001312"; exon_number "6"; oId "CUFF.881.3"; tss_id "TSS1077"; gene_name "Uck2";	2	Yes	Yes
chr1	Cufflinks	exon	167249999	167250054	.	-	.	gene_id "XLOC_000961"; transcript_id "TCONS_00001312"; exon_number "7"; oId "CUFF.881.3"; tss_id "TSS1077"; gene_name "Uck2";	2	Yes	Yes
chr1	Cufflinks	exon	170097200	170098547	.	-	.	gene_id "XLOC_000966"; transcript_id "TCONS_00001323"; exon_number "1"; oId "CUFF.890.1"; tss_id "TSS1084"; gene_name "Ddr2";	2	Yes	No
chr1	Cufflinks	exon	170141998	170142572	.	-	.	gene_id "XLOC_000967"; transcript_id "TCONS_00001324"; exon_number "1"; oId "CUFF.891.3"; tss_id "TSS1085"; gene_name "Uap1";	10	Yes	Yes
chr1	Cufflinks	exon	170143397	170143463	.	-	.	gene_id "XLOC_000967"; transcript_id "TCONS_00001324"; exon_number "2"; oId "CUFF.891.3"; tss_id "TSS1085"; gene_name "Uap1";	10	Yes	Yes
chr1	Cufflinks	exon	170149271	170149459	.	-	.	gene_id "XLOC_000967"; transcript_id "TCONS_00001324"; exon_number "3"; oId "CUFF.891.3"; tss_id "TSS1085"; gene_name "Uap1";	10	Yes	Yes
chr1	Cufflinks	exon	170150312	170150452	.	-	.	gene_id "XLOC_000967"; transcript_id "TCONS_00001324"; exon_number "4"; oId "CUFF.891.3"; tss_id "TSS1085"; gene_name "Uap1";	10	Yes	Yes
chr1	Cufflinks	exon	170150943	170151136	.	-	.	gene_id "XLOC_000967"; transcript_id "TCONS_00001324"; exon_number "5"; oId "CUFF.891.3"; tss_id "TSS1085"; gene_name "Uap1";	10	Yes	Yes
chr1	Cufflinks	exon	170156924	170157096	.	-	.	gene_id "XLOC_000967"; transcript_id "TCONS_00001324"; exon_number "6"; oId "CUFF.891.3"; tss_id "TSS1085"; gene_name "Uap1";	10	Yes	Yes
chr1	Cufflinks	exon	170158751	170158926	.	-	.	gene_id "XLOC_000967"; transcript_id "TCONS_00001324"; exon_number "7"; oId "CUFF.891.3"; tss_id "TSS1085"; gene_name "Uap1";	10	Yes	Yes
chr1	Cufflinks	exon	170161367	170161571	.	-	.	gene_id "XLOC_000967"; transcript_id "TCONS_00001324"; exon_number "8"; oId "CUFF.891.3"; tss_id "TSS1085"; gene_name "Uap1";	10	Yes	Yes
chr1	Cufflinks	exon	170166626	170166948	.	-	.	gene_id "XLOC_000967"; transcript_id "TCONS_00001324"; exon_number "9"; oId "CUFF.891.3"; tss_id "TSS1085"; gene_name "Uap1";	10	Yes	Yes
chr1	Cufflinks	exon	170169091	170169217	.	-	.	gene_id "XLOC_000967"; transcript_id "TCONS_00001324"; exon_number "10"; oId "CUFF.891.3"; tss_id "TSS1085"; gene_name "Uap1";	10	Yes	Yes
chr1	Cufflinks	exon	171051174	171051852	.	-	.	gene_id "XLOC_000977"; transcript_id "TCONS_00001340"; exon_number "1"; oId "CUFF.903.3"; tss_id "TSS1097"; gene_name "Fcgr3";	2	Yes	No
chr1	Cufflinks	exon	171053939	171054193	.	-	.	gene_id "XLOC_000977"; transcript_id "TCONS_00001340"; exon_number "2"; oId "CUFF.903.3"; tss_id "TSS1097"; gene_name "Fcgr3";	2	Yes	No
chr1	Cufflinks	exon	171054405	171054434	.	-	.	gene_id "XLOC_000977"; transcript_id "TCONS_00001340"; exon_number "3"; oId "CUFF.903.3"; tss_id "TSS1097"; gene_name "Fcgr3";	2	Yes	No
chr1	Cufflinks	exon	171051174	171051852	.	-	.	gene_id "XLOC_000977"; transcript_id "TCONS_00001341"; exon_number "1"; oId "CUFF.903.1"; tss_id "TSS1098"; gene_name "Fcgr3";	2	Yes	No
chr1	Cufflinks	exon	171053939	171054193	.	-	.	gene_id "XLOC_000977"; transcript_id "TCONS_00001341"; exon_number "2"; oId "CUFF.903.1"; tss_id "TSS1098"; gene_name "Fcgr3";	2	Yes	No
chr1	Cufflinks	exon	171057691	171057948	.	-	.	gene_id "XLOC_000977"; transcript_id "TCONS_00001341"; exon_number "3"; oId "CUFF.903.1"; tss_id "TSS1098"; gene_name "Fcgr3";	2	Yes	No
chr1	Cufflinks	exon	171058586	171058606	.	-	.	gene_id "XLOC_000977"; transcript_id "TCONS_00001341"; exon_number "4"; oId "CUFF.903.1"; tss_id "TSS1098"; gene_name "Fcgr3";	2	Yes	No
chr1	Cufflinks	exon	171059269	171059394	.	-	.	gene_id "XLOC_000977"; transcript_id "TCONS_00001341"; exon_number "5"; oId "CUFF.903.1"; tss_id "TSS1098"; gene_name "Fcgr3";	2	Yes	No
chr1	Cufflinks	exon	171059627	171059726	.	-	.	gene_id "XLOC_000977"; transcript_id "TCONS_00001341"; exon_number "6"; oId "CUFF.903.1"; tss_id "TSS1098"; gene_name "Fcgr3";	2	Yes	No
chr1	Cufflinks	exon	171065413	171065911	.	-	.	gene_id "XLOC_000977"; transcript_id "TCONS_00001341"; exon_number "7"; oId "CUFF.903.1"; tss_id "TSS1098"; gene_name "Fcgr3";	2	Yes	No
chr1	Cufflinks	exon	171051174	171051852	.	-	.	gene_id "XLOC_000977"; transcript_id "TCONS_00001342"; exon_number "1"; oId "CUFF.903.2"; tss_id "TSS1098"; gene_name "Fcgr3";	2	Yes	No
chr1	Cufflinks	exon	171053939	171054193	.	-	.	gene_id "XLOC_000977"; transcript_id "TCONS_00001342"; exon_number "2"; oId "CUFF.903.2"; tss_id "TSS1098"; gene_name "Fcgr3";	2	Yes	No
chr1	Cufflinks	exon	171057691	171057948	.	-	.	gene_id "XLOC_000977"; transcript_id "TCONS_00001342"; exon_number "3"; oId "CUFF.903.2"; tss_id "TSS1098"; gene_name "Fcgr3";	2	Yes	No
chr1	Cufflinks	exon	171058586	171058606	.	-	.	gene_id "XLOC_000977"; transcript_id "TCONS_00001342"; exon_number "4"; oId "CUFF.903.2"; tss_id "TSS1098"; gene_name "Fcgr3";	2	Yes	No
chr1	Cufflinks	exon	171059269	171059394	.	-	.	gene_id "XLOC_000977"; transcript_id "TCONS_00001342"; exon_number "5"; oId "CUFF.903.2"; tss_id "TSS1098"; gene_name "Fcgr3";	2	Yes	No
chr1	Cufflinks	exon	171059627	171059726	.	-	.	gene_id "XLOC_000977"; transcript_id "TCONS_00001342"; exon_number "6"; oId "CUFF.903.2"; tss_id "TSS1098"; gene_name "Fcgr3";	2	Yes	No
chr1	Cufflinks	exon	171065709	171065917	.	-	.	gene_id "XLOC_000977"; transcript_id "TCONS_00001342"; exon_number "7"; oId "CUFF.903.2"; tss_id "TSS1098"; gene_name "Fcgr3";	2	Yes	No
chr1	Cufflinks	exon	171288564	171288971	.	-	.	gene_id "XLOC_000983"; transcript_id "TCONS_00001353"; exon_number "1"; oId "CUFF.911.2"; tss_id "TSS1106"; gene_name "Ufc1";	2	Yes	No
chr1	Cufflinks	exon	171289518	171289594	.	-	.	gene_id "XLOC_000983"; transcript_id "TCONS_00001353"; exon_number "2"; oId "CUFF.911.2"; tss_id "TSS1106"; gene_name "Ufc1";	2	Yes	No
chr1	Cufflinks	exon	171289884	171289947	.	-	.	gene_id "XLOC_000983"; transcript_id "TCONS_00001353"; exon_number "3"; oId "CUFF.911.2"; tss_id "TSS1106"; gene_name "Ufc1";	2	Yes	No
chr1	Cufflinks	exon	171290149	171290216	.	-	.	gene_id "XLOC_000983"; transcript_id "TCONS_00001353"; exon_number "4"; oId "CUFF.911.2"; tss_id "TSS1106"; gene_name "Ufc1";	2	Yes	No
chr1	Cufflinks	exon	171294634	171294827	.	-	.	gene_id "XLOC_000983"; transcript_id "TCONS_00001353"; exon_number "5"; oId "CUFF.911.2"; tss_id "TSS1106"; gene_name "Ufc1";	2	Yes	No
chr1	Cufflinks	exon	171303917	171303957	.	-	.	gene_id "XLOC_000983"; transcript_id "TCONS_00001353"; exon_number "6"; oId "CUFF.911.2"; tss_id "TSS1106"; gene_name "Ufc1";	2	Yes	No
chr1	Cufflinks	exon	171288564	171288971	.	-	.	gene_id "XLOC_000983"; transcript_id "TCONS_00001354"; exon_number "1"; oId "CUFF.911.3"; tss_id "TSS1106"; gene_name "Ufc1";	8	Yes	No
chr1	Cufflinks	exon	171289171	171289261	.	-	.	gene_id "XLOC_000983"; transcript_id "TCONS_00001354"; exon_number "2"; oId "CUFF.911.3"; tss_id "TSS1106"; gene_name "Ufc1";	8	Yes	No
chr1	Cufflinks	exon	171289518	171289594	.	-	.	gene_id "XLOC_000983"; transcript_id "TCONS_00001354"; exon_number "3"; oId "CUFF.911.3"; tss_id "TSS1106"; gene_name "Ufc1";	8	Yes	No
chr1	Cufflinks	exon	171289884	171289947	.	-	.	gene_id "XLOC_000983"; transcript_id "TCONS_00001354"; exon_number "4"; oId "CUFF.911.3"; tss_id "TSS1106"; gene_name "Ufc1";	8	Yes	No
chr1	Cufflinks	exon	171290149	171290216	.	-	.	gene_id "XLOC_000983"; transcript_id "TCONS_00001354"; exon_number "5"; oId "CUFF.911.3"; tss_id "TSS1106"; gene_name "Ufc1";	8	Yes	No
chr1	Cufflinks	exon	171294634	171294829	.	-	.	gene_id "XLOC_000983"; transcript_id "TCONS_00001354"; exon_number "6"; oId "CUFF.911.3"; tss_id "TSS1106"; gene_name "Ufc1";	8	Yes	No
chr1	Cufflinks	exon	171303918	171303997	.	-	.	gene_id "XLOC_000983"; transcript_id "TCONS_00001354"; exon_number "7"; oId "CUFF.911.3"; tss_id "TSS1106"; gene_name "Ufc1";	8	Yes	No
chr1	Cufflinks	exon	171288564	171288971	.	-	.	gene_id "XLOC_000983"; transcript_id "TCONS_00001355"; exon_number "1"; oId "CUFF.911.4"; tss_id "TSS1106"; gene_name "Ufc1";	4	Yes	No
chr1	Cufflinks	exon	171289171	171289261	.	-	.	gene_id "XLOC_000983"; transcript_id "TCONS_00001355"; exon_number "2"; oId "CUFF.911.4"; tss_id "TSS1106"; gene_name "Ufc1";	4	Yes	No
chr1	Cufflinks	exon	171289518	171289594	.	-	.	gene_id "XLOC_000983"; transcript_id "TCONS_00001355"; exon_number "3"; oId "CUFF.911.4"; tss_id "TSS1106"; gene_name "Ufc1";	4	Yes	No
chr1	Cufflinks	exon	171289884	171289947	.	-	.	gene_id "XLOC_000983"; transcript_id "TCONS_00001355"; exon_number "4"; oId "CUFF.911.4"; tss_id "TSS1106"; gene_name "Ufc1";	4	Yes	No
chr1	Cufflinks	exon	171290149	171290216	.	-	.	gene_id "XLOC_000983"; transcript_id "TCONS_00001355"; exon_number "5"; oId "CUFF.911.4"; tss_id "TSS1106"; gene_name "Ufc1";	4	Yes	No
chr1	Cufflinks	exon	171294634	171294827	.	-	.	gene_id "XLOC_000983"; transcript_id "TCONS_00001355"; exon_number "6"; oId "CUFF.911.4"; tss_id "TSS1106"; gene_name "Ufc1";	4	Yes	No
chr1	Cufflinks	exon	171303917	171304054	.	-	.	gene_id "XLOC_000983"; transcript_id "TCONS_00001355"; exon_number "7"; oId "CUFF.911.4"; tss_id "TSS1106"; gene_name "Ufc1";	4	Yes	No
chr1	Cufflinks	exon	181175876	181179159	.	-	.	gene_id "XLOC_001015"; transcript_id "TCONS_00001399"; exon_number "1"; oId "CUFF.988.3"; tss_id "TSS1138"; gene_name "Wdr26";	3	Yes	Yes
chr1	Cufflinks	exon	181175876	181177831	.	-	.	gene_id "XLOC_001015"; transcript_id "TCONS_00001400"; exon_number "1"; oId "CUFF.988.1"; tss_id "TSS1139"; gene_name "Wdr26";	2	No	Yes
chr1	Cufflinks	exon	181181304	181181448	.	-	.	gene_id "XLOC_001015"; transcript_id "TCONS_00001400"; exon_number "2"; oId "CUFF.988.1"; tss_id "TSS1139"; gene_name "Wdr26";	2	No	Yes
chr1	Cufflinks	exon	181197700	181197731	.	-	.	gene_id "XLOC_001015"; transcript_id "TCONS_00001400"; exon_number "3"; oId "CUFF.988.1"; tss_id "TSS1139"; gene_name "Wdr26";	2	No	Yes
chr1	Cufflinks	exon	181198847	181198896	.	-	.	gene_id "XLOC_001015"; transcript_id "TCONS_00001400"; exon_number "4"; oId "CUFF.988.1"; tss_id "TSS1139"; gene_name "Wdr26";	2	No	Yes
chr1	Cufflinks	exon	181902560	181904397	.	-	.	gene_id "XLOC_001019"; transcript_id "TCONS_00001407"; exon_number "1"; oId "CUFF.995.2"; tss_id "TSS1146"; gene_name "Enah";	2	No	Yes
chr1	Cufflinks	exon	181904455	181905897	.	-	.	gene_id "XLOC_001019"; transcript_id "TCONS_00001407"; exon_number "2"; oId "CUFF.995.2"; tss_id "TSS1146"; gene_name "Enah";	2	No	Yes
chr1	Cufflinks	exon	181906387	181906444	.	-	.	gene_id "XLOC_001019"; transcript_id "TCONS_00001407"; exon_number "3"; oId "CUFF.995.2"; tss_id "TSS1146"; gene_name "Enah";	2	No	Yes
chr1	Cufflinks	exon	181908298	181908376	.	-	.	gene_id "XLOC_001019"; transcript_id "TCONS_00001407"; exon_number "4"; oId "CUFF.995.2"; tss_id "TSS1146"; gene_name "Enah";	2	No	Yes
chr1	Cufflinks	exon	181913307	181913373	.	-	.	gene_id "XLOC_001019"; transcript_id "TCONS_00001407"; exon_number "5"; oId "CUFF.995.2"; tss_id "TSS1146"; gene_name "Enah";	2	No	Yes
chr1	Cufflinks	exon	181917199	181917247	.	-	.	gene_id "XLOC_001019"; transcript_id "TCONS_00001407"; exon_number "6"; oId "CUFF.995.2"; tss_id "TSS1146"; gene_name "Enah";	2	No	Yes
chr1	Cufflinks	exon	181918258	181918315	.	-	.	gene_id "XLOC_001019"; transcript_id "TCONS_00001407"; exon_number "7"; oId "CUFF.995.2"; tss_id "TSS1146"; gene_name "Enah";	2	No	Yes
chr1	Cufflinks	exon	181918438	181918533	.	-	.	gene_id "XLOC_001019"; transcript_id "TCONS_00001407"; exon_number "8"; oId "CUFF.995.2"; tss_id "TSS1146"; gene_name "Enah";	2	No	Yes
chr1	Cufflinks	exon	183327164	183327653	.	-	.	gene_id "XLOC_001027"; transcript_id "TCONS_00001418"; exon_number "1"; oId "CUFF.1010.1"; tss_id "TSS1155"; gene_name "Mia3";	2	No	Yes
chr1	Cufflinks	exon	183328204	183328345	.	-	.	gene_id "XLOC_001027"; transcript_id "TCONS_00001418"; exon_number "2"; oId "CUFF.1010.1"; tss_id "TSS1155"; gene_name "Mia3";	2	No	Yes
chr1	Cufflinks	exon	183329586	183329657	.	-	.	gene_id "XLOC_001027"; transcript_id "TCONS_00001418"; exon_number "3"; oId "CUFF.1010.1"; tss_id "TSS1155"; gene_name "Mia3";	2	No	Yes
chr1	Cufflinks	exon	183329746	183329819	.	-	.	gene_id "XLOC_001027"; transcript_id "TCONS_00001418"; exon_number "4"; oId "CUFF.1010.1"; tss_id "TSS1155"; gene_name "Mia3";	2	No	Yes
chr1	Cufflinks	exon	183329923	183329943	.	-	.	gene_id "XLOC_001027"; transcript_id "TCONS_00001418"; exon_number "5"; oId "CUFF.1010.1"; tss_id "TSS1155"; gene_name "Mia3";	2	No	Yes
chr1	Cufflinks	exon	184813670	184813883	.	-	.	gene_id "XLOC_001028"; transcript_id "TCONS_00001421"; exon_number "1"; oId "CUFF.1015.5"; tss_id "TSS1158"; gene_name "Marc2";	2	Yes	Yes
chr1	Cufflinks	exon	184819201	184819347	.	-	.	gene_id "XLOC_001028"; transcript_id "TCONS_00001421"; exon_number "2"; oId "CUFF.1015.5"; tss_id "TSS1158"; gene_name "Marc2";	2	Yes	Yes
chr1	Cufflinks	exon	184822335	184822406	.	-	.	gene_id "XLOC_001028"; transcript_id "TCONS_00001421"; exon_number "3"; oId "CUFF.1015.5"; tss_id "TSS1158"; gene_name "Marc2";	2	Yes	Yes
chr1	Cufflinks	exon	184822489	184822550	.	-	.	gene_id "XLOC_001028"; transcript_id "TCONS_00001421"; exon_number "4"; oId "CUFF.1015.5"; tss_id "TSS1158"; gene_name "Marc2";	2	Yes	Yes
chr1	Cufflinks	exon	184824498	184824619	.	-	.	gene_id "XLOC_001028"; transcript_id "TCONS_00001421"; exon_number "5"; oId "CUFF.1015.5"; tss_id "TSS1158"; gene_name "Marc2";	2	Yes	Yes
chr1	Cufflinks	exon	184813670	184813883	.	-	.	gene_id "XLOC_001028"; transcript_id "TCONS_00001425"; exon_number "1"; oId "CUFF.1015.4"; tss_id "TSS1161"; gene_name "Marc2";	2	Yes	Yes
chr1	Cufflinks	exon	184819201	184819347	.	-	.	gene_id "XLOC_001028"; transcript_id "TCONS_00001425"; exon_number "2"; oId "CUFF.1015.4"; tss_id "TSS1161"; gene_name "Marc2";	2	Yes	Yes
chr1	Cufflinks	exon	184822335	184822406	.	-	.	gene_id "XLOC_001028"; transcript_id "TCONS_00001425"; exon_number "3"; oId "CUFF.1015.4"; tss_id "TSS1161"; gene_name "Marc2";	2	Yes	Yes
chr1	Cufflinks	exon	184822489	184822550	.	-	.	gene_id "XLOC_001028"; transcript_id "TCONS_00001425"; exon_number "4"; oId "CUFF.1015.4"; tss_id "TSS1161"; gene_name "Marc2";	2	Yes	Yes
chr1	Cufflinks	exon	184830285	184830452	.	-	.	gene_id "XLOC_001028"; transcript_id "TCONS_00001425"; exon_number "5"; oId "CUFF.1015.4"; tss_id "TSS1161"; gene_name "Marc2";	2	Yes	Yes
chr1	Cufflinks	exon	190432921	190433369	.	-	.	gene_id "XLOC_001049"; transcript_id "TCONS_00001448"; exon_number "1"; oId "CUFF.1046.1"; tss_id "TSS1183"; gene_name "Gm30725";	2	No	Yes
chr1	Cufflinks	exon	190442559	190442624	.	-	.	gene_id "XLOC_001049"; transcript_id "TCONS_00001448"; exon_number "2"; oId "CUFF.1046.1"; tss_id "TSS1183"; gene_name "Gm30725";	2	No	Yes
chr1	Cufflinks	exon	190444356	190444523	.	-	.	gene_id "XLOC_001049"; transcript_id "TCONS_00001448"; exon_number "3"; oId "CUFF.1046.1"; tss_id "TSS1183"; gene_name "Gm30725";	2	No	Yes
chr10	Cufflinks	exon	4253945	4253966	.	+	.	gene_id "XLOC_001066"; transcript_id "TCONS_00001468"; exon_number "1"; oId "CUFF.1079.1"; tss_id "TSS1201"; gene_name "Akap12";	2	Yes	Yes
chr10	Cufflinks	exon	4257398	4257469	.	+	.	gene_id "XLOC_001066"; transcript_id "TCONS_00001468"; exon_number "2"; oId "CUFF.1079.1"; tss_id "TSS1201"; gene_name "Akap12";	2	Yes	Yes
chr10	Cufflinks	exon	4266391	4266668	.	+	.	gene_id "XLOC_001066"; transcript_id "TCONS_00001468"; exon_number "3"; oId "CUFF.1079.1"; tss_id "TSS1201"; gene_name "Akap12";	2	Yes	Yes
chr10	Cufflinks	exon	4313743	4313857	.	+	.	gene_id "XLOC_001066"; transcript_id "TCONS_00001468"; exon_number "4"; oId "CUFF.1079.1"; tss_id "TSS1201"; gene_name "Akap12";	2	Yes	Yes
chr10	Cufflinks	exon	4353142	4353655	.	+	.	gene_id "XLOC_001066"; transcript_id "TCONS_00001468"; exon_number "5"; oId "CUFF.1079.1"; tss_id "TSS1201"; gene_name "Akap12";	2	Yes	Yes
chr10	Cufflinks	exon	4319244	4319377	.	+	.	gene_id "XLOC_001066"; transcript_id "TCONS_00001469"; exon_number "1"; oId "CUFF.1079.2"; tss_id "TSS1202"; gene_name "Akap12";	2	Yes	Yes
chr10	Cufflinks	exon	4353142	4353655	.	+	.	gene_id "XLOC_001066"; transcript_id "TCONS_00001469"; exon_number "2"; oId "CUFF.1079.2"; tss_id "TSS1202"; gene_name "Akap12";	2	Yes	Yes
chr10	Cufflinks	exon	4465833	4466028	.	+	.	gene_id "XLOC_001069"; transcript_id "TCONS_00001472"; exon_number "1"; oId "CUFF.1084.1"; tss_id "TSS1205"; gene_name "Ccdc170";	2	Yes	Yes
chr10	Cufflinks	exon	4514056	4514312	.	+	.	gene_id "XLOC_001069"; transcript_id "TCONS_00001472"; exon_number "2"; oId "CUFF.1084.1"; tss_id "TSS1205"; gene_name "Ccdc170";	2	Yes	Yes
chr10	Cufflinks	exon	4518906	4519050	.	+	.	gene_id "XLOC_001069"; transcript_id "TCONS_00001472"; exon_number "3"; oId "CUFF.1084.1"; tss_id "TSS1205"; gene_name "Ccdc170";	2	Yes	Yes
chr10	Cufflinks	exon	4520755	4521104	.	+	.	gene_id "XLOC_001069"; transcript_id "TCONS_00001472"; exon_number "4"; oId "CUFF.1084.1"; tss_id "TSS1205"; gene_name "Ccdc170";	2	Yes	Yes
chr10	Cufflinks	exon	19996773	19996892	.	+	.	gene_id "XLOC_001096"; transcript_id "TCONS_00001504"; exon_number "1"; oId "CUFF.1141.2"; tss_id "TSS1233"; gene_name "Map3k5";	3	No	No
chr10	Cufflinks	exon	20000566	20000705	.	+	.	gene_id "XLOC_001096"; transcript_id "TCONS_00001504"; exon_number "2"; oId "CUFF.1141.2"; tss_id "TSS1233"; gene_name "Map3k5";	3	No	No
chr10	Cufflinks	exon	20019558	20019581	.	+	.	gene_id "XLOC_001096"; transcript_id "TCONS_00001504"; exon_number "3"; oId "CUFF.1141.2"; tss_id "TSS1233"; gene_name "Map3k5";	3	No	No
chr10	Cufflinks	exon	20023608	20023801	.	+	.	gene_id "XLOC_001096"; transcript_id "TCONS_00001504"; exon_number "4"; oId "CUFF.1141.2"; tss_id "TSS1233"; gene_name "Map3k5";	3	No	No
chr10	Cufflinks	exon	20024885	20025053	.	+	.	gene_id "XLOC_001096"; transcript_id "TCONS_00001504"; exon_number "5"; oId "CUFF.1141.2"; tss_id "TSS1233"; gene_name "Map3k5";	3	No	No
chr10	Cufflinks	exon	20026181	20026287	.	+	.	gene_id "XLOC_001096"; transcript_id "TCONS_00001504"; exon_number "6"; oId "CUFF.1141.2"; tss_id "TSS1233"; gene_name "Map3k5";	3	No	No
chr10	Cufflinks	exon	20029033	20029203	.	+	.	gene_id "XLOC_001096"; transcript_id "TCONS_00001504"; exon_number "7"; oId "CUFF.1141.2"; tss_id "TSS1233"; gene_name "Map3k5";	3	No	No
chr10	Cufflinks	exon	20046372	20046484	.	+	.	gene_id "XLOC_001096"; transcript_id "TCONS_00001504"; exon_number "8"; oId "CUFF.1141.2"; tss_id "TSS1233"; gene_name "Map3k5";	3	No	No
chr10	Cufflinks	exon	20047156	20047750	.	+	.	gene_id "XLOC_001096"; transcript_id "TCONS_00001504"; exon_number "9"; oId "CUFF.1141.2"; tss_id "TSS1233"; gene_name "Map3k5";	3	No	No
chr10	Cufflinks	exon	19996773	19996892	.	+	.	gene_id "XLOC_001096"; transcript_id "TCONS_00001503"; exon_number "1"; oId "CUFF.1141.1"; tss_id "TSS1233"; gene_name "Map3k5";	2	No	No
chr10	Cufflinks	exon	20000566	20000705	.	+	.	gene_id "XLOC_001096"; transcript_id "TCONS_00001503"; exon_number "2"; oId "CUFF.1141.1"; tss_id "TSS1233"; gene_name "Map3k5";	2	No	No
chr10	Cufflinks	exon	20019558	20019581	.	+	.	gene_id "XLOC_001096"; transcript_id "TCONS_00001503"; exon_number "3"; oId "CUFF.1141.1"; tss_id "TSS1233"; gene_name "Map3k5";	2	No	No
chr10	Cufflinks	exon	20023608	20023801	.	+	.	gene_id "XLOC_001096"; transcript_id "TCONS_00001503"; exon_number "4"; oId "CUFF.1141.1"; tss_id "TSS1233"; gene_name "Map3k5";	2	No	No
chr10	Cufflinks	exon	20024885	20025053	.	+	.	gene_id "XLOC_001096"; transcript_id "TCONS_00001503"; exon_number "5"; oId "CUFF.1141.1"; tss_id "TSS1233"; gene_name "Map3k5";	2	No	No
chr10	Cufflinks	exon	20026181	20026287	.	+	.	gene_id "XLOC_001096"; transcript_id "TCONS_00001503"; exon_number "6"; oId "CUFF.1141.1"; tss_id "TSS1233"; gene_name "Map3k5";	2	No	No
chr10	Cufflinks	exon	20029033	20029203	.	+	.	gene_id "XLOC_001096"; transcript_id "TCONS_00001503"; exon_number "7"; oId "CUFF.1141.1"; tss_id "TSS1233"; gene_name "Map3k5";	2	No	No
chr10	Cufflinks	exon	20046372	20047750	.	+	.	gene_id "XLOC_001096"; transcript_id "TCONS_00001503"; exon_number "8"; oId "CUFF.1141.1"; tss_id "TSS1233"; gene_name "Map3k5";	2	No	No
chr10	Cufflinks	exon	21986070	21986207	.	+	.	gene_id "XLOC_001104"; transcript_id "TCONS_00001517"; exon_number "1"; oId "CUFF.1150.2"; tss_id "TSS1242"; gene_name "Sgk1";	3	Yes	Yes
chr10	Cufflinks	exon	21994966	21995041	.	+	.	gene_id "XLOC_001104"; transcript_id "TCONS_00001517"; exon_number "2"; oId "CUFF.1150.2"; tss_id "TSS1242"; gene_name "Sgk1";	3	Yes	Yes
chr10	Cufflinks	exon	21995474	21995549	.	+	.	gene_id "XLOC_001104"; transcript_id "TCONS_00001517"; exon_number "3"; oId "CUFF.1150.2"; tss_id "TSS1242"; gene_name "Sgk1";	3	Yes	Yes
chr10	Cufflinks	exon	21995794	21995898	.	+	.	gene_id "XLOC_001104"; transcript_id "TCONS_00001517"; exon_number "4"; oId "CUFF.1150.2"; tss_id "TSS1242"; gene_name "Sgk1";	3	Yes	Yes
chr10	Cufflinks	exon	21996026	21996109	.	+	.	gene_id "XLOC_001104"; transcript_id "TCONS_00001517"; exon_number "5"; oId "CUFF.1150.2"; tss_id "TSS1242"; gene_name "Sgk1";	3	Yes	Yes
chr10	Cufflinks	exon	21996223	21996354	.	+	.	gene_id "XLOC_001104"; transcript_id "TCONS_00001517"; exon_number "6"; oId "CUFF.1150.2"; tss_id "TSS1242"; gene_name "Sgk1";	3	Yes	Yes
chr10	Cufflinks	exon	21996559	21996671	.	+	.	gene_id "XLOC_001104"; transcript_id "TCONS_00001517"; exon_number "7"; oId "CUFF.1150.2"; tss_id "TSS1242"; gene_name "Sgk1";	3	Yes	Yes
chr10	Cufflinks	exon	21996979	21997102	.	+	.	gene_id "XLOC_001104"; transcript_id "TCONS_00001517"; exon_number "8"; oId "CUFF.1150.2"; tss_id "TSS1242"; gene_name "Sgk1";	3	Yes	Yes
chr10	Cufflinks	exon	21997342	21997437	.	+	.	gene_id "XLOC_001104"; transcript_id "TCONS_00001517"; exon_number "9"; oId "CUFF.1150.2"; tss_id "TSS1242"; gene_name "Sgk1";	3	Yes	Yes
chr10	Cufflinks	exon	21997898	21998053	.	+	.	gene_id "XLOC_001104"; transcript_id "TCONS_00001517"; exon_number "10"; oId "CUFF.1150.2"; tss_id "TSS1242"; gene_name "Sgk1";	3	Yes	Yes
chr10	Cufflinks	exon	21998160	21998249	.	+	.	gene_id "XLOC_001104"; transcript_id "TCONS_00001517"; exon_number "11"; oId "CUFF.1150.2"; tss_id "TSS1242"; gene_name "Sgk1";	3	Yes	Yes
chr10	Cufflinks	exon	21998660	21999899	.	+	.	gene_id "XLOC_001104"; transcript_id "TCONS_00001517"; exon_number "12"; oId "CUFF.1150.2"; tss_id "TSS1242"; gene_name "Sgk1";	3	Yes	Yes
chr10	Cufflinks	exon	33660697	33661748	.	+	.	gene_id "XLOC_001124"; transcript_id "TCONS_00001541"; exon_number "1"; oId "CUFF.1196.1"; tss_id "TSS1264"; gene_name "Gm15939";	2	No	No
chr10	Cufflinks	exon	39042307	39042479	.	+	.	gene_id "XLOC_001131"; transcript_id "TCONS_00001548"; exon_number "1"; oId "CUFF.1213.1"; tss_id "TSS1271"; gene_name "Lama4";	4	No	No
chr10	Cufflinks	exon	39042581	39042692	.	+	.	gene_id "XLOC_001131"; transcript_id "TCONS_00001548"; exon_number "2"; oId "CUFF.1213.1"; tss_id "TSS1271"; gene_name "Lama4";	4	No	No
chr10	Cufflinks	exon	39045653	39045820	.	+	.	gene_id "XLOC_001131"; transcript_id "TCONS_00001548"; exon_number "3"; oId "CUFF.1213.1"; tss_id "TSS1271"; gene_name "Lama4";	4	No	No
chr10	Cufflinks	exon	39047934	39048127	.	+	.	gene_id "XLOC_001131"; transcript_id "TCONS_00001548"; exon_number "4"; oId "CUFF.1213.1"; tss_id "TSS1271"; gene_name "Lama4";	4	No	No
chr10	Cufflinks	exon	39053741	39053857	.	+	.	gene_id "XLOC_001131"; transcript_id "TCONS_00001548"; exon_number "5"; oId "CUFF.1213.1"; tss_id "TSS1271"; gene_name "Lama4";	4	No	No
chr10	Cufflinks	exon	39056777	39056925	.	+	.	gene_id "XLOC_001131"; transcript_id "TCONS_00001548"; exon_number "6"; oId "CUFF.1213.1"; tss_id "TSS1271"; gene_name "Lama4";	4	No	No
chr10	Cufflinks	exon	39060127	39060268	.	+	.	gene_id "XLOC_001131"; transcript_id "TCONS_00001548"; exon_number "7"; oId "CUFF.1213.1"; tss_id "TSS1271"; gene_name "Lama4";	4	No	No
chr10	Cufflinks	exon	39061354	39061532	.	+	.	gene_id "XLOC_001131"; transcript_id "TCONS_00001548"; exon_number "8"; oId "CUFF.1213.1"; tss_id "TSS1271"; gene_name "Lama4";	4	No	No
chr10	Cufflinks	exon	42789370	42789414	.	+	.	gene_id "XLOC_001146"; transcript_id "TCONS_00001565"; exon_number "1"; oId "CUFF.1246.1"; tss_id "TSS1288"; gene_name "Sec63";	2	No	Yes
chr10	Cufflinks	exon	42791179	42791291	.	+	.	gene_id "XLOC_001146"; transcript_id "TCONS_00001565"; exon_number "2"; oId "CUFF.1246.1"; tss_id "TSS1288"; gene_name "Sec63";	2	No	Yes
chr10	Cufflinks	exon	42794775	42794836	.	+	.	gene_id "XLOC_001146"; transcript_id "TCONS_00001565"; exon_number "3"; oId "CUFF.1246.1"; tss_id "TSS1288"; gene_name "Sec63";	2	No	Yes
chr10	Cufflinks	exon	42796206	42796264	.	+	.	gene_id "XLOC_001146"; transcript_id "TCONS_00001565"; exon_number "4"; oId "CUFF.1246.1"; tss_id "TSS1288"; gene_name "Sec63";	2	No	Yes
chr10	Cufflinks	exon	42797683	42797733	.	+	.	gene_id "XLOC_001146"; transcript_id "TCONS_00001565"; exon_number "5"; oId "CUFF.1246.1"; tss_id "TSS1288"; gene_name "Sec63";	2	No	Yes
chr10	Cufflinks	exon	42798747	42798855	.	+	.	gene_id "XLOC_001146"; transcript_id "TCONS_00001565"; exon_number "6"; oId "CUFF.1246.1"; tss_id "TSS1288"; gene_name "Sec63";	2	No	Yes
chr10	Cufflinks	exon	42801633	42801727	.	+	.	gene_id "XLOC_001146"; transcript_id "TCONS_00001565"; exon_number "7"; oId "CUFF.1246.1"; tss_id "TSS1288"; gene_name "Sec63";	2	No	Yes
chr10	Cufflinks	exon	42801822	42801954	.	+	.	gene_id "XLOC_001146"; transcript_id "TCONS_00001565"; exon_number "8"; oId "CUFF.1246.1"; tss_id "TSS1288"; gene_name "Sec63";	2	No	Yes
chr10	Cufflinks	exon	42803890	42803982	.	+	.	gene_id "XLOC_001146"; transcript_id "TCONS_00001565"; exon_number "9"; oId "CUFF.1246.1"; tss_id "TSS1288"; gene_name "Sec63";	2	No	Yes
chr10	Cufflinks	exon	42805077	42805230	.	+	.	gene_id "XLOC_001146"; transcript_id "TCONS_00001565"; exon_number "10"; oId "CUFF.1246.1"; tss_id "TSS1288"; gene_name "Sec63";	2	No	Yes
chr10	Cufflinks	exon	42806524	42806671	.	+	.	gene_id "XLOC_001146"; transcript_id "TCONS_00001565"; exon_number "11"; oId "CUFF.1246.1"; tss_id "TSS1288"; gene_name "Sec63";	2	No	Yes
chr10	Cufflinks	exon	42810843	42810925	.	+	.	gene_id "XLOC_001146"; transcript_id "TCONS_00001565"; exon_number "12"; oId "CUFF.1246.1"; tss_id "TSS1288"; gene_name "Sec63";	2	No	Yes
chr10	Cufflinks	exon	42812436	42812495	.	+	.	gene_id "XLOC_001146"; transcript_id "TCONS_00001565"; exon_number "13"; oId "CUFF.1246.1"; tss_id "TSS1288"; gene_name "Sec63";	2	No	Yes
chr10	Cufflinks	exon	42812665	42812838	.	+	.	gene_id "XLOC_001146"; transcript_id "TCONS_00001565"; exon_number "14"; oId "CUFF.1246.1"; tss_id "TSS1288"; gene_name "Sec63";	2	No	Yes
chr10	Cufflinks	exon	42815055	42815213	.	+	.	gene_id "XLOC_001146"; transcript_id "TCONS_00001565"; exon_number "15"; oId "CUFF.1246.1"; tss_id "TSS1288"; gene_name "Sec63";	2	No	Yes
chr10	Cufflinks	exon	42816368	42816469	.	+	.	gene_id "XLOC_001146"; transcript_id "TCONS_00001565"; exon_number "16"; oId "CUFF.1246.1"; tss_id "TSS1288"; gene_name "Sec63";	2	No	Yes
chr10	Cufflinks	exon	42823881	42823979	.	+	.	gene_id "XLOC_001146"; transcript_id "TCONS_00001565"; exon_number "17"; oId "CUFF.1246.1"; tss_id "TSS1288"; gene_name "Sec63";	2	No	Yes
chr10	Cufflinks	exon	42827877	42827981	.	+	.	gene_id "XLOC_001146"; transcript_id "TCONS_00001565"; exon_number "18"; oId "CUFF.1246.1"; tss_id "TSS1288"; gene_name "Sec63";	2	No	Yes
chr10	Cufflinks	exon	42828891	42829283	.	+	.	gene_id "XLOC_001146"; transcript_id "TCONS_00001565"; exon_number "19"; oId "CUFF.1246.1"; tss_id "TSS1288"; gene_name "Sec63";	2	No	Yes
chr10	Cufflinks	exon	43289538	43289648	.	+	.	gene_id "XLOC_001147"; transcript_id "TCONS_00001566"; exon_number "1"; oId "CUFF.1247.1"; tss_id "TSS1289"; gene_name "Pdss2";	2	No	No
chr10	Cufflinks	exon	43298799	43298933	.	+	.	gene_id "XLOC_001147"; transcript_id "TCONS_00001566"; exon_number "2"; oId "CUFF.1247.1"; tss_id "TSS1289"; gene_name "Pdss2";	2	No	No
chr10	Cufflinks	exon	43345528	43346171	.	+	.	gene_id "XLOC_001147"; transcript_id "TCONS_00001566"; exon_number "3"; oId "CUFF.1247.1"; tss_id "TSS1289"; gene_name "Pdss2";	2	No	No
chr10	Cufflinks	exon	43295740	43295859	.	+	.	gene_id "XLOC_001147"; transcript_id "TCONS_00001567"; exon_number "1"; oId "CUFF.1247.2"; tss_id "TSS1290"; gene_name "Pdss2";	5	No	No
chr10	Cufflinks	exon	43298799	43298933	.	+	.	gene_id "XLOC_001147"; transcript_id "TCONS_00001567"; exon_number "2"; oId "CUFF.1247.2"; tss_id "TSS1290"; gene_name "Pdss2";	5	No	No
chr10	Cufflinks	exon	43345528	43346171	.	+	.	gene_id "XLOC_001147"; transcript_id "TCONS_00001567"; exon_number "3"; oId "CUFF.1247.2"; tss_id "TSS1290"; gene_name "Pdss2";	5	No	No
chr10	Cufflinks	exon	44215421	44215514	.	+	.	gene_id "XLOC_001151"; transcript_id "TCONS_00001572"; exon_number "1"; oId "CUFF.1254.1"; tss_id "TSS1294"; gene_name "Speer5-ps1";	3	No	No
chr10	Cufflinks	exon	44217343	44217486	.	+	.	gene_id "XLOC_001151"; transcript_id "TCONS_00001572"; exon_number "2"; oId "CUFF.1254.1"; tss_id "TSS1294"; gene_name "Speer5-ps1";	3	No	No
chr10	Cufflinks	exon	44218115	44218298	.	+	.	gene_id "XLOC_001151"; transcript_id "TCONS_00001572"; exon_number "3"; oId "CUFF.1254.1"; tss_id "TSS1294"; gene_name "Speer5-ps1";	3	No	No
chr10	Cufflinks	exon	44219034	44219639	.	+	.	gene_id "XLOC_001151"; transcript_id "TCONS_00001572"; exon_number "4"; oId "CUFF.1254.1"; tss_id "TSS1294"; gene_name "Speer5-ps1";	3	No	No
chr10	Cufflinks	exon	44270616	44270698	.	+	.	gene_id "XLOC_001152"; transcript_id "TCONS_00001575"; exon_number "1"; oId "CUFF.1255.3"; tss_id "TSS1296"; gene_name "Atg5";	2	No	No
chr10	Cufflinks	exon	44286032	44286197	.	+	.	gene_id "XLOC_001152"; transcript_id "TCONS_00001575"; exon_number "2"; oId "CUFF.1255.3"; tss_id "TSS1296"; gene_name "Atg5";	2	No	No
chr10	Cufflinks	exon	44289863	44289990	.	+	.	gene_id "XLOC_001152"; transcript_id "TCONS_00001575"; exon_number "3"; oId "CUFF.1255.3"; tss_id "TSS1296"; gene_name "Atg5";	2	No	No
chr10	Cufflinks	exon	44294596	44294674	.	+	.	gene_id "XLOC_001152"; transcript_id "TCONS_00001575"; exon_number "4"; oId "CUFF.1255.3"; tss_id "TSS1296"; gene_name "Atg5";	2	No	No
chr10	Cufflinks	exon	44303567	44303687	.	+	.	gene_id "XLOC_001152"; transcript_id "TCONS_00001575"; exon_number "5"; oId "CUFF.1255.3"; tss_id "TSS1296"; gene_name "Atg5";	2	No	No
chr10	Cufflinks	exon	44337220	44337331	.	+	.	gene_id "XLOC_001152"; transcript_id "TCONS_00001576"; exon_number "1"; oId "CUFF.1255.4"; tss_id "TSS1297"; gene_name "Atg5";	16	No	No
chr10	Cufflinks	exon	44346957	44347074	.	+	.	gene_id "XLOC_001152"; transcript_id "TCONS_00001576"; exon_number "2"; oId "CUFF.1255.4"; tss_id "TSS1297"; gene_name "Atg5";	16	No	No
chr10	Cufflinks	exon	44362916	44364291	.	+	.	gene_id "XLOC_001152"; transcript_id "TCONS_00001576"; exon_number "3"; oId "CUFF.1255.4"; tss_id "TSS1297"; gene_name "Atg5";	16	No	No
chr10	Cufflinks	exon	45101058	45101255	.	+	.	gene_id "XLOC_001154"; transcript_id "TCONS_00001579"; exon_number "1"; oId "CUFF.1258.2"; tss_id "TSS1300"; gene_name "Prep";	2	Yes	No
chr10	Cufflinks	exon	45107772	45107877	.	+	.	gene_id "XLOC_001154"; transcript_id "TCONS_00001579"; exon_number "2"; oId "CUFF.1258.2"; tss_id "TSS1300"; gene_name "Prep";	2	Yes	No
chr10	Cufflinks	exon	45115063	45115254	.	+	.	gene_id "XLOC_001154"; transcript_id "TCONS_00001579"; exon_number "3"; oId "CUFF.1258.2"; tss_id "TSS1300"; gene_name "Prep";	2	Yes	No
chr10	Cufflinks	exon	45120643	45120840	.	+	.	gene_id "XLOC_001154"; transcript_id "TCONS_00001579"; exon_number "4"; oId "CUFF.1258.2"; tss_id "TSS1300"; gene_name "Prep";	2	Yes	No
chr10	Cufflinks	exon	45125964	45126067	.	+	.	gene_id "XLOC_001154"; transcript_id "TCONS_00001579"; exon_number "5"; oId "CUFF.1258.2"; tss_id "TSS1300"; gene_name "Prep";	2	Yes	No
chr10	Cufflinks	exon	45147985	45148121	.	+	.	gene_id "XLOC_001154"; transcript_id "TCONS_00001579"; exon_number "6"; oId "CUFF.1258.2"; tss_id "TSS1300"; gene_name "Prep";	2	Yes	No
chr10	Cufflinks	exon	45150436	45150530	.	+	.	gene_id "XLOC_001154"; transcript_id "TCONS_00001579"; exon_number "7"; oId "CUFF.1258.2"; tss_id "TSS1300"; gene_name "Prep";	2	Yes	No
chr10	Cufflinks	exon	45153055	45153186	.	+	.	gene_id "XLOC_001154"; transcript_id "TCONS_00001579"; exon_number "8"; oId "CUFF.1258.2"; tss_id "TSS1300"; gene_name "Prep";	2	Yes	No
chr10	Cufflinks	exon	45155516	45155672	.	+	.	gene_id "XLOC_001154"; transcript_id "TCONS_00001579"; exon_number "9"; oId "CUFF.1258.2"; tss_id "TSS1300"; gene_name "Prep";	2	Yes	No
chr10	Cufflinks	exon	45158232	45158999	.	+	.	gene_id "XLOC_001154"; transcript_id "TCONS_00001579"; exon_number "10"; oId "CUFF.1258.2"; tss_id "TSS1300"; gene_name "Prep";	2	Yes	No
chr10	Cufflinks	exon	45107787	45107866	.	+	.	gene_id "XLOC_001154"; transcript_id "TCONS_00001580"; exon_number "1"; oId "CUFF.1258.3"; tss_id "TSS1301"; gene_name "Prep";	2	No	Yes
chr10	Cufflinks	exon	45115169	45115254	.	+	.	gene_id "XLOC_001154"; transcript_id "TCONS_00001580"; exon_number "2"; oId "CUFF.1258.3"; tss_id "TSS1301"; gene_name "Prep";	2	No	Yes
chr10	Cufflinks	exon	45120643	45120840	.	+	.	gene_id "XLOC_001154"; transcript_id "TCONS_00001580"; exon_number "3"; oId "CUFF.1258.3"; tss_id "TSS1301"; gene_name "Prep";	2	No	Yes
chr10	Cufflinks	exon	45125964	45126067	.	+	.	gene_id "XLOC_001154"; transcript_id "TCONS_00001580"; exon_number "4"; oId "CUFF.1258.3"; tss_id "TSS1301"; gene_name "Prep";	2	No	Yes
chr10	Cufflinks	exon	45147985	45148121	.	+	.	gene_id "XLOC_001154"; transcript_id "TCONS_00001580"; exon_number "5"; oId "CUFF.1258.3"; tss_id "TSS1301"; gene_name "Prep";	2	No	Yes
chr10	Cufflinks	exon	45150436	45150530	.	+	.	gene_id "XLOC_001154"; transcript_id "TCONS_00001580"; exon_number "6"; oId "CUFF.1258.3"; tss_id "TSS1301"; gene_name "Prep";	2	No	Yes
chr10	Cufflinks	exon	45153055	45153186	.	+	.	gene_id "XLOC_001154"; transcript_id "TCONS_00001580"; exon_number "7"; oId "CUFF.1258.3"; tss_id "TSS1301"; gene_name "Prep";	2	No	Yes
chr10	Cufflinks	exon	45155516	45155672	.	+	.	gene_id "XLOC_001154"; transcript_id "TCONS_00001580"; exon_number "8"; oId "CUFF.1258.3"; tss_id "TSS1301"; gene_name "Prep";	2	No	Yes
chr10	Cufflinks	exon	45158232	45158999	.	+	.	gene_id "XLOC_001154"; transcript_id "TCONS_00001580"; exon_number "9"; oId "CUFF.1258.3"; tss_id "TSS1301"; gene_name "Prep";	2	No	Yes
chr10	Cufflinks	exon	58351923	58352197	.	+	.	gene_id "XLOC_001176"; transcript_id "TCONS_00001608"; exon_number "1"; oId "CUFF.1297.2"; tss_id "TSS1325"; gene_name "Lims1";	4	No	Yes
chr10	Cufflinks	exon	58399021	58399180	.	+	.	gene_id "XLOC_001176"; transcript_id "TCONS_00001608"; exon_number "2"; oId "CUFF.1297.2"; tss_id "TSS1325"; gene_name "Lims1";	4	No	Yes
chr10	Cufflinks	exon	58408070	58408136	.	+	.	gene_id "XLOC_001176"; transcript_id "TCONS_00001608"; exon_number "3"; oId "CUFF.1297.2"; tss_id "TSS1325"; gene_name "Lims1";	4	No	Yes
chr10	Cufflinks	exon	58409560	58409680	.	+	.	gene_id "XLOC_001176"; transcript_id "TCONS_00001608"; exon_number "4"; oId "CUFF.1297.2"; tss_id "TSS1325"; gene_name "Lims1";	4	No	Yes
chr10	Cufflinks	exon	58410053	58410202	.	+	.	gene_id "XLOC_001176"; transcript_id "TCONS_00001608"; exon_number "5"; oId "CUFF.1297.2"; tss_id "TSS1325"; gene_name "Lims1";	4	No	Yes
chr10	Cufflinks	exon	58412403	58412553	.	+	.	gene_id "XLOC_001176"; transcript_id "TCONS_00001608"; exon_number "6"; oId "CUFF.1297.2"; tss_id "TSS1325"; gene_name "Lims1";	4	No	Yes
chr10	Cufflinks	exon	58413973	58414065	.	+	.	gene_id "XLOC_001176"; transcript_id "TCONS_00001608"; exon_number "7"; oId "CUFF.1297.2"; tss_id "TSS1325"; gene_name "Lims1";	4	No	Yes
chr10	Cufflinks	exon	58416634	58416682	.	+	.	gene_id "XLOC_001176"; transcript_id "TCONS_00001608"; exon_number "8"; oId "CUFF.1297.2"; tss_id "TSS1325"; gene_name "Lims1";	4	No	Yes
chr10	Cufflinks	exon	58418399	58418474	.	+	.	gene_id "XLOC_001176"; transcript_id "TCONS_00001608"; exon_number "9"; oId "CUFF.1297.2"; tss_id "TSS1325"; gene_name "Lims1";	4	No	Yes
chr10	Cufflinks	exon	58421454	58421783	.	+	.	gene_id "XLOC_001176"; transcript_id "TCONS_00001608"; exon_number "10"; oId "CUFF.1297.2"; tss_id "TSS1325"; gene_name "Lims1";	4	No	Yes
chr10	Cufflinks	exon	58371424	58371699	.	+	.	gene_id "XLOC_001176"; transcript_id "TCONS_00001609"; exon_number "1"; oId "CUFF.1297.3"; tss_id "TSS1326"; gene_name "Lims1";	4	Yes	Yes
chr10	Cufflinks	exon	58399021	58399180	.	+	.	gene_id "XLOC_001176"; transcript_id "TCONS_00001609"; exon_number "2"; oId "CUFF.1297.3"; tss_id "TSS1326"; gene_name "Lims1";	4	Yes	Yes
chr10	Cufflinks	exon	58408070	58408136	.	+	.	gene_id "XLOC_001176"; transcript_id "TCONS_00001609"; exon_number "3"; oId "CUFF.1297.3"; tss_id "TSS1326"; gene_name "Lims1";	4	Yes	Yes
chr10	Cufflinks	exon	58409560	58409680	.	+	.	gene_id "XLOC_001176"; transcript_id "TCONS_00001609"; exon_number "4"; oId "CUFF.1297.3"; tss_id "TSS1326"; gene_name "Lims1";	4	Yes	Yes
chr10	Cufflinks	exon	58410053	58410202	.	+	.	gene_id "XLOC_001176"; transcript_id "TCONS_00001609"; exon_number "5"; oId "CUFF.1297.3"; tss_id "TSS1326"; gene_name "Lims1";	4	Yes	Yes
chr10	Cufflinks	exon	58412403	58412553	.	+	.	gene_id "XLOC_001176"; transcript_id "TCONS_00001609"; exon_number "6"; oId "CUFF.1297.3"; tss_id "TSS1326"; gene_name "Lims1";	4	Yes	Yes
chr10	Cufflinks	exon	58413973	58414065	.	+	.	gene_id "XLOC_001176"; transcript_id "TCONS_00001609"; exon_number "7"; oId "CUFF.1297.3"; tss_id "TSS1326"; gene_name "Lims1";	4	Yes	Yes
chr10	Cufflinks	exon	58416634	58416682	.	+	.	gene_id "XLOC_001176"; transcript_id "TCONS_00001609"; exon_number "8"; oId "CUFF.1297.3"; tss_id "TSS1326"; gene_name "Lims1";	4	Yes	Yes
chr10	Cufflinks	exon	58418399	58418474	.	+	.	gene_id "XLOC_001176"; transcript_id "TCONS_00001609"; exon_number "9"; oId "CUFF.1297.3"; tss_id "TSS1326"; gene_name "Lims1";	4	Yes	Yes
chr10	Cufflinks	exon	58421454	58421783	.	+	.	gene_id "XLOC_001176"; transcript_id "TCONS_00001609"; exon_number "10"; oId "CUFF.1297.3"; tss_id "TSS1326"; gene_name "Lims1";	4	Yes	Yes
chr10	Cufflinks	exon	58493055	58493136	.	+	.	gene_id "XLOC_001179"; transcript_id "TCONS_00001613"; exon_number "1"; oId "CUFF.1300.2"; tss_id "TSS1330"; gene_name "Ranbp2";	2	No	Yes
chr10	Cufflinks	exon	58493662	58494172	.	+	.	gene_id "XLOC_001179"; transcript_id "TCONS_00001613"; exon_number "2"; oId "CUFF.1300.2"; tss_id "TSS1330"; gene_name "Ranbp2";	2	No	Yes
chr10	Cufflinks	exon	59331428	59331520	.	+	.	gene_id "XLOC_001181"; transcript_id "TCONS_00001617"; exon_number "1"; oId "CUFF.1303.3"; tss_id "TSS1333"; gene_name "P4ha1";	3	No	No
chr10	Cufflinks	exon	59337054	59337156	.	+	.	gene_id "XLOC_001181"; transcript_id "TCONS_00001617"; exon_number "2"; oId "CUFF.1303.3"; tss_id "TSS1333"; gene_name "P4ha1";	3	No	No
chr10	Cufflinks	exon	59339296	59339392	.	+	.	gene_id "XLOC_001181"; transcript_id "TCONS_00001617"; exon_number "3"; oId "CUFF.1303.3"; tss_id "TSS1333"; gene_name "P4ha1";	3	No	No
chr10	Cufflinks	exon	59342684	59342835	.	+	.	gene_id "XLOC_001181"; transcript_id "TCONS_00001617"; exon_number "4"; oId "CUFF.1303.3"; tss_id "TSS1333"; gene_name "P4ha1";	3	No	No
chr10	Cufflinks	exon	59343657	59343794	.	+	.	gene_id "XLOC_001181"; transcript_id "TCONS_00001617"; exon_number "5"; oId "CUFF.1303.3"; tss_id "TSS1333"; gene_name "P4ha1";	3	No	No
chr10	Cufflinks	exon	59348181	59348420	.	+	.	gene_id "XLOC_001181"; transcript_id "TCONS_00001617"; exon_number "6"; oId "CUFF.1303.3"; tss_id "TSS1333"; gene_name "P4ha1";	3	No	No
chr10	Cufflinks	exon	59350404	59350600	.	+	.	gene_id "XLOC_001181"; transcript_id "TCONS_00001617"; exon_number "7"; oId "CUFF.1303.3"; tss_id "TSS1333"; gene_name "P4ha1";	3	No	No
chr10	Cufflinks	exon	59352083	59352259	.	+	.	gene_id "XLOC_001181"; transcript_id "TCONS_00001617"; exon_number "8"; oId "CUFF.1303.3"; tss_id "TSS1333"; gene_name "P4ha1";	3	No	No
chr10	Cufflinks	exon	59355350	59355420	.	+	.	gene_id "XLOC_001181"; transcript_id "TCONS_00001617"; exon_number "9"; oId "CUFF.1303.3"; tss_id "TSS1333"; gene_name "P4ha1";	3	No	No
chr10	Cufflinks	exon	59361861	59361960	.	+	.	gene_id "XLOC_001181"; transcript_id "TCONS_00001617"; exon_number "10"; oId "CUFF.1303.3"; tss_id "TSS1333"; gene_name "P4ha1";	3	No	No
chr10	Cufflinks	exon	59365289	59365316	.	+	.	gene_id "XLOC_001181"; transcript_id "TCONS_00001617"; exon_number "11"; oId "CUFF.1303.3"; tss_id "TSS1333"; gene_name "P4ha1";	3	No	No
chr10	Cufflinks	exon	59856727	59856847	.	+	.	gene_id "XLOC_001185"; transcript_id "TCONS_00001622"; exon_number "1"; oId "CUFF.1308.1"; tss_id "TSS1337"; gene_name "Micu1";	2	Yes	No
chr10	Cufflinks	exon	59861563	59861652	.	+	.	gene_id "XLOC_001185"; transcript_id "TCONS_00001622"; exon_number "2"; oId "CUFF.1308.1"; tss_id "TSS1337"; gene_name "Micu1";	2	Yes	No
chr10	Cufflinks	exon	59863179	59864130	.	+	.	gene_id "XLOC_001185"; transcript_id "TCONS_00001622"; exon_number "3"; oId "CUFF.1308.1"; tss_id "TSS1337"; gene_name "Micu1";	2	Yes	No
chr10	Cufflinks	exon	64975620	64975737	.	+	.	gene_id "XLOC_001203"; transcript_id "TCONS_00001647"; exon_number "1"; oId "CUFF.1360.1"; tss_id "TSS1358"; gene_name "Ctnna3";	2	No	No
chr10	Cufflinks	exon	65002546	65003666	.	+	.	gene_id "XLOC_001203"; transcript_id "TCONS_00001647"; exon_number "2"; oId "CUFF.1360.1"; tss_id "TSS1358"; gene_name "Ctnna3";	2	No	No
chr10	Cufflinks	exon	69592650	69592783	.	+	.	gene_id "XLOC_001208"; transcript_id "TCONS_00001652"; exon_number "1"; oId "CUFF.1371.1"; tss_id "TSS1363"; gene_name "Ank3";	8	No	No
chr10	Cufflinks	exon	69595050	69595128	.	+	.	gene_id "XLOC_001208"; transcript_id "TCONS_00001652"; exon_number "2"; oId "CUFF.1371.1"; tss_id "TSS1363"; gene_name "Ank3";	8	No	No
chr10	Cufflinks	exon	69601453	69601925	.	+	.	gene_id "XLOC_001208"; transcript_id "TCONS_00001652"; exon_number "3"; oId "CUFF.1371.1"; tss_id "TSS1363"; gene_name "Ank3";	8	No	No
chr10	Cufflinks	exon	70451068	70451228	.	+	.	gene_id "XLOC_001211"; transcript_id "TCONS_00001658"; exon_number "1"; oId "CUFF.1375.3"; tss_id "TSS1367"; gene_name "Fam13c";	3	Yes	Yes
chr10	Cufflinks	exon	70477154	70477272	.	+	.	gene_id "XLOC_001211"; transcript_id "TCONS_00001658"; exon_number "2"; oId "CUFF.1375.3"; tss_id "TSS1367"; gene_name "Fam13c";	3	Yes	Yes
chr10	Cufflinks	exon	70498886	70498949	.	+	.	gene_id "XLOC_001211"; transcript_id "TCONS_00001658"; exon_number "3"; oId "CUFF.1375.3"; tss_id "TSS1367"; gene_name "Fam13c";	3	Yes	Yes
chr10	Cufflinks	exon	70534684	70534894	.	+	.	gene_id "XLOC_001211"; transcript_id "TCONS_00001658"; exon_number "4"; oId "CUFF.1375.3"; tss_id "TSS1367"; gene_name "Fam13c";	3	Yes	Yes
chr10	Cufflinks	exon	70536366	70536485	.	+	.	gene_id "XLOC_001211"; transcript_id "TCONS_00001658"; exon_number "5"; oId "CUFF.1375.3"; tss_id "TSS1367"; gene_name "Fam13c";	3	Yes	Yes
chr10	Cufflinks	exon	70451068	70451228	.	+	.	gene_id "XLOC_001211"; transcript_id "TCONS_00001656"; exon_number "1"; oId "CUFF.1375.1"; tss_id "TSS1367"; gene_name "Fam13c";	2	Yes	Yes
chr10	Cufflinks	exon	70477154	70477272	.	+	.	gene_id "XLOC_001211"; transcript_id "TCONS_00001656"; exon_number "2"; oId "CUFF.1375.1"; tss_id "TSS1367"; gene_name "Fam13c";	2	Yes	Yes
chr10	Cufflinks	exon	70534684	70534894	.	+	.	gene_id "XLOC_001211"; transcript_id "TCONS_00001656"; exon_number "3"; oId "CUFF.1375.1"; tss_id "TSS1367"; gene_name "Fam13c";	2	Yes	Yes
chr10	Cufflinks	exon	70536366	70536485	.	+	.	gene_id "XLOC_001211"; transcript_id "TCONS_00001656"; exon_number "4"; oId "CUFF.1375.1"; tss_id "TSS1367"; gene_name "Fam13c";	2	Yes	Yes
chr10	Cufflinks	exon	70451126	70451228	.	+	.	gene_id "XLOC_001211"; transcript_id "TCONS_00001659"; exon_number "1"; oId "CUFF.1375.4"; tss_id "TSS1367"; gene_name "Fam13c";	2	Yes	Yes
chr10	Cufflinks	exon	70477154	70477272	.	+	.	gene_id "XLOC_001211"; transcript_id "TCONS_00001659"; exon_number "2"; oId "CUFF.1375.4"; tss_id "TSS1367"; gene_name "Fam13c";	2	Yes	Yes
chr10	Cufflinks	exon	70520778	70520925	.	+	.	gene_id "XLOC_001211"; transcript_id "TCONS_00001659"; exon_number "3"; oId "CUFF.1375.4"; tss_id "TSS1367"; gene_name "Fam13c";	2	Yes	Yes
chr10	Cufflinks	exon	70534684	70534894	.	+	.	gene_id "XLOC_001211"; transcript_id "TCONS_00001659"; exon_number "4"; oId "CUFF.1375.4"; tss_id "TSS1367"; gene_name "Fam13c";	2	Yes	Yes
chr10	Cufflinks	exon	70536366	70536485	.	+	.	gene_id "XLOC_001211"; transcript_id "TCONS_00001659"; exon_number "5"; oId "CUFF.1375.4"; tss_id "TSS1367"; gene_name "Fam13c";	2	Yes	Yes
chr10	Cufflinks	exon	71425917	71426036	.	+	.	gene_id "XLOC_001219"; transcript_id "TCONS_00001670"; exon_number "1"; oId "CUFF.1388.2"; tss_id "TSS1376"; gene_name "Ipmk";	3	No	No
chr10	Cufflinks	exon	71432891	71433531	.	+	.	gene_id "XLOC_001219"; transcript_id "TCONS_00001670"; exon_number "2"; oId "CUFF.1388.2"; tss_id "TSS1376"; gene_name "Ipmk";	3	No	No
chr10	Cufflinks	exon	75343616	75343736	.	+	.	gene_id "XLOC_001225"; transcript_id "TCONS_00001678"; exon_number "1"; oId "CUFF.1394.1"; tss_id "TSS1382"; gene_name "Gm5779";	2	No	No
chr10	Cufflinks	exon	75346265	75346343	.	+	.	gene_id "XLOC_001225"; transcript_id "TCONS_00001678"; exon_number "2"; oId "CUFF.1394.1"; tss_id "TSS1382"; gene_name "Gm5779";	2	No	No
chr10	Cufflinks	exon	75346716	75346794	.	+	.	gene_id "XLOC_001225"; transcript_id "TCONS_00001678"; exon_number "3"; oId "CUFF.1394.1"; tss_id "TSS1382"; gene_name "Gm5779";	2	No	No
chr10	Cufflinks	exon	75351322	75351401	.	+	.	gene_id "XLOC_001225"; transcript_id "TCONS_00001678"; exon_number "4"; oId "CUFF.1394.1"; tss_id "TSS1382"; gene_name "Gm5779";	2	No	No
chr10	Cufflinks	exon	75351917	75353029	.	+	.	gene_id "XLOC_001225"; transcript_id "TCONS_00001678"; exon_number "5"; oId "CUFF.1394.1"; tss_id "TSS1382"; gene_name "Gm5779";	2	No	No
chr10	Cufflinks	exon	75993799	75993932	.	+	.	gene_id "XLOC_001234"; transcript_id "TCONS_00001688"; exon_number "1"; oId "CUFF.1415.1"; tss_id "TSS1391"; gene_name "Gm5134";	3	Yes	Yes
chr10	Cufflinks	exon	75995780	75995930	.	+	.	gene_id "XLOC_001234"; transcript_id "TCONS_00001688"; exon_number "2"; oId "CUFF.1415.1"; tss_id "TSS1391"; gene_name "Gm5134";	3	Yes	Yes
chr10	Cufflinks	exon	76000389	76000557	.	+	.	gene_id "XLOC_001234"; transcript_id "TCONS_00001688"; exon_number "3"; oId "CUFF.1415.1"; tss_id "TSS1391"; gene_name "Gm5134";	3	Yes	Yes
chr10	Cufflinks	exon	76004695	76004910	.	+	.	gene_id "XLOC_001234"; transcript_id "TCONS_00001688"; exon_number "4"; oId "CUFF.1415.1"; tss_id "TSS1391"; gene_name "Gm5134";	3	Yes	Yes
chr10	Cufflinks	exon	76005990	76006092	.	+	.	gene_id "XLOC_001234"; transcript_id "TCONS_00001688"; exon_number "5"; oId "CUFF.1415.1"; tss_id "TSS1391"; gene_name "Gm5134";	3	Yes	Yes
chr10	Cufflinks	exon	76008502	76009587	.	+	.	gene_id "XLOC_001234"; transcript_id "TCONS_00001688"; exon_number "6"; oId "CUFF.1415.1"; tss_id "TSS1391"; gene_name "Gm5134";	3	Yes	Yes
chr10	Cufflinks	exon	80227812	80228673	.	+	.	gene_id "XLOC_001271"; transcript_id "TCONS_00001743"; exon_number "1"; oId "CUFF.1481.3"; tss_id "TSS1435"; gene_name "Mum1";	2	Yes	Yes
chr10	Cufflinks	exon	80240850	80241200	.	+	.	gene_id "XLOC_001271"; transcript_id "TCONS_00001744"; exon_number "1"; oId "CUFF.1481.4"; tss_id "TSS1436"; gene_name "Mum1";	2	Yes	Yes
chr10	Cufflinks	exon	80241827	80241885	.	+	.	gene_id "XLOC_001271"; transcript_id "TCONS_00001744"; exon_number "2"; oId "CUFF.1481.4"; tss_id "TSS1436"; gene_name "Mum1";	2	Yes	Yes
chr10	Cufflinks	exon	80243586	80243900	.	+	.	gene_id "XLOC_001271"; transcript_id "TCONS_00001744"; exon_number "3"; oId "CUFF.1481.4"; tss_id "TSS1436"; gene_name "Mum1";	2	Yes	Yes
chr10	Cufflinks	exon	80638576	80638628	.	+	.	gene_id "XLOC_001277"; transcript_id "TCONS_00001760"; exon_number "1"; oId "CUFF.1496.2"; tss_id "TSS1444"; gene_name "Csnk1g2";	3	Yes	Yes
chr10	Cufflinks	exon	80638706	80638724	.	+	.	gene_id "XLOC_001277"; transcript_id "TCONS_00001760"; exon_number "2"; oId "CUFF.1496.2"; tss_id "TSS1444"; gene_name "Csnk1g2";	3	Yes	Yes
chr10	Cufflinks	exon	80639622	80639663	.	+	.	gene_id "XLOC_001277"; transcript_id "TCONS_00001760"; exon_number "3"; oId "CUFF.1496.2"; tss_id "TSS1444"; gene_name "Csnk1g2";	3	Yes	Yes
chr10	Cufflinks	exon	80639768	80639874	.	+	.	gene_id "XLOC_001277"; transcript_id "TCONS_00001760"; exon_number "4"; oId "CUFF.1496.2"; tss_id "TSS1444"; gene_name "Csnk1g2";	3	Yes	Yes
chr10	Cufflinks	exon	80640022	80640712	.	+	.	gene_id "XLOC_001277"; transcript_id "TCONS_00001760"; exon_number "5"; oId "CUFF.1496.2"; tss_id "TSS1444"; gene_name "Csnk1g2";	3	Yes	Yes
chr10	Cufflinks	exon	82732610	82732676	.	+	.	gene_id "XLOC_001299"; transcript_id "TCONS_00001787"; exon_number "1"; oId "CUFF.1537.1"; tss_id "TSS1468"; gene_name "Hcfc2";	3	No	No
chr10	Cufflinks	exon	82733902	82733917	.	+	.	gene_id "XLOC_001299"; transcript_id "TCONS_00001787"; exon_number "2"; oId "CUFF.1537.1"; tss_id "TSS1468"; gene_name "Hcfc2";	3	No	No
chr10	Cufflinks	exon	82734350	82734481	.	+	.	gene_id "XLOC_001299"; transcript_id "TCONS_00001787"; exon_number "3"; oId "CUFF.1537.1"; tss_id "TSS1468"; gene_name "Hcfc2";	3	No	No
chr10	Cufflinks	exon	82738279	82738464	.	+	.	gene_id "XLOC_001299"; transcript_id "TCONS_00001787"; exon_number "4"; oId "CUFF.1537.1"; tss_id "TSS1468"; gene_name "Hcfc2";	3	No	No
chr10	Cufflinks	exon	82738980	82739473	.	+	.	gene_id "XLOC_001299"; transcript_id "TCONS_00001787"; exon_number "5"; oId "CUFF.1537.1"; tss_id "TSS1468"; gene_name "Hcfc2";	3	No	No
chr10	Cufflinks	exon	88244927	88245031	.	+	.	gene_id "XLOC_001319"; transcript_id "TCONS_00001810"; exon_number "1"; oId "CUFF.1571.2"; tss_id "TSS1489"; gene_name "Washc3";	2	Yes	Yes
chr10	Cufflinks	exon	88245756	88246007	.	+	.	gene_id "XLOC_001319"; transcript_id "TCONS_00001810"; exon_number "2"; oId "CUFF.1571.2"; tss_id "TSS1489"; gene_name "Washc3";	2	Yes	Yes
chr10	Cufflinks	exon	90680851	90680919	.	+	.	gene_id "XLOC_001327"; transcript_id "TCONS_00001818"; exon_number "1"; oId "CUFF.1588.1"; tss_id "TSS1497"; gene_name "Anks1b";	2	No	No
chr10	Cufflinks	exon	90687483	90687597	.	+	.	gene_id "XLOC_001327"; transcript_id "TCONS_00001818"; exon_number "2"; oId "CUFF.1588.1"; tss_id "TSS1497"; gene_name "Anks1b";	2	No	No
chr10	Cufflinks	exon	90689244	90689559	.	+	.	gene_id "XLOC_001327"; transcript_id "TCONS_00001818"; exon_number "3"; oId "CUFF.1588.1"; tss_id "TSS1497"; gene_name "Anks1b";	2	No	No
chr10	Cufflinks	exon	98954439	98954828	.	+	.	gene_id "XLOC_001351"; transcript_id "TCONS_00001847"; exon_number "1"; oId "CUFF.1632.3"; tss_id "TSS1524"; gene_name "Atp2b1";	2	No	No
chr10	Cufflinks	exon	98968694	98969124	.	+	.	gene_id "XLOC_001351"; transcript_id "TCONS_00001847"; exon_number "2"; oId "CUFF.1632.3"; tss_id "TSS1524"; gene_name "Atp2b1";	2	No	No
chr10	Cufflinks	exon	98979704	98979901	.	+	.	gene_id "XLOC_001351"; transcript_id "TCONS_00001847"; exon_number "3"; oId "CUFF.1632.3"; tss_id "TSS1524"; gene_name "Atp2b1";	2	No	No
chr10	Cufflinks	exon	98986891	98987145	.	+	.	gene_id "XLOC_001351"; transcript_id "TCONS_00001847"; exon_number "4"; oId "CUFF.1632.3"; tss_id "TSS1524"; gene_name "Atp2b1";	2	No	No
chr10	Cufflinks	exon	98987241	98987366	.	+	.	gene_id "XLOC_001351"; transcript_id "TCONS_00001847"; exon_number "5"; oId "CUFF.1632.3"; tss_id "TSS1524"; gene_name "Atp2b1";	2	No	No
chr10	Cufflinks	exon	98991062	98991193	.	+	.	gene_id "XLOC_001351"; transcript_id "TCONS_00001847"; exon_number "6"; oId "CUFF.1632.3"; tss_id "TSS1524"; gene_name "Atp2b1";	2	No	No
chr10	Cufflinks	exon	99394096	99394174	.	+	.	gene_id "XLOC_001355"; transcript_id "TCONS_00001851"; exon_number "1"; oId "CUFF.1638.1"; tss_id "TSS1528"; gene_name "B530045E10Rik";	3	Yes	No
chr10	Cufflinks	exon	99402814	99402880	.	+	.	gene_id "XLOC_001355"; transcript_id "TCONS_00001851"; exon_number "2"; oId "CUFF.1638.1"; tss_id "TSS1528"; gene_name "B530045E10Rik";	3	Yes	No
chr10	Cufflinks	exon	99412607	99412626	.	+	.	gene_id "XLOC_001355"; transcript_id "TCONS_00001851"; exon_number "3"; oId "CUFF.1638.1"; tss_id "TSS1528"; gene_name "B530045E10Rik";	3	Yes	No
chr10	Cufflinks	exon	102367914	102368024	.	+	.	gene_id "XLOC_001358"; transcript_id "TCONS_00001854"; exon_number "1"; oId "CUFF.1645.1"; tss_id "TSS1531"; gene_name "Mgat4c";	3	No	Yes
chr10	Cufflinks	exon	102378152	102378304	.	+	.	gene_id "XLOC_001358"; transcript_id "TCONS_00001854"; exon_number "2"; oId "CUFF.1645.1"; tss_id "TSS1531"; gene_name "Mgat4c";	3	No	Yes
chr10	Cufflinks	exon	102385006	102385153	.	+	.	gene_id "XLOC_001358"; transcript_id "TCONS_00001854"; exon_number "3"; oId "CUFF.1645.1"; tss_id "TSS1531"; gene_name "Mgat4c";	3	No	Yes
chr10	Cufflinks	exon	102388222	102388255	.	+	.	gene_id "XLOC_001358"; transcript_id "TCONS_00001854"; exon_number "4"; oId "CUFF.1645.1"; tss_id "TSS1531"; gene_name "Mgat4c";	3	No	Yes
chr10	Cufflinks	exon	108188364	108188523	.	+	.	gene_id "XLOC_001365"; transcript_id "TCONS_00001864"; exon_number "1"; oId "CUFF.1654.2"; tss_id "TSS1541"; gene_name "Ppp1r12a";	2	No	No
chr10	Cufflinks	exon	108198833	108198963	.	+	.	gene_id "XLOC_001365"; transcript_id "TCONS_00001864"; exon_number "2"; oId "CUFF.1654.2"; tss_id "TSS1541"; gene_name "Ppp1r12a";	2	No	No
chr10	Cufflinks	exon	108214388	108214506	.	+	.	gene_id "XLOC_001365"; transcript_id "TCONS_00001864"; exon_number "3"; oId "CUFF.1654.2"; tss_id "TSS1541"; gene_name "Ppp1r12a";	2	No	No
chr10	Cufflinks	exon	108230437	108230596	.	+	.	gene_id "XLOC_001365"; transcript_id "TCONS_00001864"; exon_number "4"; oId "CUFF.1654.2"; tss_id "TSS1541"; gene_name "Ppp1r12a";	2	No	No
chr10	Cufflinks	exon	108233999	108234143	.	+	.	gene_id "XLOC_001365"; transcript_id "TCONS_00001864"; exon_number "5"; oId "CUFF.1654.2"; tss_id "TSS1541"; gene_name "Ppp1r12a";	2	No	No
chr10	Cufflinks	exon	108240105	108240179	.	+	.	gene_id "XLOC_001365"; transcript_id "TCONS_00001864"; exon_number "6"; oId "CUFF.1654.2"; tss_id "TSS1541"; gene_name "Ppp1r12a";	2	No	No
chr10	Cufflinks	exon	108240779	108240867	.	+	.	gene_id "XLOC_001365"; transcript_id "TCONS_00001864"; exon_number "7"; oId "CUFF.1654.2"; tss_id "TSS1541"; gene_name "Ppp1r12a";	2	No	No
chr10	Cufflinks	exon	108241121	108241278	.	+	.	gene_id "XLOC_001365"; transcript_id "TCONS_00001864"; exon_number "8"; oId "CUFF.1654.2"; tss_id "TSS1541"; gene_name "Ppp1r12a";	2	No	No
chr10	Cufflinks	exon	108243006	108243130	.	+	.	gene_id "XLOC_001365"; transcript_id "TCONS_00001864"; exon_number "9"; oId "CUFF.1654.2"; tss_id "TSS1541"; gene_name "Ppp1r12a";	2	No	No
chr10	Cufflinks	exon	108249435	108249650	.	+	.	gene_id "XLOC_001365"; transcript_id "TCONS_00001864"; exon_number "10"; oId "CUFF.1654.2"; tss_id "TSS1541"; gene_name "Ppp1r12a";	2	No	No
chr10	Cufflinks	exon	108250914	108251008	.	+	.	gene_id "XLOC_001365"; transcript_id "TCONS_00001864"; exon_number "11"; oId "CUFF.1654.2"; tss_id "TSS1541"; gene_name "Ppp1r12a";	2	No	No
chr10	Cufflinks	exon	108251840	108251944	.	+	.	gene_id "XLOC_001365"; transcript_id "TCONS_00001864"; exon_number "12"; oId "CUFF.1654.2"; tss_id "TSS1541"; gene_name "Ppp1r12a";	2	No	No
chr10	Cufflinks	exon	108252757	108252924	.	+	.	gene_id "XLOC_001365"; transcript_id "TCONS_00001864"; exon_number "13"; oId "CUFF.1654.2"; tss_id "TSS1541"; gene_name "Ppp1r12a";	2	No	No
chr10	Cufflinks	exon	108253325	108253495	.	+	.	gene_id "XLOC_001365"; transcript_id "TCONS_00001864"; exon_number "14"; oId "CUFF.1654.2"; tss_id "TSS1541"; gene_name "Ppp1r12a";	2	No	No
chr10	Cufflinks	exon	108259756	108259846	.	+	.	gene_id "XLOC_001365"; transcript_id "TCONS_00001864"; exon_number "15"; oId "CUFF.1654.2"; tss_id "TSS1541"; gene_name "Ppp1r12a";	2	No	No
chr10	Cufflinks	exon	108260836	108260922	.	+	.	gene_id "XLOC_001365"; transcript_id "TCONS_00001864"; exon_number "16"; oId "CUFF.1654.2"; tss_id "TSS1541"; gene_name "Ppp1r12a";	2	No	No
chr10	Cufflinks	exon	115430773	115430819	.	+	.	gene_id "XLOC_001380"; transcript_id "TCONS_00001886"; exon_number "1"; oId "CUFF.1685.1"; tss_id "TSS1558"; gene_name "Zfc3h1";	2	No	Yes
chr10	Cufflinks	exon	115431403	115431442	.	+	.	gene_id "XLOC_001380"; transcript_id "TCONS_00001886"; exon_number "2"; oId "CUFF.1685.1"; tss_id "TSS1558"; gene_name "Zfc3h1";	2	No	Yes
chr10	Cufflinks	exon	115431703	115431765	.	+	.	gene_id "XLOC_001380"; transcript_id "TCONS_00001886"; exon_number "3"; oId "CUFF.1685.1"; tss_id "TSS1558"; gene_name "Zfc3h1";	2	No	Yes
chr10	Cufflinks	exon	115431896	115432771	.	+	.	gene_id "XLOC_001380"; transcript_id "TCONS_00001886"; exon_number "4"; oId "CUFF.1685.1"; tss_id "TSS1558"; gene_name "Zfc3h1";	2	No	Yes
chr10	Cufflinks	exon	116380571	116380680	.	+	.	gene_id "XLOC_001383"; transcript_id "TCONS_00001889"; exon_number "1"; oId "CUFF.1690.1"; tss_id "TSS1561"; gene_name "Ptprb";	2	No	No
chr10	Cufflinks	exon	116380832	116380952	.	+	.	gene_id "XLOC_001383"; transcript_id "TCONS_00001889"; exon_number "2"; oId "CUFF.1690.1"; tss_id "TSS1561"; gene_name "Ptprb";	2	No	No
chr10	Cufflinks	exon	116383853	116383924	.	+	.	gene_id "XLOC_001383"; transcript_id "TCONS_00001889"; exon_number "3"; oId "CUFF.1690.1"; tss_id "TSS1561"; gene_name "Ptprb";	2	No	No
chr10	Cufflinks	exon	127398866	127399860	.	+	.	gene_id "XLOC_001413"; transcript_id "TCONS_00001926"; exon_number "1"; oId "CUFF.1769.3"; tss_id "TSS1593"; gene_name "R3hdm2";	3	Yes	No
chr10	Cufflinks	exon	127400126	127400193	.	+	.	gene_id "XLOC_001413"; transcript_id "TCONS_00001926"; exon_number "2"; oId "CUFF.1769.3"; tss_id "TSS1593"; gene_name "R3hdm2";	3	Yes	No
chr10	Cufflinks	exon	127444276	127444409	.	+	.	gene_id "XLOC_001413"; transcript_id "TCONS_00001926"; exon_number "3"; oId "CUFF.1769.3"; tss_id "TSS1593"; gene_name "R3hdm2";	3	Yes	No
chr10	Cufflinks	exon	127398866	127399459	.	+	.	gene_id "XLOC_001413"; transcript_id "TCONS_00001927"; exon_number "1"; oId "CUFF.1769.2"; tss_id "TSS1593"; gene_name "R3hdm2";	2	Yes	No
chr10	Cufflinks	exon	127400126	127400193	.	+	.	gene_id "XLOC_001413"; transcript_id "TCONS_00001927"; exon_number "2"; oId "CUFF.1769.2"; tss_id "TSS1593"; gene_name "R3hdm2";	2	Yes	No
chr10	Cufflinks	exon	127444276	127444475	.	+	.	gene_id "XLOC_001413"; transcript_id "TCONS_00001927"; exon_number "3"; oId "CUFF.1769.2"; tss_id "TSS1593"; gene_name "R3hdm2";	2	Yes	No
chr10	Cufflinks	exon	127451992	127452033	.	+	.	gene_id "XLOC_001413"; transcript_id "TCONS_00001927"; exon_number "4"; oId "CUFF.1769.2"; tss_id "TSS1593"; gene_name "R3hdm2";	2	Yes	No
chr10	Cufflinks	exon	127452692	127452778	.	+	.	gene_id "XLOC_001413"; transcript_id "TCONS_00001927"; exon_number "5"; oId "CUFF.1769.2"; tss_id "TSS1593"; gene_name "R3hdm2";	2	Yes	No
chr10	Cufflinks	exon	127454630	127454685	.	+	.	gene_id "XLOC_001413"; transcript_id "TCONS_00001927"; exon_number "6"; oId "CUFF.1769.2"; tss_id "TSS1593"; gene_name "R3hdm2";	2	Yes	No
chr10	Cufflinks	exon	127728619	127728756	.	+	.	gene_id "XLOC_001420"; transcript_id "TCONS_00001937"; exon_number "1"; oId "CUFF.1778.2"; tss_id "TSS1601"; gene_name "Tac2";	8	No	Yes
chr10	Cufflinks	exon	127729114	127729167	.	+	.	gene_id "XLOC_001420"; transcript_id "TCONS_00001937"; exon_number "2"; oId "CUFF.1778.2"; tss_id "TSS1601"; gene_name "Tac2";	8	No	Yes
chr10	Cufflinks	exon	127729476	127729549	.	+	.	gene_id "XLOC_001420"; transcript_id "TCONS_00001937"; exon_number "3"; oId "CUFF.1778.2"; tss_id "TSS1601"; gene_name "Tac2";	8	No	Yes
chr10	Cufflinks	exon	127731549	127731767	.	+	.	gene_id "XLOC_001420"; transcript_id "TCONS_00001937"; exon_number "4"; oId "CUFF.1778.2"; tss_id "TSS1601"; gene_name "Tac2";	8	No	Yes
chr10	Cufflinks	exon	128114345	128114783	.	+	.	gene_id "XLOC_001426"; transcript_id "TCONS_00001946"; exon_number "1"; oId "CUFF.1787.1"; tss_id "TSS1608"; gene_name "Baz2a";	2	Yes	Yes
chr10	Cufflinks	exon	128115025	128115085	.	+	.	gene_id "XLOC_001426"; transcript_id "TCONS_00001946"; exon_number "2"; oId "CUFF.1787.1"; tss_id "TSS1608"; gene_name "Baz2a";	2	Yes	Yes
chr10	Cufflinks	exon	128116061	128116169	.	+	.	gene_id "XLOC_001426"; transcript_id "TCONS_00001946"; exon_number "3"; oId "CUFF.1787.1"; tss_id "TSS1608"; gene_name "Baz2a";	2	Yes	Yes
chr10	Cufflinks	exon	128116306	128116407	.	+	.	gene_id "XLOC_001426"; transcript_id "TCONS_00001946"; exon_number "4"; oId "CUFF.1787.1"; tss_id "TSS1608"; gene_name "Baz2a";	2	Yes	Yes
chr10	Cufflinks	exon	128116547	128116757	.	+	.	gene_id "XLOC_001426"; transcript_id "TCONS_00001946"; exon_number "5"; oId "CUFF.1787.1"; tss_id "TSS1608"; gene_name "Baz2a";	2	Yes	Yes
chr10	Cufflinks	exon	128118555	128118655	.	+	.	gene_id "XLOC_001426"; transcript_id "TCONS_00001946"; exon_number "6"; oId "CUFF.1787.1"; tss_id "TSS1608"; gene_name "Baz2a";	2	Yes	Yes
chr10	Cufflinks	exon	128118954	128119020	.	+	.	gene_id "XLOC_001426"; transcript_id "TCONS_00001946"; exon_number "7"; oId "CUFF.1787.1"; tss_id "TSS1608"; gene_name "Baz2a";	2	Yes	Yes
chr10	Cufflinks	exon	128119270	128119325	.	+	.	gene_id "XLOC_001426"; transcript_id "TCONS_00001946"; exon_number "8"; oId "CUFF.1787.1"; tss_id "TSS1608"; gene_name "Baz2a";	2	Yes	Yes
chr10	Cufflinks	exon	128501898	128501983	.	+	.	gene_id "XLOC_001439"; transcript_id "TCONS_00001959"; exon_number "1"; oId "CUFF.1809.1"; tss_id "TSS1621"; gene_name "A430046D13Rik";	5	Yes	No
chr10	Cufflinks	exon	128502409	128502964	.	+	.	gene_id "XLOC_001439"; transcript_id "TCONS_00001959"; exon_number "2"; oId "CUFF.1809.1"; tss_id "TSS1621"; gene_name "A430046D13Rik";	5	Yes	No
chr10	Cufflinks	exon	128810834	128811036	.	+	.	gene_id "XLOC_001442"; transcript_id "TCONS_00001963"; exon_number "1"; oId "CUFF.1824.2"; tss_id "TSS1625"; gene_name "Dnajc14";	4	No	No
chr10	Cufflinks	exon	128814038	128814144	.	+	.	gene_id "XLOC_001442"; transcript_id "TCONS_00001963"; exon_number "2"; oId "CUFF.1824.2"; tss_id "TSS1625"; gene_name "Dnajc14";	4	No	No
chr10	Cufflinks	exon	128814566	128814685	.	+	.	gene_id "XLOC_001442"; transcript_id "TCONS_00001963"; exon_number "3"; oId "CUFF.1824.2"; tss_id "TSS1625"; gene_name "Dnajc14";	4	No	No
chr10	Cufflinks	exon	128816712	128816872	.	+	.	gene_id "XLOC_001442"; transcript_id "TCONS_00001963"; exon_number "4"; oId "CUFF.1824.2"; tss_id "TSS1625"; gene_name "Dnajc14";	4	No	No
chr10	Cufflinks	exon	128816958	128817060	.	+	.	gene_id "XLOC_001442"; transcript_id "TCONS_00001963"; exon_number "5"; oId "CUFF.1824.2"; tss_id "TSS1625"; gene_name "Dnajc14";	4	No	No
chr10	Cufflinks	exon	128817201	128818151	.	+	.	gene_id "XLOC_001442"; transcript_id "TCONS_00001963"; exon_number "6"; oId "CUFF.1824.2"; tss_id "TSS1625"; gene_name "Dnajc14";	4	No	No
chr10	Cufflinks	exon	128812403	128812527	.	+	.	gene_id "XLOC_001442"; transcript_id "TCONS_00001964"; exon_number "1"; oId "CUFF.1824.3"; tss_id "TSS1626"; gene_name "Dnajc14";	2	No	No
chr10	Cufflinks	exon	128814038	128814144	.	+	.	gene_id "XLOC_001442"; transcript_id "TCONS_00001964"; exon_number "2"; oId "CUFF.1824.3"; tss_id "TSS1626"; gene_name "Dnajc14";	2	No	No
chr10	Cufflinks	exon	128814566	128814685	.	+	.	gene_id "XLOC_001442"; transcript_id "TCONS_00001964"; exon_number "3"; oId "CUFF.1824.3"; tss_id "TSS1626"; gene_name "Dnajc14";	2	No	No
chr10	Cufflinks	exon	128816712	128816872	.	+	.	gene_id "XLOC_001442"; transcript_id "TCONS_00001964"; exon_number "4"; oId "CUFF.1824.3"; tss_id "TSS1626"; gene_name "Dnajc14";	2	No	No
chr10	Cufflinks	exon	128816958	128817060	.	+	.	gene_id "XLOC_001442"; transcript_id "TCONS_00001964"; exon_number "5"; oId "CUFF.1824.3"; tss_id "TSS1626"; gene_name "Dnajc14";	2	No	No
chr10	Cufflinks	exon	128817201	128818151	.	+	.	gene_id "XLOC_001442"; transcript_id "TCONS_00001964"; exon_number "6"; oId "CUFF.1824.3"; tss_id "TSS1626"; gene_name "Dnajc14";	2	No	No
chr10	Cufflinks	exon	8786378	8786434	.	-	.	gene_id "XLOC_001462"; transcript_id "TCONS_00002003"; exon_number "1"; oId "CUFF.1103.2"; tss_id "TSS1654"; gene_name "Sash1";	2	Yes	Yes
chr10	Cufflinks	exon	8789561	8789601	.	-	.	gene_id "XLOC_001462"; transcript_id "TCONS_00002003"; exon_number "2"; oId "CUFF.1103.2"; tss_id "TSS1654"; gene_name "Sash1";	2	Yes	Yes
chr10	Cufflinks	exon	8801915	8802222	.	-	.	gene_id "XLOC_001462"; transcript_id "TCONS_00002003"; exon_number "3"; oId "CUFF.1103.2"; tss_id "TSS1654"; gene_name "Sash1";	2	Yes	Yes
chr10	Cufflinks	exon	8786378	8786434	.	-	.	gene_id "XLOC_001462"; transcript_id "TCONS_00002004"; exon_number "1"; oId "CUFF.1103.1"; tss_id "TSS1655"; gene_name "Sash1";	3	Yes	Yes
chr10	Cufflinks	exon	8789561	8789601	.	-	.	gene_id "XLOC_001462"; transcript_id "TCONS_00002004"; exon_number "2"; oId "CUFF.1103.1"; tss_id "TSS1655"; gene_name "Sash1";	3	Yes	Yes
chr10	Cufflinks	exon	8802659	8803396	.	-	.	gene_id "XLOC_001462"; transcript_id "TCONS_00002004"; exon_number "3"; oId "CUFF.1103.1"; tss_id "TSS1655"; gene_name "Sash1";	3	Yes	Yes
chr10	Cufflinks	exon	13647075	13647706	.	-	.	gene_id "XLOC_001473"; transcript_id "TCONS_00002016"; exon_number "1"; oId "CUFF.1123.1"; tss_id "TSS1666"; gene_name "Aig1";	3	No	Yes
chr10	Cufflinks	exon	13690524	13690639	.	-	.	gene_id "XLOC_001473"; transcript_id "TCONS_00002016"; exon_number "2"; oId "CUFF.1123.1"; tss_id "TSS1666"; gene_name "Aig1";	3	No	Yes
chr10	Cufflinks	exon	13692246	13692378	.	-	.	gene_id "XLOC_001473"; transcript_id "TCONS_00002016"; exon_number "3"; oId "CUFF.1123.1"; tss_id "TSS1666"; gene_name "Aig1";	3	No	Yes
chr10	Cufflinks	exon	13647075	13647706	.	-	.	gene_id "XLOC_001473"; transcript_id "TCONS_00002017"; exon_number "1"; oId "CUFF.1123.2"; tss_id "TSS1666"; gene_name "Aig1";	3	No	Yes
chr10	Cufflinks	exon	13653586	13653749	.	-	.	gene_id "XLOC_001473"; transcript_id "TCONS_00002017"; exon_number "2"; oId "CUFF.1123.2"; tss_id "TSS1666"; gene_name "Aig1";	3	No	Yes
chr10	Cufflinks	exon	13690524	13690639	.	-	.	gene_id "XLOC_001473"; transcript_id "TCONS_00002017"; exon_number "3"; oId "CUFF.1123.2"; tss_id "TSS1666"; gene_name "Aig1";	3	No	Yes
chr10	Cufflinks	exon	13692246	13692379	.	-	.	gene_id "XLOC_001473"; transcript_id "TCONS_00002017"; exon_number "4"; oId "CUFF.1123.2"; tss_id "TSS1666"; gene_name "Aig1";	3	No	Yes
chr10	Cufflinks	exon	13652492	13653011	.	-	.	gene_id "XLOC_001473"; transcript_id "TCONS_00002018"; exon_number "1"; oId "CUFF.1123.3"; tss_id "TSS1666"; gene_name "Aig1";	7	No	Yes
chr10	Cufflinks	exon	13653586	13653749	.	-	.	gene_id "XLOC_001473"; transcript_id "TCONS_00002018"; exon_number "2"; oId "CUFF.1123.3"; tss_id "TSS1666"; gene_name "Aig1";	7	No	Yes
chr10	Cufflinks	exon	13690524	13690639	.	-	.	gene_id "XLOC_001473"; transcript_id "TCONS_00002018"; exon_number "3"; oId "CUFF.1123.3"; tss_id "TSS1666"; gene_name "Aig1";	7	No	Yes
chr10	Cufflinks	exon	13692246	13692379	.	-	.	gene_id "XLOC_001473"; transcript_id "TCONS_00002018"; exon_number "4"; oId "CUFF.1123.3"; tss_id "TSS1666"; gene_name "Aig1";	7	No	Yes
chr10	Cufflinks	exon	23785184	23785273	.	-	.	gene_id "XLOC_001488"; transcript_id "TCONS_00002038"; exon_number "1"; oId "CUFF.1158.2"; tss_id "TSS1683"; gene_name "Rps12";	4	Yes	No
chr10	Cufflinks	exon	23785576	23785677	.	-	.	gene_id "XLOC_001488"; transcript_id "TCONS_00002038"; exon_number "2"; oId "CUFF.1158.2"; tss_id "TSS1683"; gene_name "Rps12";	4	Yes	No
chr10	Cufflinks	exon	23785902	23786004	.	-	.	gene_id "XLOC_001488"; transcript_id "TCONS_00002038"; exon_number "3"; oId "CUFF.1158.2"; tss_id "TSS1683"; gene_name "Rps12";	4	Yes	No
chr10	Cufflinks	exon	23786764	23786880	.	-	.	gene_id "XLOC_001488"; transcript_id "TCONS_00002038"; exon_number "4"; oId "CUFF.1158.2"; tss_id "TSS1683"; gene_name "Rps12";	4	Yes	No
chr10	Cufflinks	exon	23786994	23787044	.	-	.	gene_id "XLOC_001488"; transcript_id "TCONS_00002038"; exon_number "5"; oId "CUFF.1158.2"; tss_id "TSS1683"; gene_name "Rps12";	4	Yes	No
chr10	Cufflinks	exon	23791294	23791372	.	-	.	gene_id "XLOC_001488"; transcript_id "TCONS_00002038"; exon_number "6"; oId "CUFF.1158.2"; tss_id "TSS1683"; gene_name "Rps12";	4	Yes	No
chr10	Cufflinks	exon	25283965	25284041	.	-	.	gene_id "XLOC_001495"; transcript_id "TCONS_00002049"; exon_number "1"; oId "CUFF.1169.5"; tss_id "TSS1693"; gene_name "Akap7";	3	Yes	Yes
chr10	Cufflinks	exon	25289599	25289730	.	-	.	gene_id "XLOC_001495"; transcript_id "TCONS_00002049"; exon_number "2"; oId "CUFF.1169.5"; tss_id "TSS1693"; gene_name "Akap7";	3	Yes	Yes
chr10	Cufflinks	exon	25299441	25299589	.	-	.	gene_id "XLOC_001495"; transcript_id "TCONS_00002049"; exon_number "3"; oId "CUFF.1169.5"; tss_id "TSS1693"; gene_name "Akap7";	3	Yes	Yes
chr10	Cufflinks	exon	27422356	27422714	.	-	.	gene_id "XLOC_001497"; transcript_id "TCONS_00002052"; exon_number "1"; oId "CUFF.1176.1"; tss_id "TSS1696"; gene_name "Lama2";	2	No	No
chr10	Cufflinks	exon	27459294	27459406	.	-	.	gene_id "XLOC_001497"; transcript_id "TCONS_00002052"; exon_number "2"; oId "CUFF.1176.1"; tss_id "TSS1696"; gene_name "Lama2";	2	No	No
chr10	Cufflinks	exon	27467204	27467374	.	-	.	gene_id "XLOC_001497"; transcript_id "TCONS_00002052"; exon_number "3"; oId "CUFF.1176.1"; tss_id "TSS1696"; gene_name "Lama2";	2	No	No
chr10	Cufflinks	exon	27616697	27616871	.	-	.	gene_id "XLOC_001497"; transcript_id "TCONS_00002052"; exon_number "4"; oId "CUFF.1176.1"; tss_id "TSS1696"; gene_name "Lama2";	2	No	No
chr10	Cufflinks	exon	27619723	27619755	.	-	.	gene_id "XLOC_001497"; transcript_id "TCONS_00002052"; exon_number "5"; oId "CUFF.1176.1"; tss_id "TSS1696"; gene_name "Lama2";	2	No	No
chr10	Cufflinks	exon	27620086	27620109	.	-	.	gene_id "XLOC_001497"; transcript_id "TCONS_00002052"; exon_number "6"; oId "CUFF.1176.1"; tss_id "TSS1696"; gene_name "Lama2";	2	No	No
chr10	Cufflinks	exon	34002484	34002567	.	-	.	gene_id "XLOC_001509"; transcript_id "TCONS_00002075"; exon_number "1"; oId "CUFF.1198.3"; tss_id "TSS1710"; gene_name "Rwdd1";	2	Yes	No
chr10	Cufflinks	exon	34008993	34009123	.	-	.	gene_id "XLOC_001509"; transcript_id "TCONS_00002075"; exon_number "2"; oId "CUFF.1198.3"; tss_id "TSS1710"; gene_name "Rwdd1";	2	Yes	No
chr10	Cufflinks	exon	34012072	34012137	.	-	.	gene_id "XLOC_001509"; transcript_id "TCONS_00002075"; exon_number "3"; oId "CUFF.1198.3"; tss_id "TSS1710"; gene_name "Rwdd1";	2	Yes	No
chr10	Cufflinks	exon	34016350	34016491	.	-	.	gene_id "XLOC_001509"; transcript_id "TCONS_00002075"; exon_number "4"; oId "CUFF.1198.3"; tss_id "TSS1710"; gene_name "Rwdd1";	2	Yes	No
chr10	Cufflinks	exon	38820536	38820704	.	-	.	gene_id "XLOC_001517"; transcript_id "TCONS_00002084"; exon_number "1"; oId "CUFF.1211.1"; tss_id "TSS1719"; gene_name "Rfpl4b";	2	No	No
chr10	Cufflinks	exon	38820802	38821603	.	-	.	gene_id "XLOC_001517"; transcript_id "TCONS_00002084"; exon_number "2"; oId "CUFF.1211.1"; tss_id "TSS1719"; gene_name "Rfpl4b";	2	No	No
chr10	Cufflinks	exon	38822891	38823052	.	-	.	gene_id "XLOC_001517"; transcript_id "TCONS_00002084"; exon_number "3"; oId "CUFF.1211.1"; tss_id "TSS1719"; gene_name "Rfpl4b";	2	No	No
chr10	Cufflinks	exon	39118803	39119034	.	-	.	gene_id "XLOC_001518"; transcript_id "TCONS_00002085"; exon_number "1"; oId "CUFF.1214.1"; tss_id "TSS1720"; gene_name "Fam229b";	14	No	No
chr10	Cufflinks	exon	39120258	39120396	.	-	.	gene_id "XLOC_001518"; transcript_id "TCONS_00002085"; exon_number "2"; oId "CUFF.1214.1"; tss_id "TSS1720"; gene_name "Fam229b";	14	No	No
chr10	Cufflinks	exon	39122177	39122335	.	-	.	gene_id "XLOC_001518"; transcript_id "TCONS_00002085"; exon_number "3"; oId "CUFF.1214.1"; tss_id "TSS1720"; gene_name "Fam229b";	14	No	No
chr10	Cufflinks	exon	39124393	39124532	.	-	.	gene_id "XLOC_001518"; transcript_id "TCONS_00002085"; exon_number "4"; oId "CUFF.1214.1"; tss_id "TSS1720"; gene_name "Fam229b";	14	No	No
chr10	Cufflinks	exon	40223246	40223920	.	-	.	gene_id "XLOC_001523"; transcript_id "TCONS_00002091"; exon_number "1"; oId "CUFF.1223.2"; tss_id "TSS1726"; gene_name "Rpf2";	3	No	No
chr10	Cufflinks	exon	40225297	40225441	.	-	.	gene_id "XLOC_001523"; transcript_id "TCONS_00002091"; exon_number "2"; oId "CUFF.1223.2"; tss_id "TSS1726"; gene_name "Rpf2";	3	No	No
chr10	Cufflinks	exon	40227559	40227661	.	-	.	gene_id "XLOC_001523"; transcript_id "TCONS_00002091"; exon_number "3"; oId "CUFF.1223.2"; tss_id "TSS1726"; gene_name "Rpf2";	3	No	No
chr10	Cufflinks	exon	40231482	40231613	.	-	.	gene_id "XLOC_001523"; transcript_id "TCONS_00002091"; exon_number "4"; oId "CUFF.1223.2"; tss_id "TSS1726"; gene_name "Rpf2";	3	No	No
chr10	Cufflinks	exon	41718845	41719907	.	-	.	gene_id "XLOC_001531"; transcript_id "TCONS_00002106"; exon_number "1"; oId "CUFF.1237.2"; tss_id "TSS1736"; gene_name "Cep57l1";	2	Yes	Yes
chr10	Cufflinks	exon	41721557	41721701	.	-	.	gene_id "XLOC_001531"; transcript_id "TCONS_00002106"; exon_number "2"; oId "CUFF.1237.2"; tss_id "TSS1736"; gene_name "Cep57l1";	2	Yes	Yes
chr10	Cufflinks	exon	41722884	41723005	.	-	.	gene_id "XLOC_001531"; transcript_id "TCONS_00002106"; exon_number "3"; oId "CUFF.1237.2"; tss_id "TSS1736"; gene_name "Cep57l1";	2	Yes	Yes
chr10	Cufflinks	exon	41723861	41723938	.	-	.	gene_id "XLOC_001531"; transcript_id "TCONS_00002106"; exon_number "4"; oId "CUFF.1237.2"; tss_id "TSS1736"; gene_name "Cep57l1";	2	Yes	Yes
chr10	Cufflinks	exon	41728628	41728714	.	-	.	gene_id "XLOC_001531"; transcript_id "TCONS_00002106"; exon_number "5"; oId "CUFF.1237.2"; tss_id "TSS1736"; gene_name "Cep57l1";	2	Yes	Yes
chr10	Cufflinks	exon	41729331	41729408	.	-	.	gene_id "XLOC_001531"; transcript_id "TCONS_00002106"; exon_number "6"; oId "CUFF.1237.2"; tss_id "TSS1736"; gene_name "Cep57l1";	2	Yes	Yes
chr10	Cufflinks	exon	41730999	41731115	.	-	.	gene_id "XLOC_001531"; transcript_id "TCONS_00002106"; exon_number "7"; oId "CUFF.1237.2"; tss_id "TSS1736"; gene_name "Cep57l1";	2	Yes	Yes
chr10	Cufflinks	exon	41740840	41740961	.	-	.	gene_id "XLOC_001531"; transcript_id "TCONS_00002106"; exon_number "8"; oId "CUFF.1237.2"; tss_id "TSS1736"; gene_name "Cep57l1";	2	Yes	Yes
chr10	Cufflinks	exon	41743042	41743221	.	-	.	gene_id "XLOC_001531"; transcript_id "TCONS_00002106"; exon_number "9"; oId "CUFF.1237.2"; tss_id "TSS1736"; gene_name "Cep57l1";	2	Yes	Yes
chr10	Cufflinks	exon	41745771	41745921	.	-	.	gene_id "XLOC_001531"; transcript_id "TCONS_00002106"; exon_number "10"; oId "CUFF.1237.2"; tss_id "TSS1736"; gene_name "Cep57l1";	2	Yes	Yes
chr10	Cufflinks	exon	41752012	41752269	.	-	.	gene_id "XLOC_001531"; transcript_id "TCONS_00002106"; exon_number "11"; oId "CUFF.1237.2"; tss_id "TSS1736"; gene_name "Cep57l1";	2	Yes	Yes
chr10	Cufflinks	exon	41718845	41719907	.	-	.	gene_id "XLOC_001531"; transcript_id "TCONS_00002107"; exon_number "1"; oId "CUFF.1237.1"; tss_id "TSS1736"; gene_name "Cep57l1";	2	Yes	Yes
chr10	Cufflinks	exon	41721557	41721701	.	-	.	gene_id "XLOC_001531"; transcript_id "TCONS_00002107"; exon_number "2"; oId "CUFF.1237.1"; tss_id "TSS1736"; gene_name "Cep57l1";	2	Yes	Yes
chr10	Cufflinks	exon	41722884	41723005	.	-	.	gene_id "XLOC_001531"; transcript_id "TCONS_00002107"; exon_number "3"; oId "CUFF.1237.1"; tss_id "TSS1736"; gene_name "Cep57l1";	2	Yes	Yes
chr10	Cufflinks	exon	41723861	41723938	.	-	.	gene_id "XLOC_001531"; transcript_id "TCONS_00002107"; exon_number "4"; oId "CUFF.1237.1"; tss_id "TSS1736"; gene_name "Cep57l1";	2	Yes	Yes
chr10	Cufflinks	exon	41729331	41729408	.	-	.	gene_id "XLOC_001531"; transcript_id "TCONS_00002107"; exon_number "5"; oId "CUFF.1237.1"; tss_id "TSS1736"; gene_name "Cep57l1";	2	Yes	Yes
chr10	Cufflinks	exon	41730999	41731115	.	-	.	gene_id "XLOC_001531"; transcript_id "TCONS_00002107"; exon_number "6"; oId "CUFF.1237.1"; tss_id "TSS1736"; gene_name "Cep57l1";	2	Yes	Yes
chr10	Cufflinks	exon	41740840	41740961	.	-	.	gene_id "XLOC_001531"; transcript_id "TCONS_00002107"; exon_number "7"; oId "CUFF.1237.1"; tss_id "TSS1736"; gene_name "Cep57l1";	2	Yes	Yes
chr10	Cufflinks	exon	41743042	41743221	.	-	.	gene_id "XLOC_001531"; transcript_id "TCONS_00002107"; exon_number "8"; oId "CUFF.1237.1"; tss_id "TSS1736"; gene_name "Cep57l1";	2	Yes	Yes
chr10	Cufflinks	exon	41745771	41745921	.	-	.	gene_id "XLOC_001531"; transcript_id "TCONS_00002107"; exon_number "9"; oId "CUFF.1237.1"; tss_id "TSS1736"; gene_name "Cep57l1";	2	Yes	Yes
chr10	Cufflinks	exon	41752012	41752288	.	-	.	gene_id "XLOC_001531"; transcript_id "TCONS_00002107"; exon_number "10"; oId "CUFF.1237.1"; tss_id "TSS1736"; gene_name "Cep57l1";	2	Yes	Yes
chr10	Cufflinks	exon	42563245	42563526	.	-	.	gene_id "XLOC_001535"; transcript_id "TCONS_00002112"; exon_number "1"; oId "CUFF.1243.2"; tss_id "TSS1741"; gene_name "Nr2e1";	2	No	No
chr10	Cufflinks	exon	42567489	42567594	.	-	.	gene_id "XLOC_001535"; transcript_id "TCONS_00002112"; exon_number "2"; oId "CUFF.1243.2"; tss_id "TSS1741"; gene_name "Nr2e1";	2	No	No
chr10	Cufflinks	exon	42567685	42567746	.	-	.	gene_id "XLOC_001535"; transcript_id "TCONS_00002112"; exon_number "3"; oId "CUFF.1243.2"; tss_id "TSS1741"; gene_name "Nr2e1";	2	No	No
chr10	Cufflinks	exon	51585443	51585590	.	-	.	gene_id "XLOC_001544"; transcript_id "TCONS_00002127"; exon_number "1"; oId "CUFF.1271.1"; tss_id "TSS1752"; gene_name "Fam162b";	2	No	No
chr10	Cufflinks	exon	51587195	51587303	.	-	.	gene_id "XLOC_001544"; transcript_id "TCONS_00002127"; exon_number "2"; oId "CUFF.1271.1"; tss_id "TSS1752"; gene_name "Fam162b";	2	No	No
chr10	Cufflinks	exon	51590061	51590169	.	-	.	gene_id "XLOC_001544"; transcript_id "TCONS_00002127"; exon_number "3"; oId "CUFF.1271.1"; tss_id "TSS1752"; gene_name "Fam162b";	2	No	No
chr10	Cufflinks	exon	51592735	51592886	.	-	.	gene_id "XLOC_001544"; transcript_id "TCONS_00002127"; exon_number "4"; oId "CUFF.1271.1"; tss_id "TSS1752"; gene_name "Fam162b";	2	No	No
chr10	Cufflinks	exon	59446986	59448858	.	-	.	gene_id "XLOC_001557"; transcript_id "TCONS_00002140"; exon_number "1"; oId "CUFF.1306.1"; tss_id "TSS1765"; gene_name "Mcu";	5	No	Yes
chr10	Cufflinks	exon	59451206	59451322	.	-	.	gene_id "XLOC_001557"; transcript_id "TCONS_00002140"; exon_number "2"; oId "CUFF.1306.1"; tss_id "TSS1765"; gene_name "Mcu";	5	No	Yes
chr10	Cufflinks	exon	59454946	59455162	.	-	.	gene_id "XLOC_001557"; transcript_id "TCONS_00002140"; exon_number "3"; oId "CUFF.1306.1"; tss_id "TSS1765"; gene_name "Mcu";	5	No	Yes
chr10	Cufflinks	exon	62494426	62495106	.	-	.	gene_id "XLOC_001573"; transcript_id "TCONS_00002166"; exon_number "1"; oId "CUFF.1335.2"; tss_id "TSS1784"; gene_name "Srgn";	3	Yes	Yes
chr10	Cufflinks	exon	62497779	62497923	.	-	.	gene_id "XLOC_001573"; transcript_id "TCONS_00002166"; exon_number "2"; oId "CUFF.1335.2"; tss_id "TSS1784"; gene_name "Srgn";	3	Yes	Yes
chr10	Cufflinks	exon	62507642	62507836	.	-	.	gene_id "XLOC_001573"; transcript_id "TCONS_00002166"; exon_number "3"; oId "CUFF.1335.2"; tss_id "TSS1784"; gene_name "Srgn";	3	Yes	Yes
chr10	Cufflinks	exon	62507913	62507950	.	-	.	gene_id "XLOC_001573"; transcript_id "TCONS_00002166"; exon_number "4"; oId "CUFF.1335.2"; tss_id "TSS1784"; gene_name "Srgn";	3	Yes	Yes
chr10	Cufflinks	exon	62508649	62508696	.	-	.	gene_id "XLOC_001573"; transcript_id "TCONS_00002166"; exon_number "5"; oId "CUFF.1335.2"; tss_id "TSS1784"; gene_name "Srgn";	3	Yes	Yes
chr10	Cufflinks	exon	62901286	62902095	.	-	.	gene_id "XLOC_001585"; transcript_id "TCONS_00002188"; exon_number "1"; oId "CUFF.1348.1"; tss_id "TSS1797"; gene_name "Tet1";	2	Yes	Yes
chr10	Cufflinks	exon	63015426	63015699	.	-	.	gene_id "XLOC_001586"; transcript_id "TCONS_00002189"; exon_number "1"; oId "CUFF.1352.3"; tss_id "TSS1798"; gene_name "Hnrnph3";	2	No	Yes
chr10	Cufflinks	exon	63017524	63017605	.	-	.	gene_id "XLOC_001586"; transcript_id "TCONS_00002189"; exon_number "2"; oId "CUFF.1352.3"; tss_id "TSS1798"; gene_name "Hnrnph3";	2	No	Yes
chr10	Cufflinks	exon	68101946	68102093	.	-	.	gene_id "XLOC_001593"; transcript_id "TCONS_00002198"; exon_number "1"; oId "CUFF.1367.2"; tss_id "TSS1806"; gene_name "Arid5b";	2	No	Yes
chr10	Cufflinks	exon	68118251	68118348	.	-	.	gene_id "XLOC_001593"; transcript_id "TCONS_00002198"; exon_number "2"; oId "CUFF.1367.2"; tss_id "TSS1806"; gene_name "Arid5b";	2	No	Yes
chr10	Cufflinks	exon	68126699	68126751	.	-	.	gene_id "XLOC_001593"; transcript_id "TCONS_00002198"; exon_number "3"; oId "CUFF.1367.2"; tss_id "TSS1806"; gene_name "Arid5b";	2	No	Yes
chr10	Cufflinks	exon	68128789	68128993	.	-	.	gene_id "XLOC_001593"; transcript_id "TCONS_00002198"; exon_number "4"; oId "CUFF.1367.2"; tss_id "TSS1806"; gene_name "Arid5b";	2	No	Yes
chr10	Cufflinks	exon	68134994	68135106	.	-	.	gene_id "XLOC_001593"; transcript_id "TCONS_00002198"; exon_number "5"; oId "CUFF.1367.2"; tss_id "TSS1806"; gene_name "Arid5b";	2	No	Yes
chr10	Cufflinks	exon	68186026	68186256	.	-	.	gene_id "XLOC_001593"; transcript_id "TCONS_00002198"; exon_number "6"; oId "CUFF.1367.2"; tss_id "TSS1806"; gene_name "Arid5b";	2	No	Yes
chr10	Cufflinks	exon	68236347	68236402	.	-	.	gene_id "XLOC_001593"; transcript_id "TCONS_00002198"; exon_number "7"; oId "CUFF.1367.2"; tss_id "TSS1806"; gene_name "Arid5b";	2	No	Yes
chr10	Cufflinks	exon	68101946	68102093	.	-	.	gene_id "XLOC_001593"; transcript_id "TCONS_00002199"; exon_number "1"; oId "CUFF.1367.1"; tss_id "TSS1807"; gene_name "Arid5b";	6	No	Yes
chr10	Cufflinks	exon	68118251	68118348	.	-	.	gene_id "XLOC_001593"; transcript_id "TCONS_00002199"; exon_number "2"; oId "CUFF.1367.1"; tss_id "TSS1807"; gene_name "Arid5b";	6	No	Yes
chr10	Cufflinks	exon	68126699	68126751	.	-	.	gene_id "XLOC_001593"; transcript_id "TCONS_00002199"; exon_number "3"; oId "CUFF.1367.1"; tss_id "TSS1807"; gene_name "Arid5b";	6	No	Yes
chr10	Cufflinks	exon	68128789	68128993	.	-	.	gene_id "XLOC_001593"; transcript_id "TCONS_00002199"; exon_number "4"; oId "CUFF.1367.1"; tss_id "TSS1807"; gene_name "Arid5b";	6	No	Yes
chr10	Cufflinks	exon	68134994	68135106	.	-	.	gene_id "XLOC_001593"; transcript_id "TCONS_00002199"; exon_number "5"; oId "CUFF.1367.1"; tss_id "TSS1807"; gene_name "Arid5b";	6	No	Yes
chr10	Cufflinks	exon	68186026	68186256	.	-	.	gene_id "XLOC_001593"; transcript_id "TCONS_00002199"; exon_number "6"; oId "CUFF.1367.1"; tss_id "TSS1807"; gene_name "Arid5b";	6	No	Yes
chr10	Cufflinks	exon	68243004	68243229	.	-	.	gene_id "XLOC_001593"; transcript_id "TCONS_00002199"; exon_number "7"; oId "CUFF.1367.1"; tss_id "TSS1807"; gene_name "Arid5b";	6	No	Yes
chr10	Cufflinks	exon	68243342	68243416	.	-	.	gene_id "XLOC_001593"; transcript_id "TCONS_00002199"; exon_number "8"; oId "CUFF.1367.1"; tss_id "TSS1807"; gene_name "Arid5b";	6	No	Yes
chr10	Cufflinks	exon	69338298	69338596	.	-	.	gene_id "XLOC_001595"; transcript_id "TCONS_00002201"; exon_number "1"; oId "CUFF.1369.3"; tss_id "TSS1809"; gene_name "Cdk1";	4	Yes	Yes
chr10	Cufflinks	exon	69340481	69340622	.	-	.	gene_id "XLOC_001595"; transcript_id "TCONS_00002201"; exon_number "2"; oId "CUFF.1369.3"; tss_id "TSS1809"; gene_name "Cdk1";	4	Yes	Yes
chr10	Cufflinks	exon	69340715	69340878	.	-	.	gene_id "XLOC_001595"; transcript_id "TCONS_00002201"; exon_number "3"; oId "CUFF.1369.3"; tss_id "TSS1809"; gene_name "Cdk1";	4	Yes	Yes
chr10	Cufflinks	exon	69342540	69342710	.	-	.	gene_id "XLOC_001595"; transcript_id "TCONS_00002201"; exon_number "4"; oId "CUFF.1369.3"; tss_id "TSS1809"; gene_name "Cdk1";	4	Yes	Yes
chr10	Cufflinks	exon	69345061	69345184	.	-	.	gene_id "XLOC_001595"; transcript_id "TCONS_00002201"; exon_number "5"; oId "CUFF.1369.3"; tss_id "TSS1809"; gene_name "Cdk1";	4	Yes	Yes
chr10	Cufflinks	exon	69346075	69346231	.	-	.	gene_id "XLOC_001595"; transcript_id "TCONS_00002201"; exon_number "6"; oId "CUFF.1369.3"; tss_id "TSS1809"; gene_name "Cdk1";	4	Yes	Yes
chr10	Cufflinks	exon	69350096	69350158	.	-	.	gene_id "XLOC_001595"; transcript_id "TCONS_00002201"; exon_number "7"; oId "CUFF.1369.3"; tss_id "TSS1809"; gene_name "Cdk1";	4	Yes	Yes
chr10	Cufflinks	exon	69351015	69351334	.	-	.	gene_id "XLOC_001595"; transcript_id "TCONS_00002201"; exon_number "8"; oId "CUFF.1369.3"; tss_id "TSS1809"; gene_name "Cdk1";	4	Yes	Yes
chr10	Cufflinks	exon	76058594	76058899	.	-	.	gene_id "XLOC_001614"; transcript_id "TCONS_00002227"; exon_number "1"; oId "CUFF.1418.1"; tss_id "TSS1830"; gene_name "Slc5a4b";	4	No	Yes
chr10	Cufflinks	exon	76060349	76060454	.	-	.	gene_id "XLOC_001614"; transcript_id "TCONS_00002227"; exon_number "2"; oId "CUFF.1418.1"; tss_id "TSS1830"; gene_name "Slc5a4b";	4	No	Yes
chr10	Cufflinks	exon	76062214	76062429	.	-	.	gene_id "XLOC_001614"; transcript_id "TCONS_00002227"; exon_number "3"; oId "CUFF.1418.1"; tss_id "TSS1830"; gene_name "Slc5a4b";	4	No	Yes
chr10	Cufflinks	exon	76063954	76064122	.	-	.	gene_id "XLOC_001614"; transcript_id "TCONS_00002227"; exon_number "4"; oId "CUFF.1418.1"; tss_id "TSS1830"; gene_name "Slc5a4b";	4	No	Yes
chr10	Cufflinks	exon	76070504	76070654	.	-	.	gene_id "XLOC_001614"; transcript_id "TCONS_00002227"; exon_number "5"; oId "CUFF.1418.1"; tss_id "TSS1830"; gene_name "Slc5a4b";	4	No	Yes
chr10	Cufflinks	exon	76072428	76072535	.	-	.	gene_id "XLOC_001614"; transcript_id "TCONS_00002227"; exon_number "6"; oId "CUFF.1418.1"; tss_id "TSS1830"; gene_name "Slc5a4b";	4	No	Yes
chr10	Cufflinks	exon	76074980	76075115	.	-	.	gene_id "XLOC_001614"; transcript_id "TCONS_00002227"; exon_number "7"; oId "CUFF.1418.1"; tss_id "TSS1830"; gene_name "Slc5a4b";	4	No	Yes
chr10	Cufflinks	exon	76081316	76081536	.	-	.	gene_id "XLOC_001614"; transcript_id "TCONS_00002227"; exon_number "8"; oId "CUFF.1418.1"; tss_id "TSS1830"; gene_name "Slc5a4b";	4	No	Yes
chr10	Cufflinks	exon	76089906	76089986	.	-	.	gene_id "XLOC_001614"; transcript_id "TCONS_00002227"; exon_number "9"; oId "CUFF.1418.1"; tss_id "TSS1830"; gene_name "Slc5a4b";	4	No	Yes
chr10	Cufflinks	exon	76090679	76090784	.	-	.	gene_id "XLOC_001614"; transcript_id "TCONS_00002227"; exon_number "10"; oId "CUFF.1418.1"; tss_id "TSS1830"; gene_name "Slc5a4b";	4	No	Yes
chr10	Cufflinks	exon	76103824	76103928	.	-	.	gene_id "XLOC_001614"; transcript_id "TCONS_00002227"; exon_number "11"; oId "CUFF.1418.1"; tss_id "TSS1830"; gene_name "Slc5a4b";	4	No	Yes
chr10	Cufflinks	exon	76106707	76106766	.	-	.	gene_id "XLOC_001614"; transcript_id "TCONS_00002227"; exon_number "12"; oId "CUFF.1418.1"; tss_id "TSS1830"; gene_name "Slc5a4b";	4	No	Yes
chr10	Cufflinks	exon	76108498	76108602	.	-	.	gene_id "XLOC_001614"; transcript_id "TCONS_00002227"; exon_number "13"; oId "CUFF.1418.1"; tss_id "TSS1830"; gene_name "Slc5a4b";	4	No	Yes
chr10	Cufflinks	exon	76110018	76110089	.	-	.	gene_id "XLOC_001614"; transcript_id "TCONS_00002227"; exon_number "14"; oId "CUFF.1418.1"; tss_id "TSS1830"; gene_name "Slc5a4b";	4	No	Yes
chr10	Cufflinks	exon	76115404	76115467	.	-	.	gene_id "XLOC_001614"; transcript_id "TCONS_00002227"; exon_number "15"; oId "CUFF.1418.1"; tss_id "TSS1830"; gene_name "Slc5a4b";	4	No	Yes
chr10	Cufflinks	exon	76401343	76401535	.	-	.	gene_id "XLOC_001617"; transcript_id "TCONS_00002231"; exon_number "1"; oId "CUFF.1421.2"; tss_id "TSS1833"; gene_name "Pcnt";	5	Yes	Yes
chr10	Cufflinks	exon	76403758	76403874	.	-	.	gene_id "XLOC_001617"; transcript_id "TCONS_00002231"; exon_number "2"; oId "CUFF.1421.2"; tss_id "TSS1833"; gene_name "Pcnt";	5	Yes	Yes
chr10	Cufflinks	exon	76404422	76404651	.	-	.	gene_id "XLOC_001617"; transcript_id "TCONS_00002231"; exon_number "3"; oId "CUFF.1421.2"; tss_id "TSS1833"; gene_name "Pcnt";	5	Yes	Yes
chr10	Cufflinks	exon	76408698	76408910	.	-	.	gene_id "XLOC_001617"; transcript_id "TCONS_00002231"; exon_number "4"; oId "CUFF.1421.2"; tss_id "TSS1833"; gene_name "Pcnt";	5	Yes	Yes
chr10	Cufflinks	exon	76409468	76409630	.	-	.	gene_id "XLOC_001617"; transcript_id "TCONS_00002231"; exon_number "5"; oId "CUFF.1421.2"; tss_id "TSS1833"; gene_name "Pcnt";	5	Yes	Yes
chr10	Cufflinks	exon	76411526	76411758	.	-	.	gene_id "XLOC_001617"; transcript_id "TCONS_00002231"; exon_number "6"; oId "CUFF.1421.2"; tss_id "TSS1833"; gene_name "Pcnt";	5	Yes	Yes
chr10	Cufflinks	exon	76412021	76412172	.	-	.	gene_id "XLOC_001617"; transcript_id "TCONS_00002231"; exon_number "7"; oId "CUFF.1421.2"; tss_id "TSS1833"; gene_name "Pcnt";	5	Yes	Yes
chr10	Cufflinks	exon	76412498	76412649	.	-	.	gene_id "XLOC_001617"; transcript_id "TCONS_00002231"; exon_number "8"; oId "CUFF.1421.2"; tss_id "TSS1833"; gene_name "Pcnt";	5	Yes	Yes
chr10	Cufflinks	exon	76415013	76415181	.	-	.	gene_id "XLOC_001617"; transcript_id "TCONS_00002231"; exon_number "9"; oId "CUFF.1421.2"; tss_id "TSS1833"; gene_name "Pcnt";	5	Yes	Yes
chr10	Cufflinks	exon	76401343	76401535	.	-	.	gene_id "XLOC_001617"; transcript_id "TCONS_00002232"; exon_number "1"; oId "CUFF.1421.1"; tss_id "TSS1834"; gene_name "Pcnt";	2	Yes	Yes
chr10	Cufflinks	exon	76403758	76403874	.	-	.	gene_id "XLOC_001617"; transcript_id "TCONS_00002232"; exon_number "2"; oId "CUFF.1421.1"; tss_id "TSS1834"; gene_name "Pcnt";	2	Yes	Yes
chr10	Cufflinks	exon	76404422	76404651	.	-	.	gene_id "XLOC_001617"; transcript_id "TCONS_00002232"; exon_number "3"; oId "CUFF.1421.1"; tss_id "TSS1834"; gene_name "Pcnt";	2	Yes	Yes
chr10	Cufflinks	exon	76408698	76408910	.	-	.	gene_id "XLOC_001617"; transcript_id "TCONS_00002232"; exon_number "4"; oId "CUFF.1421.1"; tss_id "TSS1834"; gene_name "Pcnt";	2	Yes	Yes
chr10	Cufflinks	exon	76409468	76409630	.	-	.	gene_id "XLOC_001617"; transcript_id "TCONS_00002232"; exon_number "5"; oId "CUFF.1421.1"; tss_id "TSS1834"; gene_name "Pcnt";	2	Yes	Yes
chr10	Cufflinks	exon	76411526	76411758	.	-	.	gene_id "XLOC_001617"; transcript_id "TCONS_00002232"; exon_number "6"; oId "CUFF.1421.1"; tss_id "TSS1834"; gene_name "Pcnt";	2	Yes	Yes
chr10	Cufflinks	exon	76412021	76412172	.	-	.	gene_id "XLOC_001617"; transcript_id "TCONS_00002232"; exon_number "7"; oId "CUFF.1421.1"; tss_id "TSS1834"; gene_name "Pcnt";	2	Yes	Yes
chr10	Cufflinks	exon	76412498	76412649	.	-	.	gene_id "XLOC_001617"; transcript_id "TCONS_00002232"; exon_number "8"; oId "CUFF.1421.1"; tss_id "TSS1834"; gene_name "Pcnt";	2	Yes	Yes
chr10	Cufflinks	exon	76418360	76418566	.	-	.	gene_id "XLOC_001617"; transcript_id "TCONS_00002232"; exon_number "9"; oId "CUFF.1421.1"; tss_id "TSS1834"; gene_name "Pcnt";	2	Yes	Yes
chr10	Cufflinks	exon	76419978	76420220	.	-	.	gene_id "XLOC_001617"; transcript_id "TCONS_00002232"; exon_number "10"; oId "CUFF.1421.1"; tss_id "TSS1834"; gene_name "Pcnt";	2	Yes	Yes
chr10	Cufflinks	exon	78746950	78747297	.	-	.	gene_id "XLOC_001635"; transcript_id "TCONS_00002252"; exon_number "1"; oId "CUFF.1455.1"; tss_id "TSS1852"; gene_name "Ccdc105";	7	Yes	Yes
chr10	Cufflinks	exon	78748251	78748456	.	-	.	gene_id "XLOC_001635"; transcript_id "TCONS_00002252"; exon_number "2"; oId "CUFF.1455.1"; tss_id "TSS1852"; gene_name "Ccdc105";	7	Yes	Yes
chr10	Cufflinks	exon	80035949	80036301	.	-	.	gene_id "XLOC_001641"; transcript_id "TCONS_00002259"; exon_number "1"; oId "CUFF.1473.1"; tss_id "TSS1858"; gene_name "Polr2e";	2	Yes	No
chr10	Cufflinks	exon	80036527	80036598	.	-	.	gene_id "XLOC_001641"; transcript_id "TCONS_00002259"; exon_number "2"; oId "CUFF.1473.1"; tss_id "TSS1858"; gene_name "Polr2e";	2	Yes	No
chr10	Cufflinks	exon	80036764	80036842	.	-	.	gene_id "XLOC_001641"; transcript_id "TCONS_00002259"; exon_number "3"; oId "CUFF.1473.1"; tss_id "TSS1858"; gene_name "Polr2e";	2	Yes	No
chr10	Cufflinks	exon	80036915	80036973	.	-	.	gene_id "XLOC_001641"; transcript_id "TCONS_00002259"; exon_number "4"; oId "CUFF.1473.1"; tss_id "TSS1858"; gene_name "Polr2e";	2	Yes	No
chr10	Cufflinks	exon	80037188	80037384	.	-	.	gene_id "XLOC_001641"; transcript_id "TCONS_00002259"; exon_number "5"; oId "CUFF.1473.1"; tss_id "TSS1858"; gene_name "Polr2e";	2	Yes	No
chr10	Cufflinks	exon	80038439	80038613	.	-	.	gene_id "XLOC_001641"; transcript_id "TCONS_00002259"; exon_number "6"; oId "CUFF.1473.1"; tss_id "TSS1858"; gene_name "Polr2e";	2	Yes	No
chr10	Cufflinks	exon	80039583	80040026	.	-	.	gene_id "XLOC_001641"; transcript_id "TCONS_00002259"; exon_number "7"; oId "CUFF.1473.1"; tss_id "TSS1858"; gene_name "Polr2e";	2	Yes	No
chr10	Cufflinks	exon	80041888	80042045	.	-	.	gene_id "XLOC_001641"; transcript_id "TCONS_00002259"; exon_number "8"; oId "CUFF.1473.1"; tss_id "TSS1858"; gene_name "Polr2e";	2	Yes	No
chr10	Cufflinks	exon	80035949	80036301	.	-	.	gene_id "XLOC_001641"; transcript_id "TCONS_00002260"; exon_number "1"; oId "CUFF.1473.2"; tss_id "TSS1858"; gene_name "Polr2e";	2	Yes	No
chr10	Cufflinks	exon	80036527	80036598	.	-	.	gene_id "XLOC_001641"; transcript_id "TCONS_00002260"; exon_number "2"; oId "CUFF.1473.2"; tss_id "TSS1858"; gene_name "Polr2e";	2	Yes	No
chr10	Cufflinks	exon	80036764	80036842	.	-	.	gene_id "XLOC_001641"; transcript_id "TCONS_00002260"; exon_number "3"; oId "CUFF.1473.2"; tss_id "TSS1858"; gene_name "Polr2e";	2	Yes	No
chr10	Cufflinks	exon	80036915	80036973	.	-	.	gene_id "XLOC_001641"; transcript_id "TCONS_00002260"; exon_number "4"; oId "CUFF.1473.2"; tss_id "TSS1858"; gene_name "Polr2e";	2	Yes	No
chr10	Cufflinks	exon	80037188	80037384	.	-	.	gene_id "XLOC_001641"; transcript_id "TCONS_00002260"; exon_number "5"; oId "CUFF.1473.2"; tss_id "TSS1858"; gene_name "Polr2e";	2	Yes	No
chr10	Cufflinks	exon	80038439	80038613	.	-	.	gene_id "XLOC_001641"; transcript_id "TCONS_00002260"; exon_number "6"; oId "CUFF.1473.2"; tss_id "TSS1858"; gene_name "Polr2e";	2	Yes	No
chr10	Cufflinks	exon	80041888	80042067	.	-	.	gene_id "XLOC_001641"; transcript_id "TCONS_00002260"; exon_number "7"; oId "CUFF.1473.2"; tss_id "TSS1858"; gene_name "Polr2e";	2	Yes	No
chr10	Cufflinks	exon	87826501	87826780	.	-	.	gene_id "XLOC_001683"; transcript_id "TCONS_00002307"; exon_number "1"; oId "CUFF.1567.1"; tss_id "TSS1903"; gene_name "Igf1os";	2	No	No
chr10	Cufflinks	exon	87828270	87828574	.	-	.	gene_id "XLOC_001683"; transcript_id "TCONS_00002307"; exon_number "2"; oId "CUFF.1567.1"; tss_id "TSS1903"; gene_name "Igf1os";	2	No	No
chr10	Cufflinks	exon	87919035	87919348	.	-	.	gene_id "XLOC_001683"; transcript_id "TCONS_00002307"; exon_number "3"; oId "CUFF.1567.1"; tss_id "TSS1903"; gene_name "Igf1os";	2	No	No
chr10	Cufflinks	exon	93583385	93583530	.	-	.	gene_id "XLOC_001701"; transcript_id "TCONS_00002330"; exon_number "1"; oId "CUFF.1602.2"; tss_id "TSS1922"; gene_name "Snrpf";	4	Yes	Yes
chr10	Cufflinks	exon	93584030	93584094	.	-	.	gene_id "XLOC_001701"; transcript_id "TCONS_00002330"; exon_number "2"; oId "CUFF.1602.2"; tss_id "TSS1922"; gene_name "Snrpf";	4	Yes	Yes
chr10	Cufflinks	exon	93587998	93588123	.	-	.	gene_id "XLOC_001701"; transcript_id "TCONS_00002330"; exon_number "3"; oId "CUFF.1602.2"; tss_id "TSS1922"; gene_name "Snrpf";	4	Yes	Yes
chr10	Cufflinks	exon	93594052	93594144	.	-	.	gene_id "XLOC_001701"; transcript_id "TCONS_00002330"; exon_number "4"; oId "CUFF.1602.2"; tss_id "TSS1922"; gene_name "Snrpf";	4	Yes	Yes
chr10	Cufflinks	exon	95480699	95480977	.	-	.	gene_id "XLOC_001710"; transcript_id "TCONS_00002343"; exon_number "1"; oId "CUFF.1619.1"; tss_id "TSS1932"; gene_name "Mrpl42";	3	Yes	Yes
chr10	Cufflinks	exon	95490246	95490412	.	-	.	gene_id "XLOC_001710"; transcript_id "TCONS_00002343"; exon_number "2"; oId "CUFF.1619.1"; tss_id "TSS1932"; gene_name "Mrpl42";	3	Yes	Yes
chr10	Cufflinks	exon	95493631	95493715	.	-	.	gene_id "XLOC_001710"; transcript_id "TCONS_00002343"; exon_number "3"; oId "CUFF.1619.1"; tss_id "TSS1932"; gene_name "Mrpl42";	3	Yes	Yes
chr10	Cufflinks	exon	95496824	95496887	.	-	.	gene_id "XLOC_001710"; transcript_id "TCONS_00002343"; exon_number "4"; oId "CUFF.1619.1"; tss_id "TSS1932"; gene_name "Mrpl42";	3	Yes	Yes
chr10	Cufflinks	exon	95500383	95500522	.	-	.	gene_id "XLOC_001710"; transcript_id "TCONS_00002343"; exon_number "5"; oId "CUFF.1619.1"; tss_id "TSS1932"; gene_name "Mrpl42";	3	Yes	Yes
chr10	Cufflinks	exon	95501906	95502013	.	-	.	gene_id "XLOC_001710"; transcript_id "TCONS_00002343"; exon_number "6"; oId "CUFF.1619.1"; tss_id "TSS1932"; gene_name "Mrpl42";	3	Yes	Yes
chr10	Cufflinks	exon	95503954	95504037	.	-	.	gene_id "XLOC_001710"; transcript_id "TCONS_00002343"; exon_number "7"; oId "CUFF.1619.1"; tss_id "TSS1932"; gene_name "Mrpl42";	3	Yes	Yes
chr10	Cufflinks	exon	95480699	95480977	.	-	.	gene_id "XLOC_001710"; transcript_id "TCONS_00002344"; exon_number "1"; oId "CUFF.1619.2"; tss_id "TSS1932"; gene_name "Mrpl42";	2	Yes	Yes
chr10	Cufflinks	exon	95493631	95493715	.	-	.	gene_id "XLOC_001710"; transcript_id "TCONS_00002344"; exon_number "2"; oId "CUFF.1619.2"; tss_id "TSS1932"; gene_name "Mrpl42";	2	Yes	Yes
chr10	Cufflinks	exon	95496824	95496887	.	-	.	gene_id "XLOC_001710"; transcript_id "TCONS_00002344"; exon_number "3"; oId "CUFF.1619.2"; tss_id "TSS1932"; gene_name "Mrpl42";	2	Yes	Yes
chr10	Cufflinks	exon	95500383	95500522	.	-	.	gene_id "XLOC_001710"; transcript_id "TCONS_00002344"; exon_number "4"; oId "CUFF.1619.2"; tss_id "TSS1932"; gene_name "Mrpl42";	2	Yes	Yes
chr10	Cufflinks	exon	95503954	95504044	.	-	.	gene_id "XLOC_001710"; transcript_id "TCONS_00002344"; exon_number "5"; oId "CUFF.1619.2"; tss_id "TSS1932"; gene_name "Mrpl42";	2	Yes	Yes
chr10	Cufflinks	exon	95480699	95480977	.	-	.	gene_id "XLOC_001710"; transcript_id "TCONS_00002345"; exon_number "1"; oId "CUFF.1619.3"; tss_id "TSS1932"; gene_name "Mrpl42";	2	Yes	Yes
chr10	Cufflinks	exon	95490246	95490412	.	-	.	gene_id "XLOC_001710"; transcript_id "TCONS_00002345"; exon_number "2"; oId "CUFF.1619.3"; tss_id "TSS1932"; gene_name "Mrpl42";	2	Yes	Yes
chr10	Cufflinks	exon	95493631	95493715	.	-	.	gene_id "XLOC_001710"; transcript_id "TCONS_00002345"; exon_number "3"; oId "CUFF.1619.3"; tss_id "TSS1932"; gene_name "Mrpl42";	2	Yes	Yes
chr10	Cufflinks	exon	95496824	95496887	.	-	.	gene_id "XLOC_001710"; transcript_id "TCONS_00002345"; exon_number "4"; oId "CUFF.1619.3"; tss_id "TSS1932"; gene_name "Mrpl42";	2	Yes	Yes
chr10	Cufflinks	exon	95500383	95500522	.	-	.	gene_id "XLOC_001710"; transcript_id "TCONS_00002345"; exon_number "5"; oId "CUFF.1619.3"; tss_id "TSS1932"; gene_name "Mrpl42";	2	Yes	Yes
chr10	Cufflinks	exon	95503954	95504069	.	-	.	gene_id "XLOC_001710"; transcript_id "TCONS_00002345"; exon_number "6"; oId "CUFF.1619.3"; tss_id "TSS1932"; gene_name "Mrpl42";	2	Yes	Yes
chr10	Cufflinks	exon	95547005	95549349	.	-	.	gene_id "XLOC_001711"; transcript_id "TCONS_00002346"; exon_number "1"; oId "CUFF.1621.2"; tss_id "TSS1933"; gene_name "Nudt4";	2	Yes	Yes
chr10	Cufflinks	exon	95552548	95552596	.	-	.	gene_id "XLOC_001711"; transcript_id "TCONS_00002346"; exon_number "2"; oId "CUFF.1621.2"; tss_id "TSS1933"; gene_name "Nudt4";	2	Yes	Yes
chr10	Cufflinks	exon	95563662	95563709	.	-	.	gene_id "XLOC_001711"; transcript_id "TCONS_00002346"; exon_number "3"; oId "CUFF.1621.2"; tss_id "TSS1933"; gene_name "Nudt4";	2	Yes	Yes
chr10	Cufflinks	exon	108642310	108642398	.	-	.	gene_id "XLOC_001725"; transcript_id "TCONS_00002362"; exon_number "1"; oId "CUFF.1661.2"; tss_id "TSS1948"; gene_name "Syt1";	2	No	No
chr10	Cufflinks	exon	108690884	108691063	.	-	.	gene_id "XLOC_001725"; transcript_id "TCONS_00002362"; exon_number "2"; oId "CUFF.1661.2"; tss_id "TSS1948"; gene_name "Syt1";	2	No	No
chr10	Cufflinks	exon	108692116	108692342	.	-	.	gene_id "XLOC_001725"; transcript_id "TCONS_00002362"; exon_number "3"; oId "CUFF.1661.2"; tss_id "TSS1948"; gene_name "Syt1";	2	No	No
chr10	Cufflinks	exon	108642310	108642398	.	-	.	gene_id "XLOC_001725"; transcript_id "TCONS_00002363"; exon_number "1"; oId "CUFF.1661.1"; tss_id "TSS1949"; gene_name "Syt1";	3	No	No
chr10	Cufflinks	exon	108690884	108691063	.	-	.	gene_id "XLOC_001725"; transcript_id "TCONS_00002363"; exon_number "2"; oId "CUFF.1661.1"; tss_id "TSS1949"; gene_name "Syt1";	3	No	No
chr10	Cufflinks	exon	108831106	108831171	.	-	.	gene_id "XLOC_001725"; transcript_id "TCONS_00002363"; exon_number "3"; oId "CUFF.1661.1"; tss_id "TSS1949"; gene_name "Syt1";	3	No	No
chr10	Cufflinks	exon	108879711	108880008	.	-	.	gene_id "XLOC_001725"; transcript_id "TCONS_00002363"; exon_number "4"; oId "CUFF.1661.1"; tss_id "TSS1949"; gene_name "Syt1";	3	No	No
chr10	Cufflinks	exon	117750620	117750967	.	-	.	gene_id "XLOC_001750"; transcript_id "TCONS_00002400"; exon_number "1"; oId "CUFF.1704.1"; tss_id "TSS1977"; gene_name "Nup107";	4	Yes	No
chr10	Cufflinks	exon	117751320	117751487	.	-	.	gene_id "XLOC_001750"; transcript_id "TCONS_00002400"; exon_number "2"; oId "CUFF.1704.1"; tss_id "TSS1977"; gene_name "Nup107";	4	Yes	No
chr10	Cufflinks	exon	117757267	117757380	.	-	.	gene_id "XLOC_001750"; transcript_id "TCONS_00002400"; exon_number "3"; oId "CUFF.1704.1"; tss_id "TSS1977"; gene_name "Nup107";	4	Yes	No
chr10	Cufflinks	exon	117757896	117758021	.	-	.	gene_id "XLOC_001750"; transcript_id "TCONS_00002400"; exon_number "4"; oId "CUFF.1704.1"; tss_id "TSS1977"; gene_name "Nup107";	4	Yes	No
chr10	Cufflinks	exon	117759172	117759332	.	-	.	gene_id "XLOC_001750"; transcript_id "TCONS_00002400"; exon_number "5"; oId "CUFF.1704.1"; tss_id "TSS1977"; gene_name "Nup107";	4	Yes	No
chr10	Cufflinks	exon	117761245	117761347	.	-	.	gene_id "XLOC_001750"; transcript_id "TCONS_00002400"; exon_number "6"; oId "CUFF.1704.1"; tss_id "TSS1977"; gene_name "Nup107";	4	Yes	No
chr10	Cufflinks	exon	117762023	117762135	.	-	.	gene_id "XLOC_001750"; transcript_id "TCONS_00002400"; exon_number "7"; oId "CUFF.1704.1"; tss_id "TSS1977"; gene_name "Nup107";	4	Yes	No
chr10	Cufflinks	exon	117763731	117763881	.	-	.	gene_id "XLOC_001750"; transcript_id "TCONS_00002400"; exon_number "8"; oId "CUFF.1704.1"; tss_id "TSS1977"; gene_name "Nup107";	4	Yes	No
chr10	Cufflinks	exon	117764317	117764355	.	-	.	gene_id "XLOC_001750"; transcript_id "TCONS_00002400"; exon_number "9"; oId "CUFF.1704.1"; tss_id "TSS1977"; gene_name "Nup107";	4	Yes	No
chr10	Cufflinks	exon	117765911	117766029	.	-	.	gene_id "XLOC_001750"; transcript_id "TCONS_00002400"; exon_number "10"; oId "CUFF.1704.1"; tss_id "TSS1977"; gene_name "Nup107";	4	Yes	No
chr10	Cufflinks	exon	117766334	117766403	.	-	.	gene_id "XLOC_001750"; transcript_id "TCONS_00002400"; exon_number "11"; oId "CUFF.1704.1"; tss_id "TSS1977"; gene_name "Nup107";	4	Yes	No
chr10	Cufflinks	exon	117770188	117770236	.	-	.	gene_id "XLOC_001750"; transcript_id "TCONS_00002400"; exon_number "12"; oId "CUFF.1704.1"; tss_id "TSS1977"; gene_name "Nup107";	4	Yes	No
chr10	Cufflinks	exon	117770376	117770521	.	-	.	gene_id "XLOC_001750"; transcript_id "TCONS_00002400"; exon_number "13"; oId "CUFF.1704.1"; tss_id "TSS1977"; gene_name "Nup107";	4	Yes	No
chr10	Cufflinks	exon	117771334	117771393	.	-	.	gene_id "XLOC_001750"; transcript_id "TCONS_00002400"; exon_number "14"; oId "CUFF.1704.1"; tss_id "TSS1977"; gene_name "Nup107";	4	Yes	No
chr10	Cufflinks	exon	117773055	117773131	.	-	.	gene_id "XLOC_001750"; transcript_id "TCONS_00002400"; exon_number "15"; oId "CUFF.1704.1"; tss_id "TSS1977"; gene_name "Nup107";	4	Yes	No
chr10	Cufflinks	exon	117773276	117773366	.	-	.	gene_id "XLOC_001750"; transcript_id "TCONS_00002400"; exon_number "16"; oId "CUFF.1704.1"; tss_id "TSS1977"; gene_name "Nup107";	4	Yes	No
chr10	Cufflinks	exon	117774456	117774569	.	-	.	gene_id "XLOC_001750"; transcript_id "TCONS_00002400"; exon_number "17"; oId "CUFF.1704.1"; tss_id "TSS1977"; gene_name "Nup107";	4	Yes	No
chr10	Cufflinks	exon	117776211	117776289	.	-	.	gene_id "XLOC_001750"; transcript_id "TCONS_00002400"; exon_number "18"; oId "CUFF.1704.1"; tss_id "TSS1977"; gene_name "Nup107";	4	Yes	No
chr10	Cufflinks	exon	117777129	117777217	.	-	.	gene_id "XLOC_001750"; transcript_id "TCONS_00002400"; exon_number "19"; oId "CUFF.1704.1"; tss_id "TSS1977"; gene_name "Nup107";	4	Yes	No
chr10	Cufflinks	exon	117777593	117777664	.	-	.	gene_id "XLOC_001750"; transcript_id "TCONS_00002400"; exon_number "20"; oId "CUFF.1704.1"; tss_id "TSS1977"; gene_name "Nup107";	4	Yes	No
chr10	Cufflinks	exon	117780678	117780726	.	-	.	gene_id "XLOC_001750"; transcript_id "TCONS_00002400"; exon_number "21"; oId "CUFF.1704.1"; tss_id "TSS1977"; gene_name "Nup107";	4	Yes	No
chr10	Cufflinks	exon	117781321	117781448	.	-	.	gene_id "XLOC_001750"; transcript_id "TCONS_00002400"; exon_number "22"; oId "CUFF.1704.1"; tss_id "TSS1977"; gene_name "Nup107";	4	Yes	No
chr10	Cufflinks	exon	117781957	117782060	.	-	.	gene_id "XLOC_001750"; transcript_id "TCONS_00002400"; exon_number "23"; oId "CUFF.1704.1"; tss_id "TSS1977"; gene_name "Nup107";	4	Yes	No
chr10	Cufflinks	exon	117784995	117785139	.	-	.	gene_id "XLOC_001750"; transcript_id "TCONS_00002400"; exon_number "24"; oId "CUFF.1704.1"; tss_id "TSS1977"; gene_name "Nup107";	4	Yes	No
chr10	Cufflinks	exon	117786455	117786823	.	-	.	gene_id "XLOC_001750"; transcript_id "TCONS_00002400"; exon_number "25"; oId "CUFF.1704.1"; tss_id "TSS1977"; gene_name "Nup107";	4	Yes	No
chr10	Cufflinks	exon	120374639	120375724	.	-	.	gene_id "XLOC_001764"; transcript_id "TCONS_00002416"; exon_number "1"; oId "CUFF.1728.1"; tss_id "TSS1992"; gene_name "Hmga2";	2	Yes	Yes
chr10	Cufflinks	exon	120632075	120633207	.	-	.	gene_id "XLOC_001765"; transcript_id "TCONS_00002417"; exon_number "1"; oId "CUFF.1729.1"; tss_id "TSS1993"; gene_name "4930471E19Rik";	2	Yes	Yes
chr10	Cufflinks	exon	120634588	120634730	.	-	.	gene_id "XLOC_001765"; transcript_id "TCONS_00002417"; exon_number "2"; oId "CUFF.1729.1"; tss_id "TSS1993"; gene_name "4930471E19Rik";	2	Yes	Yes
chr10	Cufflinks	exon	120657316	120657348	.	-	.	gene_id "XLOC_001765"; transcript_id "TCONS_00002417"; exon_number "3"; oId "CUFF.1729.1"; tss_id "TSS1993"; gene_name "4930471E19Rik";	2	Yes	Yes
chr10	Cufflinks	exon	120634627	120634730	.	-	.	gene_id "XLOC_001765"; transcript_id "TCONS_00002418"; exon_number "1"; oId "CUFF.1729.2"; tss_id "TSS1994"; gene_name "4930471E19Rik";	2	No	No
chr10	Cufflinks	exon	120717983	120718073	.	-	.	gene_id "XLOC_001765"; transcript_id "TCONS_00002418"; exon_number "2"; oId "CUFF.1729.2"; tss_id "TSS1994"; gene_name "4930471E19Rik";	2	No	No
chr10	Cufflinks	exon	120727948	120728114	.	-	.	gene_id "XLOC_001765"; transcript_id "TCONS_00002418"; exon_number "3"; oId "CUFF.1729.2"; tss_id "TSS1994"; gene_name "4930471E19Rik";	2	No	No
chr10	Cufflinks	exon	120728885	120728987	.	-	.	gene_id "XLOC_001765"; transcript_id "TCONS_00002418"; exon_number "4"; oId "CUFF.1729.2"; tss_id "TSS1994"; gene_name "4930471E19Rik";	2	No	No
chr10	Cufflinks	exon	127990935	127991465	.	-	.	gene_id "XLOC_001791"; transcript_id "TCONS_00002450"; exon_number "1"; oId "CUFF.1780.2"; tss_id "TSS2022"; gene_name "Hsd17b6";	2	No	No
chr10	Cufflinks	exon	127993596	127993759	.	-	.	gene_id "XLOC_001791"; transcript_id "TCONS_00002450"; exon_number "2"; oId "CUFF.1780.2"; tss_id "TSS2022"; gene_name "Hsd17b6";	2	No	No
chr10	Cufflinks	exon	127994329	127994587	.	-	.	gene_id "XLOC_001791"; transcript_id "TCONS_00002450"; exon_number "3"; oId "CUFF.1780.2"; tss_id "TSS2022"; gene_name "Hsd17b6";	2	No	No
chr10	Cufflinks	exon	127997698	127998024	.	-	.	gene_id "XLOC_001791"; transcript_id "TCONS_00002450"; exon_number "4"; oId "CUFF.1780.2"; tss_id "TSS2022"; gene_name "Hsd17b6";	2	No	No
chr10	Cufflinks	exon	128000562	128000676	.	-	.	gene_id "XLOC_001791"; transcript_id "TCONS_00002450"; exon_number "5"; oId "CUFF.1780.2"; tss_id "TSS2022"; gene_name "Hsd17b6";	2	No	No
chr10	Cufflinks	exon	128001352	128001506	.	-	.	gene_id "XLOC_001791"; transcript_id "TCONS_00002450"; exon_number "6"; oId "CUFF.1780.2"; tss_id "TSS2022"; gene_name "Hsd17b6";	2	No	No
chr10	Cufflinks	exon	128548117	128548429	.	-	.	gene_id "XLOC_001804"; transcript_id "TCONS_00002473"; exon_number "1"; oId "CUFF.1811.4"; tss_id "TSS2039"; gene_name "Rpl41";	2	Yes	Yes
chr10	Cufflinks	exon	128548658	128548680	.	-	.	gene_id "XLOC_001804"; transcript_id "TCONS_00002473"; exon_number "2"; oId "CUFF.1811.4"; tss_id "TSS2039"; gene_name "Rpl41";	2	Yes	Yes
chr10	Cufflinks	exon	128548819	128548973	.	-	.	gene_id "XLOC_001804"; transcript_id "TCONS_00002473"; exon_number "3"; oId "CUFF.1811.4"; tss_id "TSS2039"; gene_name "Rpl41";	2	Yes	Yes
chr10	Cufflinks	exon	128551634	128551759	.	-	.	gene_id "XLOC_001804"; transcript_id "TCONS_00002473"; exon_number "4"; oId "CUFF.1811.4"; tss_id "TSS2039"; gene_name "Rpl41";	2	Yes	Yes
chr10	Cufflinks	exon	128548117	128548429	.	-	.	gene_id "XLOC_001804"; transcript_id "TCONS_00002472"; exon_number "1"; oId "CUFF.1811.1"; tss_id "TSS2039"; gene_name "Rpl41";	25	Yes	Yes
chr10	Cufflinks	exon	128548658	128548680	.	-	.	gene_id "XLOC_001804"; transcript_id "TCONS_00002472"; exon_number "2"; oId "CUFF.1811.1"; tss_id "TSS2039"; gene_name "Rpl41";	25	Yes	Yes
chr10	Cufflinks	exon	128548949	128548973	.	-	.	gene_id "XLOC_001804"; transcript_id "TCONS_00002472"; exon_number "3"; oId "CUFF.1811.1"; tss_id "TSS2039"; gene_name "Rpl41";	25	Yes	Yes
chr10	Cufflinks	exon	128550874	128550969	.	-	.	gene_id "XLOC_001804"; transcript_id "TCONS_00002472"; exon_number "4"; oId "CUFF.1811.1"; tss_id "TSS2039"; gene_name "Rpl41";	25	Yes	Yes
chr10	Cufflinks	exon	128551634	128551759	.	-	.	gene_id "XLOC_001804"; transcript_id "TCONS_00002472"; exon_number "5"; oId "CUFF.1811.1"; tss_id "TSS2039"; gene_name "Rpl41";	25	Yes	Yes
chr10	Cufflinks	exon	128548117	128548429	.	-	.	gene_id "XLOC_001804"; transcript_id "TCONS_00002474"; exon_number "1"; oId "CUFF.1811.2"; tss_id "TSS2040"; gene_name "Rpl41";	690	Yes	Yes
chr10	Cufflinks	exon	128548658	128548680	.	-	.	gene_id "XLOC_001804"; transcript_id "TCONS_00002474"; exon_number "2"; oId "CUFF.1811.2"; tss_id "TSS2040"; gene_name "Rpl41";	690	Yes	Yes
chr10	Cufflinks	exon	128548949	128548973	.	-	.	gene_id "XLOC_001804"; transcript_id "TCONS_00002474"; exon_number "3"; oId "CUFF.1811.2"; tss_id "TSS2040"; gene_name "Rpl41";	690	Yes	Yes
chr10	Cufflinks	exon	128551634	128551927	.	-	.	gene_id "XLOC_001804"; transcript_id "TCONS_00002474"; exon_number "4"; oId "CUFF.1811.2"; tss_id "TSS2040"; gene_name "Rpl41";	690	Yes	Yes
chr11	Cufflinks	exon	3688023	3688299	.	+	.	gene_id "XLOC_001824"; transcript_id "TCONS_00002506"; exon_number "1"; oId "CUFF.1847.1"; tss_id "TSS2063"; gene_name "Morc2a";	2	No	Yes
chr11	Cufflinks	exon	3689035	3690367	.	+	.	gene_id "XLOC_001824"; transcript_id "TCONS_00002506"; exon_number "2"; oId "CUFF.1847.1"; tss_id "TSS2063"; gene_name "Morc2a";	2	No	Yes
chr11	Cufflinks	exon	4701442	4701479	.	+	.	gene_id "XLOC_001834"; transcript_id "TCONS_00002516"; exon_number "1"; oId "CUFF.1865.1"; tss_id "TSS2073"; gene_name "Zmat5";	7	Yes	Yes
chr11	Cufflinks	exon	4704667	4704721	.	+	.	gene_id "XLOC_001834"; transcript_id "TCONS_00002516"; exon_number "2"; oId "CUFF.1865.1"; tss_id "TSS2073"; gene_name "Zmat5";	7	Yes	Yes
chr11	Cufflinks	exon	4722358	4722511	.	+	.	gene_id "XLOC_001834"; transcript_id "TCONS_00002516"; exon_number "3"; oId "CUFF.1865.1"; tss_id "TSS2073"; gene_name "Zmat5";	7	Yes	Yes
chr11	Cufflinks	exon	4728585	4728647	.	+	.	gene_id "XLOC_001834"; transcript_id "TCONS_00002516"; exon_number "4"; oId "CUFF.1865.1"; tss_id "TSS2073"; gene_name "Zmat5";	7	Yes	Yes
chr11	Cufflinks	exon	4730187	4730267	.	+	.	gene_id "XLOC_001834"; transcript_id "TCONS_00002516"; exon_number "5"; oId "CUFF.1865.1"; tss_id "TSS2073"; gene_name "Zmat5";	7	Yes	Yes
chr11	Cufflinks	exon	4732067	4732178	.	+	.	gene_id "XLOC_001834"; transcript_id "TCONS_00002516"; exon_number "6"; oId "CUFF.1865.1"; tss_id "TSS2073"; gene_name "Zmat5";	7	Yes	Yes
chr11	Cufflinks	exon	4737332	4737669	.	+	.	gene_id "XLOC_001834"; transcript_id "TCONS_00002516"; exon_number "7"; oId "CUFF.1865.1"; tss_id "TSS2073"; gene_name "Zmat5";	7	Yes	Yes
chr11	Cufflinks	exon	4884060	4884116	.	+	.	gene_id "XLOC_001835"; transcript_id "TCONS_00002526"; exon_number "1"; oId "CUFF.1869.3"; tss_id "TSS2076"; gene_name "Nipsnap1";	3	Yes	Yes
chr11	Cufflinks	exon	4889097	4889237	.	+	.	gene_id "XLOC_001835"; transcript_id "TCONS_00002526"; exon_number "2"; oId "CUFF.1869.3"; tss_id "TSS2076"; gene_name "Nipsnap1";	3	Yes	Yes
chr11	Cufflinks	exon	4889533	4889564	.	+	.	gene_id "XLOC_001835"; transcript_id "TCONS_00002526"; exon_number "3"; oId "CUFF.1869.3"; tss_id "TSS2076"; gene_name "Nipsnap1";	3	Yes	Yes
chr11	Cufflinks	exon	4889892	4889986	.	+	.	gene_id "XLOC_001835"; transcript_id "TCONS_00002526"; exon_number "4"; oId "CUFF.1869.3"; tss_id "TSS2076"; gene_name "Nipsnap1";	3	Yes	Yes
chr11	Cufflinks	exon	4891403	4891486	.	+	.	gene_id "XLOC_001835"; transcript_id "TCONS_00002526"; exon_number "5"; oId "CUFF.1869.3"; tss_id "TSS2076"; gene_name "Nipsnap1";	3	Yes	Yes
chr11	Cufflinks	exon	4893120	4894204	.	+	.	gene_id "XLOC_001835"; transcript_id "TCONS_00002526"; exon_number "6"; oId "CUFF.1869.3"; tss_id "TSS2076"; gene_name "Nipsnap1";	3	Yes	Yes
chr11	Cufflinks	exon	18093598	18093689	.	+	.	gene_id "XLOC_001868"; transcript_id "TCONS_00002574"; exon_number "1"; oId "CUFF.1935.1"; tss_id "TSS2114"; gene_name "Gm12018";	2	No	No
chr11	Cufflinks	exon	18101373	18101486	.	+	.	gene_id "XLOC_001868"; transcript_id "TCONS_00002574"; exon_number "2"; oId "CUFF.1935.1"; tss_id "TSS2114"; gene_name "Gm12018";	2	No	No
chr11	Cufflinks	exon	18102077	18102176	.	+	.	gene_id "XLOC_001868"; transcript_id "TCONS_00002574"; exon_number "3"; oId "CUFF.1935.1"; tss_id "TSS2114"; gene_name "Gm12018";	2	No	No
chr11	Cufflinks	exon	18102868	18103389	.	+	.	gene_id "XLOC_001868"; transcript_id "TCONS_00002574"; exon_number "4"; oId "CUFF.1935.1"; tss_id "TSS2114"; gene_name "Gm12018";	2	No	No
chr11	Cufflinks	exon	23252062	23252184	.	+	.	gene_id "XLOC_001884"; transcript_id "TCONS_00002592"; exon_number "1"; oId "CUFF.1972.1"; tss_id "TSS2131"; gene_name "Xpo1";	2	Yes	No
chr11	Cufflinks	exon	23261835	23261966	.	+	.	gene_id "XLOC_001884"; transcript_id "TCONS_00002592"; exon_number "2"; oId "CUFF.1972.1"; tss_id "TSS2131"; gene_name "Xpo1";	2	Yes	No
chr11	Cufflinks	exon	23267662	23267763	.	+	.	gene_id "XLOC_001884"; transcript_id "TCONS_00002592"; exon_number "3"; oId "CUFF.1972.1"; tss_id "TSS2131"; gene_name "Xpo1";	2	Yes	No
chr11	Cufflinks	exon	23271133	23271205	.	+	.	gene_id "XLOC_001884"; transcript_id "TCONS_00002592"; exon_number "4"; oId "CUFF.1972.1"; tss_id "TSS2131"; gene_name "Xpo1";	2	Yes	No
chr11	Cufflinks	exon	23276427	23276488	.	+	.	gene_id "XLOC_001884"; transcript_id "TCONS_00002592"; exon_number "5"; oId "CUFF.1972.1"; tss_id "TSS2131"; gene_name "Xpo1";	2	Yes	No
chr11	Cufflinks	exon	23277036	23277080	.	+	.	gene_id "XLOC_001884"; transcript_id "TCONS_00002592"; exon_number "6"; oId "CUFF.1972.1"; tss_id "TSS2131"; gene_name "Xpo1";	2	Yes	No
chr11	Cufflinks	exon	23278143	23278324	.	+	.	gene_id "XLOC_001884"; transcript_id "TCONS_00002592"; exon_number "7"; oId "CUFF.1972.1"; tss_id "TSS2131"; gene_name "Xpo1";	2	Yes	No
chr11	Cufflinks	exon	23278676	23278724	.	+	.	gene_id "XLOC_001884"; transcript_id "TCONS_00002592"; exon_number "8"; oId "CUFF.1972.1"; tss_id "TSS2131"; gene_name "Xpo1";	2	Yes	No
chr11	Cufflinks	exon	23278806	23278925	.	+	.	gene_id "XLOC_001884"; transcript_id "TCONS_00002592"; exon_number "9"; oId "CUFF.1972.1"; tss_id "TSS2131"; gene_name "Xpo1";	2	Yes	No
chr11	Cufflinks	exon	23280374	23280502	.	+	.	gene_id "XLOC_001884"; transcript_id "TCONS_00002592"; exon_number "10"; oId "CUFF.1972.1"; tss_id "TSS2131"; gene_name "Xpo1";	2	Yes	No
chr11	Cufflinks	exon	23281306	23281464	.	+	.	gene_id "XLOC_001884"; transcript_id "TCONS_00002592"; exon_number "11"; oId "CUFF.1972.1"; tss_id "TSS2131"; gene_name "Xpo1";	2	Yes	No
chr11	Cufflinks	exon	23282529	23282726	.	+	.	gene_id "XLOC_001884"; transcript_id "TCONS_00002592"; exon_number "12"; oId "CUFF.1972.1"; tss_id "TSS2131"; gene_name "Xpo1";	2	Yes	No
chr11	Cufflinks	exon	23284242	23284380	.	+	.	gene_id "XLOC_001884"; transcript_id "TCONS_00002592"; exon_number "13"; oId "CUFF.1972.1"; tss_id "TSS2131"; gene_name "Xpo1";	2	Yes	No
chr11	Cufflinks	exon	23284548	23284729	.	+	.	gene_id "XLOC_001884"; transcript_id "TCONS_00002592"; exon_number "14"; oId "CUFF.1972.1"; tss_id "TSS2131"; gene_name "Xpo1";	2	Yes	No
chr11	Cufflinks	exon	23284812	23284968	.	+	.	gene_id "XLOC_001884"; transcript_id "TCONS_00002592"; exon_number "15"; oId "CUFF.1972.1"; tss_id "TSS2131"; gene_name "Xpo1";	2	Yes	No
chr11	Cufflinks	exon	23285056	23285219	.	+	.	gene_id "XLOC_001884"; transcript_id "TCONS_00002592"; exon_number "16"; oId "CUFF.1972.1"; tss_id "TSS2131"; gene_name "Xpo1";	2	Yes	No
chr11	Cufflinks	exon	23285801	23285935	.	+	.	gene_id "XLOC_001884"; transcript_id "TCONS_00002592"; exon_number "17"; oId "CUFF.1972.1"; tss_id "TSS2131"; gene_name "Xpo1";	2	Yes	No
chr11	Cufflinks	exon	23286745	23286928	.	+	.	gene_id "XLOC_001884"; transcript_id "TCONS_00002592"; exon_number "18"; oId "CUFF.1972.1"; tss_id "TSS2131"; gene_name "Xpo1";	2	Yes	No
chr11	Cufflinks	exon	23287345	23287451	.	+	.	gene_id "XLOC_001884"; transcript_id "TCONS_00002592"; exon_number "19"; oId "CUFF.1972.1"; tss_id "TSS2131"; gene_name "Xpo1";	2	Yes	No
chr11	Cufflinks	exon	23289758	23289952	.	+	.	gene_id "XLOC_001884"; transcript_id "TCONS_00002592"; exon_number "20"; oId "CUFF.1972.1"; tss_id "TSS2131"; gene_name "Xpo1";	2	Yes	No
chr11	Cufflinks	exon	23291463	23291631	.	+	.	gene_id "XLOC_001884"; transcript_id "TCONS_00002592"; exon_number "21"; oId "CUFF.1972.1"; tss_id "TSS2131"; gene_name "Xpo1";	2	Yes	No
chr11	Cufflinks	exon	23293772	23293906	.	+	.	gene_id "XLOC_001884"; transcript_id "TCONS_00002592"; exon_number "22"; oId "CUFF.1972.1"; tss_id "TSS2131"; gene_name "Xpo1";	2	Yes	No
chr11	Cufflinks	exon	23293989	23294148	.	+	.	gene_id "XLOC_001884"; transcript_id "TCONS_00002592"; exon_number "23"; oId "CUFF.1972.1"; tss_id "TSS2131"; gene_name "Xpo1";	2	Yes	No
chr11	Cufflinks	exon	23294596	23294692	.	+	.	gene_id "XLOC_001884"; transcript_id "TCONS_00002592"; exon_number "24"; oId "CUFF.1972.1"; tss_id "TSS2131"; gene_name "Xpo1";	2	Yes	No
chr11	Cufflinks	exon	23295961	23297012	.	+	.	gene_id "XLOC_001884"; transcript_id "TCONS_00002592"; exon_number "25"; oId "CUFF.1972.1"; tss_id "TSS2131"; gene_name "Xpo1";	2	Yes	No
chr11	Cufflinks	exon	23361625	23361716	.	+	.	gene_id "XLOC_001886"; transcript_id "TCONS_00002594"; exon_number "1"; oId "CUFF.1974.1"; tss_id "TSS2133"; gene_name "Usp34";	2	No	Yes
chr11	Cufflinks	exon	23363058	23363188	.	+	.	gene_id "XLOC_001886"; transcript_id "TCONS_00002594"; exon_number "2"; oId "CUFF.1974.1"; tss_id "TSS2133"; gene_name "Usp34";	2	No	Yes
chr11	Cufflinks	exon	23363791	23363989	.	+	.	gene_id "XLOC_001886"; transcript_id "TCONS_00002594"; exon_number "3"; oId "CUFF.1974.1"; tss_id "TSS2133"; gene_name "Usp34";	2	No	Yes
chr11	Cufflinks	exon	29740636	29741753	.	+	.	gene_id "XLOC_001901"; transcript_id "TCONS_00002612"; exon_number "1"; oId "CUFF.1999.3"; tss_id "TSS2150"; gene_name "Rtn4";	2	No	Yes
chr11	Cufflinks	exon	29741987	29742917	.	+	.	gene_id "XLOC_001901"; transcript_id "TCONS_00002612"; exon_number "2"; oId "CUFF.1999.3"; tss_id "TSS2150"; gene_name "Rtn4";	2	No	Yes
chr11	Cufflinks	exon	31916986	31917906	.	+	.	gene_id "XLOC_001905"; transcript_id "TCONS_00002616"; exon_number "1"; oId "CUFF.2011.1"; tss_id "TSS2154"; gene_name "Cpeb4";	2	No	Yes
chr11	Cufflinks	exon	31918801	31918824	.	+	.	gene_id "XLOC_001905"; transcript_id "TCONS_00002616"; exon_number "2"; oId "CUFF.2011.1"; tss_id "TSS2154"; gene_name "Cpeb4";	2	No	Yes
chr11	Cufflinks	exon	31920409	31920582	.	+	.	gene_id "XLOC_001905"; transcript_id "TCONS_00002616"; exon_number "3"; oId "CUFF.2011.1"; tss_id "TSS2154"; gene_name "Cpeb4";	2	No	Yes
chr11	Cufflinks	exon	31924626	31924715	.	+	.	gene_id "XLOC_001905"; transcript_id "TCONS_00002616"; exon_number "4"; oId "CUFF.2011.1"; tss_id "TSS2154"; gene_name "Cpeb4";	2	No	Yes
chr11	Cufflinks	exon	31925349	31925467	.	+	.	gene_id "XLOC_001905"; transcript_id "TCONS_00002616"; exon_number "5"; oId "CUFF.2011.1"; tss_id "TSS2154"; gene_name "Cpeb4";	2	No	Yes
chr11	Cufflinks	exon	31927641	31927755	.	+	.	gene_id "XLOC_001905"; transcript_id "TCONS_00002616"; exon_number "6"; oId "CUFF.2011.1"; tss_id "TSS2154"; gene_name "Cpeb4";	2	No	Yes
chr11	Cufflinks	exon	31930038	31930219	.	+	.	gene_id "XLOC_001905"; transcript_id "TCONS_00002616"; exon_number "7"; oId "CUFF.2011.1"; tss_id "TSS2154"; gene_name "Cpeb4";	2	No	Yes
chr11	Cufflinks	exon	31931305	31931678	.	+	.	gene_id "XLOC_001905"; transcript_id "TCONS_00002616"; exon_number "8"; oId "CUFF.2011.1"; tss_id "TSS2154"; gene_name "Cpeb4";	2	No	Yes
chr11	Cufflinks	exon	32604040	32604300	.	+	.	gene_id "XLOC_001910"; transcript_id "TCONS_00002622"; exon_number "1"; oId "CUFF.2018.1"; tss_id "TSS2159"; gene_name "Stk10";	2	Yes	Yes
chr11	Cufflinks	exon	32610633	32610725	.	+	.	gene_id "XLOC_001910"; transcript_id "TCONS_00002622"; exon_number "2"; oId "CUFF.2018.1"; tss_id "TSS2159"; gene_name "Stk10";	2	Yes	Yes
chr11	Cufflinks	exon	32612671	32612800	.	+	.	gene_id "XLOC_001910"; transcript_id "TCONS_00002622"; exon_number "3"; oId "CUFF.2018.1"; tss_id "TSS2159"; gene_name "Stk10";	2	Yes	Yes
chr11	Cufflinks	exon	32613462	32613586	.	+	.	gene_id "XLOC_001910"; transcript_id "TCONS_00002622"; exon_number "4"; oId "CUFF.2018.1"; tss_id "TSS2159"; gene_name "Stk10";	2	Yes	Yes
chr11	Cufflinks	exon	32614525	32614713	.	+	.	gene_id "XLOC_001910"; transcript_id "TCONS_00002622"; exon_number "5"; oId "CUFF.2018.1"; tss_id "TSS2159"; gene_name "Stk10";	2	Yes	Yes
chr11	Cufflinks	exon	32615781	32615906	.	+	.	gene_id "XLOC_001910"; transcript_id "TCONS_00002622"; exon_number "6"; oId "CUFF.2018.1"; tss_id "TSS2159"; gene_name "Stk10";	2	Yes	Yes
chr11	Cufflinks	exon	32617849	32617962	.	+	.	gene_id "XLOC_001910"; transcript_id "TCONS_00002622"; exon_number "7"; oId "CUFF.2018.1"; tss_id "TSS2159"; gene_name "Stk10";	2	Yes	Yes
chr11	Cufflinks	exon	32622424	32622874	.	+	.	gene_id "XLOC_001910"; transcript_id "TCONS_00002622"; exon_number "8"; oId "CUFF.2018.1"; tss_id "TSS2159"; gene_name "Stk10";	2	Yes	Yes
chr11	Cufflinks	exon	43578614	43578732	.	+	.	gene_id "XLOC_001926"; transcript_id "TCONS_00002641"; exon_number "1"; oId "CUFF.2046.1"; tss_id "TSS2175"; gene_name "Ccnjl";	3	Yes	Yes
chr11	Cufflinks	exon	43579684	43579986	.	+	.	gene_id "XLOC_001926"; transcript_id "TCONS_00002641"; exon_number "2"; oId "CUFF.2046.1"; tss_id "TSS2175"; gene_name "Ccnjl";	3	Yes	Yes
chr11	Cufflinks	exon	43583180	43583339	.	+	.	gene_id "XLOC_001926"; transcript_id "TCONS_00002641"; exon_number "3"; oId "CUFF.2046.1"; tss_id "TSS2175"; gene_name "Ccnjl";	3	Yes	Yes
chr11	Cufflinks	exon	43585292	43586315	.	+	.	gene_id "XLOC_001926"; transcript_id "TCONS_00002641"; exon_number "4"; oId "CUFF.2046.1"; tss_id "TSS2175"; gene_name "Ccnjl";	3	Yes	Yes
chr11	Cufflinks	exon	46838082	46838213	.	+	.	gene_id "XLOC_001938"; transcript_id "TCONS_00002656"; exon_number "1"; oId "CUFF.2069.2"; tss_id "TSS2189"; gene_name "Timd4";	2	Yes	Yes
chr11	Cufflinks	exon	46839261	46839348	.	+	.	gene_id "XLOC_001938"; transcript_id "TCONS_00002656"; exon_number "2"; oId "CUFF.2069.2"; tss_id "TSS2189"; gene_name "Timd4";	2	Yes	Yes
chr11	Cufflinks	exon	46842156	46842195	.	+	.	gene_id "XLOC_001938"; transcript_id "TCONS_00002656"; exon_number "3"; oId "CUFF.2069.2"; tss_id "TSS2189"; gene_name "Timd4";	2	Yes	Yes
chr11	Cufflinks	exon	46843119	46844350	.	+	.	gene_id "XLOC_001938"; transcript_id "TCONS_00002656"; exon_number "4"; oId "CUFF.2069.2"; tss_id "TSS2189"; gene_name "Timd4";	2	Yes	Yes
chr11	Cufflinks	exon	50167922	50168225	.	+	.	gene_id "XLOC_001947"; transcript_id "TCONS_00002669"; exon_number "1"; oId "CUFF.2087.1"; tss_id "TSS2199"; gene_name "Tbc1d9b";	2	Yes	Yes
chr11	Cufflinks	exon	50168696	50168802	.	+	.	gene_id "XLOC_001947"; transcript_id "TCONS_00002669"; exon_number "2"; oId "CUFF.2087.1"; tss_id "TSS2199"; gene_name "Tbc1d9b";	2	Yes	Yes
chr11	Cufflinks	exon	50170697	50172015	.	+	.	gene_id "XLOC_001947"; transcript_id "TCONS_00002669"; exon_number "3"; oId "CUFF.2087.1"; tss_id "TSS2199"; gene_name "Tbc1d9b";	2	Yes	Yes
chr11	Cufflinks	exon	50358913	50359701	.	+	.	gene_id "XLOC_001949"; transcript_id "TCONS_00002671"; exon_number "1"; oId "CUFF.2092.1"; tss_id "TSS2201"; gene_name "Cby3";	4	Yes	Yes
chr11	Cufflinks	exon	51773114	51773233	.	+	.	gene_id "XLOC_001953"; transcript_id "TCONS_00002680"; exon_number "1"; oId "CUFF.2103.3"; tss_id "TSS2207"; gene_name "Sar1b";	2	Yes	Yes
chr11	Cufflinks	exon	51777487	51777561	.	+	.	gene_id "XLOC_001953"; transcript_id "TCONS_00002680"; exon_number "2"; oId "CUFF.2103.3"; tss_id "TSS2207"; gene_name "Sar1b";	2	Yes	Yes
chr11	Cufflinks	exon	51779689	51779808	.	+	.	gene_id "XLOC_001953"; transcript_id "TCONS_00002680"; exon_number "3"; oId "CUFF.2103.3"; tss_id "TSS2207"; gene_name "Sar1b";	2	Yes	Yes
chr11	Cufflinks	exon	51782772	51782837	.	+	.	gene_id "XLOC_001953"; transcript_id "TCONS_00002680"; exon_number "4"; oId "CUFF.2103.3"; tss_id "TSS2207"; gene_name "Sar1b";	2	Yes	Yes
chr11	Cufflinks	exon	51788150	51788253	.	+	.	gene_id "XLOC_001953"; transcript_id "TCONS_00002680"; exon_number "5"; oId "CUFF.2103.3"; tss_id "TSS2207"; gene_name "Sar1b";	2	Yes	Yes
chr11	Cufflinks	exon	51789197	51789328	.	+	.	gene_id "XLOC_001953"; transcript_id "TCONS_00002680"; exon_number "6"; oId "CUFF.2103.3"; tss_id "TSS2207"; gene_name "Sar1b";	2	Yes	Yes
chr11	Cufflinks	exon	51791327	51791929	.	+	.	gene_id "XLOC_001953"; transcript_id "TCONS_00002680"; exon_number "7"; oId "CUFF.2103.3"; tss_id "TSS2207"; gene_name "Sar1b";	2	Yes	Yes
chr11	Cufflinks	exon	52376059	52376222	.	+	.	gene_id "XLOC_001958"; transcript_id "TCONS_00002688"; exon_number "1"; oId "CUFF.2112.2"; tss_id "TSS2214"; gene_name "Vdac1";	2	Yes	Yes
chr11	Cufflinks	exon	52376391	52376543	.	+	.	gene_id "XLOC_001958"; transcript_id "TCONS_00002688"; exon_number "2"; oId "CUFF.2112.2"; tss_id "TSS2214"; gene_name "Vdac1";	2	Yes	Yes
chr11	Cufflinks	exon	52376648	52376700	.	+	.	gene_id "XLOC_001958"; transcript_id "TCONS_00002688"; exon_number "3"; oId "CUFF.2112.2"; tss_id "TSS2214"; gene_name "Vdac1";	2	Yes	Yes
chr11	Cufflinks	exon	52383850	52384077	.	+	.	gene_id "XLOC_001958"; transcript_id "TCONS_00002688"; exon_number "4"; oId "CUFF.2112.2"; tss_id "TSS2214"; gene_name "Vdac1";	2	Yes	Yes
chr11	Cufflinks	exon	52385583	52385733	.	+	.	gene_id "XLOC_001958"; transcript_id "TCONS_00002688"; exon_number "5"; oId "CUFF.2112.2"; tss_id "TSS2214"; gene_name "Vdac1";	2	Yes	Yes
chr11	Cufflinks	exon	52387416	52387473	.	+	.	gene_id "XLOC_001958"; transcript_id "TCONS_00002688"; exon_number "6"; oId "CUFF.2112.2"; tss_id "TSS2214"; gene_name "Vdac1";	2	Yes	Yes
chr11	Cufflinks	exon	52388432	52389398	.	+	.	gene_id "XLOC_001958"; transcript_id "TCONS_00002688"; exon_number "7"; oId "CUFF.2112.2"; tss_id "TSS2214"; gene_name "Vdac1";	2	Yes	Yes
chr11	Cufflinks	exon	54120166	54120246	.	+	.	gene_id "XLOC_001967"; transcript_id "TCONS_00002708"; exon_number "1"; oId "CUFF.2129.4"; tss_id "TSS2226"; gene_name "P4ha2";	2	No	Yes
chr11	Cufflinks	exon	54123924	54123969	.	+	.	gene_id "XLOC_001967"; transcript_id "TCONS_00002708"; exon_number "2"; oId "CUFF.2129.4"; tss_id "TSS2226"; gene_name "P4ha2";	2	No	Yes
chr11	Cufflinks	exon	54124657	54124727	.	+	.	gene_id "XLOC_001967"; transcript_id "TCONS_00002708"; exon_number "3"; oId "CUFF.2129.4"; tss_id "TSS2226"; gene_name "P4ha2";	2	No	Yes
chr11	Cufflinks	exon	54124946	54125045	.	+	.	gene_id "XLOC_001967"; transcript_id "TCONS_00002708"; exon_number "4"; oId "CUFF.2129.4"; tss_id "TSS2226"; gene_name "P4ha2";	2	No	Yes
chr11	Cufflinks	exon	54125763	54125816	.	+	.	gene_id "XLOC_001967"; transcript_id "TCONS_00002708"; exon_number "5"; oId "CUFF.2129.4"; tss_id "TSS2226"; gene_name "P4ha2";	2	No	Yes
chr11	Cufflinks	exon	54126346	54126411	.	+	.	gene_id "XLOC_001967"; transcript_id "TCONS_00002708"; exon_number "6"; oId "CUFF.2129.4"; tss_id "TSS2226"; gene_name "P4ha2";	2	No	Yes
chr11	Cufflinks	exon	54129048	54129116	.	+	.	gene_id "XLOC_001967"; transcript_id "TCONS_00002708"; exon_number "7"; oId "CUFF.2129.4"; tss_id "TSS2226"; gene_name "P4ha2";	2	No	Yes
chr11	Cufflinks	exon	54129466	54129508	.	+	.	gene_id "XLOC_001967"; transcript_id "TCONS_00002708"; exon_number "8"; oId "CUFF.2129.4"; tss_id "TSS2226"; gene_name "P4ha2";	2	No	Yes
chr11	Cufflinks	exon	54131190	54131667	.	+	.	gene_id "XLOC_001967"; transcript_id "TCONS_00002708"; exon_number "9"; oId "CUFF.2129.4"; tss_id "TSS2226"; gene_name "P4ha2";	2	No	Yes
chr11	Cufflinks	exon	54859950	54860040	.	+	.	gene_id "XLOC_001972"; transcript_id "TCONS_00002714"; exon_number "1"; oId "CUFF.2136.1"; tss_id "TSS2231"; gene_name "Hint1";	13	Yes	Yes
chr11	Cufflinks	exon	54869848	54869952	.	+	.	gene_id "XLOC_001972"; transcript_id "TCONS_00002714"; exon_number "2"; oId "CUFF.2136.1"; tss_id "TSS2231"; gene_name "Hint1";	13	Yes	Yes
chr11	Cufflinks	exon	54870189	54870497	.	+	.	gene_id "XLOC_001972"; transcript_id "TCONS_00002714"; exon_number "3"; oId "CUFF.2136.1"; tss_id "TSS2231"; gene_name "Hint1";	13	Yes	Yes
chr11	Cufflinks	exon	54859951	54860040	.	+	.	gene_id "XLOC_001972"; transcript_id "TCONS_00002715"; exon_number "1"; oId "CUFF.2136.2"; tss_id "TSS2231"; gene_name "Hint1";	2	Yes	Yes
chr11	Cufflinks	exon	54861083	54861187	.	+	.	gene_id "XLOC_001972"; transcript_id "TCONS_00002715"; exon_number "2"; oId "CUFF.2136.2"; tss_id "TSS2231"; gene_name "Hint1";	2	Yes	Yes
chr11	Cufflinks	exon	54861916	54862030	.	+	.	gene_id "XLOC_001972"; transcript_id "TCONS_00002715"; exon_number "3"; oId "CUFF.2136.2"; tss_id "TSS2231"; gene_name "Hint1";	2	Yes	Yes
chr11	Cufflinks	exon	54869848	54869952	.	+	.	gene_id "XLOC_001972"; transcript_id "TCONS_00002715"; exon_number "4"; oId "CUFF.2136.2"; tss_id "TSS2231"; gene_name "Hint1";	2	Yes	Yes
chr11	Cufflinks	exon	54870189	54870497	.	+	.	gene_id "XLOC_001972"; transcript_id "TCONS_00002715"; exon_number "5"; oId "CUFF.2136.2"; tss_id "TSS2231"; gene_name "Hint1";	2	Yes	Yes
chr11	Cufflinks	exon	54859952	54860040	.	+	.	gene_id "XLOC_001972"; transcript_id "TCONS_00002716"; exon_number "1"; oId "CUFF.2136.3"; tss_id "TSS2231"; gene_name "Hint1";	2	Yes	Yes
chr11	Cufflinks	exon	54861916	54862030	.	+	.	gene_id "XLOC_001972"; transcript_id "TCONS_00002716"; exon_number "2"; oId "CUFF.2136.3"; tss_id "TSS2231"; gene_name "Hint1";	2	Yes	Yes
chr11	Cufflinks	exon	54869848	54869952	.	+	.	gene_id "XLOC_001972"; transcript_id "TCONS_00002716"; exon_number "3"; oId "CUFF.2136.3"; tss_id "TSS2231"; gene_name "Hint1";	2	Yes	Yes
chr11	Cufflinks	exon	54870189	54870497	.	+	.	gene_id "XLOC_001972"; transcript_id "TCONS_00002716"; exon_number "4"; oId "CUFF.2136.3"; tss_id "TSS2231"; gene_name "Hint1";	2	Yes	Yes
chr11	Cufflinks	exon	54901217	54901332	.	+	.	gene_id "XLOC_001973"; transcript_id "TCONS_00002718"; exon_number "1"; oId "CUFF.2137.1"; tss_id "TSS2233"; gene_name "Gpx3";	2	Yes	No
chr11	Cufflinks	exon	54902855	54903052	.	+	.	gene_id "XLOC_001973"; transcript_id "TCONS_00002718"; exon_number "2"; oId "CUFF.2137.1"; tss_id "TSS2233"; gene_name "Gpx3";	2	Yes	No
chr11	Cufflinks	exon	54907127	54907280	.	+	.	gene_id "XLOC_001973"; transcript_id "TCONS_00002718"; exon_number "3"; oId "CUFF.2137.1"; tss_id "TSS2233"; gene_name "Gpx3";	2	Yes	No
chr11	Cufflinks	exon	54908541	54908658	.	+	.	gene_id "XLOC_001973"; transcript_id "TCONS_00002718"; exon_number "4"; oId "CUFF.2137.1"; tss_id "TSS2233"; gene_name "Gpx3";	2	Yes	No
chr11	Cufflinks	exon	54909040	54909139	.	+	.	gene_id "XLOC_001973"; transcript_id "TCONS_00002718"; exon_number "5"; oId "CUFF.2137.1"; tss_id "TSS2233"; gene_name "Gpx3";	2	Yes	No
chr11	Cufflinks	exon	54909437	54910165	.	+	.	gene_id "XLOC_001973"; transcript_id "TCONS_00002718"; exon_number "6"; oId "CUFF.2137.1"; tss_id "TSS2233"; gene_name "Gpx3";	2	Yes	No
chr11	Cufflinks	exon	54910293	54910386	.	+	.	gene_id "XLOC_001973"; transcript_id "TCONS_00002718"; exon_number "7"; oId "CUFF.2137.1"; tss_id "TSS2233"; gene_name "Gpx3";	2	Yes	No
chr11	Cufflinks	exon	55087233	55087404	.	+	.	gene_id "XLOC_001974"; transcript_id "TCONS_00002725"; exon_number "1"; oId "CUFF.2141.1"; tss_id "TSS2235"; gene_name "Gm2a";	2	Yes	Yes
chr11	Cufflinks	exon	55103587	55103748	.	+	.	gene_id "XLOC_001974"; transcript_id "TCONS_00002725"; exon_number "2"; oId "CUFF.2141.1"; tss_id "TSS2235"; gene_name "Gm2a";	2	Yes	Yes
chr11	Cufflinks	exon	55108898	55109080	.	+	.	gene_id "XLOC_001974"; transcript_id "TCONS_00002725"; exon_number "3"; oId "CUFF.2141.1"; tss_id "TSS2235"; gene_name "Gm2a";	2	Yes	Yes
chr11	Cufflinks	exon	55109378	55110899	.	+	.	gene_id "XLOC_001974"; transcript_id "TCONS_00002725"; exon_number "4"; oId "CUFF.2141.1"; tss_id "TSS2235"; gene_name "Gm2a";	2	Yes	Yes
chr11	Cufflinks	exon	58051338	58051407	.	+	.	gene_id "XLOC_001979"; transcript_id "TCONS_00002732"; exon_number "1"; oId "CUFF.2157.1"; tss_id "TSS2241"; gene_name "Larp1";	2	No	Yes
chr11	Cufflinks	exon	58051625	58051731	.	+	.	gene_id "XLOC_001979"; transcript_id "TCONS_00002732"; exon_number "2"; oId "CUFF.2157.1"; tss_id "TSS2241"; gene_name "Larp1";	2	No	Yes
chr11	Cufflinks	exon	58052580	58052731	.	+	.	gene_id "XLOC_001979"; transcript_id "TCONS_00002732"; exon_number "3"; oId "CUFF.2157.1"; tss_id "TSS2241"; gene_name "Larp1";	2	No	Yes
chr11	Cufflinks	exon	58055467	58055611	.	+	.	gene_id "XLOC_001979"; transcript_id "TCONS_00002732"; exon_number "4"; oId "CUFF.2157.1"; tss_id "TSS2241"; gene_name "Larp1";	2	No	Yes
chr11	Cufflinks	exon	58057054	58057163	.	+	.	gene_id "XLOC_001979"; transcript_id "TCONS_00002732"; exon_number "5"; oId "CUFF.2157.1"; tss_id "TSS2241"; gene_name "Larp1";	2	No	Yes
chr11	Cufflinks	exon	58057261	58057609	.	+	.	gene_id "XLOC_001979"; transcript_id "TCONS_00002732"; exon_number "6"; oId "CUFF.2157.1"; tss_id "TSS2241"; gene_name "Larp1";	2	No	Yes
chr11	Cufflinks	exon	58102654	58103212	.	+	.	gene_id "XLOC_001981"; transcript_id "TCONS_00002735"; exon_number "1"; oId "CUFF.2159.1"; tss_id "TSS2244"; gene_name "Cnot8";	2	Yes	Yes
chr11	Cufflinks	exon	58109556	58109766	.	+	.	gene_id "XLOC_001981"; transcript_id "TCONS_00002735"; exon_number "2"; oId "CUFF.2159.1"; tss_id "TSS2244"; gene_name "Cnot8";	2	Yes	Yes
chr11	Cufflinks	exon	58111260	58111453	.	+	.	gene_id "XLOC_001981"; transcript_id "TCONS_00002735"; exon_number "3"; oId "CUFF.2159.1"; tss_id "TSS2244"; gene_name "Cnot8";	2	Yes	Yes
chr11	Cufflinks	exon	58113052	58113213	.	+	.	gene_id "XLOC_001981"; transcript_id "TCONS_00002735"; exon_number "4"; oId "CUFF.2159.1"; tss_id "TSS2244"; gene_name "Cnot8";	2	Yes	Yes
chr11	Cufflinks	exon	58113950	58114094	.	+	.	gene_id "XLOC_001981"; transcript_id "TCONS_00002735"; exon_number "5"; oId "CUFF.2159.1"; tss_id "TSS2244"; gene_name "Cnot8";	2	Yes	Yes
chr11	Cufflinks	exon	58115265	58115375	.	+	.	gene_id "XLOC_001981"; transcript_id "TCONS_00002735"; exon_number "6"; oId "CUFF.2159.1"; tss_id "TSS2244"; gene_name "Cnot8";	2	Yes	Yes
chr11	Cufflinks	exon	58117439	58118596	.	+	.	gene_id "XLOC_001981"; transcript_id "TCONS_00002735"; exon_number "7"; oId "CUFF.2159.1"; tss_id "TSS2244"; gene_name "Cnot8";	2	Yes	Yes
chr11	Cufflinks	exon	59754746	59755109	.	+	.	gene_id "XLOC_001992"; transcript_id "TCONS_00002755"; exon_number "1"; oId "CUFF.2186.3"; tss_id "TSS2258"; gene_name "Mprip";	2	Yes	Yes
chr11	Cufflinks	exon	59764380	59764527	.	+	.	gene_id "XLOC_001992"; transcript_id "TCONS_00002755"; exon_number "2"; oId "CUFF.2186.3"; tss_id "TSS2258"; gene_name "Mprip";	2	Yes	Yes
chr11	Cufflinks	exon	59765408	59765525	.	+	.	gene_id "XLOC_001992"; transcript_id "TCONS_00002755"; exon_number "3"; oId "CUFF.2186.3"; tss_id "TSS2258"; gene_name "Mprip";	2	Yes	Yes
chr11	Cufflinks	exon	59766728	59766887	.	+	.	gene_id "XLOC_001992"; transcript_id "TCONS_00002755"; exon_number "4"; oId "CUFF.2186.3"; tss_id "TSS2258"; gene_name "Mprip";	2	Yes	Yes
chr11	Cufflinks	exon	59767955	59768074	.	+	.	gene_id "XLOC_001992"; transcript_id "TCONS_00002755"; exon_number "5"; oId "CUFF.2186.3"; tss_id "TSS2258"; gene_name "Mprip";	2	Yes	Yes
chr11	Cufflinks	exon	59769213	59769299	.	+	.	gene_id "XLOC_001992"; transcript_id "TCONS_00002755"; exon_number "6"; oId "CUFF.2186.3"; tss_id "TSS2258"; gene_name "Mprip";	2	Yes	Yes
chr11	Cufflinks	exon	59769884	59770046	.	+	.	gene_id "XLOC_001992"; transcript_id "TCONS_00002755"; exon_number "7"; oId "CUFF.2186.3"; tss_id "TSS2258"; gene_name "Mprip";	2	Yes	Yes
chr11	Cufflinks	exon	59771617	59771702	.	+	.	gene_id "XLOC_001992"; transcript_id "TCONS_00002755"; exon_number "8"; oId "CUFF.2186.3"; tss_id "TSS2258"; gene_name "Mprip";	2	Yes	Yes
chr11	Cufflinks	exon	59775516	59776218	.	+	.	gene_id "XLOC_001992"; transcript_id "TCONS_00002755"; exon_number "9"; oId "CUFF.2186.3"; tss_id "TSS2258"; gene_name "Mprip";	2	Yes	Yes
chr11	Cufflinks	exon	60447960	60448112	.	+	.	gene_id "XLOC_001998"; transcript_id "TCONS_00002761"; exon_number "1"; oId "CUFF.2201.1"; tss_id "TSS2264"; gene_name "Gid4";	2	Yes	Yes
chr11	Cufflinks	exon	60448447	60448558	.	+	.	gene_id "XLOC_001998"; transcript_id "TCONS_00002761"; exon_number "2"; oId "CUFF.2201.1"; tss_id "TSS2264"; gene_name "Gid4";	2	Yes	Yes
chr11	Cufflinks	exon	60450576	60450924	.	+	.	gene_id "XLOC_001998"; transcript_id "TCONS_00002761"; exon_number "3"; oId "CUFF.2201.1"; tss_id "TSS2264"; gene_name "Gid4";	2	Yes	Yes
chr11	Cufflinks	exon	62509113	62509199	.	+	.	gene_id "XLOC_002013"; transcript_id "TCONS_00002777"; exon_number "1"; oId "CUFF.2244.1"; tss_id "TSS2279"; gene_name "Pigl";	2	Yes	Yes
chr11	Cufflinks	exon	62509820	62509851	.	+	.	gene_id "XLOC_002013"; transcript_id "TCONS_00002777"; exon_number "2"; oId "CUFF.2244.1"; tss_id "TSS2279"; gene_name "Pigl";	2	Yes	Yes
chr11	Cufflinks	exon	62512138	62512271	.	+	.	gene_id "XLOC_002013"; transcript_id "TCONS_00002777"; exon_number "3"; oId "CUFF.2244.1"; tss_id "TSS2279"; gene_name "Pigl";	2	Yes	Yes
chr11	Cufflinks	exon	62512904	62513903	.	+	.	gene_id "XLOC_002013"; transcript_id "TCONS_00002777"; exon_number "4"; oId "CUFF.2244.1"; tss_id "TSS2279"; gene_name "Pigl";	2	Yes	Yes
chr11	Cufflinks	exon	62511702	62512271	.	+	.	gene_id "XLOC_002013"; transcript_id "TCONS_00002778"; exon_number "1"; oId "CUFF.2244.2"; tss_id "TSS2280"; gene_name "Pigl";	2	Yes	Yes
chr11	Cufflinks	exon	62512904	62513903	.	+	.	gene_id "XLOC_002013"; transcript_id "TCONS_00002778"; exon_number "2"; oId "CUFF.2244.2"; tss_id "TSS2280"; gene_name "Pigl";	2	Yes	Yes
chr11	Cufflinks	exon	68539618	68540009	.	+	.	gene_id "XLOC_002027"; transcript_id "TCONS_00002799"; exon_number "1"; oId "CUFF.2268.1"; tss_id "TSS2295"; gene_name "Pik3r6";	2	No	Yes
chr11	Cufflinks	exon	68543598	68543685	.	+	.	gene_id "XLOC_002027"; transcript_id "TCONS_00002799"; exon_number "2"; oId "CUFF.2268.1"; tss_id "TSS2295"; gene_name "Pik3r6";	2	No	Yes
chr11	Cufflinks	exon	68543977	68544047	.	+	.	gene_id "XLOC_002027"; transcript_id "TCONS_00002799"; exon_number "3"; oId "CUFF.2268.1"; tss_id "TSS2295"; gene_name "Pik3r6";	2	No	Yes
chr11	Cufflinks	exon	68544720	68544810	.	+	.	gene_id "XLOC_002027"; transcript_id "TCONS_00002799"; exon_number "4"; oId "CUFF.2268.1"; tss_id "TSS2295"; gene_name "Pik3r6";	2	No	Yes
chr11	Cufflinks	exon	68545797	68545915	.	+	.	gene_id "XLOC_002027"; transcript_id "TCONS_00002799"; exon_number "5"; oId "CUFF.2268.1"; tss_id "TSS2295"; gene_name "Pik3r6";	2	No	Yes
chr11	Cufflinks	exon	68551224	68551336	.	+	.	gene_id "XLOC_002027"; transcript_id "TCONS_00002799"; exon_number "6"; oId "CUFF.2268.1"; tss_id "TSS2295"; gene_name "Pik3r6";	2	No	Yes
chr11	Cufflinks	exon	68551891	68552695	.	+	.	gene_id "XLOC_002027"; transcript_id "TCONS_00002799"; exon_number "7"; oId "CUFF.2268.1"; tss_id "TSS2295"; gene_name "Pik3r6";	2	No	Yes
chr11	Cufflinks	exon	68590564	68591073	.	+	.	gene_id "XLOC_002028"; transcript_id "TCONS_00002801"; exon_number "1"; oId "CUFF.2269.2"; tss_id "TSS2297"; gene_name "Ccdc42";	4	No	No
chr11	Cufflinks	exon	68594154	68594375	.	+	.	gene_id "XLOC_002028"; transcript_id "TCONS_00002801"; exon_number "2"; oId "CUFF.2269.2"; tss_id "TSS2297"; gene_name "Ccdc42";	4	No	No
chr11	Cufflinks	exon	68594531	68594689	.	+	.	gene_id "XLOC_002028"; transcript_id "TCONS_00002801"; exon_number "3"; oId "CUFF.2269.2"; tss_id "TSS2297"; gene_name "Ccdc42";	4	No	No
chr11	Cufflinks	exon	68597650	68597961	.	+	.	gene_id "XLOC_002028"; transcript_id "TCONS_00002801"; exon_number "4"; oId "CUFF.2269.2"; tss_id "TSS2297"; gene_name "Ccdc42";	4	No	No
chr11	Cufflinks	exon	69047212	69047256	.	+	.	gene_id "XLOC_002033"; transcript_id "TCONS_00002809"; exon_number "1"; oId "CUFF.2278.2"; tss_id "TSS2303"; gene_name "Aurkb";	2	Yes	Yes
chr11	Cufflinks	exon	69047785	69047887	.	+	.	gene_id "XLOC_002033"; transcript_id "TCONS_00002809"; exon_number "2"; oId "CUFF.2278.2"; tss_id "TSS2303"; gene_name "Aurkb";	2	Yes	Yes
chr11	Cufflinks	exon	69047972	69048041	.	+	.	gene_id "XLOC_002033"; transcript_id "TCONS_00002809"; exon_number "3"; oId "CUFF.2278.2"; tss_id "TSS2303"; gene_name "Aurkb";	2	Yes	Yes
chr11	Cufflinks	exon	69048174	69048365	.	+	.	gene_id "XLOC_002033"; transcript_id "TCONS_00002809"; exon_number "4"; oId "CUFF.2278.2"; tss_id "TSS2303"; gene_name "Aurkb";	2	Yes	Yes
chr11	Cufflinks	exon	69048506	69048644	.	+	.	gene_id "XLOC_002033"; transcript_id "TCONS_00002809"; exon_number "5"; oId "CUFF.2278.2"; tss_id "TSS2303"; gene_name "Aurkb";	2	Yes	Yes
chr11	Cufflinks	exon	69048731	69048879	.	+	.	gene_id "XLOC_002033"; transcript_id "TCONS_00002809"; exon_number "6"; oId "CUFF.2278.2"; tss_id "TSS2303"; gene_name "Aurkb";	2	Yes	Yes
chr11	Cufflinks	exon	69050302	69050476	.	+	.	gene_id "XLOC_002033"; transcript_id "TCONS_00002809"; exon_number "7"; oId "CUFF.2278.2"; tss_id "TSS2303"; gene_name "Aurkb";	2	Yes	Yes
chr11	Cufflinks	exon	69050900	69051663	.	+	.	gene_id "XLOC_002033"; transcript_id "TCONS_00002809"; exon_number "8"; oId "CUFF.2278.2"; tss_id "TSS2303"; gene_name "Aurkb";	2	Yes	Yes
chr11	Cufflinks	exon	69339639	69340192	.	+	.	gene_id "XLOC_002038"; transcript_id "TCONS_00002815"; exon_number "1"; oId "CUFF.2284.1"; tss_id "TSS2308"; gene_name "Rnf227";	2	Yes	No
chr11	Cufflinks	exon	69341159	69341477	.	+	.	gene_id "XLOC_002038"; transcript_id "TCONS_00002815"; exon_number "2"; oId "CUFF.2284.1"; tss_id "TSS2308"; gene_name "Rnf227";	2	Yes	No
chr11	Cufflinks	exon	69994217	69994358	.	+	.	gene_id "XLOC_002049"; transcript_id "TCONS_00002835"; exon_number "1"; oId "CUFF.2310.2"; tss_id "TSS2325"; gene_name "Gabarap";	2	Yes	Yes
chr11	Cufflinks	exon	69994459	69994949	.	+	.	gene_id "XLOC_002049"; transcript_id "TCONS_00002835"; exon_number "2"; oId "CUFF.2310.2"; tss_id "TSS2325"; gene_name "Gabarap";	2	Yes	Yes
chr11	Cufflinks	exon	70136140	70136337	.	+	.	gene_id "XLOC_002052"; transcript_id "TCONS_00002838"; exon_number "1"; oId "CUFF.2314.1"; tss_id "TSS2328"; gene_name "Mgl2";	2	Yes	Yes
chr11	Cufflinks	exon	70136441	70136592	.	+	.	gene_id "XLOC_002052"; transcript_id "TCONS_00002838"; exon_number "2"; oId "CUFF.2314.1"; tss_id "TSS2328"; gene_name "Mgl2";	2	Yes	Yes
chr11	Cufflinks	exon	70136670	70136776	.	+	.	gene_id "XLOC_002052"; transcript_id "TCONS_00002838"; exon_number "3"; oId "CUFF.2314.1"; tss_id "TSS2328"; gene_name "Mgl2";	2	Yes	Yes
chr11	Cufflinks	exon	70136921	70137542	.	+	.	gene_id "XLOC_002052"; transcript_id "TCONS_00002838"; exon_number "4"; oId "CUFF.2314.1"; tss_id "TSS2328"; gene_name "Mgl2";	2	Yes	Yes
chr11	Cufflinks	exon	72988530	72988580	.	+	.	gene_id "XLOC_002076"; transcript_id "TCONS_00002863"; exon_number "1"; oId "CUFF.2357.1"; tss_id "TSS2352"; gene_name "Atp2a3";	2	Yes	Yes
chr11	Cufflinks	exon	72988970	72989087	.	+	.	gene_id "XLOC_002076"; transcript_id "TCONS_00002863"; exon_number "2"; oId "CUFF.2357.1"; tss_id "TSS2352"; gene_name "Atp2a3";	2	Yes	Yes
chr11	Cufflinks	exon	72989475	72989551	.	+	.	gene_id "XLOC_002076"; transcript_id "TCONS_00002863"; exon_number "3"; oId "CUFF.2357.1"; tss_id "TSS2352"; gene_name "Atp2a3";	2	Yes	Yes
chr11	Cufflinks	exon	72991683	72993038	.	+	.	gene_id "XLOC_002076"; transcript_id "TCONS_00002863"; exon_number "4"; oId "CUFF.2357.1"; tss_id "TSS2352"; gene_name "Atp2a3";	2	Yes	Yes
chr11	Cufflinks	exon	73138311	73138511	.	+	.	gene_id "XLOC_002078"; transcript_id "TCONS_00002865"; exon_number "1"; oId "CUFF.2360.1"; tss_id "TSS2354"; gene_name "Itgae";	3	Yes	Yes
chr11	Cufflinks	exon	73138767	73138862	.	+	.	gene_id "XLOC_002078"; transcript_id "TCONS_00002865"; exon_number "2"; oId "CUFF.2360.1"; tss_id "TSS2354"; gene_name "Itgae";	3	Yes	Yes
chr11	Cufflinks	exon	73140667	73140762	.	+	.	gene_id "XLOC_002078"; transcript_id "TCONS_00002865"; exon_number "3"; oId "CUFF.2360.1"; tss_id "TSS2354"; gene_name "Itgae";	3	Yes	Yes
chr11	Cufflinks	exon	73145541	73145651	.	+	.	gene_id "XLOC_002078"; transcript_id "TCONS_00002865"; exon_number "4"; oId "CUFF.2360.1"; tss_id "TSS2354"; gene_name "Itgae";	3	Yes	Yes
chr11	Cufflinks	exon	73147051	73147449	.	+	.	gene_id "XLOC_002078"; transcript_id "TCONS_00002865"; exon_number "5"; oId "CUFF.2360.1"; tss_id "TSS2354"; gene_name "Itgae";	3	Yes	Yes
chr11	Cufflinks	exon	73138384	73138511	.	+	.	gene_id "XLOC_002078"; transcript_id "TCONS_00002866"; exon_number "1"; oId "CUFF.2360.2"; tss_id "TSS2354"; gene_name "Itgae";	2	Yes	Yes
chr11	Cufflinks	exon	73138767	73138862	.	+	.	gene_id "XLOC_002078"; transcript_id "TCONS_00002866"; exon_number "2"; oId "CUFF.2360.2"; tss_id "TSS2354"; gene_name "Itgae";	2	Yes	Yes
chr11	Cufflinks	exon	73145541	73145651	.	+	.	gene_id "XLOC_002078"; transcript_id "TCONS_00002866"; exon_number "3"; oId "CUFF.2360.2"; tss_id "TSS2354"; gene_name "Itgae";	2	Yes	Yes
chr11	Cufflinks	exon	73147051	73147449	.	+	.	gene_id "XLOC_002078"; transcript_id "TCONS_00002866"; exon_number "4"; oId "CUFF.2360.2"; tss_id "TSS2354"; gene_name "Itgae";	2	Yes	Yes
chr11	Cufflinks	exon	74665936	74666069	.	+	.	gene_id "XLOC_002083"; transcript_id "TCONS_00002871"; exon_number "1"; oId "CUFF.2366.1"; tss_id "TSS2359"; gene_name "Cluh";	2	No	Yes
chr11	Cufflinks	exon	74666153	74666294	.	+	.	gene_id "XLOC_002083"; transcript_id "TCONS_00002871"; exon_number "2"; oId "CUFF.2366.1"; tss_id "TSS2359"; gene_name "Cluh";	2	No	Yes
chr11	Cufflinks	exon	74666942	74667022	.	+	.	gene_id "XLOC_002083"; transcript_id "TCONS_00002871"; exon_number "3"; oId "CUFF.2366.1"; tss_id "TSS2359"; gene_name "Cluh";	2	No	Yes
chr11	Cufflinks	exon	74667100	74667225	.	+	.	gene_id "XLOC_002083"; transcript_id "TCONS_00002871"; exon_number "4"; oId "CUFF.2366.1"; tss_id "TSS2359"; gene_name "Cluh";	2	No	Yes
chr11	Cufflinks	exon	74667317	74667438	.	+	.	gene_id "XLOC_002083"; transcript_id "TCONS_00002871"; exon_number "5"; oId "CUFF.2366.1"; tss_id "TSS2359"; gene_name "Cluh";	2	No	Yes
chr11	Cufflinks	exon	74667667	74667760	.	+	.	gene_id "XLOC_002083"; transcript_id "TCONS_00002871"; exon_number "6"; oId "CUFF.2366.1"; tss_id "TSS2359"; gene_name "Cluh";	2	No	Yes
chr11	Cufflinks	exon	74667847	74667981	.	+	.	gene_id "XLOC_002083"; transcript_id "TCONS_00002871"; exon_number "7"; oId "CUFF.2366.1"; tss_id "TSS2359"; gene_name "Cluh";	2	No	Yes
chr11	Cufflinks	exon	74668067	74668140	.	+	.	gene_id "XLOC_002083"; transcript_id "TCONS_00002871"; exon_number "8"; oId "CUFF.2366.1"; tss_id "TSS2359"; gene_name "Cluh";	2	No	Yes
chr11	Cufflinks	exon	74669415	74670850	.	+	.	gene_id "XLOC_002083"; transcript_id "TCONS_00002871"; exon_number "9"; oId "CUFF.2366.1"; tss_id "TSS2359"; gene_name "Cluh";	2	No	Yes
chr11	Cufflinks	exon	76909342	76909465	.	+	.	gene_id "XLOC_002104"; transcript_id "TCONS_00002897"; exon_number "1"; oId "CUFF.2403.1"; tss_id "TSS2381"; gene_name "Tmigd1";	7	Yes	No
chr11	Cufflinks	exon	76910047	76910325	.	+	.	gene_id "XLOC_002104"; transcript_id "TCONS_00002897"; exon_number "2"; oId "CUFF.2403.1"; tss_id "TSS2381"; gene_name "Tmigd1";	7	Yes	No
chr11	Cufflinks	exon	76913974	76914077	.	+	.	gene_id "XLOC_002104"; transcript_id "TCONS_00002897"; exon_number "3"; oId "CUFF.2403.1"; tss_id "TSS2381"; gene_name "Tmigd1";	7	Yes	No
chr11	Cufflinks	exon	76915455	76915495	.	+	.	gene_id "XLOC_002104"; transcript_id "TCONS_00002897"; exon_number "4"; oId "CUFF.2403.1"; tss_id "TSS2381"; gene_name "Tmigd1";	7	Yes	No
chr11	Cufflinks	exon	76916026	76916584	.	+	.	gene_id "XLOC_002104"; transcript_id "TCONS_00002897"; exon_number "5"; oId "CUFF.2403.1"; tss_id "TSS2381"; gene_name "Tmigd1";	7	Yes	No
chr11	Cufflinks	exon	76971640	76971718	.	+	.	gene_id "XLOC_002105"; transcript_id "TCONS_00002899"; exon_number "1"; oId "CUFF.2404.2"; tss_id "TSS2383"; gene_name "Blmh";	2	Yes	No
chr11	Cufflinks	exon	76971909	76971978	.	+	.	gene_id "XLOC_002105"; transcript_id "TCONS_00002899"; exon_number "2"; oId "CUFF.2404.2"; tss_id "TSS2383"; gene_name "Blmh";	2	Yes	No
chr11	Cufflinks	exon	76986476	76987378	.	+	.	gene_id "XLOC_002105"; transcript_id "TCONS_00002899"; exon_number "3"; oId "CUFF.2404.2"; tss_id "TSS2383"; gene_name "Blmh";	2	Yes	No
chr11	Cufflinks	exon	77503819	77504018	.	+	.	gene_id "XLOC_002112"; transcript_id "TCONS_00002906"; exon_number "1"; oId "CUFF.2412.1"; tss_id "TSS2390"; gene_name "Git1";	2	No	Yes
chr11	Cufflinks	exon	77504372	77504483	.	+	.	gene_id "XLOC_002112"; transcript_id "TCONS_00002906"; exon_number "2"; oId "CUFF.2412.1"; tss_id "TSS2390"; gene_name "Git1";	2	No	Yes
chr11	Cufflinks	exon	77504599	77504732	.	+	.	gene_id "XLOC_002112"; transcript_id "TCONS_00002906"; exon_number "3"; oId "CUFF.2412.1"; tss_id "TSS2390"; gene_name "Git1";	2	No	Yes
chr11	Cufflinks	exon	77504868	77505251	.	+	.	gene_id "XLOC_002112"; transcript_id "TCONS_00002906"; exon_number "4"; oId "CUFF.2412.1"; tss_id "TSS2390"; gene_name "Git1";	2	No	Yes
chr11	Cufflinks	exon	77505323	77505376	.	+	.	gene_id "XLOC_002112"; transcript_id "TCONS_00002906"; exon_number "5"; oId "CUFF.2412.1"; tss_id "TSS2390"; gene_name "Git1";	2	No	Yes
chr11	Cufflinks	exon	77505504	77505590	.	+	.	gene_id "XLOC_002112"; transcript_id "TCONS_00002906"; exon_number "6"; oId "CUFF.2412.1"; tss_id "TSS2390"; gene_name "Git1";	2	No	Yes
chr11	Cufflinks	exon	77505680	77505753	.	+	.	gene_id "XLOC_002112"; transcript_id "TCONS_00002906"; exon_number "7"; oId "CUFF.2412.1"; tss_id "TSS2390"; gene_name "Git1";	2	No	Yes
chr11	Cufflinks	exon	77505880	77506062	.	+	.	gene_id "XLOC_002112"; transcript_id "TCONS_00002906"; exon_number "8"; oId "CUFF.2412.1"; tss_id "TSS2390"; gene_name "Git1";	2	No	Yes
chr11	Cufflinks	exon	77506179	77506242	.	+	.	gene_id "XLOC_002112"; transcript_id "TCONS_00002906"; exon_number "9"; oId "CUFF.2412.1"; tss_id "TSS2390"; gene_name "Git1";	2	No	Yes
chr11	Cufflinks	exon	77506396	77507770	.	+	.	gene_id "XLOC_002112"; transcript_id "TCONS_00002906"; exon_number "10"; oId "CUFF.2412.1"; tss_id "TSS2390"; gene_name "Git1";	2	No	Yes
chr11	Cufflinks	exon	78006761	78006799	.	+	.	gene_id "XLOC_002119"; transcript_id "TCONS_00002913"; exon_number "1"; oId "CUFF.2423.1"; tss_id "TSS2397"; gene_name "Phf12";	2	Yes	Yes
chr11	Cufflinks	exon	78009401	78009794	.	+	.	gene_id "XLOC_002119"; transcript_id "TCONS_00002913"; exon_number "2"; oId "CUFF.2423.1"; tss_id "TSS2397"; gene_name "Phf12";	2	Yes	Yes
chr11	Cufflinks	exon	78013171	78013291	.	+	.	gene_id "XLOC_002119"; transcript_id "TCONS_00002913"; exon_number "3"; oId "CUFF.2423.1"; tss_id "TSS2397"; gene_name "Phf12";	2	Yes	Yes
chr11	Cufflinks	exon	78015498	78015630	.	+	.	gene_id "XLOC_002119"; transcript_id "TCONS_00002913"; exon_number "4"; oId "CUFF.2423.1"; tss_id "TSS2397"; gene_name "Phf12";	2	Yes	Yes
chr11	Cufflinks	exon	78018065	78018229	.	+	.	gene_id "XLOC_002119"; transcript_id "TCONS_00002913"; exon_number "5"; oId "CUFF.2423.1"; tss_id "TSS2397"; gene_name "Phf12";	2	Yes	Yes
chr11	Cufflinks	exon	78022358	78022516	.	+	.	gene_id "XLOC_002119"; transcript_id "TCONS_00002913"; exon_number "6"; oId "CUFF.2423.1"; tss_id "TSS2397"; gene_name "Phf12";	2	Yes	Yes
chr11	Cufflinks	exon	78023027	78023819	.	+	.	gene_id "XLOC_002119"; transcript_id "TCONS_00002913"; exon_number "7"; oId "CUFF.2423.1"; tss_id "TSS2397"; gene_name "Phf12";	2	Yes	Yes
chr11	Cufflinks	exon	78024961	78025086	.	+	.	gene_id "XLOC_002119"; transcript_id "TCONS_00002913"; exon_number "8"; oId "CUFF.2423.1"; tss_id "TSS2397"; gene_name "Phf12";	2	Yes	Yes
chr11	Cufflinks	exon	78025885	78026190	.	+	.	gene_id "XLOC_002119"; transcript_id "TCONS_00002913"; exon_number "9"; oId "CUFF.2423.1"; tss_id "TSS2397"; gene_name "Phf12";	2	Yes	Yes
chr11	Cufflinks	exon	80404318	80405867	.	+	.	gene_id "XLOC_002147"; transcript_id "TCONS_00002947"; exon_number "1"; oId "CUFF.2478.1"; tss_id "TSS2425"; gene_name "Zfp207";	2	No	Yes
chr11	Cufflinks	exon	82802765	82804291	.	+	.	gene_id "XLOC_002157"; transcript_id "TCONS_00002960"; exon_number "1"; oId "CUFF.2489.1"; tss_id "TSS2436"; gene_name "Lig3";	2	No	Yes
chr11	Cufflinks	exon	88078483	88078555	.	+	.	gene_id "XLOC_002192"; transcript_id "TCONS_00003005"; exon_number "1"; oId "CUFF.2566.1"; tss_id "TSS2474"; gene_name "Vezf1";	2	Yes	Yes
chr11	Cufflinks	exon	88079334	88079673	.	+	.	gene_id "XLOC_002192"; transcript_id "TCONS_00003005"; exon_number "2"; oId "CUFF.2566.1"; tss_id "TSS2474"; gene_name "Vezf1";	2	Yes	Yes
chr11	Cufflinks	exon	95384363	95384391	.	+	.	gene_id "XLOC_002219"; transcript_id "TCONS_00003035"; exon_number "1"; oId "CUFF.2623.1"; tss_id "TSS2502"; gene_name "Slc35b1";	2	Yes	Yes
chr11	Cufflinks	exon	95384651	95385113	.	+	.	gene_id "XLOC_002219"; transcript_id "TCONS_00003035"; exon_number "2"; oId "CUFF.2623.1"; tss_id "TSS2502"; gene_name "Slc35b1";	2	Yes	Yes
chr11	Cufflinks	exon	95385801	95385904	.	+	.	gene_id "XLOC_002219"; transcript_id "TCONS_00003035"; exon_number "3"; oId "CUFF.2623.1"; tss_id "TSS2502"; gene_name "Slc35b1";	2	Yes	Yes
chr11	Cufflinks	exon	95386486	95386616	.	+	.	gene_id "XLOC_002219"; transcript_id "TCONS_00003035"; exon_number "4"; oId "CUFF.2623.1"; tss_id "TSS2502"; gene_name "Slc35b1";	2	Yes	Yes
chr11	Cufflinks	exon	95387211	95387241	.	+	.	gene_id "XLOC_002219"; transcript_id "TCONS_00003035"; exon_number "5"; oId "CUFF.2623.1"; tss_id "TSS2502"; gene_name "Slc35b1";	2	Yes	Yes
chr11	Cufflinks	exon	95387770	95387927	.	+	.	gene_id "XLOC_002219"; transcript_id "TCONS_00003035"; exon_number "6"; oId "CUFF.2623.1"; tss_id "TSS2502"; gene_name "Slc35b1";	2	Yes	Yes
chr11	Cufflinks	exon	95389080	95389206	.	+	.	gene_id "XLOC_002219"; transcript_id "TCONS_00003035"; exon_number "7"; oId "CUFF.2623.1"; tss_id "TSS2502"; gene_name "Slc35b1";	2	Yes	Yes
chr11	Cufflinks	exon	95390278	95390384	.	+	.	gene_id "XLOC_002219"; transcript_id "TCONS_00003035"; exon_number "8"; oId "CUFF.2623.1"; tss_id "TSS2502"; gene_name "Slc35b1";	2	Yes	Yes
chr11	Cufflinks	exon	95390525	95390678	.	+	.	gene_id "XLOC_002219"; transcript_id "TCONS_00003035"; exon_number "9"; oId "CUFF.2623.1"; tss_id "TSS2502"; gene_name "Slc35b1";	2	Yes	Yes
chr11	Cufflinks	exon	95391488	95391779	.	+	.	gene_id "XLOC_002219"; transcript_id "TCONS_00003035"; exon_number "10"; oId "CUFF.2623.1"; tss_id "TSS2502"; gene_name "Slc35b1";	2	Yes	Yes
chr11	Cufflinks	exon	95469976	95470071	.	+	.	gene_id "XLOC_002220"; transcript_id "TCONS_00003039"; exon_number "1"; oId "CUFF.2624.3"; tss_id "TSS2505"; gene_name "Spop";	4	Yes	No
chr11	Cufflinks	exon	95470522	95470665	.	+	.	gene_id "XLOC_002220"; transcript_id "TCONS_00003039"; exon_number "2"; oId "CUFF.2624.3"; tss_id "TSS2505"; gene_name "Spop";	4	Yes	No
chr11	Cufflinks	exon	95471223	95471344	.	+	.	gene_id "XLOC_002220"; transcript_id "TCONS_00003039"; exon_number "3"; oId "CUFF.2624.3"; tss_id "TSS2505"; gene_name "Spop";	4	Yes	No
chr11	Cufflinks	exon	95474231	95474382	.	+	.	gene_id "XLOC_002220"; transcript_id "TCONS_00003039"; exon_number "4"; oId "CUFF.2624.3"; tss_id "TSS2505"; gene_name "Spop";	4	Yes	No
chr11	Cufflinks	exon	95474485	95474612	.	+	.	gene_id "XLOC_002220"; transcript_id "TCONS_00003039"; exon_number "5"; oId "CUFF.2624.3"; tss_id "TSS2505"; gene_name "Spop";	4	Yes	No
chr11	Cufflinks	exon	95481914	95482091	.	+	.	gene_id "XLOC_002220"; transcript_id "TCONS_00003039"; exon_number "6"; oId "CUFF.2624.3"; tss_id "TSS2505"; gene_name "Spop";	4	Yes	No
chr11	Cufflinks	exon	95485292	95485347	.	+	.	gene_id "XLOC_002220"; transcript_id "TCONS_00003039"; exon_number "7"; oId "CUFF.2624.3"; tss_id "TSS2505"; gene_name "Spop";	4	Yes	No
chr11	Cufflinks	exon	95485837	95485959	.	+	.	gene_id "XLOC_002220"; transcript_id "TCONS_00003039"; exon_number "8"; oId "CUFF.2624.3"; tss_id "TSS2505"; gene_name "Spop";	4	Yes	No
chr11	Cufflinks	exon	95490285	95490427	.	+	.	gene_id "XLOC_002220"; transcript_id "TCONS_00003039"; exon_number "9"; oId "CUFF.2624.3"; tss_id "TSS2505"; gene_name "Spop";	4	Yes	No
chr11	Cufflinks	exon	95491697	95493404	.	+	.	gene_id "XLOC_002220"; transcript_id "TCONS_00003039"; exon_number "10"; oId "CUFF.2624.3"; tss_id "TSS2505"; gene_name "Spop";	4	Yes	No
chr11	Cufflinks	exon	95472151	95472263	.	+	.	gene_id "XLOC_002220"; transcript_id "TCONS_00003040"; exon_number "1"; oId "CUFF.2624.4"; tss_id "TSS2506"; gene_name "Spop";	2	Yes	Yes
chr11	Cufflinks	exon	95474231	95474382	.	+	.	gene_id "XLOC_002220"; transcript_id "TCONS_00003040"; exon_number "2"; oId "CUFF.2624.4"; tss_id "TSS2506"; gene_name "Spop";	2	Yes	Yes
chr11	Cufflinks	exon	95474485	95474612	.	+	.	gene_id "XLOC_002220"; transcript_id "TCONS_00003040"; exon_number "3"; oId "CUFF.2624.4"; tss_id "TSS2506"; gene_name "Spop";	2	Yes	Yes
chr11	Cufflinks	exon	95481914	95482091	.	+	.	gene_id "XLOC_002220"; transcript_id "TCONS_00003040"; exon_number "4"; oId "CUFF.2624.4"; tss_id "TSS2506"; gene_name "Spop";	2	Yes	Yes
chr11	Cufflinks	exon	95485292	95485347	.	+	.	gene_id "XLOC_002220"; transcript_id "TCONS_00003040"; exon_number "5"; oId "CUFF.2624.4"; tss_id "TSS2506"; gene_name "Spop";	2	Yes	Yes
chr11	Cufflinks	exon	95485837	95485959	.	+	.	gene_id "XLOC_002220"; transcript_id "TCONS_00003040"; exon_number "6"; oId "CUFF.2624.4"; tss_id "TSS2506"; gene_name "Spop";	2	Yes	Yes
chr11	Cufflinks	exon	95490285	95490427	.	+	.	gene_id "XLOC_002220"; transcript_id "TCONS_00003040"; exon_number "7"; oId "CUFF.2624.4"; tss_id "TSS2506"; gene_name "Spop";	2	Yes	Yes
chr11	Cufflinks	exon	95491697	95493404	.	+	.	gene_id "XLOC_002220"; transcript_id "TCONS_00003040"; exon_number "8"; oId "CUFF.2624.4"; tss_id "TSS2506"; gene_name "Spop";	2	Yes	Yes
chr11	Cufflinks	exon	96740854	96740960	.	+	.	gene_id "XLOC_002230"; transcript_id "TCONS_00003054"; exon_number "1"; oId "CUFF.2640.2"; tss_id "TSS2518"; gene_name "Skap1";	2	No	No
chr11	Cufflinks	exon	96754031	96754139	.	+	.	gene_id "XLOC_002230"; transcript_id "TCONS_00003054"; exon_number "2"; oId "CUFF.2640.2"; tss_id "TSS2518"; gene_name "Skap1";	2	No	No
chr11	Cufflinks	exon	96758622	96758941	.	+	.	gene_id "XLOC_002230"; transcript_id "TCONS_00003054"; exon_number "3"; oId "CUFF.2640.2"; tss_id "TSS2518"; gene_name "Skap1";	2	No	No
chr11	Cufflinks	exon	98025349	98025466	.	+	.	gene_id "XLOC_002249"; transcript_id "TCONS_00003080"; exon_number "1"; oId "CUFF.2676.1"; tss_id "TSS2539"; gene_name "Rpl19";	2	Yes	No
chr11	Cufflinks	exon	98026576	98026762	.	+	.	gene_id "XLOC_002249"; transcript_id "TCONS_00003080"; exon_number "2"; oId "CUFF.2676.1"; tss_id "TSS2539"; gene_name "Rpl19";	2	Yes	No
chr11	Cufflinks	exon	98027823	98027929	.	+	.	gene_id "XLOC_002249"; transcript_id "TCONS_00003080"; exon_number "3"; oId "CUFF.2676.1"; tss_id "TSS2539"; gene_name "Rpl19";	2	Yes	No
chr11	Cufflinks	exon	98028346	98028468	.	+	.	gene_id "XLOC_002249"; transcript_id "TCONS_00003080"; exon_number "4"; oId "CUFF.2676.1"; tss_id "TSS2539"; gene_name "Rpl19";	2	Yes	No
chr11	Cufflinks	exon	98029395	98029515	.	+	.	gene_id "XLOC_002249"; transcript_id "TCONS_00003080"; exon_number "5"; oId "CUFF.2676.1"; tss_id "TSS2539"; gene_name "Rpl19";	2	Yes	No
chr11	Cufflinks	exon	98029775	98029885	.	+	.	gene_id "XLOC_002249"; transcript_id "TCONS_00003080"; exon_number "6"; oId "CUFF.2676.1"; tss_id "TSS2539"; gene_name "Rpl19";	2	Yes	No
chr11	Cufflinks	exon	98030271	98030850	.	+	.	gene_id "XLOC_002249"; transcript_id "TCONS_00003080"; exon_number "7"; oId "CUFF.2676.1"; tss_id "TSS2539"; gene_name "Rpl19";	2	Yes	No
chr11	Cufflinks	exon	98672648	98673130	.	+	.	gene_id "XLOC_002258"; transcript_id "TCONS_00003094"; exon_number "1"; oId "CUFF.2693.1"; tss_id "TSS2552"; gene_name "Gsdma";	2	Yes	Yes
chr11	Cufflinks	exon	98673606	98673720	.	+	.	gene_id "XLOC_002258"; transcript_id "TCONS_00003094"; exon_number "2"; oId "CUFF.2693.1"; tss_id "TSS2552"; gene_name "Gsdma";	2	Yes	Yes
chr11	Cufflinks	exon	98675873	98675946	.	+	.	gene_id "XLOC_002258"; transcript_id "TCONS_00003094"; exon_number "3"; oId "CUFF.2693.1"; tss_id "TSS2552"; gene_name "Gsdma";	2	Yes	Yes
chr11	Cufflinks	exon	98676174	98676652	.	+	.	gene_id "XLOC_002258"; transcript_id "TCONS_00003094"; exon_number "4"; oId "CUFF.2693.1"; tss_id "TSS2552"; gene_name "Gsdma";	2	Yes	Yes
chr11	Cufflinks	exon	100880734	100881185	.	+	.	gene_id "XLOC_002276"; transcript_id "TCONS_00003114"; exon_number "1"; oId "CUFF.2733.1"; tss_id "TSS2570"; gene_name "Stat5a";	2	Yes	Yes
chr11	Cufflinks	exon	100881738	100881789	.	+	.	gene_id "XLOC_002276"; transcript_id "TCONS_00003114"; exon_number "2"; oId "CUFF.2733.1"; tss_id "TSS2570"; gene_name "Stat5a";	2	Yes	Yes
chr11	Cufflinks	exon	100882062	100882166	.	+	.	gene_id "XLOC_002276"; transcript_id "TCONS_00003114"; exon_number "3"; oId "CUFF.2733.1"; tss_id "TSS2570"; gene_name "Stat5a";	2	Yes	Yes
chr11	Cufflinks	exon	100883834	100885167	.	+	.	gene_id "XLOC_002276"; transcript_id "TCONS_00003114"; exon_number "4"; oId "CUFF.2733.1"; tss_id "TSS2570"; gene_name "Stat5a";	2	Yes	Yes
chr11	Cufflinks	exon	100880735	100880817	.	+	.	gene_id "XLOC_002276"; transcript_id "TCONS_00003115"; exon_number "1"; oId "CUFF.2733.2"; tss_id "TSS2570"; gene_name "Stat5a";	2	Yes	Yes
chr11	Cufflinks	exon	100881030	100881185	.	+	.	gene_id "XLOC_002276"; transcript_id "TCONS_00003115"; exon_number "2"; oId "CUFF.2733.2"; tss_id "TSS2570"; gene_name "Stat5a";	2	Yes	Yes
chr11	Cufflinks	exon	100882062	100882166	.	+	.	gene_id "XLOC_002276"; transcript_id "TCONS_00003115"; exon_number "3"; oId "CUFF.2733.2"; tss_id "TSS2570"; gene_name "Stat5a";	2	Yes	Yes
chr11	Cufflinks	exon	100883834	100885167	.	+	.	gene_id "XLOC_002276"; transcript_id "TCONS_00003115"; exon_number "4"; oId "CUFF.2733.2"; tss_id "TSS2570"; gene_name "Stat5a";	2	Yes	Yes
chr11	Cufflinks	exon	101624722	101624806	.	+	.	gene_id "XLOC_002290"; transcript_id "TCONS_00003138"; exon_number "1"; oId "CUFF.2759.1"; tss_id "TSS2588"; gene_name "Rdm1";	2	Yes	Yes
chr11	Cufflinks	exon	101628289	101628452	.	+	.	gene_id "XLOC_002290"; transcript_id "TCONS_00003138"; exon_number "2"; oId "CUFF.2759.1"; tss_id "TSS2588"; gene_name "Rdm1";	2	Yes	Yes
chr11	Cufflinks	exon	101630238	101630360	.	+	.	gene_id "XLOC_002290"; transcript_id "TCONS_00003138"; exon_number "3"; oId "CUFF.2759.1"; tss_id "TSS2588"; gene_name "Rdm1";	2	Yes	Yes
chr11	Cufflinks	exon	101630797	101630979	.	+	.	gene_id "XLOC_002290"; transcript_id "TCONS_00003138"; exon_number "4"; oId "CUFF.2759.1"; tss_id "TSS2588"; gene_name "Rdm1";	2	Yes	Yes
chr11	Cufflinks	exon	101633802	101633900	.	+	.	gene_id "XLOC_002290"; transcript_id "TCONS_00003138"; exon_number "5"; oId "CUFF.2759.1"; tss_id "TSS2588"; gene_name "Rdm1";	2	Yes	Yes
chr11	Cufflinks	exon	101634788	101634873	.	+	.	gene_id "XLOC_002290"; transcript_id "TCONS_00003138"; exon_number "6"; oId "CUFF.2759.1"; tss_id "TSS2588"; gene_name "Rdm1";	2	Yes	Yes
chr11	Cufflinks	exon	101635748	101636097	.	+	.	gene_id "XLOC_002290"; transcript_id "TCONS_00003138"; exon_number "7"; oId "CUFF.2759.1"; tss_id "TSS2588"; gene_name "Rdm1";	2	Yes	Yes
chr11	Cufflinks	exon	102418055	102418219	.	+	.	gene_id "XLOC_002302"; transcript_id "TCONS_00003151"; exon_number "1"; oId "CUFF.2781.1"; tss_id "TSS2601"; gene_name "Grn";	2	Yes	No
chr11	Cufflinks	exon	102432965	102433109	.	+	.	gene_id "XLOC_002302"; transcript_id "TCONS_00003151"; exon_number "2"; oId "CUFF.2781.1"; tss_id "TSS2601"; gene_name "Grn";	2	Yes	No
chr11	Cufflinks	exon	102433225	102433350	.	+	.	gene_id "XLOC_002302"; transcript_id "TCONS_00003151"; exon_number "3"; oId "CUFF.2781.1"; tss_id "TSS2601"; gene_name "Grn";	2	Yes	No
chr11	Cufflinks	exon	102433486	102433570	.	+	.	gene_id "XLOC_002302"; transcript_id "TCONS_00003151"; exon_number "4"; oId "CUFF.2781.1"; tss_id "TSS2601"; gene_name "Grn";	2	Yes	No
chr11	Cufflinks	exon	102433936	102434045	.	+	.	gene_id "XLOC_002302"; transcript_id "TCONS_00003151"; exon_number "5"; oId "CUFF.2781.1"; tss_id "TSS2601"; gene_name "Grn";	2	Yes	No
chr11	Cufflinks	exon	102434142	102434277	.	+	.	gene_id "XLOC_002302"; transcript_id "TCONS_00003151"; exon_number "6"; oId "CUFF.2781.1"; tss_id "TSS2601"; gene_name "Grn";	2	Yes	No
chr11	Cufflinks	exon	102434400	102434509	.	+	.	gene_id "XLOC_002302"; transcript_id "TCONS_00003151"; exon_number "7"; oId "CUFF.2781.1"; tss_id "TSS2601"; gene_name "Grn";	2	Yes	No
chr11	Cufflinks	exon	102434703	102434826	.	+	.	gene_id "XLOC_002302"; transcript_id "TCONS_00003151"; exon_number "8"; oId "CUFF.2781.1"; tss_id "TSS2601"; gene_name "Grn";	2	Yes	No
chr11	Cufflinks	exon	102435059	102435156	.	+	.	gene_id "XLOC_002302"; transcript_id "TCONS_00003151"; exon_number "9"; oId "CUFF.2781.1"; tss_id "TSS2601"; gene_name "Grn";	2	Yes	No
chr11	Cufflinks	exon	102435246	102435491	.	+	.	gene_id "XLOC_002302"; transcript_id "TCONS_00003151"; exon_number "10"; oId "CUFF.2781.1"; tss_id "TSS2601"; gene_name "Grn";	2	Yes	No
chr11	Cufflinks	exon	102435709	102435942	.	+	.	gene_id "XLOC_002302"; transcript_id "TCONS_00003151"; exon_number "11"; oId "CUFF.2781.1"; tss_id "TSS2601"; gene_name "Grn";	2	Yes	No
chr11	Cufflinks	exon	102436024	102436248	.	+	.	gene_id "XLOC_002302"; transcript_id "TCONS_00003151"; exon_number "12"; oId "CUFF.2781.1"; tss_id "TSS2601"; gene_name "Grn";	2	Yes	No
chr11	Cufflinks	exon	102436335	102436811	.	+	.	gene_id "XLOC_002302"; transcript_id "TCONS_00003151"; exon_number "13"; oId "CUFF.2781.1"; tss_id "TSS2601"; gene_name "Grn";	2	Yes	No
chr11	Cufflinks	exon	104591106	104591145	.	+	.	gene_id "XLOC_002312"; transcript_id "TCONS_00003163"; exon_number "1"; oId "CUFF.2805.1"; tss_id "TSS2612"; gene_name "Myl4";	2	No	No
chr11	Cufflinks	exon	104595364	104595777	.	+	.	gene_id "XLOC_002312"; transcript_id "TCONS_00003163"; exon_number "2"; oId "CUFF.2805.1"; tss_id "TSS2612"; gene_name "Myl4";	2	No	No
chr11	Cufflinks	exon	104591130	104591283	.	+	.	gene_id "XLOC_002312"; transcript_id "TCONS_00003164"; exon_number "1"; oId "CUFF.2805.2"; tss_id "TSS2612"; gene_name "Myl4";	4	No	No
chr11	Cufflinks	exon	104595364	104595777	.	+	.	gene_id "XLOC_002312"; transcript_id "TCONS_00003164"; exon_number "2"; oId "CUFF.2805.2"; tss_id "TSS2612"; gene_name "Myl4";	4	No	No
chr11	Cufflinks	exon	106750679	106750747	.	+	.	gene_id "XLOC_002328"; transcript_id "TCONS_00003184"; exon_number "1"; oId "CUFF.2836.1"; tss_id "TSS2629"; gene_name "Milr1";	3	No	No
chr11	Cufflinks	exon	106751240	106751389	.	+	.	gene_id "XLOC_002328"; transcript_id "TCONS_00003184"; exon_number "2"; oId "CUFF.2836.1"; tss_id "TSS2629"; gene_name "Milr1";	3	No	No
chr11	Cufflinks	exon	106751634	106751675	.	+	.	gene_id "XLOC_002328"; transcript_id "TCONS_00003184"; exon_number "3"; oId "CUFF.2836.1"; tss_id "TSS2629"; gene_name "Milr1";	3	No	No
chr11	Cufflinks	exon	106754782	106755051	.	+	.	gene_id "XLOC_002328"; transcript_id "TCONS_00003184"; exon_number "4"; oId "CUFF.2836.1"; tss_id "TSS2629"; gene_name "Milr1";	3	No	No
chr11	Cufflinks	exon	106761183	106761296	.	+	.	gene_id "XLOC_002328"; transcript_id "TCONS_00003184"; exon_number "5"; oId "CUFF.2836.1"; tss_id "TSS2629"; gene_name "Milr1";	3	No	No
chr11	Cufflinks	exon	106763856	106763948	.	+	.	gene_id "XLOC_002328"; transcript_id "TCONS_00003184"; exon_number "6"; oId "CUFF.2836.1"; tss_id "TSS2629"; gene_name "Milr1";	3	No	No
chr11	Cufflinks	exon	106765222	106765284	.	+	.	gene_id "XLOC_002328"; transcript_id "TCONS_00003184"; exon_number "7"; oId "CUFF.2836.1"; tss_id "TSS2629"; gene_name "Milr1";	3	No	No
chr11	Cufflinks	exon	106766953	106767567	.	+	.	gene_id "XLOC_002328"; transcript_id "TCONS_00003184"; exon_number "8"; oId "CUFF.2836.1"; tss_id "TSS2629"; gene_name "Milr1";	3	No	No
chr11	Cufflinks	exon	115565904	115566072	.	+	.	gene_id "XLOC_002355"; transcript_id "TCONS_00003223"; exon_number "1"; oId "CUFF.2899.5"; tss_id "TSS2661"; gene_name "Nup85";	3	Yes	Yes
chr11	Cufflinks	exon	115566601	115566763	.	+	.	gene_id "XLOC_002355"; transcript_id "TCONS_00003223"; exon_number "2"; oId "CUFF.2899.5"; tss_id "TSS2661"; gene_name "Nup85";	3	Yes	Yes
chr11	Cufflinks	exon	115568363	115568433	.	+	.	gene_id "XLOC_002355"; transcript_id "TCONS_00003223"; exon_number "3"; oId "CUFF.2899.5"; tss_id "TSS2661"; gene_name "Nup85";	3	Yes	Yes
chr11	Cufflinks	exon	115568679	115568722	.	+	.	gene_id "XLOC_002355"; transcript_id "TCONS_00003223"; exon_number "4"; oId "CUFF.2899.5"; tss_id "TSS2661"; gene_name "Nup85";	3	Yes	Yes
chr11	Cufflinks	exon	115569702	115569771	.	+	.	gene_id "XLOC_002355"; transcript_id "TCONS_00003223"; exon_number "5"; oId "CUFF.2899.5"; tss_id "TSS2661"; gene_name "Nup85";	3	Yes	Yes
chr11	Cufflinks	exon	115569999	115570120	.	+	.	gene_id "XLOC_002355"; transcript_id "TCONS_00003223"; exon_number "6"; oId "CUFF.2899.5"; tss_id "TSS2661"; gene_name "Nup85";	3	Yes	Yes
chr11	Cufflinks	exon	115577930	115578064	.	+	.	gene_id "XLOC_002355"; transcript_id "TCONS_00003223"; exon_number "7"; oId "CUFF.2899.5"; tss_id "TSS2661"; gene_name "Nup85";	3	Yes	Yes
chr11	Cufflinks	exon	115578164	115578286	.	+	.	gene_id "XLOC_002355"; transcript_id "TCONS_00003223"; exon_number "8"; oId "CUFF.2899.5"; tss_id "TSS2661"; gene_name "Nup85";	3	Yes	Yes
chr11	Cufflinks	exon	115578489	115578620	.	+	.	gene_id "XLOC_002355"; transcript_id "TCONS_00003223"; exon_number "9"; oId "CUFF.2899.5"; tss_id "TSS2661"; gene_name "Nup85";	3	Yes	Yes
chr11	Cufflinks	exon	115578790	115578896	.	+	.	gene_id "XLOC_002355"; transcript_id "TCONS_00003223"; exon_number "10"; oId "CUFF.2899.5"; tss_id "TSS2661"; gene_name "Nup85";	3	Yes	Yes
chr11	Cufflinks	exon	115580504	115580587	.	+	.	gene_id "XLOC_002355"; transcript_id "TCONS_00003223"; exon_number "11"; oId "CUFF.2899.5"; tss_id "TSS2661"; gene_name "Nup85";	3	Yes	Yes
chr11	Cufflinks	exon	115580730	115580795	.	+	.	gene_id "XLOC_002355"; transcript_id "TCONS_00003223"; exon_number "12"; oId "CUFF.2899.5"; tss_id "TSS2661"; gene_name "Nup85";	3	Yes	Yes
chr11	Cufflinks	exon	115580921	115581072	.	+	.	gene_id "XLOC_002355"; transcript_id "TCONS_00003223"; exon_number "13"; oId "CUFF.2899.5"; tss_id "TSS2661"; gene_name "Nup85";	3	Yes	Yes
chr11	Cufflinks	exon	115581742	115581859	.	+	.	gene_id "XLOC_002355"; transcript_id "TCONS_00003223"; exon_number "14"; oId "CUFF.2899.5"; tss_id "TSS2661"; gene_name "Nup85";	3	Yes	Yes
chr11	Cufflinks	exon	115581939	115582039	.	+	.	gene_id "XLOC_002355"; transcript_id "TCONS_00003223"; exon_number "15"; oId "CUFF.2899.5"; tss_id "TSS2661"; gene_name "Nup85";	3	Yes	Yes
chr11	Cufflinks	exon	115582877	115583028	.	+	.	gene_id "XLOC_002355"; transcript_id "TCONS_00003223"; exon_number "16"; oId "CUFF.2899.5"; tss_id "TSS2661"; gene_name "Nup85";	3	Yes	Yes
chr11	Cufflinks	exon	115583326	115583427	.	+	.	gene_id "XLOC_002355"; transcript_id "TCONS_00003223"; exon_number "17"; oId "CUFF.2899.5"; tss_id "TSS2661"; gene_name "Nup85";	3	Yes	Yes
chr11	Cufflinks	exon	115583721	115583922	.	+	.	gene_id "XLOC_002355"; transcript_id "TCONS_00003223"; exon_number "18"; oId "CUFF.2899.5"; tss_id "TSS2661"; gene_name "Nup85";	3	Yes	Yes
chr11	Cufflinks	exon	117811567	117811685	.	+	.	gene_id "XLOC_002369"; transcript_id "TCONS_00003241"; exon_number "1"; oId "CUFF.2938.2"; tss_id "TSS2677"; gene_name "Syngr2";	2	Yes	Yes
chr11	Cufflinks	exon	117812459	117812696	.	+	.	gene_id "XLOC_002369"; transcript_id "TCONS_00003241"; exon_number "2"; oId "CUFF.2938.2"; tss_id "TSS2677"; gene_name "Syngr2";	2	Yes	Yes
chr11	Cufflinks	exon	117813046	117813185	.	+	.	gene_id "XLOC_002369"; transcript_id "TCONS_00003241"; exon_number "3"; oId "CUFF.2938.2"; tss_id "TSS2677"; gene_name "Syngr2";	2	Yes	Yes
chr11	Cufflinks	exon	117813278	117814285	.	+	.	gene_id "XLOC_002369"; transcript_id "TCONS_00003241"; exon_number "4"; oId "CUFF.2938.2"; tss_id "TSS2677"; gene_name "Syngr2";	2	Yes	Yes
chr11	Cufflinks	exon	117853339	117853403	.	+	.	gene_id "XLOC_002370"; transcript_id "TCONS_00003245"; exon_number "1"; oId "CUFF.2940.4"; tss_id "TSS2680"; gene_name "Birc5";	8	Yes	Yes
chr11	Cufflinks	exon	117855225	117855743	.	+	.	gene_id "XLOC_002370"; transcript_id "TCONS_00003245"; exon_number "2"; oId "CUFF.2940.4"; tss_id "TSS2680"; gene_name "Birc5";	8	Yes	Yes
chr11	Cufflinks	exon	117854335	117854554	.	+	.	gene_id "XLOC_002370"; transcript_id "TCONS_00003246"; exon_number "1"; oId "CUFF.2940.5"; tss_id "TSS2681"; gene_name "Birc5";	2	Yes	Yes
chr11	Cufflinks	exon	117855225	117855743	.	+	.	gene_id "XLOC_002370"; transcript_id "TCONS_00003246"; exon_number "2"; oId "CUFF.2940.5"; tss_id "TSS2681"; gene_name "Birc5";	2	Yes	Yes
chr11	Cufflinks	exon	119262366	119262479	.	+	.	gene_id "XLOC_002374"; transcript_id "TCONS_00003251"; exon_number "1"; oId "CUFF.2951.2"; tss_id "TSS2686"; gene_name "Ccdc40";	2	Yes	No
chr11	Cufflinks	exon	119263075	119263233	.	+	.	gene_id "XLOC_002374"; transcript_id "TCONS_00003251"; exon_number "2"; oId "CUFF.2951.2"; tss_id "TSS2686"; gene_name "Ccdc40";	2	Yes	No
chr11	Cufflinks	exon	119264266	119265237	.	+	.	gene_id "XLOC_002374"; transcript_id "TCONS_00003251"; exon_number "3"; oId "CUFF.2951.2"; tss_id "TSS2686"; gene_name "Ccdc40";	2	Yes	No
chr11	Cufflinks	exon	119338806	119338935	.	+	.	gene_id "XLOC_002376"; transcript_id "TCONS_00003253"; exon_number "1"; oId "CUFF.2956.1"; tss_id "TSS2688"; gene_name "Card14";	4	Yes	Yes
chr11	Cufflinks	exon	119339575	119339686	.	+	.	gene_id "XLOC_002376"; transcript_id "TCONS_00003253"; exon_number "2"; oId "CUFF.2956.1"; tss_id "TSS2688"; gene_name "Card14";	4	Yes	Yes
chr11	Cufflinks	exon	119343895	119344010	.	+	.	gene_id "XLOC_002376"; transcript_id "TCONS_00003253"; exon_number "3"; oId "CUFF.2956.1"; tss_id "TSS2688"; gene_name "Card14";	4	Yes	Yes
chr11	Cufflinks	exon	119344537	119345380	.	+	.	gene_id "XLOC_002376"; transcript_id "TCONS_00003253"; exon_number "4"; oId "CUFF.2956.1"; tss_id "TSS2688"; gene_name "Card14";	4	Yes	Yes
chr11	Cufflinks	exon	119338811	119338935	.	+	.	gene_id "XLOC_002376"; transcript_id "TCONS_00003254"; exon_number "1"; oId "CUFF.2956.2"; tss_id "TSS2688"; gene_name "Card14";	2	Yes	Yes
chr11	Cufflinks	exon	119339575	119339686	.	+	.	gene_id "XLOC_002376"; transcript_id "TCONS_00003254"; exon_number "2"; oId "CUFF.2956.2"; tss_id "TSS2688"; gene_name "Card14";	2	Yes	Yes
chr11	Cufflinks	exon	119340991	119341164	.	+	.	gene_id "XLOC_002376"; transcript_id "TCONS_00003254"; exon_number "3"; oId "CUFF.2956.2"; tss_id "TSS2688"; gene_name "Card14";	2	Yes	Yes
chr11	Cufflinks	exon	119343895	119344010	.	+	.	gene_id "XLOC_002376"; transcript_id "TCONS_00003254"; exon_number "4"; oId "CUFF.2956.2"; tss_id "TSS2688"; gene_name "Card14";	2	Yes	Yes
chr11	Cufflinks	exon	119344537	119345380	.	+	.	gene_id "XLOC_002376"; transcript_id "TCONS_00003254"; exon_number "5"; oId "CUFF.2956.2"; tss_id "TSS2688"; gene_name "Card14";	2	Yes	Yes
chr11	Cufflinks	exon	121605585	121605630	.	+	.	gene_id "XLOC_002403"; transcript_id "TCONS_00003286"; exon_number "1"; oId "CUFF.3017.1"; tss_id "TSS2717"; gene_name "Tbcd";	2	No	No
chr11	Cufflinks	exon	121608572	121608661	.	+	.	gene_id "XLOC_002403"; transcript_id "TCONS_00003286"; exon_number "2"; oId "CUFF.3017.1"; tss_id "TSS2717"; gene_name "Tbcd";	2	No	No
chr11	Cufflinks	exon	121609340	121609427	.	+	.	gene_id "XLOC_002403"; transcript_id "TCONS_00003286"; exon_number "3"; oId "CUFF.3017.1"; tss_id "TSS2717"; gene_name "Tbcd";	2	No	No
chr11	Cufflinks	exon	121609981	121610090	.	+	.	gene_id "XLOC_002403"; transcript_id "TCONS_00003286"; exon_number "4"; oId "CUFF.3017.1"; tss_id "TSS2717"; gene_name "Tbcd";	2	No	No
chr11	Cufflinks	exon	121611664	121611748	.	+	.	gene_id "XLOC_002403"; transcript_id "TCONS_00003286"; exon_number "5"; oId "CUFF.3017.1"; tss_id "TSS2717"; gene_name "Tbcd";	2	No	No
chr11	Cufflinks	exon	121616928	121617167	.	+	.	gene_id "XLOC_002403"; transcript_id "TCONS_00003286"; exon_number "6"; oId "CUFF.3017.1"; tss_id "TSS2717"; gene_name "Tbcd";	2	No	No
chr11	Cufflinks	exon	3249908	3250365	.	-	.	gene_id "XLOC_002408"; transcript_id "TCONS_00003293"; exon_number "1"; oId "CUFF.1837.3"; tss_id "TSS2723"; gene_name "Drg1";	2	Yes	Yes
chr11	Cufflinks	exon	3252160	3252282	.	-	.	gene_id "XLOC_002408"; transcript_id "TCONS_00003293"; exon_number "2"; oId "CUFF.1837.3"; tss_id "TSS2723"; gene_name "Drg1";	2	Yes	Yes
chr11	Cufflinks	exon	3252644	3252811	.	-	.	gene_id "XLOC_002408"; transcript_id "TCONS_00003293"; exon_number "3"; oId "CUFF.1837.3"; tss_id "TSS2723"; gene_name "Drg1";	2	Yes	Yes
chr11	Cufflinks	exon	3254512	3254642	.	-	.	gene_id "XLOC_002408"; transcript_id "TCONS_00003293"; exon_number "4"; oId "CUFF.1837.3"; tss_id "TSS2723"; gene_name "Drg1";	2	Yes	Yes
chr11	Cufflinks	exon	3256543	3256712	.	-	.	gene_id "XLOC_002408"; transcript_id "TCONS_00003293"; exon_number "5"; oId "CUFF.1837.3"; tss_id "TSS2723"; gene_name "Drg1";	2	Yes	Yes
chr11	Cufflinks	exon	3259306	3259375	.	-	.	gene_id "XLOC_002408"; transcript_id "TCONS_00003293"; exon_number "6"; oId "CUFF.1837.3"; tss_id "TSS2723"; gene_name "Drg1";	2	Yes	Yes
chr11	Cufflinks	exon	3260672	3260834	.	-	.	gene_id "XLOC_002408"; transcript_id "TCONS_00003293"; exon_number "7"; oId "CUFF.1837.3"; tss_id "TSS2723"; gene_name "Drg1";	2	Yes	Yes
chr11	Cufflinks	exon	3705029	3705207	.	-	.	gene_id "XLOC_002414"; transcript_id "TCONS_00003301"; exon_number "1"; oId "CUFF.1848.1"; tss_id "TSS2730"; gene_name "Osbp2";	2	No	Yes
chr11	Cufflinks	exon	3705389	3705615	.	-	.	gene_id "XLOC_002414"; transcript_id "TCONS_00003301"; exon_number "2"; oId "CUFF.1848.1"; tss_id "TSS2730"; gene_name "Osbp2";	2	No	Yes
chr11	Cufflinks	exon	3711694	3711869	.	-	.	gene_id "XLOC_002414"; transcript_id "TCONS_00003301"; exon_number "3"; oId "CUFF.1848.1"; tss_id "TSS2730"; gene_name "Osbp2";	2	No	Yes
chr11	Cufflinks	exon	3711958	3712053	.	-	.	gene_id "XLOC_002414"; transcript_id "TCONS_00003301"; exon_number "4"; oId "CUFF.1848.1"; tss_id "TSS2730"; gene_name "Osbp2";	2	No	Yes
chr11	Cufflinks	exon	3712126	3712229	.	-	.	gene_id "XLOC_002414"; transcript_id "TCONS_00003301"; exon_number "5"; oId "CUFF.1848.1"; tss_id "TSS2730"; gene_name "Osbp2";	2	No	Yes
chr11	Cufflinks	exon	3712459	3712579	.	-	.	gene_id "XLOC_002414"; transcript_id "TCONS_00003301"; exon_number "6"; oId "CUFF.1848.1"; tss_id "TSS2730"; gene_name "Osbp2";	2	No	Yes
chr11	Cufflinks	exon	3714471	3714716	.	-	.	gene_id "XLOC_002414"; transcript_id "TCONS_00003301"; exon_number "7"; oId "CUFF.1848.1"; tss_id "TSS2730"; gene_name "Osbp2";	2	No	Yes
chr11	Cufflinks	exon	3715088	3715234	.	-	.	gene_id "XLOC_002414"; transcript_id "TCONS_00003301"; exon_number "8"; oId "CUFF.1848.1"; tss_id "TSS2730"; gene_name "Osbp2";	2	No	Yes
chr11	Cufflinks	exon	3715488	3715551	.	-	.	gene_id "XLOC_002414"; transcript_id "TCONS_00003301"; exon_number "9"; oId "CUFF.1848.1"; tss_id "TSS2730"; gene_name "Osbp2";	2	No	Yes
chr11	Cufflinks	exon	3717097	3717214	.	-	.	gene_id "XLOC_002414"; transcript_id "TCONS_00003301"; exon_number "10"; oId "CUFF.1848.1"; tss_id "TSS2730"; gene_name "Osbp2";	2	No	Yes
chr11	Cufflinks	exon	3717794	3717986	.	-	.	gene_id "XLOC_002414"; transcript_id "TCONS_00003301"; exon_number "11"; oId "CUFF.1848.1"; tss_id "TSS2730"; gene_name "Osbp2";	2	No	Yes
chr11	Cufflinks	exon	3726319	3726539	.	-	.	gene_id "XLOC_002414"; transcript_id "TCONS_00003301"; exon_number "12"; oId "CUFF.1848.1"; tss_id "TSS2730"; gene_name "Osbp2";	2	No	Yes
chr11	Cufflinks	exon	20145380	20145694	.	-	.	gene_id "XLOC_002461"; transcript_id "TCONS_00003368"; exon_number "1"; oId "CUFF.1942.1"; tss_id "TSS2781"; gene_name "Gm12031";	2	Yes	Yes
chr11	Cufflinks	exon	20153595	20153776	.	-	.	gene_id "XLOC_002461"; transcript_id "TCONS_00003368"; exon_number "2"; oId "CUFF.1942.1"; tss_id "TSS2781"; gene_name "Gm12031";	2	Yes	Yes
chr11	Cufflinks	exon	22005829	22006871	.	-	.	gene_id "XLOC_002472"; transcript_id "TCONS_00003383"; exon_number "1"; oId "CUFF.1960.1"; tss_id "TSS2793"; gene_name "Ehbp1";	2	Yes	Yes
chr11	Cufflinks	exon	22007083	22007446	.	-	.	gene_id "XLOC_002472"; transcript_id "TCONS_00003383"; exon_number "2"; oId "CUFF.1960.1"; tss_id "TSS2793"; gene_name "Ehbp1";	2	Yes	Yes
chr11	Cufflinks	exon	22005829	22006871	.	-	.	gene_id "XLOC_002472"; transcript_id "TCONS_00003384"; exon_number "1"; oId "CUFF.1960.2"; tss_id "TSS2794"; gene_name "Ehbp1";	2	Yes	No
chr11	Cufflinks	exon	22007083	22007221	.	-	.	gene_id "XLOC_002472"; transcript_id "TCONS_00003384"; exon_number "2"; oId "CUFF.1960.2"; tss_id "TSS2794"; gene_name "Ehbp1";	2	Yes	No
chr11	Cufflinks	exon	22008375	22008432	.	-	.	gene_id "XLOC_002472"; transcript_id "TCONS_00003384"; exon_number "3"; oId "CUFF.1960.2"; tss_id "TSS2794"; gene_name "Ehbp1";	2	Yes	No
chr11	Cufflinks	exon	29229930	29229959	.	-	.	gene_id "XLOC_002486"; transcript_id "TCONS_00003402"; exon_number "1"; oId "CUFF.1994.2"; tss_id "TSS2810"; gene_name "Cfap36";	2	No	No
chr11	Cufflinks	exon	29230586	29230673	.	-	.	gene_id "XLOC_002486"; transcript_id "TCONS_00003402"; exon_number "2"; oId "CUFF.1994.2"; tss_id "TSS2810"; gene_name "Cfap36";	2	No	No
chr11	Cufflinks	exon	29233634	29233744	.	-	.	gene_id "XLOC_002486"; transcript_id "TCONS_00003402"; exon_number "3"; oId "CUFF.1994.2"; tss_id "TSS2810"; gene_name "Cfap36";	2	No	No
chr11	Cufflinks	exon	40679314	40680194	.	-	.	gene_id "XLOC_002506"; transcript_id "TCONS_00003427"; exon_number "1"; oId "CUFF.2037.3"; tss_id "TSS2831"; gene_name "Mat2b";	8	Yes	Yes
chr11	Cufflinks	exon	40680656	40680769	.	-	.	gene_id "XLOC_002506"; transcript_id "TCONS_00003427"; exon_number "2"; oId "CUFF.2037.3"; tss_id "TSS2831"; gene_name "Mat2b";	8	Yes	Yes
chr11	Cufflinks	exon	40682464	40682657	.	-	.	gene_id "XLOC_002506"; transcript_id "TCONS_00003427"; exon_number "3"; oId "CUFF.2037.3"; tss_id "TSS2831"; gene_name "Mat2b";	8	Yes	Yes
chr11	Cufflinks	exon	40684682	40684834	.	-	.	gene_id "XLOC_002506"; transcript_id "TCONS_00003427"; exon_number "4"; oId "CUFF.2037.3"; tss_id "TSS2831"; gene_name "Mat2b";	8	Yes	Yes
chr11	Cufflinks	exon	40685227	40685341	.	-	.	gene_id "XLOC_002506"; transcript_id "TCONS_00003427"; exon_number "5"; oId "CUFF.2037.3"; tss_id "TSS2831"; gene_name "Mat2b";	8	Yes	Yes
chr11	Cufflinks	exon	40687601	40687795	.	-	.	gene_id "XLOC_002506"; transcript_id "TCONS_00003427"; exon_number "6"; oId "CUFF.2037.3"; tss_id "TSS2831"; gene_name "Mat2b";	8	Yes	Yes
chr11	Cufflinks	exon	40691527	40691761	.	-	.	gene_id "XLOC_002506"; transcript_id "TCONS_00003427"; exon_number "7"; oId "CUFF.2037.3"; tss_id "TSS2831"; gene_name "Mat2b";	8	Yes	Yes
chr11	Cufflinks	exon	43420245	43420408	.	-	.	gene_id "XLOC_002509"; transcript_id "TCONS_00003435"; exon_number "1"; oId "CUFF.2043.5"; tss_id "TSS2836"; gene_name "Pttg1";	10	Yes	Yes
chr11	Cufflinks	exon	43421107	43421265	.	-	.	gene_id "XLOC_002509"; transcript_id "TCONS_00003435"; exon_number "2"; oId "CUFF.2043.5"; tss_id "TSS2836"; gene_name "Pttg1";	10	Yes	Yes
chr11	Cufflinks	exon	43422893	43422986	.	-	.	gene_id "XLOC_002509"; transcript_id "TCONS_00003435"; exon_number "3"; oId "CUFF.2043.5"; tss_id "TSS2836"; gene_name "Pttg1";	10	Yes	Yes
chr11	Cufflinks	exon	43424719	43424897	.	-	.	gene_id "XLOC_002509"; transcript_id "TCONS_00003435"; exon_number "4"; oId "CUFF.2043.5"; tss_id "TSS2836"; gene_name "Pttg1";	10	Yes	Yes
chr11	Cufflinks	exon	43425006	43425093	.	-	.	gene_id "XLOC_002509"; transcript_id "TCONS_00003435"; exon_number "5"; oId "CUFF.2043.5"; tss_id "TSS2836"; gene_name "Pttg1";	10	Yes	Yes
chr11	Cufflinks	exon	46607819	46608966	.	-	.	gene_id "XLOC_002519"; transcript_id "TCONS_00003451"; exon_number "1"; oId "CUFF.2063.5"; tss_id "TSS2847"; gene_name "Dppa1";	2	No	No
chr11	Cufflinks	exon	46610447	46610480	.	-	.	gene_id "XLOC_002519"; transcript_id "TCONS_00003451"; exon_number "2"; oId "CUFF.2063.5"; tss_id "TSS2847"; gene_name "Dppa1";	2	No	No
chr11	Cufflinks	exon	46612921	46613032	.	-	.	gene_id "XLOC_002519"; transcript_id "TCONS_00003451"; exon_number "3"; oId "CUFF.2063.5"; tss_id "TSS2847"; gene_name "Dppa1";	2	No	No
chr11	Cufflinks	exon	46616150	46616199	.	-	.	gene_id "XLOC_002519"; transcript_id "TCONS_00003451"; exon_number "4"; oId "CUFF.2063.5"; tss_id "TSS2847"; gene_name "Dppa1";	2	No	No
chr11	Cufflinks	exon	46621172	46621280	.	-	.	gene_id "XLOC_002519"; transcript_id "TCONS_00003451"; exon_number "5"; oId "CUFF.2063.5"; tss_id "TSS2847"; gene_name "Dppa1";	2	No	No
chr11	Cufflinks	exon	46636506	46637590	.	-	.	gene_id "XLOC_002520"; transcript_id "TCONS_00003457"; exon_number "1"; oId "CUFF.2065.1"; tss_id "TSS2849"; gene_name "Gm4926";	4	No	No
chr11	Cufflinks	exon	46639121	46639157	.	-	.	gene_id "XLOC_002520"; transcript_id "TCONS_00003457"; exon_number "2"; oId "CUFF.2065.1"; tss_id "TSS2849"; gene_name "Gm4926";	4	No	No
chr11	Cufflinks	exon	46640010	46640121	.	-	.	gene_id "XLOC_002520"; transcript_id "TCONS_00003457"; exon_number "3"; oId "CUFF.2065.1"; tss_id "TSS2849"; gene_name "Gm4926";	4	No	No
chr11	Cufflinks	exon	46641217	46641266	.	-	.	gene_id "XLOC_002520"; transcript_id "TCONS_00003457"; exon_number "4"; oId "CUFF.2065.1"; tss_id "TSS2849"; gene_name "Gm4926";	4	No	No
chr11	Cufflinks	exon	46644671	46644814	.	-	.	gene_id "XLOC_002520"; transcript_id "TCONS_00003457"; exon_number "5"; oId "CUFF.2065.1"; tss_id "TSS2849"; gene_name "Gm4926";	4	No	No
chr11	Cufflinks	exon	46646618	46646959	.	-	.	gene_id "XLOC_002520"; transcript_id "TCONS_00003457"; exon_number "6"; oId "CUFF.2065.1"; tss_id "TSS2849"; gene_name "Gm4926";	4	No	No
chr11	Cufflinks	exon	46648559	46648616	.	-	.	gene_id "XLOC_002520"; transcript_id "TCONS_00003457"; exon_number "7"; oId "CUFF.2065.1"; tss_id "TSS2849"; gene_name "Gm4926";	4	No	No
chr11	Cufflinks	exon	46651309	46651358	.	-	.	gene_id "XLOC_002520"; transcript_id "TCONS_00003457"; exon_number "8"; oId "CUFF.2065.1"; tss_id "TSS2849"; gene_name "Gm4926";	4	No	No
chr11	Cufflinks	exon	46669026	46671018	.	-	.	gene_id "XLOC_002521"; transcript_id "TCONS_00003458"; exon_number "1"; oId "CUFF.2066.2"; tss_id "TSS2850"; gene_name "Timd2";	3	Yes	No
chr11	Cufflinks	exon	46676310	46676346	.	-	.	gene_id "XLOC_002521"; transcript_id "TCONS_00003458"; exon_number "2"; oId "CUFF.2066.2"; tss_id "TSS2850"; gene_name "Timd2";	3	Yes	No
chr11	Cufflinks	exon	46677206	46677317	.	-	.	gene_id "XLOC_002521"; transcript_id "TCONS_00003458"; exon_number "3"; oId "CUFF.2066.2"; tss_id "TSS2850"; gene_name "Timd2";	3	Yes	No
chr11	Cufflinks	exon	46678182	46678231	.	-	.	gene_id "XLOC_002521"; transcript_id "TCONS_00003458"; exon_number "4"; oId "CUFF.2066.2"; tss_id "TSS2850"; gene_name "Timd2";	3	Yes	No
chr11	Cufflinks	exon	46679649	46679717	.	-	.	gene_id "XLOC_002521"; transcript_id "TCONS_00003458"; exon_number "5"; oId "CUFF.2066.2"; tss_id "TSS2850"; gene_name "Timd2";	3	Yes	No
chr11	Cufflinks	exon	46686918	46687253	.	-	.	gene_id "XLOC_002521"; transcript_id "TCONS_00003458"; exon_number "6"; oId "CUFF.2066.2"; tss_id "TSS2850"; gene_name "Timd2";	3	Yes	No
chr11	Cufflinks	exon	46689481	46689538	.	-	.	gene_id "XLOC_002521"; transcript_id "TCONS_00003458"; exon_number "7"; oId "CUFF.2066.2"; tss_id "TSS2850"; gene_name "Timd2";	3	Yes	No
chr11	Cufflinks	exon	46698543	46698591	.	-	.	gene_id "XLOC_002521"; transcript_id "TCONS_00003458"; exon_number "8"; oId "CUFF.2066.2"; tss_id "TSS2850"; gene_name "Timd2";	3	Yes	No
chr11	Cufflinks	exon	46669026	46671018	.	-	.	gene_id "XLOC_002521"; transcript_id "TCONS_00003459"; exon_number "1"; oId "CUFF.2066.4"; tss_id "TSS2850"; gene_name "Timd2";	7	Yes	No
chr11	Cufflinks	exon	46677205	46677317	.	-	.	gene_id "XLOC_002521"; transcript_id "TCONS_00003459"; exon_number "2"; oId "CUFF.2066.4"; tss_id "TSS2850"; gene_name "Timd2";	7	Yes	No
chr11	Cufflinks	exon	46678182	46678231	.	-	.	gene_id "XLOC_002521"; transcript_id "TCONS_00003459"; exon_number "3"; oId "CUFF.2066.4"; tss_id "TSS2850"; gene_name "Timd2";	7	Yes	No
chr11	Cufflinks	exon	46679649	46679717	.	-	.	gene_id "XLOC_002521"; transcript_id "TCONS_00003459"; exon_number "4"; oId "CUFF.2066.4"; tss_id "TSS2850"; gene_name "Timd2";	7	Yes	No
chr11	Cufflinks	exon	46682647	46682790	.	-	.	gene_id "XLOC_002521"; transcript_id "TCONS_00003459"; exon_number "5"; oId "CUFF.2066.4"; tss_id "TSS2850"; gene_name "Timd2";	7	Yes	No
chr11	Cufflinks	exon	46686918	46687253	.	-	.	gene_id "XLOC_002521"; transcript_id "TCONS_00003459"; exon_number "6"; oId "CUFF.2066.4"; tss_id "TSS2850"; gene_name "Timd2";	7	Yes	No
chr11	Cufflinks	exon	46689481	46689538	.	-	.	gene_id "XLOC_002521"; transcript_id "TCONS_00003459"; exon_number "7"; oId "CUFF.2066.4"; tss_id "TSS2850"; gene_name "Timd2";	7	Yes	No
chr11	Cufflinks	exon	46698543	46698592	.	-	.	gene_id "XLOC_002521"; transcript_id "TCONS_00003459"; exon_number "8"; oId "CUFF.2066.4"; tss_id "TSS2850"; gene_name "Timd2";	7	Yes	No
chr11	Cufflinks	exon	46669026	46671018	.	-	.	gene_id "XLOC_002521"; transcript_id "TCONS_00003460"; exon_number "1"; oId "CUFF.2066.3"; tss_id "TSS2850"; gene_name "Timd2";	6	Yes	No
chr11	Cufflinks	exon	46675341	46675387	.	-	.	gene_id "XLOC_002521"; transcript_id "TCONS_00003460"; exon_number "2"; oId "CUFF.2066.3"; tss_id "TSS2850"; gene_name "Timd2";	6	Yes	No
chr11	Cufflinks	exon	46676310	46676346	.	-	.	gene_id "XLOC_002521"; transcript_id "TCONS_00003460"; exon_number "3"; oId "CUFF.2066.3"; tss_id "TSS2850"; gene_name "Timd2";	6	Yes	No
chr11	Cufflinks	exon	46677206	46677317	.	-	.	gene_id "XLOC_002521"; transcript_id "TCONS_00003460"; exon_number "4"; oId "CUFF.2066.3"; tss_id "TSS2850"; gene_name "Timd2";	6	Yes	No
chr11	Cufflinks	exon	46678182	46678231	.	-	.	gene_id "XLOC_002521"; transcript_id "TCONS_00003460"; exon_number "5"; oId "CUFF.2066.3"; tss_id "TSS2850"; gene_name "Timd2";	6	Yes	No
chr11	Cufflinks	exon	46679649	46679717	.	-	.	gene_id "XLOC_002521"; transcript_id "TCONS_00003460"; exon_number "6"; oId "CUFF.2066.3"; tss_id "TSS2850"; gene_name "Timd2";	6	Yes	No
chr11	Cufflinks	exon	46682647	46682790	.	-	.	gene_id "XLOC_002521"; transcript_id "TCONS_00003460"; exon_number "7"; oId "CUFF.2066.3"; tss_id "TSS2850"; gene_name "Timd2";	6	Yes	No
chr11	Cufflinks	exon	46686918	46687253	.	-	.	gene_id "XLOC_002521"; transcript_id "TCONS_00003460"; exon_number "8"; oId "CUFF.2066.3"; tss_id "TSS2850"; gene_name "Timd2";	6	Yes	No
chr11	Cufflinks	exon	46689481	46689538	.	-	.	gene_id "XLOC_002521"; transcript_id "TCONS_00003460"; exon_number "9"; oId "CUFF.2066.3"; tss_id "TSS2850"; gene_name "Timd2";	6	Yes	No
chr11	Cufflinks	exon	46698543	46698617	.	-	.	gene_id "XLOC_002521"; transcript_id "TCONS_00003460"; exon_number "10"; oId "CUFF.2066.3"; tss_id "TSS2850"; gene_name "Timd2";	6	Yes	No
chr11	Cufflinks	exon	46698029	46698592	.	-	.	gene_id "XLOC_002521"; transcript_id "TCONS_00003462"; exon_number "1"; oId "CUFF.2066.5"; tss_id "TSS2850"; gene_name "Timd2";	3	Yes	No
chr11	Cufflinks	exon	52252284	52253959	.	-	.	gene_id "XLOC_002544"; transcript_id "TCONS_00003493"; exon_number "1"; oId "CUFF.2111.1"; tss_id "TSS2874"; gene_name "Tcf7";	2	No	Yes
chr11	Cufflinks	exon	52255095	52255171	.	-	.	gene_id "XLOC_002544"; transcript_id "TCONS_00003493"; exon_number "2"; oId "CUFF.2111.1"; tss_id "TSS2874"; gene_name "Tcf7";	2	No	Yes
chr11	Cufflinks	exon	52256258	52256306	.	-	.	gene_id "XLOC_002544"; transcript_id "TCONS_00003493"; exon_number "3"; oId "CUFF.2111.1"; tss_id "TSS2874"; gene_name "Tcf7";	2	No	Yes
chr11	Cufflinks	exon	52256740	52256847	.	-	.	gene_id "XLOC_002544"; transcript_id "TCONS_00003493"; exon_number "4"; oId "CUFF.2111.1"; tss_id "TSS2874"; gene_name "Tcf7";	2	No	Yes
chr11	Cufflinks	exon	52256949	52257111	.	-	.	gene_id "XLOC_002544"; transcript_id "TCONS_00003493"; exon_number "5"; oId "CUFF.2111.1"; tss_id "TSS2874"; gene_name "Tcf7";	2	No	Yes
chr11	Cufflinks	exon	52257684	52257803	.	-	.	gene_id "XLOC_002544"; transcript_id "TCONS_00003493"; exon_number "6"; oId "CUFF.2111.1"; tss_id "TSS2874"; gene_name "Tcf7";	2	No	Yes
chr11	Cufflinks	exon	52260531	52260621	.	-	.	gene_id "XLOC_002544"; transcript_id "TCONS_00003493"; exon_number "7"; oId "CUFF.2111.1"; tss_id "TSS2874"; gene_name "Tcf7";	2	No	Yes
chr11	Cufflinks	exon	52260838	52260964	.	-	.	gene_id "XLOC_002544"; transcript_id "TCONS_00003493"; exon_number "8"; oId "CUFF.2111.1"; tss_id "TSS2874"; gene_name "Tcf7";	2	No	Yes
chr11	Cufflinks	exon	53261571	53261815	.	-	.	gene_id "XLOC_002545"; transcript_id "TCONS_00003494"; exon_number "1"; oId "CUFF.2115.1"; tss_id "TSS2875"; gene_name "Hspa4";	6	No	Yes
chr11	Cufflinks	exon	53262264	53262425	.	-	.	gene_id "XLOC_002545"; transcript_id "TCONS_00003494"; exon_number "2"; oId "CUFF.2115.1"; tss_id "TSS2875"; gene_name "Hspa4";	6	No	Yes
chr11	Cufflinks	exon	53262880	53262999	.	-	.	gene_id "XLOC_002545"; transcript_id "TCONS_00003494"; exon_number "3"; oId "CUFF.2115.1"; tss_id "TSS2875"; gene_name "Hspa4";	6	No	Yes
chr11	Cufflinks	exon	53265034	53265141	.	-	.	gene_id "XLOC_002545"; transcript_id "TCONS_00003494"; exon_number "4"; oId "CUFF.2115.1"; tss_id "TSS2875"; gene_name "Hspa4";	6	No	Yes
chr11	Cufflinks	exon	53265924	53266049	.	-	.	gene_id "XLOC_002545"; transcript_id "TCONS_00003494"; exon_number "5"; oId "CUFF.2115.1"; tss_id "TSS2875"; gene_name "Hspa4";	6	No	Yes
chr11	Cufflinks	exon	53266966	53267118	.	-	.	gene_id "XLOC_002545"; transcript_id "TCONS_00003494"; exon_number "6"; oId "CUFF.2115.1"; tss_id "TSS2875"; gene_name "Hspa4";	6	No	Yes
chr11	Cufflinks	exon	53268490	53268585	.	-	.	gene_id "XLOC_002545"; transcript_id "TCONS_00003494"; exon_number "7"; oId "CUFF.2115.1"; tss_id "TSS2875"; gene_name "Hspa4";	6	No	Yes
chr11	Cufflinks	exon	53268699	53269160	.	-	.	gene_id "XLOC_002545"; transcript_id "TCONS_00003494"; exon_number "8"; oId "CUFF.2115.1"; tss_id "TSS2875"; gene_name "Hspa4";	6	No	Yes
chr11	Cufflinks	exon	57483804	57484140	.	-	.	gene_id "XLOC_002561"; transcript_id "TCONS_00003520"; exon_number "1"; oId "CUFF.2146.2"; tss_id "TSS2896"; gene_name "Fam114a2";	2	Yes	Yes
chr11	Cufflinks	exon	57487567	57487620	.	-	.	gene_id "XLOC_002561"; transcript_id "TCONS_00003520"; exon_number "2"; oId "CUFF.2146.2"; tss_id "TSS2896"; gene_name "Fam114a2";	2	Yes	Yes
chr11	Cufflinks	exon	57490110	57490182	.	-	.	gene_id "XLOC_002561"; transcript_id "TCONS_00003520"; exon_number "3"; oId "CUFF.2146.2"; tss_id "TSS2896"; gene_name "Fam114a2";	2	Yes	Yes
chr11	Cufflinks	exon	57491920	57492059	.	-	.	gene_id "XLOC_002561"; transcript_id "TCONS_00003520"; exon_number "4"; oId "CUFF.2146.2"; tss_id "TSS2896"; gene_name "Fam114a2";	2	Yes	Yes
chr11	Cufflinks	exon	57493004	57493126	.	-	.	gene_id "XLOC_002561"; transcript_id "TCONS_00003520"; exon_number "5"; oId "CUFF.2146.2"; tss_id "TSS2896"; gene_name "Fam114a2";	2	Yes	Yes
chr11	Cufflinks	exon	57499726	57499805	.	-	.	gene_id "XLOC_002561"; transcript_id "TCONS_00003520"; exon_number "6"; oId "CUFF.2146.2"; tss_id "TSS2896"; gene_name "Fam114a2";	2	Yes	Yes
chr11	Cufflinks	exon	57505234	57505357	.	-	.	gene_id "XLOC_002561"; transcript_id "TCONS_00003520"; exon_number "7"; oId "CUFF.2146.2"; tss_id "TSS2896"; gene_name "Fam114a2";	2	Yes	Yes
chr11	Cufflinks	exon	57506837	57506995	.	-	.	gene_id "XLOC_002561"; transcript_id "TCONS_00003520"; exon_number "8"; oId "CUFF.2146.2"; tss_id "TSS2896"; gene_name "Fam114a2";	2	Yes	Yes
chr11	Cufflinks	exon	57507493	57507627	.	-	.	gene_id "XLOC_002561"; transcript_id "TCONS_00003520"; exon_number "9"; oId "CUFF.2146.2"; tss_id "TSS2896"; gene_name "Fam114a2";	2	Yes	Yes
chr11	Cufflinks	exon	57509378	57509466	.	-	.	gene_id "XLOC_002561"; transcript_id "TCONS_00003520"; exon_number "10"; oId "CUFF.2146.2"; tss_id "TSS2896"; gene_name "Fam114a2";	2	Yes	Yes
chr11	Cufflinks	exon	57513242	57513334	.	-	.	gene_id "XLOC_002561"; transcript_id "TCONS_00003520"; exon_number "11"; oId "CUFF.2146.2"; tss_id "TSS2896"; gene_name "Fam114a2";	2	Yes	Yes
chr11	Cufflinks	exon	57513636	57513735	.	-	.	gene_id "XLOC_002561"; transcript_id "TCONS_00003520"; exon_number "12"; oId "CUFF.2146.2"; tss_id "TSS2896"; gene_name "Fam114a2";	2	Yes	Yes
chr11	Cufflinks	exon	57514095	57514291	.	-	.	gene_id "XLOC_002561"; transcript_id "TCONS_00003520"; exon_number "13"; oId "CUFF.2146.2"; tss_id "TSS2896"; gene_name "Fam114a2";	2	Yes	Yes
chr11	Cufflinks	exon	57518105	57518150	.	-	.	gene_id "XLOC_002561"; transcript_id "TCONS_00003520"; exon_number "14"; oId "CUFF.2146.2"; tss_id "TSS2896"; gene_name "Fam114a2";	2	Yes	Yes
chr11	Cufflinks	exon	58121288	58121784	.	-	.	gene_id "XLOC_002569"; transcript_id "TCONS_00003529"; exon_number "1"; oId "CUFF.2160.2"; tss_id "TSS2905"; gene_name "Gemin5";	2	Yes	Yes
chr11	Cufflinks	exon	58122282	58122375	.	-	.	gene_id "XLOC_002569"; transcript_id "TCONS_00003529"; exon_number "2"; oId "CUFF.2160.2"; tss_id "TSS2905"; gene_name "Gemin5";	2	Yes	Yes
chr11	Cufflinks	exon	58124928	58125321	.	-	.	gene_id "XLOC_002569"; transcript_id "TCONS_00003529"; exon_number "3"; oId "CUFF.2160.2"; tss_id "TSS2905"; gene_name "Gemin5";	2	Yes	Yes
chr11	Cufflinks	exon	58121288	58121784	.	-	.	gene_id "XLOC_002569"; transcript_id "TCONS_00003531"; exon_number "1"; oId "CUFF.2160.3"; tss_id "TSS2907"; gene_name "Gemin5";	2	Yes	Yes
chr11	Cufflinks	exon	58122282	58122378	.	-	.	gene_id "XLOC_002569"; transcript_id "TCONS_00003531"; exon_number "2"; oId "CUFF.2160.3"; tss_id "TSS2907"; gene_name "Gemin5";	2	Yes	Yes
chr11	Cufflinks	exon	58126432	58126594	.	-	.	gene_id "XLOC_002569"; transcript_id "TCONS_00003531"; exon_number "3"; oId "CUFF.2160.3"; tss_id "TSS2907"; gene_name "Gemin5";	2	Yes	Yes
chr11	Cufflinks	exon	58128645	58128899	.	-	.	gene_id "XLOC_002569"; transcript_id "TCONS_00003531"; exon_number "4"; oId "CUFF.2160.3"; tss_id "TSS2907"; gene_name "Gemin5";	2	Yes	Yes
chr11	Cufflinks	exon	58130018	58130228	.	-	.	gene_id "XLOC_002569"; transcript_id "TCONS_00003531"; exon_number "5"; oId "CUFF.2160.3"; tss_id "TSS2907"; gene_name "Gemin5";	2	Yes	Yes
chr11	Cufflinks	exon	58130643	58130762	.	-	.	gene_id "XLOC_002569"; transcript_id "TCONS_00003531"; exon_number "6"; oId "CUFF.2160.3"; tss_id "TSS2907"; gene_name "Gemin5";	2	Yes	Yes
chr11	Cufflinks	exon	58134764	58134911	.	-	.	gene_id "XLOC_002569"; transcript_id "TCONS_00003531"; exon_number "7"; oId "CUFF.2160.3"; tss_id "TSS2907"; gene_name "Gemin5";	2	Yes	Yes
chr11	Cufflinks	exon	58136858	58136995	.	-	.	gene_id "XLOC_002569"; transcript_id "TCONS_00003531"; exon_number "8"; oId "CUFF.2160.3"; tss_id "TSS2907"; gene_name "Gemin5";	2	Yes	Yes
chr11	Cufflinks	exon	58137668	58137766	.	-	.	gene_id "XLOC_002569"; transcript_id "TCONS_00003531"; exon_number "9"; oId "CUFF.2160.3"; tss_id "TSS2907"; gene_name "Gemin5";	2	Yes	Yes
chr11	Cufflinks	exon	58139019	58139141	.	-	.	gene_id "XLOC_002569"; transcript_id "TCONS_00003531"; exon_number "10"; oId "CUFF.2160.3"; tss_id "TSS2907"; gene_name "Gemin5";	2	Yes	Yes
chr11	Cufflinks	exon	58139495	58139608	.	-	.	gene_id "XLOC_002569"; transcript_id "TCONS_00003531"; exon_number "11"; oId "CUFF.2160.3"; tss_id "TSS2907"; gene_name "Gemin5";	2	Yes	Yes
chr11	Cufflinks	exon	58141588	58141671	.	-	.	gene_id "XLOC_002569"; transcript_id "TCONS_00003531"; exon_number "12"; oId "CUFF.2160.3"; tss_id "TSS2907"; gene_name "Gemin5";	2	Yes	Yes
chr11	Cufflinks	exon	58125974	58127632	.	-	.	gene_id "XLOC_002569"; transcript_id "TCONS_00003532"; exon_number "1"; oId "CUFF.2160.4"; tss_id "TSS2908"; gene_name "Gemin5";	2	Yes	No
chr11	Cufflinks	exon	59733700	59734216	.	-	.	gene_id "XLOC_002584"; transcript_id "TCONS_00003549"; exon_number "1"; oId "CUFF.2185.1"; tss_id "TSS2923"; gene_name "1700007J10Rik";	2	No	No
chr11	Cufflinks	exon	59735969	59736261	.	-	.	gene_id "XLOC_002584"; transcript_id "TCONS_00003549"; exon_number "2"; oId "CUFF.2185.1"; tss_id "TSS2923"; gene_name "1700007J10Rik";	2	No	No
chr11	Cufflinks	exon	59791753	59792811	.	-	.	gene_id "XLOC_002586"; transcript_id "TCONS_00003551"; exon_number "1"; oId "CUFF.2188.1"; tss_id "TSS2925"; gene_name "Flcn";	3	Yes	Yes
chr11	Cufflinks	exon	59794086	59794191	.	-	.	gene_id "XLOC_002586"; transcript_id "TCONS_00003551"; exon_number "2"; oId "CUFF.2188.1"; tss_id "TSS2925"; gene_name "Flcn";	3	Yes	Yes
chr11	Cufflinks	exon	59794273	59794404	.	-	.	gene_id "XLOC_002586"; transcript_id "TCONS_00003551"; exon_number "3"; oId "CUFF.2188.1"; tss_id "TSS2925"; gene_name "Flcn";	3	Yes	Yes
chr11	Cufflinks	exon	59795141	59795264	.	-	.	gene_id "XLOC_002586"; transcript_id "TCONS_00003551"; exon_number "4"; oId "CUFF.2188.1"; tss_id "TSS2925"; gene_name "Flcn";	3	Yes	Yes
chr11	Cufflinks	exon	59795750	59795863	.	-	.	gene_id "XLOC_002586"; transcript_id "TCONS_00003551"; exon_number "5"; oId "CUFF.2188.1"; tss_id "TSS2925"; gene_name "Flcn";	3	Yes	Yes
chr11	Cufflinks	exon	59796127	59796146	.	-	.	gene_id "XLOC_002586"; transcript_id "TCONS_00003551"; exon_number "6"; oId "CUFF.2188.1"; tss_id "TSS2925"; gene_name "Flcn";	3	Yes	Yes
chr11	Cufflinks	exon	59970615	59970875	.	-	.	gene_id "XLOC_002590"; transcript_id "TCONS_00003562"; exon_number "1"; oId "CUFF.2194.3"; tss_id "TSS2934"; gene_name "Pemt";	3	Yes	Yes
chr11	Cufflinks	exon	59971184	59971258	.	-	.	gene_id "XLOC_002590"; transcript_id "TCONS_00003562"; exon_number "2"; oId "CUFF.2194.3"; tss_id "TSS2934"; gene_name "Pemt";	3	Yes	Yes
chr11	Cufflinks	exon	59974068	59974179	.	-	.	gene_id "XLOC_002590"; transcript_id "TCONS_00003562"; exon_number "3"; oId "CUFF.2194.3"; tss_id "TSS2934"; gene_name "Pemt";	3	Yes	Yes
chr11	Cufflinks	exon	59976839	59976984	.	-	.	gene_id "XLOC_002590"; transcript_id "TCONS_00003562"; exon_number "4"; oId "CUFF.2194.3"; tss_id "TSS2934"; gene_name "Pemt";	3	Yes	Yes
chr11	Cufflinks	exon	59983443	59983558	.	-	.	gene_id "XLOC_002590"; transcript_id "TCONS_00003562"; exon_number "5"; oId "CUFF.2194.3"; tss_id "TSS2934"; gene_name "Pemt";	3	Yes	Yes
chr11	Cufflinks	exon	60031713	60031820	.	-	.	gene_id "XLOC_002590"; transcript_id "TCONS_00003562"; exon_number "6"; oId "CUFF.2194.3"; tss_id "TSS2934"; gene_name "Pemt";	3	Yes	Yes
chr11	Cufflinks	exon	60059379	60059601	.	-	.	gene_id "XLOC_002590"; transcript_id "TCONS_00003562"; exon_number "7"; oId "CUFF.2194.3"; tss_id "TSS2934"; gene_name "Pemt";	3	Yes	Yes
chr11	Cufflinks	exon	60651011	60653925	.	-	.	gene_id "XLOC_002603"; transcript_id "TCONS_00003582"; exon_number "1"; oId "CUFF.2213.1"; tss_id "TSS2951"; gene_name "Gm12619";	5	No	No
chr11	Cufflinks	exon	61729657	61730302	.	-	.	gene_id "XLOC_002617"; transcript_id "TCONS_00003605"; exon_number "1"; oId "CUFF.2237.3"; tss_id "TSS2968"; gene_name "Prpsap2";	2	Yes	No
chr11	Cufflinks	exon	61731425	61731571	.	-	.	gene_id "XLOC_002617"; transcript_id "TCONS_00003605"; exon_number "2"; oId "CUFF.2237.3"; tss_id "TSS2968"; gene_name "Prpsap2";	2	Yes	No
chr11	Cufflinks	exon	61735008	61735078	.	-	.	gene_id "XLOC_002617"; transcript_id "TCONS_00003605"; exon_number "3"; oId "CUFF.2237.3"; tss_id "TSS2968"; gene_name "Prpsap2";	2	Yes	No
chr11	Cufflinks	exon	61736916	61737064	.	-	.	gene_id "XLOC_002617"; transcript_id "TCONS_00003605"; exon_number "4"; oId "CUFF.2237.3"; tss_id "TSS2968"; gene_name "Prpsap2";	2	Yes	No
chr11	Cufflinks	exon	61740946	61741001	.	-	.	gene_id "XLOC_002617"; transcript_id "TCONS_00003605"; exon_number "5"; oId "CUFF.2237.3"; tss_id "TSS2968"; gene_name "Prpsap2";	2	Yes	No
chr11	Cufflinks	exon	61742177	61742269	.	-	.	gene_id "XLOC_002617"; transcript_id "TCONS_00003605"; exon_number "6"; oId "CUFF.2237.3"; tss_id "TSS2968"; gene_name "Prpsap2";	2	Yes	No
chr11	Cufflinks	exon	63963892	63964528	.	-	.	gene_id "XLOC_002626"; transcript_id "TCONS_00003616"; exon_number "1"; oId "CUFF.2254.3"; tss_id "TSS2978"; gene_name "Cox10";	2	Yes	No
chr11	Cufflinks	exon	63976244	63976476	.	-	.	gene_id "XLOC_002626"; transcript_id "TCONS_00003616"; exon_number "2"; oId "CUFF.2254.3"; tss_id "TSS2978"; gene_name "Cox10";	2	Yes	No
chr11	Cufflinks	exon	63993886	63993956	.	-	.	gene_id "XLOC_002626"; transcript_id "TCONS_00003616"; exon_number "3"; oId "CUFF.2254.3"; tss_id "TSS2978"; gene_name "Cox10";	2	Yes	No
chr11	Cufflinks	exon	64045227	64045351	.	-	.	gene_id "XLOC_002626"; transcript_id "TCONS_00003616"; exon_number "4"; oId "CUFF.2254.3"; tss_id "TSS2978"; gene_name "Cox10";	2	Yes	No
chr11	Cufflinks	exon	64050449	64050590	.	-	.	gene_id "XLOC_002626"; transcript_id "TCONS_00003616"; exon_number "5"; oId "CUFF.2254.3"; tss_id "TSS2978"; gene_name "Cox10";	2	Yes	No
chr11	Cufflinks	exon	63963892	63964528	.	-	.	gene_id "XLOC_002626"; transcript_id "TCONS_00003617"; exon_number "1"; oId "CUFF.2254.4"; tss_id "TSS2979"; gene_name "Cox10";	5	Yes	No
chr11	Cufflinks	exon	63976244	63976476	.	-	.	gene_id "XLOC_002626"; transcript_id "TCONS_00003617"; exon_number "2"; oId "CUFF.2254.4"; tss_id "TSS2979"; gene_name "Cox10";	5	Yes	No
chr11	Cufflinks	exon	63993886	63993956	.	-	.	gene_id "XLOC_002626"; transcript_id "TCONS_00003617"; exon_number "3"; oId "CUFF.2254.4"; tss_id "TSS2979"; gene_name "Cox10";	5	Yes	No
chr11	Cufflinks	exon	64045227	64045351	.	-	.	gene_id "XLOC_002626"; transcript_id "TCONS_00003617"; exon_number "4"; oId "CUFF.2254.4"; tss_id "TSS2979"; gene_name "Cox10";	5	Yes	No
chr11	Cufflinks	exon	64051139	64051352	.	-	.	gene_id "XLOC_002626"; transcript_id "TCONS_00003617"; exon_number "5"; oId "CUFF.2254.4"; tss_id "TSS2979"; gene_name "Cox10";	5	Yes	No
chr11	Cufflinks	exon	63963892	63964528	.	-	.	gene_id "XLOC_002626"; transcript_id "TCONS_00003618"; exon_number "1"; oId "CUFF.2254.1"; tss_id "TSS2980"; gene_name "Cox10";	6	No	No
chr11	Cufflinks	exon	63976244	63976476	.	-	.	gene_id "XLOC_002626"; transcript_id "TCONS_00003618"; exon_number "2"; oId "CUFF.2254.1"; tss_id "TSS2980"; gene_name "Cox10";	6	No	No
chr11	Cufflinks	exon	63993886	63993956	.	-	.	gene_id "XLOC_002626"; transcript_id "TCONS_00003618"; exon_number "3"; oId "CUFF.2254.1"; tss_id "TSS2980"; gene_name "Cox10";	6	No	No
chr11	Cufflinks	exon	64045227	64045351	.	-	.	gene_id "XLOC_002626"; transcript_id "TCONS_00003618"; exon_number "4"; oId "CUFF.2254.1"; tss_id "TSS2980"; gene_name "Cox10";	6	No	No
chr11	Cufflinks	exon	64051616	64051725	.	-	.	gene_id "XLOC_002626"; transcript_id "TCONS_00003618"; exon_number "5"; oId "CUFF.2254.1"; tss_id "TSS2980"; gene_name "Cox10";	6	No	No
chr11	Cufflinks	exon	69390943	69393862	.	-	.	gene_id "XLOC_002637"; transcript_id "TCONS_00003635"; exon_number "1"; oId "CUFF.2285.1"; tss_id "TSS2992"; gene_name "Cyb5d1";	2	Yes	No
chr11	Cufflinks	exon	69686348	69687091	.	-	.	gene_id "XLOC_002645"; transcript_id "TCONS_00003645"; exon_number "1"; oId "CUFF.2297.1"; tss_id "TSS3001"; gene_name "Tnfsfm13";	2	Yes	Yes
chr11	Cufflinks	exon	69687252	69687376	.	-	.	gene_id "XLOC_002645"; transcript_id "TCONS_00003645"; exon_number "2"; oId "CUFF.2297.1"; tss_id "TSS3001"; gene_name "Tnfsfm13";	2	Yes	Yes
chr11	Cufflinks	exon	69693506	69693541	.	-	.	gene_id "XLOC_002645"; transcript_id "TCONS_00003645"; exon_number "3"; oId "CUFF.2297.1"; tss_id "TSS3001"; gene_name "Tnfsfm13";	2	Yes	Yes
chr11	Cufflinks	exon	69693621	69693674	.	-	.	gene_id "XLOC_002645"; transcript_id "TCONS_00003645"; exon_number "4"; oId "CUFF.2297.1"; tss_id "TSS3001"; gene_name "Tnfsfm13";	2	Yes	Yes
chr11	Cufflinks	exon	69694750	69694825	.	-	.	gene_id "XLOC_002645"; transcript_id "TCONS_00003645"; exon_number "5"; oId "CUFF.2297.1"; tss_id "TSS3001"; gene_name "Tnfsfm13";	2	Yes	Yes
chr11	Cufflinks	exon	69695394	69695444	.	-	.	gene_id "XLOC_002645"; transcript_id "TCONS_00003645"; exon_number "6"; oId "CUFF.2297.1"; tss_id "TSS3001"; gene_name "Tnfsfm13";	2	Yes	Yes
chr11	Cufflinks	exon	69705306	69705563	.	-	.	gene_id "XLOC_002645"; transcript_id "TCONS_00003645"; exon_number "7"; oId "CUFF.2297.1"; tss_id "TSS3001"; gene_name "Tnfsfm13";	2	Yes	Yes
chr11	Cufflinks	exon	69897359	69897492	.	-	.	gene_id "XLOC_002649"; transcript_id "TCONS_00003649"; exon_number "1"; oId "CUFF.2303.4"; tss_id "TSS3005"; gene_name "2810408A11Rik";	6	Yes	Yes
chr11	Cufflinks	exon	69897611	69897754	.	-	.	gene_id "XLOC_002649"; transcript_id "TCONS_00003649"; exon_number "2"; oId "CUFF.2303.4"; tss_id "TSS3005"; gene_name "2810408A11Rik";	6	Yes	Yes
chr11	Cufflinks	exon	69898103	69898148	.	-	.	gene_id "XLOC_002649"; transcript_id "TCONS_00003649"; exon_number "3"; oId "CUFF.2303.4"; tss_id "TSS3005"; gene_name "2810408A11Rik";	6	Yes	Yes
chr11	Cufflinks	exon	69898254	69898410	.	-	.	gene_id "XLOC_002649"; transcript_id "TCONS_00003649"; exon_number "4"; oId "CUFF.2303.4"; tss_id "TSS3005"; gene_name "2810408A11Rik";	6	Yes	Yes
chr11	Cufflinks	exon	69898847	69899092	.	-	.	gene_id "XLOC_002649"; transcript_id "TCONS_00003649"; exon_number "5"; oId "CUFF.2303.4"; tss_id "TSS3005"; gene_name "2810408A11Rik";	6	Yes	Yes
chr11	Cufflinks	exon	69899199	69899287	.	-	.	gene_id "XLOC_002649"; transcript_id "TCONS_00003649"; exon_number "6"; oId "CUFF.2303.4"; tss_id "TSS3005"; gene_name "2810408A11Rik";	6	Yes	Yes
chr11	Cufflinks	exon	69899517	69899588	.	-	.	gene_id "XLOC_002649"; transcript_id "TCONS_00003649"; exon_number "7"; oId "CUFF.2303.4"; tss_id "TSS3005"; gene_name "2810408A11Rik";	6	Yes	Yes
chr11	Cufflinks	exon	69899706	69899810	.	-	.	gene_id "XLOC_002649"; transcript_id "TCONS_00003649"; exon_number "8"; oId "CUFF.2303.4"; tss_id "TSS3005"; gene_name "2810408A11Rik";	6	Yes	Yes
chr11	Cufflinks	exon	69900303	69900544	.	-	.	gene_id "XLOC_002649"; transcript_id "TCONS_00003649"; exon_number "9"; oId "CUFF.2303.4"; tss_id "TSS3005"; gene_name "2810408A11Rik";	6	Yes	Yes
chr11	Cufflinks	exon	69916714	69917341	.	-	.	gene_id "XLOC_002650"; transcript_id "TCONS_00003661"; exon_number "1"; oId "CUFF.2305.9"; tss_id "TSS3012"; gene_name "Eif5a";	4	Yes	Yes
chr11	Cufflinks	exon	69917428	69917501	.	-	.	gene_id "XLOC_002650"; transcript_id "TCONS_00003661"; exon_number "2"; oId "CUFF.2305.9"; tss_id "TSS3012"; gene_name "Eif5a";	4	Yes	Yes
chr11	Cufflinks	exon	69917597	69917728	.	-	.	gene_id "XLOC_002650"; transcript_id "TCONS_00003661"; exon_number "3"; oId "CUFF.2305.9"; tss_id "TSS3012"; gene_name "Eif5a";	4	Yes	Yes
chr11	Cufflinks	exon	69917917	69918021	.	-	.	gene_id "XLOC_002650"; transcript_id "TCONS_00003661"; exon_number "4"; oId "CUFF.2305.9"; tss_id "TSS3012"; gene_name "Eif5a";	4	Yes	Yes
chr11	Cufflinks	exon	69919151	69919336	.	-	.	gene_id "XLOC_002650"; transcript_id "TCONS_00003661"; exon_number "5"; oId "CUFF.2305.9"; tss_id "TSS3012"; gene_name "Eif5a";	4	Yes	Yes
chr11	Cufflinks	exon	69924394	69924715	.	-	.	gene_id "XLOC_002650"; transcript_id "TCONS_00003661"; exon_number "6"; oId "CUFF.2305.9"; tss_id "TSS3012"; gene_name "Eif5a";	4	Yes	Yes
chr11	Cufflinks	exon	69916714	69917341	.	-	.	gene_id "XLOC_002650"; transcript_id "TCONS_00003662"; exon_number "1"; oId "CUFF.2305.5"; tss_id "TSS3013"; gene_name "Eif5a";	3	Yes	No
chr11	Cufflinks	exon	69917428	69917501	.	-	.	gene_id "XLOC_002650"; transcript_id "TCONS_00003662"; exon_number "2"; oId "CUFF.2305.5"; tss_id "TSS3013"; gene_name "Eif5a";	3	Yes	No
chr11	Cufflinks	exon	69917597	69917728	.	-	.	gene_id "XLOC_002650"; transcript_id "TCONS_00003662"; exon_number "3"; oId "CUFF.2305.5"; tss_id "TSS3013"; gene_name "Eif5a";	3	Yes	No
chr11	Cufflinks	exon	69917917	69918021	.	-	.	gene_id "XLOC_002650"; transcript_id "TCONS_00003662"; exon_number "4"; oId "CUFF.2305.5"; tss_id "TSS3013"; gene_name "Eif5a";	3	Yes	No
chr11	Cufflinks	exon	69919151	69919336	.	-	.	gene_id "XLOC_002650"; transcript_id "TCONS_00003662"; exon_number "5"; oId "CUFF.2305.5"; tss_id "TSS3013"; gene_name "Eif5a";	3	Yes	No
chr11	Cufflinks	exon	69929924	69930244	.	-	.	gene_id "XLOC_002650"; transcript_id "TCONS_00003662"; exon_number "6"; oId "CUFF.2305.5"; tss_id "TSS3013"; gene_name "Eif5a";	3	Yes	No
chr11	Cufflinks	exon	69968227	69968540	.	-	.	gene_id "XLOC_002651"; transcript_id "TCONS_00003663"; exon_number "1"; oId "CUFF.2308.4"; tss_id "TSS3014"; gene_name "Elp5";	3	Yes	Yes
chr11	Cufflinks	exon	69969096	69969196	.	-	.	gene_id "XLOC_002651"; transcript_id "TCONS_00003663"; exon_number "2"; oId "CUFF.2308.4"; tss_id "TSS3014"; gene_name "Elp5";	3	Yes	Yes
chr11	Cufflinks	exon	69969493	69969588	.	-	.	gene_id "XLOC_002651"; transcript_id "TCONS_00003663"; exon_number "3"; oId "CUFF.2308.4"; tss_id "TSS3014"; gene_name "Elp5";	3	Yes	Yes
chr11	Cufflinks	exon	69970080	69970167	.	-	.	gene_id "XLOC_002651"; transcript_id "TCONS_00003663"; exon_number "4"; oId "CUFF.2308.4"; tss_id "TSS3014"; gene_name "Elp5";	3	Yes	Yes
chr11	Cufflinks	exon	70242100	70242564	.	-	.	gene_id "XLOC_002655"; transcript_id "TCONS_00003674"; exon_number "1"; oId "CUFF.2318.2"; tss_id "TSS3021"; gene_name "Alox12";	2	Yes	Yes
chr11	Cufflinks	exon	70242685	70242855	.	-	.	gene_id "XLOC_002655"; transcript_id "TCONS_00003674"; exon_number "2"; oId "CUFF.2318.2"; tss_id "TSS3021"; gene_name "Alox12";	2	Yes	Yes
chr11	Cufflinks	exon	70242977	70243077	.	-	.	gene_id "XLOC_002655"; transcript_id "TCONS_00003674"; exon_number "3"; oId "CUFF.2318.2"; tss_id "TSS3021"; gene_name "Alox12";	2	Yes	Yes
chr11	Cufflinks	exon	70245861	70245948	.	-	.	gene_id "XLOC_002655"; transcript_id "TCONS_00003674"; exon_number "4"; oId "CUFF.2318.2"; tss_id "TSS3021"; gene_name "Alox12";	2	Yes	Yes
chr11	Cufflinks	exon	70246895	70246954	.	-	.	gene_id "XLOC_002655"; transcript_id "TCONS_00003674"; exon_number "5"; oId "CUFF.2318.2"; tss_id "TSS3021"; gene_name "Alox12";	2	Yes	Yes
chr11	Cufflinks	exon	70977839	70978244	.	-	.	gene_id "XLOC_002665"; transcript_id "TCONS_00003687"; exon_number "1"; oId "CUFF.2342.3"; tss_id "TSS3032"; gene_name "C1qbp";	2	Yes	Yes
chr11	Cufflinks	exon	70978428	70978550	.	-	.	gene_id "XLOC_002665"; transcript_id "TCONS_00003687"; exon_number "2"; oId "CUFF.2342.3"; tss_id "TSS3032"; gene_name "C1qbp";	2	Yes	Yes
chr11	Cufflinks	exon	70978689	70978784	.	-	.	gene_id "XLOC_002665"; transcript_id "TCONS_00003687"; exon_number "3"; oId "CUFF.2342.3"; tss_id "TSS3032"; gene_name "C1qbp";	2	Yes	Yes
chr11	Cufflinks	exon	70980010	70980103	.	-	.	gene_id "XLOC_002665"; transcript_id "TCONS_00003687"; exon_number "4"; oId "CUFF.2342.3"; tss_id "TSS3032"; gene_name "C1qbp";	2	Yes	Yes
chr11	Cufflinks	exon	70980922	70981061	.	-	.	gene_id "XLOC_002665"; transcript_id "TCONS_00003687"; exon_number "5"; oId "CUFF.2342.3"; tss_id "TSS3032"; gene_name "C1qbp";	2	Yes	Yes
chr11	Cufflinks	exon	77537286	77538328	.	-	.	gene_id "XLOC_002692"; transcript_id "TCONS_00003721"; exon_number "1"; oId "CUFF.2414.1"; tss_id "TSS3061"; gene_name "Taok1";	2	Yes	Yes
chr11	Cufflinks	exon	77540054	77540236	.	-	.	gene_id "XLOC_002692"; transcript_id "TCONS_00003721"; exon_number "2"; oId "CUFF.2414.1"; tss_id "TSS3061"; gene_name "Taok1";	2	Yes	Yes
chr11	Cufflinks	exon	77541625	77541837	.	-	.	gene_id "XLOC_002692"; transcript_id "TCONS_00003721"; exon_number "3"; oId "CUFF.2414.1"; tss_id "TSS3061"; gene_name "Taok1";	2	Yes	Yes
chr11	Cufflinks	exon	77545289	77545528	.	-	.	gene_id "XLOC_002692"; transcript_id "TCONS_00003721"; exon_number "4"; oId "CUFF.2414.1"; tss_id "TSS3061"; gene_name "Taok1";	2	Yes	Yes
chr11	Cufflinks	exon	77549272	77549475	.	-	.	gene_id "XLOC_002692"; transcript_id "TCONS_00003721"; exon_number "5"; oId "CUFF.2414.1"; tss_id "TSS3061"; gene_name "Taok1";	2	Yes	Yes
chr11	Cufflinks	exon	77550872	77551000	.	-	.	gene_id "XLOC_002692"; transcript_id "TCONS_00003721"; exon_number "6"; oId "CUFF.2414.1"; tss_id "TSS3061"; gene_name "Taok1";	2	Yes	Yes
chr11	Cufflinks	exon	77553673	77553719	.	-	.	gene_id "XLOC_002692"; transcript_id "TCONS_00003721"; exon_number "7"; oId "CUFF.2414.1"; tss_id "TSS3061"; gene_name "Taok1";	2	Yes	Yes
chr11	Cufflinks	exon	77559857	77559891	.	-	.	gene_id "XLOC_002692"; transcript_id "TCONS_00003721"; exon_number "8"; oId "CUFF.2414.1"; tss_id "TSS3061"; gene_name "Taok1";	2	Yes	Yes
chr11	Cufflinks	exon	78292842	78293173	.	-	.	gene_id "XLOC_002700"; transcript_id "TCONS_00003730"; exon_number "1"; oId "CUFF.2438.1"; tss_id "TSS3070"; gene_name "Gm3948";	2	Yes	Yes
chr11	Cufflinks	exon	78293862	78293956	.	-	.	gene_id "XLOC_002700"; transcript_id "TCONS_00003730"; exon_number "2"; oId "CUFF.2438.1"; tss_id "TSS3070"; gene_name "Gm3948";	2	Yes	Yes
chr11	Cufflinks	exon	78300122	78300210	.	-	.	gene_id "XLOC_002700"; transcript_id "TCONS_00003730"; exon_number "3"; oId "CUFF.2438.1"; tss_id "TSS3070"; gene_name "Gm3948";	2	Yes	Yes
chr11	Cufflinks	exon	78301305	78301516	.	-	.	gene_id "XLOC_002700"; transcript_id "TCONS_00003730"; exon_number "4"; oId "CUFF.2438.1"; tss_id "TSS3070"; gene_name "Gm3948";	2	Yes	Yes
chr11	Cufflinks	exon	82805608	82806189	.	-	.	gene_id "XLOC_002723"; transcript_id "TCONS_00003759"; exon_number "1"; oId "CUFF.2490.1"; tss_id "TSS3094"; gene_name "Rffl";	2	Yes	Yes
chr11	Cufflinks	exon	82808513	82808536	.	-	.	gene_id "XLOC_002723"; transcript_id "TCONS_00003759"; exon_number "2"; oId "CUFF.2490.1"; tss_id "TSS3094"; gene_name "Rffl";	2	Yes	Yes
chr11	Cufflinks	exon	82810008	82810218	.	-	.	gene_id "XLOC_002723"; transcript_id "TCONS_00003759"; exon_number "3"; oId "CUFF.2490.1"; tss_id "TSS3094"; gene_name "Rffl";	2	Yes	Yes
chr11	Cufflinks	exon	82812400	82812810	.	-	.	gene_id "XLOC_002723"; transcript_id "TCONS_00003759"; exon_number "4"; oId "CUFF.2490.1"; tss_id "TSS3094"; gene_name "Rffl";	2	Yes	Yes
chr11	Cufflinks	exon	82818416	82818603	.	-	.	gene_id "XLOC_002723"; transcript_id "TCONS_00003759"; exon_number "5"; oId "CUFF.2490.1"; tss_id "TSS3094"; gene_name "Rffl";	2	Yes	Yes
chr11	Cufflinks	exon	82824512	82824735	.	-	.	gene_id "XLOC_002723"; transcript_id "TCONS_00003759"; exon_number "6"; oId "CUFF.2490.1"; tss_id "TSS3094"; gene_name "Rffl";	2	Yes	Yes
chr11	Cufflinks	exon	84986254	84986583	.	-	.	gene_id "XLOC_002742"; transcript_id "TCONS_00003791"; exon_number "1"; oId "CUFF.2525.1"; tss_id "TSS3120"; gene_name "Usp32";	3	Yes	Yes
chr11	Cufflinks	exon	84987269	84987361	.	-	.	gene_id "XLOC_002742"; transcript_id "TCONS_00003791"; exon_number "2"; oId "CUFF.2525.1"; tss_id "TSS3120"; gene_name "Usp32";	3	Yes	Yes
chr11	Cufflinks	exon	84988334	84988758	.	-	.	gene_id "XLOC_002742"; transcript_id "TCONS_00003791"; exon_number "3"; oId "CUFF.2525.1"; tss_id "TSS3120"; gene_name "Usp32";	3	Yes	Yes
chr11	Cufflinks	exon	84988991	84989123	.	-	.	gene_id "XLOC_002742"; transcript_id "TCONS_00003791"; exon_number "4"; oId "CUFF.2525.1"; tss_id "TSS3120"; gene_name "Usp32";	3	Yes	Yes
chr11	Cufflinks	exon	87981242	87981570	.	-	.	gene_id "XLOC_002763"; transcript_id "TCONS_00003822"; exon_number "1"; oId "CUFF.2562.5"; tss_id "TSS3144"; gene_name "Dynll2";	4	Yes	Yes
chr11	Cufflinks	exon	87983872	87984010	.	-	.	gene_id "XLOC_002763"; transcript_id "TCONS_00003822"; exon_number "2"; oId "CUFF.2562.5"; tss_id "TSS3144"; gene_name "Dynll2";	4	Yes	Yes
chr11	Cufflinks	exon	88001832	88002012	.	-	.	gene_id "XLOC_002763"; transcript_id "TCONS_00003822"; exon_number "3"; oId "CUFF.2562.5"; tss_id "TSS3144"; gene_name "Dynll2";	4	Yes	Yes
chr11	Cufflinks	exon	88003741	88003875	.	-	.	gene_id "XLOC_002763"; transcript_id "TCONS_00003822"; exon_number "4"; oId "CUFF.2562.5"; tss_id "TSS3144"; gene_name "Dynll2";	4	Yes	Yes
chr11	Cufflinks	exon	88031575	88031783	.	-	.	gene_id "XLOC_002763"; transcript_id "TCONS_00003822"; exon_number "5"; oId "CUFF.2562.5"; tss_id "TSS3144"; gene_name "Dynll2";	4	Yes	Yes
chr11	Cufflinks	exon	87981242	87981570	.	-	.	gene_id "XLOC_002763"; transcript_id "TCONS_00003821"; exon_number "1"; oId "CUFF.2562.4"; tss_id "TSS3144"; gene_name "Dynll2";	3	Yes	Yes
chr11	Cufflinks	exon	87983872	87984010	.	-	.	gene_id "XLOC_002763"; transcript_id "TCONS_00003821"; exon_number "2"; oId "CUFF.2562.4"; tss_id "TSS3144"; gene_name "Dynll2";	3	Yes	Yes
chr11	Cufflinks	exon	88031575	88031783	.	-	.	gene_id "XLOC_002763"; transcript_id "TCONS_00003821"; exon_number "3"; oId "CUFF.2562.4"; tss_id "TSS3144"; gene_name "Dynll2";	3	Yes	Yes
chr11	Cufflinks	exon	87981242	87981570	.	-	.	gene_id "XLOC_002763"; transcript_id "TCONS_00003823"; exon_number "1"; oId "CUFF.2562.6"; tss_id "TSS3144"; gene_name "Dynll2";	2	Yes	Yes
chr11	Cufflinks	exon	87983872	87984010	.	-	.	gene_id "XLOC_002763"; transcript_id "TCONS_00003823"; exon_number "2"; oId "CUFF.2562.6"; tss_id "TSS3144"; gene_name "Dynll2";	2	Yes	Yes
chr11	Cufflinks	exon	88001832	88002012	.	-	.	gene_id "XLOC_002763"; transcript_id "TCONS_00003823"; exon_number "3"; oId "CUFF.2562.6"; tss_id "TSS3144"; gene_name "Dynll2";	2	Yes	Yes
chr11	Cufflinks	exon	88031575	88031846	.	-	.	gene_id "XLOC_002763"; transcript_id "TCONS_00003823"; exon_number "4"; oId "CUFF.2562.6"; tss_id "TSS3144"; gene_name "Dynll2";	2	Yes	Yes
chr11	Cufflinks	exon	88011983	88012332	.	-	.	gene_id "XLOC_002763"; transcript_id "TCONS_00003824"; exon_number "1"; oId "CUFF.2562.7"; tss_id "TSS3144"; gene_name "Gm11508";	3	Yes	Yes
chr11	Cufflinks	exon	88031575	88031783	.	-	.	gene_id "XLOC_002763"; transcript_id "TCONS_00003824"; exon_number "2"; oId "CUFF.2562.7"; tss_id "TSS3144"; gene_name "Gm11508";	3	Yes	Yes
chr11	Cufflinks	exon	88924020	88924724	.	-	.	gene_id "XLOC_002766"; transcript_id "TCONS_00003829"; exon_number "1"; oId "CUFF.2573.4"; tss_id "TSS3148"; gene_name "Scpep1";	2	Yes	Yes
chr11	Cufflinks	exon	88929165	88929328	.	-	.	gene_id "XLOC_002766"; transcript_id "TCONS_00003829"; exon_number "2"; oId "CUFF.2573.4"; tss_id "TSS3148"; gene_name "Scpep1";	2	Yes	Yes
chr11	Cufflinks	exon	88930208	88930345	.	-	.	gene_id "XLOC_002766"; transcript_id "TCONS_00003829"; exon_number "3"; oId "CUFF.2573.4"; tss_id "TSS3148"; gene_name "Scpep1";	2	Yes	Yes
chr11	Cufflinks	exon	88930849	88930980	.	-	.	gene_id "XLOC_002766"; transcript_id "TCONS_00003829"; exon_number "4"; oId "CUFF.2573.4"; tss_id "TSS3148"; gene_name "Scpep1";	2	Yes	Yes
chr11	Cufflinks	exon	88924020	88924724	.	-	.	gene_id "XLOC_002766"; transcript_id "TCONS_00003830"; exon_number "1"; oId "CUFF.2573.3"; tss_id "TSS3149"; gene_name "Scpep1";	2	Yes	Yes
chr11	Cufflinks	exon	88929165	88929328	.	-	.	gene_id "XLOC_002766"; transcript_id "TCONS_00003830"; exon_number "2"; oId "CUFF.2573.3"; tss_id "TSS3149"; gene_name "Scpep1";	2	Yes	Yes
chr11	Cufflinks	exon	88930208	88930345	.	-	.	gene_id "XLOC_002766"; transcript_id "TCONS_00003830"; exon_number "3"; oId "CUFF.2573.3"; tss_id "TSS3149"; gene_name "Scpep1";	2	Yes	Yes
chr11	Cufflinks	exon	88933448	88933561	.	-	.	gene_id "XLOC_002766"; transcript_id "TCONS_00003830"; exon_number "4"; oId "CUFF.2573.3"; tss_id "TSS3149"; gene_name "Scpep1";	2	Yes	Yes
chr11	Cufflinks	exon	88934578	88934671	.	-	.	gene_id "XLOC_002766"; transcript_id "TCONS_00003830"; exon_number "5"; oId "CUFF.2573.3"; tss_id "TSS3149"; gene_name "Scpep1";	2	Yes	Yes
chr11	Cufflinks	exon	88935823	88935951	.	-	.	gene_id "XLOC_002766"; transcript_id "TCONS_00003830"; exon_number "6"; oId "CUFF.2573.3"; tss_id "TSS3149"; gene_name "Scpep1";	2	Yes	Yes
chr11	Cufflinks	exon	88937014	88937051	.	-	.	gene_id "XLOC_002766"; transcript_id "TCONS_00003830"; exon_number "7"; oId "CUFF.2573.3"; tss_id "TSS3149"; gene_name "Scpep1";	2	Yes	Yes
chr11	Cufflinks	exon	88937321	88937343	.	-	.	gene_id "XLOC_002766"; transcript_id "TCONS_00003830"; exon_number "8"; oId "CUFF.2573.3"; tss_id "TSS3149"; gene_name "Scpep1";	2	Yes	Yes
chr11	Cufflinks	exon	93949814	93950046	.	-	.	gene_id "XLOC_002777"; transcript_id "TCONS_00003845"; exon_number "1"; oId "CUFF.2595.2"; tss_id "TSS3161"; gene_name "Gm20390";	4	Yes	Yes
chr11	Cufflinks	exon	93951900	93952012	.	-	.	gene_id "XLOC_002777"; transcript_id "TCONS_00003845"; exon_number "2"; oId "CUFF.2595.2"; tss_id "TSS3161"; gene_name "Gm20390";	4	Yes	Yes
chr11	Cufflinks	exon	93952800	93952901	.	-	.	gene_id "XLOC_002777"; transcript_id "TCONS_00003845"; exon_number "3"; oId "CUFF.2595.2"; tss_id "TSS3161"; gene_name "Gm20390";	4	Yes	Yes
chr11	Cufflinks	exon	93954820	93954911	.	-	.	gene_id "XLOC_002777"; transcript_id "TCONS_00003845"; exon_number "4"; oId "CUFF.2595.2"; tss_id "TSS3161"; gene_name "Gm20390";	4	Yes	Yes
chr11	Cufflinks	exon	94501348	94501520	.	-	.	gene_id "XLOC_002783"; transcript_id "TCONS_00003856"; exon_number "1"; oId "CUFF.2605.1"; tss_id "TSS3169"; gene_name "Mycbpap";	3	No	No
chr11	Cufflinks	exon	94503126	94503296	.	-	.	gene_id "XLOC_002783"; transcript_id "TCONS_00003856"; exon_number "2"; oId "CUFF.2605.1"; tss_id "TSS3169"; gene_name "Mycbpap";	3	No	No
chr11	Cufflinks	exon	94503471	94503616	.	-	.	gene_id "XLOC_002783"; transcript_id "TCONS_00003856"; exon_number "3"; oId "CUFF.2605.1"; tss_id "TSS3169"; gene_name "Mycbpap";	3	No	No
chr11	Cufflinks	exon	94504050	94504165	.	-	.	gene_id "XLOC_002783"; transcript_id "TCONS_00003856"; exon_number "4"; oId "CUFF.2605.1"; tss_id "TSS3169"; gene_name "Mycbpap";	3	No	No
chr11	Cufflinks	exon	94504873	94504994	.	-	.	gene_id "XLOC_002783"; transcript_id "TCONS_00003856"; exon_number "5"; oId "CUFF.2605.1"; tss_id "TSS3169"; gene_name "Mycbpap";	3	No	No
chr11	Cufflinks	exon	94505425	94505814	.	-	.	gene_id "XLOC_002783"; transcript_id "TCONS_00003856"; exon_number "6"; oId "CUFF.2605.1"; tss_id "TSS3169"; gene_name "Mycbpap";	3	No	No
chr11	Cufflinks	exon	94506376	94506522	.	-	.	gene_id "XLOC_002783"; transcript_id "TCONS_00003856"; exon_number "7"; oId "CUFF.2605.1"; tss_id "TSS3169"; gene_name "Mycbpap";	3	No	No
chr11	Cufflinks	exon	94507547	94507734	.	-	.	gene_id "XLOC_002783"; transcript_id "TCONS_00003856"; exon_number "8"; oId "CUFF.2605.1"; tss_id "TSS3169"; gene_name "Mycbpap";	3	No	No
chr11	Cufflinks	exon	94508104	94508293	.	-	.	gene_id "XLOC_002783"; transcript_id "TCONS_00003856"; exon_number "9"; oId "CUFF.2605.1"; tss_id "TSS3169"; gene_name "Mycbpap";	3	No	No
chr11	Cufflinks	exon	94508905	94509004	.	-	.	gene_id "XLOC_002783"; transcript_id "TCONS_00003856"; exon_number "10"; oId "CUFF.2605.1"; tss_id "TSS3169"; gene_name "Mycbpap";	3	No	No
chr11	Cufflinks	exon	94501348	94501520	.	-	.	gene_id "XLOC_002783"; transcript_id "TCONS_00003857"; exon_number "1"; oId "CUFF.2605.2"; tss_id "TSS3170"; gene_name "Mycbpap";	2	Yes	Yes
chr11	Cufflinks	exon	94503126	94503296	.	-	.	gene_id "XLOC_002783"; transcript_id "TCONS_00003857"; exon_number "2"; oId "CUFF.2605.2"; tss_id "TSS3170"; gene_name "Mycbpap";	2	Yes	Yes
chr11	Cufflinks	exon	94503471	94503616	.	-	.	gene_id "XLOC_002783"; transcript_id "TCONS_00003857"; exon_number "3"; oId "CUFF.2605.2"; tss_id "TSS3170"; gene_name "Mycbpap";	2	Yes	Yes
chr11	Cufflinks	exon	94504050	94504165	.	-	.	gene_id "XLOC_002783"; transcript_id "TCONS_00003857"; exon_number "4"; oId "CUFF.2605.2"; tss_id "TSS3170"; gene_name "Mycbpap";	2	Yes	Yes
chr11	Cufflinks	exon	94504873	94504994	.	-	.	gene_id "XLOC_002783"; transcript_id "TCONS_00003857"; exon_number "5"; oId "CUFF.2605.2"; tss_id "TSS3170"; gene_name "Mycbpap";	2	Yes	Yes
chr11	Cufflinks	exon	94505425	94505814	.	-	.	gene_id "XLOC_002783"; transcript_id "TCONS_00003857"; exon_number "6"; oId "CUFF.2605.2"; tss_id "TSS3170"; gene_name "Mycbpap";	2	Yes	Yes
chr11	Cufflinks	exon	94506376	94506522	.	-	.	gene_id "XLOC_002783"; transcript_id "TCONS_00003857"; exon_number "7"; oId "CUFF.2605.2"; tss_id "TSS3170"; gene_name "Mycbpap";	2	Yes	Yes
chr11	Cufflinks	exon	94507547	94507734	.	-	.	gene_id "XLOC_002783"; transcript_id "TCONS_00003857"; exon_number "8"; oId "CUFF.2605.2"; tss_id "TSS3170"; gene_name "Mycbpap";	2	Yes	Yes
chr11	Cufflinks	exon	94508104	94508293	.	-	.	gene_id "XLOC_002783"; transcript_id "TCONS_00003857"; exon_number "9"; oId "CUFF.2605.2"; tss_id "TSS3170"; gene_name "Mycbpap";	2	Yes	Yes
chr11	Cufflinks	exon	94509243	94509354	.	-	.	gene_id "XLOC_002783"; transcript_id "TCONS_00003857"; exon_number "10"; oId "CUFF.2605.2"; tss_id "TSS3170"; gene_name "Mycbpap";	2	Yes	Yes
chr11	Cufflinks	exon	94509757	94509872	.	-	.	gene_id "XLOC_002783"; transcript_id "TCONS_00003857"; exon_number "11"; oId "CUFF.2605.2"; tss_id "TSS3170"; gene_name "Mycbpap";	2	Yes	Yes
chr11	Cufflinks	exon	94509959	94510074	.	-	.	gene_id "XLOC_002783"; transcript_id "TCONS_00003857"; exon_number "12"; oId "CUFF.2605.2"; tss_id "TSS3170"; gene_name "Mycbpap";	2	Yes	Yes
chr11	Cufflinks	exon	94511625	94511766	.	-	.	gene_id "XLOC_002783"; transcript_id "TCONS_00003857"; exon_number "13"; oId "CUFF.2605.2"; tss_id "TSS3170"; gene_name "Mycbpap";	2	Yes	Yes
chr11	Cufflinks	exon	94512228	94512343	.	-	.	gene_id "XLOC_002783"; transcript_id "TCONS_00003857"; exon_number "14"; oId "CUFF.2605.2"; tss_id "TSS3170"; gene_name "Mycbpap";	2	Yes	Yes
chr11	Cufflinks	exon	94512591	94512777	.	-	.	gene_id "XLOC_002783"; transcript_id "TCONS_00003857"; exon_number "15"; oId "CUFF.2605.2"; tss_id "TSS3170"; gene_name "Mycbpap";	2	Yes	Yes
chr11	Cufflinks	exon	94513518	94513621	.	-	.	gene_id "XLOC_002783"; transcript_id "TCONS_00003857"; exon_number "16"; oId "CUFF.2605.2"; tss_id "TSS3170"; gene_name "Mycbpap";	2	Yes	Yes
chr11	Cufflinks	exon	94513782	94513941	.	-	.	gene_id "XLOC_002783"; transcript_id "TCONS_00003857"; exon_number "17"; oId "CUFF.2605.2"; tss_id "TSS3170"; gene_name "Mycbpap";	2	Yes	Yes
chr11	Cufflinks	exon	94514528	94514655	.	-	.	gene_id "XLOC_002783"; transcript_id "TCONS_00003857"; exon_number "18"; oId "CUFF.2605.2"; tss_id "TSS3170"; gene_name "Mycbpap";	2	Yes	Yes
chr11	Cufflinks	exon	94521175	94521335	.	-	.	gene_id "XLOC_002783"; transcript_id "TCONS_00003857"; exon_number "19"; oId "CUFF.2605.2"; tss_id "TSS3170"; gene_name "Mycbpap";	2	Yes	Yes
chr11	Cufflinks	exon	95026259	95027322	.	-	.	gene_id "XLOC_002793"; transcript_id "TCONS_00003869"; exon_number "1"; oId "CUFF.2621.1"; tss_id "TSS3180"; gene_name "Pdk2";	6	No	Yes
chr11	Cufflinks	exon	95027865	95027978	.	-	.	gene_id "XLOC_002793"; transcript_id "TCONS_00003869"; exon_number "2"; oId "CUFF.2621.1"; tss_id "TSS3180"; gene_name "Pdk2";	6	No	Yes
chr11	Cufflinks	exon	95028479	95028586	.	-	.	gene_id "XLOC_002793"; transcript_id "TCONS_00003869"; exon_number "3"; oId "CUFF.2621.1"; tss_id "TSS3180"; gene_name "Pdk2";	6	No	Yes
chr11	Cufflinks	exon	95028698	95028796	.	-	.	gene_id "XLOC_002793"; transcript_id "TCONS_00003869"; exon_number "4"; oId "CUFF.2621.1"; tss_id "TSS3180"; gene_name "Pdk2";	6	No	Yes
chr11	Cufflinks	exon	95028922	95028998	.	-	.	gene_id "XLOC_002793"; transcript_id "TCONS_00003869"; exon_number "5"; oId "CUFF.2621.1"; tss_id "TSS3180"; gene_name "Pdk2";	6	No	Yes
chr11	Cufflinks	exon	95029654	95029731	.	-	.	gene_id "XLOC_002793"; transcript_id "TCONS_00003869"; exon_number "6"; oId "CUFF.2621.1"; tss_id "TSS3180"; gene_name "Pdk2";	6	No	Yes
chr11	Cufflinks	exon	95029917	95030006	.	-	.	gene_id "XLOC_002793"; transcript_id "TCONS_00003869"; exon_number "7"; oId "CUFF.2621.1"; tss_id "TSS3180"; gene_name "Pdk2";	6	No	Yes
chr11	Cufflinks	exon	95031836	95032020	.	-	.	gene_id "XLOC_002793"; transcript_id "TCONS_00003869"; exon_number "8"; oId "CUFF.2621.1"; tss_id "TSS3180"; gene_name "Pdk2";	6	No	Yes
chr11	Cufflinks	exon	95032465	95032536	.	-	.	gene_id "XLOC_002793"; transcript_id "TCONS_00003869"; exon_number "9"; oId "CUFF.2621.1"; tss_id "TSS3180"; gene_name "Pdk2";	6	No	Yes
chr11	Cufflinks	exon	95032866	95032991	.	-	.	gene_id "XLOC_002793"; transcript_id "TCONS_00003869"; exon_number "10"; oId "CUFF.2621.1"; tss_id "TSS3180"; gene_name "Pdk2";	6	No	Yes
chr11	Cufflinks	exon	95865296	95866276	.	-	.	gene_id "XLOC_002796"; transcript_id "TCONS_00003874"; exon_number "1"; oId "CUFF.2628.1"; tss_id "TSS3184"; gene_name "B4galnt2";	2	Yes	Yes
chr11	Cufflinks	exon	95866750	95867043	.	-	.	gene_id "XLOC_002796"; transcript_id "TCONS_00003874"; exon_number "2"; oId "CUFF.2628.1"; tss_id "TSS3184"; gene_name "B4galnt2";	2	Yes	Yes
chr11	Cufflinks	exon	95962732	95963592	.	-	.	gene_id "XLOC_002797"; transcript_id "TCONS_00003876"; exon_number "1"; oId "CUFF.2629.2"; tss_id "TSS3186"; gene_name "Igf2bp1";	2	Yes	Yes
chr11	Cufflinks	exon	95966177	95966290	.	-	.	gene_id "XLOC_002797"; transcript_id "TCONS_00003876"; exon_number "2"; oId "CUFF.2629.2"; tss_id "TSS3186"; gene_name "Igf2bp1";	2	Yes	Yes
chr11	Cufflinks	exon	95966651	95966782	.	-	.	gene_id "XLOC_002797"; transcript_id "TCONS_00003876"; exon_number "3"; oId "CUFF.2629.2"; tss_id "TSS3186"; gene_name "Igf2bp1";	2	Yes	Yes
chr11	Cufflinks	exon	95967549	95967623	.	-	.	gene_id "XLOC_002797"; transcript_id "TCONS_00003876"; exon_number "4"; oId "CUFF.2629.2"; tss_id "TSS3186"; gene_name "Igf2bp1";	2	Yes	Yes
chr11	Cufflinks	exon	95968363	95968479	.	-	.	gene_id "XLOC_002797"; transcript_id "TCONS_00003876"; exon_number "5"; oId "CUFF.2629.2"; tss_id "TSS3186"; gene_name "Igf2bp1";	2	Yes	Yes
chr11	Cufflinks	exon	95968799	95968921	.	-	.	gene_id "XLOC_002797"; transcript_id "TCONS_00003876"; exon_number "6"; oId "CUFF.2629.2"; tss_id "TSS3186"; gene_name "Igf2bp1";	2	Yes	Yes
chr11	Cufflinks	exon	95969849	95969984	.	-	.	gene_id "XLOC_002797"; transcript_id "TCONS_00003876"; exon_number "7"; oId "CUFF.2629.2"; tss_id "TSS3186"; gene_name "Igf2bp1";	2	Yes	Yes
chr11	Cufflinks	exon	95970669	95970791	.	-	.	gene_id "XLOC_002797"; transcript_id "TCONS_00003876"; exon_number "8"; oId "CUFF.2629.2"; tss_id "TSS3186"; gene_name "Igf2bp1";	2	Yes	Yes
chr11	Cufflinks	exon	95973045	95973179	.	-	.	gene_id "XLOC_002797"; transcript_id "TCONS_00003876"; exon_number "9"; oId "CUFF.2629.2"; tss_id "TSS3186"; gene_name "Igf2bp1";	2	Yes	Yes
chr11	Cufflinks	exon	95973939	95974220	.	-	.	gene_id "XLOC_002797"; transcript_id "TCONS_00003876"; exon_number "10"; oId "CUFF.2629.2"; tss_id "TSS3186"; gene_name "Igf2bp1";	2	Yes	Yes
chr11	Cufflinks	exon	95975260	95975323	.	-	.	gene_id "XLOC_002797"; transcript_id "TCONS_00003876"; exon_number "11"; oId "CUFF.2629.2"; tss_id "TSS3186"; gene_name "Igf2bp1";	2	Yes	Yes
chr11	Cufflinks	exon	95979282	95979333	.	-	.	gene_id "XLOC_002797"; transcript_id "TCONS_00003876"; exon_number "12"; oId "CUFF.2629.2"; tss_id "TSS3186"; gene_name "Igf2bp1";	2	Yes	Yes
chr11	Cufflinks	exon	97034598	97035024	.	-	.	gene_id "XLOC_002808"; transcript_id "TCONS_00003897"; exon_number "1"; oId "CUFF.2653.1"; tss_id "TSS3198"; gene_name "Lrrc46";	11	Yes	Yes
chr11	Cufflinks	exon	97035459	97035604	.	-	.	gene_id "XLOC_002808"; transcript_id "TCONS_00003897"; exon_number "2"; oId "CUFF.2653.1"; tss_id "TSS3198"; gene_name "Lrrc46";	11	Yes	Yes
chr11	Cufflinks	exon	97035872	97035941	.	-	.	gene_id "XLOC_002808"; transcript_id "TCONS_00003897"; exon_number "3"; oId "CUFF.2653.1"; tss_id "TSS3198"; gene_name "Lrrc46";	11	Yes	Yes
chr11	Cufflinks	exon	97036096	97036205	.	-	.	gene_id "XLOC_002808"; transcript_id "TCONS_00003897"; exon_number "4"; oId "CUFF.2653.1"; tss_id "TSS3198"; gene_name "Lrrc46";	11	Yes	Yes
chr11	Cufflinks	exon	97036470	97036516	.	-	.	gene_id "XLOC_002808"; transcript_id "TCONS_00003897"; exon_number "5"; oId "CUFF.2653.1"; tss_id "TSS3198"; gene_name "Lrrc46";	11	Yes	Yes
chr11	Cufflinks	exon	97038772	97038880	.	-	.	gene_id "XLOC_002808"; transcript_id "TCONS_00003897"; exon_number "6"; oId "CUFF.2653.1"; tss_id "TSS3198"; gene_name "Lrrc46";	11	Yes	Yes
chr11	Cufflinks	exon	97040867	97040972	.	-	.	gene_id "XLOC_002808"; transcript_id "TCONS_00003897"; exon_number "7"; oId "CUFF.2653.1"; tss_id "TSS3198"; gene_name "Lrrc46";	11	Yes	Yes
chr11	Cufflinks	exon	97041083	97041204	.	-	.	gene_id "XLOC_002808"; transcript_id "TCONS_00003897"; exon_number "8"; oId "CUFF.2653.1"; tss_id "TSS3198"; gene_name "Lrrc46";	11	Yes	Yes
chr11	Cufflinks	exon	97048186	97048410	.	-	.	gene_id "XLOC_002808"; transcript_id "TCONS_00003897"; exon_number "9"; oId "CUFF.2653.1"; tss_id "TSS3198"; gene_name "Lrrc46";	11	Yes	Yes
chr11	Cufflinks	exon	97206933	97207268	.	-	.	gene_id "XLOC_002811"; transcript_id "TCONS_00003900"; exon_number "1"; oId "CUFF.2659.2"; tss_id "TSS3201"; gene_name "Npepps";	2	Yes	Yes
chr11	Cufflinks	exon	97212280	97212327	.	-	.	gene_id "XLOC_002811"; transcript_id "TCONS_00003900"; exon_number "2"; oId "CUFF.2659.2"; tss_id "TSS3201"; gene_name "Npepps";	2	Yes	Yes
chr11	Cufflinks	exon	97213032	97213187	.	-	.	gene_id "XLOC_002811"; transcript_id "TCONS_00003900"; exon_number "3"; oId "CUFF.2659.2"; tss_id "TSS3201"; gene_name "Npepps";	2	Yes	Yes
chr11	Cufflinks	exon	97213771	97213878	.	-	.	gene_id "XLOC_002811"; transcript_id "TCONS_00003900"; exon_number "4"; oId "CUFF.2659.2"; tss_id "TSS3201"; gene_name "Npepps";	2	Yes	Yes
chr11	Cufflinks	exon	97217791	97217847	.	-	.	gene_id "XLOC_002811"; transcript_id "TCONS_00003900"; exon_number "5"; oId "CUFF.2659.2"; tss_id "TSS3201"; gene_name "Npepps";	2	Yes	Yes
chr11	Cufflinks	exon	97218424	97218447	.	-	.	gene_id "XLOC_002811"; transcript_id "TCONS_00003900"; exon_number "6"; oId "CUFF.2659.2"; tss_id "TSS3201"; gene_name "Npepps";	2	Yes	Yes
chr11	Cufflinks	exon	98088687	98089698	.	-	.	gene_id "XLOC_002820"; transcript_id "TCONS_00003910"; exon_number "1"; oId "CUFF.2681.5"; tss_id "TSS3211"; gene_name "Fbxl20";	2	Yes	No
chr11	Cufflinks	exon	98090658	98090870	.	-	.	gene_id "XLOC_002820"; transcript_id "TCONS_00003910"; exon_number "2"; oId "CUFF.2681.5"; tss_id "TSS3211"; gene_name "Fbxl20";	2	Yes	No
chr11	Cufflinks	exon	98092145	98092201	.	-	.	gene_id "XLOC_002820"; transcript_id "TCONS_00003910"; exon_number "3"; oId "CUFF.2681.5"; tss_id "TSS3211"; gene_name "Fbxl20";	2	Yes	No
chr11	Cufflinks	exon	98093113	98093157	.	-	.	gene_id "XLOC_002820"; transcript_id "TCONS_00003910"; exon_number "4"; oId "CUFF.2681.5"; tss_id "TSS3211"; gene_name "Fbxl20";	2	Yes	No
chr11	Cufflinks	exon	98095133	98095193	.	-	.	gene_id "XLOC_002820"; transcript_id "TCONS_00003910"; exon_number "5"; oId "CUFF.2681.5"; tss_id "TSS3211"; gene_name "Fbxl20";	2	Yes	No
chr11	Cufflinks	exon	98096929	98097059	.	-	.	gene_id "XLOC_002820"; transcript_id "TCONS_00003910"; exon_number "6"; oId "CUFF.2681.5"; tss_id "TSS3211"; gene_name "Fbxl20";	2	Yes	No
chr11	Cufflinks	exon	98098420	98098494	.	-	.	gene_id "XLOC_002820"; transcript_id "TCONS_00003910"; exon_number "7"; oId "CUFF.2681.5"; tss_id "TSS3211"; gene_name "Fbxl20";	2	Yes	No
chr11	Cufflinks	exon	98099983	98100109	.	-	.	gene_id "XLOC_002820"; transcript_id "TCONS_00003910"; exon_number "8"; oId "CUFF.2681.5"; tss_id "TSS3211"; gene_name "Fbxl20";	2	Yes	No
chr11	Cufflinks	exon	98101701	98101796	.	-	.	gene_id "XLOC_002820"; transcript_id "TCONS_00003910"; exon_number "9"; oId "CUFF.2681.5"; tss_id "TSS3211"; gene_name "Fbxl20";	2	Yes	No
chr11	Cufflinks	exon	98109494	98109562	.	-	.	gene_id "XLOC_002820"; transcript_id "TCONS_00003910"; exon_number "10"; oId "CUFF.2681.5"; tss_id "TSS3211"; gene_name "Fbxl20";	2	Yes	No
chr11	Cufflinks	exon	98110935	98111029	.	-	.	gene_id "XLOC_002820"; transcript_id "TCONS_00003910"; exon_number "11"; oId "CUFF.2681.5"; tss_id "TSS3211"; gene_name "Fbxl20";	2	Yes	No
chr11	Cufflinks	exon	98113221	98113295	.	-	.	gene_id "XLOC_002820"; transcript_id "TCONS_00003910"; exon_number "12"; oId "CUFF.2681.5"; tss_id "TSS3211"; gene_name "Fbxl20";	2	Yes	No
chr11	Cufflinks	exon	98115393	98115447	.	-	.	gene_id "XLOC_002820"; transcript_id "TCONS_00003910"; exon_number "13"; oId "CUFF.2681.5"; tss_id "TSS3211"; gene_name "Fbxl20";	2	Yes	No
chr11	Cufflinks	exon	98118320	98118636	.	-	.	gene_id "XLOC_002820"; transcript_id "TCONS_00003910"; exon_number "14"; oId "CUFF.2681.5"; tss_id "TSS3211"; gene_name "Fbxl20";	2	Yes	No
chr11	Cufflinks	exon	98088687	98089698	.	-	.	gene_id "XLOC_002820"; transcript_id "TCONS_00003911"; exon_number "1"; oId "CUFF.2681.2"; tss_id "TSS3212"; gene_name "Fbxl20";	5	Yes	Yes
chr11	Cufflinks	exon	98090658	98090870	.	-	.	gene_id "XLOC_002820"; transcript_id "TCONS_00003911"; exon_number "2"; oId "CUFF.2681.2"; tss_id "TSS3212"; gene_name "Fbxl20";	5	Yes	Yes
chr11	Cufflinks	exon	98092145	98092201	.	-	.	gene_id "XLOC_002820"; transcript_id "TCONS_00003911"; exon_number "3"; oId "CUFF.2681.2"; tss_id "TSS3212"; gene_name "Fbxl20";	5	Yes	Yes
chr11	Cufflinks	exon	98093113	98093157	.	-	.	gene_id "XLOC_002820"; transcript_id "TCONS_00003911"; exon_number "4"; oId "CUFF.2681.2"; tss_id "TSS3212"; gene_name "Fbxl20";	5	Yes	Yes
chr11	Cufflinks	exon	98095133	98095193	.	-	.	gene_id "XLOC_002820"; transcript_id "TCONS_00003911"; exon_number "5"; oId "CUFF.2681.2"; tss_id "TSS3212"; gene_name "Fbxl20";	5	Yes	Yes
chr11	Cufflinks	exon	98096929	98097059	.	-	.	gene_id "XLOC_002820"; transcript_id "TCONS_00003911"; exon_number "6"; oId "CUFF.2681.2"; tss_id "TSS3212"; gene_name "Fbxl20";	5	Yes	Yes
chr11	Cufflinks	exon	98098420	98098494	.	-	.	gene_id "XLOC_002820"; transcript_id "TCONS_00003911"; exon_number "7"; oId "CUFF.2681.2"; tss_id "TSS3212"; gene_name "Fbxl20";	5	Yes	Yes
chr11	Cufflinks	exon	98099983	98100109	.	-	.	gene_id "XLOC_002820"; transcript_id "TCONS_00003911"; exon_number "8"; oId "CUFF.2681.2"; tss_id "TSS3212"; gene_name "Fbxl20";	5	Yes	Yes
chr11	Cufflinks	exon	98101701	98101796	.	-	.	gene_id "XLOC_002820"; transcript_id "TCONS_00003911"; exon_number "9"; oId "CUFF.2681.2"; tss_id "TSS3212"; gene_name "Fbxl20";	5	Yes	Yes
chr11	Cufflinks	exon	98109494	98109562	.	-	.	gene_id "XLOC_002820"; transcript_id "TCONS_00003911"; exon_number "10"; oId "CUFF.2681.2"; tss_id "TSS3212"; gene_name "Fbxl20";	5	Yes	Yes
chr11	Cufflinks	exon	98110935	98111029	.	-	.	gene_id "XLOC_002820"; transcript_id "TCONS_00003911"; exon_number "11"; oId "CUFF.2681.2"; tss_id "TSS3212"; gene_name "Fbxl20";	5	Yes	Yes
chr11	Cufflinks	exon	98113221	98113295	.	-	.	gene_id "XLOC_002820"; transcript_id "TCONS_00003911"; exon_number "12"; oId "CUFF.2681.2"; tss_id "TSS3212"; gene_name "Fbxl20";	5	Yes	Yes
chr11	Cufflinks	exon	98115393	98115447	.	-	.	gene_id "XLOC_002820"; transcript_id "TCONS_00003911"; exon_number "13"; oId "CUFF.2681.2"; tss_id "TSS3212"; gene_name "Fbxl20";	5	Yes	Yes
chr11	Cufflinks	exon	98128315	98128376	.	-	.	gene_id "XLOC_002820"; transcript_id "TCONS_00003911"; exon_number "14"; oId "CUFF.2681.2"; tss_id "TSS3212"; gene_name "Fbxl20";	5	Yes	Yes
chr11	Cufflinks	exon	98128472	98128618	.	-	.	gene_id "XLOC_002820"; transcript_id "TCONS_00003911"; exon_number "15"; oId "CUFF.2681.2"; tss_id "TSS3212"; gene_name "Fbxl20";	5	Yes	Yes
chr11	Cufflinks	exon	98388678	98389062	.	-	.	gene_id "XLOC_002823"; transcript_id "TCONS_00003921"; exon_number "1"; oId "CUFF.2688.1"; tss_id "TSS3217"; gene_name "Pgap3";	2	No	Yes
chr11	Cufflinks	exon	98389348	98390101	.	-	.	gene_id "XLOC_002823"; transcript_id "TCONS_00003921"; exon_number "2"; oId "CUFF.2688.1"; tss_id "TSS3217"; gene_name "Pgap3";	2	No	Yes
chr11	Cufflinks	exon	98390287	98390491	.	-	.	gene_id "XLOC_002823"; transcript_id "TCONS_00003921"; exon_number "3"; oId "CUFF.2688.1"; tss_id "TSS3217"; gene_name "Pgap3";	2	No	Yes
chr11	Cufflinks	exon	98390677	98390813	.	-	.	gene_id "XLOC_002823"; transcript_id "TCONS_00003921"; exon_number "4"; oId "CUFF.2688.1"; tss_id "TSS3217"; gene_name "Pgap3";	2	No	Yes
chr11	Cufflinks	exon	98391080	98391245	.	-	.	gene_id "XLOC_002823"; transcript_id "TCONS_00003921"; exon_number "5"; oId "CUFF.2688.1"; tss_id "TSS3217"; gene_name "Pgap3";	2	No	Yes
chr11	Cufflinks	exon	99364874	99365185	.	-	.	gene_id "XLOC_002833"; transcript_id "TCONS_00003933"; exon_number "1"; oId "CUFF.2711.1"; tss_id "TSS3229"; gene_name "Krt28";	2	Yes	Yes
chr11	Cufflinks	exon	99365442	99365497	.	-	.	gene_id "XLOC_002833"; transcript_id "TCONS_00003933"; exon_number "2"; oId "CUFF.2711.1"; tss_id "TSS3229"; gene_name "Krt28";	2	Yes	Yes
chr11	Cufflinks	exon	99366824	99367041	.	-	.	gene_id "XLOC_002833"; transcript_id "TCONS_00003933"; exon_number "3"; oId "CUFF.2711.1"; tss_id "TSS3229"; gene_name "Krt28";	2	Yes	Yes
chr11	Cufflinks	exon	99371111	99371236	.	-	.	gene_id "XLOC_002833"; transcript_id "TCONS_00003933"; exon_number "4"; oId "CUFF.2711.1"; tss_id "TSS3229"; gene_name "Krt28";	2	Yes	Yes
chr11	Cufflinks	exon	99371317	99371604	.	-	.	gene_id "XLOC_002833"; transcript_id "TCONS_00003933"; exon_number "5"; oId "CUFF.2711.1"; tss_id "TSS3229"; gene_name "Krt28";	2	Yes	Yes
chr11	Cufflinks	exon	100080859	100081288	.	-	.	gene_id "XLOC_002837"; transcript_id "TCONS_00003937"; exon_number "1"; oId "CUFF.2715.1"; tss_id "TSS3233"; gene_name "Krt32";	3	No	No
chr11	Cufflinks	exon	100083888	100084220	.	-	.	gene_id "XLOC_002837"; transcript_id "TCONS_00003937"; exon_number "2"; oId "CUFF.2715.1"; tss_id "TSS3233"; gene_name "Krt32";	3	No	No
chr11	Cufflinks	exon	100429353	100429949	.	-	.	gene_id "XLOC_002840"; transcript_id "TCONS_00003941"; exon_number "1"; oId "CUFF.2719.2"; tss_id "TSS3237"; gene_name "Nt5c3b";	3	Yes	No
chr11	Cufflinks	exon	100431077	100431277	.	-	.	gene_id "XLOC_002840"; transcript_id "TCONS_00003941"; exon_number "2"; oId "CUFF.2719.2"; tss_id "TSS3237"; gene_name "Nt5c3b";	3	Yes	No
chr11	Cufflinks	exon	100431837	100432060	.	-	.	gene_id "XLOC_002840"; transcript_id "TCONS_00003941"; exon_number "3"; oId "CUFF.2719.2"; tss_id "TSS3237"; gene_name "Nt5c3b";	3	Yes	No
chr11	Cufflinks	exon	100761693	100762165	.	-	.	gene_id "XLOC_002846"; transcript_id "TCONS_00003952"; exon_number "1"; oId "CUFF.2731.2"; tss_id "TSS3246"; gene_name "Hcrt";	3	Yes	Yes
chr11	Cufflinks	exon	100762821	100763011	.	-	.	gene_id "XLOC_002846"; transcript_id "TCONS_00003952"; exon_number "2"; oId "CUFF.2731.2"; tss_id "TSS3246"; gene_name "Hcrt";	3	Yes	Yes
chr11	Cufflinks	exon	100763489	100763653	.	-	.	gene_id "XLOC_002846"; transcript_id "TCONS_00003952"; exon_number "3"; oId "CUFF.2731.2"; tss_id "TSS3246"; gene_name "Hcrt";	3	Yes	Yes
chr11	Cufflinks	exon	100761693	100762165	.	-	.	gene_id "XLOC_002846"; transcript_id "TCONS_00003953"; exon_number "1"; oId "CUFF.2731.1"; tss_id "TSS3246"; gene_name "Hcrt";	3	Yes	Yes
chr11	Cufflinks	exon	100762821	100763011	.	-	.	gene_id "XLOC_002846"; transcript_id "TCONS_00003953"; exon_number "2"; oId "CUFF.2731.1"; tss_id "TSS3246"; gene_name "Hcrt";	3	Yes	Yes
chr11	Cufflinks	exon	100763167	100763213	.	-	.	gene_id "XLOC_002846"; transcript_id "TCONS_00003953"; exon_number "3"; oId "CUFF.2731.1"; tss_id "TSS3246"; gene_name "Hcrt";	3	Yes	Yes
chr11	Cufflinks	exon	100763489	100763668	.	-	.	gene_id "XLOC_002846"; transcript_id "TCONS_00003953"; exon_number "4"; oId "CUFF.2731.1"; tss_id "TSS3246"; gene_name "Hcrt";	3	Yes	Yes
chr11	Cufflinks	exon	101199043	101199383	.	-	.	gene_id "XLOC_002855"; transcript_id "TCONS_00003962"; exon_number "1"; oId "CUFF.2747.1"; tss_id "TSS3255"; gene_name "Ezh1";	2	Yes	Yes
chr11	Cufflinks	exon	101199946	101199986	.	-	.	gene_id "XLOC_002855"; transcript_id "TCONS_00003962"; exon_number "2"; oId "CUFF.2747.1"; tss_id "TSS3255"; gene_name "Ezh1";	2	Yes	Yes
chr11	Cufflinks	exon	101200836	101200927	.	-	.	gene_id "XLOC_002855"; transcript_id "TCONS_00003962"; exon_number "3"; oId "CUFF.2747.1"; tss_id "TSS3255"; gene_name "Ezh1";	2	Yes	Yes
chr11	Cufflinks	exon	101203255	101203451	.	-	.	gene_id "XLOC_002855"; transcript_id "TCONS_00003962"; exon_number "4"; oId "CUFF.2747.1"; tss_id "TSS3255"; gene_name "Ezh1";	2	Yes	Yes
chr11	Cufflinks	exon	101203761	101203941	.	-	.	gene_id "XLOC_002855"; transcript_id "TCONS_00003962"; exon_number "5"; oId "CUFF.2747.1"; tss_id "TSS3255"; gene_name "Ezh1";	2	Yes	Yes
chr11	Cufflinks	exon	101207338	101207429	.	-	.	gene_id "XLOC_002855"; transcript_id "TCONS_00003962"; exon_number "6"; oId "CUFF.2747.1"; tss_id "TSS3255"; gene_name "Ezh1";	2	Yes	Yes
chr11	Cufflinks	exon	101208122	101208285	.	-	.	gene_id "XLOC_002855"; transcript_id "TCONS_00003962"; exon_number "7"; oId "CUFF.2747.1"; tss_id "TSS3255"; gene_name "Ezh1";	2	Yes	Yes
chr11	Cufflinks	exon	101209380	101209482	.	-	.	gene_id "XLOC_002855"; transcript_id "TCONS_00003962"; exon_number "8"; oId "CUFF.2747.1"; tss_id "TSS3255"; gene_name "Ezh1";	2	Yes	Yes
chr11	Cufflinks	exon	101210547	101210723	.	-	.	gene_id "XLOC_002855"; transcript_id "TCONS_00003962"; exon_number "9"; oId "CUFF.2747.1"; tss_id "TSS3255"; gene_name "Ezh1";	2	Yes	Yes
chr11	Cufflinks	exon	101213724	101213844	.	-	.	gene_id "XLOC_002855"; transcript_id "TCONS_00003962"; exon_number "10"; oId "CUFF.2747.1"; tss_id "TSS3255"; gene_name "Ezh1";	2	Yes	Yes
chr11	Cufflinks	exon	101215183	101215302	.	-	.	gene_id "XLOC_002855"; transcript_id "TCONS_00003962"; exon_number "11"; oId "CUFF.2747.1"; tss_id "TSS3255"; gene_name "Ezh1";	2	Yes	Yes
chr11	Cufflinks	exon	101216995	101217123	.	-	.	gene_id "XLOC_002855"; transcript_id "TCONS_00003962"; exon_number "12"; oId "CUFF.2747.1"; tss_id "TSS3255"; gene_name "Ezh1";	2	Yes	Yes
chr11	Cufflinks	exon	101217243	101217363	.	-	.	gene_id "XLOC_002855"; transcript_id "TCONS_00003962"; exon_number "13"; oId "CUFF.2747.1"; tss_id "TSS3255"; gene_name "Ezh1";	2	Yes	Yes
chr11	Cufflinks	exon	101218654	101218720	.	-	.	gene_id "XLOC_002855"; transcript_id "TCONS_00003962"; exon_number "14"; oId "CUFF.2747.1"; tss_id "TSS3255"; gene_name "Ezh1";	2	Yes	Yes
chr11	Cufflinks	exon	101219081	101219151	.	-	.	gene_id "XLOC_002855"; transcript_id "TCONS_00003962"; exon_number "15"; oId "CUFF.2747.1"; tss_id "TSS3255"; gene_name "Ezh1";	2	Yes	Yes
chr11	Cufflinks	exon	101418849	101419186	.	-	.	gene_id "XLOC_002859"; transcript_id "TCONS_00003967"; exon_number "1"; oId "CUFF.2753.1"; tss_id "TSS3260"; gene_name "Gm27029";	4	Yes	No
chr11	Cufflinks	exon	101419675	101419832	.	-	.	gene_id "XLOC_002859"; transcript_id "TCONS_00003967"; exon_number "2"; oId "CUFF.2753.1"; tss_id "TSS3260"; gene_name "Gm27029";	4	Yes	No
chr11	Cufflinks	exon	102029984	102030468	.	-	.	gene_id "XLOC_002861"; transcript_id "TCONS_00003969"; exon_number "1"; oId "CUFF.2765.2"; tss_id "TSS3262"; gene_name "E130111B04Rik";	6	Yes	Yes
chr11	Cufflinks	exon	102032808	102032933	.	-	.	gene_id "XLOC_002861"; transcript_id "TCONS_00003969"; exon_number "2"; oId "CUFF.2765.2"; tss_id "TSS3262"; gene_name "E130111B04Rik";	6	Yes	Yes
chr11	Cufflinks	exon	102029984	102030468	.	-	.	gene_id "XLOC_002861"; transcript_id "TCONS_00003970"; exon_number "1"; oId "CUFF.2765.1"; tss_id "TSS3263"; gene_name "E130111B04Rik";	2	Yes	No
chr11	Cufflinks	exon	102033660	102033741	.	-	.	gene_id "XLOC_002861"; transcript_id "TCONS_00003970"; exon_number "2"; oId "CUFF.2765.1"; tss_id "TSS3263"; gene_name "E130111B04Rik";	2	Yes	No
chr11	Cufflinks	exon	104556777	104556950	.	-	.	gene_id "XLOC_002883"; transcript_id "TCONS_00003996"; exon_number "1"; oId "CUFF.2804.3"; tss_id "TSS3287"; gene_name "Gm22000";	3	Yes	No
chr11	Cufflinks	exon	104558531	104558620	.	-	.	gene_id "XLOC_002883"; transcript_id "TCONS_00003996"; exon_number "2"; oId "CUFF.2804.3"; tss_id "TSS3287"; gene_name "Gm22000";	3	Yes	No
chr11	Cufflinks	exon	104558795	104559031	.	-	.	gene_id "XLOC_002883"; transcript_id "TCONS_00003996"; exon_number "3"; oId "CUFF.2804.3"; tss_id "TSS3287"; gene_name "Gm22000";	3	Yes	No
chr11	Cufflinks	exon	104561569	104561727	.	-	.	gene_id "XLOC_002883"; transcript_id "TCONS_00003996"; exon_number "4"; oId "CUFF.2804.3"; tss_id "TSS3287"; gene_name "Gm22000";	3	Yes	No
chr11	Cufflinks	exon	104562071	104562198	.	-	.	gene_id "XLOC_002883"; transcript_id "TCONS_00003996"; exon_number "5"; oId "CUFF.2804.3"; tss_id "TSS3287"; gene_name "Gm22000";	3	Yes	No
chr11	Cufflinks	exon	104556777	104556950	.	-	.	gene_id "XLOC_002883"; transcript_id "TCONS_00003997"; exon_number "1"; oId "CUFF.2804.4"; tss_id "TSS3287"; gene_name "Gm22000";	4	Yes	No
chr11	Cufflinks	exon	104558531	104558620	.	-	.	gene_id "XLOC_002883"; transcript_id "TCONS_00003997"; exon_number "2"; oId "CUFF.2804.4"; tss_id "TSS3287"; gene_name "Gm22000";	4	Yes	No
chr11	Cufflinks	exon	104561573	104561727	.	-	.	gene_id "XLOC_002883"; transcript_id "TCONS_00003997"; exon_number "3"; oId "CUFF.2804.4"; tss_id "TSS3287"; gene_name "Gm22000";	4	Yes	No
chr11	Cufflinks	exon	104562071	104562198	.	-	.	gene_id "XLOC_002883"; transcript_id "TCONS_00003997"; exon_number "4"; oId "CUFF.2804.4"; tss_id "TSS3287"; gene_name "Gm22000";	4	Yes	No
chr11	Cufflinks	exon	104556777	104556950	.	-	.	gene_id "XLOC_002883"; transcript_id "TCONS_00003995"; exon_number "1"; oId "CUFF.2804.2"; tss_id "TSS3287"; gene_name "Gm22000";	5	Yes	No
chr11	Cufflinks	exon	104558531	104558620	.	-	.	gene_id "XLOC_002883"; transcript_id "TCONS_00003995"; exon_number "2"; oId "CUFF.2804.2"; tss_id "TSS3287"; gene_name "Gm22000";	5	Yes	No
chr11	Cufflinks	exon	104558855	104559031	.	-	.	gene_id "XLOC_002883"; transcript_id "TCONS_00003995"; exon_number "3"; oId "CUFF.2804.2"; tss_id "TSS3287"; gene_name "Gm22000";	5	Yes	No
chr11	Cufflinks	exon	104561569	104561727	.	-	.	gene_id "XLOC_002883"; transcript_id "TCONS_00003995"; exon_number "4"; oId "CUFF.2804.2"; tss_id "TSS3287"; gene_name "Gm22000";	5	Yes	No
chr11	Cufflinks	exon	104562071	104562198	.	-	.	gene_id "XLOC_002883"; transcript_id "TCONS_00003995"; exon_number "5"; oId "CUFF.2804.2"; tss_id "TSS3287"; gene_name "Gm22000";	5	Yes	No
chr11	Cufflinks	exon	104556777	104556950	.	-	.	gene_id "XLOC_002883"; transcript_id "TCONS_00003994"; exon_number "1"; oId "CUFF.2804.1"; tss_id "TSS3287"; gene_name "Gm22000";	8	Yes	No
chr11	Cufflinks	exon	104558531	104558620	.	-	.	gene_id "XLOC_002883"; transcript_id "TCONS_00003994"; exon_number "2"; oId "CUFF.2804.1"; tss_id "TSS3287"; gene_name "Gm22000";	8	Yes	No
chr11	Cufflinks	exon	104558795	104559031	.	-	.	gene_id "XLOC_002883"; transcript_id "TCONS_00003994"; exon_number "3"; oId "CUFF.2804.1"; tss_id "TSS3287"; gene_name "Gm22000";	8	Yes	No
chr11	Cufflinks	exon	104561573	104561727	.	-	.	gene_id "XLOC_002883"; transcript_id "TCONS_00003994"; exon_number "4"; oId "CUFF.2804.1"; tss_id "TSS3287"; gene_name "Gm22000";	8	Yes	No
chr11	Cufflinks	exon	104562071	104562198	.	-	.	gene_id "XLOC_002883"; transcript_id "TCONS_00003994"; exon_number "5"; oId "CUFF.2804.1"; tss_id "TSS3287"; gene_name "Gm22000";	8	Yes	No
chr11	Cufflinks	exon	105933702	105935567	.	-	.	gene_id "XLOC_002885"; transcript_id "TCONS_00004000"; exon_number "1"; oId "CUFF.2814.1"; tss_id "TSS3290"; gene_name "Cyb561";	9	Yes	Yes
chr11	Cufflinks	exon	105935752	105935909	.	-	.	gene_id "XLOC_002885"; transcript_id "TCONS_00004000"; exon_number "2"; oId "CUFF.2814.1"; tss_id "TSS3290"; gene_name "Cyb561";	9	Yes	Yes
chr11	Cufflinks	exon	105936182	105936285	.	-	.	gene_id "XLOC_002885"; transcript_id "TCONS_00004000"; exon_number "3"; oId "CUFF.2814.1"; tss_id "TSS3290"; gene_name "Cyb561";	9	Yes	Yes
chr11	Cufflinks	exon	105936555	105936653	.	-	.	gene_id "XLOC_002885"; transcript_id "TCONS_00004000"; exon_number "4"; oId "CUFF.2814.1"; tss_id "TSS3290"; gene_name "Cyb561";	9	Yes	Yes
chr11	Cufflinks	exon	105937629	105937840	.	-	.	gene_id "XLOC_002885"; transcript_id "TCONS_00004000"; exon_number "5"; oId "CUFF.2814.1"; tss_id "TSS3290"; gene_name "Cyb561";	9	Yes	Yes
chr11	Cufflinks	exon	105939930	105939993	.	-	.	gene_id "XLOC_002885"; transcript_id "TCONS_00004000"; exon_number "6"; oId "CUFF.2814.1"; tss_id "TSS3290"; gene_name "Cyb561";	9	Yes	Yes
chr11	Cufflinks	exon	105933702	105935567	.	-	.	gene_id "XLOC_002885"; transcript_id "TCONS_00004001"; exon_number "1"; oId "CUFF.2814.2"; tss_id "TSS3291"; gene_name "Cyb561";	2	Yes	Yes
chr11	Cufflinks	exon	105935752	105935909	.	-	.	gene_id "XLOC_002885"; transcript_id "TCONS_00004001"; exon_number "2"; oId "CUFF.2814.2"; tss_id "TSS3291"; gene_name "Cyb561";	2	Yes	Yes
chr11	Cufflinks	exon	105936182	105936285	.	-	.	gene_id "XLOC_002885"; transcript_id "TCONS_00004001"; exon_number "3"; oId "CUFF.2814.2"; tss_id "TSS3291"; gene_name "Cyb561";	2	Yes	Yes
chr11	Cufflinks	exon	105936555	105936653	.	-	.	gene_id "XLOC_002885"; transcript_id "TCONS_00004001"; exon_number "4"; oId "CUFF.2814.2"; tss_id "TSS3291"; gene_name "Cyb561";	2	Yes	Yes
chr11	Cufflinks	exon	105937629	105937840	.	-	.	gene_id "XLOC_002885"; transcript_id "TCONS_00004001"; exon_number "5"; oId "CUFF.2814.2"; tss_id "TSS3291"; gene_name "Cyb561";	2	Yes	Yes
chr11	Cufflinks	exon	105940100	105940279	.	-	.	gene_id "XLOC_002885"; transcript_id "TCONS_00004001"; exon_number "6"; oId "CUFF.2814.2"; tss_id "TSS3291"; gene_name "Cyb561";	2	Yes	Yes
chr11	Cufflinks	exon	106163317	106164191	.	-	.	gene_id "XLOC_002888"; transcript_id "TCONS_00004005"; exon_number "1"; oId "CUFF.2823.2"; tss_id "TSS3295"; gene_name "Strada";	2	Yes	Yes
chr11	Cufflinks	exon	106164431	106164473	.	-	.	gene_id "XLOC_002888"; transcript_id "TCONS_00004005"; exon_number "2"; oId "CUFF.2823.2"; tss_id "TSS3295"; gene_name "Strada";	2	Yes	Yes
chr11	Cufflinks	exon	106164720	106164961	.	-	.	gene_id "XLOC_002888"; transcript_id "TCONS_00004005"; exon_number "3"; oId "CUFF.2823.2"; tss_id "TSS3295"; gene_name "Strada";	2	Yes	Yes
chr11	Cufflinks	exon	106167812	106167916	.	-	.	gene_id "XLOC_002888"; transcript_id "TCONS_00004005"; exon_number "4"; oId "CUFF.2823.2"; tss_id "TSS3295"; gene_name "Strada";	2	Yes	Yes
chr11	Cufflinks	exon	106168309	106168480	.	-	.	gene_id "XLOC_002888"; transcript_id "TCONS_00004005"; exon_number "5"; oId "CUFF.2823.2"; tss_id "TSS3295"; gene_name "Strada";	2	Yes	Yes
chr11	Cufflinks	exon	106170954	106171077	.	-	.	gene_id "XLOC_002888"; transcript_id "TCONS_00004005"; exon_number "6"; oId "CUFF.2823.2"; tss_id "TSS3295"; gene_name "Strada";	2	Yes	Yes
chr11	Cufflinks	exon	106171156	106171264	.	-	.	gene_id "XLOC_002888"; transcript_id "TCONS_00004005"; exon_number "7"; oId "CUFF.2823.2"; tss_id "TSS3295"; gene_name "Strada";	2	Yes	Yes
chr11	Cufflinks	exon	106173253	106173374	.	-	.	gene_id "XLOC_002888"; transcript_id "TCONS_00004005"; exon_number "8"; oId "CUFF.2823.2"; tss_id "TSS3295"; gene_name "Strada";	2	Yes	Yes
chr11	Cufflinks	exon	106173679	106173781	.	-	.	gene_id "XLOC_002888"; transcript_id "TCONS_00004005"; exon_number "9"; oId "CUFF.2823.2"; tss_id "TSS3295"; gene_name "Strada";	2	Yes	Yes
chr11	Cufflinks	exon	106184562	106184619	.	-	.	gene_id "XLOC_002888"; transcript_id "TCONS_00004005"; exon_number "10"; oId "CUFF.2823.2"; tss_id "TSS3295"; gene_name "Strada";	2	Yes	Yes
chr11	Cufflinks	exon	106187101	106187180	.	-	.	gene_id "XLOC_002888"; transcript_id "TCONS_00004005"; exon_number "11"; oId "CUFF.2823.2"; tss_id "TSS3295"; gene_name "Strada";	2	Yes	Yes
chr11	Cufflinks	exon	106187293	106187337	.	-	.	gene_id "XLOC_002888"; transcript_id "TCONS_00004005"; exon_number "12"; oId "CUFF.2823.2"; tss_id "TSS3295"; gene_name "Strada";	2	Yes	Yes
chr11	Cufflinks	exon	107036077	107036590	.	-	.	gene_id "XLOC_002903"; transcript_id "TCONS_00004034"; exon_number "1"; oId "CUFF.2846.3"; tss_id "TSS3318"; gene_name "Bptf";	2	No	Yes
chr11	Cufflinks	exon	107040226	107040412	.	-	.	gene_id "XLOC_002903"; transcript_id "TCONS_00004034"; exon_number "2"; oId "CUFF.2846.3"; tss_id "TSS3318"; gene_name "Bptf";	2	No	Yes
chr11	Cufflinks	exon	107042675	107042759	.	-	.	gene_id "XLOC_002903"; transcript_id "TCONS_00004034"; exon_number "3"; oId "CUFF.2846.3"; tss_id "TSS3318"; gene_name "Bptf";	2	No	Yes
chr11	Cufflinks	exon	107043633	107043825	.	-	.	gene_id "XLOC_002903"; transcript_id "TCONS_00004034"; exon_number "4"; oId "CUFF.2846.3"; tss_id "TSS3318"; gene_name "Bptf";	2	No	Yes
chr11	Cufflinks	exon	107047000	107047343	.	-	.	gene_id "XLOC_002903"; transcript_id "TCONS_00004034"; exon_number "5"; oId "CUFF.2846.3"; tss_id "TSS3318"; gene_name "Bptf";	2	No	Yes
chr11	Cufflinks	exon	107052789	107053014	.	-	.	gene_id "XLOC_002903"; transcript_id "TCONS_00004034"; exon_number "6"; oId "CUFF.2846.3"; tss_id "TSS3318"; gene_name "Bptf";	2	No	Yes
chr11	Cufflinks	exon	107053223	107053305	.	-	.	gene_id "XLOC_002903"; transcript_id "TCONS_00004034"; exon_number "7"; oId "CUFF.2846.3"; tss_id "TSS3318"; gene_name "Bptf";	2	No	Yes
chr11	Cufflinks	exon	107054855	107055318	.	-	.	gene_id "XLOC_002903"; transcript_id "TCONS_00004034"; exon_number "8"; oId "CUFF.2846.3"; tss_id "TSS3318"; gene_name "Bptf";	2	No	Yes
chr11	Cufflinks	exon	107055872	107056106	.	-	.	gene_id "XLOC_002903"; transcript_id "TCONS_00004034"; exon_number "9"; oId "CUFF.2846.3"; tss_id "TSS3318"; gene_name "Bptf";	2	No	Yes
chr11	Cufflinks	exon	107058634	107058851	.	-	.	gene_id "XLOC_002903"; transcript_id "TCONS_00004034"; exon_number "10"; oId "CUFF.2846.3"; tss_id "TSS3318"; gene_name "Bptf";	2	No	Yes
chr11	Cufflinks	exon	107060472	107060580	.	-	.	gene_id "XLOC_002903"; transcript_id "TCONS_00004034"; exon_number "11"; oId "CUFF.2846.3"; tss_id "TSS3318"; gene_name "Bptf";	2	No	Yes
chr11	Cufflinks	exon	107061684	107061835	.	-	.	gene_id "XLOC_002903"; transcript_id "TCONS_00004034"; exon_number "12"; oId "CUFF.2846.3"; tss_id "TSS3318"; gene_name "Bptf";	2	No	Yes
chr11	Cufflinks	exon	107062536	107062782	.	-	.	gene_id "XLOC_002903"; transcript_id "TCONS_00004034"; exon_number "13"; oId "CUFF.2846.3"; tss_id "TSS3318"; gene_name "Bptf";	2	No	Yes
chr11	Cufflinks	exon	107065668	107065694	.	-	.	gene_id "XLOC_002903"; transcript_id "TCONS_00004034"; exon_number "14"; oId "CUFF.2846.3"; tss_id "TSS3318"; gene_name "Bptf";	2	No	Yes
chr11	Cufflinks	exon	107078621	107078649	.	-	.	gene_id "XLOC_002906"; transcript_id "TCONS_00004037"; exon_number "1"; oId "CUFF.2849.2"; tss_id "TSS3321"; gene_name "Bptf";	2	No	Yes
chr11	Cufflinks	exon	107080723	107080854	.	-	.	gene_id "XLOC_002906"; transcript_id "TCONS_00004037"; exon_number "2"; oId "CUFF.2849.2"; tss_id "TSS3321"; gene_name "Bptf";	2	No	Yes
chr11	Cufflinks	exon	107081216	107081571	.	-	.	gene_id "XLOC_002906"; transcript_id "TCONS_00004037"; exon_number "3"; oId "CUFF.2849.2"; tss_id "TSS3321"; gene_name "Bptf";	2	No	Yes
chr11	Cufflinks	exon	107082513	107082700	.	-	.	gene_id "XLOC_002906"; transcript_id "TCONS_00004037"; exon_number "4"; oId "CUFF.2849.2"; tss_id "TSS3321"; gene_name "Bptf";	2	No	Yes
chr11	Cufflinks	exon	107095002	107095190	.	-	.	gene_id "XLOC_002906"; transcript_id "TCONS_00004037"; exon_number "5"; oId "CUFF.2849.2"; tss_id "TSS3321"; gene_name "Bptf";	2	No	Yes
chr11	Cufflinks	exon	107095716	107095792	.	-	.	gene_id "XLOC_002906"; transcript_id "TCONS_00004037"; exon_number "6"; oId "CUFF.2849.2"; tss_id "TSS3321"; gene_name "Bptf";	2	No	Yes
chr11	Cufflinks	exon	113662890	113663543	.	-	.	gene_id "XLOC_002920"; transcript_id "TCONS_00004055"; exon_number "1"; oId "CUFF.2876.1"; tss_id "TSS3338"; gene_name "Fam104a";	5	No	Yes
chr11	Cufflinks	exon	113666719	113666897	.	-	.	gene_id "XLOC_002920"; transcript_id "TCONS_00004055"; exon_number "2"; oId "CUFF.2876.1"; tss_id "TSS3338"; gene_name "Fam104a";	5	No	Yes
[truncated: 9,361 more rows]

## Sheet: Novel gene TSS
Legend: Novel transcripts with novel gene TSSs. Transcripts are shown in gtf format with full-length reads，H3K4me3 and Cage tag.
Chrom			start	end		Strand			Supported by full-length reads	Supported by H3K4me3	Supported by Cage
chr1	Cufflinks	exon	4561099	4562373	.	+	.	gene_id "XLOC_000001"; transcript_id "TCONS_00000001"; exon_number "1"; oId "CUFF.3.1"; tss_id "TSS1";	2	Yes	No
chr1	Cufflinks	exon	4746428	4748209	.	+	.	gene_id "XLOC_000002"; transcript_id "TCONS_00000002"; exon_number "1"; oId "CUFF.4.1"; tss_id "TSS2";	2	No	Yes
chr1	Cufflinks	exon	6171852	6172757	.	+	.	gene_id "XLOC_000005"; transcript_id "TCONS_00000014"; exon_number "1"; oId "CUFF.12.1"; tss_id "TSS10";	5	No	No
chr1	Cufflinks	exon	7476781	7478996	.	+	.	gene_id "XLOC_000010"; transcript_id "TCONS_00000020"; exon_number "1"; oId "CUFF.20.1"; tss_id "TSS15";	2	Yes	Yes
chr1	Cufflinks	exon	8258434	8258545	.	+	.	gene_id "XLOC_000011"; transcript_id "TCONS_00000021"; exon_number "1"; oId "CUFF.23.1"; tss_id "TSS16";	3	No	No
chr1	Cufflinks	exon	8258654	8258956	.	+	.	gene_id "XLOC_000011"; transcript_id "TCONS_00000021"; exon_number "2"; oId "CUFF.23.1"; tss_id "TSS16";	3	No	No
chr1	Cufflinks	exon	8267457	8268082	.	+	.	gene_id "XLOC_000011"; transcript_id "TCONS_00000021"; exon_number "3"; oId "CUFF.23.1"; tss_id "TSS16";	3	No	No
chr1	Cufflinks	exon	8307954	8308208	.	+	.	gene_id "XLOC_000012"; transcript_id "TCONS_00000022"; exon_number "1"; oId "CUFF.24.1"; tss_id "TSS17";	2	No	No
chr1	Cufflinks	exon	10889936	10890082	.	+	.	gene_id "XLOC_000019"; transcript_id "TCONS_00000029"; exon_number "1"; oId "CUFF.43.1"; tss_id "TSS24";	2	Yes	No
chr1	Cufflinks	exon	10893369	10896023	.	+	.	gene_id "XLOC_000020"; transcript_id "TCONS_00000030"; exon_number "1"; oId "CUFF.44.1"; tss_id "TSS25";	6	No	No
chr1	Cufflinks	exon	10946195	10946318	.	+	.	gene_id "XLOC_000021"; transcript_id "TCONS_00000031"; exon_number "1"; oId "CUFF.45.1"; tss_id "TSS26";	5	No	No
chr1	Cufflinks	exon	10959871	10959943	.	+	.	gene_id "XLOC_000021"; transcript_id "TCONS_00000031"; exon_number "2"; oId "CUFF.45.1"; tss_id "TSS26";	5	No	No
chr1	Cufflinks	exon	10966149	10966729	.	+	.	gene_id "XLOC_000021"; transcript_id "TCONS_00000031"; exon_number "3"; oId "CUFF.45.1"; tss_id "TSS26";	5	No	No
chr1	Cufflinks	exon	12331697	12332201	.	+	.	gene_id "XLOC_000024"; transcript_id "TCONS_00000035"; exon_number "1"; oId "CUFF.52.1"; tss_id "TSS30";	36	No	No
chr1	Cufflinks	exon	12635202	12635435	.	+	.	gene_id "XLOC_000025"; transcript_id "TCONS_00000036"; exon_number "1"; oId "CUFF.53.1"; tss_id "TSS31";	5	No	No
chr1	Cufflinks	exon	13051676	13052073	.	+	.	gene_id "XLOC_000026"; transcript_id "TCONS_00000037"; exon_number "1"; oId "CUFF.57.1"; tss_id "TSS32";	6	Yes	No
chr1	Cufflinks	exon	14448879	14449030	.	+	.	gene_id "XLOC_000029"; transcript_id "TCONS_00000042"; exon_number "1"; oId "CUFF.64.1"; tss_id "TSS35";	6	No	No
chr1	Cufflinks	exon	14481457	14481745	.	+	.	gene_id "XLOC_000030"; transcript_id "TCONS_00000043"; exon_number "1"; oId "CUFF.65.1"; tss_id "TSS36";	3	No	No
chr1	Cufflinks	exon	14752270	14752428	.	+	.	gene_id "XLOC_000031"; transcript_id "TCONS_00000044"; exon_number "1"; oId "CUFF.66.1"; tss_id "TSS37";	7	No	Yes
chr1	Cufflinks	exon	15021380	15021975	.	+	.	gene_id "XLOC_000032"; transcript_id "TCONS_00000045"; exon_number "1"; oId "CUFF.67.1"; tss_id "TSS38";	4	No	No
chr1	Cufflinks	exon	18081076	18081452	.	+	.	gene_id "XLOC_000042"; transcript_id "TCONS_00000065"; exon_number "1"; oId "CUFF.90.1"; tss_id "TSS49";	3	No	No
chr1	Cufflinks	exon	19024320	19024479	.	+	.	gene_id "XLOC_000044"; transcript_id "TCONS_00000067"; exon_number "1"; oId "CUFF.93.1"; tss_id "TSS51";	3	No	No
chr1	Cufflinks	exon	19030291	19031048	.	+	.	gene_id "XLOC_000044"; transcript_id "TCONS_00000067"; exon_number "2"; oId "CUFF.93.1"; tss_id "TSS51";	3	No	No
chr1	Cufflinks	exon	20703735	20704057	.	+	.	gene_id "XLOC_000047"; transcript_id "TCONS_00000070"; exon_number "1"; oId "CUFF.99.1"; tss_id "TSS54";	3	No	No
chr1	Cufflinks	exon	22898415	22898526	.	+	.	gene_id "XLOC_000056"; transcript_id "TCONS_00000082"; exon_number "1"; oId "CUFF.111.1"; tss_id "TSS65";	3	No	No
chr1	Cufflinks	exon	22903409	22903491	.	+	.	gene_id "XLOC_000056"; transcript_id "TCONS_00000082"; exon_number "2"; oId "CUFF.111.1"; tss_id "TSS65";	3	No	No
chr1	Cufflinks	exon	22903850	22905079	.	+	.	gene_id "XLOC_000056"; transcript_id "TCONS_00000082"; exon_number "3"; oId "CUFF.111.1"; tss_id "TSS65";	3	No	No
chr1	Cufflinks	exon	23299564	23300385	.	+	.	gene_id "XLOC_000058"; transcript_id "TCONS_00000084"; exon_number "1"; oId "CUFF.114.1"; tss_id "TSS67";	5	No	No
chr1	Cufflinks	exon	23458003	23458069	.	+	.	gene_id "XLOC_000060"; transcript_id "TCONS_00000086"; exon_number "1"; oId "CUFF.117.1"; tss_id "TSS69";	2	No	No
chr1	Cufflinks	exon	26478908	26479018	.	+	.	gene_id "XLOC_000064"; transcript_id "TCONS_00000091"; exon_number "1"; oId "CUFF.127.1"; tss_id "TSS74";	3	No	No
chr1	Cufflinks	exon	26509437	26509464	.	+	.	gene_id "XLOC_000064"; transcript_id "TCONS_00000091"; exon_number "2"; oId "CUFF.127.1"; tss_id "TSS74";	3	No	No
chr1	Cufflinks	exon	26565983	26566193	.	+	.	gene_id "XLOC_000065"; transcript_id "TCONS_00000092"; exon_number "1"; oId "CUFF.128.1"; tss_id "TSS75";	19	No	No
chr1	Cufflinks	exon	29368520	29369783	.	+	.	gene_id "XLOC_000066"; transcript_id "TCONS_00000093"; exon_number "1"; oId "CUFF.131.1"; tss_id "TSS76";	2	Yes	No
chr1	Cufflinks	exon	30371128	30371202	.	+	.	gene_id "XLOC_000067"; transcript_id "TCONS_00000094"; exon_number "1"; oId "CUFF.132.1"; tss_id "TSS77";	2	Yes	No
chr1	Cufflinks	exon	30371418	30371654	.	+	.	gene_id "XLOC_000067"; transcript_id "TCONS_00000094"; exon_number "2"; oId "CUFF.132.1"; tss_id "TSS77";	2	Yes	No
chr1	Cufflinks	exon	30371855	30373261	.	+	.	gene_id "XLOC_000067"; transcript_id "TCONS_00000094"; exon_number "3"; oId "CUFF.132.1"; tss_id "TSS77";	2	Yes	No
chr1	Cufflinks	exon	32669140	32669790	.	+	.	gene_id "XLOC_000072"; transcript_id "TCONS_00000100"; exon_number "1"; oId "CUFF.148.1"; tss_id "TSS83";	2	No	No
chr1	Cufflinks	exon	33088569	33089928	.	+	.	gene_id "XLOC_000073"; transcript_id "TCONS_00000101"; exon_number "1"; oId "CUFF.150.1"; tss_id "TSS84";	2	No	No
chr1	Cufflinks	exon	34418823	34419715	.	+	.	gene_id "XLOC_000078"; transcript_id "TCONS_00000106"; exon_number "1"; oId "CUFF.159.1"; tss_id "TSS89";	4	Yes	No
chr1	Cufflinks	exon	36033034	36033403	.	+	.	gene_id "XLOC_000084"; transcript_id "TCONS_00000113"; exon_number "1"; oId "CUFF.172.1"; tss_id "TSS95";	2	Yes	No
chr1	Cufflinks	exon	37604156	37605631	.	+	.	gene_id "XLOC_000094"; transcript_id "TCONS_00000131"; exon_number "1"; oId "CUFF.194.1"; tss_id "TSS105";	2	No	No
chr1	Cufflinks	exon	37605684	37605795	.	+	.	gene_id "XLOC_000094"; transcript_id "TCONS_00000131"; exon_number "2"; oId "CUFF.194.1"; tss_id "TSS105";	2	No	No
chr1	Cufflinks	exon	44498162	44498244	.	+	.	gene_id "XLOC_000111"; transcript_id "TCONS_00000154"; exon_number "1"; oId "CUFF.235.1"; tss_id "TSS123";	2	No	No
chr1	Cufflinks	exon	44812275	44812413	.	+	.	gene_id "XLOC_000112"; transcript_id "TCONS_00000155"; exon_number "1"; oId "CUFF.236.1"; tss_id "TSS124";	3	No	No
chr1	Cufflinks	exon	45558189	45560379	.	+	.	gene_id "XLOC_000114"; transcript_id "TCONS_00000157"; exon_number "1"; oId "CUFF.238.1"; tss_id "TSS126";	7	Yes	Yes
chr1	Cufflinks	exon	54632049	54632443	.	+	.	gene_id "XLOC_000125"; transcript_id "TCONS_00000170"; exon_number "1"; oId "CUFF.268.1"; tss_id "TSS139";	2	No	No
chr1	Cufflinks	exon	56565413	56566291	.	+	.	gene_id "XLOC_000133"; transcript_id "TCONS_00000179"; exon_number "1"; oId "CUFF.284.1"; tss_id "TSS147";	2	No	No
chr1	Cufflinks	exon	59903423	59903844	.	+	.	gene_id "XLOC_000149"; transcript_id "TCONS_00000201"; exon_number "1"; oId "CUFF.317.1"; tss_id "TSS165";	4	No	No
chr1	Cufflinks	exon	60583115	60584836	.	+	.	gene_id "XLOC_000153"; transcript_id "TCONS_00000205"; exon_number "1"; oId "CUFF.324.1"; tss_id "TSS169";	2	No	No
chr1	Cufflinks	exon	64383687	64383925	.	+	.	gene_id "XLOC_000158"; transcript_id "TCONS_00000212"; exon_number "1"; oId "CUFF.338.1"; tss_id "TSS176";	2	Yes	No
chr1	Cufflinks	exon	65539788	65539848	.	+	.	gene_id "XLOC_000163"; transcript_id "TCONS_00000217"; exon_number "1"; oId "CUFF.354.1"; tss_id "TSS181";	10	No	No
chr1	Cufflinks	exon	71753116	71753535	.	+	.	gene_id "XLOC_000170"; transcript_id "TCONS_00000226"; exon_number "1"; oId "CUFF.369.1"; tss_id "TSS188";	2	No	No
chr1	Cufflinks	exon	71755067	71755680	.	+	.	gene_id "XLOC_000170"; transcript_id "TCONS_00000226"; exon_number "2"; oId "CUFF.369.1"; tss_id "TSS188";	2	No	No
chr1	Cufflinks	exon	72221821	72221883	.	+	.	gene_id "XLOC_000171"; transcript_id "TCONS_00000227"; exon_number "1"; oId "CUFF.370.1"; tss_id "TSS189";	2	Yes	No
chr1	Cufflinks	exon	72223136	72224461	.	+	.	gene_id "XLOC_000171"; transcript_id "TCONS_00000227"; exon_number "2"; oId "CUFF.370.1"; tss_id "TSS189";	2	Yes	No
chr1	Cufflinks	exon	76765898	76766140	.	+	.	gene_id "XLOC_000194"; transcript_id "TCONS_00000260"; exon_number "1"; oId "CUFF.417.1"; tss_id "TSS216";	2	No	No
chr1	Cufflinks	exon	77667822	77668458	.	+	.	gene_id "XLOC_000196"; transcript_id "TCONS_00000262"; exon_number "1"; oId "CUFF.422.1"; tss_id "TSS218";	2	No	No
chr1	Cufflinks	exon	78627418	78627561	.	+	.	gene_id "XLOC_000197"; transcript_id "TCONS_00000263"; exon_number "1"; oId "CUFF.426.1"; tss_id "TSS219";	2	No	No
chr1	Cufflinks	exon	79547147	79547330	.	+	.	gene_id "XLOC_000201"; transcript_id "TCONS_00000269"; exon_number "1"; oId "CUFF.430.1"; tss_id "TSS225";	5	No	No
chr1	Cufflinks	exon	79571403	79571504	.	+	.	gene_id "XLOC_000201"; transcript_id "TCONS_00000269"; exon_number "2"; oId "CUFF.430.1"; tss_id "TSS225";	5	No	No
chr1	Cufflinks	exon	79578428	79578818	.	+	.	gene_id "XLOC_000201"; transcript_id "TCONS_00000269"; exon_number "3"; oId "CUFF.430.1"; tss_id "TSS225";	5	No	No
chr1	Cufflinks	exon	80981103	80982729	.	+	.	gene_id "XLOC_000204"; transcript_id "TCONS_00000274"; exon_number "1"; oId "CUFF.436.1"; tss_id "TSS230";	16	No	No
chr1	Cufflinks	exon	81420024	81422052	.	+	.	gene_id "XLOC_000205"; transcript_id "TCONS_00000275"; exon_number "1"; oId "CUFF.437.1"; tss_id "TSS231";	3	Yes	No
chr1	Cufflinks	exon	85478358	85479522	.	+	.	gene_id "XLOC_000212"; transcript_id "TCONS_00000304"; exon_number "1"; oId "CUFF.461.1"; tss_id "TSS240";	2	No	No
chr1	Cufflinks	exon	91734883	91735018	.	+	.	gene_id "XLOC_000248"; transcript_id "TCONS_00000363"; exon_number "1"; oId "CUFF.523.1"; tss_id "TSS284";	2	No	No
chr1	Cufflinks	exon	91757143	91757256	.	+	.	gene_id "XLOC_000248"; transcript_id "TCONS_00000363"; exon_number "2"; oId "CUFF.523.1"; tss_id "TSS284";	2	No	No
chr1	Cufflinks	exon	91734885	91735018	.	+	.	gene_id "XLOC_000248"; transcript_id "TCONS_00000364"; exon_number "1"; oId "CUFF.523.2"; tss_id "TSS284";	3	No	No
chr1	Cufflinks	exon	91751674	91751825	.	+	.	gene_id "XLOC_000248"; transcript_id "TCONS_00000364"; exon_number "2"; oId "CUFF.523.2"; tss_id "TSS284";	3	No	No
chr1	Cufflinks	exon	91757143	91757256	.	+	.	gene_id "XLOC_000248"; transcript_id "TCONS_00000364"; exon_number "3"; oId "CUFF.523.2"; tss_id "TSS284";	3	No	No
chr1	Cufflinks	exon	91734896	91735018	.	+	.	gene_id "XLOC_000248"; transcript_id "TCONS_00000365"; exon_number "1"; oId "CUFF.523.3"; tss_id "TSS284";	3	No	No
chr1	Cufflinks	exon	91740938	91741032	.	+	.	gene_id "XLOC_000248"; transcript_id "TCONS_00000365"; exon_number "2"; oId "CUFF.523.3"; tss_id "TSS284";	3	No	No
chr1	Cufflinks	exon	91741551	91741906	.	+	.	gene_id "XLOC_000248"; transcript_id "TCONS_00000365"; exon_number "3"; oId "CUFF.523.3"; tss_id "TSS284";	3	No	No
chr1	Cufflinks	exon	92373577	92373648	.	+	.	gene_id "XLOC_000249"; transcript_id "TCONS_00000366"; exon_number "1"; oId "CUFF.525.1"; tss_id "TSS285";	2	No	No
chr1	Cufflinks	exon	92375411	92375549	.	+	.	gene_id "XLOC_000249"; transcript_id "TCONS_00000366"; exon_number "2"; oId "CUFF.525.1"; tss_id "TSS285";	2	No	No
chr1	Cufflinks	exon	92380611	92380782	.	+	.	gene_id "XLOC_000249"; transcript_id "TCONS_00000366"; exon_number "3"; oId "CUFF.525.1"; tss_id "TSS285";	2	No	No
chr1	Cufflinks	exon	92393417	92393624	.	+	.	gene_id "XLOC_000249"; transcript_id "TCONS_00000366"; exon_number "4"; oId "CUFF.525.1"; tss_id "TSS285";	2	No	No
chr1	Cufflinks	exon	92704998	92706292	.	+	.	gene_id "XLOC_000250"; transcript_id "TCONS_00000367"; exon_number "1"; oId "CUFF.528.1"; tss_id "TSS286";	3	No	Yes
chr1	Cufflinks	exon	98642377	98644007	.	+	.	gene_id "XLOC_000266"; transcript_id "TCONS_00000385"; exon_number "1"; oId "CUFF.561.1"; tss_id "TSS302";	4	No	No
chr1	Cufflinks	exon	98771877	98772675	.	+	.	gene_id "XLOC_000267"; transcript_id "TCONS_00000386"; exon_number "1"; oId "CUFF.562.1"; tss_id "TSS303";	2	Yes	No
chr1	Cufflinks	exon	101859426	101860105	.	+	.	gene_id "XLOC_000268"; transcript_id "TCONS_00000387"; exon_number "1"; oId "CUFF.565.1"; tss_id "TSS304";	2	No	No
chr1	Cufflinks	exon	102818109	102818710	.	+	.	gene_id "XLOC_000269"; transcript_id "TCONS_00000388"; exon_number "1"; oId "CUFF.566.1"; tss_id "TSS305";	2	No	No
chr1	Cufflinks	exon	110329567	110329965	.	+	.	gene_id "XLOC_000281"; transcript_id "TCONS_00000402"; exon_number "1"; oId "CUFF.586.1"; tss_id "TSS317";	3	Yes	No
chr1	Cufflinks	exon	112565980	112566626	.	+	.	gene_id "XLOC_000282"; transcript_id "TCONS_00000403"; exon_number "1"; oId "CUFF.591.1"; tss_id "TSS318";	3	No	No
chr1	Cufflinks	exon	112566905	112567609	.	+	.	gene_id "XLOC_000282"; transcript_id "TCONS_00000403"; exon_number "2"; oId "CUFF.591.1"; tss_id "TSS318";	3	No	No
chr1	Cufflinks	exon	112620052	112620174	.	+	.	gene_id "XLOC_000283"; transcript_id "TCONS_00000404"; exon_number "1"; oId "CUFF.592.1"; tss_id "TSS319";	37	No	No
chr1	Cufflinks	exon	113341047	113342260	.	+	.	gene_id "XLOC_000284"; transcript_id "TCONS_00000405"; exon_number "1"; oId "CUFF.593.1"; tss_id "TSS320";	2	Yes	No
chr1	Cufflinks	exon	114768345	114769168	.	+	.	gene_id "XLOC_000285"; transcript_id "TCONS_00000406"; exon_number "1"; oId "CUFF.594.1"; tss_id "TSS321";	2	No	No
chr1	Cufflinks	exon	118274525	118275756	.	+	.	gene_id "XLOC_000288"; transcript_id "TCONS_00000409"; exon_number "1"; oId "CUFF.597.1"; tss_id "TSS324";	2	No	No
chr1	Cufflinks	exon	121912815	121912925	.	+	.	gene_id "XLOC_000297"; transcript_id "TCONS_00000420"; exon_number "1"; oId "CUFF.619.1"; tss_id "TSS334";	2	No	No
chr1	Cufflinks	exon	121913639	121913809	.	+	.	gene_id "XLOC_000297"; transcript_id "TCONS_00000420"; exon_number "2"; oId "CUFF.619.1"; tss_id "TSS334";	2	No	No
chr1	Cufflinks	exon	125487023	125487212	.	+	.	gene_id "XLOC_000299"; transcript_id "TCONS_00000422"; exon_number "1"; oId "CUFF.623.1"; tss_id "TSS336";	2	No	No
chr1	Cufflinks	exon	126939349	126940089	.	+	.	gene_id "XLOC_000301"; transcript_id "TCONS_00000424"; exon_number "1"; oId "CUFF.626.1"; tss_id "TSS338";	7	Yes	No
chr1	Cufflinks	exon	133334481	133334627	.	+	.	gene_id "XLOC_000327"; transcript_id "TCONS_00000453"; exon_number "1"; oId "CUFF.670.1"; tss_id "TSS365";	2	No	No
chr1	Cufflinks	exon	133335577	133336952	.	+	.	gene_id "XLOC_000327"; transcript_id "TCONS_00000453"; exon_number "2"; oId "CUFF.670.1"; tss_id "TSS365";	2	No	No
chr1	Cufflinks	exon	134404794	134405477	.	+	.	gene_id "XLOC_000332"; transcript_id "TCONS_00000458"; exon_number "1"; oId "CUFF.682.1"; tss_id "TSS370";	2	Yes	No
chr1	Cufflinks	exon	134533988	134534140	.	+	.	gene_id "XLOC_000338"; transcript_id "TCONS_00000465"; exon_number "1"; oId "CUFF.688.1"; tss_id "TSS377";	3	Yes	Yes
chr1	Cufflinks	exon	135934577	135934784	.	+	.	gene_id "XLOC_000347"; transcript_id "TCONS_00000476"; exon_number "1"; oId "CUFF.703.1"; tss_id "TSS386";	3	No	Yes
chr1	Cufflinks	exon	135935768	135936033	.	+	.	gene_id "XLOC_000347"; transcript_id "TCONS_00000476"; exon_number "2"; oId "CUFF.703.1"; tss_id "TSS386";	3	No	Yes
chr1	Cufflinks	exon	135936791	135937251	.	+	.	gene_id "XLOC_000347"; transcript_id "TCONS_00000476"; exon_number "3"; oId "CUFF.703.1"; tss_id "TSS386";	3	No	Yes
chr1	Cufflinks	exon	136448283	136448528	.	+	.	gene_id "XLOC_000351"; transcript_id "TCONS_00000480"; exon_number "1"; oId "CUFF.707.1"; tss_id "TSS390";	2	No	No
chr1	Cufflinks	exon	136584880	136585076	.	+	.	gene_id "XLOC_000353"; transcript_id "TCONS_00000482"; exon_number "1"; oId "CUFF.709.1"; tss_id "TSS392";	5	Yes	Yes
chr1	Cufflinks	exon	136839201	136840309	.	+	.	gene_id "XLOC_000356"; transcript_id "TCONS_00000485"; exon_number "1"; oId "CUFF.715.1"; tss_id "TSS395";	3	Yes	No
chr1	Cufflinks	exon	140817592	140817716	.	+	.	gene_id "XLOC_000366"; transcript_id "TCONS_00000495"; exon_number "1"; oId "CUFF.734.1"; tss_id "TSS405";	2	Yes	No
chr1	Cufflinks	exon	140836050	140836384	.	+	.	gene_id "XLOC_000367"; transcript_id "TCONS_00000496"; exon_number "1"; oId "CUFF.735.1"; tss_id "TSS406";	4	No	No
chr1	Cufflinks	exon	143347824	143349084	.	+	.	gene_id "XLOC_000368"; transcript_id "TCONS_00000497"; exon_number "1"; oId "CUFF.737.1"; tss_id "TSS407";	2	No	No
chr1	Cufflinks	exon	143529443	143529621	.	+	.	gene_id "XLOC_000369"; transcript_id "TCONS_00000498"; exon_number "1"; oId "CUFF.738.1"; tss_id "TSS408";	2	No	No
chr1	Cufflinks	exon	145016543	145016620	.	+	.	gene_id "XLOC_000372"; transcript_id "TCONS_00000507"; exon_number "1"; oId "CUFF.744.1"; tss_id "TSS412";	3	No	No
chr1	Cufflinks	exon	146412276	146412429	.	+	.	gene_id "XLOC_000373"; transcript_id "TCONS_00000508"; exon_number "1"; oId "CUFF.746.1"; tss_id "TSS413";	2	No	No
chr1	Cufflinks	exon	146413114	146413216	.	+	.	gene_id "XLOC_000373"; transcript_id "TCONS_00000508"; exon_number "2"; oId "CUFF.746.1"; tss_id "TSS413";	2	No	No
chr1	Cufflinks	exon	147282494	147283724	.	+	.	gene_id "XLOC_000375"; transcript_id "TCONS_00000510"; exon_number "1"; oId "CUFF.748.1"; tss_id "TSS415";	2	Yes	No
chr1	Cufflinks	exon	149454636	149457271	.	+	.	gene_id "XLOC_000376"; transcript_id "TCONS_00000511"; exon_number "1"; oId "CUFF.751.1"; tss_id "TSS416";	14	No	No
chr1	Cufflinks	exon	150286236	150286577	.	+	.	gene_id "XLOC_000378"; transcript_id "TCONS_00000513"; exon_number "1"; oId "CUFF.753.1"; tss_id "TSS418";	2	No	No
chr1	Cufflinks	exon	151027228	151028018	.	+	.	gene_id "XLOC_000382"; transcript_id "TCONS_00000517"; exon_number "1"; oId "CUFF.759.1"; tss_id "TSS422";	2	No	No
chr1	Cufflinks	exon	153382576	153384197	.	+	.	gene_id "XLOC_000393"; transcript_id "TCONS_00000531"; exon_number "1"; oId "CUFF.777.1"; tss_id "TSS434";	20	No	No
chr1	Cufflinks	exon	153399038	153399365	.	+	.	gene_id "XLOC_000394"; transcript_id "TCONS_00000532"; exon_number "1"; oId "CUFF.778.1"; tss_id "TSS435";	3	No	Yes
chr1	Cufflinks	exon	153401012	153401159	.	+	.	gene_id "XLOC_000394"; transcript_id "TCONS_00000532"; exon_number "2"; oId "CUFF.778.1"; tss_id "TSS435";	3	No	Yes
chr1	Cufflinks	exon	156543354	156543705	.	+	.	gene_id "XLOC_000402"; transcript_id "TCONS_00000548"; exon_number "1"; oId "CUFF.799.1"; tss_id "TSS446";	8	Yes	No
chr1	Cufflinks	exon	160847816	160848445	.	+	.	gene_id "XLOC_000412"; transcript_id "TCONS_00000558"; exon_number "1"; oId "CUFF.823.1"; tss_id "TSS456";	2	No	No
chr1	Cufflinks	exon	164473529	164473557	.	+	.	gene_id "XLOC_000430"; transcript_id "TCONS_00000590"; exon_number "1"; oId "CUFF.859.1"; tss_id "TSS479";	2	No	Yes
chr1	Cufflinks	exon	164473691	164474048	.	+	.	gene_id "XLOC_000430"; transcript_id "TCONS_00000590"; exon_number "2"; oId "CUFF.859.1"; tss_id "TSS479";	2	No	Yes
chr1	Cufflinks	exon	166953815	166953893	.	+	.	gene_id "XLOC_000441"; transcript_id "TCONS_00000604"; exon_number "1"; oId "CUFF.879.1"; tss_id "TSS493";	2	No	No
chr1	Cufflinks	exon	166955048	166955177	.	+	.	gene_id "XLOC_000441"; transcript_id "TCONS_00000604"; exon_number "2"; oId "CUFF.879.1"; tss_id "TSS493";	2	No	No
chr1	Cufflinks	exon	166956410	166957168	.	+	.	gene_id "XLOC_000441"; transcript_id "TCONS_00000604"; exon_number "3"; oId "CUFF.879.1"; tss_id "TSS493";	2	No	No
chr1	Cufflinks	exon	171313010	171313146	.	+	.	gene_id "XLOC_000450"; transcript_id "TCONS_00000617"; exon_number "1"; oId "CUFF.912.1"; tss_id "TSS504";	2	Yes	Yes
chr1	Cufflinks	exon	171313844	171314694	.	+	.	gene_id "XLOC_000450"; transcript_id "TCONS_00000617"; exon_number "2"; oId "CUFF.912.1"; tss_id "TSS504";	2	Yes	Yes
chr1	Cufflinks	exon	174456929	174457539	.	+	.	gene_id "XLOC_000469"; transcript_id "TCONS_00000641"; exon_number "1"; oId "CUFF.943.1"; tss_id "TSS525";	4	Yes	No
chr1	Cufflinks	exon	176282479	176284338	.	+	.	gene_id "XLOC_000475"; transcript_id "TCONS_00000648"; exon_number "1"; oId "CUFF.951.1"; tss_id "TSS531";	4	Yes	No
chr1	Cufflinks	exon	179659799	179660355	.	+	.	gene_id "XLOC_000482"; transcript_id "TCONS_00000658"; exon_number "1"; oId "CUFF.968.1"; tss_id "TSS538";	2	No	No
chr1	Cufflinks	exon	179660378	179661050	.	+	.	gene_id "XLOC_000482"; transcript_id "TCONS_00000658"; exon_number "2"; oId "CUFF.968.1"; tss_id "TSS538";	2	No	No
chr1	Cufflinks	exon	182028459	182028895	.	+	.	gene_id "XLOC_000497"; transcript_id "TCONS_00000676"; exon_number "1"; oId "CUFF.998.1"; tss_id "TSS555";	4	Yes	Yes
chr1	Cufflinks	exon	182029278	182029831	.	+	.	gene_id "XLOC_000497"; transcript_id "TCONS_00000676"; exon_number "2"; oId "CUFF.998.1"; tss_id "TSS555";	4	Yes	Yes
chr1	Cufflinks	exon	182201587	182204164	.	+	.	gene_id "XLOC_000499"; transcript_id "TCONS_00000679"; exon_number "1"; oId "CUFF.1000.1"; tss_id "TSS557";	6	Yes	No
chr1	Cufflinks	exon	182206010	182209107	.	+	.	gene_id "XLOC_000500"; transcript_id "TCONS_00000680"; exon_number "1"; oId "CUFF.1001.1"; tss_id "TSS558";	4	Yes	No
chr1	Cufflinks	exon	182264514	182266031	.	+	.	gene_id "XLOC_000501"; transcript_id "TCONS_00000681"; exon_number "1"; oId "CUFF.1002.1"; tss_id "TSS559";	2	Yes	No
chr1	Cufflinks	exon	183542703	183545752	.	+	.	gene_id "XLOC_000504"; transcript_id "TCONS_00000684"; exon_number "1"; oId "CUFF.1012.1"; tss_id "TSS562";	7	No	No
chr1	Cufflinks	exon	184093614	184093712	.	+	.	gene_id "XLOC_000506"; transcript_id "TCONS_00000688"; exon_number "1"; oId "CUFF.1014.1"; tss_id "TSS565";	7	No	No
chr1	Cufflinks	exon	184094016	184094100	.	+	.	gene_id "XLOC_000506"; transcript_id "TCONS_00000688"; exon_number "2"; oId "CUFF.1014.1"; tss_id "TSS565";	7	No	No
chr1	Cufflinks	exon	184096516	184097536	.	+	.	gene_id "XLOC_000506"; transcript_id "TCONS_00000688"; exon_number "3"; oId "CUFF.1014.1"; tss_id "TSS565";	7	No	No
chr1	Cufflinks	exon	184093653	184093712	.	+	.	gene_id "XLOC_000506"; transcript_id "TCONS_00000689"; exon_number "1"; oId "CUFF.1014.2"; tss_id "TSS565";	6	No	No
chr1	Cufflinks	exon	184096516	184097536	.	+	.	gene_id "XLOC_000506"; transcript_id "TCONS_00000689"; exon_number "2"; oId "CUFF.1014.2"; tss_id "TSS565";	6	No	No
chr1	Cufflinks	exon	190091745	190093839	.	+	.	gene_id "XLOC_000515"; transcript_id "TCONS_00000699"; exon_number "1"; oId "CUFF.1045.1"; tss_id "TSS574";	2	No	No
chr1	Cufflinks	exon	5250043	5250264	.	-	.	gene_id "XLOC_000533"; transcript_id "TCONS_00000724"; exon_number "1"; oId "CUFF.8.1"; tss_id "TSS594";	28	Yes	No
chr1	Cufflinks	exon	5250765	5250829	.	-	.	gene_id "XLOC_000534"; transcript_id "TCONS_00000725"; exon_number "1"; oId "CUFF.9.1"; tss_id "TSS595";	2	Yes	No
chr1	Cufflinks	exon	5416750	5417177	.	-	.	gene_id "XLOC_000535"; transcript_id "TCONS_00000726"; exon_number "1"; oId "CUFF.10.1"; tss_id "TSS596";	4	No	No
chr1	Cufflinks	exon	5419169	5419341	.	-	.	gene_id "XLOC_000535"; transcript_id "TCONS_00000726"; exon_number "2"; oId "CUFF.10.1"; tss_id "TSS596";	4	No	No
chr1	Cufflinks	exon	5440224	5440333	.	-	.	gene_id "XLOC_000535"; transcript_id "TCONS_00000726"; exon_number "3"; oId "CUFF.10.1"; tss_id "TSS596";	4	No	No
chr1	Cufflinks	exon	5810879	5811078	.	-	.	gene_id "XLOC_000536"; transcript_id "TCONS_00000727"; exon_number "1"; oId "CUFF.11.1"; tss_id "TSS597";	3	No	No
chr1	Cufflinks	exon	6997333	6997410	.	-	.	gene_id "XLOC_000537"; transcript_id "TCONS_00000728"; exon_number "1"; oId "CUFF.16.1"; tss_id "TSS598";	13	No	No
chr1	Cufflinks	exon	7088404	7088748	.	-	.	gene_id "XLOC_000538"; transcript_id "TCONS_00000729"; exon_number "1"; oId "CUFF.17.1"; tss_id "TSS599";	2	Yes	Yes
chr1	Cufflinks	exon	7333300	7335367	.	-	.	gene_id "XLOC_000539"; transcript_id "TCONS_00000730"; exon_number "1"; oId "CUFF.19.1"; tss_id "TSS600";	5	Yes	No
chr1	Cufflinks	exon	7568892	7570149	.	-	.	gene_id "XLOC_000540"; transcript_id "TCONS_00000731"; exon_number "1"; oId "CUFF.21.1"; tss_id "TSS601";	2	No	No
chr1	Cufflinks	exon	8028740	8028862	.	-	.	gene_id "XLOC_000541"; transcript_id "TCONS_00000732"; exon_number "1"; oId "CUFF.22.1"; tss_id "TSS602";	2	No	No
chr1	Cufflinks	exon	9704085	9704220	.	-	.	gene_id "XLOC_000544"; transcript_id "TCONS_00000735"; exon_number "1"; oId "CUFF.30.1"; tss_id "TSS605";	160	Yes	No
chr1	Cufflinks	exon	11385907	11386243	.	-	.	gene_id "XLOC_000554"; transcript_id "TCONS_00000746"; exon_number "1"; oId "CUFF.48.1"; tss_id "TSS615";	2	No	No
chr1	Cufflinks	exon	11386789	11386885	.	-	.	gene_id "XLOC_000554"; transcript_id "TCONS_00000746"; exon_number "2"; oId "CUFF.48.1"; tss_id "TSS615";	2	No	No
chr1	Cufflinks	exon	11388930	11389043	.	-	.	gene_id "XLOC_000554"; transcript_id "TCONS_00000746"; exon_number "3"; oId "CUFF.48.1"; tss_id "TSS615";	2	No	No
chr1	Cufflinks	exon	11389875	11389946	.	-	.	gene_id "XLOC_000554"; transcript_id "TCONS_00000746"; exon_number "4"; oId "CUFF.48.1"; tss_id "TSS615";	2	No	No
chr1	Cufflinks	exon	12666109	12666416	.	-	.	gene_id "XLOC_000558"; transcript_id "TCONS_00000750"; exon_number "1"; oId "CUFF.54.1"; tss_id "TSS619";	3	No	No
chr1	Cufflinks	exon	13040757	13041137	.	-	.	gene_id "XLOC_000560"; transcript_id "TCONS_00000752"; exon_number "1"; oId "CUFF.56.1"; tss_id "TSS621";	2	Yes	No
chr1	Cufflinks	exon	13736087	13736803	.	-	.	gene_id "XLOC_000564"; transcript_id "TCONS_00000758"; exon_number "1"; oId "CUFF.62.1"; tss_id "TSS626";	8	Yes	No
chr1	Cufflinks	exon	16524714	16524938	.	-	.	gene_id "XLOC_000569"; transcript_id "TCONS_00000766"; exon_number "1"; oId "CUFF.75.1"; tss_id "TSS633";	8	No	No
chr1	Cufflinks	exon	16622657	16623766	.	-	.	gene_id "XLOC_000571"; transcript_id "TCONS_00000769"; exon_number "1"; oId "CUFF.77.1"; tss_id "TSS635";	2	Yes	No
chr1	Cufflinks	exon	16629281	16631367	.	-	.	gene_id "XLOC_000572"; transcript_id "TCONS_00000770"; exon_number "1"; oId "CUFF.78.1"; tss_id "TSS636";	2	Yes	No
chr1	Cufflinks	exon	16632615	16634412	.	-	.	gene_id "XLOC_000573"; transcript_id "TCONS_00000771"; exon_number "1"; oId "CUFF.79.1"; tss_id "TSS637";	2	No	No
chr1	Cufflinks	exon	16710555	16710659	.	-	.	gene_id "XLOC_000575"; transcript_id "TCONS_00000775"; exon_number "1"; oId "CUFF.83.1"; tss_id "TSS641";	2	No	No
chr1	Cufflinks	exon	16828108	16828931	.	-	.	gene_id "XLOC_000576"; transcript_id "TCONS_00000776"; exon_number "1"; oId "CUFF.84.1"; tss_id "TSS642";	3	Yes	No
chr1	Cufflinks	exon	16832385	16832641	.	-	.	gene_id "XLOC_000577"; transcript_id "TCONS_00000777"; exon_number "1"; oId "CUFF.85.1"; tss_id "TSS643";	2	Yes	No
chr1	Cufflinks	exon	26349240	26351674	.	-	.	gene_id "XLOC_000592"; transcript_id "TCONS_00000794"; exon_number "1"; oId "CUFF.126.1"; tss_id "TSS659";	4	No	No
chr1	Cufflinks	exon	28344734	28344795	.	-	.	gene_id "XLOC_000593"; transcript_id "TCONS_00000795"; exon_number "1"; oId "CUFF.129.1"; tss_id "TSS660";	2	No	No
chr1	Cufflinks	exon	30674899	30675054	.	-	.	gene_id "XLOC_000595"; transcript_id "TCONS_00000797"; exon_number "1"; oId "CUFF.133.1"; tss_id "TSS662";	3	No	No
chr1	Cufflinks	exon	30896448	30896793	.	-	.	gene_id "XLOC_000599"; transcript_id "TCONS_00000802"; exon_number "1"; oId "CUFF.137.1"; tss_id "TSS667";	4	No	Yes
chr1	Cufflinks	exon	30899867	30900010	.	-	.	gene_id "XLOC_000599"; transcript_id "TCONS_00000802"; exon_number "2"; oId "CUFF.137.1"; tss_id "TSS667";	4	No	Yes
chr1	Cufflinks	exon	30900835	30900936	.	-	.	gene_id "XLOC_000599"; transcript_id "TCONS_00000802"; exon_number "3"; oId "CUFF.137.1"; tss_id "TSS667";	4	No	Yes
chr1	Cufflinks	exon	31543391	31543528	.	-	.	gene_id "XLOC_000604"; transcript_id "TCONS_00000808"; exon_number "1"; oId "CUFF.145.1"; tss_id "TSS673";	2	No	No
chr1	Cufflinks	exon	31698529	31699460	.	-	.	gene_id "XLOC_000605"; transcript_id "TCONS_00000809"; exon_number "1"; oId "CUFF.146.1"; tss_id "TSS674";	2	No	No
chr1	Cufflinks	exon	34644690	34649060	.	-	.	gene_id "XLOC_000614"; transcript_id "TCONS_00000819"; exon_number "1"; oId "CUFF.166.1"; tss_id "TSS683";	43	Yes	No
chr1	Cufflinks	exon	35867464	35868326	.	-	.	gene_id "XLOC_000616"; transcript_id "TCONS_00000821"; exon_number "1"; oId "CUFF.170.1"; tss_id "TSS685";	11	No	No
chr1	Cufflinks	exon	35868387	35868520	.	-	.	gene_id "XLOC_000617"; transcript_id "TCONS_00000822"; exon_number "1"; oId "CUFF.171.1"; tss_id "TSS686";	2	No	No
chr1	Cufflinks	exon	37554016	37554070	.	-	.	gene_id "XLOC_000629"; transcript_id "TCONS_00000834"; exon_number "1"; oId "CUFF.193.1"; tss_id "TSS698";	2	No	No
chr1	Cufflinks	exon	37593778	37593848	.	-	.	gene_id "XLOC_000629"; transcript_id "TCONS_00000834"; exon_number "2"; oId "CUFF.193.1"; tss_id "TSS698";	2	No	No
chr1	Cufflinks	exon	37598230	37598351	.	-	.	gene_id "XLOC_000629"; transcript_id "TCONS_00000834"; exon_number "3"; oId "CUFF.193.1"; tss_id "TSS698";	2	No	No
chr1	Cufflinks	exon	39851981	39852339	.	-	.	gene_id "XLOC_000641"; transcript_id "TCONS_00000850"; exon_number "1"; oId "CUFF.214.1"; tss_id "TSS710";	2	No	Yes
chr1	Cufflinks	exon	41543516	41544409	.	-	.	gene_id "XLOC_000644"; transcript_id "TCONS_00000853"; exon_number "1"; oId "CUFF.217.1"; tss_id "TSS713";	2	No	No
chr1	Cufflinks	exon	42545899	42546324	.	-	.	gene_id "XLOC_000645"; transcript_id "TCONS_00000854"; exon_number "1"; oId "CUFF.218.1"; tss_id "TSS714";	25	No	No
chr1	Cufflinks	exon	42549393	42549572	.	-	.	gene_id "XLOC_000645"; transcript_id "TCONS_00000854"; exon_number "2"; oId "CUFF.218.1"; tss_id "TSS714";	25	No	No
chr1	Cufflinks	exon	43595287	43595511	.	-	.	gene_id "XLOC_000648"; transcript_id "TCONS_00000857"; exon_number "1"; oId "CUFF.225.1"; tss_id "TSS717";	4	No	No
chr1	Cufflinks	exon	43595617	43595854	.	-	.	gene_id "XLOC_000648"; transcript_id "TCONS_00000857"; exon_number "2"; oId "CUFF.225.1"; tss_id "TSS717";	4	No	No
chr1	Cufflinks	exon	43603882	43604191	.	-	.	gene_id "XLOC_000648"; transcript_id "TCONS_00000857"; exon_number "3"; oId "CUFF.225.1"; tss_id "TSS717";	4	No	No
chr1	Cufflinks	exon	44418211	44418421	.	-	.	gene_id "XLOC_000653"; transcript_id "TCONS_00000864"; exon_number "1"; oId "CUFF.234.1"; tss_id "TSS723";	2	No	No
chr1	Cufflinks	exon	48186900	48189038	.	-	.	gene_id "XLOC_000657"; transcript_id "TCONS_00000869"; exon_number "1"; oId "CUFF.245.1"; tss_id "TSS728";	2	No	Yes
chr1	Cufflinks	exon	48922450	48922854	.	-	.	gene_id "XLOC_000658"; transcript_id "TCONS_00000870"; exon_number "1"; oId "CUFF.246.1"; tss_id "TSS729";	4	No	No
chr1	Cufflinks	exon	54965186	54965406	.	-	.	gene_id "XLOC_000674"; transcript_id "TCONS_00000891"; exon_number "1"; oId "CUFF.272.1"; tss_id "TSS747";	2	Yes	Yes
chr1	Cufflinks	exon	54966879	54967122	.	-	.	gene_id "XLOC_000674"; transcript_id "TCONS_00000891"; exon_number "2"; oId "CUFF.272.1"; tss_id "TSS747";	2	Yes	Yes
[truncated: 3,564 more rows]
