# Supplementary material for: High-resolution annotation of the mouse preimplantation embryo transcriptome using long-read sequencing
Source: Nat Commun. 2020 May 27;11:2653. doi: 10.1038/s41467-020-16444-w (PMC7253418; doi:10.1038/s41467-020-16444-w)
Supplement: Supplementary file 7 — Supplementary Data 5 [file 41467_2020_16444_MOESM7_ESM.xlsx]

## Sheet: Sheet1
Supplementary Data 5.PCR amplification and Sanger sequencing of 10 novel gene
Gene Name	Gene ID	Transcript ID	Junction Coordinates	Stage	Sanger Sequencing
-	XLOC_000963	TCONS_00001315	chr1:167960987-167966990	Oo
-	XLOC_003431	TCONS_00004813	chr12:47272040-47311512	Oo
-	XLOC_015878	TCONS_00022541	chrX:158995383-158996164	1C
-	XLOC_002956	TCONS_00004118	chr11:117411206-117411740	2C
-	XLOC_004174	TCONS_00005831	chr13:67928210-67929676	2C
-	XLOC_012337	TCONS_00017425	chr6:79018797-79022829	4C
-	XLOC_004335	TCONS_00006055	chr14:18468920-18469553	8C
-	XLOC_006745	TCONS_00009513	chr18:6302686-6308567	8C
-	XLOC_000674	TCONS_00000891	chr1:54967122-54968169	BL
-	XLOC_015842	TCONS_00022490	chrX:139395548-139396557	BL
