# Supplementary material for: High-resolution annotation of the mouse preimplantation embryo transcriptome using long-read sequencing
Source: Nat Commun. 2020 May 27;11:2653. doi: 10.1038/s41467-020-16444-w (PMC7253418; doi:10.1038/s41467-020-16444-w)
Supplement: Supplementary file 8 — Supplementary Data 6 [file 41467_2020_16444_MOESM8_ESM.xlsx]

## Sheet: Sheet1
Supplementary Data 6.PCR amplification and Sanger sequencing of 10 novel isoform
