# Supplementary material for: High-resolution annotation of the mouse preimplantation embryo transcriptome using long-read sequencing
Source: Nat Commun. 2020 May 27;11:2653. doi: 10.1038/s41467-020-16444-w (PMC7253418; doi:10.1038/s41467-020-16444-w)
Supplement: Supplementary file 9 — Supplementary Data 7 [file 41467_2020_16444_MOESM9_ESM.xlsx]

## Sheet: Sperm AS
Supplementary Data 7. Alternative splicing events identified from long-read transcripts across seven stages
Legend: Alternative splicing events identified from long-read transcripts of sperm using SUPPA2.
AS type	Seqname	Gene id	Event id	Alternative_transcripts	Total transcripts
SE	chr1	PB.283	PB.283;SE:chr1:161247413-161249359:161249469-161251022:-	PB.283.2	PB.283.2,PB.283.3,PB.283.5
SE	chr1	PB.307	PB.307;SE:chr1:170143463-170147996:170148046-170149271:-	PB.307.1	PB.307.1,PB.307.2
SE	chr1	PB.311	PB.311;SE:chr1:170961233-170963325:170963465-170965702:-	PB.311.2	PB.311.2,PB.311.1
SE	chr1	PB.258	PB.258;SE:chr1:150460771-150462097:150462219-150465498:-	PB.258.7	PB.258.7,PB.258.4,PB.258.3,PB.258.5,PB.258.8
SE	chr1	PB.2	PB.2;SE:chr1:4807982-4808455:4808486-4828584:+	PB.2.2,PB.2.3,PB.2.4,PB.2.6,PB.2.5	PB.2.2,PB.2.3,PB.2.4,PB.2.6,PB.2.5,PB.2.1
SE	chr1	PB.145	PB.145;SE:chr1:84839968-84847880:84848078-84881092:+	PB.145.2	PB.145.2,PB.145.1
SE	chr1	PB.142	PB.142;SE:chr1:82735507-82747083:82747142-82750520:+	PB.142.2	PB.142.2,PB.142.1
SE	chr1	PB.142	PB.142;SE:chr1:82735507-82745524:82745556-82747083:+	PB.142.4,PB.142.5	PB.142.4,PB.142.5,PB.142.2
SE	chr1	PB.142	PB.142;SE:chr1:82735507-82741818:82741976-82747083:+	PB.142.3	PB.142.3,PB.142.2
SE	chr1	PB.142	PB.142;SE:chr1:82727336-82728067:82728238-82729216:+	PB.142.2,PB.142.4,PB.142.5	PB.142.2,PB.142.4,PB.142.5,PB.142.1,PB.142.3
SE	chr1	PB.354	PB.354;SE:chr1:182124975-182128684:182128752-182131336:+	PB.354.2	PB.354.2,PB.354.1,PB.354.3,PB.354.4
SE	chr1	PB.57	PB.57;SE:chr1:37890584-37892943:37893023-37893939:+	PB.57.2	PB.57.2,PB.57.1
SE	chr1	PB.262	PB.262;SE:chr1:152768933-152771364:152771540-152774260:+	PB.262.2,PB.262.4	PB.262.2,PB.262.4,PB.262.3
SE	chr1	PB.282	PB.282;SE:chr1:161036852-161037124:161037164-161037288:+	PB.282.1	PB.282.1,PB.282.2
SE	chr2	PB.3066	PB.3066;SE:chr2:26597337-26604029:26604153-26604507:-	PB.3066.2	PB.3066.2,PB.3066.1
SE	chr2	PB.3056	PB.3056;SE:chr2:25626676-25626967:25627002-25627278:-	PB.3056.3	PB.3056.3,PB.3056.2
SE	chr2	PB.3015	PB.3015;SE:chr2:10056161-10056770:10056806-10058996:-	PB.3015.1,PB.3015.2	PB.3015.1,PB.3015.2,PB.3015.3
SE	chr2	PB.3064	PB.3064;SE:chr2:26387671-26388492:26388560-26389149:-	PB.3064.2	PB.3064.2,PB.3064.3
SE	chr2	PB.3390	PB.3390;SE:chr2:157099503-157101321:157101443-157101721:-	PB.3390.1	PB.3390.1,PB.3390.2
SE	chr2	PB.3092	PB.3092;SE:chr2:30800816-30800914:30801001-30803550:-	PB.3092.1,PB.3092.2,PB.3092.7,PB.3092.9,PB.3092.10	PB.3092.1,PB.3092.2,PB.3092.7,PB.3092.9,PB.3092.10,PB.3092.3
SE	chr2	PB.3104	PB.3104;SE:chr2:32279131-32280227:32280510-32280709:-	PB.3104.4	PB.3104.4,PB.3104.2,PB.3104.1,PB.3104.3
SE	chr2	PB.3104	PB.3104;SE:chr2:32280803-32281686:32281810-32287597:-	PB.3104.2,PB.3104.3,PB.3104.4	PB.3104.2,PB.3104.3,PB.3104.4,PB.3104.1
SE	chr2	PB.3351	PB.3351;SE:chr2:151542865-151544013:151544140-151557386:+	PB.3351.3	PB.3351.3,PB.3351.1,PB.3351.2
SE	chr2	PB.3344	PB.3344;SE:chr2:148672835-148674464:148674598-148675282:+	PB.3344.2	PB.3344.2,PB.3344.1
SE	chr2	PB.3415	PB.3415;SE:chr2:164613873-164614572:164614782-164614891:+	PB.3415.3	PB.3415.3,PB.3415.1,PB.3415.2
SE	chr2	PB.3392	PB.3392;SE:chr2:157321872-157323223:157323270-157325711:+	PB.3392.2	PB.3392.2,PB.3392.1
SE	chr2	PB.3392	PB.3392;SE:chr2:157294228-157295254:157295388-157297382:+	PB.3392.1	PB.3392.1,PB.3392.2
SE	chr3	PB.3569	PB.3569;SE:chr3:65951554-65955130:65955276-65956853:-	PB.3569.3	PB.3569.3,PB.3569.1,PB.3569.2
SE	chr3	PB.3492	PB.3492;SE:chr3:8935040-8936439:8936480-8944611:-	PB.3492.2	PB.3492.2,PB.3492.1,PB.3492.3,PB.3492.4
SE	chr3	PB.3633	PB.3633;SE:chr3:90238396-90238483:90238551-90238645:-	PB.3633.2	PB.3633.2,PB.3633.1
SE	chr3	PB.3658	PB.3658;SE:chr3:95220463-95228084:95228259-95229052:-	PB.3658.2	PB.3658.2,PB.3658.3
SE	chr3	PB.3528	PB.3528;SE:chr3:35897875-35909192:35909279-35916220:-	PB.3528.2	PB.3528.2,PB.3528.1,PB.3528.8
SE	chr3	PB.3528	PB.3528;SE:chr3:35897560-35897793:35897875-35916220:-	PB.3528.1,PB.3528.8	PB.3528.1,PB.3528.8,PB.3528.7
SE	chr3	PB.3789	PB.3789;SE:chr3:152186983-152193377:152193618-152209835:-	PB.3789.2	PB.3789.2,PB.3789.4
SE	chr3	PB.3598	PB.3598;SE:chr3:88282984-88286001:88286069-88287098:-	PB.3598.1	PB.3598.1,PB.3598.2
SE	chr3	PB.3800	PB.3800;SE:chr3:158022950-158023243:158023359-158026725:-	PB.3800.3	PB.3800.3,PB.3800.1
SE	chr3	PB.3629	PB.3629;SE:chr3:90090079-90091013:90091091-90099528:+	PB.3629.1,PB.3629.4	PB.3629.1,PB.3629.4,PB.3629.2,PB.3629.3
SE	chr4	PB.4089	PB.4089;SE:chr4:132326045-132328469:132328566-132329353:-	PB.4089.1	PB.4089.1,PB.4089.2
SE	chr4	PB.3869	PB.3869;SE:chr4:41505654-41507099:41507328-41507521:-	PB.3869.1	PB.3869.1,PB.3869.2
SE	chr4	PB.4207	PB.4207;SE:chr4:155082754-155083109:155083317-155086205:-	PB.4207.2	PB.4207.2,PB.4207.1,PB.4207.3
SE	chr4	PB.4120	PB.4120;SE:chr4:134900760-134903650:134903742-134905344:-	PB.4120.1,PB.4120.2	PB.4120.1,PB.4120.2,PB.4120.3
SE	chr4	PB.4010	PB.4010;SE:chr4:117170139-117171063:117171122-117171717:-	PB.4010.1	PB.4010.1,PB.4010.2
SE	chr4	PB.3835	PB.3835;SE:chr4:25214787-25241886:25241950-25242708:-	PB.3835.2	PB.3835.2,PB.3835.1
SE	chr4	PB.4079	PB.4079;SE:chr4:130338584-130349265:130349322-130354136:-	PB.4079.2	PB.4079.2,PB.4079.1
SE	chr4	PB.4053	PB.4053;SE:chr4:126186588-126194317:126194404-126202570:-	PB.4053.2	PB.4053.2,PB.4053.1
SE	chr4	PB.3934	PB.3934;SE:chr4:62292698-62295887:62296076-62296975:+	PB.3934.1,PB.3934.2	PB.3934.1,PB.3934.2,PB.3934.3
SE	chr4	PB.4078	PB.4078;SE:chr4:130107650-130113603:130113654-130121168:+	PB.4078.2	PB.4078.2,PB.4078.1
SE	chr4	PB.4074	PB.4074;SE:chr4:129601134-129601407:129601625-129602195:+	PB.4074.3	PB.4074.3,PB.4074.1
SE	chr5	PB.4513	PB.4513;SE:chr5:134622086-134624441:134624500-134625366:-	PB.4513.1	PB.4513.1,PB.4513.3
SE	chr5	PB.4300	PB.4300;SE:chr5:33646069-33649743:33649847-33651963:-	PB.4300.1,PB.4300.3	PB.4300.1,PB.4300.3,PB.4300.4
SE	chr5	PB.4324	PB.4324;SE:chr5:43995114-44000777:44000845-44001270:-	PB.4324.1	PB.4324.1,PB.4324.6
SE	chr5	PB.4324	PB.4324;SE:chr5:43995114-44001270:44001293-44001786:-	PB.4324.6	PB.4324.6,PB.4324.3
SE	chr5	PB.4376	PB.4376;SE:chr5:92058070-92063337:92063435-92064325:-	PB.4376.3	PB.4376.3,PB.4376.1
SE	chr5	PB.4486	PB.4486;SE:chr5:124836291-124836480:124836566-124838943:-	PB.4486.4	PB.4486.4,PB.4486.1,PB.4486.3
SE	chr5	PB.4238	PB.4238;SE:chr5:15472230-15472974:15473154-15473785:-	PB.4238.1	PB.4238.1,PB.4238.2
SE	chr5	PB.4470	PB.4470;SE:chr5:123037360-123037676:123037860-123039257:-	PB.4470.1,PB.4470.2,PB.4470.3	PB.4470.1,PB.4470.2,PB.4470.3,PB.4470.4
SE	chr5	PB.4512	PB.4512;SE:chr5:134605962-134606046:134606081-134606361:-	PB.4512.1	PB.4512.1,PB.4512.2
SE	chr5	PB.4350	PB.4350;SE:chr5:73306753-73310274:73310426-73313443:+	PB.4350.1	PB.4350.1,PB.4350.2
SE	chr5	PB.4438	PB.4438;SE:chr5:115327499-115328347:115328704-115330498:+	PB.4438.2	PB.4438.2,PB.4438.1
SE	chr5	PB.4271	PB.4271;SE:chr5:29206804-29224117:29224284-29225043:+	PB.4271.3	PB.4271.3,PB.4271.2
SE	chr5	PB.4224	PB.4224;SE:chr5:3951734-3954397:3954450-3954792:+	PB.4224.2	PB.4224.2,PB.4224.1
SE	chr5	PB.4352	PB.4352;SE:chr5:73659334-73666852:73666947-73668522:+	PB.4352.1,PB.4352.2,PB.4352.3	PB.4352.1,PB.4352.2,PB.4352.3,PB.4352.4
SE	chr5	PB.4253	PB.4253;SE:chr5:23434783-23446526:23446598-23450152:+	PB.4253.1	PB.4253.1,PB.4253.2
SE	chr6	PB.4913	PB.4913;SE:chr6:143874150-143907387:143907533-143941351:-	PB.4913.2	PB.4913.2,PB.4913.1
SE	chr6	PB.4684	PB.4684;SE:chr6:51464211-51464428:51464547-51465179:-	PB.4684.5	PB.4684.5,PB.4684.1,PB.4684.3,PB.4684.4
SE	chr6	PB.4895	PB.4895;SE:chr6:135244399-135253273:135253332-135254133:-	PB.4895.3	PB.4895.3,PB.4895.4
SE	chr6	PB.4776	PB.4776;SE:chr6:88281705-88297577:88298236-88355483:-	PB.4776.1	PB.4776.1,PB.4776.2
SE	chr6	PB.4672	PB.4672;SE:chr6:48838365-48840361:48840453-48840996:-	PB.4672.4	PB.4672.4,PB.4672.2
SE	chr6	PB.4918	PB.4918;SE:chr6:146590036-146592634:146592747-146595176:+	PB.4918.3	PB.4918.3,PB.4918.2
SE	chr6	PB.4704	PB.4704;SE:chr6:65596197-65597356:65597454-65599813:+	PB.4704.2	PB.4704.2,PB.4704.1
SE	chr6	PB.4922	PB.4922;SE:chr6:147535791-147537376:147537480-147562635:+	PB.4922.1,PB.4922.3,PB.4922.2	PB.4922.1,PB.4922.3,PB.4922.2,PB.4922.4
SE	chr6	PB.4922	PB.4922;SE:chr6:147531546-147532283:147532505-147533276:+	PB.4922.2	PB.4922.2,PB.4922.4,PB.4922.3
SE	chr6	PB.4799	PB.4799;SE:chr6:103711246-103714445:103714606-103715268:+	PB.4799.2,PB.4799.4	PB.4799.2,PB.4799.4,PB.4799.1,PB.4799.3
SE	chr7	PB.4978	PB.4978;SE:chr7:19697103-19697479:19697647-19698188:-	PB.4978.2	PB.4978.2,PB.4978.4
SE	chr7	PB.5259	PB.5259;SE:chr7:111075712-111076280:111076393-111076696:-	PB.5259.2,PB.5259.8	PB.5259.2,PB.5259.8,PB.5259.7
SE	chr7	PB.5106	PB.5106;SE:chr7:45238572-45238660:45238734-45238960:-	PB.5106.3	PB.5106.3,PB.5106.2
SE	chr7	PB.5059	PB.5059;SE:chr7:33626579-33652804:33652915-33653204:-	PB.5059.2	PB.5059.2,PB.5059.1
SE	chr7	PB.5311	PB.5311;SE:chr7:126974510-126974679:126974712-126974940:-	PB.5311.2,PB.5311.3	PB.5311.2,PB.5311.3,PB.5311.6
SE	chr7	PB.5311	PB.5311;SE:chr7:126974510-126974609:126974712-126974940:-	PB.5311.1,PB.5311.5	PB.5311.1,PB.5311.5,PB.5311.6
SE	chr7	PB.5105	PB.5105;SE:chr7:45210471-45211401:45211570-45211756:-	PB.5105.2	PB.5105.2,PB.5105.3
SE	chr7	PB.4997	PB.4997;SE:chr7:25464880-25465468:25465520-25466317:-	PB.4997.1	PB.4997.1,PB.4997.3,PB.4997.2
SE	chr7	PB.5086	PB.5086;SE:chr7:44490970-44491163:44491249-44491955:-	PB.5086.1	PB.5086.1,PB.5086.2
SE	chr7	PB.5035	PB.5035;SE:chr7:29259452-29260057:29260129-29260371:-	PB.5035.2	PB.5035.2,PB.5035.1,PB.5035.5
SE	chr7	PB.5035	PB.5035;SE:chr7:29260430-29263595:29263765-29281512:-	PB.5035.5	PB.5035.5,PB.5035.1,PB.5035.2
SE	chr7	PB.5309	PB.5309;SE:chr7:126797776-126797974:126798126-126799045:-	PB.5309.5	PB.5309.5,PB.5309.2
SE	chr7	PB.5237	PB.5237;SE:chr7:102230188-102231266:102231425-102236094:+	PB.5237.3,PB.5237.5	PB.5237.3,PB.5237.5,PB.5237.6
SE	chr7	PB.5378	PB.5378;SE:chr7:141455473-141456568:141456649-141457273:+	PB.5378.2	PB.5378.2,PB.5378.1
SE	chr7	PB.5074	PB.5074;SE:chr7:43437683-43437775:43437909-43438039:+	PB.5074.1	PB.5074.1,PB.5074.2
SE	chr7	PB.5042	PB.5042;SE:chr7:30414650-30415008:30415074-30415632:+	PB.5042.2	PB.5042.2,PB.5042.1
SE	chr7	PB.5396	PB.5396;SE:chr7:143881276-143883924:143884008-143891660:+	PB.5396.1	PB.5396.1,PB.5396.3,PB.5396.4
SE	chr7	PB.5396	PB.5396;SE:chr7:143869295-143870208:143870389-143871733:+	PB.5396.5	PB.5396.5,PB.5396.2,PB.5396.3,PB.5396.1,PB.5396.4
SE	chr7	PB.5232	PB.5232;SE:chr7:101722833-101751234:101751331-101763581:+	PB.5232.2,PB.5232.3	PB.5232.2,PB.5232.3,PB.5232.1
SE	chr7	PB.5232	PB.5232;SE:chr7:101706586-101711411:101711500-101722705:+	PB.5232.2	PB.5232.2,PB.5232.1,PB.5232.3
SE	chr7	PB.5304	PB.5304;SE:chr7:126649477-126656057:126656152-126661052:+	PB.5304.2	PB.5304.2,PB.5304.1
SE	chr7	PB.5143	PB.5143;SE:chr7:66069526-66070119:66070198-66070590:+	PB.5143.1	PB.5143.1,PB.5143.2
SE	chr7	PB.5187	PB.5187;SE:chr7:88281532-88286894:88286978-88297083:+	PB.5187.2	PB.5187.2,PB.5187.3
SE	chr7	PB.4989	PB.4989;SE:chr7:24777339-24778126:24778485-24780870:+	PB.4989.1	PB.4989.1,PB.4989.2
SE	chr7	PB.4989	PB.4989;SE:chr7:24777339-24778126:24778261-24780870:+	PB.4989.3	PB.4989.3,PB.4989.2
SE	chr8	PB.5433	PB.5433;SE:chr8:13177142-13178806:13178947-13179323:-	PB.5433.2	PB.5433.2,PB.5433.1
SE	chr8	PB.5557	PB.5557;SE:chr8:71367369-71367644:71367693-71367770:+	PB.5557.1,PB.5557.2	PB.5557.1,PB.5557.2,PB.5557.3
SE	chr8	PB.5495	PB.5495;SE:chr8:39071516-39096925:39097014-39126529:+	PB.5495.3,PB.5495.2	PB.5495.3,PB.5495.2,PB.5495.1
SE	chr8	PB.5648	PB.5648;SE:chr8:104261569-104262168:104262281-104263271:+	PB.5648.2	PB.5648.2,PB.5648.1
SE	chr8	PB.5444	PB.5444;SE:chr8:18981169-18989275:18989374-18998240:+	PB.5444.3	PB.5444.3,PB.5444.2
SE	chr8	PB.5523	PB.5523;SE:chr8:60655666-60656071:60656230-60656460:+	PB.5523.1	PB.5523.1,PB.5523.2
SE	chr8	PB.5722	PB.5722;SE:chr8:123213237-123217896:123217996-123221818:+	PB.5722.1	PB.5722.1,PB.5722.2
SE	chr9	PB.5950	PB.5950;SE:chr9:90102386-90103655:90103768-90107235:-	PB.5950.4	PB.5950.4,PB.5950.2,PB.5950.3,PB.5950.6,PB.5950.7
SE	chr9	PB.5748	PB.5748;SE:chr9:13810862-13812633:13812710-13813410:-	PB.5748.1	PB.5748.1,PB.5748.2
SE	chr9	PB.6049	PB.6049;SE:chr9:121852609-121856450:121856585-121857512:-	PB.6049.4	PB.6049.4,PB.6049.1,PB.6049.2
SE	chr9	PB.6017	PB.6017;SE:chr9:109833295-109835318:109835414-109839608:+	PB.6017.1,PB.6017.3	PB.6017.1,PB.6017.3,PB.6017.2
SE	chr9	PB.5978	PB.5978;SE:chr9:106500041-106500498:106500602-106501797:+	PB.5978.2	PB.5978.2,PB.5978.1
SE	chr9	PB.5911	PB.5911;SE:chr9:69453739-69464460:69464524-69467291:+	PB.5911.1	PB.5911.1,PB.5911.2
SE	chr9	PB.6016	PB.6016;SE:chr9:109820696-109824509:109824551-109826372:+	PB.6016.1,PB.6016.4	PB.6016.1,PB.6016.4,PB.6016.2,PB.6016.3
SE	chr9	PB.6016	PB.6016;SE:chr9:109820696-109821641:109821776-109824509:+	PB.6016.5	PB.6016.5,PB.6016.1,PB.6016.4
SE	chr9	PB.6010	PB.6010;SE:chr9:108796572-108796655:108796783-108797207:+	PB.6010.3	PB.6010.3,PB.6010.2
SE	chr9	PB.6010	PB.6010;SE:chr9:108796396-108796541:108796572-108797207:+	PB.6010.2	PB.6010.2,PB.6010.6
SE	chr10	PB.516	PB.516;SE:chr10:79585454-79585904:79585975-79586231:-	PB.516.1	PB.516.1,PB.516.2
SE	chr10	PB.658	PB.658;SE:chr10:128699675-128699976:128700119-128701343:-	PB.658.2	PB.658.2,PB.658.1
SE	chr10	PB.441	PB.441;SE:chr10:41740961-41741838:41742048-41743042:-	PB.441.2	PB.441.2,PB.441.1
SE	chr10	PB.496	PB.496;SE:chr10:75815258-75815614:75815744-75817199:-	PB.496.1	PB.496.1,PB.496.2
SE	chr10	PB.653	PB.653;SE:chr10:128491033-128491720:128491764-128492059:-	PB.653.3	PB.653.3,PB.653.1
SE	chr10	PB.506	PB.506;SE:chr10:77614051-77615927:77616034-77616148:+	PB.506.3	PB.506.3,PB.506.1,PB.506.2
SE	chr10	PB.644	PB.644;SE:chr10:127323830-127324345:127324459-127325119:+	PB.644.1	PB.644.1,PB.644.2
SE	chr11	PB.975	PB.975;SE:chr11:84854167-84854255:84854380-84858440:-	PB.975.1	PB.975.1,PB.975.4
SE	chr11	PB.1104	PB.1104;SE:chr11:106380939-106381317:106381424-106382430:-	PB.1104.2	PB.1104.2,PB.1104.1
SE	chr11	PB.868	PB.868;SE:chr11:69897492-69897611:69897754-69898103:-	PB.868.6	PB.868.6,PB.868.2,PB.868.4
SE	chr11	PB.868	PB.868;SE:chr11:69898410-69898847:69899092-69899199:-	PB.868.2,PB.868.4,PB.868.6	PB.868.2,PB.868.4,PB.868.6,PB.868.5
SE	chr11	PB.868	PB.868;SE:chr11:69897492-69897619:69897754-69898103:-	PB.868.5	PB.868.5,PB.868.2,PB.868.4
SE	chr11	PB.939	PB.939;SE:chr11:78536576-78538510:78538738-78538834:+	PB.939.1,PB.939.2	PB.939.1,PB.939.2,PB.939.3
SE	chr11	PB.770	PB.770;SE:chr11:50379964-50381459:50381597-50382537:+	PB.770.1	PB.770.1,PB.770.2
SE	chr11	PB.1073	PB.1073;SE:chr11:101571977-101572462:101572572-101572808:+	PB.1073.2	PB.1073.2,PB.1073.1
SE	chr11	PB.723	PB.723;SE:chr11:28915780-28916850:28916969-28921403:+	PB.723.1	PB.723.1,PB.723.2
SE	chr11	PB.1042	PB.1042;SE:chr11:98553984-98554551:98554769-98555487:+	PB.1042.1	PB.1042.1,PB.1042.2
SE	chr12	PB.1258	PB.1258;SE:chr12:52600078-52601050:52601189-52601990:-	PB.1258.1	PB.1258.1,PB.1258.2
SE	chr12	PB.1381	PB.1381;SE:chr12:103691851-103691940:103692016-103693394:-	PB.1381.5	PB.1381.5,PB.1381.3
SE	chr12	PB.1394	PB.1394;SE:chr12:110672240-110682315:110682434-110682571:-	PB.1394.3	PB.1394.3,PB.1394.1,PB.1394.4
SE	chr12	PB.1379	PB.1379;SE:chr12:103675465-103675905:103676025-103676699:-	PB.1379.1	PB.1379.1,PB.1379.3
SE	chr12	PB.1379	PB.1379;SE:chr12:103672704-103674843:103675465-103676699:-	PB.1379.3	PB.1379.3,PB.1379.5
SE	chr12	PB.1338	PB.1338;SE:chr12:84773677-84773793:84773908-84774543:+	PB.1338.1	PB.1338.1,PB.1338.3
SE	chr12	PB.1221	PB.1221;SE:chr12:17691046-17767214:17767299-17786147:+	PB.1221.2	PB.1221.2,PB.1221.1
SE	chr12	PB.1298	PB.1298;SE:chr12:70949771-70952950:70953029-70954619:+	PB.1298.2,PB.1298.1,PB.1298.3	PB.1298.2,PB.1298.1,PB.1298.3,PB.1298.4
SE	chr12	PB.1209	PB.1209;SE:chr12:10381490-10386890:10386983-10389804:+	PB.1209.3	PB.1209.3,PB.1209.2,PB.1209.4,PB.1209.5,PB.1209.1
SE	chr12	PB.1209	PB.1209;SE:chr12:10375586-10377158:10377287-10380799:+	PB.1209.2,PB.1209.3,PB.1209.5,PB.1209.1	PB.1209.2,PB.1209.3,PB.1209.5,PB.1209.1,PB.1209.4
SE	chr12	PB.1209	PB.1209;SE:chr12:10371743-10372073:10372246-10372832:+	PB.1209.2,PB.1209.4,PB.1209.1	PB.1209.2,PB.1209.4,PB.1209.1,PB.1209.3,PB.1209.5
SE	chr12	PB.1368	PB.1368;SE:chr12:101084499-101086188:101086352-101088042:+	PB.1368.1	PB.1368.1,PB.1368.2
SE	chr12	PB.1294	PB.1294;SE:chr12:69725018-69725442:69725554-69737951:+	PB.1294.2	PB.1294.2,PB.1294.1
SE	chr13	PB.1612	PB.1612;SE:chr13:111440816-111447896:111447955-111448933:-	PB.1612.2	PB.1612.2,PB.1612.1
SE	chr13	PB.1534	PB.1534;SE:chr13:58264199-58273634:58273821-58274074:-	PB.1534.5	PB.1534.5,PB.1534.2,PB.1534.4,PB.1534.6
SE	chr13	PB.1463	PB.1463;SE:chr13:25018593-25018904:25018973-25020082:-	PB.1463.2	PB.1463.2,PB.1463.1
SE	chr13	PB.1422	PB.1422;SE:chr13:4191310-4192295:4192435-4194034:+	PB.1422.1	PB.1422.1,PB.1422.2
SE	chr14	PB.1821	PB.1821;SE:chr14:77826470-77827455:77827575-77840168:-	PB.1821.2	PB.1821.2,PB.1821.1
SE	chr14	PB.1723	PB.1723;SE:chr14:52084391-52098015:52098040-52103889:-	PB.1723.1	PB.1723.1,PB.1723.2
SE	chr14	PB.1818	PB.1818;SE:chr14:75584235-75590836:75590985-75591915:-	PB.1818.1	PB.1818.1,PB.1818.2
SE	chr14	PB.1773	PB.1773;SE:chr14:63011867-63015838:63015929-63017778:+	PB.1773.1	PB.1773.1,PB.1773.2,PB.1773.3
SE	chr15	PB.2093	PB.2093;SE:chr15:103428384-103430177:103430257-103430356:-	PB.2093.2	PB.2093.2,PB.2093.1
SE	chr15	PB.2063	PB.2063;SE:chr15:99250014-99250463:99250582-99251862:-	PB.2063.1	PB.2063.1,PB.2063.2
SE	chr15	PB.1952	PB.1952;SE:chr15:76071317-76071466:76071656-76071740:-	PB.1952.2,PB.1952.3	PB.1952.2,PB.1952.3,PB.1952.1
SE	chr15	PB.1952	PB.1952;SE:chr15:76072568-76074607:76074657-76075542:-	PB.1952.3	PB.1952.3,PB.1952.1,PB.1952.2
SE	chr15	PB.2018	PB.2018;SE:chr15:83358950-83363820:83363928-83365029:-	PB.2018.1,PB.2018.4	PB.2018.1,PB.2018.4,PB.2018.3,PB.2018.5
SE	chr15	PB.2009	PB.2009;SE:chr15:82350371-82350979:82351094-82354081:-	PB.2009.1	PB.2009.1,PB.2009.2
SE	chr15	PB.1989	PB.1989;SE:chr15:79765021-79765787:79765853-79774359:-	PB.1989.1	PB.1989.1,PB.1989.2
SE	chr15	PB.1950	PB.1950;SE:chr15:75896919-75900691:75900762-75901132:-	PB.1950.2	PB.1950.2,PB.1950.3
SE	chr15	PB.2088	PB.2088;SE:chr15:102484240-102485948:102486040-102487088:+	PB.2088.3	PB.2088.3,PB.2088.1,PB.2088.2
SE	chr15	PB.2087	PB.2087;SE:chr15:102459255-102459464:102459581-102460108:+	PB.2087.3	PB.2087.3,PB.2087.1
SE	chr15	PB.2064	PB.2064;SE:chr15:99393040-99400061:99400207-99401580:+	PB.2064.1	PB.2064.1,PB.2064.4,PB.2064.3,PB.2064.2
SE	chr15	PB.2053	PB.2053;SE:chr15:98412025-98412677:98412709-98413433:+	PB.2053.2	PB.2053.2,PB.2053.1,PB.2053.3,PB.2053.4,PB.2053.5
SE	chr16	PB.2216	PB.2216;SE:chr16:45142212-45142499:45142542-45143621:-	PB.2216.1	PB.2216.1,PB.2216.2
SE	chr16	PB.2151	PB.2151;SE:chr16:18411957-18424304:18424360-18426356:-	PB.2151.3	PB.2151.3,PB.2151.2,PB.2151.5
SE	chr16	PB.2248	PB.2248;SE:chr16:69860611-69861634:69861749-69863587:-	PB.2248.1	PB.2248.1,PB.2248.2
SE	chr16	PB.2269	PB.2269;SE:chr16:87362603-87366139:87366280-87367465:+	PB.2269.1,PB.2269.3	PB.2269.1,PB.2269.3,PB.2269.2
SE	chr16	PB.2273	PB.2273;SE:chr16:90222876-90224356:90224425-90225145:+	PB.2273.1	PB.2273.1,PB.2273.3
SE	chr16	PB.2225	PB.2225;SE:chr16:49906812-49908726:49908735-49910869:+	PB.2225.4	PB.2225.4,PB.2225.1,PB.2225.2,PB.2225.3
SE	chr16	PB.2225	PB.2225;SE:chr16:49868112-49869018:49869080-49884165:+	PB.2225.3,PB.2225.4	PB.2225.3,PB.2225.4,PB.2225.1,PB.2225.2
SE	chr16	PB.2140	PB.2140;SE:chr16:17277891-17281769:17281981-17282815:+	PB.2140.2	PB.2140.2,PB.2140.3
SE	chr16	PB.2172	PB.2172;SE:chr16:27406777-27407021:27407066-27409324:+	PB.2172.2	PB.2172.2,PB.2172.1
SE	chr16	PB.2172	PB.2172;SE:chr16:27435677-27436368:27436412-27436498:+	PB.2172.1	PB.2172.1,PB.2172.2
SE	chr17	PB.2580	PB.2580;SE:chr17:65582753-65587053:65587166-65592291:-	PB.2580.2	PB.2580.2,PB.2580.1
SE	chr17	PB.2580	PB.2580;SE:chr17:65582753-65587044:65587166-65592291:-	PB.2580.4	PB.2580.4,PB.2580.1
SE	chr17	PB.2433	PB.2433;SE:chr17:33669176-33670081:33670133-33677274:-	PB.2433.2	PB.2433.2,PB.2433.1
SE	chr17	PB.2581	PB.2581;SE:chr17:65639700-65640151:65640369-65641977:-	PB.2581.1	PB.2581.1,PB.2581.2
SE	chr17	PB.2503	PB.2503;SE:chr17:40308973-40310972:40311166-40313005:-	PB.2503.8	PB.2503.8,PB.2503.2,PB.2503.6,PB.2503.10,PB.2503.11
SE	chr17	PB.2584	PB.2584;SE:chr17:66037639-66042533:66042601-66049786:-	PB.2584.1	PB.2584.1,PB.2584.2
SE	chr17	PB.2607	PB.2607;SE:chr17:80204387-80204622:80205081-80205262:-	PB.2607.6	PB.2607.6,PB.2607.1,PB.2607.5
SE	chr17	PB.2607	PB.2607;SE:chr17:80201602-80202169:80202204-80202691:-	PB.2607.1,PB.2607.3,PB.2607.2,PB.2607.4,PB.2607.6	PB.2607.1,PB.2607.3,PB.2607.2,PB.2607.4,PB.2607.6,PB.2607.5
SE	chr17	PB.2324	PB.2324;SE:chr17:13717633-13727549:13727551-13727922:-	PB.2324.3	PB.2324.3,PB.2324.2
SE	chr17	PB.2437	PB.2437;SE:chr17:33824680-33825601:33825650-33829667:+	PB.2437.1	PB.2437.1,PB.2437.2
SE	chr17	PB.2453	PB.2453;SE:chr17:34265033-34267336:34267617-34267923:+	PB.2453.1,PB.2453.3	PB.2453.1,PB.2453.3,PB.2453.2
SE	chr17	PB.2422	PB.2422;SE:chr17:31521692-31527310:31528401-31531110:+	PB.2422.2	PB.2422.2,PB.2422.1
SE	chr17	PB.2323	PB.2323;SE:chr17:13069772-13070846:13070944-13073475:+	PB.2323.1,PB.2323.3	PB.2323.1,PB.2323.3,PB.2323.2
SE	chr17	PB.2410	PB.2410;SE:chr17:29326362-29326848:29327633-29327838:+	PB.2410.1	PB.2410.1,PB.2410.2
SE	chr17	PB.2481	PB.2481;SE:chr17:35263186-35263379:35263648-35263839:+	PB.2481.1,PB.2481.2	PB.2481.1,PB.2481.2,PB.2481.3
SE	chr17	PB.2506	PB.2506;SE:chr17:43568786-43585235:43585303-43588564:+	PB.2506.2	PB.2506.2,PB.2506.1
SE	chr18	PB.2752	PB.2752;SE:chr18:64478770-64483334:64483457-64488901:-	PB.2752.1,PB.2752.2	PB.2752.1,PB.2752.2,PB.2752.3
SE	chr18	PB.2679	PB.2679;SE:chr18:34567154-34569798:34569898-34571456:-	PB.2679.1	PB.2679.1,PB.2679.3
SE	chr18	PB.2749	PB.2749;SE:chr18:62650923-62651748:62651779-62653417:+	PB.2749.2,PB.2749.3,PB.2749.6,PB.2749.7,PB.2749.9,PB.2749.5,PB.2749.11	PB.2749.2,PB.2749.3,PB.2749.6,PB.2749.7,PB.2749.9,PB.2749.5,PB.2749.11,PB.2749.8,PB.2749.10
SE	chr18	PB.2737	PB.2737;SE:chr18:57594135-57667235:57667367-57730715:+	PB.2737.1	PB.2737.1,PB.2737.2
SE	chr18	PB.2743	PB.2743;SE:chr18:60810074-60810328:60810418-60811859:+	PB.2743.1,PB.2743.5,PB.2743.8,PB.2743.12	PB.2743.1,PB.2743.5,PB.2743.8,PB.2743.12,PB.2743.7
SE	chr18	PB.2743	PB.2743;SE:chr18:60810418-60811294:60811485-60811859:+	PB.2743.2	PB.2743.2,PB.2743.1,PB.2743.5,PB.2743.8,PB.2743.12
SE	chr18	PB.2654	PB.2654;SE:chr18:21010792-21015656:21015727-21017819:+	PB.2654.3	PB.2654.3,PB.2654.1,PB.2654.2
SE	chr18	PB.2654	PB.2654;SE:chr18:21020999-21024409:21024516-21026086:+	PB.2654.1	PB.2654.1,PB.2654.2,PB.2654.3
SE	chr18	PB.2705	PB.2705;SE:chr18:38300590-38301656:38301807-38307865:+	PB.2705.1	PB.2705.1,PB.2705.2
SE	chr18	PB.2661	PB.2661;SE:chr18:24470980-24471062:24471084-24472950:+	PB.2661.1	PB.2661.1,PB.2661.2
SE	chr19	PB.2901	PB.2901;SE:chr19:11277742-11277961:11278097-11279250:-	PB.2901.1	PB.2901.1,PB.2901.2
SE	chr19	PB.2822	PB.2822;SE:chr19:5365158-5365818:5365956-5366568:-	PB.2822.1	PB.2822.1,PB.2822.2
SE	chr19	PB.2898	PB.2898;SE:chr19:11112459-11116124:11116216-11116407:-	PB.2898.1	PB.2898.1,PB.2898.2,PB.2898.3
SE	chr19	PB.2987	PB.2987;SE:chr19:53025383-53032009:53032097-53038514:-	PB.2987.1	PB.2987.1,PB.2987.2
SE	chr19	PB.2815	PB.2815;SE:chr19:4757669-4760013:4760282-4761977:+	PB.2815.2,PB.2815.4,PB.2815.3	PB.2815.2,PB.2815.4,PB.2815.3,PB.2815.1
SE	chr19	PB.2815	PB.2815;SE:chr19:4762647-4764350:4764571-4765344:+	PB.2815.3	PB.2815.3,PB.2815.1,PB.2815.4
SE	chr19	PB.2845	PB.2845;SE:chr19:6096042-6097654:6097720-6097854:+	PB.2845.3	PB.2845.3,PB.2845.2
SE	chrX	PB.6236	PB.6236;SE:chrX:155214134-155215121:155215230-155215601:-	PB.6236.2	PB.6236.2,PB.6236.1,PB.6236.5
SE	chrX	PB.6217	PB.6217;SE:chrX:136734501-136735546:136735622-136739805:-	PB.6217.1	PB.6217.1,PB.6217.2
SE	chrX	PB.6143	PB.6143;SE:chrX:73782103-73782298:73782309-73782675:-	PB.6143.1	PB.6143.1,PB.6143.2
SE	chrX	PB.6134	PB.6134;SE:chrX:62222610-62225216:62225305-62254639:+	PB.6134.2	PB.6134.2,PB.6134.1
SE	chrX	PB.6234	PB.6234;SE:chrX:153725841-153728862:153728939-153741040:+	PB.6234.1	PB.6234.1,PB.6234.2
A5	chr1	PB.279	PB.279;A5:chr1:160208595-160212457:160208595-160212492:-	PB.279.4	PB.279.4,PB.279.1
A5	chr1	PB.313	PB.313;A5:chr1:171059726-171065413:171059726-171065709:-	PB.313.3	PB.313.3,PB.313.1
A5	chr1	PB.2	PB.2;A5:chr1:4845105-4846784:4845065-4846784:+	PB.2.5	PB.2.5,PB.2.6
A5	chr1	PB.247	PB.247;A5:chr1:143739442-143741648:143739310-143741648:+	PB.247.1	PB.247.1,PB.247.2
A5	chr1	PB.55	PB.55;A5:chr1:37430493-37431293:37430282-37431293:+	PB.55.1	PB.55.1,PB.55.2
A5	chr1	PB.262	PB.262;A5:chr1:152766867-152768861:152766866-152768861:+	PB.262.2,PB.262.3	PB.262.2,PB.262.3,PB.262.4
A5	chr1	PB.191	PB.191;A5:chr1:107511584-107515464:107511478-107515464:+	PB.191.1	PB.191.1,PB.191.2
A5	chr1	PB.282	PB.282;A5:chr1:161036244-161036549:161036231-161036549:+	PB.282.1	PB.282.1,PB.282.2
A5	chr2	PB.3482	PB.3482;A5:chr2:181697663-181697875:181697663-181698399:-	PB.3482.1	PB.3482.1,PB.3482.2
A5	chr2	PB.3272	PB.3272;A5:chr2:120609023-120609274:120609023-120609332:-	PB.3272.3	PB.3272.3,PB.3272.4
A5	chr2	PB.3272	PB.3272;A5:chr2:120609023-120609281:120609023-120609332:-	PB.3272.1	PB.3272.1,PB.3272.4
A5	chr2	PB.3272	PB.3272;A5:chr2:120609023-120609274:120609023-120609281:-	PB.3272.3	PB.3272.3,PB.3272.1
A5	chr2	PB.3006	PB.3006;A5:chr2:3412011-3418920:3412011-3418971:-	PB.3006.3	PB.3006.3,PB.3006.1
A5	chr2	PB.3416	PB.3416;A5:chr2:164638615-164638726:164638615-164638765:-	PB.3416.1	PB.3416.1,PB.3416.4
A5	chr2	PB.3149	PB.3149;A5:chr2:53190100-53191023:53190100-53191149:-	PB.3149.2	PB.3149.2,PB.3149.1,PB.3149.3
A5	chr2	PB.3424	PB.3424;A5:chr2:164856997-164857545:164856997-164857584:-	PB.3424.3	PB.3424.3,PB.3424.4
A5	chr2	PB.3092	PB.3092;A5:chr2:30796283-30796401:30796283-30796546:-	PB.3092.3,PB.3092.1,PB.3092.2,PB.3092.6,PB.3092.9,PB.3092.10	PB.3092.3,PB.3092.1,PB.3092.2,PB.3092.6,PB.3092.9,PB.3092.10,PB.3092.7
A5	chr2	PB.3092	PB.3092;A5:chr2:30797980-30800708:30797980-30800724:-	PB.3092.10	PB.3092.10,PB.3092.3,PB.3092.2,PB.3092.6
A5	chr2	PB.3092	PB.3092;A5:chr2:30795805-30796109:30795805-30796145:-	PB.3092.2,PB.3092.9	PB.3092.2,PB.3092.9,PB.3092.3,PB.3092.1,PB.3092.7,PB.3092.6,PB.3092.10
A5	chr2	PB.3048	PB.3048;A5:chr2:25466831-25467287:25466831-25467320:-	PB.3048.1,PB.3048.6,PB.3048.7,PB.3048.10	PB.3048.1,PB.3048.6,PB.3048.7,PB.3048.10,PB.3048.8,PB.3048.9
A5	chr2	PB.3048	PB.3048;A5:chr2:25469734-25470228:25469734-25470250:-	PB.3048.9	PB.3048.9,PB.3048.10
A5	chr2	PB.3452	PB.3452;A5:chr2:173572622-173577990:173572622-173578036:-	PB.3452.2	PB.3452.2,PB.3452.1
A5	chr2	PB.3104	PB.3104;A5:chr2:32287645-32287886:32287645-32288031:-	PB.3104.2,PB.3104.1	PB.3104.2,PB.3104.1,PB.3104.3
A5	chr2	PB.3399	PB.3399;A5:chr2:158502766-158505792:158502735-158505792:+	PB.3399.1	PB.3399.1,PB.3399.2
A5	chr2	PB.3399	PB.3399;A5:chr2:158502869-158505792:158502766-158505792:+	PB.3399.3	PB.3399.3,PB.3399.1
A5	chr2	PB.3399	PB.3399;A5:chr2:158502869-158505792:158502735-158505792:+	PB.3399.3	PB.3399.3,PB.3399.2
A5	chr2	PB.3010	PB.3010;A5:chr2:4925708-4927350:4925707-4927350:+	PB.3010.1	PB.3010.1,PB.3010.2
A5	chr2	PB.3345	PB.3345;A5:chr2:148751154-148754607:148750998-148754607:+	PB.3345.3	PB.3345.3,PB.3345.2
A5	chr2	PB.3404	PB.3404;A5:chr2:163658659-163703486:163658492-163703486:+	PB.3404.2	PB.3404.2,PB.3404.1
A5	chr2	PB.3267	PB.3267;A5:chr2:119596511-119599588:119596342-119599588:+	PB.3267.1	PB.3267.1,PB.3267.2
A5	chr2	PB.3174	PB.3174;A5:chr2:70509565-70509656:70509544-70509656:+	PB.3174.1	PB.3174.1,PB.3174.2
A5	chr2	PB.3355	PB.3355;A5:chr2:152311581-152311710:152311504-152311710:+	PB.3355.2	PB.3355.2,PB.3355.1
A5	chr2	PB.3355	PB.3355;A5:chr2:152310527-152311317:152310457-152311317:+	PB.3355.1,PB.3355.2	PB.3355.1,PB.3355.2,PB.3355.3
A5	chr2	PB.3355	PB.3355;A5:chr2:152311509-152311710:152311504-152311710:+	PB.3355.3	PB.3355.3,PB.3355.1
A5	chr2	PB.3355	PB.3355;A5:chr2:152311581-152311710:152311509-152311710:+	PB.3355.2	PB.3355.2,PB.3355.3
A5	chr2	PB.3213	PB.3213;A5:chr2:90847385-90849371:90847363-90849371:+	PB.3213.1,PB.3213.3	PB.3213.1,PB.3213.3,PB.3213.2
A5	chr2	PB.3082	PB.3082;A5:chr2:29893569-29901077:29893512-29901077:+	PB.3082.2,PB.3082.4	PB.3082.2,PB.3082.4,PB.3082.1,PB.3082.3,PB.3082.5,PB.3082.6
A5	chr2	PB.3041	PB.3041;A5:chr2:25219124-25220134:25218856-25220134:+	PB.3041.2	PB.3041.2,PB.3041.1
A5	chr2	PB.3005	PB.3005;A5:chr2:3340617-3340698:3340581-3340698:+	PB.3005.1	PB.3005.1,PB.3005.2
A5	chr3	PB.3501	PB.3501;A5:chr3:15802603-15832130:15802603-15832148:-	PB.3501.1	PB.3501.1,PB.3501.2
A5	chr3	PB.3717	PB.3717;A5:chr3:108044428-108044637:108044428-108044810:-	PB.3717.2	PB.3717.2,PB.3717.1
A5	chr3	PB.3666	PB.3666;A5:chr3:95737057-95737633:95737057-95737634:-	PB.3666.3,PB.3666.2	PB.3666.3,PB.3666.2,PB.3666.1
A5	chr3	PB.3504	PB.3504;A5:chr3:19187548-19200026:19187386-19200026:+	PB.3504.2	PB.3504.2,PB.3504.1
A5	chr3	PB.3591	PB.3591;A5:chr3:87919828-87921817:87919705-87921817:+	PB.3591.2	PB.3591.2,PB.3591.1
A5	chr3	PB.3677	PB.3677;A5:chr3:96832719-96850228:96832518-96850228:+	PB.3677.1	PB.3677.1,PB.3677.2
A5	chr4	PB.3940	PB.3940;A5:chr4:62512967-62513210:62512967-62513367:-	PB.3940.3	PB.3940.3,PB.3940.10
A5	chr4	PB.3940	PB.3940;A5:chr4:62512967-62513210:62512967-62513446:-	PB.3940.3	PB.3940.3,PB.3940.6
A5	chr4	PB.3940	PB.3940;A5:chr4:62514260-62519795:62514260-62519860:-	PB.3940.8	PB.3940.8,PB.3940.1
A5	chr4	PB.3940	PB.3940;A5:chr4:62512967-62513367:62512967-62513446:-	PB.3940.10	PB.3940.10,PB.3940.6
A5	chr4	PB.3847	PB.3847;A5:chr4:34728908-34730064:34728908-34730107:-	PB.3847.3	PB.3847.3,PB.3847.2
A5	chr4	PB.3847	PB.3847;A5:chr4:34728908-34730060:34728908-34730064:-	PB.3847.1	PB.3847.1,PB.3847.3
A5	chr4	PB.3847	PB.3847;A5:chr4:34728908-34730060:34728908-34730107:-	PB.3847.1	PB.3847.1,PB.3847.2
A5	chr4	PB.4010	PB.4010;A5:chr4:117178246-117178342:117178246-117178401:-	PB.4010.2	PB.4010.2,PB.4010.1
A5	chr4	PB.4140	PB.4140;A5:chr4:136892563-136892794:136892563-136892844:-	PB.4140.1	PB.4140.1,PB.4140.3,PB.4140.2
A5	chr4	PB.3807	PB.3807;A5:chr4:3939131-3939379:3938962-3939379:+	PB.3807.2	PB.3807.2,PB.3807.1
A5	chr4	PB.4074	PB.4074;A5:chr4:129601243-129602195:129601134-129602195:+	PB.4074.2	PB.4074.2,PB.4074.1
A5	chr4	PB.4189	PB.4189;A5:chr4:150236889-150239473:150236871-150239473:+	PB.4189.2	PB.4189.2,PB.4189.1
A5	chr4	PB.4114	PB.4114;A5:chr4:134109658-134112515:134109640-134112515:+	PB.4114.1	PB.4114.1,PB.4114.2
A5	chr4	PB.3886	PB.3886;A5:chr4:43562959-43563050:43562762-43563050:+	PB.3886.2	PB.3886.2,PB.3886.1
A5	chr4	PB.4165	PB.4165;A5:chr4:141614683-141614958:141614612-141614958:+	PB.4165.1,PB.4165.2,PB.4165.4	PB.4165.1,PB.4165.2,PB.4165.4,PB.4165.3
A5	chr5	PB.4560	PB.4560;A5:chr5:143906755-143909581:143906755-143909701:-	PB.4560.1	PB.4560.1,PB.4560.2
A5	chr5	PB.4516	PB.4516;A5:chr5:134992991-134996559:134992991-134996569:-	PB.4516.4,PB.4516.5,PB.4516.8	PB.4516.4,PB.4516.5,PB.4516.8,PB.4516.7
A5	chr5	PB.4238	PB.4238;A5:chr5:15473928-15475148:15473928-15475149:-	PB.4238.1	PB.4238.1,PB.4238.2
A5	chr5	PB.4470	PB.4470;A5:chr5:123035988-123037237:123035988-123037282:-	PB.4470.1	PB.4470.1,PB.4470.2
A5	chr5	PB.4400	PB.4400;A5:chr5:103655056-103655586:103655056-103655604:-	PB.4400.2	PB.4400.2,PB.4400.1
A5	chr5	PB.4319	PB.4319;A5:chr5:38220789-38224627:38220635-38224627:+	PB.4319.4,PB.4319.3	PB.4319.4,PB.4319.3,PB.4319.1,PB.4319.2
A5	chr5	PB.4303	PB.4303;A5:chr5:33983639-33983757:33983564-33983757:+	PB.4303.2	PB.4303.2,PB.4303.1
A5	chr5	PB.4289	PB.4289;A5:chr5:31196079-31196177:31196041-31196177:+	PB.4289.2	PB.4289.2,PB.4289.1
A5	chr5	PB.4271	PB.4271;A5:chr5:29196112-29196580:29196084-29196580:+	PB.4271.2,PB.4271.3	PB.4271.2,PB.4271.3,PB.4271.1
A5	chr5	PB.4352	PB.4352;A5:chr5:73677058-73678992:73677022-73678992:+	PB.4352.1	PB.4352.1,PB.4352.2,PB.4352.4,PB.4352.3
A5	chr5	PB.4352	PB.4352;A5:chr5:73675389-73676939:73675339-73676939:+	PB.4352.2	PB.4352.2,PB.4352.1,PB.4352.4,PB.4352.3
A5	chr5	PB.4285	PB.4285;A5:chr5:31074993-31075089:31074938-31075089:+	PB.4285.3	PB.4285.3,PB.4285.4
A5	chr6	PB.4767	PB.4767;A5:chr6:87845557-87845656:87845557-87845677:-	PB.4767.1,PB.4767.4	PB.4767.1,PB.4767.4,PB.4767.2
A5	chr6	PB.4883	PB.4883;A5:chr6:129323058-129325608:129323058-129325624:-	PB.4883.1	PB.4883.1,PB.4883.2
A5	chr6	PB.4727	PB.4727;A5:chr6:72361539-72362276:72361539-72362317:-	PB.4727.5,PB.4727.9	PB.4727.5,PB.4727.9,PB.4727.6
A5	chr6	PB.4727	PB.4727;A5:chr6:72361539-72362276:72361539-72362521:-	PB.4727.5,PB.4727.9	PB.4727.5,PB.4727.9,PB.4727.8
A5	chr6	PB.4727	PB.4727;A5:chr6:72361539-72362317:72361539-72362521:-	PB.4727.6	PB.4727.6,PB.4727.8
A5	chr6	PB.4727	PB.4727;A5:chr6:72361539-72362241:72361539-72362276:-	PB.4727.4	PB.4727.4,PB.4727.5,PB.4727.9
A5	chr6	PB.4727	PB.4727;A5:chr6:72361539-72362241:72361539-72362521:-	PB.4727.4	PB.4727.4,PB.4727.8
A5	chr6	PB.4727	PB.4727;A5:chr6:72361539-72362241:72361539-72362317:-	PB.4727.4	PB.4727.4,PB.4727.6
A5	chr6	PB.4677	PB.4677;A5:chr6:49107464-49108926:49107464-49108975:-	PB.4677.2	PB.4677.2,PB.4677.1
A5	chr6	PB.4667	PB.4667;A5:chr6:48572290-48572594:48572290-48572740:-	PB.4667.1	PB.4667.1,PB.4667.2
A5	chr6	PB.4649	PB.4649;A5:chr6:39410216-39419467:39410216-39419840:-	PB.4649.2	PB.4649.2,PB.4649.1,PB.4649.5,PB.4649.6
A5	chr6	PB.4651	PB.4651;A5:chr6:39802544-39805371:39802544-39805487:-	PB.4651.1	PB.4651.1,PB.4651.2
A5	chr6	PB.4869	PB.4869;A5:chr6:125192433-125192516:125192208-125192516:+	PB.4869.2	PB.4869.2,PB.4869.1
A5	chr6	PB.4816	PB.4816;A5:chr6:113442797-113447258:113442629-113447258:+	PB.4816.2	PB.4816.2,PB.4816.1
A5	chr6	PB.4631	PB.4631;A5:chr6:32051487-32058483:32051412-32058483:+	PB.4631.1	PB.4631.1,PB.4631.4
A5	chr6	PB.4631	PB.4631;A5:chr6:32051730-32058483:32051487-32058483:+	PB.4631.3,PB.4631.2	PB.4631.3,PB.4631.2,PB.4631.1
A5	chr6	PB.4631	PB.4631;A5:chr6:32051730-32058483:32051412-32058483:+	PB.4631.3,PB.4631.2	PB.4631.3,PB.4631.2,PB.4631.4
A5	chr6	PB.4892	PB.4892;A5:chr6:134398844-134423611:134398791-134423611:+	PB.4892.1	PB.4892.1,PB.4892.2
A5	chr7	PB.4939	PB.4939;A5:chr7:4751975-4752061:4751975-4752108:-	PB.4939.1,PB.4939.2	PB.4939.1,PB.4939.2,PB.4939.3
A5	chr7	PB.5235	PB.5235;A5:chr7:101920774-101933750:101920774-101933764:-	PB.5235.3,PB.5235.5	PB.5235.3,PB.5235.5,PB.5235.1
A5	chr7	PB.4948	PB.4948;A5:chr7:13034042-13034502:13034042-13034635:-	PB.4948.2	PB.4948.2,PB.4948.1
A5	chr7	PB.5372	PB.5372;A5:chr7:141166787-141168574:141166787-141168676:-	PB.5372.3	PB.5372.3,PB.5372.2
A5	chr7	PB.5003	PB.5003;A5:chr7:27160407-27164620:27160407-27164983:-	PB.5003.3	PB.5003.3,PB.5003.5
A5	chr7	PB.5311	PB.5311;A5:chr7:126974510-126974609:126974510-126974679:-	PB.5311.1,PB.5311.5	PB.5311.1,PB.5311.5,PB.5311.2,PB.5311.3
A5	chr7	PB.5311	PB.5311;A5:chr7:126975391-126975514:126975391-126975826:-	PB.5311.2,PB.5311.1	PB.5311.2,PB.5311.1,PB.5311.6
A5	chr7	PB.4984	PB.4984;A5:chr7:24433446-24435323:24433446-24435467:-	PB.4984.2	PB.4984.2,PB.4984.3
A5	chr7	PB.5103	PB.5103;A5:chr7:45127568-45128542:45127568-45128700:-	PB.5103.2	PB.5103.2,PB.5103.3
A5	chr7	PB.5237	PB.5237;A5:chr7:102236554-102237122:102236542-102237122:+	PB.5237.1,PB.5237.5,PB.5237.6,PB.5237.7	PB.5237.1,PB.5237.5,PB.5237.6,PB.5237.7,PB.5237.2,PB.5237.3,PB.5237.4
A5	chr7	PB.5114	PB.5114;A5:chr7:45718580-45719253:45718139-45719253:+	PB.5114.2	PB.5114.2,PB.5114.1
A5	chr7	PB.5104	PB.5104;A5:chr7:45154540-45156306:45154420-45156306:+	PB.5104.2	PB.5104.2,PB.5104.1
A5	chr7	PB.5232	PB.5232;A5:chr7:101786414-101786646:101786406-101786646:+	PB.5232.2,PB.5232.3,PB.5232.4	PB.5232.2,PB.5232.3,PB.5232.4,PB.5232.1,PB.5232.5
A5	chr7	PB.5087	PB.5087;A5:chr7:44500496-44500968:44500438-44500968:+	PB.5087.3	PB.5087.3,PB.5087.1,PB.5087.4,PB.5087.5
A5	chr7	PB.5087	PB.5087;A5:chr7:44497064-44497503:44497033-44497503:+	PB.5087.3,PB.5087.5	PB.5087.3,PB.5087.5,PB.5087.1,PB.5087.4
A5	chr7	PB.5095	PB.5095;A5:chr7:44957753-44957856:44957721-44957856:+	PB.5095.3	PB.5095.3,PB.5095.1,PB.5095.2
A5	chr7	PB.5144	PB.5144;A5:chr7:66079818-66080332:66079789-66080332:+	PB.5144.3	PB.5144.3,PB.5144.1,PB.5144.2
A5	chr7	PB.4989	PB.4989;A5:chr7:24778485-24780870:24778261-24780870:+	PB.4989.1	PB.4989.1,PB.4989.3
A5	chr8	PB.5468	PB.5468;A5:chr8:23181847-23182658:23181847-23182663:-	PB.5468.11	PB.5468.11,PB.5468.1,PB.5468.6
A5	chr8	PB.5729	PB.5729;A5:chr8:125736230-125737323:125736226-125737323:+	PB.5729.2,PB.5729.3	PB.5729.2,PB.5729.3,PB.5729.1
A5	chr8	PB.5589	PB.5589;A5:chr8:83424204-83424571:83424198-83424571:+	PB.5589.2,PB.5589.7	PB.5589.2,PB.5589.7,PB.5589.3,PB.5589.5
A5	chr8	PB.5589	PB.5589;A5:chr8:83395608-83397002:83395592-83397002:+	PB.5589.5	PB.5589.5,PB.5589.1,PB.5589.3,PB.5589.4
A5	chr8	PB.5589	PB.5589;A5:chr8:83390100-83395443:83389977-83395443:+	PB.5589.1,PB.5589.3	PB.5589.1,PB.5589.3,PB.5589.4
A5	chr8	PB.5444	PB.5444;A5:chr8:18981347-18998240:18981169-18998240:+	PB.5444.1	PB.5444.1,PB.5444.2
A5	chr8	PB.5424	PB.5424;A5:chr8:11497740-11502622:11497626-11502622:+	PB.5424.2	PB.5424.2,PB.5424.1
A5	chr8	PB.5491	PB.5491;A5:chr8:33732634-33735734:33732515-33735734:+	PB.5491.3	PB.5491.3,PB.5491.4
A5	chr8	PB.5722	PB.5722;A5:chr8:123213314-123221818:123213237-123221818:+	PB.5722.3	PB.5722.3,PB.5722.2
A5	chr9	PB.5777	PB.5777;A5:chr9:22113943-22116937:22113943-22117110:-	PB.5777.1	PB.5777.1,PB.5777.2
A5	chr9	PB.5777	PB.5777;A5:chr9:22113943-22116655:22113943-22116937:-	PB.5777.4	PB.5777.4,PB.5777.1
A5	chr9	PB.5778	PB.5778;A5:chr9:22130129-22131501:22130129-22131590:-	PB.5778.1	PB.5778.1,PB.5778.2
A5	chr9	PB.5748	PB.5748;A5:chr9:13821683-13826530:13821683-13826542:-	PB.5748.3	PB.5748.3,PB.5748.1
A5	chr9	PB.5805	PB.5805;A5:chr9:37612018-37613260:37612018-37613556:-	PB.5805.1	PB.5805.1,PB.5805.2
A5	chr9	PB.5740	PB.5740;A5:chr9:5299546-5299803:5299320-5299803:+	PB.5740.2	PB.5740.2,PB.5740.1
A5	chr9	PB.5911	PB.5911;A5:chr9:69454161-69464460:69453739-69464460:+	PB.5911.3	PB.5911.3,PB.5911.1
A5	chr10	PB.567	PB.567;A5:chr10:85099488-85102144:85099488-85102296:-	PB.567.2	PB.567.2,PB.567.1,PB.567.5
A5	chr10	PB.625	PB.625;A5:chr10:117280805-117282107:117280805-117282173:-	PB.625.3,PB.625.2,PB.625.7,PB.625.8	PB.625.3,PB.625.2,PB.625.7,PB.625.8,PB.625.6
A5	chr10	PB.389	PB.389;A5:chr10:7630976-7638009:7630976-7638056:-	PB.389.3	PB.389.3,PB.389.1,PB.389.2,PB.389.4
A5	chr10	PB.534	PB.534;A5:chr10:80292617-80292775:80292483-80292775:+	PB.534.2	PB.534.2,PB.534.1
A5	chr10	PB.622	PB.622;A5:chr10:116418596-116420959:116418440-116420959:+	PB.622.2	PB.622.2,PB.622.1
A5	chr10	PB.528	PB.528;A5:chr10:80054300-80054514:80054170-80054514:+	PB.528.4	PB.528.4,PB.528.3
A5	chr10	PB.558	PB.558;A5:chr10:81384626-81385719:81384578-81385719:+	PB.558.2	PB.558.2,PB.558.1
A5	chr11	PB.954	PB.954;A5:chr11:82762251-82764022:82762251-82764091:-	PB.954.2	PB.954.2,PB.954.1,PB.954.4
A5	chr11	PB.1139	PB.1139;A5:chr11:115503174-115513687:115503174-115513698:-	PB.1139.7	PB.1139.7,PB.1139.8
A5	chr11	PB.1139	PB.1139;A5:chr11:115503174-115513687:115503174-115514027:-	PB.1139.7	PB.1139.7,PB.1139.2,PB.1139.5
A5	chr11	PB.1099	PB.1099;A5:chr11:106173781-106187101:106173781-106187125:-	PB.1099.1	PB.1099.1,PB.1099.2
A5	chr11	PB.767	PB.767;A5:chr11:50200947-50202399:50200947-50202513:-	PB.767.1	PB.767.1,PB.767.2
A5	chr11	PB.975	PB.975;A5:chr11:84840435-84841415:84840435-84841421:-	PB.975.4	PB.975.4,PB.975.1
A5	chr11	PB.853	PB.853;A5:chr11:68922554-68922819:68922554-68922841:-	PB.853.3	PB.853.3,PB.853.1
A5	chr11	PB.771	PB.771;A5:chr11:51254664-51262633:51254664-51262777:-	PB.771.2	PB.771.2,PB.771.1
A5	chr11	PB.1160	PB.1160;A5:chr11:118341673-118342313:118341673-118342481:-	PB.1160.7	PB.1160.7,PB.1160.6
A5	chr11	PB.784	PB.784;A5:chr11:53429150-53430129:53429150-53430536:-	PB.784.1	PB.784.1,PB.784.3,PB.784.2
A5	chr11	PB.821	PB.821;A5:chr11:59947096-59947824:59947096-59948002:-	PB.821.1	PB.821.1,PB.821.2
A5	chr11	PB.868	PB.868;A5:chr11:69897492-69897611:69897492-69897619:-	PB.868.6	PB.868.6,PB.868.5
A5	chr11	PB.852	PB.852;A5:chr11:68901812-68902270:68901624-68902270:+	PB.852.2	PB.852.2,PB.852.1
A5	chr11	PB.691	PB.691;A5:chr11:6417141-6418101:6416404-6418101:+	PB.691.2	PB.691.2,PB.691.3
A5	chr11	PB.665	PB.665;A5:chr11:3332249-3333209:3332228-3333209:+	PB.665.2	PB.665.2,PB.665.1
A5	chr11	PB.674	PB.674;A5:chr11:4704721-4722358:4704713-4722358:+	PB.674.2	PB.674.2,PB.674.1
A5	chr11	PB.792	PB.792;A5:chr11:54910094-54910345:54909925-54910345:+	PB.792.3	PB.792.3,PB.792.5
A5	chr12	PB.1288	PB.1288;A5:chr12:69183165-69183665:69183165-69183983:-	PB.1288.1	PB.1288.1,PB.1288.2
A5	chr12	PB.1379	PB.1379;A5:chr12:103676025-103676672:103676025-103676699:-	PB.1379.2	PB.1379.2,PB.1379.1
A5	chr12	PB.1323	PB.1323;A5:chr12:80945798-80946576:80945672-80946576:+	PB.1323.3,PB.1323.5	PB.1323.3,PB.1323.5,PB.1323.1,PB.1323.2,PB.1323.4,PB.1323.6
A5	chr12	PB.1297	PB.1297;A5:chr12:70464470-70465978:70464466-70465978:+	PB.1297.2	PB.1297.2,PB.1297.1
A5	chr12	PB.1389	PB.1389;A5:chr12:109543849-109544027:109543805-109544027:+	PB.1389.1	PB.1389.1,PB.1389.2
A5	chr12	PB.1209	PB.1209;A5:chr12:10375241-10375419:10375193-10375419:+	PB.1209.3,PB.1209.4,PB.1209.5,PB.1209.1	PB.1209.3,PB.1209.4,PB.1209.5,PB.1209.1,PB.1209.2
A5	chr12	PB.1401	PB.1401;A5:chr12:111539152-111539408:111538947-111539408:+	PB.1401.6	PB.1401.6,PB.1401.4,PB.1401.5
A5	chr12	PB.1413	PB.1413;A5:chr12:113075001-113075244:113074859-113075244:+	PB.1413.1	PB.1413.1,PB.1413.3
A5	chr13	PB.1506	PB.1506;A5:chr13:50577551-50578100:50577551-50578118:-	PB.1506.1	PB.1506.1,PB.1506.2
A5	chr13	PB.1475	PB.1475;A5:chr13:33996351-34002466:33996351-34002670:-	PB.1475.1	PB.1475.1,PB.1475.3
A5	chr13	PB.1431	PB.1431;A5:chr13:12452778-12453258:12452778-12453285:-	PB.1431.2	PB.1431.2,PB.1431.3
A5	chr13	PB.1567	PB.1567;A5:chr13:74732177-74734013:74732177-74734058:-	PB.1567.3	PB.1567.3,PB.1567.2
A5	chr13	PB.1494	PB.1494;A5:chr13:43797728-43799602:43797663-43799602:+	PB.1494.2,PB.1494.1	PB.1494.2,PB.1494.1,PB.1494.4
A5	chr13	PB.1598	PB.1598;A5:chr13:100651828-100654191:100651786-100654191:+	PB.1598.2	PB.1598.2,PB.1598.3
A5	chr13	PB.1598	PB.1598;A5:chr13:100651786-100654191:100651717-100654191:+	PB.1598.3	PB.1598.3,PB.1598.4
A5	chr13	PB.1598	PB.1598;A5:chr13:100651828-100654191:100651717-100654191:+	PB.1598.2	PB.1598.2,PB.1598.4
A5	chr14	PB.1701	PB.1701;A5:chr14:46814987-46815597:46814987-46815599:-	PB.1701.2,PB.1701.3	PB.1701.2,PB.1701.3,PB.1701.1
A5	chr14	PB.1697	PB.1697;A5:chr14:45378486-45380933:45378486-45380937:-	PB.1697.1	PB.1697.1,PB.1697.2
A5	chr14	PB.1655	PB.1655;A5:chr14:20392153-20393178:20392153-20393481:-	PB.1655.2	PB.1655.2,PB.1655.1
A5	chr14	PB.1782	PB.1782;A5:chr14:65635167-65638551:65635164-65638551:+	PB.1782.1	PB.1782.1,PB.1782.2
A5	chr14	PB.1759	PB.1759;A5:chr14:57798774-57801494:57798764-57801494:+	PB.1759.4	PB.1759.4,PB.1759.3
A5	chr15	PB.1952	PB.1952;A5:chr15:76077702-76080804:76077702-76080850:-	PB.1952.1	PB.1952.1,PB.1952.2
A5	chr15	PB.2035	PB.2035;A5:chr15:88890895-88891184:88890895-88891399:-	PB.2035.2	PB.2035.2,PB.2035.1
A5	chr15	PB.1859	PB.1859;A5:chr15:5116926-5117287:5116684-5117287:+	PB.1859.2	PB.1859.2,PB.1859.1
A5	chr15	PB.2036	PB.2036;A5:chr15:89355943-89360356:89355926-89360356:+	PB.2036.1	PB.2036.1,PB.2036.2
A5	chr15	PB.2051	PB.2051;A5:chr15:97964503-97964840:97964335-97964840:+	PB.2051.2	PB.2051.2,PB.2051.1
A5	chr16	PB.2291	PB.2291;A5:chr16:93920037-93929309:93920037-93929369:-	PB.2291.1	PB.2291.1,PB.2291.2
A5	chr16	PB.2260	PB.2260;A5:chr16:78576054-78576424:78576054-78576459:-	PB.2260.1	PB.2260.1,PB.2260.2
A5	chr17	PB.2580	PB.2580;A5:chr17:65582753-65587044:65582753-65587053:-	PB.2580.4	PB.2580.4,PB.2580.2
A5	chr17	PB.2536	PB.2536;A5:chr17:49112849-49113173:49112849-49113317:-	PB.2536.1	PB.2536.1,PB.2536.2
A5	chr17	PB.2396	PB.2396;A5:chr17:28078058-28079922:28078058-28080159:-	PB.2396.4	PB.2396.4,PB.2396.1
A5	chr17	PB.2503	PB.2503;A5:chr17:40307779-40308857:40307779-40308920:-	PB.2503.6,PB.2503.8,PB.2503.10,PB.2503.11	PB.2503.6,PB.2503.8,PB.2503.10,PB.2503.11,PB.2503.2
A5	chr17	PB.2383	PB.2383;A5:chr17:26507204-26507573:26507204-26507574:-	PB.2383.6	PB.2383.6,PB.2383.1,PB.2383.4
A5	chr17	PB.2607	PB.2607;A5:chr17:80202744-80204131:80202744-80204155:-	PB.2607.1,PB.2607.5,PB.2607.3,PB.2607.6	PB.2607.1,PB.2607.5,PB.2607.3,PB.2607.6,PB.2607.4
A5	chr17	PB.2474	PB.2474;A5:chr17:35120527-35121122:35120527-35121311:-	PB.2474.2	PB.2474.2,PB.2474.3
A5	chr17	PB.2344	PB.2344;A5:chr17:23827573-23828644:23827573-23828747:-	PB.2344.4	PB.2344.4,PB.2344.3
A5	chr17	PB.2504	PB.2504;A5:chr17:40790664-40791859:40790664-40791877:-	PB.2504.2,PB.2504.3	PB.2504.2,PB.2504.3,PB.2504.7,PB.2504.11,PB.2504.12
A5	chr17	PB.2522	PB.2522;A5:chr17:46681162-46681617:46681133-46681617:+	PB.2522.1	PB.2522.1,PB.2522.2,PB.2522.3
A5	chr17	PB.2522	PB.2522;A5:chr17:46681272-46681617:46681205-46681617:+	PB.2522.5	PB.2522.5,PB.2522.4
A5	chr17	PB.2522	PB.2522;A5:chr17:46681205-46681617:46681162-46681617:+	PB.2522.4	PB.2522.4,PB.2522.1
A5	chr17	PB.2468	PB.2468;A5:chr17:34982367-34982620:34982234-34982620:+	PB.2468.1	PB.2468.1,PB.2468.2
A5	chr17	PB.2462	PB.2462;A5:chr17:34850588-34850911:34850462-34850911:+	PB.2462.2	PB.2462.2,PB.2462.1,PB.2462.3
A5	chr17	PB.2462	PB.2462;A5:chr17:34850674-34850911:34850462-34850911:+	PB.2462.4	PB.2462.4,PB.2462.1,PB.2462.3
A5	chr17	PB.2462	PB.2462;A5:chr17:34850674-34850911:34850588-34850911:+	PB.2462.4	PB.2462.4,PB.2462.2
A5	chr17	PB.2604	PB.2604;A5:chr17:78916693-78918357:78916525-78918357:+	PB.2604.2	PB.2604.2,PB.2604.1
A5	chr17	PB.2461	PB.2461;A5:chr17:34837241-34837393:34837216-34837393:+	PB.2461.2	PB.2461.2,PB.2461.1
A5	chr17	PB.2499	PB.2499;A5:chr17:36959086-36964357:36958702-36964357:+	PB.2499.2	PB.2499.2,PB.2499.1
A5	chr17	PB.2310	PB.2310;A5:chr17:7343567-7344938:7343566-7344938:+	PB.2310.2	PB.2310.2,PB.2310.1,PB.2310.3,PB.2310.4
A5	chr17	PB.2310	PB.2310;A5:chr17:7325604-7325833:7325516-7325833:+	PB.2310.2	PB.2310.2,PB.2310.1,PB.2310.3
A5	chr17	PB.2323	PB.2323;A5:chr17:13062440-13062850:13062439-13062850:+	PB.2323.2,PB.2323.3	PB.2323.2,PB.2323.3,PB.2323.1
A5	chr17	PB.2323	PB.2323;A5:chr17:13063065-13066214:13063044-13066214:+	PB.2323.2,PB.2323.1	PB.2323.2,PB.2323.1,PB.2323.3
A5	chr17	PB.2362	PB.2362;A5:chr17:24850755-24852731:24850668-24852731:+	PB.2362.2	PB.2362.2,PB.2362.1
A5	chr17	PB.2362	PB.2362;A5:chr17:24851083-24852731:24850755-24852731:+	PB.2362.3	PB.2362.3,PB.2362.2
A5	chr17	PB.2481	PB.2481;A5:chr17:35266068-35266187:35266059-35266187:+	PB.2481.8	PB.2481.8,PB.2481.1,PB.2481.2,PB.2481.3
A5	chr18	PB.2768	PB.2768;A5:chr18:70472617-70473202:70472568-70473202:+	PB.2768.3,PB.2768.4,PB.2768.5	PB.2768.3,PB.2768.4,PB.2768.5,PB.2768.1,PB.2768.2
A5	chr18	PB.2749	PB.2749;A5:chr18:62650558-62650850:62650515-62650850:+	PB.2749.6	PB.2749.6,PB.2749.2,PB.2749.4,PB.2749.3,PB.2749.8,PB.2749.7,PB.2749.10,PB.2749.9,PB.2749.5
A5	chr18	PB.2648	PB.2648;A5:chr18:12754467-12755064:12754463-12755064:+	PB.2648.1	PB.2648.1,PB.2648.2
A5	chr18	PB.2648	PB.2648;A5:chr18:12751828-12753861:12751004-12753861:+	PB.2648.1	PB.2648.1,PB.2648.2
A5	chr18	PB.2745	PB.2745;A5:chr18:61580487-61582036:61580451-61582036:+	PB.2745.3	PB.2745.3,PB.2745.2
A5	chr18	PB.2776	PB.2776;A5:chr18:75006014-75008651:75005983-75008651:+	PB.2776.2	PB.2776.2,PB.2776.3
A5	chr18	PB.2776	PB.2776;A5:chr18:75006114-75008651:75005900-75008651:+	PB.2776.4	PB.2776.4,PB.2776.1
A5	chr18	PB.2776	PB.2776;A5:chr18:75006014-75008651:75005900-75008651:+	PB.2776.2	PB.2776.2,PB.2776.1
A5	chr18	PB.2776	PB.2776;A5:chr18:75006114-75008651:75005983-75008651:+	PB.2776.4	PB.2776.4,PB.2776.3
A5	chr18	PB.2776	PB.2776;A5:chr18:75006114-75008651:75006014-75008651:+	PB.2776.4	PB.2776.4,PB.2776.2
A5	chr18	PB.2776	PB.2776;A5:chr18:75005983-75008651:75005900-75008651:+	PB.2776.3	PB.2776.3,PB.2776.1
A5	chr19	PB.2801	PB.2801;A5:chr19:3911746-3912467:3911746-3912710:-	PB.2801.2	PB.2801.2,PB.2801.1
A5	chr19	PB.2899	PB.2899;A5:chr19:11193043-11196469:11193043-11196545:-	PB.2899.2	PB.2899.2,PB.2899.1
A5	chr19	PB.2844	PB.2844;A5:chr19:6084461-6084795:6084461-6084864:-	PB.2844.1	PB.2844.1,PB.2844.2
A5	chr19	PB.2882	PB.2882;A5:chr19:9113208-9114184:9113208-9114224:-	PB.2882.1,PB.2882.3	PB.2882.1,PB.2882.3,PB.2882.5
A5	chrX	PB.6179	PB.6179;A5:chrX:96269612-96290490:96269612-96290753:-	PB.6179.1	PB.6179.1,PB.6179.2
A5	chrX	PB.6139	PB.6139;A5:chrX:71556190-71558053:71556008-71558053:+	PB.6139.1	PB.6139.1,PB.6139.2
A5	chrY	PB.6273	PB.6273;A5:chrY:85889926-85891047:85889926-85891159:-	PB.6273.1	PB.6273.1,PB.6273.2
A3	chr1	PB.375	PB.375;A3:chr1:191177474-191183093:191177340-191183093:-	PB.375.1	PB.375.1,PB.375.3
A3	chr1	PB.115	PB.115;A3:chr1:71597747-71598374:71597387-71598374:-	PB.115.17	PB.115.17,PB.115.6
A3	chr1	PB.115	PB.115;A3:chr1:71597672-71598374:71597387-71598374:-	PB.115.13	PB.115.13,PB.115.6
A3	chr1	PB.115	PB.115;A3:chr1:71597747-71598374:71597672-71598374:-	PB.115.17	PB.115.17,PB.115.13
A3	chr1	PB.53	PB.53;A3:chr1:37165847-37173835:37165847-37173839:+	PB.53.1	PB.53.1,PB.53.2
A3	chr1	PB.2	PB.2;A3:chr1:4886831-4889457:4886831-4889460:+	PB.2.3,PB.2.6	PB.2.3,PB.2.6,PB.2.5
A3	chr1	PB.142	PB.142;A3:chr1:82731282-82735416:82731282-82735419:+	PB.142.4,PB.142.3	PB.142.4,PB.142.3,PB.142.1,PB.142.2,PB.142.5
A3	chr1	PB.46	PB.46;A3:chr1:34498628-34499228:34498628-34499325:+	PB.46.1	PB.46.1,PB.46.2
A3	chr1	PB.165	PB.165;A3:chr1:89016372-89016519:89016372-89016544:+	PB.165.2	PB.165.2,PB.165.1
A3	chr2	PB.3141	PB.3141;A3:chr2:50292953-50296252:50292898-50296252:-	PB.3141.1	PB.3141.1,PB.3141.2
A3	chr2	PB.3453	PB.3453;A3:chr2:173596527-173597040:173596399-173597040:-	PB.3453.1	PB.3453.1,PB.3453.2
A3	chr2	PB.3316	PB.3316;A3:chr2:132572257-132578068:132572254-132578068:-	PB.3316.1	PB.3316.1,PB.3316.2
A3	chr2	PB.3408	PB.3408;A3:chr2:164215582-164221587:164215550-164221587:-	PB.3408.2	PB.3408.2,PB.3408.3
A3	chr2	PB.3092	PB.3092;A3:chr2:30798028-30800724:30797980-30800724:-	PB.3092.1,PB.3092.7,PB.3092.9	PB.3092.1,PB.3092.7,PB.3092.9,PB.3092.3,PB.3092.2,PB.3092.6
A3	chr2	PB.3048	PB.3048;A3:chr2:25468925-25468988:25468909-25468988:-	PB.3048.1	PB.3048.1,PB.3048.3,PB.3048.6,PB.3048.7,PB.3048.8,PB.3048.9,PB.3048.10
A3	chr2	PB.3048	PB.3048;A3:chr2:25469734-25470010:25469701-25470010:-	PB.3048.6	PB.3048.6,PB.3048.7,PB.3048.8
A3	chr2	PB.3087	PB.3087;A3:chr2:30176002-30176362:30175991-30176362:-	PB.3087.1	PB.3087.1,PB.3087.2,PB.3087.3
A3	chr2	PB.3283	PB.3283;A3:chr2:126780570-126783220:126780512-126783220:-	PB.3283.1	PB.3283.1,PB.3283.2,PB.3283.3
A3	chr2	PB.3260	PB.3260;A3:chr2:116886306-116886730:116886306-116886760:+	PB.3260.2	PB.3260.2,PB.3260.1
A3	chr2	PB.3388	PB.3388;A3:chr2:156746196-156748023:156746196-156748332:+	PB.3388.1	PB.3388.1,PB.3388.2,PB.3388.3
A3	chr2	PB.3356	PB.3356;A3:chr2:152518360-152519821:152518360-152519993:+	PB.3356.2	PB.3356.2,PB.3356.4
A3	chr2	PB.3356	PB.3356;A3:chr2:152518360-152519821:152518360-152519955:+	PB.3356.2	PB.3356.2,PB.3356.3
A3	chr2	PB.3356	PB.3356;A3:chr2:152518360-152519993:152518360-152520059:+	PB.3356.4	PB.3356.4,PB.3356.5
A3	chr2	PB.3356	PB.3356;A3:chr2:152518360-152519993:152518360-152520016:+	PB.3356.4	PB.3356.4,PB.3356.1
A3	chr2	PB.3356	PB.3356;A3:chr2:152518360-152519821:152518360-152520059:+	PB.3356.2	PB.3356.2,PB.3356.5
A3	chr2	PB.3356	PB.3356;A3:chr2:152518360-152519955:152518360-152520016:+	PB.3356.3	PB.3356.3,PB.3356.1
A3	chr2	PB.3356	PB.3356;A3:chr2:152518360-152519955:152518360-152519993:+	PB.3356.3	PB.3356.3,PB.3356.4
A3	chr2	PB.3356	PB.3356;A3:chr2:152518360-152519821:152518360-152520016:+	PB.3356.2	PB.3356.2,PB.3356.1
A3	chr2	PB.3356	PB.3356;A3:chr2:152518360-152519955:152518360-152520059:+	PB.3356.3	PB.3356.3,PB.3356.5
A3	chr2	PB.3356	PB.3356;A3:chr2:152518360-152520016:152518360-152520059:+	PB.3356.1	PB.3356.1,PB.3356.5
A3	chr2	PB.3169	PB.3169;A3:chr2:69790321-69792337:69790321-69792373:+	PB.3169.2	PB.3169.2,PB.3169.1
A3	chr2	PB.3068	PB.3068;A3:chr2:26917531-26918873:26917531-26918929:+	PB.3068.1	PB.3068.1,PB.3068.2
A3	chr3	PB.3660	PB.3660;A3:chr3:95306520-95307074:95306422-95307074:-	PB.3660.1	PB.3660.1,PB.3660.2
A3	chr3	PB.3666	PB.3666;A3:chr3:95738116-95738239:95738113-95738239:-	PB.3666.1,PB.3666.2	PB.3666.1,PB.3666.2,PB.3666.3
A3	chr3	PB.3666	PB.3666;A3:chr3:95736221-95736472:95736065-95736472:-	PB.3666.2	PB.3666.2,PB.3666.3
A3	chr3	PB.3574	PB.3574;A3:chr3:69009660-69016092:69009660-69016093:+	PB.3574.2	PB.3574.2,PB.3574.3
A3	chr3	PB.3572	PB.3572;A3:chr3:67384698-67392840:67384698-67392892:+	PB.3572.3,PB.3572.1	PB.3572.3,PB.3572.1,PB.3572.4,PB.3572.2
A3	chr3	PB.3553	PB.3553;A3:chr3:54720461-54722521:54720461-54722557:+	PB.3553.2	PB.3553.2,PB.3553.3
A3	chr3	PB.3553	PB.3553;A3:chr3:54698659-54701487:54698659-54701490:+	PB.3553.2	PB.3553.2,PB.3553.1
A3	chr4	PB.3968	PB.3968;A3:chr4:98697724-98699054:98697691-98699054:-	PB.3968.1	PB.3968.1,PB.3968.2
A3	chr4	PB.4114	PB.4114;A3:chr4:134125169-134126196:134125169-134126207:+	PB.4114.2	PB.4114.2,PB.4114.1
A3	chr5	PB.4520	PB.4520;A3:chr5:135742082-135742281:135742076-135742281:-	PB.4520.1	PB.4520.1,PB.4520.2
A3	chr5	PB.4504	PB.4504;A3:chr5:130254068-130255210:130254009-130255210:-	PB.4504.1,PB.4504.3	PB.4504.1,PB.4504.3,PB.4504.2
A3	chr5	PB.4459	PB.4459;A3:chr5:122129955-122130289:122129892-122130289:-	PB.4459.1	PB.4459.1,PB.4459.2
A3	chr5	PB.4566	PB.4566;A3:chr5:145123791-145124587:145123791-145124628:+	PB.4566.1,PB.4566.3	PB.4566.1,PB.4566.3,PB.4566.2
A3	chr5	PB.4222	PB.4222;A3:chr5:3669952-3670021:3669952-3670034:+	PB.4222.2	PB.4222.2,PB.4222.1,PB.4222.3
A3	chr5	PB.4222	PB.4222;A3:chr5:3665333-3666795:3665333-3666837:+	PB.4222.3,PB.4222.2	PB.4222.3,PB.4222.2,PB.4222.1
A3	chr5	PB.4263	PB.4263;A3:chr5:24645535-24647455:24645535-24647496:+	PB.4263.1	PB.4263.1,PB.4263.2
A3	chr6	PB.4655	PB.4655;A3:chr6:40929645-40940353:40929566-40940353:-	PB.4655.4	PB.4655.4,PB.4655.1
A3	chr6	PB.4655	PB.4655;A3:chr6:40929680-40940353:40929566-40940353:-	PB.4655.3	PB.4655.3,PB.4655.1
A3	chr6	PB.4655	PB.4655;A3:chr6:40929680-40940353:40929645-40940353:-	PB.4655.3	PB.4655.3,PB.4655.4
A3	chr6	PB.4767	PB.4767;A3:chr6:87845322-87845465:87845320-87845465:-	PB.4767.2	PB.4767.2,PB.4767.4
A3	chr6	PB.4742	PB.4742;A3:chr6:83052803-83053038:83052726-83053038:-	PB.4742.2	PB.4742.2,PB.4742.1
A3	chr6	PB.4598	PB.4598;A3:chr6:11906108-11907324:11906077-11907324:-	PB.4598.1	PB.4598.1,PB.4598.2
A3	chr6	PB.4667	PB.4667;A3:chr6:48570062-48570244:48570059-48570244:-	PB.4667.2	PB.4667.2,PB.4667.1
A3	chr6	PB.4622	PB.4622;A3:chr6:29411868-29412350:29411868-29412364:+	PB.4622.5	PB.4622.5,PB.4622.1,PB.4622.2
A3	chr6	PB.4614	PB.4614;A3:chr6:28425244-28425739:28425244-28425745:+	PB.4614.1	PB.4614.1,PB.4614.2
A3	chr6	PB.4747	PB.4747;A3:chr6:83161133-83161216:83161133-83161240:+	PB.4747.1	PB.4747.1,PB.4747.2
A3	chr6	PB.4711	PB.4711;A3:chr6:67272228-67272819:67272228-67272864:+	PB.4711.3	PB.4711.3,PB.4711.2,PB.4711.1,PB.4711.4
A3	chr6	PB.4711	PB.4711;A3:chr6:67272027-67272139:67272027-67272157:+	PB.4711.1,PB.4711.3,PB.4711.4	PB.4711.1,PB.4711.3,PB.4711.4,PB.4711.2
A3	chr7	PB.4939	PB.4939;A3:chr7:4752172-4752724:4752161-4752724:-	PB.4939.1	PB.4939.1,PB.4939.3,PB.4939.2
A3	chr7	PB.5235	PB.5235;A3:chr7:101913212-101913435:101913164-101913435:-	PB.5235.5,PB.5235.7,PB.5235.8	PB.5235.5,PB.5235.7,PB.5235.8,PB.5235.2
A3	chr7	PB.5233	PB.5233;A3:chr7:101857006-101857104:101856992-101857104:-	PB.5233.2	PB.5233.2,PB.5233.1
A3	chr7	PB.5166	PB.5166;A3:chr7:80228304-80228398:80228280-80228398:-	PB.5166.2	PB.5166.2,PB.5166.1
A3	chr7	PB.5081	PB.5081;A3:chr7:44231472-44232356:44231382-44232356:-	PB.5081.2	PB.5081.2,PB.5081.3
A3	chr7	PB.5237	PB.5237;A3:chr7:102230188-102236094:102230188-102236448:+	PB.5237.6	PB.5237.6,PB.5237.4
A3	chr7	PB.5159	PB.5159;A3:chr7:78896014-78902230:78896014-78902344:+	PB.5159.2	PB.5159.2,PB.5159.1
A3	chr7	PB.5232	PB.5232;A3:chr7:101773157-101774150:101773157-101774192:+	PB.5232.5	PB.5232.5,PB.5232.1,PB.5232.2,PB.5232.3,PB.5232.4
A3	chr7	PB.5095	PB.5095;A3:chr7:44956587-44957554:44956587-44957597:+	PB.5095.1	PB.5095.1,PB.5095.2,PB.5095.3
A3	chr7	PB.5142	PB.5142;A3:chr7:65693569-65695143:65693569-65695170:+	PB.5142.1	PB.5142.1,PB.5142.2
A3	chr7	PB.4974	PB.4974;A3:chr7:19514539-19515007:19514539-19515025:+	PB.4974.1	PB.4974.1,PB.4974.2
A3	chr8	PB.5735	PB.5735;A3:chr8:128985432-128988760:128985410-128988760:-	PB.5735.1	PB.5735.1,PB.5735.2
A3	chr8	PB.5435	PB.5435;A3:chr8:13551921-13554654:13551832-13554654:-	PB.5435.2,PB.5435.3	PB.5435.2,PB.5435.3,PB.5435.1,PB.5435.4
A3	chr8	PB.5602	PB.5602;A3:chr8:84837593-84837689:84837590-84837689:-	PB.5602.1	PB.5602.1,PB.5602.2
A3	chr8	PB.5557	PB.5557;A3:chr8:71368877-71369129:71368877-71369132:+	PB.5557.3	PB.5557.3,PB.5557.1,PB.5557.2
A3	chr8	PB.5614	PB.5614;A3:chr8:85084503-85084608:85084503-85084641:+	PB.5614.2	PB.5614.2,PB.5614.1,PB.5614.3
A3	chr9	PB.5794	PB.5794;A3:chr9:35047519-35047819:35047512-35047819:-	PB.5794.1	PB.5794.1,PB.5794.2
A3	chr9	PB.5800	PB.5800;A3:chr9:35789739-35789968:35789567-35789968:-	PB.5800.3	PB.5800.3,PB.5800.12
A3	chr9	PB.5800	PB.5800;A3:chr9:35789754-35789968:35789739-35789968:-	PB.5800.9	PB.5800.9,PB.5800.1,PB.5800.4,PB.5800.3,PB.5800.6,PB.5800.7,PB.5800.8,PB.5800.11
A3	chr9	PB.5786	PB.5786;A3:chr9:25252699-25265389:25252699-25265394:+	PB.5786.1	PB.5786.1,PB.5786.2
A3	chr9	PB.5772	PB.5772;A3:chr9:21679147-21686013:21679147-21686022:+	PB.5772.1	PB.5772.1,PB.5772.2
A3	chr9	PB.6010	PB.6010;A3:chr9:108796396-108797207:108796396-108797284:+	PB.6010.6	PB.6010.6,PB.6010.1,PB.6010.5
A3	chr10	PB.659	PB.659;A3:chr10:128820514-128821542:128820435-128821542:-	PB.659.2	PB.659.2,PB.659.1
A3	chr10	PB.496	PB.496;A3:chr10:75815258-75817199:75815226-75817199:-	PB.496.2	PB.496.2,PB.496.3
A3	chr11	PB.768	PB.768;A3:chr11:50237440-50238378:50237423-50238378:-	PB.768.2	PB.768.2,PB.768.1
A3	chr11	PB.988	PB.988;A3:chr11:88839082-88839625:88839057-88839625:-	PB.988.4	PB.988.4,PB.988.5
A3	chr11	PB.853	PB.853;A3:chr11:68922588-68922819:68922554-68922819:-	PB.853.2	PB.853.2,PB.853.3
A3	chr11	PB.1160	PB.1160;A3:chr11:118341673-118342313:118341669-118342313:-	PB.1160.7	PB.1160.7,PB.1160.4
A3	chr11	PB.868	PB.868;A3:chr11:69899287-69899517:69899256-69899517:-	PB.868.2,PB.868.5,PB.868.6	PB.868.2,PB.868.5,PB.868.6,PB.868.4
A3	chr11	PB.679	PB.679;A3:chr11:5524384-5524685:5524384-5524752:+	PB.679.1	PB.679.1,PB.679.2
A3	chr11	PB.814	PB.814;A3:chr11:59204255-59204535:59204255-59204556:+	PB.814.1	PB.814.1,PB.814.2
A3	chr11	PB.1012	PB.1012;A3:chr11:95843895-95845032:95843895-95845051:+	PB.1012.2,PB.1012.4	PB.1012.2,PB.1012.4,PB.1012.1,PB.1012.3
A3	chr12	PB.1258	PB.1258;A3:chr12:52602058-52602180:52602055-52602180:-	PB.1258.2	PB.1258.2,PB.1258.1
A3	chr12	PB.1381	PB.1381;A3:chr12:103692016-103693394:103691851-103693394:-	PB.1381.1	PB.1381.1,PB.1381.3
A3	chr12	PB.1394	PB.1394;A3:chr12:110670886-110672183:110670850-110672183:-	PB.1394.1,PB.1394.3	PB.1394.1,PB.1394.3,PB.1394.4
A3	chr12	PB.1409	PB.1409;A3:chr12:112768121-112768426:112768121-112768658:+	PB.1409.1	PB.1409.1,PB.1409.2
A3	chr12	PB.1323	PB.1323;A3:chr12:80949604-80949717:80949604-80949720:+	PB.1323.4	PB.1323.4,PB.1323.1,PB.1323.2,PB.1323.3,PB.1323.6,PB.1323.5
A3	chr12	PB.1323	PB.1323;A3:chr12:80947865-80948129:80947865-80949095:+	PB.1323.6	PB.1323.6,PB.1323.1,PB.1323.3,PB.1323.4,PB.1323.5
A3	chr13	PB.1506	PB.1506;A3:chr13:50586035-50586118:50586032-50586118:-	PB.1506.2	PB.1506.2,PB.1506.1
A3	chr13	PB.1586	PB.1586;A3:chr13:97022600-97029644:97022588-97029644:-	PB.1586.2,PB.1586.4	PB.1586.2,PB.1586.4,PB.1586.3
A3	chr13	PB.1537	PB.1537;A3:chr13:58392476-58393196:58392416-58393196:-	PB.1537.1,PB.1537.3,PB.1537.6,PB.1537.8	PB.1537.1,PB.1537.3,PB.1537.6,PB.1537.8,PB.1537.2,PB.1537.4,PB.1537.5
A3	chr13	PB.1537	PB.1537;A3:chr13:58393774-58393853:58393759-58393853:-	PB.1537.1,PB.1537.2,PB.1537.4,PB.1537.3,PB.1537.5,PB.1537.8	PB.1537.1,PB.1537.2,PB.1537.4,PB.1537.3,PB.1537.5,PB.1537.8,PB.1537.6
A3	chr13	PB.1511	PB.1511;A3:chr13:53393730-53394146:53393730-53394300:+	PB.1511.2,PB.1511.3	PB.1511.2,PB.1511.3,PB.1511.1
A3	chr14	PB.1689	PB.1689;A3:chr14:41004220-41006798:41004203-41006798:-	PB.1689.2	PB.1689.2,PB.1689.1
A3	chr14	PB.1812	PB.1812;A3:chr14:73579484-73581664:73579484-73581679:+	PB.1812.4	PB.1812.4,PB.1812.1,PB.1812.2,PB.1812.3
A3	chr15	PB.1952	PB.1952;A3:chr15:76077702-76080850:76077699-76080850:-	PB.1952.2	PB.1952.2,PB.1952.3
A3	chr15	PB.2088	PB.2088;A3:chr15:102488814-102489752:102488814-102489755:+	PB.2088.1,PB.2088.3	PB.2088.1,PB.2088.3,PB.2088.2
A3	chr15	PB.2088	PB.2088;A3:chr15:102483288-102484154:102483288-102484166:+	PB.2088.1	PB.2088.1,PB.2088.2,PB.2088.3
A3	chr15	PB.1957	PB.1957;A3:chr15:76351659-76352420:76351659-76352467:+	PB.1957.1	PB.1957.1,PB.1957.2
A3	chr15	PB.1956	PB.1956;A3:chr15:76343692-76344280:76343692-76344302:+	PB.1956.2	PB.1956.2,PB.1956.1
A3	chr16	PB.2234	PB.2234;A3:chr16:56024637-56029603:56024386-56029603:-	PB.2234.1	PB.2234.1,PB.2234.2,PB.2234.3
A3	chr16	PB.2178	PB.2178;A3:chr16:31314468-31314552:31314464-31314552:-	PB.2178.2	PB.2178.2,PB.2178.3
A3	chr17	PB.2389	PB.2389;A3:chr17:27100693-27101144:27100619-27101144:-	PB.2389.1	PB.2389.1,PB.2389.4
A3	chr17	PB.2389	PB.2389;A3:chr17:27100619-27101144:27100154-27101144:-	PB.2389.4	PB.2389.4,PB.2389.3
A3	chr17	PB.2389	PB.2389;A3:chr17:27100693-27101144:27100154-27101144:-	PB.2389.1	PB.2389.1,PB.2389.3
A3	chr17	PB.2389	PB.2389;A3:chr17:27100693-27101144:27100220-27101144:-	PB.2389.1	PB.2389.1,PB.2389.2
A3	chr17	PB.2389	PB.2389;A3:chr17:27100619-27101144:27100220-27101144:-	PB.2389.4	PB.2389.4,PB.2389.2
A3	chr17	PB.2389	PB.2389;A3:chr17:27100220-27101144:27100154-27101144:-	PB.2389.2	PB.2389.2,PB.2389.3
A3	chr17	PB.2531	PB.2531;A3:chr17:47687062-47687188:47687008-47687188:-	PB.2531.2	PB.2531.2,PB.2531.1
A3	chr17	PB.2357	PB.2357;A3:chr17:24717608-24717983:24717527-24717983:-	PB.2357.1	PB.2357.1,PB.2357.2
A3	chr17	PB.2452	PB.2452;A3:chr17:34241277-34242437:34241277-34242515:+	PB.2452.1	PB.2452.1,PB.2452.2
A3	chr17	PB.2564	PB.2564;A3:chr17:56721127-56721319:56721127-56721359:+	PB.2564.2	PB.2564.2,PB.2564.1
A3	chr17	PB.2323	PB.2323;A3:chr17:13061972-13062257:13061972-13062289:+	PB.2323.2	PB.2323.2,PB.2323.1,PB.2323.3
A3	chr18	PB.2629	PB.2629;A3:chr18:3268129-3273422:3267732-3273422:-	PB.2629.1	PB.2629.1,PB.2629.2,PB.2629.3,PB.2629.4
A3	chr18	PB.2743	PB.2743;A3:chr18:60810418-60811294:60810418-60811859:+	PB.2743.4	PB.2743.4,PB.2743.1,PB.2743.5,PB.2743.8,PB.2743.12
A3	chr18	PB.2743	PB.2743;A3:chr18:60810074-60810328:60810074-60811859:+	PB.2743.6	PB.2743.6,PB.2743.7
A3	chr18	PB.2743	PB.2743;A3:chr18:60811921-60812152:60811921-60812304:+	PB.2743.1,PB.2743.2,PB.2743.4,PB.2743.6,PB.2743.7,PB.2743.12	PB.2743.1,PB.2743.2,PB.2743.4,PB.2743.6,PB.2743.7,PB.2743.12,PB.2743.8
A3	chr18	PB.2736	PB.2736;A3:chr18:56592485-56594448:56592485-56594609:+	PB.2736.1	PB.2736.1,PB.2736.2
A3	chr19	PB.2854	PB.2854;A3:chr19:6979177-6980394:6979141-6980394:-	PB.2854.2	PB.2854.2,PB.2854.1
A3	chr19	PB.2970	PB.2970;A3:chr19:44555057-44555317:44555014-44555317:-	PB.2970.2	PB.2970.2,PB.2970.1
A3	chr19	PB.2979	PB.2979;A3:chr19:46331673-46331757:46331619-46331757:-	PB.2979.1	PB.2979.1,PB.2979.2
A3	chr19	PB.2979	PB.2979;A3:chr19:46332701-46338569:46332698-46338569:-	PB.2979.2	PB.2979.2,PB.2979.1
A3	chr19	PB.2815	PB.2815;A3:chr19:4764571-4765263:4764571-4765344:+	PB.2815.2	PB.2815.2,PB.2815.3
A3	chrX	PB.6104	PB.6104;A3:chrX:20927723-20927953:20927651-20927953:-	PB.6104.1	PB.6104.1,PB.6104.2
A3	chrX	PB.6216	PB.6216;A3:chrX:136270882-136271263:136270882-136271309:+	PB.6216.1	PB.6216.1,PB.6216.2
RI	chr1	PB.84	PB.84;RI:chr1:55014483:55014562-55016376:55016490:-	PB.84.5	PB.84.5,PB.84.2,PB.84.4
RI	chr1	PB.94	PB.94;RI:chr1:58419667:58419733-58421083:58421308:-	PB.94.1	PB.94.1,PB.94.2
RI	chr1	PB.316	PB.316;RI:chr1:171237945:171238064-171238287:171238372:-	PB.316.2	PB.316.2,PB.316.1
RI	chr1	PB.53	PB.53;RI:chr1:37186529:37186705-37186897:37187124:+	PB.53.2	PB.53.2,PB.53.1
RI	chr1	PB.159	PB.159;RI:chr1:87226097:87226233-87227801:87228062:+	PB.159.1	PB.159.1,PB.159.2
RI	chr1	PB.123	PB.123;RI:chr1:74236534:74236610-74236818:74236899:+	PB.123.4	PB.123.4,PB.123.3
RI	chr2	PB.3274	PB.3274;RI:chr2:121413416:121413480-121413738:121413808:-	PB.3274.1	PB.3274.1,PB.3274.2
RI	chr2	PB.3382	PB.3382;RI:chr2:156178559:156178952-156179177:156179240:-	PB.3382.5	PB.3382.5,PB.3382.6
RI	chr2	PB.3048	PB.3048;RI:chr2:25466712:25466831-25467320:25467345:-	PB.3048.3	PB.3048.3,PB.3048.8
RI	chr2	PB.3048	PB.3048;RI:chr2:25466712:25466831-25467287:25467345:-	PB.3048.3	PB.3048.3,PB.3048.6,PB.3048.7
RI	chr2	PB.3087	PB.3087;RI:chr2:30177593:30177721-30177920:30177965:-	PB.3087.3	PB.3087.3,PB.3087.2
RI	chr2	PB.3087	PB.3087;RI:chr2:30177323:30177482-30177593:30177721:-	PB.3087.1	PB.3087.1,PB.3087.2
RI	chr2	PB.3113	PB.3113;RI:chr2:34772092:34772146-34772229:34772446:+	PB.3113.6,PB.3113.4	PB.3113.6,PB.3113.4,PB.3113.2,PB.3113.3,PB.3113.5
RI	chr2	PB.3082	PB.3082;RI:chr2:29890511:29890575-29890766:29891002:+	PB.3082.5	PB.3082.5,PB.3082.6
RI	chr2	PB.3005	PB.3005;RI:chr2:3340555:3340581-3340698:3340995:+	PB.3005.3	PB.3005.3,PB.3005.2
RI	chr3	PB.3569	PB.3569;RI:chr3:65948691:65948790-65950480:65950544:-	PB.3569.3	PB.3569.3,PB.3569.1,PB.3569.2
RI	chr3	PB.3713	PB.3713;RI:chr3:107929063:107929158-107930274:107930374:-	PB.3713.2	PB.3713.2,PB.3713.1
RI	chr3	PB.3715	PB.3715;RI:chr3:107985618:107985682-107986034:107986109:-	PB.3715.3	PB.3715.3,PB.3715.4
RI	chr3	PB.3601	PB.3601;RI:chr3:88370128:88370363-88371374:88371479:-	PB.3601.2	PB.3601.2,PB.3601.4
RI	chr3	PB.3666	PB.3666;RI:chr3:95735847:95736221-95736472:95736791:-	PB.3666.1	PB.3666.1,PB.3666.2
RI	chr3	PB.3666	PB.3666;RI:chr3:95735847:95736065-95736472:95736791:-	PB.3666.1	PB.3666.1,PB.3666.3
RI	chr3	PB.3632	PB.3632;RI:chr3:90232195:90232232-90232429:90232511:+	PB.3632.2	PB.3632.2,PB.3632.1
RI	chr4	PB.4121	PB.4121;RI:chr4:134925293:134925432-134926735:134926818:+	PB.4121.5,PB.4121.2,PB.4121.1	PB.4121.5,PB.4121.2,PB.4121.1,PB.4121.4,PB.4121.3
RI	chr4	PB.4121	PB.4121;RI:chr4:134923625:134923767-134923875:134924482:+	PB.4121.1	PB.4121.1,PB.4121.5,PB.4121.4,PB.4121.3,PB.4121.2
RI	chr4	PB.4044	PB.4044;RI:chr4:125052404:125052855-125053455:125053534:+	PB.4044.1	PB.4044.1,PB.4044.2
RI	chr4	PB.4099	PB.4099;RI:chr4:132851493:132852637-132853002:132853411:+	PB.4099.1	PB.4099.1,PB.4099.2
RI	chr4	PB.4218	PB.4218;RI:chr4:155992861:155993006-155993153:155993334:+	PB.4218.1	PB.4218.1,PB.4218.2
RI	chr4	PB.4122	PB.4122;RI:chr4:134934456:134934581-134934932:134935049:+	PB.4122.1	PB.4122.1,PB.4122.2,PB.4122.3
RI	chr4	PB.4159	PB.4159;RI:chr4:140976115:140976216-140977378:140977500:+	PB.4159.2	PB.4159.2,PB.4159.1
RI	chr5	PB.4226	PB.4226;RI:chr5:5781530:5782886-5783230:5783636:-	PB.4226.1	PB.4226.1,PB.4226.2
RI	chr5	PB.4441	PB.4441;RI:chr5:115479602:115479812-115480231:115480525:-	PB.4441.1	PB.4441.1,PB.4441.2
RI	chr5	PB.4553	PB.4553;RI:chr5:142904344:142904782-142905237:142905476:-	PB.4553.1	PB.4553.1,PB.4553.2,PB.4553.6
RI	chr5	PB.4517	PB.4517;RI:chr5:135010887:135011060-135011210:135011380:+	PB.4517.2	PB.4517.2,PB.4517.1,PB.4517.3
RI	chr5	PB.4373	PB.4373;RI:chr5:90891470:90891593-90891709:90891789:+	PB.4373.1	PB.4373.1,PB.4373.2
RI	chr5	PB.4285	PB.4285;RI:chr5:31074828:31074938-31075089:31075185:+	PB.4285.2	PB.4285.2,PB.4285.4
RI	chr5	PB.4285	PB.4285;RI:chr5:31074828:31074993-31075089:31075185:+	PB.4285.2	PB.4285.2,PB.4285.3
RI	chr6	PB.4684	PB.4684;RI:chr6:51462763:51463254-51463411:51463493:-	PB.4684.3	PB.4684.3,PB.4684.4
RI	chr6	PB.4767	PB.4767;RI:chr6:87845122:87845322-87845465:87845557:-	PB.4767.1	PB.4767.1,PB.4767.2
RI	chr6	PB.4767	PB.4767;RI:chr6:87845122:87845320-87845465:87845557:-	PB.4767.1	PB.4767.1,PB.4767.4
RI	chr7	PB.5011	PB.5011;RI:chr7:28042339:28042507-28042650:28042726:-	PB.5011.1	PB.5011.1,PB.5011.2
RI	chr7	PB.5235	PB.5235;RI:chr7:101912989:101913164-101913435:101913583:-	PB.5235.1	PB.5235.1,PB.5235.2
RI	chr7	PB.5235	PB.5235;RI:chr7:101912990:101913212-101913435:101913583:-	PB.5235.4,PB.5235.3	PB.5235.4,PB.5235.3,PB.5235.5
RI	chr7	PB.5004	PB.5004;RI:chr7:27175779:27175893-27176158:27176238:-	PB.5004.1	PB.5004.1,PB.5004.2
RI	chr7	PB.5109	PB.5109;RI:chr7:45457945:45459230-45459530:45459839:-	PB.5109.2	PB.5109.2,PB.5109.3
RI	chr7	PB.5362	PB.5362;RI:chr7:140778135:140778245-140778309:140778432:-	PB.5362.2	PB.5362.2,PB.5362.1
RI	chr7	PB.5237	PB.5237;RI:chr7:102236094:102236346-102236448:102236554:+	PB.5237.6	PB.5237.6,PB.5237.1,PB.5237.5,PB.5237.7
RI	chr8	PB.5556	PB.5556;RI:chr8:70895600:70895709-70895916:70896045:-	PB.5556.4	PB.5556.4,PB.5556.3
RI	chr8	PB.5597	PB.5597;RI:chr8:84249474:84249529-84249616:84249718:-	PB.5597.2	PB.5597.2,PB.5597.1
RI	chr9	PB.5800	PB.5800;RI:chr9:35788110:35789112-35789614:35789739:-	PB.5800.3	PB.5800.3,PB.5800.4
RI	chr9	PB.5740	PB.5740;RI:chr9:5302417:5302529-5302998:5303171:+	PB.5740.1	PB.5740.1,PB.5740.2
RI	chr9	PB.5987	PB.5987;RI:chr9:107549028:107549165-107549280:107549368:+	PB.5987.1	PB.5987.1,PB.5987.2
RI	chr9	PB.6000	PB.6000;RI:chr9:108339276:108339558-108339777:108340340:+	PB.6000.1	PB.6000.1,PB.6000.2
RI	chr9	PB.6010	PB.6010;RI:chr9:108795980:108796396-108797284:108797989:+	PB.6010.4	PB.6010.4,PB.6010.5
RI	chr10	PB.532	PB.532;RI:chr10:80253074:80253157-80253660:80253783:+	PB.532.1	PB.532.1,PB.532.2
RI	chr11	PB.863	PB.863;RI:chr11:69668196:69668333-69668405:69668548:-	PB.863.2	PB.863.2,PB.863.1,PB.863.3
RI	chr11	PB.1107	PB.1107;RI:chr11:106782469:106782693-106783959:106784018:-	PB.1107.5	PB.1107.5,PB.1107.3
RI	chr11	PB.1182	PB.1182;RI:chr11:120620424:120620504-120620647:120620883:-	PB.1182.2,PB.1182.1	PB.1182.2,PB.1182.1,PB.1182.3
RI	chr11	PB.1143	PB.1143;RI:chr11:115609061:115609153-115609280:115609435:-	PB.1143.1	PB.1143.1,PB.1143.2
RI	chr11	PB.1148	PB.1148;RI:chr11:116022855:116023535-116023625:116023778:-	PB.1148.4	PB.1148.4,PB.1148.5
RI	chr11	PB.1148	PB.1148;RI:chr11:116023882:116024019-116024379:116024503:-	PB.1148.4	PB.1148.4,PB.1148.3,PB.1148.5,PB.1148.6,PB.1148.7
RI	chr11	PB.840	PB.840;RI:chr11:62552140:62552193-62552422:62553210:+	PB.840.1	PB.840.1,PB.840.2
RI	chr11	PB.792	PB.792;RI:chr11:54909437:54910037-54910307:54910376:+	PB.792.1	PB.792.1,PB.792.4
RI	chr11	PB.792	PB.792;RI:chr11:54909437:54909925-54910345:54910376:+	PB.792.1	PB.792.1,PB.792.5
RI	chr11	PB.792	PB.792;RI:chr11:54909437:54910165-54910293:54910376:+	PB.792.1	PB.792.1,PB.792.2
RI	chr11	PB.792	PB.792;RI:chr11:54909437:54910094-54910345:54910376:+	PB.792.1	PB.792.1,PB.792.3
RI	chr12	PB.1381	PB.1381;RI:chr12:103691743:103691851-103691940:103692016:-	PB.1381.1	PB.1381.1,PB.1381.5
RI	chr12	PB.1323	PB.1323;RI:chr12:80947796:80947865-80949095:80949168:+	PB.1323.2	PB.1323.2,PB.1323.1,PB.1323.3,PB.1323.4,PB.1323.5
RI	chr12	PB.1323	PB.1323;RI:chr12:80947796:80947865-80948129:80949168:+	PB.1323.2	PB.1323.2,PB.1323.6
RI	chr12	PB.1299	PB.1299;RI:chr12:70984493:70984594-70984672:70984745:+	PB.1299.2	PB.1299.2,PB.1299.1
RI	chr12	PB.1415	PB.1415;RI:chr12:113153281:113153375-113153455:113153512:+	PB.1415.2	PB.1415.2,PB.1415.1,PB.1415.3
RI	chr13	PB.1494	PB.1494;RI:chr13:43785185:43785250-43785346:43785467:+	PB.1494.2	PB.1494.2,PB.1494.4,PB.1494.1
RI	chr13	PB.1611	PB.1611;RI:chr13:110397688:110397886-110397974:110398121:+	PB.1611.1	PB.1611.1,PB.1611.2
RI	chr14	PB.1774	PB.1774;RI:chr14:63048228:63048312-63048393:63048607:+	PB.1774.1	PB.1774.1,PB.1774.2
RI	chr15	PB.1973	PB.1973;RI:chr15:78395675:78395767-78395843:78395885:-	PB.1973.2	PB.1973.2,PB.1973.3
RI	chr15	PB.2018	PB.2018;RI:chr15:83357537:83358037-83358823:83358950:-	PB.2018.3	PB.2018.3,PB.2018.5,PB.2018.4
RI	chr15	PB.1963	PB.1963;RI:chr15:76623389:76623494-76624086:76624175:-	PB.1963.1	PB.1963.1,PB.1963.2
RI	chr16	PB.2143	PB.2143;RI:chr16:17573556:17573664-17573946:17574586:-	PB.2143.2	PB.2143.2,PB.2143.1
RI	chr16	PB.2140	PB.2140;RI:chr16:17276837:17276887-17276962:17277250:+	PB.2140.3	PB.2140.3,PB.2140.2
RI	chr16	PB.2140	PB.2140;RI:chr16:17277669:17277741-17277851:17277891:+	PB.2140.3	PB.2140.3,PB.2140.2
RI	chr16	PB.2166	PB.2166;RI:chr16:22254444:22254572-22254986:22257828:+	PB.2166.2	PB.2166.2,PB.2166.1
RI	chr17	PB.2433	PB.2433;RI:chr17:33666494:33666529-33666647:33666685:-	PB.2433.1	PB.2433.1,PB.2433.2
RI	chr17	PB.2369	PB.2369;RI:chr17:25235182:25235264-25235345:25235459:-	PB.2369.2	PB.2369.2,PB.2369.1
RI	chr17	PB.2454	PB.2454;RI:chr17:34282760:34283023-34283155:34283329:-	PB.2454.4	PB.2454.4,PB.2454.3
RI	chr17	PB.2383	PB.2383;RI:chr17:26505592:26506650-26506985:26507204:-	PB.2383.4	PB.2383.4,PB.2383.1
RI	chr17	PB.2467	PB.2467;RI:chr17:34969757:34971264-34971811:34972153:-	PB.2467.4	PB.2467.4,PB.2467.3
RI	chr17	PB.2607	PB.2607;RI:chr17:80204313:80204387-80205262:80205438:-	PB.2607.3,PB.2607.2,PB.2607.4	PB.2607.3,PB.2607.2,PB.2607.4,PB.2607.1,PB.2607.5
RI	chr17	PB.2607	PB.2607;RI:chr17:80202691:80202744-80204131:80204232:-	PB.2607.2	PB.2607.2,PB.2607.1,PB.2607.5,PB.2607.3,PB.2607.6
RI	chr17	PB.2607	PB.2607;RI:chr17:80202691:80202744-80204155:80204232:-	PB.2607.2	PB.2607.2,PB.2607.4
RI	chr17	PB.2520	PB.2520;RI:chr17:46672336:46672440-46672525:46672591:-	PB.2520.1	PB.2520.1,PB.2520.2,PB.2520.3
RI	chr17	PB.2572	PB.2572;RI:chr17:57106250:57106286-57107041:57107761:+	PB.2572.1	PB.2572.1,PB.2572.2
RI	chr17	PB.2481	PB.2481;RI:chr17:35266688:35266726-35266866:35267347:+	PB.2481.1	PB.2481.1,PB.2481.3,PB.2481.8
RI	chr17	PB.2407	PB.2407;RI:chr17:29098397:29098837-29099344:29099562:+	PB.2407.1	PB.2407.1,PB.2407.2
RI	chr18	PB.2641	PB.2641;RI:chr18:9986289:9986355-9986553:9986603:+	PB.2641.1	PB.2641.1,PB.2641.2
RI	chr18	PB.2743	PB.2743;RI:chr18:60810328:60810418-60811859:60811921:+	PB.2743.6	PB.2743.6,PB.2743.1,PB.2743.8,PB.2743.12
RI	chr18	PB.2743	PB.2743;RI:chr18:60810328:60810418-60811294:60811921:+	PB.2743.6	PB.2743.6,PB.2743.4
RI	chr18	PB.2743	PB.2743;RI:chr18:60811859:60811921-60812152:60812649:+	PB.2743.5	PB.2743.5,PB.2743.7
RI	chr18	PB.2743	PB.2743;RI:chr18:60811294:60811485-60811859:60811921:+	PB.2743.4	PB.2743.4,PB.2743.2
RI	chr18	PB.2716	PB.2716;RI:chr18:44030875:44031011-44031863:44031908:+	PB.2716.2	PB.2716.2,PB.2716.1
RI	chr19	PB.2963	PB.2963;RI:chr19:42074944:42075823-42076014:42076255:-	PB.2963.1	PB.2963.1,PB.2963.2
RI	chr19	PB.3003	PB.3003;RI:chr19:61225324:61225420-61225523:61225652:-	PB.3003.2	PB.3003.2,PB.3003.1
RI	chr19	PB.2885	PB.2885;RI:chr19:9984181:9984327-9984560:9984685:+	PB.2885.1	PB.2885.1,PB.2885.2
RI	chr19	PB.2807	PB.2807;RI:chr19:4098005:4098137-4098498:4099016:+	PB.2807.1	PB.2807.1,PB.2807.2
RI	chrM	PB.6066	PB.6066;RI:chrM:14145:14710-15191:15288:+	PB.6066.4	PB.6066.4,PB.6066.8
RI	chrM	PB.6066	PB.6066;RI:chrM:14145:14171-15183:15288:+	PB.6066.4	PB.6066.4,PB.6066.3
RI	chrX	PB.6181	PB.6181;RI:chrX:99466112:99467582-99468123:99468314:-	PB.6181.2	PB.6181.2,PB.6181.1
RI	chrX	PB.6104	PB.6104;RI:chrX:20927535:20927723-20927953:20928126:-	PB.6104.3	PB.6104.3,PB.6104.1
RI	chrX	PB.6104	PB.6104;RI:chrX:20927535:20927651-20927953:20928126:-	PB.6104.3	PB.6104.3,PB.6104.2
RI	chrX	PB.6116	PB.6116;RI:chrX:36796843:36797329-36797736:36797876:+	PB.6116.2	PB.6116.2,PB.6116.1
RI	chrX	PB.6152	PB.6152;RI:chrX:74307672:74307870-74308130:74308261:+	PB.6152.1	PB.6152.1,PB.6152.2
MX	chr1	PB.142	PB.142;MX:chr1:82735507-82741818:82741976-82747083:82735507-82745524:82745556-82747083:+	PB.142.3	PB.142.3,PB.142.4,PB.142.5
MX	chr7	PB.5229	PB.5229;MX:chr7:100628457-100629666:100629771-100631742:100628457-100629838:100629943-100631742:+	PB.5229.2	PB.5229.2,PB.5229.1
MX	chr12	PB.1416	PB.1416;MX:chr12:113438087-114093948:114094232-114109385:113438087-114109025:114109305-114109385:-	PB.1416.1	PB.1416.1,PB.1416.17
MX	chr17	PB.2351	PB.2351;MX:chr17:24414734-24415041:24415162-24418457:24414734-24418038:24418218-24418457:+	PB.2351.2	PB.2351.2,PB.2351.1
AF	chr1	PB.139	PB.139;AF:chr1:79821557-79858011:79858345:79821557-79858511:79858636:-	PB.139.2	PB.139.2,PB.139.1
AF	chr1	PB.279	PB.279;AF:chr1:160208595-160212492:160212618:160208595-160212647:160212850:-	PB.279.1	PB.279.1,PB.279.2
AF	chr1	PB.279	PB.279;AF:chr1:160208595-160212457:160212618:160208595-160212647:160212853:-	PB.279.4	PB.279.4,PB.279.3
AF	chr1	PB.279	PB.279;AF:chr1:160208595-160212492:160212618:160208595-160212647:160212853:-	PB.279.1	PB.279.1,PB.279.3
AF	chr1	PB.279	PB.279;AF:chr1:160208595-160212457:160212618:160208595-160212647:160212850:-	PB.279.4	PB.279.4,PB.279.2
AF	chr1	PB.40	PB.40;AF:chr1:30946639-30948997:30949326:30946639-30949549:30949696:-	PB.40.4	PB.40.4,PB.40.3
AF	chr1	PB.40	PB.40;AF:chr1:30946639-30948997:30949326:30946639-30949549:30949770:-	PB.40.4	PB.40.4,PB.40.2
AF	chr1	PB.40	PB.40;AF:chr1:30946639-30948997:30949326:30946639-30949549:30949715:-	PB.40.4	PB.40.4,PB.40.1
AF	chr1	PB.71	PB.71;AF:chr1:44100001-44101467:44101556:44100001-44102328:44102388:-	PB.71.3	PB.71.3,PB.71.1
AF	chr1	PB.71	PB.71;AF:chr1:44100001-44101467:44101556:44100001-44102328:44102473:-	PB.71.3	PB.71.3,PB.71.2
AF	chr1	PB.216	PB.216;AF:chr1:130462007-130462098:130462112:130462007-130462570:130462705:-	PB.216.2	PB.216.2,PB.216.1,PB.216.3
AF	chr1	PB.76	PB.76;AF:chr1:52925734-52947962:52948015:52925734-52963053:52963303:-	PB.76.2	PB.76.2,PB.76.1
AF	chr1	PB.383	PB.383;AF:chr1:195130009-195131188:195131375:195130009-195131502:195131585:-	PB.383.2	PB.383.2,PB.383.1
AF	chr1	PB.247	PB.247;AF:chr1:143739048:143739310-143741648:143739559:143739758-143741648:+	PB.247.2	PB.247.2,PB.247.3
AF	chr1	PB.247	PB.247;AF:chr1:143739020:143739442-143741648:143739559:143739758-143741648:+	PB.247.1	PB.247.1,PB.247.3
AF	chr1	PB.319	PB.319;AF:chr1:171345699:171345786-171356530:171345791:171345949-171356530:+	PB.319.1	PB.319.1,PB.319.2
AF	chr1	PB.124	PB.124;AF:chr1:74284416:74284727-74285842:74285041:74285137-74285842:+	PB.124.1	PB.124.1,PB.124.2
AF	chr1	PB.159	PB.159;AF:chr1:87213959:87214019-87219581:87214326:87214495-87219581:+	PB.159.1	PB.159.1,PB.159.2
AF	chr1	PB.93	PB.93;AF:chr1:58393132:58393216-58394202:58393519:58393626-58394202:+	PB.93.1,PB.93.2	PB.93.1,PB.93.2,PB.93.3
AF	chr1	PB.266	PB.266;AF:chr1:153899946:153900059-153902934:153900576:153901145-153902934:+	PB.266.1	PB.266.1,PB.266.2
AF	chr1	PB.266	PB.266;AF:chr1:153899946:153900059-153902934:153900585:153901145-153902934:+	PB.266.1	PB.266.1,PB.266.3
AF	chr1	PB.299	PB.299;AF:chr1:165461043:165461511-165474954:165470049:165470098-165474954:+	PB.299.1	PB.299.1,PB.299.2
AF	chr1	PB.235	PB.235;AF:chr1:134415469:134415585-134422921:134415773:134415989-134422921:+	PB.235.2	PB.235.2,PB.235.3
AF	chr1	PB.235	PB.235;AF:chr1:134415466:134415585-134422921:134415773:134415989-134422921:+	PB.235.1	PB.235.1,PB.235.3
AF	chr2	PB.3006	PB.3006;AF:chr2:3412011-3418920:3419097:3412011-3422391:3422632:-	PB.3006.3	PB.3006.3,PB.3006.2
AF	chr2	PB.3006	PB.3006;AF:chr2:3412011-3418971:3419056:3412011-3422391:3422632:-	PB.3006.1	PB.3006.1,PB.3006.2
AF	chr2	PB.3015	PB.3015;AF:chr2:10069727-10080020:10080182:10069727-10080348:10080491:-	PB.3015.1	PB.3015.1,PB.3015.2
AF	chr2	PB.3015	PB.3015;AF:chr2:10069727-10080020:10080182:10069727-10080348:10080441:-	PB.3015.1	PB.3015.1,PB.3015.3
AF	chr2	PB.3349	PB.3349;AF:chr2:150858484-150858771:150858853:150858484-150904357:150904691:-	PB.3349.3	PB.3349.3,PB.3349.1
AF	chr2	PB.3048	PB.3048;AF:chr2:25469734-25470010:25470102:25469734-25470250:25470441:-	PB.3048.6	PB.3048.6,PB.3048.10
AF	chr2	PB.3048	PB.3048;AF:chr2:25469734-25470010:25470102:25469734-25470228:25470438:-	PB.3048.6	PB.3048.6,PB.3048.9
AF	chr2	PB.3402	PB.3402;AF:chr2:163415655-163416998:163417096:163415655-163419412:163419543:-	PB.3402.2	PB.3402.2,PB.3402.5
AF	chr2	PB.3402	PB.3402;AF:chr2:163415655-163416998:163417096:163415655-163419412:163419506:-	PB.3402.2	PB.3402.2,PB.3402.3
AF	chr2	PB.3104	PB.3104;AF:chr2:32287645-32287886:32287918:32287645-32288031:32288072:-	PB.3104.4	PB.3104.4,PB.3104.3
AF	chr2	PB.3085	PB.3085;AF:chr2:30062099:30062280-30068269:30066692:30066893-30068269:+	PB.3085.1	PB.3085.1,PB.3085.2
AF	chr2	PB.3109	PB.3109;AF:chr2:32621731:32621877-32628451:32624199:32624231-32628451:+	PB.3109.1	PB.3109.1,PB.3109.2
AF	chr2	PB.3467	PB.3467;AF:chr2:177897131:177897253-177904285:177900391:177900589-177904285:+	PB.3467.1	PB.3467.1,PB.3467.2
AF	chr2	PB.3082	PB.3082;AF:chr2:29889232:29889278-29892186:29889737:29889921-29892186:+	PB.3082.2	PB.3082.2,PB.3082.4
AF	chr2	PB.3082	PB.3082;AF:chr2:29889171:29889278-29892186:29889737:29889921-29892186:+	PB.3082.1	PB.3082.1,PB.3082.4
AF	chr2	PB.3082	PB.3082;AF:chr2:29889737:29889921-29892186:29890511:29891002-29892186:+	PB.3082.4	PB.3082.4,PB.3082.5
AF	chr2	PB.3082	PB.3082;AF:chr2:29889665:29889921-29892186:29890511:29891002-29892186:+	PB.3082.3	PB.3082.3,PB.3082.5
AF	chr2	PB.3082	PB.3082;AF:chr2:29889232:29889278-29892186:29890511:29891002-29892186:+	PB.3082.2	PB.3082.2,PB.3082.5
AF	chr2	PB.3082	PB.3082;AF:chr2:29889171:29889278-29892186:29890511:29891002-29892186:+	PB.3082.1	PB.3082.1,PB.3082.5
AF	chr2	PB.3082	PB.3082;AF:chr2:29889232:29889278-29892186:29889665:29889921-29892186:+	PB.3082.2	PB.3082.2,PB.3082.3
AF	chr2	PB.3082	PB.3082;AF:chr2:29889171:29889278-29892186:29889665:29889921-29892186:+	PB.3082.1	PB.3082.1,PB.3082.3
AF	chr3	PB.3492	PB.3492;AF:chr3:8953799-8963847:8964095:8953799-9004405:9004495:-	PB.3492.4	PB.3492.4,PB.3492.2
AF	chr3	PB.3492	PB.3492;AF:chr3:8953799-8963847:8964095:8953799-9004405:9004478:-	PB.3492.4	PB.3492.4,PB.3492.3
AF	chr3	PB.3492	PB.3492;AF:chr3:8953799-8963847:8964095:8953799-9004405:9004490:-	PB.3492.4	PB.3492.4,PB.3492.1
AF	chr3	PB.3549	PB.3549;AF:chr3:50594577-50628228:50628264:50594577-50628282:50628467:-	PB.3549.1	PB.3549.1,PB.3549.2
AF	chr3	PB.3706	PB.3706;AF:chr3:106539603-106547423:106547568:106539603-106547680:106547750:-	PB.3706.2	PB.3706.2,PB.3706.1
AF	chr3	PB.3645	PB.3645;AF:chr3:92584558-92586453:92586911:92584558-92588829:92588999:-	PB.3645.3	PB.3645.3,PB.3645.1
AF	chr3	PB.3733	PB.3733;AF:chr3:116651499-116655160:116655238:116651499-116662395:116662619:-	PB.3733.4	PB.3733.4,PB.3733.3
AF	chr3	PB.3733	PB.3733;AF:chr3:116651499-116655160:116655238:116651499-116662395:116662615:-	PB.3733.4	PB.3733.4,PB.3733.1
AF	chr3	PB.3761	PB.3761;AF:chr3:135438355:135438432-135439644:135438559:135438698-135439644:+	PB.3761.1	PB.3761.1,PB.3761.2
AF	chr3	PB.3761	PB.3761;AF:chr3:135438355:135438432-135439644:135438750:135438864-135439644:+	PB.3761.1	PB.3761.1,PB.3761.4
AF	chr3	PB.3761	PB.3761;AF:chr3:135438559:135438698-135439644:135438741:135438864-135439644:+	PB.3761.2	PB.3761.2,PB.3761.3
AF	chr3	PB.3761	PB.3761;AF:chr3:135438559:135438698-135439644:135438750:135438864-135439644:+	PB.3761.2	PB.3761.2,PB.3761.4
AF	chr3	PB.3761	PB.3761;AF:chr3:135438355:135438432-135439644:135438741:135438864-135439644:+	PB.3761.1	PB.3761.1,PB.3761.3
AF	chr3	PB.3695	PB.3695;AF:chr3:103846815:103846924-103853264:103850829:103851566-103853264:+	PB.3695.1	PB.3695.1,PB.3695.2
AF	chr3	PB.3661	PB.3661;AF:chr3:95314691:95314738-95320062:95315237:95315345-95320062:+	PB.3661.1	PB.3661.1,PB.3661.2
AF	chr3	PB.3504	PB.3504;AF:chr3:19187287:19187386-19200026:19188090:19188288-19200026:+	PB.3504.1	PB.3504.1,PB.3504.3
AF	chr3	PB.3504	PB.3504;AF:chr3:19187305:19187548-19200026:19188090:19188288-19200026:+	PB.3504.2	PB.3504.2,PB.3504.3
AF	chr3	PB.3624	PB.3624;AF:chr3:89459345:89459464-89461882:89460007:89460163-89461882:+	PB.3624.1	PB.3624.1,PB.3624.2
AF	chr4	PB.3940	PB.3940;AF:chr4:62514260-62516614:62516717:62514260-62519795:62519926:-	PB.3940.5	PB.3940.5,PB.3940.8
AF	chr4	PB.3940	PB.3940;AF:chr4:62514260-62516614:62516717:62514260-62519860:62519926:-	PB.3940.5	PB.3940.5,PB.3940.1
AF	chr4	PB.4117	PB.4117;AF:chr4:134532752-134535082:134535242:134532752-134535250:134535281:-	PB.4117.3	PB.4117.3,PB.4117.1
AF	chr4	PB.4117	PB.4117;AF:chr4:134532752-134534905:134535063:134532752-134535082:134535242:-	PB.4117.2	PB.4117.2,PB.4117.3
AF	chr4	PB.4117	PB.4117;AF:chr4:134532752-134534905:134535063:134532752-134535250:134535281:-	PB.4117.2	PB.4117.2,PB.4117.1
AF	chr4	PB.3965	PB.3965;AF:chr4:95967317:95967556-95974386:95969953:95970063-95974386:+	PB.3965.1	PB.3965.1,PB.3965.3
AF	chr4	PB.3965	PB.3965;AF:chr4:95967317:95967556-95974386:95969946:95970063-95974386:+	PB.3965.1	PB.3965.1,PB.3965.2
AF	chr4	PB.3934	PB.3934;AF:chr4:62280359:62280457-62292632:62286472:62286574-62292632:+	PB.3934.1	PB.3934.1,PB.3934.3
AF	chr4	PB.3934	PB.3934;AF:chr4:62280359:62280457-62292632:62286447:62286574-62292632:+	PB.3934.1	PB.3934.1,PB.3934.2
AF	chr4	PB.4218	PB.4218;AF:chr4:155992861:155993334-155996189:155993361:155993569-155996189:+	PB.4218.1	PB.4218.1,PB.4218.3
AF	chr4	PB.3930	PB.3930;AF:chr4:59035142:59035318-59039227:59035445:59035893-59039227:+	PB.3930.1	PB.3930.1,PB.3930.2
AF	chr4	PB.4189	PB.4189;AF:chr4:150236712:150236871-150239473:150237240:150237340-150239473:+	PB.4189.1	PB.4189.1,PB.4189.3
AF	chr4	PB.4189	PB.4189;AF:chr4:150236763:150236889-150239473:150237240:150237340-150239473:+	PB.4189.2	PB.4189.2,PB.4189.3
AF	chr4	PB.4051	PB.4051;AF:chr4:126096601:126096638-126097829:126096686:126096809-126097829:+	PB.4051.1	PB.4051.1,PB.4051.2
AF	chr5	PB.4322	PB.4322;AF:chr5:38561201-38561516:38561564:38561201-38563090:38563250:-	PB.4322.1	PB.4322.1,PB.4322.2
AF	chr5	PB.4530	PB.4530;AF:chr5:136985049-136986811:136986913:136985049-136987489:136987624:-	PB.4530.2	PB.4530.2,PB.4530.3
AF	chr5	PB.4362	PB.4362;AF:chr5:77209794-77211199:77211243:77209794-77211332:77211471:-	PB.4362.2	PB.4362.2,PB.4362.1
AF	chr5	PB.4441	PB.4441;AF:chr5:115483118-115484053:115484103:115483118-115484332:115484375:-	PB.4441.2	PB.4441.2,PB.4441.1
AF	chr5	PB.4498	PB.4498;AF:chr5:129884183-129887050:129887162:129884183-129887198:129887289:-	PB.4498.3	PB.4498.3,PB.4498.2
AF	chr5	PB.4565	PB.4565;AF:chr5:145083797:145083972-145091153:145084054:145084252-145091153:+	PB.4565.1	PB.4565.1,PB.4565.2
AF	chr5	PB.4305	PB.4305;AF:chr5:34336410:34336541-34342522:34336954:34337097-34342522:+	PB.4305.1	PB.4305.1,PB.4305.2
AF	chr5	PB.4409	PB.4409;AF:chr5:107900563:107900646-107901870:107900774:107901071-107901870:+	PB.4409.1	PB.4409.1,PB.4409.2
AF	chr5	PB.4361	PB.4361;AF:chr5:77016032:77016638-77042096:77037082:77037351-77042096:+	PB.4361.2	PB.4361.2,PB.4361.3
AF	chr5	PB.4361	PB.4361;AF:chr5:77016013:77016638-77042096:77037082:77037351-77042096:+	PB.4361.1	PB.4361.1,PB.4361.3
AF	chr6	PB.4901	PB.4901;AF:chr6:136826109-136827566:136827831:136826109-136828020:136828153:-	PB.4901.3	PB.4901.3,PB.4901.2
AF	chr6	PB.4750	PB.4750;AF:chr6:83527477-83527661:83527776:83527477-83536180:83536251:-	PB.4750.2	PB.4750.2,PB.4750.1
AF	chr6	PB.4865	PB.4865;AF:chr6:124964928-124965155:124965247:124964928-124965402:124965426:-	PB.4865.2	PB.4865.2,PB.4865.1
AF	chr6	PB.4865	PB.4865;AF:chr6:124964928-124965155:124965247:124964928-124965402:124965522:-	PB.4865.2	PB.4865.2,PB.4865.3
AF	chr6	PB.4595	PB.4595;AF:chr6:7689523-7692847:7692898:7689523-7693109:7693221:-	PB.4595.2	PB.4595.2,PB.4595.1
AF	chr6	PB.4672	PB.4672;AF:chr6:48838365-48840996:48841126:48838365-48841348:48841407:-	PB.4672.2	PB.4672.2,PB.4672.1
AF	chr6	PB.4649	PB.4649;AF:chr6:39410216-39419467:39419829:39410216-39419840:39420036:-	PB.4649.4	PB.4649.4,PB.4649.1
AF	chr6	PB.4649	PB.4649;AF:chr6:39410216-39419467:39419829:39410216-39419840:39420067:-	PB.4649.4	PB.4649.4,PB.4649.6
AF	chr6	PB.4649	PB.4649;AF:chr6:39410216-39419467:39419829:39410216-39419840:39420066:-	PB.4649.4	PB.4649.4,PB.4649.5
AF	chr6	PB.4629	PB.4629;AF:chr6:30509863:30510291-30517505:30512320:30512542-30517505:+	PB.4629.1	PB.4629.1,PB.4629.2
AF	chr6	PB.4716	PB.4716;AF:chr6:70722504:70722599-70726435:70724351:70724419-70726435:+	PB.4716.6	PB.4716.6,PB.4716.7
AF	chr6	PB.4716	PB.4716;AF:chr6:70718974:70719377-70726435:70724351:70724419-70726435:+	PB.4716.4	PB.4716.4,PB.4716.7
AF	chr6	PB.4716	PB.4716;AF:chr6:70718974:70719377-70726435:70722504:70722599-70726435:+	PB.4716.4	PB.4716.4,PB.4716.6
AF	chr6	PB.4831	PB.4831;AF:chr6:117906714:117906839-117917470:117906964:117907208-117917470:+	PB.4831.1	PB.4831.1,PB.4831.2
AF	chr6	PB.4831	PB.4831;AF:chr6:117906714:117906839-117917470:117907121:117907208-117917470:+	PB.4831.1	PB.4831.1,PB.4831.3
AF	chr7	PB.5235	PB.5235;AF:chr7:101920774-101921169:101921209:101920774-101933750:101933859:-	PB.5235.2	PB.5235.2,PB.5235.3,PB.5235.5
AF	chr7	PB.5235	PB.5235;AF:chr7:101920774-101921169:101921220:101920774-101933750:101933859:-	PB.5235.7	PB.5235.7,PB.5235.3,PB.5235.5
AF	chr7	PB.5235	PB.5235;AF:chr7:101920774-101921169:101921225:101920774-101933764:101933875:-	PB.5235.4	PB.5235.4,PB.5235.1
AF	chr7	PB.5235	PB.5235;AF:chr7:101920774-101921169:101921225:101920774-101933750:101933859:-	PB.5235.4	PB.5235.4,PB.5235.3,PB.5235.5
AF	chr7	PB.5235	PB.5235;AF:chr7:101920774-101921169:101921220:101920774-101933764:101933875:-	PB.5235.7	PB.5235.7,PB.5235.1
AF	chr7	PB.5235	PB.5235;AF:chr7:101920774-101921169:101921209:101920774-101933764:101933875:-	PB.5235.2	PB.5235.2,PB.5235.1
AF	chr7	PB.5259	PB.5259;AF:chr7:111081633-111082423:111082492:111081633-111082785:111083006:-	PB.5259.8	PB.5259.8,PB.5259.2,PB.5259.7
AF	chr7	PB.5372	PB.5372;AF:chr7:141166787-141168676:141168796:141166787-141172742:141172857:-	PB.5372.2	PB.5372.2,PB.5372.1
AF	chr7	PB.5372	PB.5372;AF:chr7:141166787-141168574:141168677:141166787-141172742:141172857:-	PB.5372.3	PB.5372.3,PB.5372.1
AF	chr7	PB.5212	PB.5212;AF:chr7:97729087-97729233:97729373:97729087-97737369:97738300:-	PB.5212.2	PB.5212.2,PB.5212.1
AF	chr7	PB.5003	PB.5003;AF:chr7:27165728-27166316:27166462:27165728-27166684:27166762:-	PB.5003.3	PB.5003.3,PB.5003.5
AF	chr7	PB.5221	PB.5221;AF:chr7:99849059-99858764:99858916:99849059-99863228:99863369:-	PB.5221.1	PB.5221.1,PB.5221.3
AF	chr7	PB.5221	PB.5221;AF:chr7:99849059-99858764:99858887:99849059-99863228:99863369:-	PB.5221.2	PB.5221.2,PB.5221.3
AF	chr7	PB.5036	PB.5036;AF:chr7:30192900-30193044:30193122:30192900-30193878:30193986:-	PB.5036.3	PB.5036.3,PB.5036.2
AF	chr7	PB.5311	PB.5311;AF:chr7:126975391-126975514:126975835:126975391-126976069:126976128:-	PB.5311.2	PB.5311.2,PB.5311.3
AF	chr7	PB.5311	PB.5311;AF:chr7:126975391-126975514:126975836:126975391-126976069:126976128:-	PB.5311.1	PB.5311.1,PB.5311.3
AF	chr7	PB.5311	PB.5311;AF:chr7:126975391-126975826:126975854:126975391-126976069:126976128:-	PB.5311.6	PB.5311.6,PB.5311.3
AF	chr7	PB.5063	PB.5063;AF:chr7:34229373-34229540:34229622:34229373-34230092:34230332:-	PB.5063.7	PB.5063.7,PB.5063.2
AF	chr7	PB.5309	PB.5309;AF:chr7:126797776-126799045:126799184:126797776-126800002:126800046:-	PB.5309.2	PB.5309.2,PB.5309.3
AF	chr7	PB.5237	PB.5237;AF:chr7:102230140:102230188-102236094:102230777:102231425-102236094:+	PB.5237.6	PB.5237.6,PB.5237.7
AF	chr7	PB.5124	PB.5124;AF:chr7:46861276:46861301-46861763:46861412:46861561-46861763:+	PB.5124.1	PB.5124.1,PB.5124.3
AF	chr7	PB.5398	PB.5398;AF:chr7:144764911:144765423-144768326:144765788:144765901-144768326:+	PB.5398.1	PB.5398.1,PB.5398.2
AF	chr7	PB.5095	PB.5095;AF:chr7:44929769:44929827-44943782:44943229:44943453-44943782:+	PB.5095.2	PB.5095.2,PB.5095.3
AF	chr7	PB.5095	PB.5095;AF:chr7:44929752:44929827-44943782:44943229:44943453-44943782:+	PB.5095.1	PB.5095.1,PB.5095.3
AF	chr7	PB.5123	PB.5123;AF:chr7:46845843:46845917-46847596:46847073:46847388-46847596:+	PB.5123.1	PB.5123.1,PB.5123.2
AF	chr7	PB.5293	PB.5293;AF:chr7:123369779:123370022-123400438:123378056:123378255-123400438:+	PB.5293.1	PB.5293.1,PB.5293.2
AF	chr7	PB.5056	PB.5056;AF:chr7:30981865:30982630-30988980:30983236:30983264-30988980:+	PB.5056.1	PB.5056.1,PB.5056.2
AF	chr8	PB.5682	PB.5682;AF:chr8:109606420-109608352:109608387:109606420-109608540:109608606:-	PB.5682.1	PB.5682.1,PB.5682.2
AF	chr8	PB.5462	PB.5462;AF:chr8:21969816:21969835-21973118:21970596:21970655-21973118:+	PB.5462.1	PB.5462.1,PB.5462.2
AF	chr8	PB.5563	PB.5563;AF:chr8:71592181:71592504-71594084:71592629:71592872-71594084:+	PB.5563.1	PB.5563.1,PB.5563.2
AF	chr8	PB.5719	PB.5719;AF:chr8:123075096:123075140-123076851:123076227:123076429-123076851:+	PB.5719.1	PB.5719.1,PB.5719.2
AF	chr8	PB.5729	PB.5729;AF:chr8:125734218:125734349-125736068:125734538:125734998-125736068:+	PB.5729.1	PB.5729.1,PB.5729.3
AF	chr8	PB.5729	PB.5729;AF:chr8:125734226:125734349-125736068:125734538:125734998-125736068:+	PB.5729.2	PB.5729.2,PB.5729.3
AF	chr8	PB.5576	PB.5576;AF:chr8:72723288:72723408-72724044:72723416:72723618-72724044:+	PB.5576.1	PB.5576.1,PB.5576.2
AF	chr8	PB.5491	PB.5491;AF:chr8:33731921:33731988-33735734:33732133:33732634-33735734:+	PB.5491.1	PB.5491.1,PB.5491.3
AF	chr8	PB.5491	PB.5491;AF:chr8:33731938:33731988-33735734:33732211:33732515-33735734:+	PB.5491.2	PB.5491.2,PB.5491.4
AF	chr8	PB.5491	PB.5491;AF:chr8:33731938:33731988-33735734:33732133:33732634-33735734:+	PB.5491.2	PB.5491.2,PB.5491.3
AF	chr8	PB.5491	PB.5491;AF:chr8:33731921:33731988-33735734:33732211:33732515-33735734:+	PB.5491.1	PB.5491.1,PB.5491.4
AF	chr8	PB.5637	PB.5637;AF:chr8:94666775:94666901-94667597:94667091:94667230-94667597:+	PB.5637.1	PB.5637.1,PB.5637.2
AF	chr9	PB.5777	PB.5777;AF:chr9:22113943-22116655:22117103:22113943-22117110:22117172:-	PB.5777.4	PB.5777.4,PB.5777.2
AF	chr9	PB.5832	PB.5832;AF:chr9:45978729-45984705:45984825:45978729-46012523:46012663:-	PB.5832.1	PB.5832.1,PB.5832.2
AF	chr9	PB.5815	PB.5815;AF:chr9:44342071-44342221:44342323:44342071-44344010:44344184:-	PB.5815.2	PB.5815.2,PB.5815.1
AF	chr9	PB.5926	PB.5926;AF:chr9:75398751-75409202:75409613:75398751-75409863:75410003:-	PB.5926.6	PB.5926.6,PB.5926.5
AF	chr9	PB.5849	PB.5849;AF:chr9:50764926-50765700:50765918:50764926-50767858:50768178:-	PB.5849.2	PB.5849.2,PB.5849.1
AF	chr9	PB.5905	PB.5905;AF:chr9:66109628-66124607:66124839:66109628-66126443:66126565:-	PB.5905.1	PB.5905.1,PB.5905.2
AF	chr9	PB.5778	PB.5778;AF:chr9:22130129-22131501:22131649:22130129-22131737:22131866:-	PB.5778.1	PB.5778.1,PB.5778.3
AF	chr9	PB.5778	PB.5778;AF:chr9:22130129-22131590:22131649:22130129-22131737:22131866:-	PB.5778.2	PB.5778.2,PB.5778.3
AF	chr9	PB.5748	PB.5748;AF:chr9:13821683-13826542:13826562:13821683-13826856:13827048:-	PB.5748.1	PB.5748.1,PB.5748.2
AF	chr9	PB.5748	PB.5748;AF:chr9:13821683-13826530:13826546:13821683-13826856:13827048:-	PB.5748.3	PB.5748.3,PB.5748.2
AF	chr9	PB.5999	PB.5999;AF:chr9:108306274:108306553-108315308:108306908:108307076-108315308:+	PB.5999.1	PB.5999.1,PB.5999.3
AF	chr9	PB.5999	PB.5999;AF:chr9:108306345:108306553-108315308:108306908:108307076-108315308:+	PB.5999.2	PB.5999.2,PB.5999.3
AF	chr9	PB.6017	PB.6017;AF:chr9:109832771:109832807-109833196:109832829:109832888-109833196:+	PB.6017.1	PB.6017.1,PB.6017.2
AF	chr9	PB.5882	PB.5882;AF:chr9:59656554:59656649-59665200:59657232:59657270-59665200:+	PB.5882.1	PB.5882.1,PB.5882.2
AF	chr10	PB.476	PB.476;AF:chr10:62480707-62486378:62486577:62480707-62486658:62486727:-	PB.476.2	PB.476.2,PB.476.1
AF	chr10	PB.476	PB.476;AF:chr10:62480707-62486378:62486565:62480707-62486658:62486727:-	PB.476.4	PB.476.4,PB.476.1
AF	chr10	PB.393	PB.393;AF:chr10:8545269-8546440:8546642:8545269-8550510:8550717:-	PB.393.3	PB.393.3,PB.393.2
AF	chr10	PB.413	PB.413;AF:chr10:22712091-22731116:22731363:22712091-22731783:22731891:-	PB.413.1	PB.413.1,PB.413.2
AF	chr10	PB.588	PB.588;AF:chr10:93588123-93589539:93589697:93588123-93594052:93594144:-	PB.588.1	PB.588.1,PB.588.2
AF	chr10	PB.603	PB.603;AF:chr10:98914669:98914793-98968694:98915152:98915371-98968694:+	PB.603.1	PB.603.1,PB.603.2
AF	chr10	PB.528	PB.528;AF:chr10:80053565:80053715-80054514:80054011:80054170-80054514:+	PB.528.2,PB.528.1	PB.528.2,PB.528.1,PB.528.3
AF	chr10	PB.528	PB.528;AF:chr10:80053565:80053715-80054514:80054035:80054300-80054514:+	PB.528.2,PB.528.1	PB.528.2,PB.528.1,PB.528.4
AF	chr10	PB.599	PB.599;AF:chr10:97479476:97479789-97483339:97482431:97482547-97483339:+	PB.599.1	PB.599.1,PB.599.5
AF	chr10	PB.599	PB.599;AF:chr10:97479630:97479789-97483339:97482431:97482547-97483339:+	PB.599.3	PB.599.3,PB.599.5
AF	chr10	PB.599	PB.599;AF:chr10:97479486:97479789-97483339:97482428:97482547-97483339:+	PB.599.2	PB.599.2,PB.599.4
AF	chr10	PB.599	PB.599;AF:chr10:97479630:97479789-97483339:97482428:97482547-97483339:+	PB.599.3	PB.599.3,PB.599.4
AF	chr10	PB.599	PB.599;AF:chr10:97479486:97479789-97483339:97482431:97482547-97483339:+	PB.599.2	PB.599.2,PB.599.5
AF	chr10	PB.599	PB.599;AF:chr10:97479476:97479789-97483339:97482428:97482547-97483339:+	PB.599.1	PB.599.1,PB.599.4
AF	chr10	PB.459	PB.459;AF:chr10:58323485:58323687-58399021:58351923:58352197-58399021:+	PB.459.1	PB.459.1,PB.459.2,PB.459.3
AF	chr11	PB.746	PB.746;AF:chr11:40687795-40692478:40692658:40687795-40694803:40694904:-	PB.746.1	PB.746.1,PB.746.2
AF	chr11	PB.1095	PB.1095;AF:chr11:105937840-105939930:105939993:105937840-105940100:105940279:-	PB.1095.2	PB.1095.2,PB.1095.4
AF	chr11	PB.1059	PB.1059;AF:chr11:100601816-100613192:100613396:100601816-100619528:100619588:-	PB.1059.3	PB.1059.3,PB.1059.5
AF	chr11	PB.870	PB.870;AF:chr11:69919336-69920341:69920577:69919336-69921163:69921386:-	PB.870.3	PB.870.3,PB.870.1
AF	chr11	PB.1094	PB.1094;AF:chr11:105454345-105455128:105455321:105454345-105456474:105456753:-	PB.1094.2	PB.1094.2,PB.1094.1
AF	chr11	PB.1097	PB.1097;AF:chr11:106159442-106159813:106159969:106159442-106160051:106160160:-	PB.1097.3	PB.1097.3,PB.1097.1
AF	chr11	PB.713	PB.713;AF:chr11:22956692-22972651:22972914:22956692-22982079:22982291:-	PB.713.1	PB.713.1,PB.713.2
AF	chr11	PB.1140	PB.1140;AF:chr11:115534683-115535779:115535840:115534683-115536098:115536276:-	PB.1140.2	PB.1140.2,PB.1140.1
AF	chr11	PB.1156	PB.1156;AF:chr11:116678565-116679098:116679231:116678565-116679907:116680897:-	PB.1156.4	PB.1156.4,PB.1156.2
AF	chr11	PB.1135	PB.1135;AF:chr11:115186837-115187119:115187260:115186837-115187659:115187844:-	PB.1135.2	PB.1135.2,PB.1135.1
AF	chr11	PB.1139	PB.1139;AF:chr11:115503174-115513698:115513865:115503174-115514027:115514131:-	PB.1139.8	PB.1139.8,PB.1139.5
AF	chr11	PB.1139	PB.1139;AF:chr11:115503174-115513698:115513865:115503174-115514220:115514386:-	PB.1139.8	PB.1139.8,PB.1139.4
AF	chr11	PB.1139	PB.1139;AF:chr11:115503174-115513698:115513865:115503174-115514220:115514464:-	PB.1139.8	PB.1139.8,PB.1139.1
AF	chr11	PB.1139	PB.1139;AF:chr11:115503174-115514027:115514117:115503174-115514220:115514464:-	PB.1139.2	PB.1139.2,PB.1139.1
AF	chr11	PB.1139	PB.1139;AF:chr11:115503174-115514027:115514131:115503174-115514220:115514464:-	PB.1139.5	PB.1139.5,PB.1139.1
AF	chr11	PB.1139	PB.1139;AF:chr11:115503174-115514027:115514131:115503174-115514220:115514386:-	PB.1139.5	PB.1139.5,PB.1139.4
AF	chr11	PB.1139	PB.1139;AF:chr11:115503174-115513698:115513865:115503174-115514027:115514117:-	PB.1139.8	PB.1139.8,PB.1139.2
AF	chr11	PB.1139	PB.1139;AF:chr11:115503174-115514027:115514117:115503174-115514220:115514386:-	PB.1139.2	PB.1139.2,PB.1139.4
AF	chr11	PB.1139	PB.1139;AF:chr11:115503174-115513687:115514139:115503174-115514220:115514464:-	PB.1139.7	PB.1139.7,PB.1139.1
AF	chr11	PB.1139	PB.1139;AF:chr11:115503174-115513687:115514139:115503174-115514220:115514386:-	PB.1139.7	PB.1139.7,PB.1139.4
AF	chr11	PB.1014	PB.1014;AF:chr11:96075033-96075557:96075624:96075033-96075627:96075649:-	PB.1014.2	PB.1014.2,PB.1014.1
AF	chr11	PB.1163	PB.1163;AF:chr11:119297877-119299609:119299811:119297877-119299828:119300058:-	PB.1163.1	PB.1163.1,PB.1163.2
AF	chr11	PB.693	PB.693;AF:chr11:6546931:6547029-6569964:6561114:6561241-6569964:+	PB.693.1	PB.693.1,PB.693.2
AF	chr11	PB.840	PB.840;AF:chr11:62551504:62551595-62552140:62551728:62551851-62552140:+	PB.840.2,PB.840.1	PB.840.2,PB.840.1,PB.840.3
AF	chr11	PB.1180	PB.1180;AF:chr11:120598474:120598604-120599242:120598635:120598870-120599242:+	PB.1180.1	PB.1180.1,PB.1180.3
AF	chr11	PB.1180	PB.1180;AF:chr11:120598474:120598604-120599242:120598624:120598870-120599242:+	PB.1180.1	PB.1180.1,PB.1180.2
AF	chr11	PB.779	PB.779;AF:chr11:52232037:52232118-52236837:52232222:52232612-52236837:+	PB.779.2,PB.779.1	PB.779.2,PB.779.1,PB.779.3
AF	chr11	PB.779	PB.779;AF:chr11:52232037:52232118-52236837:52232273:52232612-52236837:+	PB.779.2,PB.779.1	PB.779.2,PB.779.1,PB.779.4
AF	chr11	PB.1012	PB.1012;AF:chr11:95842289:95842426-95843812:95843282:95843392-95843812:+	PB.1012.1	PB.1012.1,PB.1012.2
AF	chr11	PB.691	PB.691;AF:chr11:6415868:6415979-6418101:6416307:6416404-6418101:+	PB.691.1	PB.691.1,PB.691.3
AF	chr11	PB.691	PB.691;AF:chr11:6415868:6415979-6418101:6416307:6417141-6418101:+	PB.691.1	PB.691.1,PB.691.2
AF	chr11	PB.844	PB.844;AF:chr11:63128982:63129150-63133125:63131533:63131654-63133125:+	PB.844.1	PB.844.1,PB.844.3
AF	chr11	PB.844	PB.844;AF:chr11:63128982:63129150-63133125:63131504:63131654-63133125:+	PB.844.1	PB.844.1,PB.844.2
AF	chr11	PB.1039	PB.1039;AF:chr11:98386488:98386866-98387337:98386898:98387082-98387337:+	PB.1039.1	PB.1039.1,PB.1039.2
AF	chr12	PB.1402	PB.1402;AF:chr12:111711412-111712585:111712619:111711412-111713044:111713089:-	PB.1402.5	PB.1402.5,PB.1402.1
AF	chr12	PB.1402	PB.1402;AF:chr12:111711412-111712585:111712619:111711412-111713044:111713081:-	PB.1402.5	PB.1402.5,PB.1402.4
AF	chr12	PB.1246	PB.1246;AF:chr12:40036833-40037263:40037376:40036833-40037838:40037971:-	PB.1246.1,PB.1246.4	PB.1246.1,PB.1246.4,PB.1246.2
AF	chr12	PB.1416	PB.1416;AF:chr12:113422730-113425065:113425157:113422730-113426655:113427367:-	PB.1416.6	PB.1416.6,PB.1416.22
AF	chr12	PB.1416	PB.1416;AF:chr12:113422730-113425065:113425157:113422730-113426655:113427375:-	PB.1416.6	PB.1416.6,PB.1416.4
AF	chr12	PB.1298	PB.1298;AF:chr12:70937887:70938031-70940798:70939955:70940103-70940798:+	PB.1298.2,PB.1298.1	PB.1298.2,PB.1298.1,PB.1298.3
AF	chr12	PB.1212	PB.1212;AF:chr12:11266108:11266288-11271729:11266498:11266699-11271729:+	PB.1212.1	PB.1212.1,PB.1212.2
AF	chr12	PB.1271	PB.1271;AF:chr12:55384233:55384327-55407469:55398834:55398991-55407469:+	PB.1271.1	PB.1271.1,PB.1271.2
AF	chr13	PB.1539	PB.1539;AF:chr13:59762795-59769126:59769514:59762795-59769624:59769798:-	PB.1539.4	PB.1539.4,PB.1539.1
AF	chr13	PB.1539	PB.1539;AF:chr13:59762795-59769126:59769514:59762795-59769624:59770300:-	PB.1539.4	PB.1539.4,PB.1539.3
AF	chr13	PB.1429	PB.1429;AF:chr13:8992815-8995587:8995808:8992815-8995949:8996012:-	PB.1429.1	PB.1429.1,PB.1429.2
AF	chr13	PB.1429	PB.1429;AF:chr13:8992815-8995587:8995808:8992815-8995949:8996022:-	PB.1429.1	PB.1429.1,PB.1429.3
AF	chr13	PB.1475	PB.1475;AF:chr13:33931646-33935573:33935803:33931646-33935922:33935975:-	PB.1475.2	PB.1475.2,PB.1475.4
AF	chr13	PB.1534	PB.1534;AF:chr13:58264199-58274074:58274143:58264199-58274652:58274847:-	PB.1534.4	PB.1534.4,PB.1534.1
AF	chr13	PB.1534	PB.1534;AF:chr13:58264199-58274074:58274133:58264199-58274652:58274847:-	PB.1534.2,PB.1534.6	PB.1534.2,PB.1534.6,PB.1534.1
AF	chr13	PB.1586	PB.1586;AF:chr13:97030422-97034182:97034392:97030422-97035212:97035314:-	PB.1586.1	PB.1586.1,PB.1586.2
AF	chr13	PB.1586	PB.1586;AF:chr13:97030422-97034182:97034378:97030422-97035212:97035314:-	PB.1586.4	PB.1586.4,PB.1586.2
AF	chr13	PB.1586	PB.1586;AF:chr13:97030422-97034182:97034340:97030422-97035212:97035314:-	PB.1586.3	PB.1586.3,PB.1586.2
AF	chr13	PB.1537	PB.1537;AF:chr13:58400417-58402064:58402152:58400417-58402393:58402505:-	PB.1537.8	PB.1537.8,PB.1537.6
AF	chr13	PB.1537	PB.1537;AF:chr13:58400417-58401110:58401463:58400417-58402393:58402517:-	PB.1537.5	PB.1537.5,PB.1537.4,PB.1537.3
AF	chr13	PB.1537	PB.1537;AF:chr13:58400417-58401110:58401463:58400417-58402393:58402505:-	PB.1537.5	PB.1537.5,PB.1537.6
AF	chr13	PB.1537	PB.1537;AF:chr13:58400417-58401110:58401463:58400417-58402064:58402152:-	PB.1537.5	PB.1537.5,PB.1537.8
AF	chr13	PB.1537	PB.1537;AF:chr13:58400417-58402064:58402152:58400417-58402393:58402498:-	PB.1537.8	PB.1537.8,PB.1537.1
AF	chr13	PB.1537	PB.1537;AF:chr13:58400417-58402064:58402152:58400417-58402393:58402517:-	PB.1537.8	PB.1537.8,PB.1537.4,PB.1537.3
AF	chr13	PB.1537	PB.1537;AF:chr13:58400417-58401110:58401463:58400417-58402393:58402498:-	PB.1537.5	PB.1537.5,PB.1537.1
AF	chr13	PB.1560	PB.1560;AF:chr13:73327469-73328278:73328313:73327469-73328339:73328477:-	PB.1560.2	PB.1560.2,PB.1560.1
AF	chr13	PB.1598	PB.1598;AF:chr13:100651303:100651445-100654191:100651579:100651786-100654191:+	PB.1598.1	PB.1598.1,PB.1598.3
AF	chr13	PB.1598	PB.1598;AF:chr13:100651303:100651445-100654191:100651584:100651717-100654191:+	PB.1598.1	PB.1598.1,PB.1598.4
AF	chr13	PB.1598	PB.1598;AF:chr13:100651303:100651445-100654191:100651572:100651828-100654191:+	PB.1598.1	PB.1598.1,PB.1598.2
AF	chr13	PB.1595	PB.1595;AF:chr13:100104120:100104291-100109023:100108162:100108229-100109023:+	PB.1595.1	PB.1595.1,PB.1595.4
AF	chr13	PB.1595	PB.1595;AF:chr13:100104120:100104291-100109023:100108029:100108229-100109023:+	PB.1595.1	PB.1595.1,PB.1595.3,PB.1595.2
AF	chr13	PB.1614	PB.1614;AF:chr13:112800792:112801266-112834859:112801335:112801730-112834859:+	PB.1614.1	PB.1614.1,PB.1614.2
AF	chr14	PB.1791	PB.1791;AF:chr14:66999704-67000405:67000446:66999704-67008688:67008883:-	PB.1791.2	PB.1791.2,PB.1791.1
AF	chr14	PB.1782	PB.1782;AF:chr14:65630259:65630298-65635003:65630703:65630768-65635003:+	PB.1782.1	PB.1782.1,PB.1782.2
AF	chr15	PB.2066	PB.2066;AF:chr15:99751341-99771888:99772052:99751341-99772183:99772441:-	PB.2066.1	PB.2066.1,PB.2066.2
AF	chr15	PB.2094	PB.2094;AF:chr15:103444942-103446208:103446565:103444942-103448346:103448408:-	PB.2094.3	PB.2094.3,PB.2094.2
AF	chr15	PB.2069	PB.2069;AF:chr15:100227987:100228082-100232733:100228240:100228605-100232733:+	PB.2069.1	PB.2069.1,PB.2069.2
AF	chr15	PB.2070	PB.2070;AF:chr15:100615628:100615724-100616913:100616058:100616322-100616913:+	PB.2070.1	PB.2070.1,PB.2070.3
AF	chr15	PB.2070	PB.2070;AF:chr15:100615630:100615724-100616913:100616058:100616322-100616913:+	PB.2070.2	PB.2070.2,PB.2070.3
AF	chr15	PB.2064	PB.2064;AF:chr15:99392986:99393040-99401580:99399979:99400207-99401580:+	PB.2064.4,PB.2064.3,PB.2064.2	PB.2064.4,PB.2064.3,PB.2064.2,PB.2064.5
AF	chr16	PB.2115	PB.2115;AF:chr16:8664422-8666434:8666555:8664422-8672113:8672155:-	PB.2115.3	PB.2115.3,PB.2115.1
AF	chr16	PB.2115	PB.2115;AF:chr16:8664422-8672113:8672155:8664422-8682601:8682750:-	PB.2115.1	PB.2115.1,PB.2115.5
AF	chr16	PB.2115	PB.2115;AF:chr16:8664422-8666434:8666555:8664422-8682601:8682750:-	PB.2115.3	PB.2115.3,PB.2115.5
AF	chr16	PB.2292	PB.2292;AF:chr16:94370192-94370366:94370547:94370192-94370605:94370708:-	PB.2292.1	PB.2292.1,PB.2292.2
AF	chr16	PB.2101	PB.2101;AF:chr16:4726371:4726471-4762559:4741549:4741739-4762559:+	PB.2101.1	PB.2101.1,PB.2101.2
AF	chr16	PB.2187	PB.2187;AF:chr16:32877811:32877996-32884124:32878071:32878150-32884124:+	PB.2187.1	PB.2187.1,PB.2187.2
AF	chr16	PB.2273	PB.2273;AF:chr16:90220563:90220929-90225145:90222862:90222876-90225145:+	PB.2273.2	PB.2273.2,PB.2273.3
AF	chr16	PB.2192	PB.2192;AF:chr16:34649906:34650021-34666684:34651189:34651275-34666684:+	PB.2192.1	PB.2192.1,PB.2192.2
AF	chr17	PB.2588	PB.2588;AF:chr17:70846398-70849640:70849805:70846398-70850872:70851269:-	PB.2588.1	PB.2588.1,PB.2588.2
AF	chr17	PB.2590	PB.2590;AF:chr17:70996895-71001760:71001975:70996895-71002108:71002268:-	PB.2590.2	PB.2590.2,PB.2590.3
AF	chr17	PB.2590	PB.2590;AF:chr17:70996895-71001760:71001975:70996895-71002108:71002194:-	PB.2590.2	PB.2590.2,PB.2590.1
AF	chr17	PB.2529	PB.2529;AF:chr17:47413894-47414533:47414756:47413894-47421787:47421859:-	PB.2529.2	PB.2529.2,PB.2529.1
AF	chr17	PB.2547	PB.2547;AF:chr17:56073236-56074424:56074555:56073236-56074836:56075005:-	PB.2547.3	PB.2547.3,PB.2547.1
AF	chr17	PB.2547	PB.2547;AF:chr17:56073236-56074424:56074555:56073236-56074836:56075020:-	PB.2547.3	PB.2547.3,PB.2547.2
AF	chr17	PB.2497	PB.2497;AF:chr17:36949985-36950991:36951115:36949985-36951423:36951451:-	PB.2497.3	PB.2497.3,PB.2497.2
AF	chr17	PB.2497	PB.2497;AF:chr17:36949985-36950991:36951115:36949985-36951423:36951684:-	PB.2497.3	PB.2497.3,PB.2497.1
AF	chr17	PB.2491	PB.2491;AF:chr17:35965123-35969327:35969643:35965123-35969646:35969769:-	PB.2491.1	PB.2491.1,PB.2491.2
AF	chr17	PB.2504	PB.2504;AF:chr17:40793320-40793945:40794018:40793320-40794028:40794086:-	PB.2504.12	PB.2504.12,PB.2504.2
AF	chr17	PB.2504	PB.2504;AF:chr17:40793320-40793945:40794018:40793320-40794028:40794111:-	PB.2504.12	PB.2504.12,PB.2504.11
AF	chr17	PB.2504	PB.2504;AF:chr17:40793320-40793945:40794018:40793320-40794028:40794121:-	PB.2504.12	PB.2504.12,PB.2504.7
AF	chr17	PB.2504	PB.2504;AF:chr17:40793320-40793945:40794018:40793320-40794028:40794115:-	PB.2504.12	PB.2504.12,PB.2504.3
AF	chr17	PB.2522	PB.2522;AF:chr17:46680986:46681162-46681617:46681167:46681272-46681617:+	PB.2522.1	PB.2522.1,PB.2522.5
AF	chr17	PB.2522	PB.2522;AF:chr17:46680986:46681133-46681617:46681157:46681205-46681617:+	PB.2522.2	PB.2522.2,PB.2522.4
AF	chr17	PB.2522	PB.2522;AF:chr17:46680989:46681133-46681617:46681167:46681272-46681617:+	PB.2522.3	PB.2522.3,PB.2522.5
AF	chr17	PB.2522	PB.2522;AF:chr17:46680986:46681133-46681617:46681167:46681272-46681617:+	PB.2522.2	PB.2522.2,PB.2522.5
AF	chr17	PB.2522	PB.2522;AF:chr17:46680989:46681133-46681617:46681157:46681205-46681617:+	PB.2522.3	PB.2522.3,PB.2522.4
AF	chr17	PB.2362	PB.2362;AF:chr17:24850489:24850668-24852731:24850733:24851083-24852731:+	PB.2362.1	PB.2362.1,PB.2362.3
AF	chr17	PB.2343	PB.2343;AF:chr17:23803225:23803398-23806932:23803919:23803997-23806932:+	PB.2343.1	PB.2343.1,PB.2343.2
AF	chr18	PB.2750	PB.2750;AF:chr18:63682307-63692076:63692411:63682307-63708444:63708566:-	PB.2750.1	PB.2750.1,PB.2750.2
AF	chr18	PB.2749	PB.2749;AF:chr18:62650465:62650558-62650850:62650637:62650771-62650850:+	PB.2749.6	PB.2749.6,PB.2749.11
AF	chr18	PB.2749	PB.2749;AF:chr18:62650465:62650515-62650850:62650637:62650771-62650850:+	PB.2749.4,PB.2749.3,PB.2749.8,PB.2749.7,PB.2749.10,PB.2749.9,PB.2749.5	PB.2749.4,PB.2749.3,PB.2749.8,PB.2749.7,PB.2749.10,PB.2749.9,PB.2749.5,PB.2749.11
AF	chr18	PB.2749	PB.2749;AF:chr18:62650446:62650515-62650850:62650637:62650771-62650850:+	PB.2749.2	PB.2749.2,PB.2749.11
AF	chr18	PB.2712	PB.2712;AF:chr18:42141891:42141953-42149611:42143033:42143165-42149611:+	PB.2712.1	PB.2712.1,PB.2712.2
AF	chr19	PB.2862	PB.2862;AF:chr19:7435138-7441421:7441606:7435138-7482939:7483219:-	PB.2862.3	PB.2862.3,PB.2862.1,PB.2862.2
AF	chr19	PB.2983	PB.2983;AF:chr19:47865545:47865633-47869686:47865801:47865929-47869686:+	PB.2983.1	PB.2983.1,PB.2983.2
AF	chr19	PB.2863	PB.2863;AF:chr19:7494040:7494361-7509348:7494363:7494661-7509348:+	PB.2863.1	PB.2863.1,PB.2863.2
AF	chr19	PB.2807	PB.2807;AF:chr19:4097347:4097507-4097817:4097684:4097733-4097817:+	PB.2807.1,PB.2807.2	PB.2807.1,PB.2807.2,PB.2807.3
AF	chrX	PB.6217	PB.6217;AF:chrX:136739894-136741210:136741282:136739894-136743593:136743681:-	PB.6217.1	PB.6217.1,PB.6217.2
AF	chrX	PB.6238	PB.6238;AF:chrX:155334955-155338113:155338496:155334955-155340309:155340754:-	PB.6238.1	PB.6238.1,PB.6238.2
AF	chrX	PB.6191	PB.6191;AF:chrX:102248687-102250760:102250926:102248687-102252034:102252163:-	PB.6191.3	PB.6191.3,PB.6191.1
AF	chrX	PB.6191	PB.6191;AF:chrX:102248687-102251493:102251797:102248687-102252034:102252163:-	PB.6191.2	PB.6191.2,PB.6191.1
AF	chrX	PB.6191	PB.6191;AF:chrX:102248687-102250760:102250926:102248687-102251493:102251797:-	PB.6191.3	PB.6191.3,PB.6191.2
AF	chrX	PB.6080	PB.6080;AF:chrX:7898636-7898771:7898920:7898636-7899169:7899230:-	PB.6080.2	PB.6080.2,PB.6080.1
AF	chrX	PB.6223	PB.6223;AF:chrX:140979845:140980170-140986279:140985624:140985701-140986279:+	PB.6223.1	PB.6223.1,PB.6223.2
AF	chrX	PB.6074	PB.6074;AF:chrX:7067489:7067656-7070431:7068213:7068355-7070431:+	PB.6074.1	PB.6074.1,PB.6074.2
AL	chr1	PB.268	PB.268;AL:chr1:155567681-155572198:155572287:155567681-155587440:155587798:+	PB.268.2	PB.268.2,PB.268.3
AL	chr1	PB.150	PB.150;AL:chr1:86026557-86029212:86029265:86026557-86029579:86029959:+	PB.150.2	PB.150.2,PB.150.3
AL	chr2	PB.3382	PB.3382;AL:chr2:156177341:156177385-156179177:156178559:156178952-156179177:-	PB.3382.3	PB.3382.3,PB.3382.6
AL	chr5	PB.4300	PB.4300;AL:chr5:33634970:33635175-33641901:33640056:33640928-33641901:-	PB.4300.1	PB.4300.1,PB.4300.3
AL	chr5	PB.4300	PB.4300;AL:chr5:33634970:33635175-33641901:33640061:33640928-33641901:-	PB.4300.1	PB.4300.1,PB.4300.4
AL	chr5	PB.4320	PB.4320;AL:chr5:38267284-38267698:38267897:38267284-38269059:38269626:+	PB.4320.3	PB.4320.3,PB.4320.1
AL	chr5	PB.4320	PB.4320;AL:chr5:38267284-38267698:38267897:38267284-38269059:38269228:+	PB.4320.3	PB.4320.3,PB.4320.2
AL	chr6	PB.4684	PB.4684;AL:chr6:51461124:51461433-51463411:51462765:51463254-51463411:-	PB.4684.1	PB.4684.1,PB.4684.5
AL	chr6	PB.4684	PB.4684;AL:chr6:51461124:51461433-51463411:51462763:51463254-51463411:-	PB.4684.1	PB.4684.1,PB.4684.4
AL	chr6	PB.4865	PB.4865;AL:chr6:124958452:124958772-124959799:124958821:124959637-124959799:-	PB.4865.1	PB.4865.1,PB.4865.3
AL	chr6	PB.4865	PB.4865;AL:chr6:124958452:124958772-124959799:124958812:124959637-124959799:-	PB.4865.1	PB.4865.1,PB.4865.2
AL	chr6	PB.4658	PB.4658;AL:chr6:42105328:42105495-42114310:42105706:42106544-42114310:-	PB.4658.1	PB.4658.1,PB.4658.2
AL	chr6	PB.4658	PB.4658;AL:chr6:42105328:42105495-42114310:42106217:42106544-42114310:-	PB.4658.1	PB.4658.1,PB.4658.3
AL	chr10	PB.488	PB.488;AL:chr10:72657388-72668812:72669163:72657388-72673966:72674963:+	PB.488.2	PB.488.2,PB.488.1
AL	chr18	PB.2694	PB.2694;AL:chr18:36366741-36393196:36393376:36366741-36402497:36402979:+	PB.2694.2	PB.2694.2,PB.2694.1
AL	chrX	PB.6120	PB.6120;AL:chrX:38405061:38405571-38424267:38419505:38421851-38424267:-	PB.6120.1	PB.6120.1,PB.6120.2
AL	chrX	PB.6120	PB.6120;AL:chrX:38405061:38405571-38424267:38421654:38421851-38424267:-	PB.6120.1	PB.6120.1,PB.6120.3

## Sheet: Oocyte AS
Legend: Alternative splicing events identified from long-read transcripts of oocyte using SUPPA2.
AS type	Seqname	Gene id	Event id	Alternative_transcripts	Total transcripts
SE	chr1	PB.318	PB.318;SE:chr1:184093712-184094016:184094100-184096516:+	PB.318.1	PB.318.1,PB.318.2
SE	chr1	PB.152	PB.152;SE:chr1:82735507-82745524:82745556-82747083:+	PB.152.2	PB.152.2,PB.152.4
SE	chr1	PB.152	PB.152;SE:chr1:82735507-82747083:82747142-82750520:+	PB.152.4	PB.152.4,PB.152.1
SE	chr1	PB.330	PB.330;SE:chr1:190926734-190932867:190933192-190937444:+	PB.330.1,PB.330.2	PB.330.1,PB.330.2,PB.330.3
SE	chr1	PB.330	PB.330;SE:chr1:190937700-190939087:190939156-190940874:+	PB.330.1,PB.330.3,PB.330.4	PB.330.1,PB.330.3,PB.330.4,PB.330.2
SE	chr1	PB.296	PB.296;SE:chr1:178187957-178198218:178198290-178237912:+	PB.296.2	PB.296.2,PB.296.1,PB.296.3
SE	chr1	PB.156	PB.156;SE:chr1:85106690-85111490:85111566-85111809:+	PB.156.1	PB.156.1,PB.156.2
SE	chr1	PB.27	PB.27;SE:chr1:17168525-17171795:17171961-17172724:+	PB.27.1,PB.27.2	PB.27.1,PB.27.2,PB.27.4
SE	chr1	PB.171	PB.171;SE:chr1:91112297-91112653:91112714-91114596:+	PB.171.2	PB.171.2,PB.171.1
SE	chr1	PB.157	PB.157;SE:chr1:85596109-85598629:85598779-85603835:-	PB.157.1,PB.157.5	PB.157.1,PB.157.5,PB.157.2
SE	chr1	PB.260	PB.260;SE:chr1:162654597-162657036:162657168-162658046:-	PB.260.2,PB.260.4	PB.260.2,PB.260.4,PB.260.1,PB.260.3
SE	chr1	PB.215	PB.215;SE:chr1:133003890-133004654:133004721-133009137:-	PB.215.3,PB.215.2	PB.215.3,PB.215.2,PB.215.4
SE	chr1	PB.215	PB.215;SE:chr1:133009192-133011065:133011198-133012637:-	PB.215.4	PB.215.4,PB.215.2
SE	chr1	PB.104	PB.104;SE:chr1:58419733-58420121:58420211-58421083:-	PB.104.1	PB.104.1,PB.104.2
SE	chr1	PB.273	PB.273;SE:chr1:167957205-167959247:167959420-167960889:-	PB.273.2	PB.273.2,PB.273.1
SE	chr1	PB.145	PB.145;SE:chr1:77943417-77946645:77946922-77972335:-	PB.145.1	PB.145.1,PB.145.2
SE	chr1	PB.132	PB.132;SE:chr1:72274967-72276166:72276331-72277287:-	PB.132.8,PB.132.9	PB.132.8,PB.132.9,PB.132.5,PB.132.6
SE	chr1	PB.144	PB.144;SE:chr1:77377607-77380864:77381013-77382869:-	PB.144.1	PB.144.1,PB.144.2
SE	chr2	PB.2406	PB.2406;SE:chr2:69722957-69731491:69731580-69731746:+	PB.2406.2,PB.2406.3	PB.2406.2,PB.2406.3,PB.2406.1
SE	chr2	PB.2536	PB.2536;SE:chr2:137000273-137004934:137005054-137044000:+	PB.2536.3,PB.2536.2	PB.2536.3,PB.2536.2,PB.2536.1
SE	chr2	PB.2557	PB.2557;SE:chr2:152700268-152703995:152704194-152704622:+	PB.2557.1	PB.2557.1,PB.2557.2,PB.2557.3
SE	chr2	PB.2624	PB.2624;SE:chr2:181508267-181511574:181511615-181513039:+	PB.2624.2	PB.2624.2,PB.2624.1
SE	chr2	PB.2342	PB.2342;SE:chr2:29378622-29379934:29380004-29413388:+	PB.2342.4	PB.2342.4,PB.2342.5
SE	chr2	PB.2342	PB.2342;SE:chr2:29377959-29389813:29389874-29413388:+	PB.2342.2	PB.2342.2,PB.2342.1
SE	chr2	PB.2342	PB.2342;SE:chr2:29380004-29389813:29389873-29413388:+	PB.2342.3	PB.2342.3,PB.2342.4
SE	chr2	PB.2600	PB.2600;SE:chr2:170516690-170518441:170518511-170518673:+	PB.2600.4	PB.2600.4,PB.2600.3,PB.2600.2,PB.2600.5,PB.2600.8,PB.2600.9,PB.2600.10,PB.2600.12
SE	chr2	PB.2513	PB.2513;SE:chr2:127070730-127080530:127080658-127085963:+	PB.2513.3	PB.2513.3,PB.2513.1
SE	chr2	PB.2513	PB.2513;SE:chr2:127080658-127082932:127083050-127085963:+	PB.2513.2	PB.2513.2,PB.2513.3
SE	chr2	PB.2414	PB.2414;SE:chr2:71410263-71420175:71420354-71420590:+	PB.2414.2	PB.2414.2,PB.2414.1
SE	chr2	PB.2574	PB.2574;SE:chr2:156746196-156748332:156748420-156748944:+	PB.2574.1	PB.2574.1,PB.2574.2
SE	chr2	PB.2550	PB.2550;SE:chr2:148672835-148674464:148674598-148675282:+	PB.2550.1	PB.2550.1,PB.2550.2
SE	chr2	PB.2562	PB.2562;SE:chr2:154791548-154821007:154821089-154857269:+	PB.2562.2	PB.2562.2,PB.2562.1
SE	chr2	PB.2568	PB.2568;SE:chr2:155726674-155728891:155729001-155729231:-	PB.2568.1	PB.2568.1,PB.2568.4
SE	chr2	PB.2615	PB.2615;SE:chr2:179512759-179513971:179514040-179514346:-	PB.2615.3	PB.2615.3,PB.2615.1
SE	chr2	PB.2615	PB.2615;SE:chr2:179512736-179513971:179514040-179514346:-	PB.2615.2	PB.2615.2,PB.2615.5,PB.2615.4
SE	chr2	PB.2364	PB.2364;SE:chr2:35192679-35199821:35200009-35200760:-	PB.2364.7	PB.2364.7,PB.2364.4,PB.2364.6,PB.2364.8
SE	chr2	PB.2364	PB.2364;SE:chr2:35192679-35199925:35200009-35200760:-	PB.2364.3	PB.2364.3,PB.2364.4,PB.2364.6,PB.2364.8
SE	chr2	PB.2449	PB.2449;SE:chr2:93864451-93865682:93866229-93869022:-	PB.2449.3	PB.2449.3,PB.2449.8,PB.2449.7,PB.2449.13
SE	chr2	PB.2475	PB.2475;SE:chr2:115864513-115866810:115866904-115867269:-	PB.2475.6,PB.2475.5,PB.2475.10,PB.2475.8,PB.2475.11,PB.2475.16,PB.2475.15	PB.2475.6,PB.2475.5,PB.2475.10,PB.2475.8,PB.2475.11,PB.2475.16,PB.2475.15,PB.2475.2,PB.2475.7,PB.2475.9,PB.2475.12,PB.2475.17
SE	chr2	PB.2576	PB.2576;SE:chr2:157002762-157005168:157005491-157005848:-	PB.2576.1,PB.2576.4	PB.2576.1,PB.2576.4,PB.2576.3
SE	chr3	PB.2793	PB.2793;SE:chr3:108571748-108572880:108572958-108578116:+	PB.2793.1	PB.2793.1,PB.2793.2
SE	chr3	PB.2689	PB.2689;SE:chr3:57459149-57459232:57459307-57462451:+	PB.2689.1	PB.2689.1,PB.2689.2
SE	chr3	PB.2700	PB.2700;SE:chr3:65528632-65531224:65532184-65546207:+	PB.2700.3,PB.2700.5,PB.2700.6	PB.2700.3,PB.2700.5,PB.2700.6,PB.2700.4
SE	chr3	PB.2632	PB.2632;SE:chr3:10419223-10420197:10420316-10420740:-	PB.2632.3	PB.2632.3,PB.2632.1
SE	chr3	PB.2690	PB.2690;SE:chr3:57650215-57650691:57650773-57651422:-	PB.2690.2	PB.2690.2,PB.2690.3
SE	chr3	PB.2659	PB.2659;SE:chr3:34710358-34713967:34714037-34716558:-	PB.2659.1	PB.2659.1,PB.2659.2
SE	chr3	PB.2851	PB.2851;SE:chr3:152252956-152253051:152253129-152255285:-	PB.2851.3,PB.2851.4,PB.2851.5	PB.2851.3,PB.2851.4,PB.2851.5,PB.2851.6
SE	chr3	PB.2806	PB.2806;SE:chr3:122570944-122574347:122574441-122590128:-	PB.2806.2	PB.2806.2,PB.2806.1,PB.2806.3
SE	chr3	PB.2675	PB.2675;SE:chr3:41657396-41658262:41658322-41658908:-	PB.2675.3	PB.2675.3,PB.2675.1,PB.2675.4
SE	chr4	PB.3102	PB.3102;SE:chr4:136521443-136539125:136539216-136540356:+	PB.3102.2	PB.3102.2,PB.3102.1,PB.3102.3
SE	chr4	PB.3096	PB.3096;SE:chr4:135863202-135863524:135863576-135867126:+	PB.3096.1	PB.3096.1,PB.3096.2
SE	chr4	PB.3042	PB.3042;SE:chr4:127126193-127127819:127127999-127128854:+	PB.3042.1	PB.3042.1,PB.3042.2
SE	chr4	PB.3154	PB.3154;SE:chr4:155965131-155965594:155965702-155965866:+	PB.3154.1	PB.3154.1,PB.3154.2
SE	chr4	PB.3111	PB.3111;SE:chr4:141010721-141011675:141011918-141012826:+	PB.3111.3	PB.3111.3,PB.3111.1
SE	chr4	PB.2928	PB.2928;SE:chr4:57864787-57883024:57883202-57892869:+	PB.2928.1	PB.2928.1,PB.2928.2
SE	chr4	PB.2928	PB.2928;SE:chr4:57883202-57886289:57886327-57892869:+	PB.2928.6	PB.2928.6,PB.2928.1,PB.2928.3,PB.2928.5
SE	chr4	PB.2928	PB.2928;SE:chr4:57865352-57883024:57883202-57892869:+	PB.2928.3	PB.2928.3,PB.2928.4
SE	chr4	PB.2889	PB.2889;SE:chr4:32615492-32624084:32624166-32630178:+	PB.2889.2,PB.2889.3,PB.2889.4	PB.2889.2,PB.2889.3,PB.2889.4,PB.2889.1
SE	chr4	PB.3151	PB.3151;SE:chr4:155624941-155625185:155625339-155625531:+	PB.3151.2,PB.3151.4	PB.3151.2,PB.3151.4,PB.3151.1,PB.3151.3
SE	chr4	PB.2877	PB.2877;SE:chr4:14284044-14288319:14288451-14290792:-	PB.2877.3	PB.2877.3,PB.2877.1,PB.2877.2
SE	chr4	PB.3130	PB.3130;SE:chr4:147615406-147616180:147616218-147618417:-	PB.3130.2	PB.3130.2,PB.3130.1,PB.3130.4
SE	chr4	PB.2954	PB.2954;SE:chr4:88629355-88629829:88630139-88634116:-	PB.2954.2	PB.2954.2,PB.2954.3
SE	chr4	PB.2951	PB.2951;SE:chr4:87841389-87862934:87863046-87873838:-	PB.2951.4	PB.2951.4,PB.2951.1,PB.2951.3,PB.2951.7
SE	chr4	PB.3052	PB.3052;SE:chr4:130338584-130349265:130349322-130354136:-	PB.3052.3,PB.3052.6	PB.3052.3,PB.3052.6,PB.3052.4
SE	chr4	PB.3052	PB.3052;SE:chr4:130349322-130354136:130354256-130359876:-	PB.3052.3,PB.3052.6	PB.3052.3,PB.3052.6,PB.3052.5,PB.3052.7
SE	chr4	PB.3052	PB.3052;SE:chr4:130338584-130354136:130354256-130359876:-	PB.3052.4	PB.3052.4,PB.3052.1,PB.3052.8
SE	chr4	PB.3052	PB.3052;SE:chr4:130338584-130349265:130349322-130359876:-	PB.3052.5,PB.3052.7	PB.3052.5,PB.3052.7,PB.3052.1,PB.3052.8
SE	chr4	PB.2953	PB.2953;SE:chr4:88435066-88437460:88437563-88438833:-	PB.2953.1	PB.2953.1,PB.2953.2
SE	chr5	PB.3175	PB.3175;SE:chr5:21543719-21560400:21561299-21570220:+	PB.3175.4,PB.3175.3,PB.3175.5	PB.3175.4,PB.3175.3,PB.3175.5,PB.3175.1,PB.3175.2
SE	chr5	PB.3478	PB.3478;SE:chr5:145114341-145121270:145121330-145121657:+	PB.3478.1	PB.3478.1,PB.3478.2,PB.3478.3
SE	chr5	PB.3356	PB.3356;SE:chr5:113772944-113774263:113774376-113777833:+	PB.3356.1	PB.3356.1,PB.3356.3
SE	chr5	PB.3239	PB.3239;SE:chr5:38220635-38223134:38223231-38224627:+	PB.3239.3	PB.3239.3,PB.3239.1,PB.3239.2
SE	chr5	PB.3390	PB.3390;SE:chr5:120861657-120862533:120862821-120866984:+	PB.3390.3	PB.3390.3,PB.3390.2
SE	chr5	PB.3450	PB.3450;SE:chr5:136116805-136119724:136119772-136119995:+	PB.3450.2	PB.3450.2,PB.3450.1
SE	chr5	PB.3378	PB.3378;SE:chr5:118036129-118041378:118041533-118046315:+	PB.3378.4	PB.3378.4,PB.3378.1,PB.3378.3
SE	chr5	PB.3408	PB.3408;SE:chr5:122850298-122861689:122861907-122863987:+	PB.3408.1,PB.3408.3	PB.3408.1,PB.3408.3,PB.3408.2
SE	chr5	PB.3331	PB.3331;SE:chr5:103886290-103890715:103890781-103911116:-	PB.3331.6	PB.3331.6,PB.3331.2,PB.3331.4,PB.3331.5
SE	chr5	PB.3361	PB.3361;SE:chr5:115103528-115107893:115108037-115110193:-	PB.3361.1	PB.3361.1,PB.3361.2,PB.3361.4
SE	chr5	PB.3339	PB.3339;SE:chr5:107819678-107819806:107819899-107820432:-	PB.3339.4	PB.3339.4,PB.3339.1
SE	chr5	PB.3301	PB.3301;SE:chr5:92058070-92063337:92063435-92064325:-	PB.3301.2,PB.3301.8	PB.3301.2,PB.3301.8,PB.3301.4,PB.3301.11
SE	chr5	PB.3271	PB.3271;SE:chr5:72578346-72578426:72578518-72580284:-	PB.3271.1	PB.3271.1,PB.3271.3
SE	chr5	PB.3382	PB.3382;SE:chr5:119617956-119627282:119627423-119639994:-	PB.3382.1	PB.3382.1,PB.3382.2
SE	chr5	PB.3421	PB.3421;SE:chr5:124573153-124573686:124573754-124574598:-	PB.3421.2	PB.3421.2,PB.3421.4
SE	chr5	PB.3421	PB.3421;SE:chr5:124573153-124573691:124573723-124574598:-	PB.3421.5	PB.3421.5,PB.3421.4
SE	chr5	PB.3163	PB.3163;SE:chr5:8410060-8412121:8412300-8421221:-	PB.3163.2,PB.3163.3,PB.3163.5	PB.3163.2,PB.3163.3,PB.3163.5,PB.3163.6
SE	chr5	PB.3216	PB.3216;SE:chr5:33646069-33649743:33649847-33651963:-	PB.3216.3	PB.3216.3,PB.3216.4
SE	chr5_JH584299_random	PB.3499	PB.3499;SE:chr5_JH584299_random:315109-315602:315758-317017:+	PB.3499.1	PB.3499.1,PB.3499.2
SE	chr6	PB.3568	PB.3568;SE:chr6:47453627-47453837:47454029-47484744:+	PB.3568.4,PB.3568.5	PB.3568.4,PB.3568.5,PB.3568.2,PB.3568.3
SE	chr6	PB.3558	PB.3558;SE:chr6:39240167-39242067:39242229-39243656:+	PB.3558.2	PB.3558.2,PB.3558.1
SE	chr6	PB.3689	PB.3689;SE:chr6:115945082-115946958:115947036-115947635:+	PB.3689.3	PB.3689.3,PB.3689.1,PB.3689.5,PB.3689.7,PB.3689.4,PB.3689.6
SE	chr6	PB.3685	PB.3685;SE:chr6:115286776-115309056:115309143-115334962:+	PB.3685.3	PB.3685.3,PB.3685.1
SE	chr6	PB.3757	PB.3757;SE:chr6:148425984-148430971:148431080-148441530:+	PB.3757.1	PB.3757.1,PB.3757.2
SE	chr6	PB.3725	PB.3725;SE:chr6:131370414-131375974:131376180-131379358:-	PB.3725.2	PB.3725.2,PB.3725.3
SE	chr6	PB.3730	PB.3730;SE:chr6:136401886-136412919:136412971-136415327:-	PB.3730.2	PB.3730.2,PB.3730.3,PB.3730.5
SE	chr6	PB.3579	PB.3579;SE:chr6:51402033-51407891:51408122-51411832:-	PB.3579.8	PB.3579.8,PB.3579.1,PB.3579.5
SE	chr6	PB.3579	PB.3579;SE:chr6:51402033-51407891:51408122-51411732:-	PB.3579.3	PB.3579.3,PB.3579.2,PB.3579.9
SE	chr6	PB.3741	PB.3741;SE:chr6:142490604-142492493:142492616-142494100:-	PB.3741.7	PB.3741.7,PB.3741.8
SE	chr6	PB.3580	PB.3580;SE:chr6:51461433-51461983:51462055-51463411:-	PB.3580.4	PB.3580.4,PB.3580.3
SE	chr6	PB.3580	PB.3580;SE:chr6:51461433-51461920:51462055-51463411:-	PB.3580.2,PB.3580.5	PB.3580.2,PB.3580.5,PB.3580.3
SE	chr6	PB.3509	PB.3509;SE:chr6:11078773-11079787:11079845-11081148:-	PB.3509.2	PB.3509.2,PB.3509.1
SE	chr6	PB.3626	PB.3626;SE:chr6:83480436-83480843:83480942-83481347:-	PB.3626.1	PB.3626.1,PB.3626.2
SE	chr6	PB.3508	PB.3508;SE:chr6:10972248-10973497:10973633-10977860:-	PB.3508.1	PB.3508.1,PB.3508.2
SE	chr6	PB.3508	PB.3508;SE:chr6:10973633-10974262:10974402-10977860:-	PB.3508.3	PB.3508.3,PB.3508.1
SE	chr6	PB.3508	PB.3508;SE:chr6:10973633-10977860:10977906-10979459:-	PB.3508.1	PB.3508.1,PB.3508.4
SE	chr7	PB.3819	PB.3819;SE:chr7:26535110-26560675:26560839-26562446:+	PB.3819.2	PB.3819.2,PB.3819.1
SE	chr7	PB.3900	PB.3900;SE:chr7:65693569-65693851:65693943-65695143:+	PB.3900.3	PB.3900.3,PB.3900.2
SE	chr7	PB.3788	PB.3788;SE:chr7:15389006-15389137:15389195-15396800:+	PB.3788.7	PB.3788.7,PB.3788.3,PB.3788.1,PB.3788.5
SE	chr7	PB.3788	PB.3788;SE:chr7:15389006-15390102:15390236-15396800:+	PB.3788.6	PB.3788.6,PB.3788.3,PB.3788.1,PB.3788.5
SE	chr7	PB.3928	PB.3928;SE:chr7:83155936-83165566:83165568-83178626:+	PB.3928.1	PB.3928.1,PB.3928.2
SE	chr7	PB.3790	PB.3790;SE:chr7:15750483-15757492:15757753-15757879:+	PB.3790.1,PB.3790.4	PB.3790.1,PB.3790.4,PB.3790.3
SE	chr7	PB.3767	PB.3767;SE:chr7:3757032-3759696:3759746-3759979:-	PB.3767.1	PB.3767.1,PB.3767.2
SE	chr7	PB.3930	PB.3930;SE:chr7:84617963-84620868:84620912-84632656:-	PB.3930.1,PB.3930.3	PB.3930.1,PB.3930.3,PB.3930.4
SE	chr7	PB.3816	PB.3816;SE:chr7:26380581-26382282:26382446-26403657:-	PB.3816.3	PB.3816.3,PB.3816.1,PB.3816.2,PB.3816.4,PB.3816.5,PB.3816.7,PB.3816.8
SE	chr7	PB.4042	PB.4042;SE:chr7:137376351-137376933:137377117-137387371:-	PB.4042.2	PB.4042.2,PB.4042.3
SE	chr7	PB.4042	PB.4042;SE:chr7:137376351-137376955:137377117-137387371:-	PB.4042.1,PB.4042.4	PB.4042.1,PB.4042.4,PB.4042.3
SE	chr7	PB.3858	PB.3858;SE:chr7:41376872-41388108:41388255-41393227:-	PB.3858.1	PB.3858.1,PB.3858.2
SE	chr7	PB.3879	PB.3879;SE:chr7:46968708-46969153:46969404-46970335:-	PB.3879.4,PB.3879.5	PB.3879.4,PB.3879.5,PB.3879.7
SE	chr7	PB.3879	PB.3879;SE:chr7:46968708-46969153:46969404-46974854:-	PB.3879.1	PB.3879.1,PB.3879.3,PB.3879.9,PB.3879.10
SE	chr7	PB.3879	PB.3879;SE:chr7:46968708-46970335:46970441-46974854:-	PB.3879.7	PB.3879.7,PB.3879.3,PB.3879.9,PB.3879.10
SE	chr7	PB.3879	PB.3879;SE:chr7:46969404-46970335:46970441-46974854:-	PB.3879.5	PB.3879.5,PB.3879.1
SE	chr7	PB.3845	PB.3845;SE:chr7:34184811-34186294:34186442-34189349:-	PB.3845.2	PB.3845.2,PB.3845.3
SE	chr7	PB.3964	PB.3964;SE:chr7:109716487-109720531:109720687-109720959:-	PB.3964.1	PB.3964.1,PB.3964.2
SE	chr7	PB.3855	PB.3855;SE:chr7:37120594-37123232:37123336-37128526:-	PB.3855.3	PB.3855.3,PB.3855.1
SE	chr7	PB.3855	PB.3855;SE:chr7:37123336-37123498:37123656-37128526:-	PB.3855.2	PB.3855.2,PB.3855.3
SE	chr8	PB.4106	PB.4106;SE:chr8:25793792-25795604:25795796-25801928:+	PB.4106.3	PB.4106.3,PB.4106.2
SE	chr8	PB.4106	PB.4106;SE:chr8:25793792-25796948:25797059-25801928:+	PB.4106.1	PB.4106.1,PB.4106.2
SE	chr8	PB.4202	PB.4202;SE:chr8:84872832-84883431:84883584-84885935:+	PB.4202.2	PB.4202.2,PB.4202.1,PB.4202.3
SE	chr8	PB.4208	PB.4208;SE:chr8:85299992-85301109:85301238-85302796:+	PB.4208.1,PB.4208.2,PB.4208.4,PB.4208.5	PB.4208.1,PB.4208.2,PB.4208.4,PB.4208.5,PB.4208.3
SE	chr8	PB.4233	PB.4233;SE:chr8:94860496-94861711:94861839-94862182:+	PB.4233.1	PB.4233.1,PB.4233.2
SE	chr8	PB.4284	PB.4284;SE:chr8:114133700-114136338:114136491-114147895:+	PB.4284.1	PB.4284.1,PB.4284.2
SE	chr8	PB.4290	PB.4290;SE:chr8:119345733-119346825:119346867-119348036:+	PB.4290.1	PB.4290.1,PB.4290.2
SE	chr8	PB.4104	PB.4104;SE:chr8:25721786-25722430:25722600-25724080:+	PB.4104.2	PB.4104.2,PB.4104.1
SE	chr8	PB.4113	PB.4113;SE:chr8:32973217-33047693:33047884-33052580:-	PB.4113.1,PB.4113.2	PB.4113.1,PB.4113.2,PB.4113.3
SE	chr8	PB.4155	PB.4155;SE:chr8:65014900-65017333:65017405-65018458:-	PB.4155.3	PB.4155.3,PB.4155.2,PB.4155.4,PB.4155.6
SE	chr8	PB.4115	PB.4115;SE:chr8:33863048-33863411:33863465-33864333:-	PB.4115.1	PB.4115.1,PB.4115.3,PB.4115.2,PB.4115.5
SE	chr8	PB.4115	PB.4115;SE:chr8:33806850-33834304:33834454-33862986:-	PB.4115.1,PB.4115.2,PB.4115.5	PB.4115.1,PB.4115.2,PB.4115.5,PB.4115.3
SE	chr8	PB.4115	PB.4115;SE:chr8:33784186-33789392:33789495-33795082:-	PB.4115.1	PB.4115.1,PB.4115.3,PB.4115.2
SE	chr8	PB.4083	PB.4083;SE:chr8:13885201-13885666:13885881-13887760:-	PB.4083.2	PB.4083.2,PB.4083.1
SE	chr8	PB.4285	PB.4285;SE:chr8:116889859-116894088:116894159-116911128:-	PB.4285.2	PB.4285.2,PB.4285.3
SE	chr8	PB.4069	PB.4069;SE:chr8:9208032-9209501:9209546-9232934:-	PB.4069.2	PB.4069.2,PB.4069.3
SE	chr9	PB.4494	PB.4494;SE:chr9:82005294-82008078:82008209-82025519:+	PB.4494.1	PB.4494.1,PB.4494.3,PB.4494.2
SE	chr9	PB.4332	PB.4332;SE:chr9:15306283-15306873:15306994-15307728:+	PB.4332.2	PB.4332.2,PB.4332.1
SE	chr9	PB.4485	PB.4485;SE:chr9:78328692-78328966:78329131-78329292:+	PB.4485.3	PB.4485.3,PB.4485.2
SE	chr9	PB.4461	PB.4461;SE:chr9:67133680-67157026:67157180-67186220:+	PB.4461.2	PB.4461.2,PB.4461.3
SE	chr9	PB.4359	PB.4359;SE:chr9:25252699-25257102:25257104-25265394:+	PB.4359.1	PB.4359.1,PB.4359.2
SE	chr9	PB.4322	PB.4322;SE:chr9:7205400-7206073:7206222-7206720:+	PB.4322.1	PB.4322.1,PB.4322.2,PB.4322.6
SE	chr9	PB.4460	PB.4460;SE:chr9:66947697-66948639:66948717-66949329:+	PB.4460.2	PB.4460.2,PB.4460.1
SE	chr9	PB.4437	PB.4437;SE:chr9:61918970-61919612:61919693-61919875:-	PB.4437.4	PB.4437.4,PB.4437.5
SE	chr9	PB.4558	PB.4558;SE:chr9:109276315-109277188:109277346-109278684:-	PB.4558.1	PB.4558.1,PB.4558.2
SE	chr9	PB.4558	PB.4558;SE:chr9:109276315-109277284:109277346-109278684:-	PB.4558.4	PB.4558.4,PB.4558.2
SE	chr9	PB.4436	PB.4436;SE:chr9:59958101-59958325:59958327-59959407:-	PB.4436.4	PB.4436.4,PB.4436.1
SE	chr9	PB.4436	PB.4436;SE:chr9:59960660-59961066:59961414-59961624:-	PB.4436.1	PB.4436.1,PB.4436.3,PB.4436.5,PB.4436.4
SE	chr9	PB.4564	PB.4564;SE:chr9:109552769-109555147:109555271-109555561:-	PB.4564.1	PB.4564.1,PB.4564.2
SE	chr9	PB.4563	PB.4563;SE:chr9:109516573-109517714:109517859-109520272:-	PB.4563.2	PB.4563.2,PB.4563.1
SE	chr9	PB.4484	PB.4484;SE:chr9:78312309-78312470:78312635-78312905:-	PB.4484.5	PB.4484.5,PB.4484.2,PB.4484.6
SE	chr9	PB.4557	PB.4557;SE:chr9:109224514-109225859:109226068-109232269:-	PB.4557.4	PB.4557.4,PB.4557.1
SE	chr9	PB.4557	PB.4557;SE:chr9:109224514-109232269:109232387-109233465:-	PB.4557.1	PB.4557.1,PB.4557.2
SE	chr9	PB.4559	PB.4559;SE:chr9:109328398-109329275:109329433-109330756:-	PB.4559.1	PB.4559.1,PB.4559.5
SE	chr9	PB.4559	PB.4559;SE:chr9:109328398-109329275:109329319-109330756:-	PB.4559.2	PB.4559.2,PB.4559.5
SE	chr10	PB.435	PB.435;SE:chr10:70498949-70520778:70520925-70534684:+	PB.435.2	PB.435.2,PB.435.1
SE	chr10	PB.435	PB.435;SE:chr10:70477272-70498886:70498949-70520778:+	PB.435.2	PB.435.2,PB.435.3
SE	chr10	PB.372	PB.372;SE:chr10:25289730-25298135:25298228-25299040:-	PB.372.4	PB.372.4,PB.372.1
SE	chr10	PB.376	PB.376;SE:chr10:30590935-30591021:30591102-30594115:-	PB.376.1,PB.376.2	PB.376.1,PB.376.2,PB.376.3
SE	chr10	PB.419	PB.419;SE:chr10:62134761-62142266:62142382-62143870:-	PB.419.1	PB.419.1,PB.419.2,PB.419.5
SE	chr10	PB.419	PB.419;SE:chr10:62110012-62110236:62110314-62134489:-	PB.419.5	PB.419.5,PB.419.1,PB.419.2
SE	chr10	PB.343	PB.343;SE:chr10:5862662-5918184:5918253-5922228:-	PB.343.4	PB.343.4,PB.343.2,PB.343.3,PB.343.5,PB.343.7
SE	chr10	PB.415	PB.415;SE:chr10:59996614-60002418:60002467-60002956:-	PB.415.4	PB.415.4,PB.415.5
SE	chr10	PB.395	PB.395;SE:chr10:41723938-41728628:41728714-41729331:-	PB.395.4	PB.395.4,PB.395.3
SE	chr10	PB.542	PB.542;SE:chr10:117705229-117709700:117709784-117709946:-	PB.542.2	PB.542.2,PB.542.1
SE	chr11	PB.871	PB.871;SE:chr11:115578896-115580504:115580587-115580730:+	PB.871.1,PB.871.3	PB.871.1,PB.871.3,PB.871.2
SE	chr11	PB.834	PB.834;SE:chr11:101156168-101156448:101156560-101156753:+	PB.834.1	PB.834.1,PB.834.2
SE	chr11	PB.668	PB.668;SE:chr11:53330731-53331648:53331702-53332302:+	PB.668.4	PB.668.4,PB.668.1,PB.668.3,PB.668.5
SE	chr11	PB.668	PB.668;SE:chr11:53330731-53331648:53331771-53332302:+	PB.668.6	PB.668.6,PB.668.1,PB.668.3,PB.668.5
SE	chr11	PB.647	PB.647;SE:chr11:43433819-43436354:43436432-43437345:+	PB.647.2	PB.647.2,PB.647.1
SE	chr11	PB.760	PB.760;SE:chr11:78536576-78538510:78538738-78538834:+	PB.760.1	PB.760.1,PB.760.2
SE	chr11	PB.779	PB.779;SE:chr11:87059560-87063899:87063941-87073836:-	PB.779.1,PB.779.3,PB.779.7,PB.779.8	PB.779.1,PB.779.3,PB.779.7,PB.779.8,PB.779.4
SE	chr11	PB.698	PB.698;SE:chr11:61548042-61565822:61565894-61579567:-	PB.698.3	PB.698.3,PB.698.5
SE	chr11	PB.698	PB.698;SE:chr11:61546911-61548008:61548042-61579567:-	PB.698.5	PB.698.5,PB.698.2,PB.698.4
SE	chr11	PB.653	PB.653;SE:chr11:48091973-48157330:48157442-48315282:-	PB.653.2	PB.653.2,PB.653.1
SE	chr11	PB.653	PB.653;SE:chr11:48091973-48115389:48115471-48315282:-	PB.653.3	PB.653.3,PB.653.1
SE	chr11	PB.712	PB.712;SE:chr11:69919336-69920341:69920434-69921163:-	PB.712.7	PB.712.7,PB.712.2,PB.712.5
SE	chr12	PB.901	PB.901;SE:chr12:4817819-4818901:4819077-4820594:+	PB.901.1	PB.901.1,PB.901.2
SE	chr12	PB.1072	PB.1072;SE:chr12:110738277-110742130:110742323-110779296:+	PB.1072.2	PB.1072.2,PB.1072.1
SE	chr12	PB.1079	PB.1079;SE:chr12:111825108-111827546:111827685-111827818:+	PB.1079.4	PB.1079.4,PB.1079.1
SE	chr12	PB.1079	PB.1079;SE:chr12:111825108-111827543:111827685-111827818:+	PB.1079.2	PB.1079.2,PB.1079.1
SE	chr12	PB.1079	PB.1079;SE:chr12:111825108-111825579:111825632-111827543:+	PB.1079.3	PB.1079.3,PB.1079.2
SE	chr12	PB.1063	PB.1063;SE:chr12:105164565-105165470:105165539-105166033:+	PB.1063.2,PB.1063.3	PB.1063.2,PB.1063.3,PB.1063.1
SE	chr12	PB.908	PB.908;SE:chr12:8729149-8733273:8733509-8743761:+	PB.908.2	PB.908.2,PB.908.1
SE	chr12	PB.910	PB.910;SE:chr12:8931748-8934696:8934772-8934866:+	PB.910.1	PB.910.1,PB.910.2
SE	chr12	PB.1064	PB.1064;SE:chr12:105217701-105218223:105218292-105218659:-	PB.1064.5,PB.1064.8	PB.1064.5,PB.1064.8,PB.1064.4
SE	chr12	PB.1064	PB.1064;SE:chr12:105218292-105218659:105218829-105222533:-	PB.1064.5,PB.1064.8	PB.1064.5,PB.1064.8,PB.1064.6
SE	chr12	PB.1013	PB.1013;SE:chr12:80641044-80642789:80642845-80643764:-	PB.1013.2	PB.1013.2,PB.1013.1
SE	chr12	PB.976	PB.976;SE:chr12:65158861-65161403:65162028-65172449:-	PB.976.1	PB.976.1,PB.976.3
SE	chr12	PB.1037	PB.1037;SE:chr12:88177649-88178163:88178473-88181740:-	PB.1037.3	PB.1037.3,PB.1037.2
SE	chr13	PB.1285	PB.1285;SE:chr13:119427844-119428613:119428640-119430160:+	PB.1285.2	PB.1285.2,PB.1285.1
SE	chr13	PB.1121	PB.1121;SE:chr13:32382958-32383618:32383688-32386724:-	PB.1121.2	PB.1121.2,PB.1121.1
SE	chr13	PB.1187	PB.1187;SE:chr13:58264199-58273634:58273821-58274074:-	PB.1187.3	PB.1187.3,PB.1187.1,PB.1187.4
SE	chr13	PB.1271	PB.1271;SE:chr13:108052954-108081353:108081393-108091534:-	PB.1271.1	PB.1271.1,PB.1271.2
SE	chr13	PB.1259	PB.1259;SE:chr13:100760194-100761761:100761924-100763550:-	PB.1259.2	PB.1259.2,PB.1259.3
SE	chr13	PB.1260	PB.1260;SE:chr13:100781783-100783465:100783647-100785457:-	PB.1260.2,PB.1260.8,PB.1260.11	PB.1260.2,PB.1260.8,PB.1260.11,PB.1260.4
SE	chr13	PB.1156	PB.1156;SE:chr13:49231331-49237424:49237612-49238789:-	PB.1156.2,PB.1156.4	PB.1156.2,PB.1156.4,PB.1156.1,PB.1156.3
SE	chr13	PB.1156	PB.1156;SE:chr13:49238936-49240483:49240671-49248045:-	PB.1156.3,PB.1156.2	PB.1156.3,PB.1156.2,PB.1156.1,PB.1156.4
SE	chr14	PB.1452	PB.1452;SE:chr14:105198105-105198250:105198291-105199061:+	PB.1452.6	PB.1452.6,PB.1452.5,PB.1452.1
SE	chr14	PB.1452	PB.1452;SE:chr14:105191278-105197854:105198105-105199061:+	PB.1452.5	PB.1452.5,PB.1452.2,PB.1452.3
SE	chr14	PB.1452	PB.1452;SE:chr14:105191278-105197885:105198105-105199061:+	PB.1452.1	PB.1452.1,PB.1452.2,PB.1452.3
SE	chr14	PB.1295	PB.1295;SE:chr14:8002963-8028237:8028389-8039748:+	PB.1295.1	PB.1295.1,PB.1295.2
SE	chr14	PB.1357	PB.1357;SE:chr14:47472717-47504986:47505132-47526205:+	PB.1357.3	PB.1357.3,PB.1357.6,PB.1357.4
SE	chr14	PB.1357	PB.1357;SE:chr14:47472717-47500794:47500870-47526205:+	PB.1357.5	PB.1357.5,PB.1357.6,PB.1357.4
SE	chr14	PB.1357	PB.1357;SE:chr14:47472717-47526205:47526314-47529175:+	PB.1357.6,PB.1357.4	PB.1357.6,PB.1357.4,PB.1357.1
SE	chr14	PB.1316	PB.1316;SE:chr14:24293307-24296063:24296138-24296763:+	PB.1316.6	PB.1316.6,PB.1316.4
SE	chr14	PB.1316	PB.1316;SE:chr14:24293307-24295997:24296138-24296763:+	PB.1316.1,PB.1316.2,PB.1316.3,PB.1316.5,PB.1316.7	PB.1316.1,PB.1316.2,PB.1316.3,PB.1316.5,PB.1316.7,PB.1316.4
SE	chr14	PB.1446	PB.1446;SE:chr14:102438269-102438731:102438764-102455195:+	PB.1446.1	PB.1446.1,PB.1446.3
SE	chr14	PB.1304	PB.1304;SE:chr14:18276806-18277844:18278101-18278304:+	PB.1304.2	PB.1304.2,PB.1304.1
SE	chr14	PB.1455	PB.1455;SE:chr14:118121861-118122739:118122765-118127495:-	PB.1455.4	PB.1455.4,PB.1455.1
SE	chr14	PB.1325	PB.1325;SE:chr14:27991311-27993362:27993451-28004081:-	PB.1325.1	PB.1325.1,PB.1325.2
SE	chr14	PB.1312	PB.1312;SE:chr14:20739402-20741378:20741491-20742705:-	PB.1312.3	PB.1312.3,PB.1312.1
SE	chr14	PB.1312	PB.1312;SE:chr14:20755702-20757666:20757728-20760144:-	PB.1312.3	PB.1312.3,PB.1312.1
SE	chr14	PB.1369	PB.1369;SE:chr14:52098040-52098381:52098544-52103889:-	PB.1369.2	PB.1369.2,PB.1369.3,PB.1369.4,PB.1369.6
SE	chr14	PB.1369	PB.1369;SE:chr14:52084391-52098015:52098040-52103889:-	PB.1369.3,PB.1369.4,PB.1369.6	PB.1369.3,PB.1369.4,PB.1369.6,PB.1369.7
SE	chr14	PB.1300	PB.1300;SE:chr14:13954656-13957480:13957631-13961185:-	PB.1300.3	PB.1300.3,PB.1300.2,PB.1300.4
SE	chr15	PB.1514	PB.1514;SE:chr15:44429636-44430691:44430794-44432438:+	PB.1514.7	PB.1514.7,PB.1514.1,PB.1514.4,PB.1514.5,PB.1514.6
SE	chr15	PB.1493	PB.1493;SE:chr15:34238422-34258681:34258792-34272344:+	PB.1493.1	PB.1493.1,PB.1493.2
SE	chr15	PB.1617	PB.1617;SE:chr15:102484240-102485948:102486040-102487088:+	PB.1617.2,PB.1617.5	PB.1617.2,PB.1617.5,PB.1617.1,PB.1617.3,PB.1617.6
SE	chr15	PB.1529	PB.1529;SE:chr15:67940538-67942562:67942877-67945269:-	PB.1529.1	PB.1529.1,PB.1529.4
SE	chr15	PB.1580	PB.1580;SE:chr15:93286562-93317539:93317608-93325021:-	PB.1580.2	PB.1580.2,PB.1580.1
SE	chr15	PB.1614	PB.1614;SE:chr15:102178616-102178781:102178832-102178961:-	PB.1614.2	PB.1614.2,PB.1614.3
SE	chr15	PB.1614	PB.1614;SE:chr15:102177786-102178527:102178616-102178961:-	PB.1614.3	PB.1614.3,PB.1614.5
SE	chr15	PB.1547	PB.1547;SE:chr15:79765021-79765787:79765853-79774359:-	PB.1547.1	PB.1547.1,PB.1547.2
SE	chr15	PB.1577	PB.1577;SE:chr15:93135030-93135322:93135468-93136620:-	PB.1577.1	PB.1577.1,PB.1577.2
SE	chr15	PB.1581	PB.1581;SE:chr15:93391565-93393707:93393764-93395587:-	PB.1581.1	PB.1581.1,PB.1581.2
SE	chr15	PB.1551	PB.1551;SE:chr15:81392322-81399485:81399687-81399789:-	PB.1551.3	PB.1551.3,PB.1551.4
SE	chr15	PB.1482	PB.1482;SE:chr15:16858772-16866966:16867096-16869692:-	PB.1482.2	PB.1482.2,PB.1482.1
SE	chr16	PB.1751	PB.1751;SE:chr16:70616559-70617971:70618148-70621133:+	PB.1751.2	PB.1751.2,PB.1751.1
SE	chr16	PB.1757	PB.1757;SE:chr16:78251888-78253613:78253771-78255360:-	PB.1757.2	PB.1757.2,PB.1757.4
SE	chr16	PB.1757	PB.1757;SE:chr16:78251888-78253437:78253467-78255360:-	PB.1757.1	PB.1757.1,PB.1757.4
SE	chr16	PB.1757	PB.1757;SE:chr16:78251888-78253613:78253718-78255360:-	PB.1757.3	PB.1757.3,PB.1757.4
SE	chr17	PB.1829	PB.1829;SE:chr17:23803398-23806932:23807202-23808066:+	PB.1829.1	PB.1829.1,PB.1829.2
SE	chr17	PB.1833	PB.1833;SE:chr17:24414734-24418038:24418218-24418457:+	PB.1833.2	PB.1833.2,PB.1833.3,PB.1833.4
SE	chr17	PB.1833	PB.1833;SE:chr17:24414734-24415041:24415162-24418038:+	PB.1833.1,PB.1833.5	PB.1833.1,PB.1833.5,PB.1833.2
SE	chr17	PB.1824	PB.1824;SE:chr17:21680202-21681133:21681275-21681597:+	PB.1824.2	PB.1824.2,PB.1824.1
SE	chr17	PB.1945	PB.1945;SE:chr17:68794189-68796597:68796854-68824266:-	PB.1945.1	PB.1945.1,PB.1945.2
SE	chr17	PB.1801	PB.1801;SE:chr17:10093365-10136096:10136242-10141267:-	PB.1801.2	PB.1801.2,PB.1801.3
SE	chr17	PB.1932	PB.1932;SE:chr17:64520016-64533135:64533307-64555404:-	PB.1932.5	PB.1932.5,PB.1932.4
SE	chr17	PB.1932	PB.1932;SE:chr17:64514410-64516134:64516355-64519842:-	PB.1932.3,PB.1932.4,PB.1932.6	PB.1932.3,PB.1932.4,PB.1932.6,PB.1932.1,PB.1932.2,PB.1932.5
SE	chr17	PB.1841	PB.1841;SE:chr17:25269479-25272538:25272765-25273321:-	PB.1841.1	PB.1841.1,PB.1841.2,PB.1841.3
SE	chr17	PB.1866	PB.1866;SE:chr17:31946811-31987348:31987451-32007676:-	PB.1866.2	PB.1866.2,PB.1866.1
SE	chr17	PB.1915	PB.1915;SE:chr17:50284351-50284996:50285046-50286251:-	PB.1915.2,PB.1915.5	PB.1915.2,PB.1915.5,PB.1915.10
SE	chr17	PB.1914	PB.1914;SE:chr17:49308404-49311886:49311956-49312624:-	PB.1914.1	PB.1914.1,PB.1914.2
SE	chr17	PB.1939	PB.1939;SE:chr17:66037639-66042533:66042601-66049786:-	PB.1939.2,PB.1939.3	PB.1939.2,PB.1939.3,PB.1939.1
SE	chr17	PB.1959	PB.1959;SE:chr17:74202365-74217027:74217103-74225432:-	PB.1959.2	PB.1959.2,PB.1959.3
SE	chr18	PB.2078	PB.2078;SE:chr18:47534607-47552273:47552356-47593020:+	PB.2078.2	PB.2078.2,PB.2078.1
SE	chr18	PB.2038	PB.2038;SE:chr18:34408667-34409810:34409911-34412681:+	PB.2038.1,PB.2038.2,PB.2038.5	PB.2038.1,PB.2038.2,PB.2038.5,PB.2038.3
SE	chr18	PB.2038	PB.2038;SE:chr18:34409911-34412681:34412814-34414463:+	PB.2038.2,PB.2038.5,PB.2038.6	PB.2038.2,PB.2038.5,PB.2038.6,PB.2038.4
SE	chr19	PB.2203	PB.2203;SE:chr19:26752041-26759878:26759931-26770938:+	PB.2203.2	PB.2203.2,PB.2203.3
SE	chr19	PB.2181	PB.2181;SE:chr19:11698420-11699352:11699530-11700914:+	PB.2181.4	PB.2181.4,PB.2181.3
SE	chr19	PB.2181	PB.2181;SE:chr19:11697171-11699352:11699530-11700914:+	PB.2181.1	PB.2181.1,PB.2181.2
SE	chr19	PB.2227	PB.2227;SE:chr19:41924795-41925189:41925239-41926532:-	PB.2227.1	PB.2227.1,PB.2227.2
SE	chr19	PB.2227	PB.2227;SE:chr19:41926565-41928025:41928113-41931356:-	PB.2227.3	PB.2227.3,PB.2227.1
SE	chr19	PB.2180	PB.2180;SE:chr19:11668416-11688667:11688848-11690942:-	PB.2180.1	PB.2180.1,PB.2180.6
SE	chr19	PB.2180	PB.2180;SE:chr19:11668416-11687335:11687432-11688667:-	PB.2180.2	PB.2180.2,PB.2180.1
SE	chr19	PB.2278	PB.2278;SE:chr19:60221304-60224865:60224899-60226310:-	PB.2278.4	PB.2278.4,PB.2278.2
SE	chr19	PB.2139	PB.2139;SE:chr19:3146265-3153931:3154009-3159941:-	PB.2139.2	PB.2139.2,PB.2139.3
SE	chrX	PB.4690	PB.4690;SE:chrX:74288513-74288662:74288714-74289105:+	PB.4690.1	PB.4690.1,PB.4690.2
SE	chrX	PB.4674	PB.4674;SE:chrX:68762231-68763932:68764009-68772045:+	PB.4674.2	PB.4674.2,PB.4674.1
SE	chrX	PB.4648	PB.4648;SE:chrX:35129242-35162812:35162980-35177190:+	PB.4648.2	PB.4648.2,PB.4648.1
SE	chrX	PB.4653	PB.4653;SE:chrX:36618733-36636473:36636574-36645050:-	PB.4653.2,PB.4653.5	PB.4653.2,PB.4653.5,PB.4653.6
SE	chrX	PB.4653	PB.4653;SE:chrX:36618733-36632473:36632646-36633205:-	PB.4653.7	PB.4653.7,PB.4653.3
A5	chr1	PB.25	PB.25;A5:chr1:17151391-17156961:17151244-17156961:+	PB.25.2	PB.25.2,PB.25.3
A5	chr1	PB.59	PB.59;A5:chr1:37430422-37431293:37430337-37431293:+	PB.59.1	PB.59.1,PB.59.2
A5	chr1	PB.131	PB.131;A5:chr1:67249242-67250549:67249197-67250549:+	PB.131.3	PB.131.3,PB.131.1,PB.131.2
A5	chr1	PB.259	PB.259;A5:chr1:162407408-162424455:162407408-162424496:-	PB.259.1	PB.259.1,PB.259.2
A5	chr1	PB.23	PB.23;A5:chr1:16648007-16656912:16648007-16656992:-	PB.23.4	PB.23.4,PB.23.1,PB.23.2,PB.23.3
A5	chr1	PB.262	PB.262;A5:chr1:162720606-162721430:162720606-162721445:-	PB.262.2	PB.262.2,PB.262.1
A5	chr1	PB.273	PB.273;A5:chr1:167959420-167960889:167959420-167960906:-	PB.273.2,PB.273.4	PB.273.2,PB.273.4,PB.273.3,PB.273.5
A5	chr1	PB.176	PB.176;A5:chr1:92639759-92641607:92639759-92641880:-	PB.176.1	PB.176.1,PB.176.2
A5	chr2	PB.2342	PB.2342;A5:chr2:29389874-29413388:29389873-29413388:+	PB.2342.2	PB.2342.2,PB.2342.3
A5	chr2	PB.2600	PB.2600;A5:chr2:170511937-170515739:170511555-170515739:+	PB.2600.7	PB.2600.7,PB.2600.9
A5	chr2	PB.2600	PB.2600;A5:chr2:170515857-170516550:170515846-170516550:+	PB.2600.5	PB.2600.5,PB.2600.3,PB.2600.2,PB.2600.4,PB.2600.8,PB.2600.9,PB.2600.10,PB.2600.12
A5	chr2	PB.2461	PB.2461;A5:chr2:104559484-104559724:104559410-104559724:+	PB.2461.1	PB.2461.1,PB.2461.3
A5	chr2	PB.2461	PB.2461;A5:chr2:104559484-104559724:104559206-104559724:+	PB.2461.1	PB.2461.1,PB.2461.2
A5	chr2	PB.2461	PB.2461;A5:chr2:104559410-104559724:104559206-104559724:+	PB.2461.3	PB.2461.3,PB.2461.2
A5	chr2	PB.2310	PB.2310;A5:chr2:18131148-18146777:18131133-18146777:+	PB.2310.4	PB.2310.4,PB.2310.5
A5	chr2	PB.2592	PB.2592;A5:chr2:164879661-164882775:164879489-164882775:+	PB.2592.1	PB.2592.1,PB.2592.2
A5	chr2	PB.2545	PB.2545;A5:chr2:145911793-145912393:145911763-145912393:+	PB.2545.4	PB.2545.4,PB.2545.1,PB.2545.3,PB.2545.2
A5	chr2	PB.2409	PB.2409;A5:chr2:69861739-69863224:69861712-69863224:+	PB.2409.2	PB.2409.2,PB.2409.1,PB.2409.4,PB.2409.5,PB.2409.6
A5	chr2	PB.2558	PB.2558;A5:chr2:152855015-152867184:152855002-152867184:+	PB.2558.2,PB.2558.3,PB.2558.4	PB.2558.2,PB.2558.3,PB.2558.4,PB.2558.1
A5	chr2	PB.2571	PB.2571;A5:chr2:156263355-156264281:156263238-156264281:+	PB.2571.5	PB.2571.5,PB.2571.4
A5	chr2	PB.2480	PB.2480;A5:chr2:119047560-119057281:119047226-119057281:+	PB.2480.2,PB.2480.3	PB.2480.2,PB.2480.3,PB.2480.1
A5	chr2	PB.2364	PB.2364;A5:chr2:35192679-35199821:35192679-35199925:-	PB.2364.7	PB.2364.7,PB.2364.3
A5	chr2	PB.2368	PB.2368;A5:chr2:36122938-36127125:36122938-36127181:-	PB.2368.3	PB.2368.3,PB.2368.4
A5	chr2	PB.2475	PB.2475;A5:chr2:115867358-115868744:115867358-115868745:-	PB.2475.9	PB.2475.9,PB.2475.7,PB.2475.5,PB.2475.10,PB.2475.8,PB.2475.17,PB.2475.15
A5	chr2	PB.2345	PB.2345;A5:chr2:30967355-30967674:30967355-30967907:-	PB.2345.1,PB.2345.5	PB.2345.1,PB.2345.5,PB.2345.3
A5	chr2	PB.2389	PB.2389;A5:chr2:53190100-53191023:53190100-53191149:-	PB.2389.4,PB.2389.5	PB.2389.4,PB.2389.5,PB.2389.3,PB.2389.6
A5	chr2	PB.2348	PB.2348;A5:chr2:32287645-32287886:32287645-32288031:-	PB.2348.3	PB.2348.3,PB.2348.1
A5	chr3	PB.2828	PB.2828;A5:chr3:137918692-137918873:137918663-137918873:+	PB.2828.2	PB.2828.2,PB.2828.1
A5	chr3	PB.2788	PB.2788;A5:chr3:107896373-107896626:107896356-107896626:+	PB.2788.1	PB.2788.1,PB.2788.2
A5	chr3	PB.2846	PB.2846;A5:chr3:148130455-148137720:148130339-148137720:+	PB.2846.1	PB.2846.1,PB.2846.2,PB.2846.3
A5	chr3	PB.2704	PB.2704;A5:chr3:69006224-69007189:69006213-69007189:+	PB.2704.4	PB.2704.4,PB.2704.1,PB.2704.2,PB.2704.3,PB.2704.6,PB.2704.5
A5	chr3	PB.2826	PB.2826;A5:chr3:135438432-135439644:135438352-135439644:+	PB.2826.1	PB.2826.1,PB.2826.6,PB.2826.3,PB.2826.2,PB.2826.5,PB.2826.4
A5	chr3	PB.2727	PB.2727;A5:chr3:88835551-88836990:88835289-88836990:+	PB.2727.2	PB.2727.2,PB.2727.1
A5	chr3	PB.2718	PB.2718;A5:chr3:87919828-87921817:87919705-87921817:+	PB.2718.1	PB.2718.1,PB.2718.2
A5	chr3	PB.2663	PB.2663;A5:chr3:35921187-35929921:35921187-35929946:-	PB.2663.2	PB.2663.2,PB.2663.4
A5	chr3	PB.2783	PB.2783;A5:chr3:105038987-105052827:105038987-105052900:-	PB.2783.2	PB.2783.2,PB.2783.1
A5	chr3	PB.2847	PB.2847;A5:chr3:152102700-152106831:152102700-152107060:-	PB.2847.3	PB.2847.3,PB.2847.2
A5	chr4	PB.3065	PB.3065;A5:chr4:133096504-133100642:133096280-133100642:+	PB.3065.2	PB.3065.2,PB.3065.3
A5	chr4	PB.3152	PB.3152;A5:chr4:155705461-155715462:155705337-155715462:+	PB.3152.1	PB.3152.1,PB.3152.2
A5	chr4	PB.3111	PB.3111;A5:chr4:141010721-141012826:141010482-141012826:+	PB.3111.1	PB.3111.1,PB.3111.2
A5	chr4	PB.3111	PB.3111;A5:chr4:141010846-141012826:141010721-141012826:+	PB.3111.4	PB.3111.4,PB.3111.1
A5	chr4	PB.2928	PB.2928;A5:chr4:57865428-57883024:57865352-57883024:+	PB.2928.5	PB.2928.5,PB.2928.3,PB.2928.6
A5	chr4	PB.3151	PB.3151;A5:chr4:155625339-155625531:155624941-155625531:+	PB.3151.5,PB.3151.6	PB.3151.5,PB.3151.6,PB.3151.1,PB.3151.3
A5	chr4	PB.3052	PB.3052;A5:chr4:130329674-130337077:130329674-130337078:-	PB.3052.8	PB.3052.8,PB.3052.1,PB.3052.5,PB.3052.4,PB.3052.3,PB.3052.6,PB.3052.7
A5	chr4	PB.2988	PB.2988;A5:chr4:108830583-108833143:108830583-108833508:-	PB.2988.2	PB.2988.2,PB.2988.1
A5	chr4	PB.3134	PB.3134;A5:chr4:149131672-149132259:149131672-149132278:-	PB.3134.1,PB.3134.3,PB.3134.2	PB.3134.1,PB.3134.3,PB.3134.2,PB.3134.4,PB.3134.5
A5	chr5	PB.3262	PB.3262;A5:chr5:65537546-65565989:65537458-65565989:+	PB.3262.1,PB.3262.2,PB.3262.4	PB.3262.1,PB.3262.2,PB.3262.4,PB.3262.3,PB.3262.5
A5	chr5	PB.3336	PB.3336;A5:chr5:107331362-107341300:107331307-107341300:+	PB.3336.2	PB.3336.2,PB.3336.1,PB.3336.4,PB.3336.3
A5	chr5	PB.3356	PB.3356;A5:chr5:113773096-113774263:113772944-113774263:+	PB.3356.4	PB.3356.4,PB.3356.1,PB.3356.2
A5	chr5	PB.3249	PB.3249;A5:chr5:48379469-48380124:48379464-48380124:+	PB.3249.1	PB.3249.1,PB.3249.2
A5	chr5	PB.3378	PB.3378;A5:chr5:118056443-118056537:118056438-118056537:+	PB.3378.4	PB.3378.4,PB.3378.3
A5	chr5	PB.3299	PB.3299;A5:chr5:91957997-91960705:91957997-91960913:-	PB.3299.6	PB.3299.6,PB.3299.4
A5	chr5	PB.3485	PB.3485;A5:chr5:146959276-146963712:146959276-146963723:-	PB.3485.3	PB.3485.3,PB.3485.2
A5	chr5	PB.3421	PB.3421;A5:chr5:124573153-124573686:124573153-124573691:-	PB.3421.2	PB.3421.2,PB.3421.5
A5	chr5	PB.3307	PB.3307;A5:chr5:93636743-93637560:93636743-93637994:-	PB.3307.1	PB.3307.1,PB.3307.3
A5	chr5	PB.3183	PB.3183;A5:chr5:23526815-23527897:23526815-23527924:-	PB.3183.2	PB.3183.2,PB.3183.1
A5	chr6	PB.3568	PB.3568;A5:chr6:47453627-47484744:47453577-47484744:+	PB.3568.2,PB.3568.3	PB.3568.2,PB.3568.3,PB.3568.1
A5	chr6	PB.3689	PB.3689;A5:chr6:115949745-115949890:115949741-115949890:+	PB.3689.7	PB.3689.7,PB.3689.3,PB.3689.5,PB.3689.6
A5	chr6	PB.3689	PB.3689;A5:chr6:115948913-115949686:115948819-115949686:+	PB.3689.3,PB.3689.5,PB.3689.4	PB.3689.3,PB.3689.5,PB.3689.4,PB.3689.6
A5	chr6	PB.3533	PB.3533;A5:chr6:29988740-29993008:29988635-29993008:+	PB.3533.2	PB.3533.2,PB.3533.1,PB.3533.3
A5	chr6	PB.3748	PB.3748;A5:chr6:146144269-146146555:146144269-146146647:-	PB.3748.6	PB.3748.6,PB.3748.3
A5	chr6	PB.3579	PB.3579;A5:chr6:51402033-51411732:51402033-51411832:-	PB.3579.2,PB.3579.9	PB.3579.2,PB.3579.9,PB.3579.1,PB.3579.5
A5	chr6	PB.3579	PB.3579;A5:chr6:51408122-51411732:51408122-51411832:-	PB.3579.3	PB.3579.3,PB.3579.8
A5	chr6	PB.3579	PB.3579;A5:chr6:51401839-51411732:51401839-51411832:-	PB.3579.6	PB.3579.6,PB.3579.7
A5	chr6	PB.3591	PB.3591;A5:chr6:54989557-54992570:54989557-54992695:-	PB.3591.2	PB.3591.2,PB.3591.1
A5	chr6	PB.3591	PB.3591;A5:chr6:54986968-54989412:54986968-54989500:-	PB.3591.1	PB.3591.1,PB.3591.2
A5	chr6	PB.3570	PB.3570;A5:chr6:47558294-47576536:47558294-47576563:-	PB.3570.8,PB.3570.12,PB.3570.14,PB.3570.16	PB.3570.8,PB.3570.12,PB.3570.14,PB.3570.16,PB.3570.10,PB.3570.13,PB.3570.15
A5	chr6	PB.3580	PB.3580;A5:chr6:51461433-51461920:51461433-51461983:-	PB.3580.2,PB.3580.5	PB.3580.2,PB.3580.5,PB.3580.4
A5	chr6	PB.3644	PB.3644;A5:chr6:88013698-88019636:88013698-88019671:-	PB.3644.2	PB.3644.2,PB.3644.4
A5	chr6	PB.3638	PB.3638;A5:chr6:86682976-86684225:86682976-86684227:-	PB.3638.5,PB.3638.6	PB.3638.5,PB.3638.6,PB.3638.1
A5	chr6	PB.3638	PB.3638;A5:chr6:86682976-86684227:86682976-86684447:-	PB.3638.1	PB.3638.1,PB.3638.2,PB.3638.4,PB.3638.7
A5	chr6	PB.3642	PB.3642;A5:chr6:87845557-87845656:87845557-87845676:-	PB.3642.1	PB.3642.1,PB.3642.4
A5	chr6	PB.3560	PB.3560;A5:chr6:39802544-39805371:39802544-39805487:-	PB.3560.1,PB.3560.4	PB.3560.1,PB.3560.4,PB.3560.3
A5	chr6	PB.3560	PB.3560;A5:chr6:39802544-39805434:39802544-39805487:-	PB.3560.2	PB.3560.2,PB.3560.3
A5	chr6	PB.3560	PB.3560;A5:chr6:39802544-39805371:39802544-39805434:-	PB.3560.1,PB.3560.4	PB.3560.1,PB.3560.4,PB.3560.2
A5	chr7	PB.3776	PB.3776;A5:chr7:6995834-6996268:6995525-6996268:+	PB.3776.3	PB.3776.3,PB.3776.1
A5	chr7	PB.3776	PB.3776;A5:chr7:6995834-6996268:6995712-6996268:+	PB.3776.3	PB.3776.3,PB.3776.2
A5	chr7	PB.3776	PB.3776;A5:chr7:6995712-6996268:6995525-6996268:+	PB.3776.2	PB.3776.2,PB.3776.1
A5	chr7	PB.3788	PB.3788;A5:chr7:15389006-15396800:15388845-15396800:+	PB.3788.3,PB.3788.1	PB.3788.3,PB.3788.1,PB.3788.2,PB.3788.4
A5	chr7	PB.3956	PB.3956;A5:chr7:104910174-104910270:104908896-104910270:+	PB.3956.2	PB.3956.2,PB.3956.1
A5	chr7	PB.3838	PB.3838;A5:chr7:30563399-30563532:30563349-30563532:+	PB.3838.2	PB.3838.2,PB.3838.1
A5	chr7	PB.4042	PB.4042;A5:chr7:137376351-137376933:137376351-137376955:-	PB.4042.2	PB.4042.2,PB.4042.1,PB.4042.4
A5	chr7	PB.3769	PB.3769;A5:chr7:4751975-4752061:4751975-4752108:-	PB.3769.2	PB.3769.2,PB.3769.1
A5	chr7	PB.3962	PB.3962;A5:chr7:109143669-109169983:109143669-109170325:-	PB.3962.3	PB.3962.3,PB.3962.1
A5	chr7	PB.3938	PB.3938;A5:chr7:93179658-93183873:93179658-93184004:-	PB.3938.4	PB.3938.4,PB.3938.1
A5	chr7	PB.3938	PB.3938;A5:chr7:93179658-93183640:93179658-93183873:-	PB.3938.2	PB.3938.2,PB.3938.4
A5	chr7	PB.3938	PB.3938;A5:chr7:93179658-93183640:93179658-93184004:-	PB.3938.2	PB.3938.2,PB.3938.1
A5	chr7	PB.3773	PB.3773;A5:chr7:5110894-5115284:5110894-5115302:-	PB.3773.1,PB.3773.3,PB.3773.7,PB.3773.6	PB.3773.1,PB.3773.3,PB.3773.7,PB.3773.6,PB.3773.4
A5	chr7	PB.3773	PB.3773;A5:chr7:5115578-5116638:5115578-5116870:-	PB.3773.3,PB.3773.7	PB.3773.3,PB.3773.7,PB.3773.1,PB.3773.4,PB.3773.6
A5	chr8	PB.4316	PB.4316;A5:chr8:127398759-127405375:127398750-127405375:+	PB.4316.1	PB.4316.1,PB.4316.2
A5	chr8	PB.4132	PB.4132;A5:chr8:46163863-46169559:46163749-46169559:+	PB.4132.3	PB.4132.3,PB.4132.1
A5	chr8	PB.4113	PB.4113;A5:chr8:33052718-33056045:33052718-33056090:-	PB.4113.1	PB.4113.1,PB.4113.2,PB.4113.3
A5	chr9	PB.4588	PB.4588;A5:chr9:120792204-120793883:120792093-120793883:+	PB.4588.2,PB.4588.4	PB.4588.2,PB.4588.4,PB.4588.3
A5	chr9	PB.4360	PB.4360;A5:chr9:27041555-27044496:27041554-27044496:+	PB.4360.1	PB.4360.1,PB.4360.2
A5	chr9	PB.4477	PB.4477;A5:chr9:75348547-75351011:75348355-75351011:+	PB.4477.2	PB.4477.2,PB.4477.1
A5	chr9	PB.4362	PB.4362;A5:chr9:27166878-27167465:27166829-27167465:+	PB.4362.1,PB.4362.3	PB.4362.1,PB.4362.3,PB.4362.2
A5	chr9	PB.4339	PB.4339;A5:chr9:20644976-20645193:20644893-20645193:+	PB.4339.3	PB.4339.3,PB.4339.1,PB.4339.2
A5	chr9	PB.4558	PB.4558;A5:chr9:109276315-109277188:109276315-109277284:-	PB.4558.1	PB.4558.1,PB.4558.4
A5	chr9	PB.4374	PB.4374;A5:chr9:36635984-36637204:36635984-36637287:-	PB.4374.1	PB.4374.1,PB.4374.2
A5	chr9	PB.4403	PB.4403;A5:chr9:51842702-51875703:51842702-51875731:-	PB.4403.1	PB.4403.1,PB.4403.2
A5	chr9	PB.4403	PB.4403;A5:chr9:51842702-51875610:51842702-51875731:-	PB.4403.3	PB.4403.3,PB.4403.2
A5	chr9	PB.4403	PB.4403;A5:chr9:51842702-51875610:51842702-51875703:-	PB.4403.3	PB.4403.3,PB.4403.1
A5	chr10	PB.397	PB.397;A5:chr10:42568469-42568657:42568469-42568740:-	PB.397.4	PB.397.4,PB.397.2
A5	chr11	PB.669	PB.669;A5:chr11:53433802-53436616:53433578-53436616:+	PB.669.1,PB.669.2,PB.669.3	PB.669.1,PB.669.2,PB.669.3,PB.669.4
A5	chr11	PB.668	PB.668;A5:chr11:53331771-53332302:53331702-53332302:+	PB.668.6	PB.668.6,PB.668.4
A5	chr11	PB.771	PB.771;A5:chr11:84127095-84129537:84127095-84129554:-	PB.771.2	PB.771.2,PB.771.1
A5	chr11	PB.891	PB.891;A5:chr11:120711756-120711844:120711756-120711890:-	PB.891.2,PB.891.3	PB.891.2,PB.891.3,PB.891.1
A5	chr11	PB.645	PB.645;A5:chr11:43420408-43421028:43420408-43421107:-	PB.645.3	PB.645.3,PB.645.5
A5	chr11	PB.704	PB.704;A5:chr11:64045351-64051139:64045351-64051616:-	PB.704.1	PB.704.1,PB.704.3
A5	chr11	PB.704	PB.704;A5:chr11:64073670-64079336:64073670-64079424:-	PB.704.5,PB.704.8	PB.704.5,PB.704.8,PB.704.6
A5	chr12	PB.1062	PB.1062;A5:chr12:105154164-105154630:105154103-105154630:+	PB.1062.3,PB.1062.2,PB.1062.4	PB.1062.3,PB.1062.2,PB.1062.4,PB.1062.1
A5	chr12	PB.996	PB.996;A5:chr12:71831331-71895727:71831196-71895727:+	PB.996.2	PB.996.2,PB.996.1
A5	chr12	PB.931	PB.931;A5:chr12:26609486-26645264:26609464-26645264:+	PB.931.2	PB.931.2,PB.931.1
A5	chr12	PB.925	PB.925;A5:chr12:21730398-21742213:21730398-21742245:-	PB.925.2	PB.925.2,PB.925.1
A5	chr13	PB.1193	PB.1193;A5:chr13:59585461-59586153:59585459-59586153:+	PB.1193.4	PB.1193.4,PB.1193.1,PB.1193.2,PB.1193.3
A5	chr13	PB.1193	PB.1193;A5:chr13:59601071-59607246:59601044-59607246:+	PB.1193.2,PB.1193.4	PB.1193.2,PB.1193.4,PB.1193.3
A5	chr13	PB.1274	PB.1274;A5:chr13:111642488-111644677:111642328-111644677:+	PB.1274.1	PB.1274.1,PB.1274.2
A5	chr13	PB.1290	PB.1290;A5:chr13:119790287-119790779:119790287-119790820:-	PB.1290.2	PB.1290.2,PB.1290.1
A5	chr13	PB.1153	PB.1153;A5:chr13:47166535-47172055:47166535-47172128:-	PB.1153.2	PB.1153.2,PB.1153.1
A5	chr13	PB.1201	PB.1201;A5:chr13:65205716-65205815:65205716-65205939:-	PB.1201.3	PB.1201.3,PB.1201.6,PB.1201.7
A5	chr14	PB.1295	PB.1295;A5:chr14:8003104-8028237:8002963-8028237:+	PB.1295.3	PB.1295.3,PB.1295.1
A5	chr14	PB.1320	PB.1320;A5:chr14:26574231-26592233:26574182-26592233:+	PB.1320.1	PB.1320.1,PB.1320.2
A5	chr14	PB.1318	PB.1318;A5:chr14:25942405-25942565:25942390-25942565:+	PB.1318.2	PB.1318.2,PB.1318.1
A5	chr14	PB.1316	PB.1316;A5:chr14:24293587-24295997:24293307-24295997:+	PB.1316.8	PB.1316.8,PB.1316.1,PB.1316.2,PB.1316.3,PB.1316.5,PB.1316.7
A5	chr14	PB.1311	PB.1311;A5:chr14:20473329-20479780:20473329-20479895:-	PB.1311.7	PB.1311.7,PB.1311.2
A5	chr14	PB.1312	PB.1312;A5:chr14:20737503-20738841:20737503-20738849:-	PB.1312.3	PB.1312.3,PB.1312.1
A5	chr15	PB.1573	PB.1573;A5:chr15:90353937-90366222:90353777-90366222:+	PB.1573.2	PB.1573.2,PB.1573.1
A5	chr15	PB.1514	PB.1514;A5:chr15:44428242-44429560:44428170-44429560:+	PB.1514.2,PB.1514.4,PB.1514.6	PB.1514.2,PB.1514.4,PB.1514.6,PB.1514.1,PB.1514.3,PB.1514.5,PB.1514.7
A5	chr15	PB.1543	PB.1543;A5:chr15:79146183-79151336:79146138-79151336:+	PB.1543.1	PB.1543.1,PB.1543.2
A5	chr15	PB.1474	PB.1474;A5:chr15:10486264-10486453:10486026-10486453:+	PB.1474.2	PB.1474.2,PB.1474.1
A5	chr15	PB.1529	PB.1529;A5:chr15:67940538-67945269:67940538-67945292:-	PB.1529.4	PB.1529.4,PB.1529.2
A5	chr15	PB.1608	PB.1608;A5:chr15:100622709-100635316:100622709-100635363:-	PB.1608.5	PB.1608.5,PB.1608.7,PB.1608.8
A5	chr15	PB.1608	PB.1608;A5:chr15:100636255-100636559:100636255-100636749:-	PB.1608.2,PB.1608.6	PB.1608.2,PB.1608.6,PB.1608.1
A5	chr15	PB.1477	PB.1477;A5:chr15:11993861-11995947:11993861-11995951:-	PB.1477.4	PB.1477.4,PB.1477.6
A5	chr15	PB.1477	PB.1477;A5:chr15:11993861-11995864:11993861-11995947:-	PB.1477.3	PB.1477.3,PB.1477.4
A5	chr15	PB.1477	PB.1477;A5:chr15:11993861-11995864:11993861-11995951:-	PB.1477.3	PB.1477.3,PB.1477.6
A5	chr16	PB.1648	PB.1648;A5:chr16:14304587-14311026:14304587-14311047:-	PB.1648.1	PB.1648.1,PB.1648.2
A5	chr16	PB.1774	PB.1774;A5:chr16:94370192-94370605:94370192-94370741:-	PB.1774.3	PB.1774.3,PB.1774.4
A5	chr16	PB.1652	PB.1652;A5:chr16:16341468-16345980:16341468-16345998:-	PB.1652.3	PB.1652.3,PB.1652.1,PB.1652.2
A5	chr17	PB.1957	PB.1957;A5:chr17:72848916-72849235:72848833-72849235:+	PB.1957.2	PB.1957.2,PB.1957.3
A5	chr17	PB.1857	PB.1857;A5:chr17:28600894-28602688:28600894-28602765:-	PB.1857.1,PB.1857.4	PB.1857.1,PB.1857.4,PB.1857.3
A5	chr17	PB.1858	PB.1858;A5:chr17:28934806-28941103:28934806-28941242:-	PB.1858.3	PB.1858.3,PB.1858.1
A5	chr17	PB.1932	PB.1932;A5:chr17:64520046-64555228:64520046-64555404:-	PB.1932.1,PB.1932.6	PB.1932.1,PB.1932.6,PB.1932.2
A5	chr17	PB.1932	PB.1932;A5:chr17:64520016-64555228:64520016-64555404:-	PB.1932.3	PB.1932.3,PB.1932.4
A5	chr17	PB.1841	PB.1841;A5:chr17:25269479-25273321:25269479-25273482:-	PB.1841.3	PB.1841.3,PB.1841.5
A5	chr17	PB.1960	PB.1960;A5:chr17:74316116-74316220:74316116-74316345:-	PB.1960.2	PB.1960.2,PB.1960.1
A5	chr17	PB.1930	PB.1930;A5:chr17:63060411-63065166:63060411-63065360:-	PB.1930.2	PB.1930.2,PB.1930.3
A5	chr18	PB.2018	PB.2018;A5:chr18:16601786-16616068:16601786-16616069:-	PB.2018.1	PB.2018.1,PB.2018.2
A5	chr18	PB.2069	PB.2069;A5:chr18:43345174-43345428:43345174-43345486:-	PB.2069.2	PB.2069.2,PB.2069.1
A5	chr19	PB.2253	PB.2253;A5:chr19:47731928-47732630:47731821-47732630:+	PB.2253.8	PB.2253.8,PB.2253.1,PB.2253.2,PB.2253.3,PB.2253.4,PB.2253.6,PB.2253.5,PB.2253.7
A5	chr19	PB.2142	PB.2142;A5:chr19:4097733-4097817:4097507-4097817:+	PB.2142.2	PB.2142.2,PB.2142.1
A5	chr19	PB.2278	PB.2278;A5:chr19:60221304-60226310:60221304-60226644:-	PB.2278.2	PB.2278.2,PB.2278.1
A5	chr19	PB.2278	PB.2278;A5:chr19:60221304-60226232:60221304-60226310:-	PB.2278.3	PB.2278.3,PB.2278.2
A5	chr19	PB.2139	PB.2139;A5:chr19:3146265-3159930:3146265-3159941:-	PB.2139.1	PB.2139.1,PB.2139.3
A5	chr19	PB.2235	PB.2235;A5:chr19:44784302-44784380:44784302-44784397:-	PB.2235.1	PB.2235.1,PB.2235.2,PB.2235.3
A5	chrX	PB.4653	PB.4653;A5:chrX:36618733-36633205:36618733-36633330:-	PB.4653.3	PB.4653.3,PB.4653.4
A5	chrX	PB.4733	PB.4733;A5:chrX:150223372-150225635:150223372-150225955:-	PB.4733.3	PB.4733.3,PB.4733.4
A5	chrX	PB.4747	PB.4747;A5:chrX:164075669-164076115:164075669-164076187:-	PB.4747.2	PB.4747.2,PB.4747.3
A3	chr1	PB.152	PB.152;A3:chr1:82731282-82735416:82731282-82735419:+	PB.152.1,PB.152.2	PB.152.1,PB.152.2,PB.152.4,PB.152.3
A3	chr1	PB.296	PB.296;A3:chr1:178242705-178244341:178242705-178244358:+	PB.296.1,PB.296.2	PB.296.1,PB.296.2,PB.296.3
A3	chr1	PB.219	PB.219;A3:chr1:134969310-134971250:134969310-134971272:+	PB.219.2	PB.219.2,PB.219.1
A3	chr1	PB.171	PB.171;A3:chr1:91112297-91114593:91112297-91114596:+	PB.171.4	PB.171.4,PB.171.1
A3	chr1	PB.131	PB.131;A3:chr1:67251162-67321889:67251162-67321970:+	PB.131.3	PB.131.3,PB.131.1,PB.131.2
A3	chr1	PB.215	PB.215;A3:chr1:133012714-133018777:133012711-133018777:-	PB.215.2	PB.215.2,PB.215.4
A3	chr1	PB.279	PB.279;A3:chr1:170881041-170885067:170881028-170885067:-	PB.279.1	PB.279.1,PB.279.2
A3	chr1	PB.274	PB.274;A3:chr1:169510537-169512167:169510525-169512167:-	PB.274.1	PB.274.1,PB.274.5
A3	chr2	PB.2498	PB.2498;A3:chr2:121450083-121450698:121450083-121450721:+	PB.2498.2	PB.2498.2,PB.2498.1
A3	chr2	PB.2409	PB.2409;A3:chr2:69867379-69867428:69867379-69867452:+	PB.2409.5	PB.2409.5,PB.2409.1,PB.2409.2,PB.2409.3,PB.2409.4,PB.2409.8
A3	chr2	PB.2409	PB.2409;A3:chr2:69861712-69863224:69861712-69863241:+	PB.2409.1,PB.2409.4,PB.2409.5,PB.2409.6	PB.2409.1,PB.2409.4,PB.2409.5,PB.2409.6,PB.2409.3
A3	chr2	PB.2571	PB.2571;A3:chr2:156263238-156264279:156263238-156264281:+	PB.2571.3	PB.2571.3,PB.2571.4
A3	chr2	PB.2571	PB.2571;A3:chr2:156264360-156267154:156264360-156267155:+	PB.2571.1	PB.2571.1,PB.2571.3,PB.2571.4,PB.2571.5
A3	chr2	PB.2408	PB.2408;A3:chr2:69790321-69792337:69790321-69792373:+	PB.2408.1,PB.2408.3,PB.2408.4	PB.2408.1,PB.2408.3,PB.2408.4,PB.2408.2
A3	chr2	PB.2339	PB.2339;A3:chr2:28208227-28212532:28208227-28212557:+	PB.2339.1	PB.2339.1,PB.2339.2
A3	chr2	PB.2615	PB.2615;A3:chr2:179512759-179513971:179512736-179513971:-	PB.2615.3	PB.2615.3,PB.2615.2
A3	chr2	PB.2615	PB.2615;A3:chr2:179512759-179514346:179512736-179514346:-	PB.2615.1	PB.2615.1,PB.2615.5,PB.2615.4
A3	chr2	PB.2449	PB.2449;A3:chr2:93855980-93856697:93855780-93856697:-	PB.2449.7	PB.2449.7,PB.2449.4,PB.2449.8,PB.2449.3
A3	chr2	PB.2449	PB.2449;A3:chr2:93856850-93856945:93856809-93856945:-	PB.2449.8,PB.2449.7,PB.2449.3	PB.2449.8,PB.2449.7,PB.2449.3,PB.2449.4
A3	chr2	PB.2495	PB.2495;A3:chr2:121202758-121203397:121202752-121203397:-	PB.2495.5	PB.2495.5,PB.2495.7
A3	chr2	PB.2475	PB.2475;A3:chr2:115867379-115868745:115867358-115868745:-	PB.2475.2,PB.2475.6,PB.2475.11,PB.2475.12,PB.2475.16	PB.2475.2,PB.2475.6,PB.2475.11,PB.2475.12,PB.2475.16,PB.2475.7,PB.2475.5,PB.2475.10,PB.2475.8,PB.2475.17,PB.2475.15
A3	chr2	PB.2609	PB.2609;A3:chr2:173022494-173022792:173022270-173022792:-	PB.2609.1	PB.2609.1,PB.2609.2
A3	chr2	PB.2389	PB.2389;A3:chr2:53145927-53146094:53145915-53146094:-	PB.2389.1	PB.2389.1,PB.2389.2,PB.2389.3
A3	chr3	PB.2744	PB.2744;A3:chr3:93710983-93711263:93710983-93711331:+	PB.2744.1	PB.2744.1,PB.2744.2
A3	chr3	PB.2668	PB.2668;A3:chr3:37420500-37424511:37420500-37424514:+	PB.2668.2	PB.2668.2,PB.2668.1
A3	chr3	PB.2654	PB.2654;A3:chr3:32711944-32712099:32711944-32712101:+	PB.2654.3	PB.2654.3,PB.2654.1,PB.2654.2,PB.2654.4
A3	chr3	PB.2752	PB.2752;A3:chr3:95294986-95295273:95294986-95295300:+	PB.2752.1	PB.2752.1,PB.2752.2
A3	chr3	PB.2821	PB.2821;A3:chr3:135218114-135218472:135218114-135218474:+	PB.2821.2	PB.2821.2,PB.2821.1
A3	chr3	PB.2734	PB.2734;A3:chr3:89998103-89998528:89998003-89998528:-	PB.2734.2	PB.2734.2,PB.2734.1
A3	chr4	PB.2868	PB.2868;A3:chr4:11122915-11125998:11122915-11126363:+	PB.2868.3	PB.2868.3,PB.2868.2
A3	chr4	PB.3089	PB.3089;A3:chr4:134913261-134914889:134913195-134914889:-	PB.3089.1	PB.3089.1,PB.3089.3
A3	chr4	PB.3130	PB.3130;A3:chr4:147615419-147618417:147615406-147618417:-	PB.3130.5	PB.3130.5,PB.3130.1,PB.3130.4
A3	chr4	PB.2954	PB.2954;A3:chr4:88629472-88629829:88629355-88629829:-	PB.2954.5	PB.2954.5,PB.2954.2
A3	chr4	PB.2931	PB.2931;A3:chr4:58303990-58333566:58303989-58333566:-	PB.2931.3	PB.2931.3,PB.2931.2
A3	chr4	PB.3134	PB.3134;A3:chr4:149132432-149137476:149132382-149137476:-	PB.3134.3,PB.3134.5	PB.3134.3,PB.3134.5,PB.3134.1,PB.3134.4,PB.3134.2
A3	chr5	PB.3478	PB.3478;A3:chr5:145125784-145125879:145125784-145125891:+	PB.3478.3	PB.3478.3,PB.3478.1,PB.3478.2
A3	chr5	PB.3174	PB.3174;A3:chr5:20882655-20886188:20882655-20886189:+	PB.3174.3	PB.3174.3,PB.3174.1
A3	chr5	PB.3446	PB.3446;A3:chr5:135987346-135987472:135987346-135987551:+	PB.3446.1	PB.3446.1,PB.3446.2
A3	chr5	PB.3421	PB.3421;A3:chr5:124573754-124574598:124573723-124574598:-	PB.3421.2	PB.3421.2,PB.3421.5
A3	chr5	PB.3307	PB.3307;A3:chr5:93665472-93668527:93665471-93668527:-	PB.3307.1,PB.3307.4	PB.3307.1,PB.3307.4,PB.3307.3
A3	chr5_JH584299_random	PB.3499	PB.3499;A3:chr5_JH584299_random:284929-288007:284929-288009:+	PB.3499.3	PB.3499.3,PB.3499.1,PB.3499.2
A3	chr6	PB.3649	PB.3649;A3:chr6:89141085-89144562:89141085-89144613:+	PB.3649.1,PB.3649.3	PB.3649.1,PB.3649.3,PB.3649.2,PB.3649.4
A3	chr6	PB.3710	PB.3710;A3:chr6:124935445-124935602:124935445-124935623:+	PB.3710.2	PB.3710.2,PB.3710.1
A3	chr6	PB.3506	PB.3506;A3:chr6:8558586-8573182:8558586-8573185:+	PB.3506.1	PB.3506.1,PB.3506.2
A3	chr6	PB.3709	PB.3709;A3:chr6:124830273-124830364:124830273-124830503:+	PB.3709.1	PB.3709.1,PB.3709.2
A3	chr6	PB.3598	PB.3598;A3:chr6:67272228-67272819:67272228-67272864:+	PB.3598.1	PB.3598.1,PB.3598.2
A3	chr6	PB.3711	PB.3711;A3:chr6:125094609-125096154:125094609-125096205:+	PB.3711.1	PB.3711.1,PB.3711.2
A3	chr6	PB.3534	PB.3534;A3:chr6:29998756-29998948:29998687-29998948:-	PB.3534.2	PB.3534.2,PB.3534.3
A3	chr6	PB.3579	PB.3579;A3:chr6:51402072-51411832:51402033-51411832:-	PB.3579.4	PB.3579.4,PB.3579.1,PB.3579.5
A3	chr6	PB.3579	PB.3579;A3:chr6:51402033-51411832:51401839-51411832:-	PB.3579.1,PB.3579.5	PB.3579.1,PB.3579.5,PB.3579.7
A3	chr6	PB.3579	PB.3579;A3:chr6:51402072-51411832:51401839-51411832:-	PB.3579.4	PB.3579.4,PB.3579.7
A3	chr6	PB.3579	PB.3579;A3:chr6:51402033-51411732:51401839-51411732:-	PB.3579.2,PB.3579.9	PB.3579.2,PB.3579.9,PB.3579.6
A3	chr6	PB.3642	PB.3642;A3:chr6:87845322-87845465:87845320-87845465:-	PB.3642.4	PB.3642.4,PB.3642.1
A3	chr7	PB.3804	PB.3804;A3:chr7:20008093-20019110:20008093-20019136:+	PB.3804.1	PB.3804.1,PB.3804.2
A3	chr7	PB.3900	PB.3900;A3:chr7:65693569-65695143:65693569-65695170:+	PB.3900.2	PB.3900.2,PB.3900.1
A3	chr7	PB.3816	PB.3816;A3:chr7:26378172-26380417:26378105-26380417:-	PB.3816.1,PB.3816.2,PB.3816.3,PB.3816.5,PB.3816.7	PB.3816.1,PB.3816.2,PB.3816.3,PB.3816.5,PB.3816.7,PB.3816.4,PB.3816.8
A3	chr7	PB.3839	PB.3839;A3:chr7:30562938-30563052:30562887-30563052:-	PB.3839.1	PB.3839.1,PB.3839.3
A3	chr7	PB.4050	PB.4050;A3:chr7:141016867-141017373:141016799-141017373:-	PB.4050.1	PB.4050.1,PB.4050.2
A3	chr8	PB.4258	PB.4258;A3:chr8:105893667-105893981:105893667-105894366:+	PB.4258.2	PB.4258.2,PB.4258.1
A3	chr8	PB.4203	PB.4203;A3:chr8:84970589-84971286:84970589-84971287:+	PB.4203.2	PB.4203.2,PB.4203.1,PB.4203.3
A3	chr8	PB.4185	PB.4185;A3:chr8:79711844-79713105:79711844-79713153:+	PB.4185.2	PB.4185.2,PB.4185.1
A3	chr8	PB.4089	PB.4089;A3:chr8:20582648-20583624:20582493-20583624:-	PB.4089.3	PB.4089.3,PB.4089.1,PB.4089.2
A3	chr9	PB.4417	PB.4417;A3:chr9:55030865-55033151:55030865-55033195:+	PB.4417.1	PB.4417.1,PB.4417.2,PB.4417.3
A3	chr9	PB.4524	PB.4524;A3:chr9:99243490-99246223:99243490-99246267:+	PB.4524.1	PB.4524.1,PB.4524.2
A3	chr9	PB.4576	PB.4576;A3:chr9:114790754-114796041:114790711-114796041:-	PB.4576.1,PB.4576.3	PB.4576.1,PB.4576.3,PB.4576.4
A3	chr9	PB.4436	PB.4436;A3:chr9:59958105-59959407:59958101-59959407:-	PB.4436.3,PB.4436.5	PB.4436.3,PB.4436.5,PB.4436.1
A3	chr9	PB.4484	PB.4484;A3:chr9:78312635-78312905:78312309-78312905:-	PB.4484.4	PB.4484.4,PB.4484.2,PB.4484.6
A3	chr9	PB.4547	PB.4547;A3:chr9:107615098-107615612:107614715-107615612:-	PB.4547.2	PB.4547.2,PB.4547.1
A3	chr9	PB.4557	PB.4557;A3:chr9:109217596-109221261:109217595-109221261:-	PB.4557.1	PB.4557.1,PB.4557.2
A3	chr9	PB.4559	PB.4559;A3:chr9:109329433-109330756:109329319-109330756:-	PB.4559.1	PB.4559.1,PB.4559.2
A3	chr10	PB.586	PB.586;A3:chr10:128833411-128838444:128833411-128838447:+	PB.586.1	PB.586.1,PB.586.3
A3	chr11	PB.848	PB.848;A3:chr11:104526184-104526863:104526166-104526863:-	PB.848.2	PB.848.2,PB.848.1
A3	chr11	PB.643	PB.643;A3:chr11:40685341-40687601:40685313-40687601:-	PB.643.4,PB.643.7,PB.643.6,PB.643.11,PB.643.12,PB.643.13,PB.643.16,PB.643.15,PB.643.14	PB.643.4,PB.643.7,PB.643.6,PB.643.11,PB.643.12,PB.643.13,PB.643.16,PB.643.15,PB.643.14,PB.643.8,PB.643.17
A3	chr11	PB.891	PB.891;A3:chr11:120711501-120711703:120711478-120711703:-	PB.891.2	PB.891.2,PB.891.1,PB.891.3
A3	chr11	PB.728	PB.728;A3:chr11:70944985-70945203:70944970-70945203:-	PB.728.3	PB.728.3,PB.728.2,PB.728.5
A3	chr12	PB.940	PB.940;A3:chr12:32877833-32878681:32877833-32878926:+	PB.940.2	PB.940.2,PB.940.3
A3	chr12	PB.1079	PB.1079;A3:chr12:111825108-111827543:111825108-111827546:+	PB.1079.2	PB.1079.2,PB.1079.4
A3	chr12	PB.997	PB.997;A3:chr12:72086183-72089315:72086183-72089333:+	PB.997.2	PB.997.2,PB.997.3
A3	chr12	PB.1091	PB.1091;A3:chr12:117595307-117609833:117595307-117609853:+	PB.1091.3	PB.1091.3,PB.1091.4
A3	chr12	PB.1061	PB.1061;A3:chr12:104724125-104727303:104724070-104727303:-	PB.1061.4	PB.1061.4,PB.1061.1,PB.1061.6,PB.1061.7
A3	chr13	PB.1266	PB.1266;A3:chr13:104242271-104242354:104242271-104242355:+	PB.1266.1	PB.1266.1,PB.1266.2
A3	chr13	PB.1285	PB.1285;A3:chr13:119426764-119427794:119426764-119427810:+	PB.1285.1	PB.1285.1,PB.1285.2
A3	chr13	PB.1188	PB.1188;A3:chr13:58392476-58393196:58392416-58393196:-	PB.1188.1,PB.1188.2	PB.1188.1,PB.1188.2,PB.1188.6
A3	chr13	PB.1201	PB.1201;A3:chr13:65199470-65205620:65199423-65205620:-	PB.1201.3,PB.1201.6	PB.1201.3,PB.1201.6,PB.1201.7
A3	chr14	PB.1452	PB.1452;A3:chr14:105191278-105197854:105191278-105197885:+	PB.1452.5	PB.1452.5,PB.1452.1,PB.1452.6
A3	chr14	PB.1452	PB.1452;A3:chr14:105191278-105199061:105191278-105199666:+	PB.1452.3	PB.1452.3,PB.1452.4
A3	chr14	PB.1453	PB.1453;A3:chr14:105304836-105307886:105304836-105308116:+	PB.1453.1	PB.1453.1,PB.1453.2
A3	chr14	PB.1316	PB.1316;A3:chr14:24293307-24295997:24293307-24296063:+	PB.1316.1,PB.1316.2,PB.1316.3,PB.1316.5,PB.1316.7	PB.1316.1,PB.1316.2,PB.1316.3,PB.1316.5,PB.1316.7,PB.1316.6
A3	chr14	PB.1365	PB.1365;A3:chr14:50807987-50810006:50807987-50810074:+	PB.1365.2	PB.1365.2,PB.1365.1
A3	chr14	PB.1443	PB.1443;A3:chr14:101667077-101668520:101667077-101668529:+	PB.1443.3	PB.1443.3,PB.1443.1
A3	chr14	PB.1450	PB.1450;A3:chr14:104510438-104522541:104510437-104522541:-	PB.1450.2	PB.1450.2,PB.1450.1
A3	chr14	PB.1407	PB.1407;A3:chr14:70652695-70653021:70652606-70653021:-	PB.1407.1,PB.1407.4,PB.1407.8	PB.1407.1,PB.1407.4,PB.1407.8,PB.1407.6
A3	chr14	PB.1407	PB.1407;A3:chr14:70652711-70653021:70652695-70653021:-	PB.1407.5	PB.1407.5,PB.1407.1,PB.1407.4,PB.1407.8
A3	chr14	PB.1407	PB.1407;A3:chr14:70652711-70653021:70652606-70653021:-	PB.1407.5	PB.1407.5,PB.1407.6
A3	chr14	PB.1334	PB.1334;A3:chr14:31493967-31494902:31493964-31494902:-	PB.1334.3	PB.1334.3,PB.1334.1
A3	chr14	PB.1415	PB.1415;A3:chr14:75198118-75199248:75198085-75199248:-	PB.1415.1	PB.1415.1,PB.1415.2
A3	chr14	PB.1369	PB.1369;A3:chr14:52075436-52075613:52075415-52075613:-	PB.1369.2,PB.1369.4	PB.1369.2,PB.1369.4,PB.1369.3
A3	chr15	PB.1514	PB.1514;A3:chr15:44432508-44433854:44432508-44433899:+	PB.1514.1,PB.1514.6	PB.1514.1,PB.1514.6,PB.1514.4,PB.1514.5,PB.1514.7,PB.1514.8
A3	chr15	PB.1617	PB.1617;A3:chr15:102488814-102489752:102488814-102489754:+	PB.1617.1,PB.1617.2,PB.1617.3,PB.1617.5	PB.1617.1,PB.1617.2,PB.1617.3,PB.1617.5,PB.1617.6
A3	chr15	PB.1617	PB.1617;A3:chr15:102483288-102484154:102483288-102484166:+	PB.1617.5,PB.1617.6	PB.1617.5,PB.1617.6,PB.1617.1,PB.1617.2,PB.1617.3
A3	chr15	PB.1529	PB.1529;A3:chr15:67940335-67940427:67940321-67940427:-	PB.1529.1	PB.1529.1,PB.1529.2,PB.1529.3,PB.1529.4
A3	chr15	PB.1529	PB.1529;A3:chr15:67940539-67942562:67940538-67942562:-	PB.1529.3	PB.1529.3,PB.1529.1
A3	chr15	PB.1608	PB.1608;A3:chr15:100622026-100622629:100621958-100622629:-	PB.1608.1,PB.1608.2,PB.1608.5,PB.1608.8	PB.1608.1,PB.1608.2,PB.1608.5,PB.1608.8,PB.1608.7
A3	chr16	PB.1757	PB.1757;A3:chr16:78253771-78255360:78253718-78255360:-	PB.1757.2	PB.1757.2,PB.1757.3
A3	chr17	PB.1932	PB.1932;A3:chr17:64520046-64555228:64520016-64555228:-	PB.1932.1,PB.1932.6	PB.1932.1,PB.1932.6,PB.1932.3
A3	chr17	PB.1932	PB.1932;A3:chr17:64520046-64555404:64520016-64555404:-	PB.1932.2	PB.1932.2,PB.1932.4
A3	chr18	PB.2015	PB.2015;A3:chr18:14069461-14069917:14069461-14070028:+	PB.2015.1	PB.2015.1,PB.2015.2
A3	chr18	PB.2038	PB.2038;A3:chr18:34412814-34414415:34412814-34414463:+	PB.2038.1	PB.2038.1,PB.2038.3,PB.2038.2,PB.2038.5,PB.2038.6
A3	chr19	PB.2241	PB.2241;A3:chr19:46079258-46079908:46079258-46079911:+	PB.2241.1	PB.2241.1,PB.2241.3
A3	chr19	PB.2262	PB.2262;A3:chr19:53932206-53943466:53932205-53943466:-	PB.2262.3	PB.2262.3,PB.2262.1
A3	chr19	PB.2235	PB.2235;A3:chr19:44775483-44784236:44775397-44784236:-	PB.2235.3	PB.2235.3,PB.2235.1,PB.2235.2
A3	chrX	PB.4690	PB.4690;A3:chrX:74288219-74288448:74288219-74288451:+	PB.4690.2	PB.4690.2,PB.4690.1
A3	chrX	PB.4723	PB.4723;A3:chrX:108834685-108836229:108834685-108836266:+	PB.4723.1	PB.4723.1,PB.4723.2
RI	chr1	PB.132	PB.132;RI:chr1:72266994:72267170-72267407:72267517:-	PB.132.8	PB.132.8,PB.132.9
RI	chr2	PB.2475	PB.2475;RI:chr2:115863897:115864403-115864489:115864513:-	PB.2475.9,PB.2475.8	PB.2475.9,PB.2475.8,PB.2475.10
RI	chr4	PB.2935	PB.2935;RI:chr4:59774922:59775312-59775447:59775549:-	PB.2935.2	PB.2935.2,PB.2935.3
RI	chr5	PB.3209	PB.3209;RI:chr5:31526995:31527054-31527310:31527684:+	PB.3209.1	PB.3209.1,PB.3209.2
RI	chr5	PB.3378	PB.3378;RI:chr5:118056377:118056438-118056537:118056644:+	PB.3378.1	PB.3378.1,PB.3378.3
RI	chr5	PB.3378	PB.3378;RI:chr5:118056377:118056443-118056537:118056644:+	PB.3378.1	PB.3378.1,PB.3378.4
RI	chr7	PB.3906	PB.3906;RI:chr7:67641104:67641197-67641289:67641340:-	PB.3906.1	PB.3906.1,PB.3906.2
RI	chr9	PB.4339	PB.4339;RI:chr9:20645193:20645259-20645406:20645489:+	PB.4339.2	PB.4339.2,PB.4339.1,PB.4339.3
RI	chr9	PB.4484	PB.4484;RI:chr9:78312008:78312309-78312470:78312635:-	PB.4484.4	PB.4484.4,PB.4484.5
RI	chr11	PB.702	PB.702;RI:chr11:62552140:62552368-62552825:62553206:+	PB.702.1	PB.702.1,PB.702.3
RI	chr12	PB.940	PB.940;RI:chr12:32877711:32877833-32878926:32878992:+	PB.940.1	PB.940.1,PB.940.3
RI	chr12	PB.940	PB.940;RI:chr12:32877711:32877833-32878681:32878992:+	PB.940.1	PB.940.1,PB.940.2
RI	chr12	PB.1062	PB.1062;RI:chr12:105154630:105154837-105155089:105155221:+	PB.1062.4	PB.1062.4,PB.1062.3
RI	chr12	PB.1037	PB.1037;RI:chr12:88175596:88176439-88177074:88177649:-	PB.1037.3	PB.1037.3,PB.1037.2
RI	chr15	PB.1607	PB.1607;RI:chr15:100619368:100620094-100620520:100620758:+	PB.1607.1	PB.1607.1,PB.1607.2
RI	chr15	PB.1608	PB.1608;RI:chr15:100621351:100621440-100621966:100622026:-	PB.1608.5	PB.1608.5,PB.1608.6
RI	chr17	PB.1848	PB.1848;RI:chr17:26938572:26938617-26938727:26938786:-	PB.1848.1	PB.1848.1,PB.1848.2
RI	chr18	PB.2102	PB.2102;RI:chr18:65181041:65181126-65181328:65181382:+	PB.2102.1	PB.2102.1,PB.2102.2
RI	chr19	PB.2253	PB.2253;RI:chr19:47732630:47732849-47732946:47732988:+	PB.2253.1,PB.2253.2,PB.2253.3,PB.2253.5,PB.2253.8,PB.2253.9,PB.2253.10	PB.2253.1,PB.2253.2,PB.2253.3,PB.2253.5,PB.2253.8,PB.2253.9,PB.2253.10,PB.2253.4
RI	chr19	PB.2253	PB.2253;RI:chr19:47732630:47732704-47732898:47732988:+	PB.2253.1,PB.2253.2,PB.2253.3,PB.2253.5,PB.2253.8,PB.2253.9,PB.2253.10	PB.2253.1,PB.2253.2,PB.2253.3,PB.2253.5,PB.2253.8,PB.2253.9,PB.2253.10,PB.2253.6
RI	chr19	PB.2253	PB.2253;RI:chr19:47732630:47732675-47732819:47732988:+	PB.2253.1,PB.2253.2,PB.2253.3,PB.2253.5,PB.2253.8,PB.2253.9,PB.2253.10	PB.2253.1,PB.2253.2,PB.2253.3,PB.2253.5,PB.2253.8,PB.2253.9,PB.2253.10,PB.2253.7
MX	chr4	PB.3052	PB.3052;MX:chr4:130338584-130349265:130349322-130359876:130338584-130354136:130354256-130359876:-	PB.3052.5,PB.3052.7	PB.3052.5,PB.3052.7,PB.3052.4
MX	chr6	PB.3508	PB.3508;MX:chr6:10972248-10973497:10973633-10979459:10972248-10977860:10977906-10979459:-	PB.3508.4	PB.3508.4,PB.3508.2
MX	chr7	PB.3788	PB.3788;MX:chr7:15389006-15389137:15389195-15396800:15389006-15390102:15390236-15396800:+	PB.3788.7	PB.3788.7,PB.3788.6
MX	chr7	PB.3948	PB.3948;MX:chr7:100628457-100629666:100629771-100631742:100628457-100629838:100629943-100631742:+	PB.3948.2	PB.3948.2,PB.3948.1
MX	chr7	PB.3879	PB.3879;MX:chr7:46968708-46969153:46969404-46974854:46968708-46970335:46970441-46974854:-	PB.3879.1	PB.3879.1,PB.3879.7
MX	chr8	PB.4106	PB.4106;MX:chr8:25793792-25795604:25795796-25801928:25793792-25796948:25797059-25801928:+	PB.4106.3	PB.4106.3,PB.4106.1
MX	chr10	PB.435	PB.435;MX:chr10:70477272-70498886:70498949-70534684:70477272-70520778:70520925-70534684:+	PB.435.1	PB.435.1,PB.435.3
MX	chr11	PB.653	PB.653;MX:chr11:48091973-48115389:48115471-48315282:48091973-48157330:48157442-48315282:-	PB.653.3	PB.653.3,PB.653.2
MX	chr12	PB.1064	PB.1064;MX:chr12:105217701-105218223:105218292-105222533:105217701-105218659:105218829-105222533:-	PB.1064.6	PB.1064.6,PB.1064.4
MX	chr14	PB.1357	PB.1357;MX:chr14:47472717-47500794:47500870-47526205:47472717-47504986:47505132-47526205:+	PB.1357.5	PB.1357.5,PB.1357.3
MX	chr14	PB.1304	PB.1304;MX:chr14:18271323-18276696:18276806-18277844:18271323-18276826:18276968-18277844:+	PB.1304.2	PB.1304.2,PB.1304.3
MX	chr16	PB.1757	PB.1757;MX:chr16:78251888-78253437:78253467-78255360:78251888-78253613:78253718-78255360:-	PB.1757.1	PB.1757.1,PB.1757.3
MX	chr16	PB.1757	PB.1757;MX:chr16:78251888-78253437:78253467-78255360:78251888-78253613:78253771-78255360:-	PB.1757.1	PB.1757.1,PB.1757.2
MX	chr18	PB.2038	PB.2038;MX:chr18:34408667-34409810:34409911-34414463:34408667-34412681:34412814-34414463:+	PB.2038.4	PB.2038.4,PB.2038.3
MX	chrX	PB.4726	PB.4726;MX:chrX:135742978-135743442:135743522-135744499:135742978-135743563:135743614-135744499:+	PB.4726.1	PB.4726.1,PB.4726.2
AF	chr1	PB.264	PB.264;AF:chr1:164144682:164145014-164147319:164146220:164146293-164147319:+	PB.264.2	PB.264.2,PB.264.3
AF	chr1	PB.38	PB.38;AF:chr1:24003306-24003894:24004003:24003306-24005546:24005656:-	PB.38.2	PB.38.2,PB.38.3
AF	chr1	PB.319	PB.319;AF:chr1:184822550-184827108:184827271:184822550-184827398:184827653:-	PB.319.4	PB.319.4,PB.319.1
AF	chr1	PB.319	PB.319;AF:chr1:184822550-184827398:184827653:184822550-184830285:184830452:-	PB.319.1	PB.319.1,PB.319.2
AF	chr1	PB.319	PB.319;AF:chr1:184822550-184827108:184827271:184822550-184830285:184830452:-	PB.319.4	PB.319.4,PB.319.2
AF	chr1	PB.176	PB.176;AF:chr1:92639759-92640244:92640556:92639759-92641607:92641919:-	PB.176.3	PB.176.3,PB.176.1
AF	chr1	PB.176	PB.176;AF:chr1:92639759-92640244:92640556:92639759-92641880:92641990:-	PB.176.3	PB.176.3,PB.176.2
AF	chr1	PB.122	PB.122;AF:chr1:64079334-64088399:64088506:64079334-64120900:64121001:-	PB.122.2	PB.122.2,PB.122.3
AF	chr1	PB.312	PB.312;AF:chr1:182279718-182282161:182282218:182279718-182282622:182282754:-	PB.312.6	PB.312.6,PB.312.3,PB.312.5
AF	chr2	PB.2342	PB.2342;AF:chr2:29377828:29377959-29413388:29378514:29378622-29413388:+	PB.2342.1	PB.2342.1,PB.2342.5
AF	chr2	PB.2600	PB.2600;AF:chr2:170511490:170511555-170515739:170512525:170513027-170515739:+	PB.2600.9	PB.2600.9,PB.2600.11
AF	chr2	PB.2600	PB.2600;AF:chr2:170511431:170511469-170515739:170511664:170511937-170515739:+	PB.2600.4	PB.2600.4,PB.2600.10
AF	chr2	PB.2600	PB.2600;AF:chr2:170511490:170511555-170515739:170512568:170513027-170515739:+	PB.2600.9	PB.2600.9,PB.2600.12
AF	chr2	PB.2600	PB.2600;AF:chr2:170511230:170511469-170515739:170511490:170511555-170515739:+	PB.2600.1,PB.2600.3,PB.2600.2	PB.2600.1,PB.2600.3,PB.2600.2,PB.2600.9
AF	chr2	PB.2600	PB.2600;AF:chr2:170511445:170511469-170515739:170511487:170511937-170515739:+	PB.2600.5	PB.2600.5,PB.2600.7
AF	chr2	PB.2600	PB.2600;AF:chr2:170511664:170511937-170515739:170512525:170513027-170515739:+	PB.2600.10	PB.2600.10,PB.2600.11
AF	chr2	PB.2600	PB.2600;AF:chr2:170511230:170511469-170515739:170512568:170513027-170515739:+	PB.2600.1,PB.2600.3,PB.2600.2	PB.2600.1,PB.2600.3,PB.2600.2,PB.2600.12
AF	chr2	PB.2600	PB.2600;AF:chr2:170511230:170511469-170515739:170511487:170511937-170515739:+	PB.2600.1,PB.2600.3,PB.2600.2	PB.2600.1,PB.2600.3,PB.2600.2,PB.2600.7
AF	chr2	PB.2600	PB.2600;AF:chr2:170511230:170511469-170515739:170511664:170511937-170515739:+	PB.2600.1,PB.2600.3,PB.2600.2	PB.2600.1,PB.2600.3,PB.2600.2,PB.2600.10
AF	chr2	PB.2600	PB.2600;AF:chr2:170511445:170511469-170515739:170511490:170511555-170515739:+	PB.2600.5	PB.2600.5,PB.2600.9
AF	chr2	PB.2600	PB.2600;AF:chr2:170511490:170511555-170515739:170511664:170511937-170515739:+	PB.2600.9	PB.2600.9,PB.2600.10
AF	chr2	PB.2600	PB.2600;AF:chr2:170511431:170511469-170515739:170511490:170511555-170515739:+	PB.2600.4	PB.2600.4,PB.2600.9
AF	chr2	PB.2600	PB.2600;AF:chr2:170511230:170511469-170515739:170512525:170513027-170515739:+	PB.2600.1,PB.2600.3,PB.2600.2	PB.2600.1,PB.2600.3,PB.2600.2,PB.2600.11
AF	chr2	PB.2600	PB.2600;AF:chr2:170511445:170511469-170515739:170512568:170513027-170515739:+	PB.2600.5	PB.2600.5,PB.2600.12
AF	chr2	PB.2600	PB.2600;AF:chr2:170511664:170511937-170515739:170512568:170513027-170515739:+	PB.2600.10	PB.2600.10,PB.2600.12
AF	chr2	PB.2600	PB.2600;AF:chr2:170511431:170511469-170515739:170512525:170513027-170515739:+	PB.2600.4	PB.2600.4,PB.2600.11
AF	chr2	PB.2600	PB.2600;AF:chr2:170511445:170511469-170515739:170512525:170513027-170515739:+	PB.2600.5	PB.2600.5,PB.2600.11
AF	chr2	PB.2600	PB.2600;AF:chr2:170511487:170511937-170515739:170512525:170513027-170515739:+	PB.2600.7	PB.2600.7,PB.2600.11
AF	chr2	PB.2600	PB.2600;AF:chr2:170511431:170511469-170515739:170511487:170511937-170515739:+	PB.2600.4	PB.2600.4,PB.2600.7
AF	chr2	PB.2600	PB.2600;AF:chr2:170511431:170511469-170515739:170512568:170513027-170515739:+	PB.2600.4	PB.2600.4,PB.2600.12
AF	chr2	PB.2600	PB.2600;AF:chr2:170511487:170511937-170515739:170512568:170513027-170515739:+	PB.2600.7	PB.2600.7,PB.2600.12
AF	chr2	PB.2600	PB.2600;AF:chr2:170511445:170511469-170515739:170511664:170511937-170515739:+	PB.2600.5	PB.2600.5,PB.2600.10
AF	chr2	PB.2545	PB.2545;AF:chr2:145902146:145902188-145908591:145903282:145903362-145908591:+	PB.2545.1	PB.2545.1,PB.2545.4
AF	chr2	PB.2545	PB.2545;AF:chr2:145902146:145902188-145908591:145903260:145903362-145908591:+	PB.2545.1	PB.2545.1,PB.2545.3,PB.2545.2
AF	chr2	PB.2463	PB.2463;AF:chr2:104867523:104867893-104907541:104886313:104886493-104907541:+	PB.2463.1	PB.2463.1,PB.2463.2
AF	chr2	PB.2571	PB.2571;AF:chr2:156262521:156262766-156264281:156263202:156263355-156264281:+	PB.2571.1	PB.2571.1,PB.2571.5
AF	chr2	PB.2571	PB.2571;AF:chr2:156262521:156262766-156264281:156263200:156263238-156264281:+	PB.2571.1	PB.2571.1,PB.2571.4
AF	chr2	PB.2339	PB.2339;AF:chr2:28207940:28208227-28212532:28211734:28211951-28212532:+	PB.2339.1	PB.2339.1,PB.2339.3
AF	chr2	PB.2440	PB.2440;AF:chr2:84933293:84933476-84937523:84934603:84934642-84937523:+	PB.2440.1	PB.2440.1,PB.2440.2
AF	chr2	PB.2458	PB.2458;AF:chr2:103283620-103290711:103290958:103283620-103302775:103302862:-	PB.2458.1,PB.2458.5,PB.2458.8	PB.2458.1,PB.2458.5,PB.2458.8,PB.2458.7
AF	chr2	PB.2458	PB.2458;AF:chr2:103283620-103299515:103299632:103283620-103302775:103302862:-	PB.2458.4,PB.2458.6	PB.2458.4,PB.2458.6,PB.2458.7
AF	chr2	PB.2458	PB.2458;AF:chr2:103283620-103299515:103299632:103283620-103302775:103302910:-	PB.2458.4,PB.2458.6	PB.2458.4,PB.2458.6,PB.2458.2
AF	chr2	PB.2458	PB.2458;AF:chr2:103283620-103290711:103290958:103283620-103299515:103299632:-	PB.2458.1,PB.2458.5,PB.2458.8	PB.2458.1,PB.2458.5,PB.2458.8,PB.2458.4,PB.2458.6
AF	chr2	PB.2458	PB.2458;AF:chr2:103283620-103290711:103290958:103283620-103302775:103302910:-	PB.2458.1,PB.2458.5,PB.2458.8	PB.2458.1,PB.2458.5,PB.2458.8,PB.2458.2
AF	chr2	PB.2615	PB.2615;AF:chr2:179514630-179514768:179514835:179514630-179518003:179518265:-	PB.2615.5	PB.2615.5,PB.2615.1,PB.2615.4
AF	chr2	PB.2615	PB.2615;AF:chr2:179514630-179514870:179514967:179514630-179518003:179518265:-	PB.2615.2	PB.2615.2,PB.2615.1,PB.2615.4
AF	chr2	PB.2615	PB.2615;AF:chr2:179514630-179514768:179514835:179514630-179514870:179514967:-	PB.2615.5	PB.2615.5,PB.2615.2
AF	chr2	PB.2372	PB.2372;AF:chr2:37647285-37703192:37703345:37647285-37703667:37703887:-	PB.2372.2	PB.2372.2,PB.2372.1
AF	chr2	PB.2594	PB.2594;AF:chr2:165875775-165896293:165896470:165875775-165901055:165901166:-	PB.2594.2	PB.2594.2,PB.2594.1
AF	chr3	PB.2826	PB.2826;AF:chr3:135438297:135438352-135439644:135438785:135438864-135439644:+	PB.2826.6,PB.2826.3,PB.2826.2,PB.2826.5,PB.2826.4	PB.2826.6,PB.2826.3,PB.2826.2,PB.2826.5,PB.2826.4,PB.2826.8
AF	chr3	PB.2826	PB.2826;AF:chr3:135438297:135438352-135439644:135438579:135438698-135439644:+	PB.2826.6,PB.2826.3,PB.2826.2,PB.2826.5,PB.2826.4	PB.2826.6,PB.2826.3,PB.2826.2,PB.2826.5,PB.2826.4,PB.2826.7
AF	chr3	PB.2826	PB.2826;AF:chr3:135438297:135438432-135439644:135438579:135438698-135439644:+	PB.2826.1	PB.2826.1,PB.2826.7
AF	chr3	PB.2826	PB.2826;AF:chr3:135438579:135438698-135439644:135438785:135438864-135439644:+	PB.2826.7	PB.2826.7,PB.2826.8
AF	chr3	PB.2826	PB.2826;AF:chr3:135438297:135438432-135439644:135438785:135438864-135439644:+	PB.2826.1	PB.2826.1,PB.2826.8
AF	chr3	PB.2673	PB.2673;AF:chr3:41011930:41012022-41024445:41014227:41014283-41024445:+	PB.2673.1	PB.2673.1,PB.2673.3
AF	chr3	PB.2694	PB.2694;AF:chr3:58676443-58690775:58690911:58676443-58691396:58692068:-	PB.2694.4	PB.2694.4,PB.2694.5
AF	chr3	PB.2663	PB.2663;AF:chr3:35921187-35929921:35930121:35921187-35932785:35932907:-	PB.2663.2	PB.2663.2,PB.2663.5
AF	chr3	PB.2663	PB.2663;AF:chr3:35921187-35929946:35930079:35921187-35932785:35932907:-	PB.2663.4	PB.2663.4,PB.2663.5
AF	chr3	PB.2786	PB.2786;AF:chr3:106539603-106547423:106547587:106539603-106547680:106547781:-	PB.2786.3	PB.2786.3,PB.2786.1
AF	chr3	PB.2738	PB.2738;AF:chr3:90242836-90243018:90243097:90242836-90243306:90243535:-	PB.2738.1	PB.2738.1,PB.2738.3
AF	chr3	PB.2783	PB.2783;AF:chr3:105038987-105049889:105049981:105038987-105052900:105052980:-	PB.2783.3	PB.2783.3,PB.2783.1
AF	chr3	PB.2783	PB.2783;AF:chr3:105038987-105049889:105049981:105038987-105052827:105052927:-	PB.2783.3	PB.2783.3,PB.2783.2
AF	chr3	PB.2639	PB.2639;AF:chr3:20152865-20153136:20153196:20152865-20154998:20155107:-	PB.2639.4	PB.2639.4,PB.2639.2
AF	chr3	PB.2847	PB.2847;AF:chr3:152102700-152106831:152107156:152102700-152107941:152108127:-	PB.2847.3	PB.2847.3,PB.2847.1
AF	chr3	PB.2847	PB.2847;AF:chr3:152102700-152107060:152107156:152102700-152107941:152108127:-	PB.2847.2	PB.2847.2,PB.2847.1
AF	chr3	PB.2851	PB.2851;AF:chr3:152255365-152261491:152261692:152255365-152266217:152266318:-	PB.2851.4	PB.2851.4,PB.2851.3
AF	chr3	PB.2851	PB.2851;AF:chr3:152255365-152261491:152261692:152255365-152266217:152266322:-	PB.2851.4	PB.2851.4,PB.2851.5
AF	chr3	PB.2851	PB.2851;AF:chr3:152255365-152261491:152261692:152255365-152266217:152266308:-	PB.2851.4	PB.2851.4,PB.2851.6
AF	chr3	PB.2628	PB.2628;AF:chr3:8953799-8963847:8964072:8953799-9004405:9004478:-	PB.2628.2	PB.2628.2,PB.2628.3
AF	chr3	PB.2628	PB.2628;AF:chr3:8953799-8963847:8964072:8953799-9004405:9004507:-	PB.2628.2	PB.2628.2,PB.2628.1,PB.2628.4
AF	chr4	PB.2912	PB.2912;AF:chr4:44343457:44343513-44344913:44343707:44343989-44344913:+	PB.2912.2	PB.2912.2,PB.2912.4
AF	chr4	PB.2912	PB.2912;AF:chr4:44343457:44343513-44344913:44343683:44343989-44344913:+	PB.2912.2	PB.2912.2,PB.2912.3
AF	chr4	PB.2999	PB.2999;AF:chr4:116221640:116222413-116256168:116228240:116228349-116256168:+	PB.2999.1	PB.2999.1,PB.2999.2
AF	chr4	PB.3003	PB.3003;AF:chr4:116685599:116685660-116687407:116685829:116686136-116687407:+	PB.3003.1	PB.3003.1,PB.3003.2
AF	chr4	PB.3111	PB.3111;AF:chr4:141010382:141010482-141012826:141010720:141010846-141012826:+	PB.3111.2	PB.3111.2,PB.3111.4
AF	chr4	PB.2975	PB.2975;AF:chr4:104720517:104720630-104727560:104720903:104721098-104727560:+	PB.2975.1	PB.2975.1,PB.2975.2
AF	chr4	PB.2868	PB.2868;AF:chr4:11122689:11122786-11126363:11122801:11122915-11126363:+	PB.2868.1	PB.2868.1,PB.2868.2
AF	chr4	PB.2918	PB.2918;AF:chr4:48552396:48552830-48560844:48559898:48559990-48560844:+	PB.2918.1	PB.2918.1,PB.2918.2
AF	chr4	PB.2864	PB.2864;AF:chr4:8752558:8753148-8785342:8775089:8775291-8785342:+	PB.2864.1	PB.2864.1,PB.2864.2
AF	chr4	PB.2928	PB.2928;AF:chr4:57864602:57864787-57883024:57865200:57865352-57883024:+	PB.2928.1	PB.2928.1,PB.2928.6
AF	chr4	PB.2928	PB.2928;AF:chr4:57864602:57864787-57883024:57865197:57865352-57883024:+	PB.2928.1	PB.2928.1,PB.2928.3
AF	chr4	PB.2928	PB.2928;AF:chr4:57864602:57864787-57883024:57865200:57865428-57883024:+	PB.2928.1	PB.2928.1,PB.2928.5
AF	chr4	PB.2928	PB.2928;AF:chr4:57864648:57864787-57892869:57865200:57865352-57892869:+	PB.2928.2	PB.2928.2,PB.2928.4
AF	chr4	PB.3130	PB.3130;AF:chr4:147618498-147630948:147631084:147618498-147631535:147631782:-	PB.3130.2	PB.3130.2,PB.3130.5
AF	chr4	PB.2926	PB.2926;AF:chr4:56813886-56814170:56814375:56813886-56815803:56815976:-	PB.2926.1	PB.2926.1,PB.2926.2
AF	chr5	PB.3249	PB.3249;AF:chr5:48327859:48328046-48374180:48372344:48372495-48374180:+	PB.3249.1	PB.3249.1,PB.3249.2
AF	chr5	PB.3299	PB.3299;AF:chr5:91957997-91960913:91960996:91957997-91962630:91963034:-	PB.3299.4	PB.3299.4,PB.3299.2
AF	chr5	PB.3299	PB.3299;AF:chr5:91957997-91960705:91960970:91957997-91962630:91963163:-	PB.3299.6	PB.3299.6,PB.3299.1
AF	chr5	PB.3299	PB.3299;AF:chr5:91957997-91960913:91960996:91957997-91962630:91963163:-	PB.3299.4	PB.3299.4,PB.3299.1
AF	chr5	PB.3299	PB.3299;AF:chr5:91957997-91960705:91960970:91957997-91962630:91963034:-	PB.3299.6	PB.3299.6,PB.3299.2
AF	chr5	PB.3260	PB.3260;AF:chr5:65468501-65491255:65491741:65468501-65492736:65492964:-	PB.3260.5	PB.3260.5,PB.3260.4
AF	chr5	PB.3260	PB.3260;AF:chr5:65468501-65491255:65491741:65468501-65492736:65492915:-	PB.3260.5	PB.3260.5,PB.3260.2
AF	chr6	PB.3568	PB.3568;AF:chr6:47453536:47453627-47484744:47454348:47454483-47484744:+	PB.3568.3	PB.3568.3,PB.3568.6
AF	chr6	PB.3568	PB.3568;AF:chr6:47453403:47453627-47484744:47454348:47454483-47484744:+	PB.3568.2	PB.3568.2,PB.3568.6
AF	chr6	PB.3568	PB.3568;AF:chr6:47453396:47453577-47484744:47454348:47454483-47484744:+	PB.3568.1	PB.3568.1,PB.3568.6
AF	chr6	PB.3635	PB.3635;AF:chr6:86463237:86463335-86465801:86463892:86464170-86465801:+	PB.3635.1	PB.3635.1,PB.3635.2
AF	chr6	PB.3748	PB.3748;AF:chr6:146144269-146146647:146146782:146144269-146147038:146147132:-	PB.3748.3	PB.3748.3,PB.3748.5
AF	chr6	PB.3748	PB.3748;AF:chr6:146144269-146146555:146146673:146144269-146147038:146147132:-	PB.3748.6	PB.3748.6,PB.3748.5
AF	chr6	PB.3684	PB.3684;AF:chr6:113737998-113739203:113739441:113737998-113740645:113740761:-	PB.3684.2	PB.3684.2,PB.3684.3
AF	chr6	PB.3662	PB.3662;AF:chr6:99651791-99666628:99666672:99651791-99667296:99667414:-	PB.3662.3	PB.3662.3,PB.3662.4
AF	chr6	PB.3664	PB.3664;AF:chr6:100233239-100285309:100285530:100233239-100286483:100286598:-	PB.3664.2	PB.3664.2,PB.3664.1
AF	chr6	PB.3644	PB.3644;AF:chr6:88013698-88019245:88019387:88013698-88045073:88045245:-	PB.3644.5	PB.3644.5,PB.3644.3
AF	chr6	PB.3644	PB.3644;AF:chr6:88013698-88019671:88019783:88013698-88045073:88045245:-	PB.3644.4	PB.3644.4,PB.3644.3
AF	chr6	PB.3644	PB.3644;AF:chr6:88013698-88019245:88019387:88013698-88019636:88019783:-	PB.3644.5	PB.3644.5,PB.3644.2
AF	chr6	PB.3644	PB.3644;AF:chr6:88013698-88019245:88019387:88013698-88019671:88019783:-	PB.3644.5	PB.3644.5,PB.3644.4
AF	chr6	PB.3644	PB.3644;AF:chr6:88013698-88019636:88019783:88013698-88045073:88045245:-	PB.3644.2	PB.3644.2,PB.3644.3
AF	chr6	PB.3638	PB.3638;AF:chr6:86682976-86684225:86684444:86682976-86684447:86684542:-	PB.3638.5,PB.3638.6	PB.3638.5,PB.3638.6,PB.3638.4
AF	chr6	PB.3638	PB.3638;AF:chr6:86682976-86684225:86684444:86682976-86684447:86684523:-	PB.3638.5,PB.3638.6	PB.3638.5,PB.3638.6,PB.3638.7
AF	chr6	PB.3638	PB.3638;AF:chr6:86682976-86684225:86684444:86682976-86684447:86684521:-	PB.3638.5,PB.3638.6	PB.3638.5,PB.3638.6,PB.3638.2
AF	chr6	PB.3615	PB.3615;AF:chr6:82652167-82652624:82652973:82652167-82656678:82656713:-	PB.3615.5	PB.3615.5,PB.3615.4
AF	chr6	PB.3615	PB.3615;AF:chr6:82652167-82652624:82652876:82652167-82656678:82656713:-	PB.3615.3	PB.3615.3,PB.3615.4
AF	chr6	PB.3615	PB.3615;AF:chr6:82652167-82652624:82652874:82652167-82656678:82656713:-	PB.3615.6	PB.3615.6,PB.3615.4
AF	chr7	PB.3766	PB.3766;AF:chr7:3645247:3645584-3650801:3646705:3646829-3650801:+	PB.3766.2	PB.3766.2,PB.3766.3
AF	chr7	PB.3982	PB.3982;AF:chr7:114948591:114948921-114958027:114951261:114951356-114958027:+	PB.3982.1	PB.3982.1,PB.3982.2
AF	chr7	PB.3878	PB.3878;AF:chr7:46968269:46968708-46974854:46969210:46969404-46974854:+	PB.3878.1	PB.3878.1,PB.3878.2
AF	chr7	PB.3788	PB.3788;AF:chr7:15388710:15388845-15396800:15388926:15389006-15396800:+	PB.3788.4	PB.3788.4,PB.3788.5
AF	chr7	PB.3788	PB.3788;AF:chr7:15388709:15388845-15396800:15388926:15389006-15396800:+	PB.3788.2	PB.3788.2,PB.3788.5
AF	chr7	PB.3940	PB.3940;AF:chr7:97788571:97788974-97854436:97842927:97843141-97854436:+	PB.3940.2	PB.3940.2,PB.3940.3
AF	chr7	PB.3956	PB.3956;AF:chr7:104908743:104908896-104910270:104910014:104910174-104910270:+	PB.3956.1	PB.3956.1,PB.3956.4
AF	chr7	PB.3961	PB.3961;AF:chr7:107606761:107606936-107637214:107611134:107611291-107637214:+	PB.3961.2	PB.3961.2,PB.3961.3
AF	chr7	PB.3961	PB.3961;AF:chr7:107595246:107595379-107637214:107611134:107611291-107637214:+	PB.3961.1	PB.3961.1,PB.3961.3
AF	chr7	PB.3961	PB.3961;AF:chr7:107595246:107595379-107637214:107606761:107606936-107637214:+	PB.3961.1	PB.3961.1,PB.3961.2
AF	chr7	PB.3901	PB.3901;AF:chr7:66058929:66059087-66062124:66060556:66060692-66062124:+	PB.3901.1	PB.3901.1,PB.3901.3
AF	chr7	PB.3901	PB.3901;AF:chr7:66058929:66059087-66062124:66060534:66060692-66062124:+	PB.3901.1	PB.3901.1,PB.3901.2
AF	chr7	PB.4041	PB.4041;AF:chr7:135674078:135674382-135678205:135674451:135674530-135678205:+	PB.4041.1	PB.4041.1,PB.4041.2
AF	chr7	PB.3789	PB.3789;AF:chr7:15547273:15547315-15555117:15548252:15548546-15555117:+	PB.3789.3	PB.3789.3,PB.3789.4
AF	chr7	PB.3789	PB.3789;AF:chr7:15547147:15547315-15555117:15548252:15548546-15555117:+	PB.3789.1	PB.3789.1,PB.3789.4
AF	chr7	PB.3839	PB.3839;AF:chr7:30562938-30563052:30563260:30562938-30563509:30563670:-	PB.3839.1	PB.3839.1,PB.3839.2
AF	chr7	PB.3895	PB.3895;AF:chr7:63891797-63901166:63901651:63891797-63901729:63902203:-	PB.3895.1	PB.3895.1,PB.3895.2
AF	chr7	PB.3895	PB.3895;AF:chr7:63891797-63901729:63902203:63891797-63936230:63936332:-	PB.3895.2	PB.3895.2,PB.3895.3
AF	chr7	PB.3895	PB.3895;AF:chr7:63891797-63901166:63901651:63891797-63936230:63936332:-	PB.3895.1	PB.3895.1,PB.3895.3
AF	chr7	PB.3879	PB.3879;AF:chr7:46968708-46974718:46974801:46968708-46974854:46974978:-	PB.3879.6	PB.3879.6,PB.3879.10
AF	chr7	PB.3879	PB.3879;AF:chr7:46968708-46974718:46974801:46968708-46974854:46975911:-	PB.3879.6	PB.3879.6,PB.3879.3,PB.3879.9
AF	chr7	PB.3947	PB.3947;AF:chr7:100574514-100574953:100575002:100574514-100582990:100583067:-	PB.3947.1	PB.3947.1,PB.3947.3
AF	chr7	PB.4028	PB.4028;AF:chr7:130516168-130519356:130519587:130516168-130519877:130519969:-	PB.4028.2	PB.4028.2,PB.4028.1
AF	chr7	PB.3938	PB.3938;AF:chr7:93179658-93181385:93181504:93179658-93184004:93184186:-	PB.3938.5	PB.3938.5,PB.3938.1
AF	chr7	PB.3938	PB.3938;AF:chr7:93179658-93181385:93181504:93179658-93183640:93184195:-	PB.3938.5	PB.3938.5,PB.3938.2
AF	chr7	PB.3938	PB.3938;AF:chr7:93179658-93181385:93181504:93179658-93183873:93184186:-	PB.3938.5	PB.3938.5,PB.3938.4
AF	chr8	PB.4148	PB.4148;AF:chr8:60896736:60896837-60904000:60900081:60900234-60904000:+	PB.4148.10	PB.4148.10,PB.4148.11
AF	chr8	PB.4146	PB.4146;AF:chr8:57488038:57488193-57490340:57489646:57489782-57490340:+	PB.4146.1	PB.4146.1,PB.4146.2
AF	chr8	PB.4074	PB.4074;AF:chr8:11556045:11556095-11561418:11558410:11558566-11561418:+	PB.4074.1	PB.4074.1,PB.4074.4,PB.4074.3
AF	chr8	PB.4074	PB.4074;AF:chr8:11556063:11556095-11561418:11558410:11558566-11561418:+	PB.4074.2	PB.4074.2,PB.4074.4,PB.4074.3
AF	chr8	PB.4139	PB.4139;AF:chr8:48110183:48110248-48111659:48110416:48110516-48111659:+	PB.4139.1	PB.4139.1,PB.4139.2
AF	chr8	PB.4185	PB.4185;AF:chr8:79711758:79711844-79713153:79711849:79711974-79713153:+	PB.4185.1	PB.4185.1,PB.4185.3
AF	chr8	PB.4115	PB.4115;AF:chr8:33866404-33892236:33892287:33866404-33929476:33929872:-	PB.4115.1,PB.4115.2	PB.4115.1,PB.4115.2,PB.4115.5
AF	chr8	PB.4115	PB.4115;AF:chr8:33866404-33892236:33892286:33866404-33929476:33929872:-	PB.4115.3	PB.4115.3,PB.4115.5
AF	chr8	PB.4120	PB.4120;AF:chr8:40510226-40511540:40511740:40510226-40515704:40515847:-	PB.4120.1,PB.4120.5	PB.4120.1,PB.4120.5,PB.4120.2,PB.4120.4,PB.4120.7,PB.4120.8
AF	chr8	PB.4232	PB.4232;AF:chr8:94832700-94837954:94838239:94832700-94838252:94838339:-	PB.4232.2	PB.4232.2,PB.4232.1
AF	chr8	PB.4142	PB.4142;AF:chr8:53609538-53611289:53611451:53609538-53612342:53612467:-	PB.4142.1,PB.4142.6	PB.4142.1,PB.4142.6,PB.4142.3
AF	chr9	PB.4588	PB.4588;AF:chr9:120790905:120790992-120793883:120791964:120792204-120793883:+	PB.4588.1	PB.4588.1,PB.4588.2
AF	chr9	PB.4588	PB.4588;AF:chr9:120790905:120790992-120793883:120791983:120792093-120793883:+	PB.4588.1	PB.4588.1,PB.4588.3
AF	chr9	PB.4588	PB.4588;AF:chr9:120790905:120790992-120793883:120792015:120792204-120793883:+	PB.4588.1	PB.4588.1,PB.4588.4
AF	chr9	PB.4503	PB.4503;AF:chr9:89211150:89211311-89215209:89211397:89211481-89215209:+	PB.4503.1	PB.4503.1,PB.4503.2
AF	chr9	PB.4406	PB.4406;AF:chr9:52047131:52047235-52060832:52048268:52048432-52060832:+	PB.4406.2	PB.4406.2,PB.4406.5
AF	chr9	PB.4406	PB.4406;AF:chr9:52047156:52047235-52060832:52048268:52048432-52060832:+	PB.4406.3	PB.4406.3,PB.4406.5
AF	chr9	PB.4406	PB.4406;AF:chr9:52047112:52047235-52060832:52048248:52048432-52060832:+	PB.4406.1	PB.4406.1,PB.4406.4
AF	chr9	PB.4406	PB.4406;AF:chr9:52047112:52047235-52060832:52048268:52048432-52060832:+	PB.4406.1	PB.4406.1,PB.4406.5
AF	chr9	PB.4406	PB.4406;AF:chr9:52047156:52047235-52060832:52048248:52048432-52060832:+	PB.4406.3	PB.4406.3,PB.4406.4
AF	chr9	PB.4406	PB.4406;AF:chr9:52047131:52047235-52060832:52048248:52048432-52060832:+	PB.4406.2	PB.4406.2,PB.4406.4
AF	chr9	PB.4382	PB.4382;AF:chr9:44084951:44085335-44089132:44087164:44087265-44089132:+	PB.4382.1	PB.4382.1,PB.4382.2
AF	chr9	PB.4543	PB.4543;AF:chr9:106645477-106646219:106646375:106645477-106647151:106647429:-	PB.4543.5	PB.4543.5,PB.4543.3
AF	chr9	PB.4543	PB.4543;AF:chr9:106645477-106646219:106646375:106645477-106646455:106646783:-	PB.4543.5	PB.4543.5,PB.4543.4
AF	chr9	PB.4543	PB.4543;AF:chr9:106645477-106646455:106646783:106645477-106647151:106647429:-	PB.4543.4	PB.4543.4,PB.4543.3
AF	chr9	PB.4579	PB.4579;AF:chr9:118115429-118150017:118150234:118115429-118150839:118150910:-	PB.4579.2	PB.4579.2,PB.4579.1
AF	chr9	PB.4484	PB.4484;AF:chr9:78313075-78313327:78314043:78313075-78314697:78314827:-	PB.4484.2	PB.4484.2,PB.4484.6
AF	chr9	PB.4484	PB.4484;AF:chr9:78313075-78313327:78313482:78313075-78314697:78314827:-	PB.4484.4	PB.4484.4,PB.4484.6
AF	chr9	PB.4484	PB.4484;AF:chr9:78313075-78313327:78313509:78313075-78314697:78314827:-	PB.4484.5	PB.4484.5,PB.4484.6
AF	chr9	PB.4338	PB.4338;AF:chr9:20354249-20367843:20367986:20354249-20385017:20385121:-	PB.4338.1	PB.4338.1,PB.4338.2
AF	chr9	PB.4391	PB.4391;AF:chr9:45904919-45906352:45906421:45904919-45906738:45906858:-	PB.4391.3	PB.4391.3,PB.4391.2
AF	chr10	PB.585	PB.585;AF:chr10:128810926:128811036-128814038:128812403:128812527-128814038:+	PB.585.1	PB.585.1,PB.585.2
AF	chr10	PB.372	PB.372;AF:chr10:25289730-25295898:25296129:25289730-25299040:25299217:-	PB.372.2	PB.372.2,PB.372.1
AF	chr10	PB.534	PB.534;AF:chr10:116125470-116157067:116157180:116125470-116157881:116158002:-	PB.534.1	PB.534.1,PB.534.2
AF	chr10	PB.395	PB.395;AF:chr10:41745921-41752012:41752219:41745921-41809573:41809630:-	PB.395.3,PB.395.4	PB.395.3,PB.395.4,PB.395.7
AF	chr10	PB.395	PB.395;AF:chr10:41745921-41752012:41752288:41745921-41809573:41809630:-	PB.395.6	PB.395.6,PB.395.7
AF	chr10	PB.395	PB.395;AF:chr10:41745921-41752012:41752269:41745921-41809573:41809630:-	PB.395.8	PB.395.8,PB.395.7
AF	chr11	PB.643	PB.643;AF:chr11:40687795-40691527:40691761:40687795-40692478:40692611:-	PB.643.4	PB.643.4,PB.643.17
AF	chr11	PB.643	PB.643;AF:chr11:40687795-40692478:40692637:40687795-40694803:40695218:-	PB.643.8,PB.643.7	PB.643.8,PB.643.7,PB.643.6
AF	chr11	PB.643	PB.643;AF:chr11:40687795-40692478:40692667:40687795-40694803:40695218:-	PB.643.12	PB.643.12,PB.643.6
AF	chr11	PB.643	PB.643;AF:chr11:40687795-40692478:40692695:40687795-40694803:40695237:-	PB.643.15	PB.643.15,PB.643.14
AF	chr11	PB.643	PB.643;AF:chr11:40687795-40691527:40691691:40687795-40692478:40692637:-	PB.643.16	PB.643.16,PB.643.8,PB.643.7
AF	chr11	PB.643	PB.643;AF:chr11:40687795-40692478:40692654:40687795-40694803:40695237:-	PB.643.11	PB.643.11,PB.643.14
AF	chr11	PB.643	PB.643;AF:chr11:40687795-40692478:40692611:40687795-40694803:40695237:-	PB.643.17	PB.643.17,PB.643.14
AF	chr11	PB.643	PB.643;AF:chr11:40687795-40691527:40691664:40687795-40692478:40692611:-	PB.643.13	PB.643.13,PB.643.17
AF	chr11	PB.643	PB.643;AF:chr11:40687795-40691527:40691761:40687795-40692478:40692667:-	PB.643.4	PB.643.4,PB.643.12
AF	chr11	PB.643	PB.643;AF:chr11:40687795-40691527:40691691:40687795-40692478:40692654:-	PB.643.16	PB.643.16,PB.643.11
AF	chr11	PB.643	PB.643;AF:chr11:40687795-40691527:40691761:40687795-40694803:40695237:-	PB.643.4	PB.643.4,PB.643.14
AF	chr11	PB.643	PB.643;AF:chr11:40687795-40691527:40691691:40687795-40692478:40692695:-	PB.643.16	PB.643.16,PB.643.15
AF	chr11	PB.643	PB.643;AF:chr11:40687795-40691527:40691691:40687795-40692478:40692611:-	PB.643.16	PB.643.16,PB.643.17
AF	chr11	PB.643	PB.643;AF:chr11:40687795-40692478:40692667:40687795-40694803:40695237:-	PB.643.12	PB.643.12,PB.643.14
AF	chr11	PB.643	PB.643;AF:chr11:40687795-40691527:40691664:40687795-40694803:40695218:-	PB.643.13	PB.643.13,PB.643.6
AF	chr11	PB.643	PB.643;AF:chr11:40687795-40692478:40692637:40687795-40694803:40695237:-	PB.643.8,PB.643.7	PB.643.8,PB.643.7,PB.643.14
AF	chr11	PB.643	PB.643;AF:chr11:40687795-40691527:40691761:40687795-40692478:40692637:-	PB.643.4	PB.643.4,PB.643.8,PB.643.7
AF	chr11	PB.643	PB.643;AF:chr11:40687795-40691527:40691664:40687795-40692478:40692695:-	PB.643.13	PB.643.13,PB.643.15
AF	chr11	PB.643	PB.643;AF:chr11:40687795-40692478:40692611:40687795-40694803:40695218:-	PB.643.17	PB.643.17,PB.643.6
AF	chr11	PB.643	PB.643;AF:chr11:40687795-40691527:40691691:40687795-40692478:40692667:-	PB.643.16	PB.643.16,PB.643.12
AF	chr11	PB.643	PB.643;AF:chr11:40687795-40691527:40691691:40687795-40694803:40695218:-	PB.643.16	PB.643.16,PB.643.6
AF	chr11	PB.643	PB.643;AF:chr11:40687795-40691527:40691761:40687795-40692478:40692695:-	PB.643.4	PB.643.4,PB.643.15
AF	chr11	PB.643	PB.643;AF:chr11:40687795-40691527:40691664:40687795-40694803:40695237:-	PB.643.13	PB.643.13,PB.643.14
AF	chr11	PB.643	PB.643;AF:chr11:40687795-40692478:40692654:40687795-40694803:40695218:-	PB.643.11	PB.643.11,PB.643.6
AF	chr11	PB.643	PB.643;AF:chr11:40687795-40691527:40691664:40687795-40692478:40692637:-	PB.643.13	PB.643.13,PB.643.8,PB.643.7
AF	chr11	PB.643	PB.643;AF:chr11:40687795-40691527:40691691:40687795-40694803:40695237:-	PB.643.16	PB.643.16,PB.643.14
AF	chr11	PB.643	PB.643;AF:chr11:40687795-40692478:40692695:40687795-40694803:40695218:-	PB.643.15	PB.643.15,PB.643.6
AF	chr11	PB.643	PB.643;AF:chr11:40687795-40691527:40691761:40687795-40694803:40695218:-	PB.643.4	PB.643.4,PB.643.6
AF	chr11	PB.643	PB.643;AF:chr11:40687795-40691527:40691664:40687795-40692478:40692667:-	PB.643.13	PB.643.13,PB.643.12
AF	chr11	PB.643	PB.643;AF:chr11:40687795-40691527:40691761:40687795-40692478:40692654:-	PB.643.4	PB.643.4,PB.643.11
AF	chr11	PB.643	PB.643;AF:chr11:40687795-40691527:40691664:40687795-40692478:40692654:-	PB.643.13	PB.643.13,PB.643.11
AF	chr11	PB.841	PB.841;AF:chr11:102030468-102032808:102032929:102030468-102033660:102033741:-	PB.841.2	PB.841.2,PB.841.1
AF	chr11	PB.704	PB.704;AF:chr11:64045351-64050449:64050590:64045351-64051139:64051812:-	PB.704.2	PB.704.2,PB.704.1
AF	chr11	PB.704	PB.704;AF:chr11:64045351-64050449:64050590:64045351-64051616:64051725:-	PB.704.2	PB.704.2,PB.704.3
AF	chr11	PB.770	PB.770;AF:chr11:84068580-84068690:84068772:84068580-84068950:84069069:-	PB.770.3	PB.770.3,PB.770.2
AF	chr12	PB.1079	PB.1079;AF:chr12:111814230:111814377-111823242:111815287:111815525-111823242:+	PB.1079.3	PB.1079.3,PB.1079.4
AF	chr12	PB.1079	PB.1079;AF:chr12:111814171:111814377-111823242:111815287:111815525-111823242:+	PB.1079.1	PB.1079.1,PB.1079.4
AF	chr12	PB.1079	PB.1079;AF:chr12:111814186:111814377-111823242:111815287:111815525-111823242:+	PB.1079.2	PB.1079.2,PB.1079.4
AF	chr12	PB.997	PB.997;AF:chr12:72085591:72085673-72089315:72085793:72086183-72089315:+	PB.997.1	PB.997.1,PB.997.2
AF	chr12	PB.1011	PB.1011;AF:chr12:79208910:79209108-79210841:79209289:79209401-79210841:+	PB.1011.1	PB.1011.1,PB.1011.2
AF	chr12	PB.1063	PB.1063;AF:chr12:105159689:105159901-105164401:105160120:105160281-105164401:+	PB.1063.2	PB.1063.2,PB.1063.3
AF	chr12	PB.1063	PB.1063;AF:chr12:105159688:105159901-105164401:105160120:105160281-105164401:+	PB.1063.1	PB.1063.1,PB.1063.3
AF	chr12	PB.979	PB.979;AF:chr12:69165282:69165376-69171862:69168847:69169062-69171862:+	PB.979.1	PB.979.1,PB.979.2,PB.979.3
AF	chr12	PB.1062	PB.1062;AF:chr12:105147010:105147233-105152999:105147508:105147607-105152999:+	PB.1062.1	PB.1062.1,PB.1062.4
AF	chr12	PB.1062	PB.1062;AF:chr12:105147019:105147233-105152999:105147508:105147607-105152999:+	PB.1062.3,PB.1062.2	PB.1062.3,PB.1062.2,PB.1062.4
AF	chr12	PB.1030	PB.1030;AF:chr12:87266482:87266658-87268155:87266689:87266921-87268155:+	PB.1030.1	PB.1030.1,PB.1030.2
AF	chr12	PB.941	PB.941;AF:chr12:32954151:32954359-32965373:32954964:32955264-32965373:+	PB.941.1	PB.941.1,PB.941.2
AF	chr12	PB.1087	PB.1087;AF:chr12:113307933-113313811:113313881:113307933-113314390:113314607:-	PB.1087.1	PB.1087.1,PB.1087.2
AF	chr12	PB.927	PB.927;AF:chr12:24464399-24467861:24467967:24464399-24469606:24469702:-	PB.927.2	PB.927.2,PB.927.1
AF	chr12	PB.949	PB.949;AF:chr12:40247863-40247955:40248208:40247863-40248268:40248323:-	PB.949.3	PB.949.3,PB.949.2
AF	chr12	PB.1009	PB.1009;AF:chr12:78857344-78861419:78861624:78857344-78861875:78862036:-	PB.1009.2	PB.1009.2,PB.1009.1
AF	chr12	PB.1061	PB.1061;AF:chr12:104724070-104726291:104726395:104724070-104727303:104727406:-	PB.1061.5	PB.1061.5,PB.1061.7
AF	chr12	PB.1061	PB.1061;AF:chr12:104724070-104726291:104726395:104724070-104727303:104727397:-	PB.1061.5	PB.1061.5,PB.1061.1,PB.1061.6
AF	chr12	PB.948	PB.948;AF:chr12:40036833-40037263:40037376:40036833-40037838:40038020:-	PB.948.1	PB.948.1,PB.948.2
AF	chr13	PB.1139	PB.1139;AF:chr13:42041256:42041322-42055400:42043276:42043414-42055400:+	PB.1139.1	PB.1139.1,PB.1139.3
AF	chr13	PB.1139	PB.1139;AF:chr13:42041256:42041322-42055400:42043260:42043414-42055400:+	PB.1139.1	PB.1139.1,PB.1139.2
AF	chr13	PB.1256	PB.1256;AF:chr13:100651339:100651445-100654191:100651599:100651717-100654191:+	PB.1256.1	PB.1256.1,PB.1256.2
AF	chr13	PB.1267	PB.1267;AF:chr13:104817155:104817366-104827055:104819169:104819232-104827055:+	PB.1267.1	PB.1267.1,PB.1267.3
AF	chr13	PB.1267	PB.1267;AF:chr13:104817193:104817366-104827055:104819169:104819232-104827055:+	PB.1267.2	PB.1267.2,PB.1267.3
AF	chr13	PB.1155	PB.1155;AF:chr13:49187508:49187637-49193736:49188766:49188793-49193736:+	PB.1155.1	PB.1155.1,PB.1155.2
AF	chr13	PB.1129	PB.1129;AF:chr13:36346625:36346757-36410079:36388164:36388406-36410079:+	PB.1129.2	PB.1129.2,PB.1129.3
AF	chr13	PB.1187	PB.1187;AF:chr13:58264199-58274074:58274164:58264199-58275500:58275703:-	PB.1187.1	PB.1187.1,PB.1187.2
AF	chr13	PB.1187	PB.1187;AF:chr13:58264199-58274074:58274144:58264199-58275500:58275703:-	PB.1187.4	PB.1187.4,PB.1187.2
AF	chr13	PB.1171	PB.1171;AF:chr13:52919266-52924579:52924637:52919266-52929455:52929678:-	PB.1171.1	PB.1171.1,PB.1171.4
AF	chr13	PB.1171	PB.1171;AF:chr13:52919266-52923746:52923890:52919266-52929455:52929678:-	PB.1171.2	PB.1171.2,PB.1171.4
AF	chr13	PB.1171	PB.1171;AF:chr13:52919266-52923746:52923890:52919266-52924579:52924637:-	PB.1171.2	PB.1171.2,PB.1171.1
AF	chr14	PB.1396	PB.1396;AF:chr14:61598187:61598346-61599794:61599483:61599570-61599794:+	PB.1396.1	PB.1396.1,PB.1396.2
AF	chr14	PB.1465	PB.1465;AF:chr14:122181711:122181781-122311244:122222463:122222677-122311244:+	PB.1465.1	PB.1465.1,PB.1465.2
AF	chr14	PB.1465	PB.1465;AF:chr14:122181711:122181781-122311244:122255649:122255785-122311244:+	PB.1465.1	PB.1465.1,PB.1465.3
AF	chr14	PB.1465	PB.1465;AF:chr14:122181711:122181781-122311244:122255669:122255785-122311244:+	PB.1465.1	PB.1465.1,PB.1465.4
AF	chr14	PB.1465	PB.1465;AF:chr14:122222463:122222677-122311244:122255669:122255785-122311244:+	PB.1465.2	PB.1465.2,PB.1465.4
AF	chr14	PB.1465	PB.1465;AF:chr14:122222463:122222677-122311244:122255649:122255785-122311244:+	PB.1465.2	PB.1465.2,PB.1465.3
AF	chr14	PB.1419	PB.1419;AF:chr14:76487191:76487377-76505249:76504514:76504841-76505249:+	PB.1419.1	PB.1419.1,PB.1419.3
AF	chr14	PB.1419	PB.1419;AF:chr14:76487191:76487377-76505249:76488425:76488675-76505249:+	PB.1419.1	PB.1419.1,PB.1419.2
AF	chr14	PB.1419	PB.1419;AF:chr14:76488425:76488675-76505249:76504514:76504841-76505249:+	PB.1419.2	PB.1419.2,PB.1419.3
AF	chr14	PB.1316	PB.1316;AF:chr14:24293268:24293307-24295997:24293316:24293587-24295997:+	PB.1316.7	PB.1316.7,PB.1316.9
AF	chr14	PB.1316	PB.1316;AF:chr14:24293254:24293307-24295997:24293316:24293587-24295997:+	PB.1316.2	PB.1316.2,PB.1316.9
AF	chr14	PB.1316	PB.1316;AF:chr14:24293259:24293307-24295997:24293316:24293587-24295997:+	PB.1316.3	PB.1316.3,PB.1316.9
AF	chr14	PB.1316	PB.1316;AF:chr14:24293161:24293307-24295997:24293316:24293587-24295997:+	PB.1316.1	PB.1316.1,PB.1316.9
AF	chr14	PB.1316	PB.1316;AF:chr14:24293267:24293307-24295997:24293316:24293587-24295997:+	PB.1316.5	PB.1316.5,PB.1316.9
AF	chr14	PB.1360	PB.1360;AF:chr14:47648397:47648577-47663756:47656375:47656677-47663756:+	PB.1360.1	PB.1360.1,PB.1360.5
AF	chr14	PB.1360	PB.1360;AF:chr14:47649328:47649439-47663756:47656375:47656677-47663756:+	PB.1360.4	PB.1360.4,PB.1360.5
AF	chr14	PB.1360	PB.1360;AF:chr14:47649274:47649439-47663756:47656375:47656677-47663756:+	PB.1360.3	PB.1360.3,PB.1360.5
AF	chr14	PB.1360	PB.1360;AF:chr14:47648397:47648577-47663756:47649328:47649439-47663756:+	PB.1360.1	PB.1360.1,PB.1360.4
AF	chr14	PB.1360	PB.1360;AF:chr14:47648406:47648577-47663756:47649328:47649439-47663756:+	PB.1360.2	PB.1360.2,PB.1360.4
AF	chr14	PB.1360	PB.1360;AF:chr14:47648406:47648577-47663756:47656375:47656677-47663756:+	PB.1360.2	PB.1360.2,PB.1360.5
AF	chr14	PB.1360	PB.1360;AF:chr14:47648406:47648577-47663756:47649274:47649439-47663756:+	PB.1360.2	PB.1360.2,PB.1360.3
AF	chr14	PB.1360	PB.1360;AF:chr14:47648397:47648577-47663756:47649274:47649439-47663756:+	PB.1360.1	PB.1360.1,PB.1360.3
AF	chr14	PB.1395	PB.1395;AF:chr14:61403042-61416057:61416181:61403042-61439723:61440178:-	PB.1395.4	PB.1395.4,PB.1395.3
AF	chr14	PB.1395	PB.1395;AF:chr14:61403042-61416057:61416181:61403042-61439723:61439872:-	PB.1395.4	PB.1395.4,PB.1395.7
AF	chr14	PB.1322	PB.1322;AF:chr14:26928733-26930718:26930832:26928733-26932094:26932349:-	PB.1322.2	PB.1322.2,PB.1322.1
AF	chr15	PB.1573	PB.1573;AF:chr15:90353739:90353937-90366222:90360099:90360247-90366222:+	PB.1573.2	PB.1573.2,PB.1573.3
AF	chr15	PB.1573	PB.1573;AF:chr15:90353685:90353777-90366222:90360099:90360247-90366222:+	PB.1573.1	PB.1573.1,PB.1573.3
AF	chr15	PB.1552	PB.1552;AF:chr15:81466300:81466450-81468155:81466644:81466754-81468155:+	PB.1552.1	PB.1552.1,PB.1552.2
AF	chr15	PB.1518	PB.1518;AF:chr15:52712360:52712686-52719346:52715259:52715312-52719346:+	PB.1518.1	PB.1518.1,PB.1518.2
AF	chr15	PB.1525	PB.1525;AF:chr15:59374244:59374355-59378868:59376391:59376571-59378868:+	PB.1525.2,PB.1525.1	PB.1525.2,PB.1525.1,PB.1525.3
AF	chr15	PB.1525	PB.1525;AF:chr15:59374244:59374355-59378868:59376394:59376571-59378868:+	PB.1525.2,PB.1525.1	PB.1525.2,PB.1525.1,PB.1525.5
AF	chr15	PB.1525	PB.1525;AF:chr15:59374244:59374355-59378868:59376392:59376571-59378868:+	PB.1525.2,PB.1525.1	PB.1525.2,PB.1525.1,PB.1525.4
AF	chr15	PB.1596	PB.1596;AF:chr15:99125994:99126156-99149634:99126752:99126887-99149634:+	PB.1596.1	PB.1596.1,PB.1596.2
AF	chr15	PB.1501	PB.1501;AF:chr15:36790988-36793479:36793596:36790988-36796811:36796941:-	PB.1501.4	PB.1501.4,PB.1501.3
AF	chr15	PB.1501	PB.1501;AF:chr15:36790988-36792379:36792414:36790988-36793479:36793632:-	PB.1501.2	PB.1501.2,PB.1501.1
AF	chr15	PB.1501	PB.1501;AF:chr15:36790988-36792379:36792414:36790988-36793479:36793596:-	PB.1501.2	PB.1501.2,PB.1501.4
AF	chr15	PB.1501	PB.1501;AF:chr15:36790988-36793479:36793632:36790988-36796811:36796941:-	PB.1501.1	PB.1501.1,PB.1501.3
AF	chr15	PB.1501	PB.1501;AF:chr15:36790988-36792379:36792414:36790988-36796811:36796941:-	PB.1501.2	PB.1501.2,PB.1501.3
AF	chr15	PB.1551	PB.1551;AF:chr15:81392322-81399485:81399770:81392322-81399789:81400011:-	PB.1551.1	PB.1551.1,PB.1551.4
AF	chr15	PB.1503	PB.1503;AF:chr15:37372221-37376018:37376103:37372221-37376592:37376898:-	PB.1503.2	PB.1503.2,PB.1503.1
AF	chr16	PB.1631	PB.1631;AF:chr16:8664422-8671517:8671735:8664422-8672113:8672155:-	PB.1631.5	PB.1631.5,PB.1631.3
AF	chr16	PB.1668	PB.1668;AF:chr16:20298326-20301144:20301490:20298326-20302209:20302375:-	PB.1668.3	PB.1668.3,PB.1668.2
AF	chr16	PB.1774	PB.1774;AF:chr16:94370192-94370366:94370566:94370192-94370605:94370750:-	PB.1774.1	PB.1774.1,PB.1774.3
AF	chr16	PB.1774	PB.1774;AF:chr16:94370192-94370605:94370750:94370192-94370895:94371035:-	PB.1774.3	PB.1774.3,PB.1774.2
AF	chr16	PB.1774	PB.1774;AF:chr16:94370192-94370366:94370566:94370192-94370895:94371035:-	PB.1774.1	PB.1774.1,PB.1774.2
AF	chr16	PB.1774	PB.1774;AF:chr16:94370192-94370366:94370566:94370192-94370741:94370789:-	PB.1774.1	PB.1774.1,PB.1774.4
AF	chr16	PB.1774	PB.1774;AF:chr16:94370192-94370741:94370789:94370192-94370895:94371035:-	PB.1774.4	PB.1774.4,PB.1774.2
AF	chr16	PB.1665	PB.1665;AF:chr16:19065681-19067041:19067191:19065681-19067891:19067988:-	PB.1665.2	PB.1665.2,PB.1665.1
AF	chr17	PB.1989	PB.1989;AF:chr17:88418734:88418811-88462713:88440721:88440884-88462713:+	PB.1989.1	PB.1989.1,PB.1989.2
AF	chr17	PB.1863	PB.1863;AF:chr17:30800363:30800589-30803063:30802501:30802594-30803063:+	PB.1863.2	PB.1863.2,PB.1863.3
AF	chr17	PB.1890	PB.1890;AF:chr17:35896072-35896980:35897092:35896072-35897191:35897412:-	PB.1890.2	PB.1890.2,PB.1890.1
AF	chr17	PB.1938	PB.1938;AF:chr17:65867830-65881902:65881958:65867830-65883905:65883992:-	PB.1938.6	PB.1938.6,PB.1938.9
AF	chr17	PB.1938	PB.1938;AF:chr17:65867830-65881902:65881958:65867830-65885186:65885548:-	PB.1938.6	PB.1938.6,PB.1938.2
AF	chr17	PB.1938	PB.1938;AF:chr17:65867830-65884678:65884923:65867830-65885186:65885548:-	PB.1938.3	PB.1938.3,PB.1938.2
AF	chr17	PB.1938	PB.1938;AF:chr17:65867830-65884678:65884923:65867830-65885186:65885315:-	PB.1938.3	PB.1938.3,PB.1938.4
AF	chr17	PB.1938	PB.1938;AF:chr17:65867830-65881902:65881958:65867830-65884678:65884968:-	PB.1938.6	PB.1938.6,PB.1938.8
AF	chr17	PB.1938	PB.1938;AF:chr17:65867830-65884678:65884968:65867830-65885186:65885548:-	PB.1938.8	PB.1938.8,PB.1938.2
AF	chr17	PB.1938	PB.1938;AF:chr17:65867830-65881902:65881958:65867830-65885186:65885315:-	PB.1938.6	PB.1938.6,PB.1938.4
AF	chr17	PB.1938	PB.1938;AF:chr17:65867830-65883905:65883992:65867830-65884678:65884968:-	PB.1938.9	PB.1938.9,PB.1938.8
AF	chr17	PB.1938	PB.1938;AF:chr17:65867830-65884678:65884968:65867830-65885186:65885315:-	PB.1938.8	PB.1938.8,PB.1938.4
AF	chr17	PB.1938	PB.1938;AF:chr17:65867830-65881902:65881958:65867830-65885186:65885540:-	PB.1938.6	PB.1938.6,PB.1938.7
AF	chr17	PB.1938	PB.1938;AF:chr17:65867830-65883905:65883992:65867830-65885186:65885548:-	PB.1938.9	PB.1938.9,PB.1938.2
AF	chr17	PB.1938	PB.1938;AF:chr17:65867830-65883905:65883992:65867830-65885186:65885315:-	PB.1938.9	PB.1938.9,PB.1938.4
AF	chr17	PB.1938	PB.1938;AF:chr17:65867830-65881902:65881958:65867830-65884678:65884923:-	PB.1938.6	PB.1938.6,PB.1938.3
AF	chr17	PB.1938	PB.1938;AF:chr17:65867830-65883905:65883992:65867830-65884678:65884923:-	PB.1938.9	PB.1938.9,PB.1938.3
AF	chr17	PB.1938	PB.1938;AF:chr17:65867830-65883905:65883992:65867830-65885186:65885540:-	PB.1938.9	PB.1938.9,PB.1938.7
AF	chr17	PB.1938	PB.1938;AF:chr17:65867830-65884678:65884923:65867830-65885186:65885540:-	PB.1938.3	PB.1938.3,PB.1938.7
AF	chr17	PB.1938	PB.1938;AF:chr17:65867830-65884678:65884968:65867830-65885186:65885540:-	PB.1938.8	PB.1938.8,PB.1938.7
AF	chr17	PB.1841	PB.1841;AF:chr17:25269479-25273482:25273607:25269479-25274162:25274283:-	PB.1841.5	PB.1841.5,PB.1841.4
AF	chr17	PB.1841	PB.1841;AF:chr17:25269479-25273321:25273608:25269479-25274162:25274283:-	PB.1841.3	PB.1841.3,PB.1841.4
AF	chr17	PB.1930	PB.1930;AF:chr17:63060411-63064400:63064876:63060411-63065360:63065469:-	PB.1930.1	PB.1930.1,PB.1930.3
AF	chr17	PB.1930	PB.1930;AF:chr17:63060411-63064400:63064876:63060411-63065166:63065493:-	PB.1930.1	PB.1930.1,PB.1930.2
AF	chr18	PB.2121	PB.2121;AF:chr18:74283104:74283266-74299112:74294963:74295151-74299112:+	PB.2121.1	PB.2121.1,PB.2121.2
AF	chr18	PB.2086	PB.2086;AF:chr18:55262900:55263042-55275903:55263414:55263575-55275903:+	PB.2086.1	PB.2086.1,PB.2086.2
AF	chr18	PB.2014	PB.2014;AF:chr18:12599919:12600003-12684837:12643810:12644043-12684837:+	PB.2014.1	PB.2014.1,PB.2014.2
AF	chr18	PB.2038	PB.2038;AF:chr18:34408623:34408667-34409810:34409388:34409454-34409810:+	PB.2038.5	PB.2038.5,PB.2038.6
AF	chr18	PB.2038	PB.2038;AF:chr18:34408509:34408667-34409810:34409388:34409454-34409810:+	PB.2038.1,PB.2038.2	PB.2038.1,PB.2038.2,PB.2038.6
AF	chr18	PB.2038	PB.2038;AF:chr18:34408511:34408667-34409810:34409388:34409454-34409810:+	PB.2038.4	PB.2038.4,PB.2038.6
AF	chr19	PB.2242	PB.2242;AF:chr19:46152530:46152792-46163520:46156343:46156603-46163520:+	PB.2242.1	PB.2242.1,PB.2242.2
AF	chr19	PB.2253	PB.2253;AF:chr19:47731781:47731821-47732630:47732180:47732461-47732630:+	PB.2253.6,PB.2253.5	PB.2253.6,PB.2253.5,PB.2253.10
AF	chr19	PB.2253	PB.2253;AF:chr19:47731805:47731821-47732630:47732142:47732461-47732630:+	PB.2253.7	PB.2253.7,PB.2253.9
AF	chr19	PB.2253	PB.2253;AF:chr19:47731740:47731821-47732630:47732180:47732461-47732630:+	PB.2253.2	PB.2253.2,PB.2253.10
AF	chr19	PB.2253	PB.2253;AF:chr19:47731749:47731821-47732630:47732142:47732461-47732630:+	PB.2253.3	PB.2253.3,PB.2253.9
AF	chr19	PB.2253	PB.2253;AF:chr19:47731805:47731821-47732630:47732180:47732461-47732630:+	PB.2253.7	PB.2253.7,PB.2253.10
AF	chr19	PB.2253	PB.2253;AF:chr19:47731815:47731928-47732630:47732180:47732461-47732630:+	PB.2253.8	PB.2253.8,PB.2253.10
AF	chr19	PB.2253	PB.2253;AF:chr19:47731738:47731821-47732630:47732180:47732461-47732630:+	PB.2253.1	PB.2253.1,PB.2253.10
AF	chr19	PB.2253	PB.2253;AF:chr19:47731758:47731821-47732630:47732180:47732461-47732630:+	PB.2253.4	PB.2253.4,PB.2253.10
AF	chr19	PB.2253	PB.2253;AF:chr19:47731815:47731928-47732630:47732142:47732461-47732630:+	PB.2253.8	PB.2253.8,PB.2253.9
AF	chr19	PB.2253	PB.2253;AF:chr19:47731738:47731821-47732630:47732142:47732461-47732630:+	PB.2253.1	PB.2253.1,PB.2253.9
AF	chr19	PB.2253	PB.2253;AF:chr19:47731740:47731821-47732630:47732142:47732461-47732630:+	PB.2253.2	PB.2253.2,PB.2253.9
AF	chr19	PB.2253	PB.2253;AF:chr19:47731781:47731821-47732630:47732142:47732461-47732630:+	PB.2253.6,PB.2253.5	PB.2253.6,PB.2253.5,PB.2253.9
AF	chr19	PB.2253	PB.2253;AF:chr19:47731758:47731821-47732630:47732142:47732461-47732630:+	PB.2253.4	PB.2253.4,PB.2253.9
AF	chr19	PB.2253	PB.2253;AF:chr19:47731749:47731821-47732630:47732180:47732461-47732630:+	PB.2253.3	PB.2253.3,PB.2253.10
AF	chr19	PB.2263	PB.2263;AF:chr19:53944834:53944895-53987454:53944898:53945013-53987454:+	PB.2263.1	PB.2263.1,PB.2263.2
AF	chr19	PB.2181	PB.2181;AF:chr19:11697055:11697171-11699352:11698339:11698420-11699352:+	PB.2181.1	PB.2181.1,PB.2181.4
AF	chr19	PB.2181	PB.2181;AF:chr19:11697055:11697171-11700914:11698287:11698420-11700914:+	PB.2181.2	PB.2181.2,PB.2181.3
AF	chr19	PB.2237	PB.2237;AF:chr19:45591794-45592541:45592604:45591794-45593340:45593484:-	PB.2237.2	PB.2237.2,PB.2237.1
AF	chr19	PB.2262	PB.2262;AF:chr19:53943579-53944156:53944250:53943579-53944417:53944520:-	PB.2262.3	PB.2262.3,PB.2262.1
AF	chr19	PB.2278	PB.2278;AF:chr19:60221304-60226232:60226625:60221304-60226644:60226751:-	PB.2278.3	PB.2278.3,PB.2278.1
AF	chrX	PB.4693	PB.4693;AF:chrX:75100869:75101120-75102422:75101696:75101785-75102422:+	PB.4693.2	PB.4693.2,PB.4693.3
AF	chrX	PB.4693	PB.4693;AF:chrX:75100836:75101120-75102422:75101696:75101785-75102422:+	PB.4693.1	PB.4693.1,PB.4693.3
AF	chrX	PB.4698	PB.4698;AF:chrX:79355237-79357069:79357287:79355237-79357950:79358094:-	PB.4698.1	PB.4698.1,PB.4698.2
AF	chrX	PB.4727	PB.4727;AF:chrX:136739894-136741210:136741294:136739894-136741393:136741702:-	PB.4727.3	PB.4727.3,PB.4727.2
AF	chrX	PB.4653	PB.4653;AF:chrX:36618733-36633330:36633418:36618733-36645050:36645369:-	PB.4653.4	PB.4653.4,PB.4653.6
AF	chrX	PB.4653	PB.4653;AF:chrX:36618733-36633205:36633422:36618733-36645050:36645369:-	PB.4653.3	PB.4653.3,PB.4653.6
AF	chrX	PB.4747	PB.4747;AF:chrX:164075669-164076015:164076115:164075669-164076187:164076510:-	PB.4747.4	PB.4747.4,PB.4747.3
AL	chr1	PB.27	PB.27;AL:chr1:17168525-17171795:17171862:17168525-17172724:17172768:+	PB.27.3	PB.27.3,PB.27.4
AL	chr1	PB.273	PB.273;AL:chr1:167957145:167957205-167960889:167959154:167959420-167960889:-	PB.273.1	PB.273.1,PB.273.4
AL	chr4	PB.3068	PB.3068;AL:chr4:133223747-133227336:133227467:133223747-133229341:133229500:+	PB.3068.3	PB.3068.3,PB.3068.2
AL	chr4	PB.3068	PB.3068;AL:chr4:133223747-133224252:133224555:133223747-133229341:133229500:+	PB.3068.1	PB.3068.1,PB.3068.2
AL	chr4	PB.3068	PB.3068;AL:chr4:133223747-133224252:133224555:133223747-133227336:133227467:+	PB.3068.1	PB.3068.1,PB.3068.3
AL	chr5	PB.3469	PB.3469;AL:chr5:143549134-143551409:143551939:143549134-143562757:143564523:+	PB.3469.2	PB.3469.2,PB.3469.1
AL	chr5	PB.3354	PB.3354;AL:chr5:113573407:113573870-113596324:113596091:113596227-113596324:-	PB.3354.2	PB.3354.2,PB.3354.3
AL	chr5	PB.3354	PB.3354;AL:chr5:113573192:113573870-113596324:113596091:113596227-113596324:-	PB.3354.1	PB.3354.1,PB.3354.3
AL	chr6	PB.3580	PB.3580;AL:chr6:51461124:51461433-51463411:51462755:51463254-51463411:-	PB.3580.3	PB.3580.3,PB.3580.6
AL	chr7	PB.3905	PB.3905;AL:chr7:67223891-67225026:67225269:67223891-67225864:67228460:+	PB.3905.2	PB.3905.2,PB.3905.1
AL	chr7	PB.3994	PB.3994;AL:chr7:120126772:120126991-120133338:120132419:120132546-120133338:-	PB.3994.1	PB.3994.1,PB.3994.2
AL	chr7	PB.3855	PB.3855;AL:chr7:37119990:37120594-37128526:37123636:37123656-37128526:-	PB.3855.1	PB.3855.1,PB.3855.4
AL	chr8	PB.4067	PB.4067;AL:chr8:8781271:8781798-8784689:8782313:8782836-8784689:-	PB.4067.1	PB.4067.1,PB.4067.2
AL	chr9	PB.4461	PB.4461;AL:chr9:67157180-67162629:67163454:67157180-67186220:67186985:+	PB.4461.1	PB.4461.1,PB.4461.2
AL	chr10	PB.399	PB.399;AL:chr10:44006138-44015497:44015617:44006138-44031147:44031485:+	PB.399.2	PB.399.2,PB.399.1
AL	chr12	PB.914	PB.914;AL:chr12:14281316-14282232:14282595:14281316-14283053:14283287:+	PB.914.2	PB.914.2,PB.914.1
AL	chr13	PB.1259	PB.1259;AL:chr13:100759687:100760194-100763550:100761818:100761924-100763550:-	PB.1259.3	PB.1259.3,PB.1259.6
AL	chr14	PB.1441	PB.1441;AL:chr14:100773769-100779954:100780161:100773769-100841744:100841785:+	PB.1441.3	PB.1441.3,PB.1441.1
AL	chr14	PB.1346	PB.1346;AL:chr14:42285120-42290152:42290466:42285120-42292133:42292515:+	PB.1346.1	PB.1346.1,PB.1346.2
AL	chr14	PB.1452	PB.1452;AL:chr14:105191278-105199061:105199108:105191278-105199666:105201360:+	PB.1452.2	PB.1452.2,PB.1452.4
AL	chr14	PB.1446	PB.1446;AL:chr14:102438764-102455195:102455524:102438764-102464458:102465090:+	PB.1446.1	PB.1446.1,PB.1446.2
AL	chr14	PB.1427	PB.1427;AL:chr14:79214348:79214469-79247217:79222929:79223863-79247217:-	PB.1427.1	PB.1427.1,PB.1427.2
AL	chr14	PB.1435	PB.1435;AL:chr14:85093409:85093637-85119271:85108200:85108978-85119271:-	PB.1435.1	PB.1435.1,PB.1435.2
AL	chr18	PB.2038	PB.2038;AL:chr18:34417049-34417494:34417528:34417049-34421048:34421744:+	PB.2038.3,PB.2038.1,PB.2038.2,PB.2038.6	PB.2038.3,PB.2038.1,PB.2038.2,PB.2038.6,PB.2038.13

## Sheet: 1-cell AS
Legend: Alternative splicing events identified from long-read transcripts of 1-cell using SUPPA2.
AS type	Seqname	Gene id	Event id	Alternative_transcripts	Total transcripts
SE	chr1	PB.137	PB.137;SE:chr1:70795675-70796756:70796881-70807965:-	PB.137.1	PB.137.1,PB.137.2
SE	chr1	PB.155	PB.155;SE:chr1:77377607-77380864:77381013-77382869:-	PB.155.2	PB.155.2,PB.155.3
SE	chr1	PB.140	PB.140;SE:chr1:72270373-72274886:72274967-72277287:-	PB.140.3,PB.140.8	PB.140.3,PB.140.8,PB.140.6,PB.140.11
SE	chr1	PB.140	PB.140;SE:chr1:72274967-72276166:72276331-72277287:-	PB.140.4,PB.140.9,PB.140.12	PB.140.4,PB.140.9,PB.140.12,PB.140.3,PB.140.8
SE	chr1	PB.296	PB.296;SE:chr1:167957205-167959247:167959420-167960906:-	PB.296.3	PB.296.3,PB.296.2
SE	chr1	PB.127	PB.127;SE:chr1:64079334-64120900:64121139-64122202:-	PB.127.1	PB.127.1,PB.127.6
SE	chr1	PB.190	PB.190;SE:chr1:92639759-92641607:92641671-92641880:-	PB.190.1	PB.190.1,PB.190.4
SE	chr1	PB.297	PB.297;SE:chr1:169525449-169528736:169528811-169531322:-	PB.297.4	PB.297.4,PB.297.5
SE	chr1	PB.178	PB.178;SE:chr1:86546782-86547529:86547617-86549244:-	PB.178.2	PB.178.2,PB.178.1,PB.178.4
SE	chr1	PB.174	PB.174;SE:chr1:85596109-85598629:85598779-85603835:-	PB.174.2	PB.174.2,PB.174.4
SE	chr1	PB.280	PB.280;SE:chr1:162654597-162657036:162657168-162658046:-	PB.280.1,PB.280.3,PB.280.5	PB.280.1,PB.280.3,PB.280.5,PB.280.2,PB.280.4
SE	chr1	PB.172	PB.172;SE:chr1:85111959-85112192:85112311-85112451:+	PB.172.2	PB.172.2,PB.172.3,PB.172.1
SE	chr1	PB.213	PB.213;SE:chr1:120166172-120171401:120171482-120188041:+	PB.213.1,PB.213.3	PB.213.1,PB.213.3,PB.213.2
SE	chr1	PB.113	PB.113;SE:chr1:58829149-58831606:58831667-58833633:+	PB.113.1	PB.113.1,PB.113.2
SE	chr1	PB.39	PB.39;SE:chr1:21368757-21368892:21369074-21369510:+	PB.39.2	PB.39.2,PB.39.3
SE	chr1	PB.341	PB.341;SE:chr1:184093712-184094016:184094100-184096516:+	PB.341.1	PB.341.1,PB.341.2
SE	chr1	PB.30	PB.30;SE:chr1:17168525-17171795:17171961-17172724:+	PB.30.1,PB.30.2	PB.30.1,PB.30.2,PB.30.4
SE	chr1	PB.21	PB.21;SE:chr1:13918170-13930930:13931258-13933078:+	PB.21.1	PB.21.1,PB.21.3
SE	chr1	PB.21	PB.21;SE:chr1:13918170-13933078:13933200-13936785:+	PB.21.3	PB.21.3,PB.21.2
SE	chr1	PB.185	PB.185;SE:chr1:91112297-91112653:91112714-91114596:+	PB.185.1	PB.185.1,PB.185.2,PB.185.3
SE	chr2	PB.2625	PB.2625;SE:chr2:115864513-115866810:115866904-115867269:-	PB.2625.4,PB.2625.5,PB.2625.8,PB.2625.10,PB.2625.13,PB.2625.14,PB.2625.19,PB.2625.20,PB.2625.21,PB.2625.23	PB.2625.4,PB.2625.5,PB.2625.8,PB.2625.10,PB.2625.13,PB.2625.14,PB.2625.19,PB.2625.20,PB.2625.21,PB.2625.23,PB.2625.6,PB.2625.7,PB.2625.9,PB.2625.12,PB.2625.11,PB.2625.18,PB.2625.17,PB.2625.22
SE	chr2	PB.2745	PB.2745;SE:chr2:165852148-165852868:165852879-165875705:-	PB.2745.1	PB.2745.1,PB.2745.3
SE	chr2	PB.2493	PB.2493;SE:chr2:32280803-32281686:32281810-32287597:-	PB.2493.2	PB.2493.2,PB.2493.1
SE	chr2	PB.2590	PB.2590;SE:chr2:90894877-90898384:90898503-90898637:-	PB.2590.2	PB.2590.2,PB.2590.1
SE	chr2	PB.2594	PB.2594;SE:chr2:93855780-93855904:93855980-93856697:-	PB.2594.3	PB.2594.3,PB.2594.8,PB.2594.7,PB.2594.6
SE	chr2	PB.2594	PB.2594;SE:chr2:93864451-93865682:93866229-93869022:-	PB.2594.6	PB.2594.6,PB.2594.7
SE	chr2	PB.2523	PB.2523;SE:chr2:45735058-45761613:45761705-45772680:+	PB.2523.2	PB.2523.2,PB.2523.1
SE	chr2	PB.2678	PB.2678;SE:chr2:137000273-137004934:137005054-137044000:+	PB.2678.2	PB.2678.2,PB.2678.1
SE	chr2	PB.2629	PB.2629;SE:chr2:118814492-118817864:118817990-118818835:+	PB.2629.3	PB.2629.3,PB.2629.1
SE	chr2	PB.2688	PB.2688;SE:chr2:148672835-148674464:148674598-148675282:+	PB.2688.2	PB.2688.2,PB.2688.1
SE	chr2	PB.2758	PB.2758;SE:chr2:170513027-170514705:170514795-170515739:+	PB.2758.11,PB.2758.12	PB.2758.11,PB.2758.12,PB.2758.10
SE	chr2	PB.2700	PB.2700;SE:chr2:152700268-152703995:152704194-152704622:+	PB.2700.1	PB.2700.1,PB.2700.2
SE	chr2	PB.2787	PB.2787;SE:chr2:181508267-181511571:181511615-181513039:+	PB.2787.2	PB.2787.2,PB.2787.1,PB.2787.3
SE	chr2	PB.2619	PB.2619;SE:chr2:112559787-112561498:112561657-112625155:+	PB.2619.1	PB.2619.1,PB.2619.2,PB.2619.3
SE	chr2	PB.2577	PB.2577;SE:chr2:80391666-80394897:80395066-80395162:+	PB.2577.2,PB.2577.3	PB.2577.2,PB.2577.3,PB.2577.4
SE	chr2	PB.2577	PB.2577;SE:chr2:80395290-80398174:80398299-80400460:+	PB.2577.2	PB.2577.2,PB.2577.4,PB.2577.3
SE	chr2	PB.2560	PB.2560;SE:chr2:71410263-71420175:71420354-71420590:+	PB.2560.1	PB.2560.1,PB.2560.2
SE	chr2	PB.2551	PB.2551;SE:chr2:69722957-69731491:69731580-69731746:+	PB.2551.3	PB.2551.3,PB.2551.1,PB.2551.2
SE	chr3	PB.3050	PB.3050;SE:chr3:152102700-152105619:152105755-152107941:-	PB.3050.3	PB.3050.3,PB.3050.5
SE	chr3	PB.2917	PB.2917;SE:chr3:88925411-88926272:88926361-88927011:-	PB.2917.3	PB.2917.3,PB.2917.5
SE	chr3	PB.2834	PB.2834;SE:chr3:34710358-34713967:34714037-34716558:-	PB.2834.1,PB.2834.3,PB.2834.5	PB.2834.1,PB.2834.3,PB.2834.5,PB.2834.4
SE	chr3	PB.2851	PB.2851;SE:chr3:38781922-38790282:38790333-38790615:+	PB.2851.3	PB.2851.3,PB.2851.2
SE	chr3	PB.2950	PB.2950;SE:chr3:96349978-96350377:96350458-96355407:+	PB.2950.1	PB.2950.1,PB.2950.2
SE	chr3	PB.2988	PB.2988;SE:chr3:108775099-108775186:108775293-108778226:+	PB.2988.1	PB.2988.1,PB.2988.3
SE	chr4	PB.3380	PB.3380;SE:chr4:155082754-155083109:155083314-155086205:-	PB.3380.2	PB.3380.2,PB.3380.1
SE	chr4	PB.3089	PB.3089;SE:chr4:14284044-14288319:14288451-14290792:-	PB.3089.5	PB.3089.5,PB.3089.1,PB.3089.2,PB.3089.4
SE	chr4	PB.3348	PB.3348;SE:chr4:143440202-143440657:143440799-143450253:-	PB.3348.2,PB.3348.4	PB.3348.2,PB.3348.4,PB.3348.5
SE	chr4	PB.3286	PB.3286;SE:chr4:130338584-130354136:130354256-130359876:-	PB.3286.4	PB.3286.4,PB.3286.1,PB.3286.5
SE	chr4	PB.3286	PB.3286;SE:chr4:130338584-130349265:130349322-130354136:-	PB.3286.3	PB.3286.3,PB.3286.4
SE	chr4	PB.3293	PB.3293;SE:chr4:132319574-132321679:132321810-132325208:-	PB.3293.1,PB.3293.3	PB.3293.1,PB.3293.3,PB.3293.2
SE	chr4	PB.3293	PB.3293;SE:chr4:132326045-132328469:132328566-132329353:-	PB.3293.1,PB.3293.2	PB.3293.1,PB.3293.2,PB.3293.3
SE	chr4	PB.3128	PB.3128;SE:chr4:43508773-43508893:43509035-43509118:+	PB.3128.1	PB.3128.1,PB.3128.2
SE	chr4	PB.3292	PB.3292;SE:chr4:132274487-132276623:132276784-132282794:+	PB.3292.3	PB.3292.3,PB.3292.1,PB.3292.2
SE	chr4	PB.3228	PB.3228;SE:chr4:116685660-116687407:116687523-116691776:+	PB.3228.1,PB.3228.2	PB.3228.1,PB.3228.2,PB.3228.3
SE	chr4	PB.3074	PB.3074;SE:chr4:11122915-11124249:11124419-11125998:+	PB.3074.2	PB.3074.2,PB.3074.3
SE	chr4	PB.3316	PB.3316;SE:chr4:134884682-134885250:134885387-134890302:+	PB.3316.2	PB.3316.2,PB.3316.1
SE	chr4	PB.3258	PB.3258;SE:chr4:124802643-124803285:124803346-124804660:+	PB.3258.5	PB.3258.5,PB.3258.3,PB.3258.2
SE	chr4	PB.3354	PB.3354;SE:chr4:143910514-143911256:143911306-143914657:+	PB.3354.1	PB.3354.1,PB.3354.2
SE	chr4	PB.3330	PB.3330;SE:chr4:136521443-136539125:136539216-136540356:+	PB.3330.2	PB.3330.2,PB.3330.1,PB.3330.3
SE	chr4	PB.3382	PB.3382;SE:chr4:155625654-155625727:155625773-155626774:+	PB.3382.4	PB.3382.4,PB.3382.2,PB.3382.3
SE	chr4	PB.3382	PB.3382;SE:chr4:155624941-155625185:155625339-155625531:+	PB.3382.3,PB.3382.4	PB.3382.3,PB.3382.4,PB.3382.1,PB.3382.2
SE	chr4	PB.3146	PB.3146;SE:chr4:57883202-57886289:57886327-57892869:+	PB.3146.4,PB.3146.8	PB.3146.4,PB.3146.8,PB.3146.3,PB.3146.5,PB.3146.6
SE	chr4	PB.3146	PB.3146;SE:chr4:57865428-57883024:57883202-57892869:+	PB.3146.6	PB.3146.6,PB.3146.7
SE	chr4	PB.3146	PB.3146;SE:chr4:57865352-57883024:57883202-57892869:+	PB.3146.5	PB.3146.5,PB.3146.9
SE	chr4	PB.3146	PB.3146;SE:chr4:57864787-57883024:57883202-57892869:+	PB.3146.3	PB.3146.3,PB.3146.2
SE	chr5	PB.3544	PB.3544;SE:chr5:92058070-92063337:92063435-92064325:-	PB.3544.5,PB.3544.8	PB.3544.5,PB.3544.8,PB.3544.6,PB.3544.7
SE	chr5	PB.3470	PB.3470;SE:chr5:36572037-36584782:36584836-36591959:-	PB.3470.1	PB.3470.1,PB.3470.2
SE	chr5	PB.3510	PB.3510;SE:chr5:72578346-72578426:72578518-72580284:-	PB.3510.1	PB.3510.1,PB.3510.4
SE	chr5	PB.3578	PB.3578;SE:chr5:103284558-103287026:103287165-103288172:-	PB.3578.2	PB.3578.2,PB.3578.1
SE	chr5	PB.3735	PB.3735;SE:chr5:145187233-145188193:145188258-145191503:-	PB.3735.2	PB.3735.2,PB.3735.1,PB.3735.3
SE	chr5	PB.3456	PB.3456;SE:chr5:33646069-33649743:33649847-33651963:-	PB.3456.7,PB.3456.9,PB.3456.10,PB.3456.11	PB.3456.7,PB.3456.9,PB.3456.10,PB.3456.11,PB.3456.6
SE	chr5	PB.3637	PB.3637;SE:chr5:119617956-119627282:119627423-119639994:-	PB.3637.3	PB.3637.3,PB.3637.1,PB.3637.2
SE	chr5	PB.3528	PB.3528;SE:chr5:77426664-77435440:77435531-77444601:+	PB.3528.3	PB.3528.3,PB.3528.1
SE	chr5	PB.3643	PB.3643;SE:chr5:120861657-120862533:120862821-120866984:+	PB.3643.2	PB.3643.2,PB.3643.1
SE	chr5	PB.3441	PB.3441;SE:chr5:30093048-30094683:30094813-30095547:+	PB.3441.1	PB.3441.1,PB.3441.2
SE	chr5	PB.3530	PB.3530;SE:chr5:86804591-86809305:86809340-86815629:+	PB.3530.1	PB.3530.1,PB.3530.2
SE	chr5	PB.3736	PB.3736;SE:chr5:145233602-145235737:145235863-145237050:+	PB.3736.1,PB.3736.5,PB.3736.6	PB.3736.1,PB.3736.5,PB.3736.6,PB.3736.3
SE	chr5	PB.3736	PB.3736;SE:chr5:145233602-145235306:145235391-145235737:+	PB.3736.2	PB.3736.2,PB.3736.1,PB.3736.5,PB.3736.6
SE	chr5	PB.3635	PB.3635;SE:chr5:118036129-118041378:118041533-118046315:+	PB.3635.5	PB.3635.5,PB.3635.2,PB.3635.4
SE	chr5_GL456354_random	PB.3760	PB.3760;SE:chr5_GL456354_random:86078-109223:109272-110691:-	PB.3760.1	PB.3760.1,PB.3760.2
SE	chr6	PB.3777	PB.3777;SE:chr6:11078773-11079787:11079845-11081148:-	PB.3777.1	PB.3777.1,PB.3777.2
SE	chr6	PB.3776	PB.3776;SE:chr6:10972248-10973497:10973633-10977860:-	PB.3776.1,PB.3776.8,PB.3776.9	PB.3776.1,PB.3776.8,PB.3776.9,PB.3776.3
SE	chr6	PB.3776	PB.3776;SE:chr6:10972248-10977860:10977906-10979459:-	PB.3776.3	PB.3776.3,PB.3776.6
SE	chr6	PB.3776	PB.3776;SE:chr6:10973633-10974262:10974402-10977860:-	PB.3776.5,PB.3776.7	PB.3776.5,PB.3776.7,PB.3776.1,PB.3776.8,PB.3776.9
SE	chr6	PB.3776	PB.3776;SE:chr6:10972248-10973497:10973633-10979459:-	PB.3776.2	PB.3776.2,PB.3776.6
SE	chr6	PB.3776	PB.3776;SE:chr6:10973633-10977860:10977906-10979459:-	PB.3776.1,PB.3776.8,PB.3776.9	PB.3776.1,PB.3776.8,PB.3776.9,PB.3776.2
SE	chr6	PB.4037	PB.4037;SE:chr6:142490604-142492493:142492616-142494100:-	PB.4037.2	PB.4037.2,PB.4037.5
SE	chr6	PB.4023	PB.4023;SE:chr6:136401886-136412919:136412971-136415327:-	PB.4023.4	PB.4023.4,PB.4023.3,PB.4023.5,PB.4023.6
SE	chr6	PB.3842	PB.3842;SE:chr6:47540855-47541845:47541970-47542366:-	PB.3842.3	PB.3842.3,PB.3842.1
SE	chr6	PB.3770	PB.3770;SE:chr6:7028845-7037292:7037476-7091741:-	PB.3770.2	PB.3770.2,PB.3770.1
SE	chr6	PB.3855	PB.3855;SE:chr6:51402033-51407891:51408122-51411832:-	PB.3855.6,PB.3855.10	PB.3855.6,PB.3855.10,PB.3855.2,PB.3855.9
SE	chr6	PB.3855	PB.3855;SE:chr6:51402033-51407891:51408122-51411732:-	PB.3855.8	PB.3855.8,PB.3855.3,PB.3855.7
SE	chr6	PB.3905	PB.3905;SE:chr6:83480436-83480843:83480942-83481347:-	PB.3905.1	PB.3905.1,PB.3905.2
SE	chr6	PB.3850	PB.3850;SE:chr6:49383079-49385373:49385455-49388817:+	PB.3850.1	PB.3850.1,PB.3850.2
SE	chr6	PB.3965	PB.3965;SE:chr6:101028638-101059335:101059455-101067702:+	PB.3965.2	PB.3965.2,PB.3965.1
SE	chr6	PB.3976	PB.3976;SE:chr6:113294393-113294612:113294793-113295026:+	PB.3976.2,PB.3976.3	PB.3976.2,PB.3976.3,PB.3976.4
SE	chr6	PB.3975	PB.3975;SE:chr6:113270701-113277790:113277945-113280603:+	PB.3975.2	PB.3975.2,PB.3975.1
SE	chr6	PB.3918	PB.3918;SE:chr6:87015701-87016176:87016394-87019365:+	PB.3918.2	PB.3918.2,PB.3918.1
SE	chr6	PB.3840	PB.3840;SE:chr6:47453627-47453837:47454029-47484744:+	PB.3840.4	PB.3840.4,PB.3840.1,PB.3840.5
SE	chr6	PB.4032	PB.4032;SE:chr6:140650782-140653591:140653666-140653758:+	PB.4032.1	PB.4032.1,PB.4032.2
SE	chr6	PB.3885	PB.3885;SE:chr6:71852867-71853173:71853268-71856912:+	PB.3885.2	PB.3885.2,PB.3885.4
SE	chr6	PB.3885	PB.3885;SE:chr6:71851880-71852763:71852867-71853173:+	PB.3885.2	PB.3885.2,PB.3885.1
SE	chr7	PB.4222	PB.4222;SE:chr7:79737910-79740165:79740280-79742910:-	PB.4222.1,PB.4222.2	PB.4222.1,PB.4222.2,PB.4222.3
SE	chr7	PB.4187	PB.4187;SE:chr7:46969404-46970335:46970441-46974718:-	PB.4187.5	PB.4187.5,PB.4187.3
SE	chr7	PB.4187	PB.4187;SE:chr7:46968708-46969153:46969404-46974718:-	PB.4187.3	PB.4187.3,PB.4187.7
SE	chr7	PB.4359	PB.4359;SE:chr7:137376351-137376933:137377117-137387371:-	PB.4359.1	PB.4359.1,PB.4359.2
SE	chr7	PB.4167	PB.4167;SE:chr7:37120594-37123232:37123336-37123498:-	PB.4167.1,PB.4167.3	PB.4167.1,PB.4167.3,PB.4167.2
SE	chr7	PB.4167	PB.4167;SE:chr7:37120594-37123498:37123656-37128526:-	PB.4167.2	PB.4167.2,PB.4167.4
SE	chr7	PB.4270	PB.4270;SE:chr7:104908896-104910270:104910366-104913169:+	PB.4270.2	PB.4270.2,PB.4270.1
SE	chr7	PB.4276	PB.4276;SE:chr7:107782362-107782481:107782626-107785990:+	PB.4276.2,PB.4276.3	PB.4276.2,PB.4276.3,PB.4276.4
SE	chr7	PB.4265	PB.4265;SE:chr7:101896450-101897733:101897817-101897942:+	PB.4265.3	PB.4265.3,PB.4265.2
SE	chr7	PB.4292	PB.4292;SE:chr7:114958127-114959451:114959515-114973993:+	PB.4292.1	PB.4292.1,PB.4292.4,PB.4292.5,PB.4292.6,PB.4292.7
SE	chr7	PB.4089	PB.4089;SE:chr7:15547315-15548411:15548550-15555117:+	PB.4089.2	PB.4089.2,PB.4089.1
SE	chr7	PB.4204	PB.4204;SE:chr7:65693569-65693851:65693943-65695143:+	PB.4204.1	PB.4204.1,PB.4204.2
SE	chr7	PB.4149	PB.4149;SE:chr7:30564607-30564703:30564798-30565095:+	PB.4149.1,PB.4149.3,PB.4149.4	PB.4149.1,PB.4149.3,PB.4149.4,PB.4149.2
SE	chr7	PB.4090	PB.4090;SE:chr7:15750483-15751528:15751637-15757492:+	PB.4090.3	PB.4090.3,PB.4090.1,PB.4090.2
SE	chr7	PB.4090	PB.4090;SE:chr7:15750483-15757492:15757753-15757879:+	PB.4090.1,PB.4090.2	PB.4090.1,PB.4090.2,PB.4090.5
SE	chr7	PB.4090	PB.4090;SE:chr7:15750483-15757879:15758078-15758539:+	PB.4090.5	PB.4090.5,PB.4090.4
SE	chr8	PB.4426	PB.4426;SE:chr8:33863048-33863411:33863465-33864333:-	PB.4426.1	PB.4426.1,PB.4426.2
SE	chr8	PB.4602	PB.4602;SE:chr8:116911234-116918760:116918996-116921351:-	PB.4602.3,PB.4602.5	PB.4602.3,PB.4602.5,PB.4602.1,PB.4602.2,PB.4602.6,PB.4602.7
SE	chr8	PB.4602	PB.4602;SE:chr8:116889859-116894088:116894159-116911128:-	PB.4602.1,PB.4602.2,PB.4602.3,PB.4602.6,PB.4602.5	PB.4602.1,PB.4602.2,PB.4602.3,PB.4602.6,PB.4602.5,PB.4602.7
SE	chr8	PB.4467	PB.4467;SE:chr8:65014900-65017333:65017405-65018458:-	PB.4467.4	PB.4467.4,PB.4467.3,PB.4467.5,PB.4467.6,PB.4467.8,PB.4467.9,PB.4467.10
SE	chr8	PB.4424	PB.4424;SE:chr8:32973217-33047693:33047884-33052580:-	PB.4424.3	PB.4424.3,PB.4424.1,PB.4424.2
SE	chr8	PB.4616	PB.4616;SE:chr8:120658248-120658528:120658622-120659005:-	PB.4616.1	PB.4616.1,PB.4616.2
SE	chr8	PB.4415	PB.4415;SE:chr8:25721786-25722430:25722600-25724080:+	PB.4415.3	PB.4415.3,PB.4415.1,PB.4415.2
SE	chr8	PB.4499	PB.4499;SE:chr8:79711844-79713153:79713279-79719658:+	PB.4499.3	PB.4499.3,PB.4499.4
SE	chr8	PB.4499	PB.4499;SE:chr8:79711844-79713105:79713279-79719658:+	PB.4499.1,PB.4499.2	PB.4499.1,PB.4499.2,PB.4499.4
SE	chr8	PB.4462	PB.4462;SE:chr8:60890536-60900084:60900234-60904000:+	PB.4462.5	PB.4462.5,PB.4462.6
SE	chr8	PB.4462	PB.4462;SE:chr8:60890536-60904000:60904087-60905548:+	PB.4462.6	PB.4462.6,PB.4462.3
SE	chr8	PB.4527	PB.4527;SE:chr8:85299992-85301109:85301238-85302796:+	PB.4527.2,PB.4527.4,PB.4527.5,PB.4527.6	PB.4527.2,PB.4527.4,PB.4527.5,PB.4527.6,PB.4527.1,PB.4527.3
SE	chr8	PB.4500	PB.4500;SE:chr8:80161157-80175928:80175988-80177529:+	PB.4500.1	PB.4500.1,PB.4500.2
SE	chr8	PB.4417	PB.4417;SE:chr8:25792225-25793677:25793792-25801928:+	PB.4417.1	PB.4417.1,PB.4417.2
SE	chr8	PB.4519	PB.4519;SE:chr8:84872832-84883431:84883584-84885935:+	PB.4519.2	PB.4519.2,PB.4519.1,PB.4519.3
SE	chr8	PB.4600	PB.4600;SE:chr8:114133700-114136338:114136491-114147895:+	PB.4600.1,PB.4600.2	PB.4600.1,PB.4600.2,PB.4600.3
SE	chr9	PB.4827	PB.4827;SE:chr9:83401749-83405810:83405851-83411684:-	PB.4827.1	PB.4827.1,PB.4827.2
SE	chr9	PB.4816	PB.4816;SE:chr9:78312309-78312470:78312635-78312905:-	PB.4816.2	PB.4816.2,PB.4816.1,PB.4816.6,PB.4816.5,PB.4816.7
SE	chr9	PB.4896	PB.4896;SE:chr9:109608196-109609885:109610094-109623515:-	PB.4896.20,PB.4896.22,PB.4896.23	PB.4896.20,PB.4896.22,PB.4896.23,PB.4896.18
SE	chr9	PB.4896	PB.4896;SE:chr9:109526047-109532477:109532595-109533855:-	PB.4896.9	PB.4896.9,PB.4896.10
SE	chr9	PB.4896	PB.4896;SE:chr9:109552769-109555147:109555271-109555561:-	PB.4896.12,PB.4896.15	PB.4896.12,PB.4896.15,PB.4896.13
SE	chr9	PB.4896	PB.4896;SE:chr9:109526047-109533855:109534018-109534736:-	PB.4896.10	PB.4896.10,PB.4896.11
SE	chr9	PB.4716	PB.4716;SE:chr9:47270799-47278854:47278929-47281892:-	PB.4716.1	PB.4716.1,PB.4716.2
SE	chr9	PB.4895	PB.4895;SE:chr9:109276315-109277188:109277346-109278684:-	PB.4895.1,PB.4895.4	PB.4895.1,PB.4895.4,PB.4895.3
SE	chr9	PB.4763	PB.4763;SE:chr9:61918970-61919612:61919693-61919875:-	PB.4763.2	PB.4763.2,PB.4763.5
SE	chr9	PB.4899	PB.4899;SE:chr9:109789488-109789679:109789716-109790530:-	PB.4899.1,PB.4899.2,PB.4899.3,PB.4899.5	PB.4899.1,PB.4899.2,PB.4899.3,PB.4899.5,PB.4899.4
SE	chr9	PB.4893	PB.4893;SE:chr9:109224514-109225859:109226068-109232269:-	PB.4893.4,PB.4893.7	PB.4893.4,PB.4893.7,PB.4893.1,PB.4893.6
SE	chr9	PB.4893	PB.4893;SE:chr9:109224514-109232269:109232387-109233465:-	PB.4893.1,PB.4893.6	PB.4893.1,PB.4893.6,PB.4893.2
SE	chr9	PB.4730	PB.4730;SE:chr9:51841045-51842640:51842702-51875703:-	PB.4730.2,PB.4730.5	PB.4730.2,PB.4730.5,PB.4730.6
SE	chr9	PB.4659	PB.4659;SE:chr9:15306283-15306873:15306990-15307728:+	PB.4659.2	PB.4659.2,PB.4659.1
SE	chr9	PB.4646	PB.4646;SE:chr9:7205400-7206073:7206223-7206720:+	PB.4646.2	PB.4646.2,PB.4646.1
SE	chr9	PB.4787	PB.4787;SE:chr9:67133680-67157026:67157180-67186220:+	PB.4787.1	PB.4787.1,PB.4787.2
SE	chr9	PB.4857	PB.4857;SE:chr9:98986512-98990915:98990971-98992101:+	PB.4857.2	PB.4857.2,PB.4857.1
SE	chr9	PB.4817	PB.4817;SE:chr9:78328692-78328966:78329131-78329292:+	PB.4817.2	PB.4817.2,PB.4817.1,PB.4817.3
SE	chr9	PB.4837	PB.4837;SE:chr9:89211481-89215209:89215470-89239842:+	PB.4837.2	PB.4837.2,PB.4837.3
SE	chr9	PB.4826	PB.4826;SE:chr9:82005294-82008078:82008209-82025519:+	PB.4826.1,PB.4826.2	PB.4826.1,PB.4826.2,PB.4826.3,PB.4826.4
SE	chr10	PB.611	PB.611;SE:chr10:128766352-128768000:128768101-128771146:-	PB.611.6	PB.611.6,PB.611.2,PB.611.5
SE	chr10	PB.611	PB.611;SE:chr10:128766352-128766733:128766790-128768000:-	PB.611.3	PB.611.3,PB.611.1,PB.611.4,PB.611.6,PB.611.7
SE	chr10	PB.448	PB.448;SE:chr10:59996614-60002418:60002467-60002956:-	PB.448.3	PB.448.3,PB.448.1,PB.448.4
SE	chr10	PB.384	PB.384;SE:chr10:13647706-13653586:13653749-13690524:-	PB.384.2	PB.384.2,PB.384.1
SE	chr10	PB.387	PB.387;SE:chr10:14655845-14661066:14661152-14667932:-	PB.387.2	PB.387.2,PB.387.4
SE	chr10	PB.402	PB.402;SE:chr10:25289730-25298135:25298228-25299040:-	PB.402.3	PB.402.3,PB.402.4
SE	chr10	PB.466	PB.466;SE:chr10:70498949-70520778:70520925-70534684:+	PB.466.1	PB.466.1,PB.466.3
SE	chr10	PB.466	PB.466;SE:chr10:70477272-70498886:70498949-70534684:+	PB.466.3	PB.466.3,PB.466.2
SE	chr11	PB.627	PB.627;SE:chr11:6429225-6433724:6433837-6439376:-	PB.627.1	PB.627.1,PB.627.2
SE	chr11	PB.675	PB.675;SE:chr11:48091973-48115389:48115471-48315282:-	PB.675.1	PB.675.1,PB.675.2
SE	chr11	PB.903	PB.903;SE:chr11:111637493-111637720:111637860-111656263:-	PB.903.2	PB.903.2,PB.903.1
SE	chr11	PB.898	PB.898;SE:chr11:107082700-107095002:107095190-107095716:-	PB.898.1	PB.898.1,PB.898.2
SE	chr11	PB.931	PB.931;SE:chr11:120711306-120711390:120711478-120711703:-	PB.931.2,PB.931.3	PB.931.2,PB.931.3,PB.931.1
SE	chr11	PB.882	PB.882;SE:chr11:104558620-104558795:104559031-104561573:-	PB.882.1	PB.882.1,PB.882.3
SE	chr11	PB.726	PB.726;SE:chr11:61553579-61555469:61555603-61579567:-	PB.726.3	PB.726.3,PB.726.4
SE	chr11	PB.669	PB.669;SE:chr11:43433819-43436354:43436432-43437345:+	PB.669.1,PB.669.2	PB.669.1,PB.669.2,PB.669.3
SE	chr11	PB.922	PB.922;SE:chr11:117849461-117849754:117849863-117852663:+	PB.922.2,PB.922.1,PB.922.4	PB.922.2,PB.922.1,PB.922.4,PB.922.3
SE	chr11	PB.697	PB.697;SE:chr11:54860040-54861916:54862030-54869848:+	PB.697.3	PB.697.3,PB.697.1
SE	chr11	PB.697	PB.697;SE:chr11:54860040-54861083:54861187-54861916:+	PB.697.2	PB.697.2,PB.697.3
SE	chr11	PB.838	PB.838;SE:chr11:96789353-96798192:96798316-96800771:+	PB.838.3	PB.838.3,PB.838.1,PB.838.2
SE	chr11	PB.798	PB.798;SE:chr11:78536576-78538510:78538738-78538834:+	PB.798.2	PB.798.2,PB.798.1
SE	chr11	PB.686	PB.686;SE:chr11:52232118-52236837:52236933-52242587:+	PB.686.4,PB.686.2,PB.686.1,PB.686.12,PB.686.10,PB.686.9,PB.686.8,PB.686.7,PB.686.6,PB.686.3	PB.686.4,PB.686.2,PB.686.1,PB.686.12,PB.686.10,PB.686.9,PB.686.8,PB.686.7,PB.686.6,PB.686.3,PB.686.11
SE	chr12	PB.1041	PB.1041;SE:chr12:71126397-71132001:71132086-71136555:-	PB.1041.1	PB.1041.1,PB.1041.2
SE	chr12	PB.1067	PB.1067;SE:chr12:80641044-80642789:80642845-80643764:-	PB.1067.2	PB.1067.2,PB.1067.1,PB.1067.4
SE	chr12	PB.1030	PB.1030;SE:chr12:65158861-65161403:65162028-65172449:-	PB.1030.2	PB.1030.2,PB.1030.3
SE	chr12	PB.1093	PB.1093;SE:chr12:88177649-88178163:88178473-88181740:-	PB.1093.5	PB.1093.5,PB.1093.2,PB.1093.3,PB.1093.4
SE	chr12	PB.1122	PB.1122;SE:chr12:105218292-105218708:105218829-105222533:-	PB.1122.1	PB.1122.1,PB.1122.2
SE	chr12	PB.1122	PB.1122;SE:chr12:105217701-105218223:105218292-105218659:-	PB.1122.5,PB.1122.7,PB.1122.8,PB.1122.9,PB.1122.10,PB.1122.11	PB.1122.5,PB.1122.7,PB.1122.8,PB.1122.9,PB.1122.10,PB.1122.11,PB.1122.6
SE	chr12	PB.1122	PB.1122;SE:chr12:105218292-105218659:105218829-105222533:-	PB.1122.5,PB.1122.7,PB.1122.8,PB.1122.9,PB.1122.10,PB.1122.11	PB.1122.5,PB.1122.7,PB.1122.8,PB.1122.9,PB.1122.10,PB.1122.11,PB.1122.2
SE	chr12	PB.1120	PB.1120;SE:chr12:105191244-105192246:105192305-105193416:+	PB.1120.4	PB.1120.4,PB.1120.2,PB.1120.3
SE	chr12	PB.1073	PB.1073;SE:chr12:83632417-83639128:83639191-83642629:+	PB.1073.2	PB.1073.2,PB.1073.1,PB.1073.3
SE	chr12	PB.1050	PB.1050;SE:chr12:73794715-73799909:73799971-73808129:+	PB.1050.2,PB.1050.3	PB.1050.2,PB.1050.3,PB.1050.1
SE	chr12	PB.958	PB.958;SE:chr12:14261633-14277693:14277804-14281207:+	PB.958.3,PB.958.7	PB.958.3,PB.958.7,PB.958.5,PB.958.6,PB.958.4
SE	chr12	PB.958	PB.958;SE:chr12:14261633-14277693:14277819-14281207:+	PB.958.1	PB.958.1,PB.958.5,PB.958.6,PB.958.4
SE	chr12	PB.1135	PB.1135;SE:chr12:111825108-111827543:111827685-111827818:+	PB.1135.2,PB.1135.4	PB.1135.2,PB.1135.4,PB.1135.1
SE	chr12	PB.1089	PB.1089;SE:chr12:87602767-87603557:87603739-87605966:+	PB.1089.1,PB.1089.4	PB.1089.1,PB.1089.4,PB.1089.2,PB.1089.3
SE	chr12	PB.1118	PB.1118;SE:chr12:105164565-105165470:105165539-105166033:+	PB.1118.1,PB.1118.3	PB.1118.1,PB.1118.3,PB.1118.2
SE	chr12	PB.1138	PB.1138;SE:chr12:112645084-112646838:112647032-112647825:+	PB.1138.1	PB.1138.1,PB.1138.2
SE	chr13	PB.1196	PB.1196;SE:chr13:32382958-32383618:32383688-32386724:-	PB.1196.2	PB.1196.2,PB.1196.1
SE	chr13	PB.1196	PB.1196;SE:chr13:32380178-32380329:32380458-32382882:-	PB.1196.2	PB.1196.2,PB.1196.1,PB.1196.3
SE	chr13	PB.1237	PB.1237;SE:chr13:49238936-49240483:49240671-49248045:-	PB.1237.1	PB.1237.1,PB.1237.2
SE	chr13	PB.1378	PB.1378;SE:chr13:119426764-119427810:119427844-119430160:+	PB.1378.2	PB.1378.2,PB.1378.1
SE	chr13	PB.1316	PB.1316;SE:chr13:84222434-84251230:84251333-84257761:+	PB.1316.2	PB.1316.2,PB.1316.1
SE	chr13	PB.1248	PB.1248;SE:chr13:51642765-51645203:51645471-51649585:+	PB.1248.1	PB.1248.1,PB.1248.2
SE	chr13	PB.1209	PB.1209;SE:chr13:41016398-41017115:41017173-41017706:+	PB.1209.1,PB.1209.2	PB.1209.1,PB.1209.2,PB.1209.3
SE	chr13	PB.1163	PB.1163;SE:chr13:7787526-7788593:7788746-7789574:+	PB.1163.2	PB.1163.2,PB.1163.1
SE	chr13	PB.1175	PB.1175;SE:chr13:14620806-14620931:14620999-14623598:+	PB.1175.4	PB.1175.4,PB.1175.1,PB.1175.2
SE	chr14	PB.1437	PB.1437;SE:chr14:31238482-31239120:31239236-31239631:-	PB.1437.2	PB.1437.2,PB.1437.1
SE	chr14	PB.1392	PB.1392;SE:chr14:13954656-13957460:13957631-13961185:-	PB.1392.1	PB.1392.1,PB.1392.2,PB.1392.3
SE	chr14	PB.1424	PB.1424;SE:chr14:27991311-27993362:27993451-28004081:-	PB.1424.2	PB.1424.2,PB.1424.1,PB.1424.3
SE	chr14	PB.1476	PB.1476;SE:chr14:52084391-52098015:52098040-52103889:-	PB.1476.4,PB.1476.5,PB.1476.6,PB.1476.11,PB.1476.10	PB.1476.4,PB.1476.5,PB.1476.6,PB.1476.11,PB.1476.10,PB.1476.1,PB.1476.7,PB.1476.12,PB.1476.13
SE	chr14	PB.1463	PB.1463;SE:chr14:47155924-47157409:47157493-47158863:-	PB.1463.2	PB.1463.2,PB.1463.3
SE	chr14	PB.1402	PB.1402;SE:chr14:20739402-20741378:20741491-20742705:-	PB.1402.3	PB.1402.3,PB.1402.1
SE	chr14	PB.1572	PB.1572;SE:chr14:105191278-105197854:105198105-105199061:+	PB.1572.1	PB.1572.1,PB.1572.3
SE	chr14	PB.1572	PB.1572;SE:chr14:105191278-105198250:105198307-105199061:+	PB.1572.2	PB.1572.2,PB.1572.3
SE	chr14	PB.1582	PB.1582;SE:chr14:123169765-123172042:123172200-123174527:+	PB.1582.1,PB.1582.2,PB.1582.4,PB.1582.5	PB.1582.1,PB.1582.2,PB.1582.4,PB.1582.5,PB.1582.3,PB.1582.6
SE	chr14	PB.1565	PB.1565;SE:chr14:102438269-102438731:102438764-102455195:+	PB.1565.3	PB.1565.3,PB.1565.2
SE	chr14	PB.1387	PB.1387;SE:chr14:8002963-8028237:8028389-8039748:+	PB.1387.1,PB.1387.2	PB.1387.1,PB.1387.2,PB.1387.3
SE	chr14	PB.1408	PB.1408;SE:chr14:24293307-24296063:24296138-24296763:+	PB.1408.5,PB.1408.10	PB.1408.5,PB.1408.10,PB.1408.3
SE	chr14	PB.1408	PB.1408;SE:chr14:24293307-24295997:24296138-24296763:+	PB.1408.1,PB.1408.8,PB.1408.7,PB.1408.6,PB.1408.4,PB.1408.9,PB.1408.12	PB.1408.1,PB.1408.8,PB.1408.7,PB.1408.6,PB.1408.4,PB.1408.9,PB.1408.12,PB.1408.3
SE	chr15	PB.1607	PB.1607;SE:chr15:16858772-16866966:16867096-16869692:-	PB.1607.4,PB.1607.3	PB.1607.4,PB.1607.3,PB.1607.1
SE	chr15	PB.1682	PB.1682;SE:chr15:79421010-79421717:79421777-79424840:-	PB.1682.3	PB.1682.3,PB.1682.1
SE	chr15	PB.1633	PB.1633;SE:chr15:39784714-39787215:39787743-39792427:-	PB.1633.2	PB.1633.2,PB.1633.1,PB.1633.3
SE	chr15	PB.1659	PB.1659;SE:chr15:67940538-67942562:67942877-67945269:-	PB.1659.1	PB.1659.1,PB.1659.3,PB.1659.2
SE	chr15	PB.1631	PB.1631;SE:chr15:38186810-38200982:38201119-38202080:-	PB.1631.1	PB.1631.1,PB.1631.2
SE	chr15	PB.1717	PB.1717;SE:chr15:93135030-93135322:93135468-93136620:-	PB.1717.1	PB.1717.1,PB.1717.2
SE	chr15	PB.1751	PB.1751;SE:chr15:102326535-102326818:102326849-102328522:+	PB.1751.2	PB.1751.2,PB.1751.1
SE	chr15	PB.1638	PB.1638;SE:chr15:44429636-44430691:44430794-44432438:+	PB.1638.4,PB.1638.6	PB.1638.4,PB.1638.6,PB.1638.1,PB.1638.3,PB.1638.7,PB.1638.8,PB.1638.9
SE	chr16	PB.1879	PB.1879;SE:chr16:68237743-68242650:68242718-68246867:-	PB.1879.2,PB.1879.3	PB.1879.2,PB.1879.3,PB.1879.1
SE	chr16	PB.1887	PB.1887;SE:chr16:84828549-84829731:84829793-84831329:-	PB.1887.1	PB.1887.1,PB.1887.2
SE	chr16	PB.1885	PB.1885;SE:chr16:78251888-78253437:78253496-78253613:-	PB.1885.3	PB.1885.3,PB.1885.4
SE	chr16	PB.1885	PB.1885;SE:chr16:78251888-78253613:78253718-78255360:-	PB.1885.4	PB.1885.4,PB.1885.1,PB.1885.5
SE	chr16	PB.1885	PB.1885;SE:chr16:78251888-78253437:78253467-78255360:-	PB.1885.6	PB.1885.6,PB.1885.1,PB.1885.5
SE	chr16	PB.1836	PB.1836;SE:chr16:36885188-36886131:36886228-36887239:+	PB.1836.1	PB.1836.1,PB.1836.2
SE	chr16	PB.1836	PB.1836;SE:chr16:36885188-36886134:36886228-36887239:+	PB.1836.4,PB.1836.3	PB.1836.4,PB.1836.3,PB.1836.2
SE	chr17	PB.1937	PB.1937;SE:chr17:10093365-10125331:10125423-10141267:-	PB.1937.1	PB.1937.1,PB.1937.2
SE	chr17	PB.2106	PB.2106;SE:chr17:74202365-74217027:74217103-74225432:-	PB.2106.1	PB.2106.1,PB.2106.3
SE	chr17	PB.2083	PB.2083;SE:chr17:64520016-64533135:64533307-64555404:-	PB.2083.3	PB.2083.3,PB.2083.6
SE	chr17	PB.2083	PB.2083;SE:chr17:64514410-64516134:64516355-64519842:-	PB.2083.4,PB.2083.5	PB.2083.4,PB.2083.5,PB.2083.2,PB.2083.3,PB.2083.6
SE	chr17	PB.2127	PB.2127;SE:chr17:86997567-87008803:87008911-87020401:-	PB.2127.2	PB.2127.2,PB.2127.3
SE	chr17	PB.2077	PB.2077;SE:chr17:63038159-63038921:63039007-63039325:-	PB.2077.1	PB.2077.1,PB.2077.2
SE	chr17	PB.2059	PB.2059;SE:chr17:49308404-49311886:49311956-49312624:-	PB.2059.3	PB.2059.3,PB.2059.4
SE	chr17	PB.2066	PB.2066;SE:chr17:53687858-53687990:53688120-53689211:-	PB.2066.1	PB.2066.1,PB.2066.2
SE	chr17	PB.1928	PB.1928;SE:chr17:6994674-6996053:6996096-6996434:+	PB.1928.3	PB.1928.3,PB.1928.1
SE	chr17	PB.1958	PB.1958;SE:chr17:23803398-23806932:23807202-23808066:+	PB.1958.1	PB.1958.1,PB.1958.2
SE	chr18	PB.2204	PB.2204;SE:chr18:38639972-38676718:38676805-38788626:+	PB.2204.1	PB.2204.1,PB.2204.2
SE	chr18	PB.2180	PB.2180;SE:chr18:34408667-34409810:34409911-34414463:+	PB.2180.5	PB.2180.5,PB.2180.13
SE	chr18	PB.2180	PB.2180;SE:chr18:34409911-34412681:34412814-34414463:+	PB.2180.6,PB.2180.7,PB.2180.9,PB.2180.8,PB.2180.10,PB.2180.12	PB.2180.6,PB.2180.7,PB.2180.9,PB.2180.8,PB.2180.10,PB.2180.12,PB.2180.5
SE	chr18	PB.2180	PB.2180;SE:chr18:34408667-34412681:34412814-34414463:+	PB.2180.4,PB.2180.11	PB.2180.4,PB.2180.11,PB.2180.13
SE	chr18	PB.2180	PB.2180;SE:chr18:34417049-34417494:34417528-34421048:+	PB.2180.18	PB.2180.18,PB.2180.6,PB.2180.7,PB.2180.12
SE	chr18	PB.2180	PB.2180;SE:chr18:34408667-34409810:34409911-34412681:+	PB.2180.1,PB.2180.2,PB.2180.6,PB.2180.7,PB.2180.9,PB.2180.8,PB.2180.10,PB.2180.12	PB.2180.1,PB.2180.2,PB.2180.6,PB.2180.7,PB.2180.9,PB.2180.8,PB.2180.10,PB.2180.12,PB.2180.4,PB.2180.11
SE	chr19	PB.2309	PB.2309;SE:chr19:8794530-8797236:8797395-8798224:-	PB.2309.3	PB.2309.3,PB.2309.2
SE	chr19	PB.2309	PB.2309;SE:chr19:8797395-8798224:8798333-8798459:-	PB.2309.3	PB.2309.3,PB.2309.1
SE	chr19	PB.2324	PB.2324;SE:chr19:11649699-11651478:11651659-11660452:-	PB.2324.1,PB.2324.5,PB.2324.6	PB.2324.1,PB.2324.5,PB.2324.6,PB.2324.4
SE	chr19	PB.2325	PB.2325;SE:chr19:11668416-11687335:11687432-11688667:-	PB.2325.1,PB.2325.7	PB.2325.1,PB.2325.7,PB.2325.3
SE	chr19	PB.2325	PB.2325;SE:chr19:11668416-11688667:11688848-11690942:-	PB.2325.3	PB.2325.3,PB.2325.4
SE	chr19	PB.2334	PB.2334;SE:chr19:20919043-20919135:20919198-20921468:+	PB.2334.1	PB.2334.1,PB.2334.2
SE	chr19	PB.2350	PB.2350;SE:chr19:30235047-30238387:30238455-30239151:+	PB.2350.1	PB.2350.1,PB.2350.2
SE	chr19	PB.2326	PB.2326;SE:chr19:11697171-11699352:11699530-11700914:+	PB.2326.2	PB.2326.2,PB.2326.1
SE	chr19	PB.2326	PB.2326;SE:chr19:11698420-11699352:11699530-11700914:+	PB.2326.3	PB.2326.3,PB.2326.4
SE	chrX	PB.4986	PB.4986;SE:chrX:36636574-36643409:36643454-36645050:-	PB.4986.8	PB.4986.8,PB.4986.4,PB.4986.7
SE	chrX	PB.4986	PB.4986;SE:chrX:36614920-36617697:36617727-36618603:-	PB.4986.1	PB.4986.1,PB.4986.3,PB.4986.4
SE	chrX	PB.4999	PB.4999;SE:chrX:51800928-51813799:51813886-51815612:-	PB.4999.1	PB.4999.1,PB.4999.2
SE	chrX	PB.5027	PB.5027;SE:chrX:75405218-75409546:75409613-75416015:-	PB.5027.1	PB.5027.1,PB.5027.2
A5	chr1	PB.278	PB.278;A5:chr1:162407408-162424455:162407408-162424496:-	PB.278.1	PB.278.1,PB.278.2
A5	chr1	PB.296	PB.296;A5:chr1:167959420-167960889:167959420-167960906:-	PB.296.1	PB.296.1,PB.296.3,PB.296.4
A5	chr1	PB.25	PB.25;A5:chr1:16602353-16619188:16602353-16619237:-	PB.25.6	PB.25.6,PB.25.2,PB.25.3,PB.25.5
A5	chr1	PB.73	PB.73;A5:chr1:37881048-37881699:37881048-37881735:-	PB.73.1	PB.73.1,PB.73.2
A5	chr1	PB.301	PB.301;A5:chr1:170881041-170884908:170881041-170885067:-	PB.301.2	PB.301.2,PB.301.3
A5	chr1	PB.74	PB.74;A5:chr1:37995841-37997109:37995841-37997164:-	PB.74.1,PB.74.3,PB.74.5,PB.74.6	PB.74.1,PB.74.3,PB.74.5,PB.74.6,PB.74.2,PB.74.7
A5	chr1	PB.355	PB.355;A5:chr1:190442624-190444356:190442624-190444509:-	PB.355.1	PB.355.1,PB.355.2
A5	chr1	PB.233	PB.233;A5:chr1:134962786-134967727:134962609-134967727:+	PB.233.2,PB.233.3,PB.233.4,PB.233.5,PB.233.6	PB.233.2,PB.233.3,PB.233.4,PB.233.5,PB.233.6,PB.233.1
A5	chr1	PB.153	PB.153;A5:chr1:76497783-76500332:76497599-76500332:+	PB.153.1	PB.153.1,PB.153.3,PB.153.2
A5	chr1	PB.324	PB.324;A5:chr1:180726378-180733166:180726032-180733166:+	PB.324.1	PB.324.1,PB.324.2
A5	chr2	PB.2625	PB.2625;A5:chr2:115867358-115868744:115867358-115868745:-	PB.2625.19	PB.2625.19,PB.2625.5,PB.2625.7,PB.2625.8,PB.2625.9,PB.2625.12,PB.2625.13,PB.2625.14,PB.2625.18,PB.2625.21,PB.2625.22
A5	chr2	PB.2780	PB.2780;A5:chr2:180039479-180042278:180039479-180042425:-	PB.2780.2	PB.2780.2,PB.2780.4
A5	chr2	PB.2607	PB.2607;A5:chr2:104714802-104716085:104714802-104716329:-	PB.2607.2	PB.2607.2,PB.2607.1
A5	chr2	PB.2717	PB.2717;A5:chr2:155826210-155826327:155826210-155826646:-	PB.2717.2	PB.2717.2,PB.2717.1
A5	chr2	PB.2526	PB.2526;A5:chr2:50296309-50296643:50296309-50296678:-	PB.2526.1	PB.2526.1,PB.2526.2
A5	chr2	PB.2534	PB.2534;A5:chr2:53190100-53191023:53190100-53191149:-	PB.2534.1	PB.2534.1,PB.2534.2
A5	chr2	PB.2709	PB.2709;A5:chr2:154722586-154723267:154722586-154723478:-	PB.2709.2	PB.2709.2,PB.2709.1
A5	chr2	PB.2758	PB.2758;A5:chr2:170515857-170516550:170515846-170516550:+	PB.2758.6,PB.2758.11	PB.2758.6,PB.2758.11,PB.2758.3,PB.2758.2,PB.2758.5,PB.2758.8,PB.2758.9,PB.2758.12
A5	chr2	PB.2758	PB.2758;A5:chr2:170511555-170515739:170511469-170515739:+	PB.2758.4	PB.2758.4,PB.2758.1,PB.2758.3,PB.2758.2
A5	chr2	PB.2557	PB.2557;A5:chr2:70695875-70711040:70695797-70711040:+	PB.2557.1,PB.2557.2	PB.2557.1,PB.2557.2,PB.2557.3
A5	chr2	PB.2606	PB.2606;A5:chr2:104559249-104559724:104559206-104559724:+	PB.2606.3	PB.2606.3,PB.2606.1
A5	chr2	PB.2606	PB.2606;A5:chr2:104559410-104559724:104559206-104559724:+	PB.2606.2	PB.2606.2,PB.2606.1
A5	chr2	PB.2606	PB.2606;A5:chr2:104559484-104559724:104559249-104559724:+	PB.2606.4	PB.2606.4,PB.2606.3
A5	chr2	PB.2606	PB.2606;A5:chr2:104559484-104559724:104559410-104559724:+	PB.2606.4	PB.2606.4,PB.2606.2
A5	chr2	PB.2606	PB.2606;A5:chr2:104559410-104559724:104559249-104559724:+	PB.2606.2	PB.2606.2,PB.2606.3
A5	chr2	PB.2606	PB.2606;A5:chr2:104559484-104559724:104559206-104559724:+	PB.2606.4	PB.2606.4,PB.2606.1
A5	chr2	PB.2743	PB.2743;A5:chr2:164879661-164882775:164879489-164882775:+	PB.2743.2	PB.2743.2,PB.2743.1
A5	chr2	PB.2702	PB.2702;A5:chr2:152855015-152867184:152855002-152867184:+	PB.2702.3	PB.2702.3,PB.2702.1,PB.2702.2
A5	chr2	PB.2456	PB.2456;A5:chr2:18131148-18146777:18131133-18146777:+	PB.2456.2,PB.2456.3	PB.2456.2,PB.2456.3,PB.2456.1
A5	chr2	PB.2556	PB.2556;A5:chr2:69861739-69863224:69861712-69863224:+	PB.2556.7	PB.2556.7,PB.2556.1,PB.2556.2,PB.2556.3,PB.2556.4,PB.2556.6,PB.2556.5
A5	chr2	PB.2555	PB.2555;A5:chr2:69789956-69790286:69789904-69790286:+	PB.2555.1,PB.2555.3	PB.2555.1,PB.2555.3,PB.2555.2
A5	chr3	PB.2856	PB.2856;A5:chr3:41657396-41658878:41657396-41658917:-	PB.2856.2	PB.2856.2,PB.2856.1
A5	chr3	PB.2856	PB.2856;A5:chr3:41657396-41658908:41657396-41659067:-	PB.2856.3	PB.2856.3,PB.2856.4
A5	chr3	PB.2856	PB.2856;A5:chr3:41657396-41658917:41657396-41658931:-	PB.2856.1	PB.2856.1,PB.2856.5
A5	chr3	PB.2856	PB.2856;A5:chr3:41657396-41658878:41657396-41659067:-	PB.2856.2	PB.2856.2,PB.2856.4
A5	chr3	PB.2856	PB.2856;A5:chr3:41657396-41658931:41657396-41659067:-	PB.2856.5	PB.2856.5,PB.2856.4
A5	chr3	PB.2856	PB.2856;A5:chr3:41657396-41658908:41657396-41658931:-	PB.2856.3,PB.2856.6	PB.2856.3,PB.2856.6,PB.2856.5
A5	chr3	PB.2856	PB.2856;A5:chr3:41657396-41658908:41657396-41658917:-	PB.2856.3,PB.2856.6	PB.2856.3,PB.2856.6,PB.2856.1
A5	chr3	PB.2856	PB.2856;A5:chr3:41657396-41658878:41657396-41658908:-	PB.2856.2	PB.2856.2,PB.2856.3,PB.2856.6
A5	chr3	PB.2856	PB.2856;A5:chr3:41657396-41658878:41657396-41658931:-	PB.2856.2	PB.2856.2,PB.2856.5
A5	chr3	PB.3050	PB.3050;A5:chr3:152102700-152106831:152102700-152107035:-	PB.3050.1	PB.3050.1,PB.3050.6
A5	chr3	PB.2914	PB.2914;A5:chr3:88550785-88552343:88550785-88552355:-	PB.2914.2	PB.2914.2,PB.2914.1
A5	chr3	PB.2926	PB.2926;A5:chr3:90348696-90349355:90348695-90349355:+	PB.2926.1	PB.2926.1,PB.2926.2
A5	chr3	PB.2967	PB.2967;A5:chr3:103020891-103028789:103020669-103028789:+	PB.2967.2	PB.2967.2,PB.2967.1
A5	chr3	PB.3046	PB.3046;A5:chr3:148130455-148137720:148130339-148137720:+	PB.3046.1	PB.3046.1,PB.3046.2
A5	chr3	PB.2915	PB.2915;A5:chr3:88835551-88836990:88835289-88836990:+	PB.2915.3	PB.2915.3,PB.2915.1
A5	chr3	PB.2891	PB.2891;A5:chr3:69006224-69007189:69006213-69007189:+	PB.2891.5	PB.2891.5,PB.2891.1,PB.2891.2,PB.2891.3,PB.2891.4
A5	chr3	PB.2876	PB.2876;A5:chr3:58695741-58696054:58695686-58696054:+	PB.2876.2	PB.2876.2,PB.2876.1
A5	chr3	PB.2851	PB.2851;A5:chr3:38781923-38790615:38781922-38790615:+	PB.2851.1	PB.2851.1,PB.2851.2
A5	chr3	PB.2909	PB.2909;A5:chr3:87919828-87921817:87919651-87921817:+	PB.2909.2	PB.2909.2,PB.2909.1
A5	chr3	PB.2987	PB.2987;A5:chr3:108654345-108661355:108654051-108661355:+	PB.2987.2	PB.2987.2,PB.2987.1
A5	chr4	PB.3084	PB.3084;A5:chr4:13413208-13414292:13413208-13414400:-	PB.3084.5	PB.3084.5,PB.3084.1,PB.3084.2,PB.3084.3,PB.3084.4,PB.3084.6,PB.3084.7
A5	chr4	PB.3366	PB.3366;A5:chr4:149131672-149132276:149131672-149132278:-	PB.3366.4	PB.3366.4,PB.3366.5
A5	chr4	PB.3366	PB.3366;A5:chr4:149131672-149132259:149131672-149132278:-	PB.3366.1,PB.3366.3	PB.3366.1,PB.3366.3,PB.3366.5
A5	chr4	PB.3366	PB.3366;A5:chr4:149131672-149132259:149131672-149132276:-	PB.3366.1,PB.3366.3	PB.3366.1,PB.3366.3,PB.3366.4
A5	chr4	PB.3102	PB.3102;A5:chr4:32047534-32048105:32047534-32048109:-	PB.3102.1	PB.3102.1,PB.3102.2
A5	chr4	PB.3328	PB.3328;A5:chr4:136248159-136253746:136248117-136253746:+	PB.3328.3	PB.3328.3,PB.3328.1,PB.3328.2
A5	chr4	PB.3211	PB.3211;A5:chr4:108939251-108940626:108938786-108940626:+	PB.3211.6	PB.3211.6,PB.3211.3,PB.3211.4,PB.3211.5
A5	chr4	PB.3316	PB.3316;A5:chr4:134869090-134876315:134869055-134876315:+	PB.3316.2	PB.3316.2,PB.3316.1
A5	chr4	PB.3258	PB.3258;A5:chr4:124802643-124804660:124802573-124804660:+	PB.3258.3,PB.3258.2	PB.3258.3,PB.3258.2,PB.3258.1,PB.3258.4
A5	chr4	PB.3163	PB.3163;A5:chr4:63544999-63548585:63544789-63548585:+	PB.3163.1,PB.3163.2,PB.3163.4,PB.3163.5	PB.3163.1,PB.3163.2,PB.3163.4,PB.3163.5,PB.3163.3
A5	chr4	PB.3071	PB.3071;A5:chr4:8775291-8785342:8775166-8785342:+	PB.3071.3	PB.3071.3,PB.3071.1,PB.3071.2
A5	chr4	PB.3263	PB.3263;A5:chr4:126096809-126097829:126096707-126097829:+	PB.3263.2	PB.3263.2,PB.3263.1
A5	chr4	PB.3146	PB.3146;A5:chr4:57865428-57883024:57865352-57883024:+	PB.3146.6	PB.3146.6,PB.3146.5,PB.3146.8
A5	chr4	PB.3146	PB.3146;A5:chr4:57865428-57892869:57865352-57892869:+	PB.3146.7	PB.3146.7,PB.3146.9
A5	chr5	PB.3391	PB.3391;A5:chr5:8376674-8377368:8376674-8377379:-	PB.3391.1	PB.3391.1,PB.3391.2
A5	chr5	PB.3476	PB.3476;A5:chr5:45193144-45251737:45193144-45251748:-	PB.3476.2,PB.3476.4	PB.3476.2,PB.3476.4,PB.3476.1,PB.3476.3
A5	chr5	PB.3607	PB.3607;A5:chr5:113773096-113774263:113772944-113774263:+	PB.3607.2	PB.3607.2,PB.3607.1
A5	chr5	PB.3743	PB.3743;A5:chr5:147860836-147862553:147860691-147862553:+	PB.3743.3	PB.3743.3,PB.3743.1,PB.3743.2
A5	chr5	PB.3585	PB.3585;A5:chr5:107331362-107341300:107331307-107341300:+	PB.3585.3	PB.3585.3,PB.3585.4,PB.3585.2,PB.3585.1
A5	chr5	PB.3495	PB.3495;A5:chr5:65537546-65565989:65537458-65565989:+	PB.3495.4,PB.3495.3,PB.3495.5	PB.3495.4,PB.3495.3,PB.3495.5,PB.3495.6
A5	chr6	PB.3776	PB.3776;A5:chr6:10977906-10979459:10977906-10979525:-	PB.3776.1,PB.3776.3,PB.3776.5,PB.3776.8,PB.3776.9	PB.3776.1,PB.3776.3,PB.3776.5,PB.3776.8,PB.3776.9,PB.3776.7
A5	chr6	PB.3869	PB.3869;A5:chr6:54989557-54992570:54989557-54992695:-	PB.3869.3	PB.3869.3,PB.3869.1,PB.3869.2,PB.3869.6
A5	chr6	PB.3869	PB.3869;A5:chr6:54986968-54989412:54986968-54989500:-	PB.3869.3,PB.3869.2	PB.3869.3,PB.3869.2,PB.3869.1,PB.3869.5
A5	chr6	PB.3837	PB.3837;A5:chr6:43307673-43309489:43307673-43309490:-	PB.3837.3	PB.3837.3,PB.3837.2,PB.3837.4,PB.3837.5,PB.3837.6
A5	chr6	PB.3917	PB.3917;A5:chr6:86682976-86684225:86682976-86684229:-	PB.3917.4	PB.3917.4,PB.3917.9
A5	chr6	PB.3917	PB.3917;A5:chr6:86682976-86684225:86682976-86684447:-	PB.3917.4	PB.3917.4,PB.3917.1,PB.3917.5,PB.3917.6
A5	chr6	PB.3917	PB.3917;A5:chr6:86682976-86684229:86682976-86684447:-	PB.3917.9	PB.3917.9,PB.3917.1,PB.3917.5,PB.3917.6
A5	chr6	PB.4047	PB.4047;A5:chr6:146144269-146146555:146144269-146146647:-	PB.4047.3	PB.4047.3,PB.4047.4
A5	chr6	PB.3853	PB.3853;A5:chr6:50629846-50630893:50629846-50630910:-	PB.3853.2	PB.3853.2,PB.3853.1
A5	chr6	PB.3848	PB.3848;A5:chr6:49020521-49022317:49020521-49022370:-	PB.3848.2	PB.3848.2,PB.3848.1
A5	chr6	PB.3967	PB.3967;A5:chr6:105485096-105492337:105485096-105492356:-	PB.3967.1,PB.3967.4	PB.3967.1,PB.3967.4,PB.3967.3
A5	chr6	PB.3921	PB.3921;A5:chr6:87845557-87845656:87845557-87845677:-	PB.3921.4	PB.3921.4,PB.3921.3
A5	chr6	PB.3842	PB.3842;A5:chr6:47558294-47576536:47558294-47576563:-	PB.3842.6,PB.3842.9	PB.3842.6,PB.3842.9,PB.3842.5,PB.3842.8
A5	chr6	PB.3855	PB.3855;A5:chr6:51401839-51411732:51401839-51411832:-	PB.3855.1,PB.3855.5	PB.3855.1,PB.3855.5,PB.3855.4
A5	chr6	PB.3855	PB.3855;A5:chr6:51402033-51411732:51402033-51411832:-	PB.3855.3,PB.3855.7	PB.3855.3,PB.3855.7,PB.3855.2,PB.3855.9
A5	chr6	PB.3855	PB.3855;A5:chr6:51408122-51411732:51408122-51411832:-	PB.3855.8	PB.3855.8,PB.3855.6,PB.3855.10
A5	chr6	PB.3856	PB.3856;A5:chr6:51461433-51461920:51461433-51461983:-	PB.3856.3	PB.3856.3,PB.3856.4
A5	chr6	PB.3831	PB.3831;A5:chr6:39802544-39805434:39802544-39805487:-	PB.3831.3	PB.3831.3,PB.3831.2,PB.3831.5
A5	chr6	PB.3831	PB.3831;A5:chr6:39802544-39805371:39802544-39805434:-	PB.3831.1,PB.3831.4	PB.3831.1,PB.3831.4,PB.3831.3
A5	chr6	PB.3831	PB.3831;A5:chr6:39802544-39805371:39802544-39805487:-	PB.3831.1,PB.3831.4	PB.3831.1,PB.3831.4,PB.3831.2,PB.3831.5
A5	chr6	PB.3799	PB.3799;A5:chr6:29988740-29993008:29988635-29993008:+	PB.3799.1	PB.3799.1,PB.3799.2
A5	chr6	PB.3987	PB.3987;A5:chr6:115949745-115949890:115949741-115949890:+	PB.3987.4	PB.3987.4,PB.3987.5
A5	chr6	PB.3978	PB.3978;A5:chr6:113442797-113447258:113442629-113447258:+	PB.3978.2	PB.3978.2,PB.3978.1
A5	chr6	PB.3840	PB.3840;A5:chr6:47454029-47484744:47453627-47484744:+	PB.3840.3	PB.3840.3,PB.3840.1,PB.3840.5
A5	chr6	PB.3876	PB.3876;A5:chr6:66535599-66535958:66535377-66535958:+	PB.3876.1	PB.3876.1,PB.3876.2
A5	chr6	PB.4032	PB.4032;A5:chr6:140641394-140642172:140641384-140642172:+	PB.4032.2	PB.4032.2,PB.4032.3,PB.4032.1
A5	chr6	PB.3931	PB.3931;A5:chr6:89141087-89144562:89141085-89144562:+	PB.3931.3	PB.3931.3,PB.3931.2,PB.3931.4
A5	chr7	PB.4231	PB.4231;A5:chr7:80935136-80947402:80935136-80947406:-	PB.4231.5	PB.4231.5,PB.4231.4
A5	chr7	PB.4187	PB.4187;A5:chr7:46968708-46974718:46968708-46974854:-	PB.4187.7	PB.4187.7,PB.4187.2,PB.4187.9,PB.4187.10
A5	chr7	PB.4072	PB.4072;A5:chr7:4751975-4752061:4751975-4752108:-	PB.4072.3	PB.4072.3,PB.4072.1
A5	chr7	PB.4075	PB.4075;A5:chr7:5115578-5116638:5115578-5116870:-	PB.4075.3,PB.4075.7	PB.4075.3,PB.4075.7,PB.4075.1,PB.4075.5,PB.4075.6
A5	chr7	PB.4249	PB.4249;A5:chr7:93179658-93183873:93179658-93184004:-	PB.4249.2	PB.4249.2,PB.4249.1
A5	chr7	PB.4276	PB.4276;A5:chr7:107782626-107785990:107782362-107785990:+	PB.4276.1	PB.4276.1,PB.4276.4
A5	chr7	PB.4079	PB.4079;A5:chr7:6995834-6996268:6995712-6996268:+	PB.4079.4	PB.4079.4,PB.4079.2,PB.4079.3
A5	chr7	PB.4079	PB.4079;A5:chr7:6995712-6996268:6995548-6996268:+	PB.4079.2	PB.4079.2,PB.4079.1
A5	chr7	PB.4079	PB.4079;A5:chr7:6995834-6996268:6995548-6996268:+	PB.4079.4	PB.4079.4,PB.4079.1
A5	chr7	PB.4117	PB.4117;A5:chr7:24450796-24451085:24450716-24451085:+	PB.4117.1	PB.4117.1,PB.4117.2
A5	chr8	PB.4606	PB.4606;A5:chr8:117794671-117799044:117794671-117799077:-	PB.4606.4,PB.4606.7,PB.4606.8	PB.4606.4,PB.4606.7,PB.4606.8,PB.4606.2
A5	chr8	PB.4472	PB.4472;A5:chr8:69474441-69474634:69474441-69474700:-	PB.4472.2	PB.4472.2,PB.4472.1
A5	chr8	PB.4499	PB.4499;A5:chr8:79711974-79713153:79711844-79713153:+	PB.4499.5	PB.4499.5,PB.4499.3
A5	chr8	PB.4459	PB.4459;A5:chr8:57488193-57490340:57488147-57490340:+	PB.4459.1,PB.4459.2,PB.4459.4	PB.4459.1,PB.4459.2,PB.4459.4,PB.4459.3
A5	chr8	PB.4403	PB.4403;A5:chr8:22427181-22427748:22427109-22427748:+	PB.4403.2	PB.4403.2,PB.4403.1
A5	chr8	PB.4600	PB.4600;A5:chr8:114148053-114151654:114147993-114151654:+	PB.4600.2,PB.4600.3	PB.4600.2,PB.4600.3,PB.4600.1
A5	chr9	PB.4835	PB.4835;A5:chr9:86679952-86686958:86679952-86687189:-	PB.4835.6	PB.4835.6,PB.4835.4,PB.4835.5
A5	chr9	PB.4896	PB.4896;A5:chr9:109565453-109566766:109565453-109566806:-	PB.4896.12,PB.4896.13,PB.4896.16	PB.4896.12,PB.4896.13,PB.4896.16,PB.4896.15
A5	chr9	PB.4676	PB.4676;A5:chr9:22113943-22116937:22113943-22117110:-	PB.4676.3	PB.4676.3,PB.4676.2,PB.4676.5,PB.4676.6
A5	chr9	PB.4730	PB.4730;A5:chr9:51842702-51875703:51842702-51875731:-	PB.4730.2,PB.4730.5	PB.4730.2,PB.4730.5,PB.4730.3,PB.4730.4
A5	chr9	PB.4924	PB.4924;A5:chr9:120792204-120793883:120792093-120793883:+	PB.4924.2	PB.4924.2,PB.4924.3
A5	chr9	PB.4806	PB.4806;A5:chr9:75348547-75351011:75348355-75351011:+	PB.4806.4	PB.4806.4,PB.4806.1,PB.4806.3
A5	chr9	PB.4806	PB.4806;A5:chr9:75348355-75351011:75347832-75351011:+	PB.4806.1,PB.4806.3	PB.4806.1,PB.4806.3,PB.4806.2
A5	chr9	PB.4802	PB.4802;A5:chr9:75037723-75037907:75037719-75037907:+	PB.4802.3	PB.4802.3,PB.4802.1,PB.4802.2,PB.4802.4,PB.4802.5
A5	chr10	PB.427	PB.427;A5:chr10:42568469-42568657:42568469-42568740:-	PB.427.4	PB.427.4,PB.427.2
A5	chr10	PB.435	PB.435;A5:chr10:45991173-45996545:45991126-45996545:+	PB.435.1	PB.435.1,PB.435.2
A5	chr10	PB.548	PB.548;A5:chr10:108544807-108581270:108544779-108581270:+	PB.548.1,PB.548.2	PB.548.1,PB.548.2,PB.548.4
A5	chr10	PB.552	PB.552;A5:chr10:111072162-111072836:111072042-111072836:+	PB.552.1,PB.552.2	PB.552.1,PB.552.2,PB.552.3
A5	chr11	PB.904	PB.904;A5:chr11:113663543-113666669:113663543-113666719:-	PB.904.5	PB.904.5,PB.904.2,PB.904.9
A5	chr11	PB.904	PB.904;A5:chr11:113663543-113666669:113663543-113666682:-	PB.904.5	PB.904.5,PB.904.6
A5	chr11	PB.904	PB.904;A5:chr11:113663543-113666682:113663543-113666719:-	PB.904.6	PB.904.6,PB.904.2,PB.904.9
A5	chr11	PB.919	PB.919;A5:chr11:117408043-117408465:117408043-117408492:-	PB.919.2	PB.919.2,PB.919.1
A5	chr11	PB.931	PB.931;A5:chr11:120711756-120711844:120711756-120711890:-	PB.931.1,PB.931.2	PB.931.1,PB.931.2,PB.931.3
A5	chr11	PB.820	PB.820;A5:chr11:87984010-87987243:87984010-87987480:-	PB.820.1	PB.820.1,PB.820.2
A5	chr11	PB.809	PB.809;A5:chr11:84068580-84068690:84068580-84068775:-	PB.809.4	PB.809.4,PB.809.2
A5	chr11	PB.882	PB.882;A5:chr11:104559031-104561569:104559031-104561573:-	PB.882.2	PB.882.2,PB.882.1
A5	chr11	PB.882	PB.882;A5:chr11:104558620-104558795:104558620-104558855:-	PB.882.1	PB.882.1,PB.882.2
A5	chr11	PB.922	PB.922;A5:chr11:117853548-117855225:117853403-117855225:+	PB.922.7	PB.922.7,PB.922.6
A5	chr11	PB.883	PB.883;A5:chr11:104591283-104595364:104591145-104595364:+	PB.883.2	PB.883.2,PB.883.1
A5	chr11	PB.741	PB.741;A5:chr11:69072519-69072746:69072498-69072746:+	PB.741.1	PB.741.1,PB.741.2
A5	chr12	PB.1142	PB.1142;A5:chr12:113307933-113313742:113307933-113313811:-	PB.1142.3	PB.1142.3,PB.1142.1
A5	chr12	PB.1055	PB.1055;A5:chr12:75747968-75752686:75747968-75752754:-	PB.1055.2	PB.1055.2,PB.1055.1
A5	chr12	PB.1093	PB.1093;A5:chr12:88176439-88177074:88176439-88177502:-	PB.1093.2,PB.1093.3	PB.1093.2,PB.1093.3,PB.1093.1
A5	chr12	PB.1122	PB.1122;A5:chr12:105218292-105218659:105218292-105218708:-	PB.1122.5,PB.1122.7,PB.1122.8,PB.1122.9,PB.1122.10,PB.1122.11	PB.1122.5,PB.1122.7,PB.1122.8,PB.1122.9,PB.1122.10,PB.1122.11,PB.1122.1
A5	chr12	PB.947	PB.947;A5:chr12:5383736-5384000:5383736-5384043:-	PB.947.2	PB.947.2,PB.947.1
A5	chr12	PB.947	PB.947;A5:chr12:5383298-5383648:5383298-5383652:-	PB.947.1	PB.947.1,PB.947.2
A5	chr12	PB.1120	PB.1120;A5:chr12:105194554-105195016:105194521-105195016:+	PB.1120.3	PB.1120.3,PB.1120.1,PB.1120.2,PB.1120.4,PB.1120.5
A5	chr12	PB.1119	PB.1119;A5:chr12:105177929-105178920:105177835-105178920:+	PB.1119.4	PB.1119.4,PB.1119.3
A5	chr12	PB.1119	PB.1119;A5:chr12:105180103-105180549:105180056-105180549:+	PB.1119.2	PB.1119.2,PB.1119.1,PB.1119.3,PB.1119.4
A5	chr12	PB.958	PB.958;A5:chr12:14277819-14281207:14277804-14281207:+	PB.958.1	PB.958.1,PB.958.3,PB.958.7
A5	chr12	PB.1117	PB.1117;A5:chr12:105154164-105154630:105154103-105154630:+	PB.1117.3	PB.1117.3,PB.1117.1,PB.1117.2,PB.1117.4
A5	chr13	PB.1196	PB.1196;A5:chr13:32383688-32386637:32383688-32386724:-	PB.1196.3	PB.1196.3,PB.1196.2
A5	chr13	PB.1376	PB.1376;A5:chr13:116663151-116663447:116663151-116663514:-	PB.1376.2	PB.1376.2,PB.1376.1
A5	chr13	PB.1383	PB.1383;A5:chr13:119790287-119790779:119790287-119790820:-	PB.1383.3	PB.1383.3,PB.1383.2,PB.1383.1,PB.1383.4
A5	chr13	PB.1293	PB.1293;A5:chr13:65205716-65205815:65205716-65205939:-	PB.1293.1	PB.1293.1,PB.1293.2
A5	chr13	PB.1248	PB.1248;A5:chr13:51645507-51649585:51645471-51649585:+	PB.1248.5	PB.1248.5,PB.1248.1,PB.1248.3
A5	chr13	PB.1255	PB.1255;A5:chr13:54784101-54784354:54784033-54784354:+	PB.1255.2	PB.1255.2,PB.1255.1
A5	chr13	PB.1310	PB.1310;A5:chr13:76098833-76099371:76098829-76099371:+	PB.1310.2	PB.1310.2,PB.1310.1
A5	chr13	PB.1343	PB.1343;A5:chr13:100651786-100654191:100651717-100654191:+	PB.1343.3	PB.1343.3,PB.1343.2
A5	chr14	PB.1392	PB.1392;A5:chr14:13953538-13954539:13953538-13954566:-	PB.1392.1,PB.1392.2	PB.1392.1,PB.1392.2,PB.1392.3
A5	chr14	PB.1569	PB.1569;A5:chr14:104464544-104465685:104464544-104465710:-	PB.1569.1	PB.1569.1,PB.1569.2
A5	chr14	PB.1476	PB.1476;A5:chr14:52081307-52081789:52081307-52081828:-	PB.1476.4,PB.1476.11,PB.1476.12	PB.1476.4,PB.1476.11,PB.1476.12,PB.1476.1,PB.1476.5,PB.1476.6,PB.1476.7,PB.1476.13,PB.1476.10
A5	chr14	PB.1417	PB.1417;A5:chr14:26574231-26592233:26574182-26592233:+	PB.1417.2	PB.1417.2,PB.1417.1,PB.1417.3
A5	chr14	PB.1565	PB.1565;A5:chr14:102438764-102464458:102438762-102464458:+	PB.1565.5,PB.1565.6	PB.1565.5,PB.1565.6,PB.1565.4
A5	chr14	PB.1408	PB.1408;A5:chr14:24293587-24295997:24293307-24295997:+	PB.1408.13	PB.1408.13,PB.1408.1,PB.1408.8,PB.1408.7,PB.1408.6,PB.1408.4,PB.1408.11,PB.1408.9,PB.1408.12
A5	chr15	PB.1659	PB.1659;A5:chr15:67940538-67945269:67940538-67945292:-	PB.1659.3,PB.1659.2	PB.1659.3,PB.1659.2,PB.1659.4
A5	chr15	PB.1749	PB.1749;A5:chr15:100636255-100636559:100636255-100636749:-	PB.1749.3	PB.1749.3,PB.1749.5
A5	chr15	PB.1749	PB.1749;A5:chr15:100622709-100635316:100622709-100635363:-	PB.1749.4	PB.1749.4,PB.1749.1
A5	chr15	PB.1623	PB.1623;A5:chr15:36174213-36174987:36174081-36174987:+	PB.1623.3	PB.1623.3,PB.1623.1,PB.1623.2
A5	chr15	PB.1680	PB.1680;A5:chr15:79146183-79151336:79146138-79151336:+	PB.1680.1	PB.1680.1,PB.1680.2
A5	chr15	PB.1714	PB.1714;A5:chr15:90353937-90366222:90353777-90366222:+	PB.1714.4	PB.1714.4,PB.1714.1,PB.1714.3,PB.1714.2
A5	chr15	PB.1759	PB.1759;A5:chr15:103290757-103291329:103290756-103291329:+	PB.1759.2	PB.1759.2,PB.1759.1,PB.1759.3
A5	chr15	PB.1638	PB.1638;A5:chr15:44428242-44429560:44428170-44429560:+	PB.1638.5,PB.1638.7,PB.1638.8,PB.1638.9	PB.1638.5,PB.1638.7,PB.1638.8,PB.1638.9,PB.1638.1,PB.1638.2,PB.1638.3,PB.1638.4,PB.1638.6
A5	chr16	PB.1793	PB.1793;A5:chr16:20287952-20293298:20287952-20293354:-	PB.1793.5	PB.1793.5,PB.1793.1,PB.1793.2
A5	chr16	PB.1907	PB.1907;A5:chr16:95902245-95916580:95902245-95916617:-	PB.1907.2	PB.1907.2,PB.1907.3
A5	chr16	PB.1865	PB.1865;A5:chr16:58614714-58615713:58614714-58615734:-	PB.1865.1,PB.1865.3,PB.1865.6	PB.1865.1,PB.1865.3,PB.1865.6,PB.1865.2,PB.1865.4
A5	chr16	PB.1865	PB.1865;A5:chr16:58614714-58615734:58614714-58615742:-	PB.1865.2,PB.1865.4	PB.1865.2,PB.1865.4,PB.1865.5
A5	chr16	PB.1865	PB.1865;A5:chr16:58614714-58615713:58614714-58615742:-	PB.1865.1,PB.1865.3,PB.1865.6	PB.1865.1,PB.1865.3,PB.1865.6,PB.1865.5
A5	chr16	PB.1844	PB.1844;A5:chr16:38452488-38453081:38452460-38453081:+	PB.1844.1	PB.1844.1,PB.1844.2
A5	chr16	PB.1821	PB.1821;A5:chr16:32247525-32251823:32247267-32251823:+	PB.1821.2	PB.1821.2,PB.1821.1
A5	chr16	PB.1880	PB.1880;A5:chr16:70621257-70624422:70621206-70624422:+	PB.1880.2	PB.1880.2,PB.1880.1,PB.1880.3
A5	chr16	PB.1827	PB.1827;A5:chr16:33056617-33057136:33056555-33057136:+	PB.1827.2	PB.1827.2,PB.1827.1
A5	chr17	PB.1974	PB.1974;A5:chr17:25269479-25273321:25269479-25273482:-	PB.1974.1	PB.1974.1,PB.1974.2,PB.1974.7
A5	chr17	PB.1969	PB.1969;A5:chr17:24883875-24884012:24883875-24884125:-	PB.1969.2	PB.1969.2,PB.1969.1
A5	chr17	PB.2083	PB.2083;A5:chr17:64520016-64555404:64520016-64555412:-	PB.2083.6	PB.2083.6,PB.2083.4
A5	chr17	PB.2136	PB.2136;A5:chr17:88663565-88664464:88663565-88664465:-	PB.2136.2,PB.2136.6	PB.2136.2,PB.2136.6,PB.2136.8
A5	chr17	PB.2136	PB.2136;A5:chr17:88663565-88664548:88663565-88664599:-	PB.2136.5	PB.2136.5,PB.2136.1,PB.2136.4,PB.2136.7,PB.2136.9
A5	chr17	PB.2136	PB.2136;A5:chr17:88663565-88664464:88663565-88664548:-	PB.2136.2,PB.2136.6	PB.2136.2,PB.2136.6,PB.2136.5
A5	chr17	PB.2136	PB.2136;A5:chr17:88663565-88664465:88663565-88664599:-	PB.2136.8	PB.2136.8,PB.2136.1,PB.2136.4,PB.2136.7,PB.2136.9
A5	chr17	PB.2136	PB.2136;A5:chr17:88663565-88664465:88663565-88664548:-	PB.2136.8	PB.2136.8,PB.2136.5
A5	chr17	PB.2136	PB.2136;A5:chr17:88663565-88664464:88663565-88664599:-	PB.2136.2,PB.2136.6	PB.2136.2,PB.2136.6,PB.2136.1,PB.2136.4,PB.2136.7,PB.2136.9
A5	chr17	PB.2086	PB.2086;A5:chr17:65867830-65885186:65867830-65885386:-	PB.2086.4,PB.2086.6	PB.2086.4,PB.2086.6,PB.2086.8
A5	chr17	PB.1985	PB.1985;A5:chr17:27908243-27908781:27908243-27908992:-	PB.1985.2	PB.1985.2,PB.1985.1
A5	chr17	PB.2107	PB.2107;A5:chr17:74316116-74316220:74316116-74316345:-	PB.2107.2	PB.2107.2,PB.2107.1,PB.2107.3
A5	chr17	PB.2038	PB.2038;A5:chr17:37002777-37003286:37002621-37003286:+	PB.2038.2,PB.2038.3,PB.2038.4	PB.2038.2,PB.2038.3,PB.2038.4,PB.2038.1
A5	chr17	PB.2058	PB.2058;A5:chr17:48410372-48410828:48410237-48410828:+	PB.2058.3	PB.2058.3,PB.2058.1
A5	chr17	PB.2058	PB.2058;A5:chr17:48410237-48410828:48410094-48410828:+	PB.2058.1	PB.2058.1,PB.2058.2
A5	chr17	PB.2102	PB.2102;A5:chr17:72849022-72849235:72848916-72849235:+	PB.2102.2	PB.2102.2,PB.2102.4
A5	chr18	PB.2244	PB.2244;A5:chr18:64515405-64516416:64515405-64516487:-	PB.2244.3	PB.2244.3,PB.2244.2
A5	chr18	PB.2215	PB.2215;A5:chr18:43345174-43345428:43345174-43345486:-	PB.2215.1	PB.2215.1,PB.2215.2
A5	chr18	PB.2267	PB.2267;A5:chr18:75006114-75008651:75006014-75008651:+	PB.2267.2	PB.2267.2,PB.2267.1
A5	chr18	PB.2274	PB.2274;A5:chr18:83048173-83052830:83048124-83052830:+	PB.2274.1,PB.2274.5	PB.2274.1,PB.2274.5,PB.2274.3,PB.2274.4
A5	chr19	PB.2327	PB.2327;A5:chr19:12718516-12721097:12718516-12721115:-	PB.2327.2	PB.2327.2,PB.2327.1
A5	chr19	PB.2283	PB.2283;A5:chr19:3911746-3912467:3911746-3912710:-	PB.2283.1	PB.2283.1,PB.2283.2
A5	chr19	PB.2396	PB.2396;A5:chr19:47731928-47732630:47731821-47732630:+	PB.2396.7	PB.2396.7,PB.2396.1,PB.2396.2,PB.2396.4,PB.2396.3,PB.2396.5,PB.2396.6
A5	chr19	PB.2404	PB.2404;A5:chr19:53945013-53987454:53944895-53987454:+	PB.2404.3	PB.2404.3,PB.2404.2
A5	chr19	PB.2284	PB.2284;A5:chr19:4097917-4098005:4097907-4098005:+	PB.2284.1,PB.2284.2	PB.2284.1,PB.2284.2,PB.2284.3
A5	chr19	PB.2284	PB.2284;A5:chr19:4097733-4097817:4097507-4097817:+	PB.2284.3,PB.2284.2	PB.2284.3,PB.2284.2,PB.2284.1
A5	chr19	PB.2313	PB.2313;A5:chr19:8848161-8848464:8848151-8848464:+	PB.2313.1	PB.2313.1,PB.2313.2
A5	chrX	PB.4986	PB.4986;A5:chrX:36618733-36633205:36618733-36633330:-	PB.4986.3,PB.4986.5	PB.4986.3,PB.4986.5,PB.4986.1,PB.4986.6
A5	chrX	PB.5018	PB.5018;A5:chrX:73242660-73242952:73242660-73242976:-	PB.5018.2	PB.5018.2,PB.5018.1
A5	chrX	PB.5018	PB.5018;A5:chrX:73242195-73242578:73242195-73242614:-	PB.5018.1	PB.5018.1,PB.5018.2
A5	chrX	PB.5093	PB.5093;A5:chrX:164075669-164076115:164075669-164076187:-	PB.5093.2	PB.5093.2,PB.5093.1
A5	chrX	PB.4961	PB.4961;A5:chrX:8142955-8143247:8142955-8143251:-	PB.4961.2	PB.4961.2,PB.4961.1
A5	chrX	PB.5076	PB.5076;A5:chrX:150223372-150225635:150223372-150225955:-	PB.5076.3	PB.5076.3,PB.5076.1
A5	chrX	PB.5016	PB.5016;A5:chrX:73214481-73214774:73214457-73214774:+	PB.5016.2	PB.5016.2,PB.5016.1
A3	chr1	PB.26	PB.26;A3:chr1:16645909-16647955:16645829-16647955:-	PB.26.2	PB.26.2,PB.26.1,PB.26.3
A3	chr1	PB.342	PB.342;A3:chr1:184822628-184827108:184822550-184827108:-	PB.342.4	PB.342.4,PB.342.1
A3	chr1	PB.127	PB.127;A3:chr1:64121140-64122202:64121139-64122202:-	PB.127.5	PB.127.5,PB.127.1
A3	chr1	PB.301	PB.301;A3:chr1:170881041-170885067:170881028-170885067:-	PB.301.3	PB.301.3,PB.301.1
A3	chr1	PB.348	PB.348;A3:chr1:186630787-186632458:186630672-186632458:-	PB.348.3,PB.348.7	PB.348.3,PB.348.7,PB.348.5,PB.348.8
A3	chr1	PB.233	PB.233;A3:chr1:134969310-134971250:134969310-134971272:+	PB.233.1,PB.233.2,PB.233.5,PB.233.6	PB.233.1,PB.233.2,PB.233.5,PB.233.6,PB.233.3
A3	chr1	PB.233	PB.233;A3:chr1:134971999-134972097:134971999-134972106:+	PB.233.5	PB.233.5,PB.233.1,PB.233.3,PB.233.6
A3	chr1	PB.117	PB.117;A3:chr1:59378977-59385751:59378977-59385859:+	PB.117.1	PB.117.1,PB.117.2,PB.117.3
A3	chr1	PB.306	PB.306;A3:chr1:171356828-171357788:171356828-171357850:+	PB.306.2	PB.306.2,PB.306.1,PB.306.3
A3	chr2	PB.2625	PB.2625;A3:chr2:115867379-115868745:115867358-115868745:-	PB.2625.4,PB.2625.6,PB.2625.10,PB.2625.11,PB.2625.17,PB.2625.20,PB.2625.23	PB.2625.4,PB.2625.6,PB.2625.10,PB.2625.11,PB.2625.17,PB.2625.20,PB.2625.23,PB.2625.5,PB.2625.7,PB.2625.8,PB.2625.9,PB.2625.12,PB.2625.13,PB.2625.14,PB.2625.18,PB.2625.21,PB.2625.22
A3	chr2	PB.2481	PB.2481;A3:chr2:26915769-26915955:26915729-26915955:-	PB.2481.2	PB.2481.2,PB.2481.1
A3	chr2	PB.2594	PB.2594;A3:chr2:93856850-93856945:93856817-93856945:-	PB.2594.3,PB.2594.7,PB.2594.6	PB.2594.3,PB.2594.7,PB.2594.6,PB.2594.8
A3	chr2	PB.2526	PB.2526;A3:chr2:50292953-50296252:50292898-50296252:-	PB.2526.1	PB.2526.1,PB.2526.2
A3	chr2	PB.2659	PB.2659;A3:chr2:125842732-125844810:125842711-125844810:-	PB.2659.1,PB.2659.3	PB.2659.1,PB.2659.3,PB.2659.2,PB.2659.4
A3	chr2	PB.2629	PB.2629;A3:chr2:118823786-118828958:118823786-118828959:+	PB.2629.1	PB.2629.1,PB.2629.3
A3	chr2	PB.2685	PB.2685;A3:chr2:145912528-145915534:145912528-145915539:+	PB.2685.1,PB.2685.2	PB.2685.1,PB.2685.2,PB.2685.3,PB.2685.4
A3	chr2	PB.2644	PB.2644;A3:chr2:121450083-121450698:121450083-121450721:+	PB.2644.2	PB.2644.2,PB.2644.1,PB.2644.3
A3	chr2	PB.2456	PB.2456;A3:chr2:18131133-18146774:18131133-18146777:+	PB.2456.4	PB.2456.4,PB.2456.1
A3	chr3	PB.2861	PB.2861;A3:chr3:51265042-51266753:51265006-51266753:-	PB.2861.2	PB.2861.2,PB.2861.1
A3	chr3	PB.3032	PB.3032;A3:chr3:137865633-137866011:137865633-137866080:+	PB.3032.1	PB.3032.1,PB.3032.2
A3	chr3	PB.3036	PB.3036;A3:chr3:139123937-139126588:139123937-139126593:+	PB.3036.2	PB.3036.2,PB.3036.1
A3	chr4	PB.3317	PB.3317;A3:chr4:134913261-134914889:134913195-134914889:-	PB.3317.1	PB.3317.1,PB.3317.2,PB.3317.4
A3	chr4	PB.3366	PB.3366;A3:chr4:149132432-149137476:149132382-149137476:-	PB.3366.1,PB.3366.4	PB.3366.1,PB.3366.4,PB.3366.3,PB.3366.5
A3	chr4	PB.3102	PB.3102;A3:chr4:32048243-32052219:32048209-32052219:-	PB.3102.2	PB.3102.2,PB.3102.1
A3	chr4	PB.3074	PB.3074;A3:chr4:11122915-11125998:11122915-11126363:+	PB.3074.3	PB.3074.3,PB.3074.1
A3	chr4	PB.3333	PB.3333;A3:chr4:138293970-138296192:138293970-138296195:+	PB.3333.3	PB.3333.3,PB.3333.2,PB.3333.5,PB.3333.4
A3	chr4	PB.3254	PB.3254;A3:chr4:123909682-123909837:123909682-123909838:+	PB.3254.1,PB.3254.2	PB.3254.1,PB.3254.2,PB.3254.3
A3	chr4	PB.3273	PB.3273;A3:chr4:127127999-127128853:127127999-127128854:+	PB.3273.1	PB.3273.1,PB.3273.2
A3	chr5	PB.3640	PB.3640;A3:chr5:120786938-120787946:120786715-120787946:-	PB.3640.2,PB.3640.5,PB.3640.6	PB.3640.2,PB.3640.5,PB.3640.6,PB.3640.1
A3	chr5	PB.3472	PB.3472;A3:chr5:38220635-38224626:38220635-38224627:+	PB.3472.3	PB.3472.3,PB.3472.1
A3	chr5	PB.3513	PB.3513;A3:chr5:73304684-73306577:73304684-73306578:+	PB.3513.2	PB.3513.2,PB.3513.1
A3	chr5	PB.3499	PB.3499;A3:chr5:65911104-65911175:65911104-65911198:+	PB.3499.2	PB.3499.2,PB.3499.1
A3	chr5	PB.3683	PB.3683;A3:chr5:128342218-128342506:128342218-128342526:+	PB.3683.1	PB.3683.1,PB.3683.2
A3	chr5	PB.3418	PB.3418;A3:chr5:21818436-21821816:21818436-21821876:+	PB.3418.2	PB.3418.2,PB.3418.1
A3	chr5	PB.3480	PB.3480;A3:chr5:48374247-48374373:48374247-48374384:+	PB.3480.2	PB.3480.2,PB.3480.1
A3	chr5_JH584299_random	PB.3761	PB.3761;A3:chr5_JH584299_random:284929-288007:284929-288009:+	PB.3761.2,PB.3761.9	PB.3761.2,PB.3761.9,PB.3761.1,PB.3761.3,PB.3761.4,PB.3761.5,PB.3761.6
A3	chr5_JH584299_random	PB.3761	PB.3761;A3:chr5_JH584299_random:284929-288007:284929-288008:+	PB.3761.2,PB.3761.9	PB.3761.2,PB.3761.9,PB.3761.7,PB.3761.8
A3	chr5_JH584299_random	PB.3761	PB.3761;A3:chr5_JH584299_random:284929-288008:284929-288009:+	PB.3761.7,PB.3761.8	PB.3761.7,PB.3761.8,PB.3761.1,PB.3761.3,PB.3761.4,PB.3761.5,PB.3761.6
A3	chr6	PB.3973	PB.3973;A3:chr6:108612432-108613132:108612412-108613132:-	PB.3973.2,PB.3973.3	PB.3973.2,PB.3973.3,PB.3973.1
A3	chr6	PB.3921	PB.3921;A3:chr6:87845323-87845465:87845320-87845465:-	PB.3921.4	PB.3921.4,PB.3921.3
A3	chr6	PB.3855	PB.3855;A3:chr6:51402033-51411832:51401839-51411832:-	PB.3855.2,PB.3855.9	PB.3855.2,PB.3855.9,PB.3855.4
A3	chr6	PB.3855	PB.3855;A3:chr6:51402033-51411732:51401839-51411732:-	PB.3855.3,PB.3855.7	PB.3855.3,PB.3855.7,PB.3855.1,PB.3855.5
A3	chr6	PB.3855	PB.3855;A3:chr6:51401842-51411832:51401839-51411832:-	PB.3855.11	PB.3855.11,PB.3855.4
A3	chr6	PB.3855	PB.3855;A3:chr6:51402033-51411832:51401842-51411832:-	PB.3855.2,PB.3855.9	PB.3855.2,PB.3855.9,PB.3855.11
A3	chr6	PB.4006	PB.4006;A3:chr6:125094609-125096154:125094609-125096191:+	PB.4006.2,PB.4006.3	PB.4006.2,PB.4006.3,PB.4006.1
A3	chr6	PB.4006	PB.4006;A3:chr6:125100589-125100778:125100589-125100799:+	PB.4006.4	PB.4006.4,PB.4006.3
A3	chr6	PB.3987	PB.3987;A3:chr6:115949741-115949889:115949741-115949890:+	PB.3987.3	PB.3987.3,PB.3987.5
A3	chr6	PB.4005	PB.4005;A3:chr6:124830273-124830364:124830273-124830503:+	PB.4005.2	PB.4005.2,PB.4005.1
A3	chr6	PB.3931	PB.3931;A3:chr6:89141085-89144562:89141085-89144613:+	PB.3931.2,PB.3931.4	PB.3931.2,PB.3931.4,PB.3931.1
A3	chr7	PB.4263	PB.4263;A3:chr7:100565427-100571252:100565279-100571252:-	PB.4263.1,PB.4263.2	PB.4263.1,PB.4263.2,PB.4263.5,PB.4263.4,PB.4263.6,PB.4263.7
A3	chr7	PB.4167	PB.4167;A3:chr7:37123656-37128526:37123583-37128526:-	PB.4167.2,PB.4167.1	PB.4167.2,PB.4167.1,PB.4167.3
A3	chr7	PB.4122	PB.4122;A3:chr7:26378172-26380417:26378105-26380417:-	PB.4122.2,PB.4122.4,PB.4122.5	PB.4122.2,PB.4122.4,PB.4122.5,PB.4122.3
A3	chr7	PB.4204	PB.4204;A3:chr7:65693569-65695143:65693569-65695170:+	PB.4204.2	PB.4204.2,PB.4204.3
A3	chr7	PB.4103	PB.4103;A3:chr7:20008093-20019110:20008093-20019136:+	PB.4103.2,PB.4103.3	PB.4103.2,PB.4103.3,PB.4103.1,PB.4103.4
A3	chr7	PB.4327	PB.4327;A3:chr7:126864661-126864733:126864661-126864734:+	PB.4327.5	PB.4327.5,PB.4327.1,PB.4327.4
A3	chr8	PB.4614	PB.4614;A3:chr8:120628536-120634268:120628517-120634268:-	PB.4614.1	PB.4614.1,PB.4614.2
A3	chr8	PB.4398	PB.4398;A3:chr8:20582648-20583624:20582493-20583624:-	PB.4398.2	PB.4398.2,PB.4398.1
A3	chr8	PB.4624	PB.4624;A3:chr8:122622125-122622434:122622124-122622434:-	PB.4624.4	PB.4624.4,PB.4624.2
A3	chr8	PB.4468	PB.4468;A3:chr8:66482599-66484058:66482543-66484058:-	PB.4468.1	PB.4468.1,PB.4468.2
A3	chr8	PB.4601	PB.4601;A3:chr8:114341569-114344276:114341530-114344276:-	PB.4601.2	PB.4601.2,PB.4601.1
A3	chr8	PB.4499	PB.4499;A3:chr8:79711844-79713105:79711844-79713153:+	PB.4499.1,PB.4499.2	PB.4499.1,PB.4499.2,PB.4499.3
A3	chr8	PB.4487	PB.4487;A3:chr8:71469325-71472021:71469325-71472037:+	PB.4487.1	PB.4487.1,PB.4487.2
A3	chr8	PB.4459	PB.4459;A3:chr8:57506801-57509996:57506801-57510088:+	PB.4459.1,PB.4459.6	PB.4459.1,PB.4459.6,PB.4459.2,PB.4459.3,PB.4459.4,PB.4459.5
A3	chr8	PB.4459	PB.4459;A3:chr8:57490467-57506528:57490467-57506642:+	PB.4459.1,PB.4459.2,PB.4459.3,PB.4459.5,PB.4459.6	PB.4459.1,PB.4459.2,PB.4459.3,PB.4459.5,PB.4459.6,PB.4459.4
A3	chr8	PB.4520	PB.4520;A3:chr8:84969762-84970152:84969762-84970240:+	PB.4520.4	PB.4520.4,PB.4520.1,PB.4520.5,PB.4520.3,PB.4520.2
A3	chr9	PB.4835	PB.4835;A3:chr9:86679954-86687189:86679952-86687189:-	PB.4835.2	PB.4835.2,PB.4835.4,PB.4835.5
A3	chr9	PB.4885	PB.4885;A3:chr9:107615098-107615612:107614715-107615612:-	PB.4885.2	PB.4885.2,PB.4885.1
A3	chr9	PB.4671	PB.4671;A3:chr9:20940554-20941373:20940551-20941373:-	PB.4671.2	PB.4671.2,PB.4671.1
A3	chr9	PB.4896	PB.4896;A3:chr9:109484509-109485872:109484507-109485872:-	PB.4896.7	PB.4896.7,PB.4896.8
A3	chr9	PB.4656	PB.4656;A3:chr9:14900624-14900733:14900240-14900733:-	PB.4656.1,PB.4656.5	PB.4656.1,PB.4656.5,PB.4656.4
A3	chr9	PB.4724	PB.4724;A3:chr9:50559298-50561226:50559285-50561226:-	PB.4724.1,PB.4724.2	PB.4724.1,PB.4724.2,PB.4724.3
A3	chr9	PB.4759	PB.4759;A3:chr9:59960707-59961624:59960660-59961624:-	PB.4759.2	PB.4759.2,PB.4759.1,PB.4759.3,PB.4759.4
A3	chr9	PB.4741	PB.4741;A3:chr9:55030865-55033148:55030865-55033195:+	PB.4741.3	PB.4741.3,PB.4741.1,PB.4741.2
A3	chr9	PB.4772	PB.4772;A3:chr9:64281647-64288108:64281647-64288114:+	PB.4772.1	PB.4772.1,PB.4772.2
A3	chr9	PB.4726	PB.4726;A3:chr9:50604039-50604932:50604039-50604933:+	PB.4726.1	PB.4726.1,PB.4726.2
A3	chr9	PB.4646	PB.4646;A3:chr9:7203555-7205297:7203555-7205298:+	PB.4646.2	PB.4646.2,PB.4646.1
A3	chr10	PB.435	PB.435;A3:chr10:46001336-46003754:46001336-46004018:+	PB.435.2	PB.435.2,PB.435.1
A3	chr10	PB.435	PB.435;A3:chr10:45991126-45996502:45991126-45996545:+	PB.435.3	PB.435.3,PB.435.2
A3	chr10	PB.468	PB.468;A3:chr10:70604672-70631145:70604672-70631236:+	PB.468.1	PB.468.1,PB.468.2
A3	chr10	PB.478	PB.478;A3:chr10:75893517-75893619:75893517-75893622:+	PB.478.1	PB.478.1,PB.478.2
A3	chr11	PB.915	PB.915;A3:chr11:116024020-116024379:116024019-116024379:-	PB.915.9	PB.915.9,PB.915.4,PB.915.5,PB.915.11,PB.915.13
A3	chr11	PB.642	PB.642;A3:chr11:20283606-20287801:20283513-20287801:-	PB.642.2	PB.642.2,PB.642.3
A3	chr11	PB.700	PB.700;A3:chr11:55052996-55054972:55052957-55054972:-	PB.700.6,PB.700.7,PB.700.8,PB.700.9	PB.700.6,PB.700.7,PB.700.8,PB.700.9,PB.700.3
A3	chr11	PB.680	PB.680;A3:chr11:51686092-51688548:51685996-51688548:-	PB.680.1,PB.680.3	PB.680.1,PB.680.3,PB.680.2
A3	chr11	PB.735	PB.735;A3:chr11:64073672-64079336:64073670-64079336:-	PB.735.7	PB.735.7,PB.735.3,PB.735.8
A3	chr11	PB.664	PB.664;A3:chr11:40685341-40687601:40685313-40687601:-	PB.664.1,PB.664.4,PB.664.6,PB.664.8,PB.664.11,PB.664.10,PB.664.9	PB.664.1,PB.664.4,PB.664.6,PB.664.8,PB.664.11,PB.664.10,PB.664.9,PB.664.12
A3	chr11	PB.804	PB.804;A3:chr11:82633485-82633576:82633485-82633610:+	PB.804.2	PB.804.2,PB.804.1
A3	chr11	PB.864	PB.864;A3:chr11:101256953-101258770:101256953-101258910:+	PB.864.2	PB.864.2,PB.864.1
A3	chr12	PB.1113	PB.1113;A3:chr12:104724125-104727303:104724070-104727303:-	PB.1113.3	PB.1113.3,PB.1113.1,PB.1113.5
A3	chr12	PB.958	PB.958;A3:chr12:14277819-14281186:14277819-14281207:+	PB.958.2	PB.958.2,PB.958.1
A3	chr12	PB.1150	PB.1150;A3:chr12:117595307-117609833:117595307-117609893:+	PB.1150.4	PB.1150.4,PB.1150.1
A3	chr12	PB.1150	PB.1150;A3:chr12:117595307-117609853:117595307-117609893:+	PB.1150.5	PB.1150.5,PB.1150.1
A3	chr12	PB.1150	PB.1150;A3:chr12:117595307-117609833:117595307-117609853:+	PB.1150.4	PB.1150.4,PB.1150.5
A3	chr12	PB.1117	PB.1117;A3:chr12:105147233-105152999:105147233-105153032:+	PB.1117.1,PB.1117.2,PB.1117.3	PB.1117.1,PB.1117.2,PB.1117.3,PB.1117.4
A3	chr13	PB.1279	PB.1279;A3:chr13:58392476-58393196:58392416-58393196:-	PB.1279.2	PB.1279.2,PB.1279.1
A3	chr13	PB.1204	PB.1204;A3:chr13:38058741-38059780:38058741-38059940:+	PB.1204.8	PB.1204.8,PB.1204.1
A3	chr13	PB.1281	PB.1281;A3:chr13:59622932-59624503:59622932-59624505:+	PB.1281.2	PB.1281.2,PB.1281.4
A3	chr14	PB.1439	PB.1439;A3:chr14:31493967-31494902:31493964-31494902:-	PB.1439.2	PB.1439.2,PB.1439.1
A3	chr14	PB.1514	PB.1514;A3:chr14:65831794-65832664:65831566-65832664:-	PB.1514.1,PB.1514.5	PB.1514.1,PB.1514.5,PB.1514.3
A3	chr14	PB.1531	PB.1531;A3:chr14:75198118-75199248:75198085-75199248:-	PB.1531.2	PB.1531.2,PB.1531.1
A3	chr14	PB.1476	PB.1476;A3:chr14:52075436-52075613:52075415-52075613:-	PB.1476.1,PB.1476.4,PB.1476.5,PB.1476.7	PB.1476.1,PB.1476.4,PB.1476.5,PB.1476.7,PB.1476.6
A3	chr14	PB.1565	PB.1565;A3:chr14:102438269-102438731:102438269-102438734:+	PB.1565.3,PB.1565.5,PB.1565.6	PB.1565.3,PB.1565.5,PB.1565.6,PB.1565.4
A3	chr14	PB.1408	PB.1408;A3:chr14:24293307-24295997:24293307-24296063:+	PB.1408.1,PB.1408.8,PB.1408.7,PB.1408.6,PB.1408.4,PB.1408.11,PB.1408.9,PB.1408.12	PB.1408.1,PB.1408.8,PB.1408.7,PB.1408.6,PB.1408.4,PB.1408.11,PB.1408.9,PB.1408.12,PB.1408.5,PB.1408.10
A3	chr14	PB.1408	PB.1408;A3:chr14:24298097-24306814:24298097-24306826:+	PB.1408.3,PB.1408.7,PB.1408.6,PB.1408.4,PB.1408.5,PB.1408.13,PB.1408.16	PB.1408.3,PB.1408.7,PB.1408.6,PB.1408.4,PB.1408.5,PB.1408.13,PB.1408.16,PB.1408.1
A3	chr15	PB.1607	PB.1607;A3:chr15:16858088-16858447:16858068-16858447:-	PB.1607.4	PB.1607.4,PB.1607.1,PB.1607.3
A3	chr15	PB.1659	PB.1659;A3:chr15:67940351-67940427:67940321-67940427:-	PB.1659.2	PB.1659.2,PB.1659.1,PB.1659.3,PB.1659.4
A3	chr15	PB.1638	PB.1638;A3:chr15:44432508-44433854:44432508-44433899:+	PB.1638.3,PB.1638.6,PB.1638.8	PB.1638.3,PB.1638.6,PB.1638.8,PB.1638.1,PB.1638.4,PB.1638.7,PB.1638.9
A3	chr16	PB.1905	PB.1905;A3:chr16:93585445-93586237:93585302-93586237:-	PB.1905.3	PB.1905.3,PB.1905.1,PB.1905.2,PB.1905.5
A3	chr16	PB.1885	PB.1885;A3:chr16:78253771-78255360:78253718-78255360:-	PB.1885.3	PB.1885.3,PB.1885.4
A3	chr16	PB.1913	PB.1913;A3:chr16:96124874-96127153:96124845-96127153:-	PB.1913.3	PB.1913.3,PB.1913.1,PB.1913.6,PB.1913.7,PB.1913.8
A3	chr16	PB.1836	PB.1836;A3:chr16:36885188-36886131:36885188-36886134:+	PB.1836.1	PB.1836.1,PB.1836.4,PB.1836.3
A3	chr17	PB.2038	PB.2038;A3:chr17:37004903-37006051:37004903-37006056:+	PB.2038.4	PB.2038.4,PB.2038.1
A3	chr17	PB.2038	PB.2038;A3:chr17:37004903-37006050:37004903-37006051:+	PB.2038.2,PB.2038.3	PB.2038.2,PB.2038.3,PB.2038.4
A3	chr17	PB.2038	PB.2038;A3:chr17:37004903-37006050:37004903-37006056:+	PB.2038.2,PB.2038.3	PB.2038.2,PB.2038.3,PB.2038.1
A3	chr17	PB.2122	PB.2122;A3:chr17:83784335-83788918:83784335-83788921:+	PB.2122.1,PB.2122.2	PB.2122.1,PB.2122.2,PB.2122.3
A3	chr18	PB.2244	PB.2244;A3:chr18:64515408-64516416:64515405-64516416:-	PB.2244.1	PB.2244.1,PB.2244.3
A3	chr18	PB.2153	PB.2153;A3:chr18:14069461-14069917:14069461-14070028:+	PB.2153.1	PB.2153.1,PB.2153.2
A3	chr18	PB.2180	PB.2180;A3:chr18:34412814-34414415:34412814-34414463:+	PB.2180.1,PB.2180.2	PB.2180.1,PB.2180.2,PB.2180.4,PB.2180.6,PB.2180.7,PB.2180.9,PB.2180.11,PB.2180.8,PB.2180.10,PB.2180.12
A3	chr18	PB.2180	PB.2180;A3:chr18:34417049-34417466:34417049-34417494:+	PB.2180.10	PB.2180.10,PB.2180.3,PB.2180.2,PB.2180.5,PB.2180.4,PB.2180.8,PB.2180.13,PB.2180.18
A3	chr19	PB.2333	PB.2333;A3:chr19:18590509-18592583:18590508-18592583:-	PB.2333.1	PB.2333.1,PB.2333.2
A3	chr19	PB.2385	PB.2385;A3:chr19:46079258-46079908:46079258-46079911:+	PB.2385.2	PB.2385.2,PB.2385.1
A3	chrX	PB.5015	PB.5015;A3:chrX:73095082-73096981:73094978-73096981:-	PB.5015.1,PB.5015.3	PB.5015.1,PB.5015.3,PB.5015.4
A3	chrX	PB.5016	PB.5016;A3:chrX:73214856-73215228:73214856-73215241:+	PB.5016.1	PB.5016.1,PB.5016.2
RI	chr1	PB.140	PB.140;RI:chr1:72266992:72267170-72267407:72267517:-	PB.140.8	PB.140.8,PB.140.9
RI	chr2	PB.2485	PB.2485;RI:chr2:28207942:28207967-28208078:28208227:+	PB.2485.1	PB.2485.1,PB.2485.2
RI	chr4	PB.3333	PB.3333;RI:chr4:138301249:138301484-138301641:138301964:+	PB.3333.3	PB.3333.3,PB.3333.4
RI	chr5	PB.3635	PB.3635;RI:chr5:118056377:118056438-118056537:118056644:+	PB.3635.2	PB.3635.2,PB.3635.3,PB.3635.4,PB.3635.5
RI	chr7	PB.4276	PB.4276;RI:chr7:107782295:107782362-107782481:107782626:+	PB.4276.1	PB.4276.1,PB.4276.2,PB.4276.3
RI	chr7	PB.4079	PB.4079;RI:chr7:6995465:6995523-6995616:6995712:+	PB.4079.2	PB.4079.2,PB.4079.3
RI	chr9	PB.4819	PB.4819;RI:chr9:78378354:78378529-78378706:78378802:-	PB.4819.1	PB.4819.1,PB.4819.2
RI	chr11	PB.932	PB.932;RI:chr11:121037680:121037816-121038036:121038350:-	PB.932.3	PB.932.3,PB.932.1,PB.932.4
RI	chr11	PB.656	PB.656;RI:chr11:31343812:31344622-31345041:31345425:-	PB.656.2	PB.656.2,PB.656.1
RI	chr11	PB.824	PB.824;RI:chr11:88966715:88966776-88966906:88966943:-	PB.824.5	PB.824.5,PB.824.2
RI	chr12	PB.1117	PB.1117;RI:chr12:105154630:105154837-105155089:105155223:+	PB.1117.1	PB.1117.1,PB.1117.4
RI	chr19	PB.2396	PB.2396;RI:chr19:47732630:47732704-47732754:47732988:+	PB.2396.2,PB.2396.4,PB.2396.3,PB.2396.5,PB.2396.6,PB.2396.7,PB.2396.9	PB.2396.2,PB.2396.4,PB.2396.3,PB.2396.5,PB.2396.6,PB.2396.7,PB.2396.9,PB.2396.1
MX	chr6	PB.3776	PB.3776;MX:chr6:10972248-10973497:10973633-10979459:10972248-10977860:10977906-10979459:-	PB.3776.2	PB.3776.2,PB.3776.3
MX	chr6	PB.3885	PB.3885;MX:chr6:71851880-71852763:71852867-71856912:71851880-71853173:71853268-71856912:+	PB.3885.4	PB.3885.4,PB.3885.1
MX	chr12	PB.983	PB.983;MX:chr12:30897806-30904718:30904831-30905069:30897806-30904870:30904983-30905069:-	PB.983.1	PB.983.1,PB.983.2
MX	chr12	PB.1122	PB.1122;MX:chr12:105217701-105218223:105218292-105222533:105217701-105218659:105218829-105222533:-	PB.1122.2	PB.1122.2,PB.1122.6
MX	chr14	PB.1572	PB.1572;MX:chr14:105191278-105197854:105198105-105199061:105191278-105198250:105198307-105199061:+	PB.1572.1	PB.1572.1,PB.1572.2
MX	chr16	PB.1885	PB.1885;MX:chr16:78251888-78253437:78253467-78255360:78251888-78253613:78253718-78255360:-	PB.1885.6	PB.1885.6,PB.1885.4
MX	chr18	PB.2274	PB.2274;MX:chr18:83048173-83048483:83048643-83055617:83048173-83052830:83053023-83055617:+	PB.2274.2	PB.2274.2,PB.2274.1
MX	chr18	PB.2180	PB.2180;MX:chr18:34408667-34409810:34409911-34414463:34408667-34412681:34412814-34414463:+	PB.2180.5	PB.2180.5,PB.2180.4,PB.2180.11
MX	chr19	PB.2309	PB.2309;MX:chr19:8794530-8797236:8797395-8798459:8794530-8798224:8798333-8798459:-	PB.2309.1	PB.2309.1,PB.2309.2
AF	chr1	PB.44	PB.44;AF:chr1:24003306-24003894:24004005:24003306-24005546:24005640:-	PB.44.3	PB.44.3,PB.44.2
AF	chr1	PB.342	PB.342;AF:chr1:184822550-184827108:184827246:184822550-184827398:184827703:-	PB.342.1	PB.342.1,PB.342.3
AF	chr1	PB.127	PB.127;AF:chr1:64079334-64088399:64088497:64079334-64122202:64122307:-	PB.127.2	PB.127.2,PB.127.6
AF	chr1	PB.190	PB.190;AF:chr1:92639759-92640244:92640573:92639759-92641880:92642008:-	PB.190.3	PB.190.3,PB.190.4
AF	chr1	PB.214	PB.214;AF:chr1:121566168-121567791:121567933:121566168-121586108:121586346:-	PB.214.4	PB.214.4,PB.214.2
AF	chr1	PB.214	PB.214;AF:chr1:121566168-121567791:121567941:121566168-121586108:121586346:-	PB.214.3	PB.214.3,PB.214.2
AF	chr1	PB.214	PB.214;AF:chr1:121566168-121567791:121567990:121566168-121586108:121586346:-	PB.214.1	PB.214.1,PB.214.2
AF	chr1	PB.183	PB.183;AF:chr1:90603494:90603627-90604375:90603701:90603749-90604375:+	PB.183.2	PB.183.2,PB.183.3
AF	chr1	PB.183	PB.183;AF:chr1:90603468:90603627-90604375:90603701:90603749-90604375:+	PB.183.1	PB.183.1,PB.183.3
AF	chr1	PB.306	PB.306;AF:chr1:171345703:171345786-171356530:171345789:171345949-171356530:+	PB.306.2	PB.306.2,PB.306.3
AF	chr1	PB.306	PB.306;AF:chr1:171345539:171345786-171356530:171345789:171345949-171356530:+	PB.306.1	PB.306.1,PB.306.3
AF	chr2	PB.2625	PB.2625;AF:chr2:115868803-115868998:115869086:115868803-115872776:115872961:-	PB.2625.14	PB.2625.14,PB.2625.17
AF	chr2	PB.2625	PB.2625;AF:chr2:115868803-115868998:115869086:115868803-115872776:115872956:-	PB.2625.14	PB.2625.14,PB.2625.7
AF	chr2	PB.2625	PB.2625;AF:chr2:115868803-115868998:115869086:115868803-115872776:115872852:-	PB.2625.14	PB.2625.14,PB.2625.3
AF	chr2	PB.2625	PB.2625;AF:chr2:115868803-115868998:115869086:115868803-115872776:115872943:-	PB.2625.14	PB.2625.14,PB.2625.24
AF	chr2	PB.2625	PB.2625;AF:chr2:115868803-115868998:115869086:115868803-115872776:115872947:-	PB.2625.14	PB.2625.14,PB.2625.11
AF	chr2	PB.2625	PB.2625;AF:chr2:115868803-115868998:115869086:115868803-115872776:115872856:-	PB.2625.14	PB.2625.14,PB.2625.4,PB.2625.6,PB.2625.8,PB.2625.9,PB.2625.12,PB.2625.10,PB.2625.18,PB.2625.19,PB.2625.20,PB.2625.21,PB.2625.22,PB.2625.23
AF	chr2	PB.2625	PB.2625;AF:chr2:115868803-115868998:115869086:115868803-115872776:115872958:-	PB.2625.14	PB.2625.14,PB.2625.5
AF	chr2	PB.2625	PB.2625;AF:chr2:115868803-115868998:115869086:115868803-115872776:115872960:-	PB.2625.14	PB.2625.14,PB.2625.13
AF	chr2	PB.2780	PB.2780;AF:chr2:180039479-180042278:180042383:180039479-180042425:180042451:-	PB.2780.3	PB.2780.3,PB.2780.4
AF	chr2	PB.2780	PB.2780;AF:chr2:180039479-180042278:180042414:180039479-180042425:180042451:-	PB.2780.8	PB.2780.8,PB.2780.4
AF	chr2	PB.2780	PB.2780;AF:chr2:180039479-180042278:180042401:180039479-180042425:180042451:-	PB.2780.7	PB.2780.7,PB.2780.4
AF	chr2	PB.2509	PB.2509;AF:chr2:37647285-37703192:37703393:37647285-37703667:37703925:-	PB.2509.2	PB.2509.2,PB.2509.1
AF	chr2	PB.2745	PB.2745;AF:chr2:165875775-165896293:165896438:165875775-165898916:165899064:-	PB.2745.2	PB.2745.2,PB.2745.3
AF	chr2	PB.2745	PB.2745;AF:chr2:165875775-165896293:165896438:165875775-165898916:165898968:-	PB.2745.2	PB.2745.2,PB.2745.1
AF	chr2	PB.2489	PB.2489;AF:chr2:30967355-30967674:30967825:30967355-30967907:30968014:-	PB.2489.2	PB.2489.2,PB.2489.5
AF	chr2	PB.2604	PB.2604;AF:chr2:103283620-103290711:103290954:103283620-103299515:103299633:-	PB.2604.7	PB.2604.7,PB.2604.5
AF	chr2	PB.2604	PB.2604;AF:chr2:103283620-103290711:103290956:103283620-103299515:103299633:-	PB.2604.1	PB.2604.1,PB.2604.5
AF	chr2	PB.2604	PB.2604;AF:chr2:103283620-103290711:103290956:103283620-103299515:103299632:-	PB.2604.1	PB.2604.1,PB.2604.3
AF	chr2	PB.2604	PB.2604;AF:chr2:103283620-103290711:103290954:103283620-103302775:103302863:-	PB.2604.7	PB.2604.7,PB.2604.6
AF	chr2	PB.2604	PB.2604;AF:chr2:103283620-103299515:103299633:103283620-103302775:103302863:-	PB.2604.5	PB.2604.5,PB.2604.6
AF	chr2	PB.2604	PB.2604;AF:chr2:103283620-103299515:103299632:103283620-103302775:103302863:-	PB.2604.3	PB.2604.3,PB.2604.6
AF	chr2	PB.2604	PB.2604;AF:chr2:103283620-103290711:103290954:103283620-103299515:103299632:-	PB.2604.7	PB.2604.7,PB.2604.3
AF	chr2	PB.2604	PB.2604;AF:chr2:103283620-103290711:103290958:103283620-103302775:103302863:-	PB.2604.2,PB.2604.4	PB.2604.2,PB.2604.4,PB.2604.6
AF	chr2	PB.2604	PB.2604;AF:chr2:103283620-103290711:103290958:103283620-103299515:103299632:-	PB.2604.2,PB.2604.4	PB.2604.2,PB.2604.4,PB.2604.3
AF	chr2	PB.2604	PB.2604;AF:chr2:103283620-103290711:103290956:103283620-103302775:103302863:-	PB.2604.1	PB.2604.1,PB.2604.6
AF	chr2	PB.2604	PB.2604;AF:chr2:103283620-103290711:103290958:103283620-103299515:103299633:-	PB.2604.2,PB.2604.4	PB.2604.2,PB.2604.4,PB.2604.5
AF	chr2	PB.2734	PB.2734;AF:chr2:163415655-163419041:163419121:163415655-163419412:163419473:-	PB.2734.2	PB.2734.2,PB.2734.6
AF	chr2	PB.2734	PB.2734;AF:chr2:163415655-163419041:163419121:163415655-163419412:163419543:-	PB.2734.2	PB.2734.2,PB.2734.7
AF	chr2	PB.2734	PB.2734;AF:chr2:163415655-163419041:163419121:163415655-163419412:163419536:-	PB.2734.2	PB.2734.2,PB.2734.5
AF	chr2	PB.2734	PB.2734;AF:chr2:163415655-163419041:163419121:163415655-163419412:163419484:-	PB.2734.2	PB.2734.2,PB.2734.3
AF	chr2	PB.2758	PB.2758;AF:chr2:170511463:170511555-170515739:170511796:170511937-170515739:+	PB.2758.4	PB.2758.4,PB.2758.7
AF	chr2	PB.2758	PB.2758;AF:chr2:170511488:170511555-170515739:170512510:170513027-170515739:+	PB.2758.5	PB.2758.5,PB.2758.10
AF	chr2	PB.2758	PB.2758;AF:chr2:170511587:170511937-170515739:170512510:170513027-170515739:+	PB.2758.6	PB.2758.6,PB.2758.10
AF	chr2	PB.2758	PB.2758;AF:chr2:170511230:170511469-170515739:170512510:170513027-170515739:+	PB.2758.1,PB.2758.3,PB.2758.2	PB.2758.1,PB.2758.3,PB.2758.2,PB.2758.10
AF	chr2	PB.2758	PB.2758;AF:chr2:170511463:170511555-170515739:170511801:170511937-170515739:+	PB.2758.4	PB.2758.4,PB.2758.8
AF	chr2	PB.2758	PB.2758;AF:chr2:170511488:170511555-170515739:170511796:170511937-170515739:+	PB.2758.5	PB.2758.5,PB.2758.7
AF	chr2	PB.2758	PB.2758;AF:chr2:170511488:170511555-170515739:170511587:170511937-170515739:+	PB.2758.5	PB.2758.5,PB.2758.6
AF	chr2	PB.2758	PB.2758;AF:chr2:170511230:170511469-170515739:170511796:170511937-170515739:+	PB.2758.1,PB.2758.3,PB.2758.2	PB.2758.1,PB.2758.3,PB.2758.2,PB.2758.7
AF	chr2	PB.2758	PB.2758;AF:chr2:170511230:170511469-170515739:170511816:170511937-170515739:+	PB.2758.1,PB.2758.3,PB.2758.2	PB.2758.1,PB.2758.3,PB.2758.2,PB.2758.9
AF	chr2	PB.2758	PB.2758;AF:chr2:170511230:170511469-170515739:170511587:170511937-170515739:+	PB.2758.1,PB.2758.3,PB.2758.2	PB.2758.1,PB.2758.3,PB.2758.2,PB.2758.6
AF	chr2	PB.2758	PB.2758;AF:chr2:170511816:170511937-170515739:170512510:170513027-170515739:+	PB.2758.9	PB.2758.9,PB.2758.10
AF	chr2	PB.2758	PB.2758;AF:chr2:170511463:170511555-170515739:170511587:170511937-170515739:+	PB.2758.4	PB.2758.4,PB.2758.6
AF	chr2	PB.2758	PB.2758;AF:chr2:170511488:170511555-170515739:170511801:170511937-170515739:+	PB.2758.5	PB.2758.5,PB.2758.8
AF	chr2	PB.2758	PB.2758;AF:chr2:170511230:170511469-170515739:170511488:170511555-170515739:+	PB.2758.1,PB.2758.3,PB.2758.2	PB.2758.1,PB.2758.3,PB.2758.2,PB.2758.5
AF	chr2	PB.2758	PB.2758;AF:chr2:170511801:170511937-170515739:170512510:170513027-170515739:+	PB.2758.8	PB.2758.8,PB.2758.10
AF	chr2	PB.2758	PB.2758;AF:chr2:170511463:170511555-170515739:170511816:170511937-170515739:+	PB.2758.4	PB.2758.4,PB.2758.9
AF	chr2	PB.2758	PB.2758;AF:chr2:170511488:170511555-170515739:170511816:170511937-170515739:+	PB.2758.5	PB.2758.5,PB.2758.9
AF	chr2	PB.2758	PB.2758;AF:chr2:170511796:170511937-170515739:170512510:170513027-170515739:+	PB.2758.7	PB.2758.7,PB.2758.10
AF	chr2	PB.2758	PB.2758;AF:chr2:170511230:170511469-170515739:170511801:170511937-170515739:+	PB.2758.1,PB.2758.3,PB.2758.2	PB.2758.1,PB.2758.3,PB.2758.2,PB.2758.8
AF	chr2	PB.2758	PB.2758;AF:chr2:170511463:170511555-170515739:170512510:170513027-170515739:+	PB.2758.4	PB.2758.4,PB.2758.10
AF	chr2	PB.2609	PB.2609;AF:chr2:104867436:104867893-104907541:104886307:104886493-104907541:+	PB.2609.1	PB.2609.1,PB.2609.2
AF	chr2	PB.2485	PB.2485;AF:chr2:28207942:28208227-28212532:28211734:28211951-28212532:+	PB.2485.1	PB.2485.1,PB.2485.3
AF	chr2	PB.2685	PB.2685;AF:chr2:145902106:145902188-145908591:145903260:145903362-145908591:+	PB.2685.1	PB.2685.1,PB.2685.3
AF	chr2	PB.2685	PB.2685;AF:chr2:145902106:145902188-145908591:145903236:145903362-145908591:+	PB.2685.1	PB.2685.1,PB.2685.2
AF	chr2	PB.2681	PB.2681;AF:chr2:143062999:143063098-143064542:143063104:143063345-143064542:+	PB.2681.2	PB.2681.2,PB.2681.3
AF	chr2	PB.2681	PB.2681;AF:chr2:143062998:143063098-143064542:143063104:143063345-143064542:+	PB.2681.1	PB.2681.1,PB.2681.3
AF	chr3	PB.2920	PB.2920;AF:chr3:89416401-89417784:89417991:89416401-89418155:89418404:-	PB.2920.2	PB.2920.2,PB.2920.1
AF	chr3	PB.2856	PB.2856;AF:chr3:41657396-41658917:41659029:41657396-41659067:41659094:-	PB.2856.1	PB.2856.1,PB.2856.4
AF	chr3	PB.2856	PB.2856;AF:chr3:41657396-41658908:41659054:41657396-41659067:41659094:-	PB.2856.6	PB.2856.6,PB.2856.4
AF	chr3	PB.3016	PB.3016;AF:chr3:130729302-130730121:130730257:130729302-130730318:130730343:-	PB.3016.2	PB.3016.2,PB.3016.1
AF	chr3	PB.2875	PB.2875;AF:chr3:58676443-58690775:58690899:58676443-58691396:58691638:-	PB.2875.2	PB.2875.2,PB.2875.4
AF	chr3	PB.2797	PB.2797;AF:chr3:8953799-8963847:8964072:8953799-9004405:9004491:-	PB.2797.7	PB.2797.7,PB.2797.5
AF	chr3	PB.2797	PB.2797;AF:chr3:8953799-8963847:8964095:8953799-9004405:9004480:-	PB.2797.4	PB.2797.4,PB.2797.1
AF	chr3	PB.2797	PB.2797;AF:chr3:8953799-8963847:8964095:8953799-9004405:9004491:-	PB.2797.4	PB.2797.4,PB.2797.5
AF	chr3	PB.2797	PB.2797;AF:chr3:8953799-8963847:8964071:8953799-9004405:9004491:-	PB.2797.3	PB.2797.3,PB.2797.5
AF	chr3	PB.2797	PB.2797;AF:chr3:8953799-8963847:8964071:8953799-9004405:9004464:-	PB.2797.3	PB.2797.3,PB.2797.6
AF	chr3	PB.2797	PB.2797;AF:chr3:8953799-8963847:8964072:8953799-9004405:9004480:-	PB.2797.7	PB.2797.7,PB.2797.1
AF	chr3	PB.2797	PB.2797;AF:chr3:8953799-8963847:8964071:8953799-9004405:9004480:-	PB.2797.3	PB.2797.3,PB.2797.1
AF	chr3	PB.2797	PB.2797;AF:chr3:8953799-8963847:8964095:8953799-9004405:9004464:-	PB.2797.4	PB.2797.4,PB.2797.6
AF	chr3	PB.2797	PB.2797;AF:chr3:8953799-8963847:8964072:8953799-9004405:9004464:-	PB.2797.7	PB.2797.7,PB.2797.6
AF	chr3	PB.2949	PB.2949;AF:chr3:96255396-96256224:96256376:96255396-96257306:96257397:-	PB.2949.3	PB.2949.3,PB.2949.2
AF	chr3	PB.2949	PB.2949;AF:chr3:96255396-96255577:96255759:96255396-96256224:96256376:-	PB.2949.1	PB.2949.1,PB.2949.3
AF	chr3	PB.2949	PB.2949;AF:chr3:96255396-96255577:96255759:96255396-96257306:96257397:-	PB.2949.1	PB.2949.1,PB.2949.2
AF	chr3	PB.2858	PB.2858;AF:chr3:48605919-48608069:48608396:48605919-48608698:48609125:-	PB.2858.2	PB.2858.2,PB.2858.1
AF	chr3	PB.2812	PB.2812;AF:chr3:20152865-20153308:20153399:20152865-20154998:20155140:-	PB.2812.5	PB.2812.5,PB.2812.3
AF	chr3	PB.3055	PB.3055;AF:chr3:152255365-152262464:152262592:152255365-152266217:152266319:-	PB.3055.9	PB.3055.9,PB.3055.10
AF	chr3	PB.3055	PB.3055;AF:chr3:152255365-152262464:152262484:152255365-152266217:152266321:-	PB.3055.6	PB.3055.6,PB.3055.11
AF	chr3	PB.3055	PB.3055;AF:chr3:152255365-152262464:152262592:152255365-152266217:152266318:-	PB.3055.9	PB.3055.9,PB.3055.7
AF	chr3	PB.3055	PB.3055;AF:chr3:152255365-152261491:152261579:152255365-152266217:152266319:-	PB.3055.8	PB.3055.8,PB.3055.10
AF	chr3	PB.3055	PB.3055;AF:chr3:152255365-152261491:152261579:152255365-152266217:152266321:-	PB.3055.8	PB.3055.8,PB.3055.11
AF	chr3	PB.3055	PB.3055;AF:chr3:152255365-152261491:152261579:152255365-152262464:152262484:-	PB.3055.8	PB.3055.8,PB.3055.6
AF	chr3	PB.3055	PB.3055;AF:chr3:152255365-152262464:152262484:152255365-152266217:152266319:-	PB.3055.6	PB.3055.6,PB.3055.10
AF	chr3	PB.3055	PB.3055;AF:chr3:152255365-152262464:152262592:152255365-152266217:152266321:-	PB.3055.9	PB.3055.9,PB.3055.11
AF	chr3	PB.3055	PB.3055;AF:chr3:152255365-152261491:152261579:152255365-152262464:152262592:-	PB.3055.8	PB.3055.8,PB.3055.9
AF	chr3	PB.3055	PB.3055;AF:chr3:152255365-152261491:152261579:152255365-152266217:152266318:-	PB.3055.8	PB.3055.8,PB.3055.7
AF	chr3	PB.3055	PB.3055;AF:chr3:152255365-152262464:152262484:152255365-152266217:152266318:-	PB.3055.6	PB.3055.6,PB.3055.7
AF	chr3	PB.3034	PB.3034;AF:chr3:138437159:138437282-138445290:138443148:138443193-138445290:+	PB.3034.1	PB.3034.1,PB.3034.2
AF	chr3	PB.3029	PB.3029;AF:chr3:135438299:135438352-135439644:135438528:135438698-135439644:+	PB.3029.5	PB.3029.5,PB.3029.6
AF	chr3	PB.3029	PB.3029;AF:chr3:135438286:135438352-135439644:135438528:135438698-135439644:+	PB.3029.1	PB.3029.1,PB.3029.6
AF	chr3	PB.3029	PB.3029;AF:chr3:135438297:135438352-135439644:135438769:135438864-135439644:+	PB.3029.3,PB.3029.4,PB.3029.2	PB.3029.3,PB.3029.4,PB.3029.2,PB.3029.7
AF	chr3	PB.3029	PB.3029;AF:chr3:135438299:135438352-135439644:135438769:135438864-135439644:+	PB.3029.5	PB.3029.5,PB.3029.7
AF	chr3	PB.3029	PB.3029;AF:chr3:135438528:135438698-135439644:135438769:135438864-135439644:+	PB.3029.6	PB.3029.6,PB.3029.7
AF	chr3	PB.3029	PB.3029;AF:chr3:135438286:135438352-135439644:135438769:135438864-135439644:+	PB.3029.1	PB.3029.1,PB.3029.7
AF	chr3	PB.3029	PB.3029;AF:chr3:135438297:135438352-135439644:135438528:135438698-135439644:+	PB.3029.3,PB.3029.4,PB.3029.2	PB.3029.3,PB.3029.4,PB.3029.2,PB.3029.6
AF	chr4	PB.3209	PB.3209;AF:chr4:108830583-108833508:108833646:108830583-108834215:108834250:-	PB.3209.1	PB.3209.1,PB.3209.2
AF	chr4	PB.3108	PB.3108;AF:chr4:34551031:34551273-34562312:34553425:34553463-34562312:+	PB.3108.1	PB.3108.1,PB.3108.2
AF	chr4	PB.3228	PB.3228;AF:chr4:116685553:116685660-116687407:116685894:116686136-116687407:+	PB.3228.1	PB.3228.1,PB.3228.4
AF	chr4	PB.3228	PB.3228;AF:chr4:116685599:116685660-116687407:116685894:116686136-116687407:+	PB.3228.2	PB.3228.2,PB.3228.4
AF	chr4	PB.3163	PB.3163;AF:chr4:63544773:63544789-63548585:63544842:63544999-63548585:+	PB.3163.3	PB.3163.3,PB.3163.6
AF	chr4	PB.3263	PB.3263;AF:chr4:126096631:126096707-126097829:126096719:126096809-126097829:+	PB.3263.1	PB.3263.1,PB.3263.3
AF	chr4	PB.3146	PB.3146;AF:chr4:57863764:57863967-57892869:57865202:57865428-57892869:+	PB.3146.1	PB.3146.1,PB.3146.7
AF	chr4	PB.3146	PB.3146;AF:chr4:57864559:57864787-57892869:57865223:57865352-57892869:+	PB.3146.2	PB.3146.2,PB.3146.9
AF	chr4	PB.3146	PB.3146;AF:chr4:57863764:57863967-57892869:57864559:57864787-57892869:+	PB.3146.1	PB.3146.1,PB.3146.2
AF	chr4	PB.3146	PB.3146;AF:chr4:57864602:57864787-57883024:57865133:57865352-57883024:+	PB.3146.4	PB.3146.4,PB.3146.5
AF	chr4	PB.3146	PB.3146;AF:chr4:57864602:57864787-57883024:57865151:57865428-57883024:+	PB.3146.4	PB.3146.4,PB.3146.6
AF	chr4	PB.3146	PB.3146;AF:chr4:57863764:57863967-57892869:57865223:57865352-57892869:+	PB.3146.1	PB.3146.1,PB.3146.9
AF	chr4	PB.3146	PB.3146;AF:chr4:57864565:57864787-57883024:57865215:57865352-57883024:+	PB.3146.3	PB.3146.3,PB.3146.8
AF	chr4	PB.3146	PB.3146;AF:chr4:57864602:57864787-57883024:57865215:57865352-57883024:+	PB.3146.4	PB.3146.4,PB.3146.8
AF	chr4	PB.3146	PB.3146;AF:chr4:57864559:57864787-57892869:57865202:57865428-57892869:+	PB.3146.2	PB.3146.2,PB.3146.7
AF	chr4	PB.3146	PB.3146;AF:chr4:57864565:57864787-57883024:57865151:57865428-57883024:+	PB.3146.3	PB.3146.3,PB.3146.6
AF	chr4	PB.3146	PB.3146;AF:chr4:57864565:57864787-57883024:57865133:57865352-57883024:+	PB.3146.3	PB.3146.3,PB.3146.5
AF	chr5	PB.3542	PB.3542;AF:chr5:91957997-91960705:91960965:91957997-91962630:91963090:-	PB.3542.4	PB.3542.4,PB.3542.3
AF	chr5	PB.3494	PB.3494;AF:chr5:65468501-65492736:65492969:65468501-65531077:65531305:-	PB.3494.2	PB.3494.2,PB.3494.3
AF	chr5	PB.3429	PB.3429;AF:chr5:24817831-24842185:24842516:24817831-24842625:24842787:-	PB.3429.1	PB.3429.1,PB.3429.4
AF	chr5	PB.3429	PB.3429;AF:chr5:24817831-24842185:24842516:24817831-24842542:24842609:-	PB.3429.1	PB.3429.1,PB.3429.5
AF	chr5	PB.3429	PB.3429;AF:chr5:24817831-24842542:24842609:24817831-24842625:24842787:-	PB.3429.5	PB.3429.5,PB.3429.4
AF	chr5	PB.3553	PB.3553;AF:chr5:94648403:94648464-94651655:94650049:94650264-94651655:+	PB.3553.2	PB.3553.2,PB.3553.3
AF	chr5	PB.3553	PB.3553;AF:chr5:94648341:94648464-94651655:94650049:94650264-94651655:+	PB.3553.1	PB.3553.1,PB.3553.3
AF	chr5	PB.3478	PB.3478;AF:chr5:45520197:45520484-45522436:45521016:45521151-45522436:+	PB.3478.1,PB.3478.2	PB.3478.1,PB.3478.2,PB.3478.4
AF	chr5	PB.3478	PB.3478;AF:chr5:45520198:45520484-45522436:45521016:45521151-45522436:+	PB.3478.3	PB.3478.3,PB.3478.4
AF	chr5	PB.3576	PB.3576;AF:chr5:101837471:101837558-101841751:101840096:101840167-101841751:+	PB.3576.1	PB.3576.1,PB.3576.2
AF	chr6	PB.3980	PB.3980;AF:chr6:113737998-113739203:113739407:113737998-113740645:113740761:-	PB.3980.2	PB.3980.2,PB.3980.1
AF	chr6	PB.3869	PB.3869;AF:chr6:54989557-54992570:54992691:54989557-54992695:54992987:-	PB.3869.5	PB.3869.5,PB.3869.2
AF	chr6	PB.3869	PB.3869;AF:chr6:54989557-54992570:54992691:54989557-54992695:54992867:-	PB.3869.5	PB.3869.5,PB.3869.6
AF	chr6	PB.3869	PB.3869;AF:chr6:54989557-54992570:54992691:54989557-54992695:54992865:-	PB.3869.5	PB.3869.5,PB.3869.1
AF	chr6	PB.4047	PB.4047;AF:chr6:146159017-146160030:146160070:146159017-146160077:146160277:-	PB.4047.2	PB.4047.2,PB.4047.1
AF	chr6	PB.4040	PB.4040;AF:chr6:143244639:143244740-143247759:143245888:143246013-143247759:+	PB.4040.1	PB.4040.1,PB.4040.2
AF	chr6	PB.4040	PB.4040;AF:chr6:143244639:143244740-143247759:143245891:143246013-143247759:+	PB.4040.1	PB.4040.1,PB.4040.3
AF	chr6	PB.4040	PB.4040;AF:chr6:143244639:143244740-143247759:143245893:143246013-143247759:+	PB.4040.1	PB.4040.1,PB.4040.4
AF	chr6	PB.3779	PB.3779;AF:chr6:11907844:11908017-11926727:11926320:11926442-11926727:+	PB.3779.1	PB.3779.1,PB.3779.2
AF	chr6	PB.3976	PB.3976;AF:chr6:113293789:113293926-113294612:113294245:113294393-113294612:+	PB.3976.1	PB.3976.1,PB.3976.2
AF	chr6	PB.3976	PB.3976;AF:chr6:113293789:113293926-113294612:113294274:113294393-113294612:+	PB.3976.1	PB.3976.1,PB.3976.3
AF	chr6	PB.3899	PB.3899;AF:chr6:83077906:83078238-83078895:83078409:83078478-83078895:+	PB.3899.1	PB.3899.1,PB.3899.3
AF	chr6	PB.3899	PB.3899;AF:chr6:83077906:83078238-83078895:83078346:83078478-83078895:+	PB.3899.1	PB.3899.1,PB.3899.2
AF	chr6	PB.3876	PB.3876;AF:chr6:66535339:66535377-66535958:66535444:66535599-66535958:+	PB.3876.2	PB.3876.2,PB.3876.3
AF	chr7	PB.4268	PB.4268;AF:chr7:104412315-104415954:104416032:104412315-104416946:104417133:-	PB.4268.1	PB.4268.1,PB.4268.2
AF	chr7	PB.4100	PB.4100;AF:chr7:19565676-19572907:19573021:19565676-19573309:19573429:-	PB.4100.1	PB.4100.1,PB.4100.5
AF	chr7	PB.4100	PB.4100;AF:chr7:19565676-19572907:19573021:19565676-19573309:19573395:-	PB.4100.1	PB.4100.1,PB.4100.3
AF	chr7	PB.4263	PB.4263;AF:chr7:100574514-100574932:100574948:100574514-100582990:100583157:-	PB.4263.2	PB.4263.2,PB.4263.1
AF	chr7	PB.4263	PB.4263;AF:chr7:100574514-100574932:100574945:100574514-100582990:100583143:-	PB.4263.6	PB.4263.6,PB.4263.4
AF	chr7	PB.4263	PB.4263;AF:chr7:100574514-100574932:100574950:100574514-100582990:100583143:-	PB.4263.5	PB.4263.5,PB.4263.4
AF	chr7	PB.4263	PB.4263;AF:chr7:100574514-100574932:100574948:100574514-100582990:100583142:-	PB.4263.2	PB.4263.2,PB.4263.7
AF	chr7	PB.4263	PB.4263;AF:chr7:100574514-100574932:100574948:100574514-100582990:100583143:-	PB.4263.2	PB.4263.2,PB.4263.4
AF	chr7	PB.4263	PB.4263;AF:chr7:100574514-100574932:100574945:100574514-100582990:100583157:-	PB.4263.6	PB.4263.6,PB.4263.1
AF	chr7	PB.4263	PB.4263;AF:chr7:100574514-100574932:100574950:100574514-100582990:100583142:-	PB.4263.5	PB.4263.5,PB.4263.7
AF	chr7	PB.4263	PB.4263;AF:chr7:100574514-100574932:100574945:100574514-100582990:100583142:-	PB.4263.6	PB.4263.6,PB.4263.7
AF	chr7	PB.4263	PB.4263;AF:chr7:100574514-100574932:100574950:100574514-100582990:100583157:-	PB.4263.5	PB.4263.5,PB.4263.1
AF	chr7	PB.4122	PB.4122;AF:chr7:26380581-26382282:26382434:26380581-26403657:26403705:-	PB.4122.4	PB.4122.4,PB.4122.5
AF	chr7	PB.4122	PB.4122;AF:chr7:26380581-26382282:26382434:26380581-26403657:26403741:-	PB.4122.4	PB.4122.4,PB.4122.2
AF	chr7	PB.4122	PB.4122;AF:chr7:26380581-26382282:26382434:26380581-26403657:26403699:-	PB.4122.4	PB.4122.4,PB.4122.3
AF	chr7	PB.4088	PB.4088;AF:chr7:15388687:15388845-15396800:15388959:15389006-15396800:+	PB.4088.1	PB.4088.1,PB.4088.3,PB.4088.8,PB.4088.7,PB.4088.5
AF	chr7	PB.4270	PB.4270;AF:chr7:104908756:104908896-104910270:104909965:104910174-104910270:+	PB.4270.2	PB.4270.2,PB.4270.4
AF	chr7	PB.4270	PB.4270;AF:chr7:104908756:104908896-104910270:104910063:104910174-104910270:+	PB.4270.2	PB.4270.2,PB.4270.5
AF	chr7	PB.4270	PB.4270;AF:chr7:104908752:104908896-104913169:104909758:104910366-104913169:+	PB.4270.1	PB.4270.1,PB.4270.3
AF	chr7	PB.4265	PB.4265;AF:chr7:101885816:101885937-101897733:101896366:101896450-101897733:+	PB.4265.1	PB.4265.1,PB.4265.3
AF	chr7	PB.4292	PB.4292;AF:chr7:114948634:114948921-114958027:114951273:114951356-114958027:+	PB.4292.2	PB.4292.2,PB.4292.5
AF	chr7	PB.4292	PB.4292;AF:chr7:114948631:114948921-114958027:114951273:114951356-114958027:+	PB.4292.1	PB.4292.1,PB.4292.5
AF	chr7	PB.4292	PB.4292;AF:chr7:114948634:114948921-114958027:114951248:114951356-114958027:+	PB.4292.2	PB.4292.2,PB.4292.3
AF	chr7	PB.4292	PB.4292;AF:chr7:114948634:114948921-114958027:114951260:114951356-114958027:+	PB.4292.2	PB.4292.2,PB.4292.4
AF	chr7	PB.4292	PB.4292;AF:chr7:114948631:114948921-114958027:114951260:114951356-114958027:+	PB.4292.1	PB.4292.1,PB.4292.4
AF	chr7	PB.4292	PB.4292;AF:chr7:114948634:114948921-114958027:114951274:114951356-114958027:+	PB.4292.2	PB.4292.2,PB.4292.6,PB.4292.7
AF	chr7	PB.4292	PB.4292;AF:chr7:114948631:114948921-114958027:114951248:114951356-114958027:+	PB.4292.1	PB.4292.1,PB.4292.3
AF	chr7	PB.4292	PB.4292;AF:chr7:114948631:114948921-114958027:114951274:114951356-114958027:+	PB.4292.1	PB.4292.1,PB.4292.6,PB.4292.7
AF	chr7	PB.4251	PB.4251;AF:chr7:97406296:97406493-97406866:97406518:97406659-97406866:+	PB.4251.2	PB.4251.2,PB.4251.4
AF	chr7	PB.4251	PB.4251;AF:chr7:97400019:97400357-97406866:97406518:97406659-97406866:+	PB.4251.1	PB.4251.1,PB.4251.4
AF	chr7	PB.4251	PB.4251;AF:chr7:97400019:97400357-97406866:97406497:97406659-97406866:+	PB.4251.1	PB.4251.1,PB.4251.3
AF	chr7	PB.4251	PB.4251;AF:chr7:97400019:97400357-97406866:97406296:97406493-97406866:+	PB.4251.1	PB.4251.1,PB.4251.2
AF	chr7	PB.4251	PB.4251;AF:chr7:97406296:97406493-97406866:97406497:97406659-97406866:+	PB.4251.2	PB.4251.2,PB.4251.3
AF	chr8	PB.4422	PB.4422;AF:chr8:27127519-27128225:27128289:27127519-27128421:27128779:-	PB.4422.3	PB.4422.3,PB.4422.2
AF	chr8	PB.4595	PB.4595;AF:chr8:111768787-111769274:111769425:111768787-111779251:111779375:-	PB.4595.2	PB.4595.2,PB.4595.1
AF	chr8	PB.4499	PB.4499;AF:chr8:79711766:79711844-79713153:79711899:79711974-79713153:+	PB.4499.3	PB.4499.3,PB.4499.6
AF	chr8	PB.4462	PB.4462;AF:chr8:60890396:60890536-60900084:60896735:60896836-60900084:+	PB.4462.5	PB.4462.5,PB.4462.8
AF	chr8	PB.4395	PB.4395;AF:chr8:18594269:18594368-18596923:18595171:18595635-18596923:+	PB.4395.1	PB.4395.1,PB.4395.3
AF	chr8	PB.4395	PB.4395;AF:chr8:18594269:18594368-18596923:18595159:18595635-18596923:+	PB.4395.1	PB.4395.1,PB.4395.2
AF	chr8	PB.4459	PB.4459;AF:chr8:57488054:57488193-57490340:57489593:57489782-57490340:+	PB.4459.4	PB.4459.4,PB.4459.5
AF	chr8	PB.4459	PB.4459;AF:chr8:57488054:57488147-57490340:57489602:57489782-57490340:+	PB.4459.3	PB.4459.3,PB.4459.6
AF	chr8	PB.4459	PB.4459;AF:chr8:57488054:57488147-57490340:57489593:57489782-57490340:+	PB.4459.3	PB.4459.3,PB.4459.5
AF	chr8	PB.4459	PB.4459;AF:chr8:57488054:57488193-57490340:57489602:57489782-57490340:+	PB.4459.4	PB.4459.4,PB.4459.6
AF	chr8	PB.4459	PB.4459;AF:chr8:57488038:57488193-57490340:57489593:57489782-57490340:+	PB.4459.1,PB.4459.2	PB.4459.1,PB.4459.2,PB.4459.5
AF	chr8	PB.4459	PB.4459;AF:chr8:57488038:57488193-57490340:57489602:57489782-57490340:+	PB.4459.1,PB.4459.2	PB.4459.1,PB.4459.2,PB.4459.6
AF	chr8	PB.4383	PB.4383;AF:chr8:11556063:11556095-11561418:11558410:11558566-11561418:+	PB.4383.1	PB.4383.1,PB.4383.3
AF	chr9	PB.4879	PB.4879;AF:chr9:106645477-106646219:106646398:106645477-106646455:106646722:-	PB.4879.3	PB.4879.3,PB.4879.1
AF	chr9	PB.4879	PB.4879;AF:chr9:106645477-106646219:106646398:106645477-106647151:106647429:-	PB.4879.3	PB.4879.3,PB.4879.2
AF	chr9	PB.4879	PB.4879;AF:chr9:106645477-106646455:106646722:106645477-106647151:106647429:-	PB.4879.1	PB.4879.1,PB.4879.2
AF	chr9	PB.4816	PB.4816;AF:chr9:78313075-78313327:78313542:78313075-78314697:78314825:-	PB.4816.7	PB.4816.7,PB.4816.5
AF	chr9	PB.4816	PB.4816;AF:chr9:78313075-78313327:78314039:78313075-78314697:78314825:-	PB.4816.1	PB.4816.1,PB.4816.5
AF	chr9	PB.4816	PB.4816;AF:chr9:78313075-78313327:78313545:78313075-78314697:78314825:-	PB.4816.2	PB.4816.2,PB.4816.5
AF	chr9	PB.4849	PB.4849;AF:chr9:96611499-96629033:96629119:96611499-96631364:96631528:-	PB.4849.1	PB.4849.1,PB.4849.2
AF	chr9	PB.4655	PB.4655;AF:chr9:14782962-14784240:14784504:14782962-14784520:14784566:-	PB.4655.2	PB.4655.2,PB.4655.1
AF	chr9	PB.4924	PB.4924;AF:chr9:120790874:120790992-120793883:120791963:120792204-120793883:+	PB.4924.1	PB.4924.1,PB.4924.2
AF	chr9	PB.4924	PB.4924;AF:chr9:120790874:120790992-120793883:120791979:120792093-120793883:+	PB.4924.1	PB.4924.1,PB.4924.3
AF	chr9	PB.4806	PB.4806;AF:chr9:75347674:75348355-75351011:75349399:75349524-75351011:+	PB.4806.1	PB.4806.1,PB.4806.6
AF	chr9	PB.4806	PB.4806;AF:chr9:75347758:75347832-75351011:75349399:75349524-75351011:+	PB.4806.2	PB.4806.2,PB.4806.6
AF	chr9	PB.4806	PB.4806;AF:chr9:75347817:75348355-75351011:75349399:75349524-75351011:+	PB.4806.3	PB.4806.3,PB.4806.6
AF	chr9	PB.4806	PB.4806;AF:chr9:75347758:75347832-75351011:75347851:75348547-75351011:+	PB.4806.2	PB.4806.2,PB.4806.4
AF	chr9	PB.4806	PB.4806;AF:chr9:75347851:75348547-75351011:75349399:75349524-75351011:+	PB.4806.4	PB.4806.4,PB.4806.6
AF	chr9	PB.4915	PB.4915;AF:chr9:119033576:119033628-119037361:119034245:119034390-119037361:+	PB.4915.1	PB.4915.1,PB.4915.2
AF	chr9	PB.4798	PB.4798;AF:chr9:73113479:73113583-73114888:73114581:73114736-73114888:+	PB.4798.3	PB.4798.3,PB.4798.4
AF	chr9	PB.4798	PB.4798;AF:chr9:73113472:73113583-73114888:73114581:73114736-73114888:+	PB.4798.2	PB.4798.2,PB.4798.4
AF	chr9	PB.4798	PB.4798;AF:chr9:73113470:73113583-73114888:73114581:73114736-73114888:+	PB.4798.1	PB.4798.1,PB.4798.4
AF	chr9	PB.4706	PB.4706;AF:chr9:44084951:44085335-44089132:44087142:44087265-44089132:+	PB.4706.1	PB.4706.1,PB.4706.2
AF	chr9	PB.4838	PB.4838;AF:chr9:90054018:90054219-90060479:90054484:90054634-90060479:+	PB.4838.2	PB.4838.2,PB.4838.3
AF	chr9	PB.4865	PB.4865;AF:chr9:102905174:102905265-102906037:102905345:102905518-102906037:+	PB.4865.1	PB.4865.1,PB.4865.2
AF	chr9	PB.4837	PB.4837;AF:chr9:89211150:89211311-89215209:89211361:89211481-89215209:+	PB.4837.1	PB.4837.1,PB.4837.2
AF	chr10	PB.611	PB.611;AF:chr10:128768101-128770351:128770514:128768101-128771146:128771264:-	PB.611.1	PB.611.1,PB.611.3
AF	chr10	PB.611	PB.611;AF:chr10:128768101-128770351:128770505:128768101-128771146:128771264:-	PB.611.4	PB.611.4,PB.611.3
AF	chr10	PB.611	PB.611;AF:chr10:128768101-128770351:128770525:128768101-128771146:128771263:-	PB.611.7	PB.611.7,PB.611.6
AF	chr10	PB.611	PB.611;AF:chr10:128768101-128770351:128770505:128768101-128771146:128771263:-	PB.611.4	PB.611.4,PB.611.6
AF	chr10	PB.611	PB.611;AF:chr10:128768101-128770351:128770514:128768101-128771146:128771263:-	PB.611.1	PB.611.1,PB.611.6
AF	chr10	PB.611	PB.611;AF:chr10:128768101-128770351:128770525:128768101-128771146:128771264:-	PB.611.7	PB.611.7,PB.611.3
AF	chr10	PB.579	PB.579;AF:chr10:121417192-121461910:121462160:121417192-121462580:121462681:-	PB.579.1	PB.579.1,PB.579.2
AF	chr10	PB.379	PB.379;AF:chr10:8789601-8801915:8802222:8789601-8802659:8802810:-	PB.379.1	PB.379.1,PB.379.2
AF	chr10	PB.558	PB.558;AF:chr10:115240947-115249324:115249469:115240947-115251382:115251462:-	PB.558.11	PB.558.11,PB.558.4,PB.558.8
AF	chr10	PB.558	PB.558;AF:chr10:115240947-115249324:115249469:115240947-115251382:115251466:-	PB.558.11	PB.558.11,PB.558.3,PB.558.9
AF	chr10	PB.402	PB.402;AF:chr10:25289730-25295898:25296129:25289730-25299441:25299589:-	PB.402.2	PB.402.2,PB.402.5
AF	chr10	PB.402	PB.402;AF:chr10:25289730-25295898:25296129:25289730-25299040:25299220:-	PB.402.2	PB.402.2,PB.402.4
AF	chr10	PB.402	PB.402;AF:chr10:25289730-25299040:25299220:25289730-25299441:25299589:-	PB.402.4	PB.402.4,PB.402.5
AF	chr10	PB.605	PB.605;AF:chr10:128493566-128493809:128493880:128493566-128494000:128494145:-	PB.605.1	PB.605.1,PB.605.2
AF	chr10	PB.428	PB.428;AF:chr10:43289538:43289648-43298799:43295752:43295859-43298799:+	PB.428.1	PB.428.1,PB.428.2
AF	chr10	PB.590	PB.590;AF:chr10:127398866:127399459-127400126:127399762:127399860-127400126:+	PB.590.3	PB.590.3,PB.590.8
AF	chr10	PB.590	PB.590;AF:chr10:127399091:127399459-127400126:127399762:127399860-127400126:+	PB.590.6	PB.590.6,PB.590.8
AF	chr10	PB.433	PB.433;AF:chr10:44319459:44319554-44346957:44337220:44337331-44346957:+	PB.433.4	PB.433.4,PB.433.5
AF	chr10	PB.433	PB.433;AF:chr10:44268358:44268584-44286032:44270616:44270698-44286032:+	PB.433.2,PB.433.1	PB.433.2,PB.433.1,PB.433.3
AF	chr10	PB.471	PB.471;AF:chr10:71409290:71409447-71432891:71425917:71426036-71432891:+	PB.471.2	PB.471.2,PB.471.4,PB.471.5
AF	chr10	PB.471	PB.471;AF:chr10:71409251:71409447-71432891:71425917:71426036-71432891:+	PB.471.1	PB.471.1,PB.471.4,PB.471.5
AF	chr10	PB.471	PB.471;AF:chr10:71409330:71409447-71432891:71425917:71426036-71432891:+	PB.471.3	PB.471.3,PB.471.4,PB.471.5
AF	chr11	PB.835	PB.835;AF:chr11:96075033-96075557:96075616:96075033-96075627:96075674:-	PB.835.1	PB.835.1,PB.835.2
AF	chr11	PB.626	PB.626;AF:chr11:5774814-5775823:5776060:5774814-5776172:5776420:-	PB.626.2	PB.626.2,PB.626.1
AF	chr11	PB.735	PB.735;AF:chr11:64045351-64050449:64050589:64045351-64051616:64051724:-	PB.735.5	PB.735.5,PB.735.2
AF	chr11	PB.735	PB.735;AF:chr11:64045351-64051139:64051352:64045351-64051616:64051724:-	PB.735.4	PB.735.4,PB.735.2
AF	chr11	PB.735	PB.735;AF:chr11:64045351-64050449:64050589:64045351-64051139:64051352:-	PB.735.5	PB.735.5,PB.735.4
AF	chr11	PB.839	PB.839;AF:chr11:96828223-96829411:96829496:96828223-96829819:96829968:-	PB.839.2	PB.839.2,PB.839.1
AF	chr11	PB.664	PB.664;AF:chr11:40687795-40692478:40692648:40687795-40694803:40695218:-	PB.664.10	PB.664.10,PB.664.6,PB.664.9
AF	chr11	PB.664	PB.664;AF:chr11:40687795-40691527:40691619:40687795-40692478:40692648:-	PB.664.4	PB.664.4,PB.664.10
AF	chr11	PB.664	PB.664;AF:chr11:40687795-40691527:40691691:40687795-40694803:40695218:-	PB.664.11	PB.664.11,PB.664.6,PB.664.9
AF	chr11	PB.664	PB.664;AF:chr11:40687795-40691527:40691691:40687795-40692478:40692648:-	PB.664.11	PB.664.11,PB.664.10
AF	chr11	PB.664	PB.664;AF:chr11:40687795-40691527:40691619:40687795-40694803:40695218:-	PB.664.4	PB.664.4,PB.664.6,PB.664.9
AF	chr11	PB.664	PB.664;AF:chr11:40687795-40691527:40691619:40687795-40692478:40692637:-	PB.664.4	PB.664.4,PB.664.1,PB.664.8,PB.664.12
AF	chr11	PB.664	PB.664;AF:chr11:40687795-40691527:40691691:40687795-40692478:40692637:-	PB.664.11	PB.664.11,PB.664.1,PB.664.8,PB.664.12
AF	chr11	PB.664	PB.664;AF:chr11:40687795-40692478:40692637:40687795-40694803:40695218:-	PB.664.1,PB.664.8,PB.664.12	PB.664.1,PB.664.8,PB.664.12,PB.664.6,PB.664.9
AF	chr11	PB.929	PB.929;AF:chr11:120598512:120598604-120599242:120598649:120598870-120599242:+	PB.929.1	PB.929.1,PB.929.2
AF	chr11	PB.922	PB.922;AF:chr11:117853343:117853548-117855225:117854335:117854554-117855225:+	PB.922.7	PB.922.7,PB.922.8
AF	chr11	PB.922	PB.922;AF:chr11:117853339:117853403-117855225:117854335:117854554-117855225:+	PB.922.6	PB.922.6,PB.922.8
AF	chr11	PB.744	PB.744;AF:chr11:69339639:69340192-69341159:69340796:69341058-69341159:+	PB.744.1	PB.744.1,PB.744.2
AF	chr12	PB.1085	PB.1085;AF:chr12:87314186-87328558:87328624:87314186-87329123:87329398:-	PB.1085.3	PB.1085.3,PB.1085.2
AF	chr12	PB.1142	PB.1142;AF:chr12:113307933-113313811:113313881:113307933-113314390:113314600:-	PB.1142.1	PB.1142.1,PB.1142.2
AF	chr12	PB.1142	PB.1142;AF:chr12:113307933-113313742:113313881:113307933-113314390:113314600:-	PB.1142.3	PB.1142.3,PB.1142.2
AF	chr12	PB.1056	PB.1056;AF:chr12:76123327-76125295:76125359:76123327-76125385:76125405:-	PB.1056.4	PB.1056.4,PB.1056.1,PB.1056.2
AF	chr12	PB.1056	PB.1056;AF:chr12:76123327-76125295:76125359:76123327-76125385:76125415:-	PB.1056.4	PB.1056.4,PB.1056.3
AF	chr12	PB.1113	PB.1113;AF:chr12:104724070-104726291:104726394:104724070-104727303:104727397:-	PB.1113.4	PB.1113.4,PB.1113.5
AF	chr12	PB.1113	PB.1113;AF:chr12:104724070-104726291:104726394:104724070-104727303:104727399:-	PB.1113.4	PB.1113.4,PB.1113.1
AF	chr12	PB.947	PB.947;AF:chr12:5384238-5389023:5389066:5384238-5389292:5389343:-	PB.947.1	PB.947.1,PB.947.2
AF	chr12	PB.997	PB.997;AF:chr12:40036833-40037263:40037376:40036833-40037838:40037976:-	PB.997.2	PB.997.2,PB.997.1
AF	chr12	PB.997	PB.997;AF:chr12:40036833-40037263:40037376:40036833-40037838:40037972:-	PB.997.2	PB.997.2,PB.997.3
AF	chr12	PB.1032	PB.1032;AF:chr12:69166240:69166517-69171862:69168848:69169062-69171862:+	PB.1032.1	PB.1032.1,PB.1032.4
AF	chr12	PB.1032	PB.1032;AF:chr12:69166240:69166517-69171862:69168847:69169062-69171862:+	PB.1032.1	PB.1032.1,PB.1032.2,PB.1032.3
AF	chr12	PB.1032	PB.1032;AF:chr12:69166240:69166517-69171862:69168849:69169062-69171862:+	PB.1032.1	PB.1032.1,PB.1032.5
AF	chr12	PB.1120	PB.1120;AF:chr12:105190512:105190960-105193416:105191020:105191244-105193416:+	PB.1120.1	PB.1120.1,PB.1120.2
AF	chr12	PB.1120	PB.1120;AF:chr12:105190512:105190960-105193416:105191028:105191244-105193416:+	PB.1120.1	PB.1120.1,PB.1120.3
AF	chr12	PB.1119	PB.1119;AF:chr12:105176242:105176555-105178920:105177769:105177929-105178920:+	PB.1119.1	PB.1119.1,PB.1119.4
AF	chr12	PB.1119	PB.1119;AF:chr12:105176242:105176555-105178920:105177740:105177835-105178920:+	PB.1119.1	PB.1119.1,PB.1119.3
AF	chr12	PB.1119	PB.1119;AF:chr12:105176371:105176555-105178920:105177740:105177835-105178920:+	PB.1119.2	PB.1119.2,PB.1119.3
AF	chr12	PB.1119	PB.1119;AF:chr12:105176371:105176555-105178920:105177769:105177929-105178920:+	PB.1119.2	PB.1119.2,PB.1119.4
AF	chr12	PB.1135	PB.1135;AF:chr12:111814146:111814377-111823242:111814964:111814989-111823242:+	PB.1135.1	PB.1135.1,PB.1135.4
AF	chr12	PB.1135	PB.1135;AF:chr12:111814219:111814377-111823242:111814964:111814989-111823242:+	PB.1135.3	PB.1135.3,PB.1135.4
AF	chr12	PB.1135	PB.1135;AF:chr12:111814152:111814377-111823242:111814964:111814989-111823242:+	PB.1135.2	PB.1135.2,PB.1135.4
AF	chr12	PB.1084	PB.1084;AF:chr12:87266491:87266658-87268155:87266685:87266921-87268155:+	PB.1084.1	PB.1084.1,PB.1084.2
AF	chr13	PB.1278	PB.1278;AF:chr13:58264199-58274074:58274144:58264199-58275500:58275733:-	PB.1278.5	PB.1278.5,PB.1278.2
AF	chr13	PB.1278	PB.1278;AF:chr13:58264199-58274074:58274140:58264199-58275500:58275733:-	PB.1278.3	PB.1278.3,PB.1278.2
AF	chr13	PB.1216	PB.1216;AF:chr13:43551700-43553730:43553881:43551700-43554896:43554949:-	PB.1216.2	PB.1216.2,PB.1216.1
AF	chr13	PB.1335	PB.1335;AF:chr13:98316298-98316625:98316830:98316298-98316866:98317007:-	PB.1335.2	PB.1335.2,PB.1335.1
AF	chr13	PB.1250	PB.1250;AF:chr13:52919266-52923746:52923856:52919266-52929455:52929665:-	PB.1250.3	PB.1250.3,PB.1250.2
AF	chr13	PB.1250	PB.1250;AF:chr13:52919266-52923746:52923890:52919266-52929455:52929665:-	PB.1250.1,PB.1250.5,PB.1250.6	PB.1250.1,PB.1250.5,PB.1250.6,PB.1250.2
AF	chr13	PB.1361	PB.1361;AF:chr13:108091623-108100453:108100549:108091623-108136314:108136425:-	PB.1361.1	PB.1361.1,PB.1361.3
AF	chr13	PB.1361	PB.1361;AF:chr13:108091623-108136314:108136425:108091623-108158443:108158619:-	PB.1361.3	PB.1361.3,PB.1361.2
AF	chr13	PB.1361	PB.1361;AF:chr13:108091623-108100453:108100549:108091623-108158443:108158619:-	PB.1361.1	PB.1361.1,PB.1361.2
AF	chr13	PB.1378	PB.1378;AF:chr13:119426711:119426764-119430160:119428599:119428640-119430160:+	PB.1378.1	PB.1378.1,PB.1378.5
AF	chr13	PB.1378	PB.1378;AF:chr13:119426711:119426764-119430160:119428597:119428640-119430160:+	PB.1378.1	PB.1378.1,PB.1378.4
AF	chr13	PB.1378	PB.1378;AF:chr13:119426711:119426764-119430160:119428584:119428640-119430160:+	PB.1378.1	PB.1378.1,PB.1378.3
AF	chr13	PB.1203	PB.1203;AF:chr13:36254105:36254258-36341937:36326623:36327012-36341937:+	PB.1203.1	PB.1203.1,PB.1203.2
AF	chr13	PB.1245	PB.1245;AF:chr13:50643226:50643457-50644683:50644470:50644516-50644683:+	PB.1245.1	PB.1245.1,PB.1245.2
AF	chr13	PB.1309	PB.1309;AF:chr13:75839904:75840175-75847170:75841606:75841638-75847170:+	PB.1309.3,PB.1309.2,PB.1309.1	PB.1309.3,PB.1309.2,PB.1309.1,PB.1309.4
AF	chr13	PB.1324	PB.1324;AF:chr13:94788885:94789002-94832360:94815102:94815184-94832360:+	PB.1324.2	PB.1324.2,PB.1324.3
AF	chr13	PB.1324	PB.1324;AF:chr13:94788880:94789002-94832360:94815102:94815184-94832360:+	PB.1324.1	PB.1324.1,PB.1324.3
AF	chr13	PB.1343	PB.1343;AF:chr13:100651339:100651445-100654191:100651625:100651786-100654191:+	PB.1343.1	PB.1343.1,PB.1343.3
AF	chr13	PB.1343	PB.1343;AF:chr13:100651339:100651445-100654191:100651581:100651717-100654191:+	PB.1343.1	PB.1343.1,PB.1343.2
AF	chr14	PB.1504	PB.1504;AF:chr14:61403042-61416057:61416172:61403042-61439723:61439870:-	PB.1504.1	PB.1504.1,PB.1504.2
AF	chr14	PB.1412	PB.1412;AF:chr14:25941995:25942210-25942565:25942255:25942394-25942565:+	PB.1412.1	PB.1412.1,PB.1412.2
AF	chr14	PB.1581	PB.1581;AF:chr14:122181681:122181781-122311244:122255649:122255785-122311244:+	PB.1581.1	PB.1581.1,PB.1581.2
AF	chr14	PB.1562	PB.1562;AF:chr14:101818098:101818254-101840872:101828981:101829058-101840872:+	PB.1562.1	PB.1562.1,PB.1562.2
AF	chr14	PB.1408	PB.1408;AF:chr14:24293259:24293307-24295997:24293310:24293587-24295997:+	PB.1408.1	PB.1408.1,PB.1408.14
AF	chr14	PB.1408	PB.1408;AF:chr14:24293268:24293307-24295997:24293310:24293587-24295997:+	PB.1408.8,PB.1408.7,PB.1408.6,PB.1408.4	PB.1408.8,PB.1408.7,PB.1408.6,PB.1408.4,PB.1408.14
AF	chr14	PB.1408	PB.1408;AF:chr14:24293273:24293307-24295997:24293310:24293587-24295997:+	PB.1408.11,PB.1408.9,PB.1408.12	PB.1408.11,PB.1408.9,PB.1408.12,PB.1408.14
AF	chr15	PB.1714	PB.1714;AF:chr15:90353691:90353777-90366222:90360146:90360247-90366222:+	PB.1714.1	PB.1714.1,PB.1714.7
AF	chr15	PB.1714	PB.1714;AF:chr15:90353691:90353777-90366222:90360099:90360247-90366222:+	PB.1714.1	PB.1714.1,PB.1714.5
AF	chr15	PB.1714	PB.1714;AF:chr15:90353732:90353777-90366222:90360126:90360247-90366222:+	PB.1714.3,PB.1714.2	PB.1714.3,PB.1714.2,PB.1714.6
AF	chr15	PB.1714	PB.1714;AF:chr15:90353750:90353937-90366222:90360126:90360247-90366222:+	PB.1714.4	PB.1714.4,PB.1714.6
AF	chr15	PB.1714	PB.1714;AF:chr15:90353750:90353937-90366222:90360146:90360247-90366222:+	PB.1714.4	PB.1714.4,PB.1714.7
AF	chr15	PB.1714	PB.1714;AF:chr15:90353732:90353777-90366222:90360146:90360247-90366222:+	PB.1714.3,PB.1714.2	PB.1714.3,PB.1714.2,PB.1714.7
AF	chr15	PB.1714	PB.1714;AF:chr15:90353691:90353777-90366222:90360126:90360247-90366222:+	PB.1714.1	PB.1714.1,PB.1714.6
AF	chr15	PB.1714	PB.1714;AF:chr15:90353750:90353937-90366222:90360099:90360247-90366222:+	PB.1714.4	PB.1714.4,PB.1714.5
AF	chr15	PB.1714	PB.1714;AF:chr15:90353732:90353777-90366222:90360099:90360247-90366222:+	PB.1714.3,PB.1714.2	PB.1714.3,PB.1714.2,PB.1714.5
AF	chr15	PB.1650	PB.1650;AF:chr15:59374241:59374355-59378868:59376392:59376571-59378868:+	PB.1650.1	PB.1650.1,PB.1650.5
AF	chr15	PB.1650	PB.1650;AF:chr15:59374270:59374355-59378868:59376395:59376571-59378868:+	PB.1650.3	PB.1650.3,PB.1650.7
AF	chr15	PB.1650	PB.1650;AF:chr15:59374270:59374355-59378868:59376391:59376571-59378868:+	PB.1650.3	PB.1650.3,PB.1650.4
AF	chr15	PB.1650	PB.1650;AF:chr15:59374270:59374355-59378868:59376393:59376571-59378868:+	PB.1650.3	PB.1650.3,PB.1650.6
AF	chr15	PB.1650	PB.1650;AF:chr15:59374266:59374355-59378868:59376391:59376571-59378868:+	PB.1650.2	PB.1650.2,PB.1650.4
AF	chr15	PB.1650	PB.1650;AF:chr15:59374270:59374355-59378868:59376392:59376571-59378868:+	PB.1650.3	PB.1650.3,PB.1650.5
AF	chr15	PB.1650	PB.1650;AF:chr15:59374266:59374355-59378868:59376392:59376571-59378868:+	PB.1650.2	PB.1650.2,PB.1650.5
AF	chr15	PB.1650	PB.1650;AF:chr15:59374241:59374355-59378868:59376393:59376571-59378868:+	PB.1650.1	PB.1650.1,PB.1650.6
AF	chr15	PB.1650	PB.1650;AF:chr15:59374241:59374355-59378868:59376395:59376571-59378868:+	PB.1650.1	PB.1650.1,PB.1650.7
AF	chr15	PB.1650	PB.1650;AF:chr15:59374266:59374355-59378868:59376395:59376571-59378868:+	PB.1650.2	PB.1650.2,PB.1650.7
AF	chr15	PB.1650	PB.1650;AF:chr15:59374241:59374355-59378868:59376391:59376571-59378868:+	PB.1650.1	PB.1650.1,PB.1650.4
AF	chr15	PB.1650	PB.1650;AF:chr15:59374266:59374355-59378868:59376393:59376571-59378868:+	PB.1650.2	PB.1650.2,PB.1650.6
AF	chr15	PB.1643	PB.1643;AF:chr15:52712428:52712686-52719346:52715216:52715312-52719346:+	PB.1643.1	PB.1643.1,PB.1643.2
AF	chr15	PB.1596	PB.1596;AF:chr15:10486012:10486026-10486453:10486071:10486264-10486453:+	PB.1596.1	PB.1596.1,PB.1596.2
AF	chr16	PB.1793	PB.1793;AF:chr16:20298326-20301144:20301441:20298326-20302209:20302375:-	PB.1793.1	PB.1793.1,PB.1793.2
AF	chr16	PB.1793	PB.1793;AF:chr16:20298326-20301144:20301359:20298326-20302209:20302375:-	PB.1793.7,PB.1793.8	PB.1793.7,PB.1793.8,PB.1793.2
AF	chr16	PB.1793	PB.1793;AF:chr16:20298326-20301144:20301362:20298326-20302209:20302375:-	PB.1793.5	PB.1793.5,PB.1793.2
AF	chr16	PB.1905	PB.1905;AF:chr16:93586317-93586425:93586618:93586317-93586847:93586966:-	PB.1905.5	PB.1905.5,PB.1905.2
AF	chr16	PB.1906	PB.1906;AF:chr16:94370192-94370366:94370537:94370192-94370605:94370757:-	PB.1906.1	PB.1906.1,PB.1906.2
AF	chr16	PB.1821	PB.1821;AF:chr16:32247222:32247267-32251823:32247279:32247525-32251823:+	PB.1821.1	PB.1821.1,PB.1821.3
AF	chr16	PB.1848	PB.1848;AF:chr16:44139858:44140111-44156410:44153250:44153374-44156410:+	PB.1848.2	PB.1848.2,PB.1848.5
AF	chr16	PB.1848	PB.1848;AF:chr16:44139885:44140111-44156410:44153263:44153374-44156410:+	PB.1848.3	PB.1848.3,PB.1848.6
AF	chr16	PB.1848	PB.1848;AF:chr16:44139885:44140111-44156410:44151771:44151882-44156410:+	PB.1848.3	PB.1848.3,PB.1848.4
AF	chr16	PB.1848	PB.1848;AF:chr16:44139885:44140111-44156410:44153250:44153374-44156410:+	PB.1848.3	PB.1848.3,PB.1848.5
AF	chr16	PB.1848	PB.1848;AF:chr16:44151771:44151882-44156410:44153263:44153374-44156410:+	PB.1848.4	PB.1848.4,PB.1848.6
AF	chr16	PB.1848	PB.1848;AF:chr16:44139858:44140111-44156410:44153263:44153374-44156410:+	PB.1848.2	PB.1848.2,PB.1848.6
AF	chr16	PB.1848	PB.1848;AF:chr16:44139840:44140111-44156410:44153250:44153374-44156410:+	PB.1848.1	PB.1848.1,PB.1848.5
AF	chr16	PB.1848	PB.1848;AF:chr16:44139840:44140111-44156410:44151771:44151882-44156410:+	PB.1848.1	PB.1848.1,PB.1848.4
AF	chr16	PB.1848	PB.1848;AF:chr16:44139840:44140111-44156410:44153263:44153374-44156410:+	PB.1848.1	PB.1848.1,PB.1848.6
AF	chr16	PB.1848	PB.1848;AF:chr16:44139858:44140111-44156410:44151771:44151882-44156410:+	PB.1848.2	PB.1848.2,PB.1848.4
AF	chr16	PB.1848	PB.1848;AF:chr16:44151771:44151882-44156410:44153250:44153374-44156410:+	PB.1848.4	PB.1848.4,PB.1848.5
AF	chr16	PB.1817	PB.1817;AF:chr16:31428813:31428987-31437992:31436823:31436934-31437992:+	PB.1817.1	PB.1817.1,PB.1817.2
AF	chr16	PB.1867	PB.1867;AF:chr16:58672526:58672671-58673336:58672998:58673110-58673336:+	PB.1867.1	PB.1867.1,PB.1867.2
AF	chr16	PB.1904	PB.1904;AF:chr16:92310464:92310969-92312862:92312545:92312732-92312862:+	PB.1904.3	PB.1904.3,PB.1904.4
AF	chr17	PB.1974	PB.1974;AF:chr17:25269479-25273321:25273607:25269479-25274162:25274334:-	PB.1974.1	PB.1974.1,PB.1974.4
AF	chr17	PB.1974	PB.1974;AF:chr17:25269479-25273482:25273609:25269479-25274162:25274334:-	PB.1974.2	PB.1974.2,PB.1974.4
AF	chr17	PB.1974	PB.1974;AF:chr17:25269479-25273321:25273386:25269479-25274162:25274334:-	PB.1974.6	PB.1974.6,PB.1974.4
AF	chr17	PB.1974	PB.1974;AF:chr17:25269479-25273321:25273386:25269479-25273482:25273609:-	PB.1974.6	PB.1974.6,PB.1974.2
AF	chr17	PB.1974	PB.1974;AF:chr17:25269479-25273321:25273386:25269479-25273482:25273607:-	PB.1974.6	PB.1974.6,PB.1974.7
AF	chr17	PB.1974	PB.1974;AF:chr17:25269479-25273482:25273607:25269479-25274162:25274334:-	PB.1974.7	PB.1974.7,PB.1974.4
AF	chr17	PB.2059	PB.2059;AF:chr17:49311956-49312146:49312239:49311956-49312624:49312961:-	PB.2059.1	PB.2059.1,PB.2059.3
AF	chr17	PB.2059	PB.2059;AF:chr17:49308404-49311297:49311530:49308404-49311677:49311870:-	PB.2059.5	PB.2059.5,PB.2059.6
AF	chr17	PB.2059	PB.2059;AF:chr17:49308404-49311297:49311530:49308404-49312624:49312962:-	PB.2059.5	PB.2059.5,PB.2059.4
AF	chr17	PB.2059	PB.2059;AF:chr17:49308404-49311677:49311870:49308404-49312624:49312962:-	PB.2059.6	PB.2059.6,PB.2059.4
AF	chr17	PB.2086	PB.2086;AF:chr17:65867830-65884678:65884923:65867830-65885186:65885962:-	PB.2086.9	PB.2086.9,PB.2086.4
AF	chr17	PB.2086	PB.2086;AF:chr17:65867830-65884678:65884968:65867830-65885186:65885540:-	PB.2086.5	PB.2086.5,PB.2086.6
AF	chr17	PB.2086	PB.2086;AF:chr17:65867830-65884678:65884968:65867830-65885386:65885539:-	PB.2086.5	PB.2086.5,PB.2086.8
AF	chr17	PB.2086	PB.2086;AF:chr17:65867830-65884678:65884968:65867830-65885186:65885962:-	PB.2086.5	PB.2086.5,PB.2086.4
AF	chr17	PB.2086	PB.2086;AF:chr17:65867830-65884678:65884923:65867830-65885386:65885539:-	PB.2086.9	PB.2086.9,PB.2086.8
AF	chr17	PB.2086	PB.2086;AF:chr17:65867830-65884678:65884968:65867830-65885186:65885317:-	PB.2086.5	PB.2086.5,PB.2086.10
AF	chr17	PB.2086	PB.2086;AF:chr17:65867830-65884678:65884923:65867830-65885186:65885317:-	PB.2086.9	PB.2086.9,PB.2086.10
AF	chr17	PB.2086	PB.2086;AF:chr17:65867830-65884678:65884923:65867830-65885186:65885540:-	PB.2086.9	PB.2086.9,PB.2086.6
AF	chr17	PB.2086	PB.2086;AF:chr17:65867830-65885186:65885317:65867830-65885386:65885539:-	PB.2086.10	PB.2086.10,PB.2086.8
AF	chr17	PB.1916	PB.1916;AF:chr17:4852466-4890960:4891139:4852466-4892876:4892970:-	PB.1916.1	PB.1916.1,PB.1916.2
AF	chr17	PB.1982	PB.1982;AF:chr17:26939092-26939317:26939419:26939092-26939451:26939520:-	PB.1982.2	PB.1982.2,PB.1982.1
AF	chr17	PB.2034	PB.2034;AF:chr17:36269066-36271337:36271408:36269066-36271893:36272041:-	PB.2034.2	PB.2034.2,PB.2034.1
AF	chr17	PB.2121	PB.2121;AF:chr17:83504228-83514204:83514299:83504228-83516148:83516269:-	PB.2121.2	PB.2121.2,PB.2121.1
AF	chr17	PB.2032	PB.2032;AF:chr17:36110637:36110701-36116197:36111028:36111478-36116197:+	PB.2032.1	PB.2032.1,PB.2032.3
AF	chr17	PB.2032	PB.2032;AF:chr17:36110637:36110701-36116197:36111007:36111478-36116197:+	PB.2032.1	PB.2032.1,PB.2032.2
AF	chr17	PB.2058	PB.2058;AF:chr17:48410046:48410094-48410828:48410158:48410372-48410828:+	PB.2058.2	PB.2058.2,PB.2058.3
AF	chr17	PB.2000	PB.2000;AF:chr17:30800457:30800589-30803063:30802605:30802692-30803063:+	PB.2000.1	PB.2000.1,PB.2000.2
AF	chr18	PB.2170	PB.2170;AF:chr18:25158323-25165869:25165980:25158323-25168527:25168666:-	PB.2170.1	PB.2170.1,PB.2170.3
AF	chr18	PB.2170	PB.2170;AF:chr18:25158323-25165869:25165979:25158323-25168527:25168666:-	PB.2170.4	PB.2170.4,PB.2170.3
AF	chr18	PB.2170	PB.2170;AF:chr18:25158323-25165869:25166005:25158323-25168527:25168666:-	PB.2170.7	PB.2170.7,PB.2170.3
AF	chr18	PB.2170	PB.2170;AF:chr18:25158323-25165869:25165983:25158323-25168527:25168666:-	PB.2170.6	PB.2170.6,PB.2170.3
AF	chr18	PB.2192	PB.2192;AF:chr18:36451246-36454041:36454282:36451246-36454453:36454532:-	PB.2192.3	PB.2192.3,PB.2192.2
AF	chr18	PB.2192	PB.2192;AF:chr18:36451246-36454041:36454282:36451246-36454453:36454574:-	PB.2192.3	PB.2192.3,PB.2192.4
AF	chr18	PB.2187	PB.2187;AF:chr18:35438380-35498791:35498950:35438380-35499579:35499731:-	PB.2187.1	PB.2187.1,PB.2187.2
AF	chr18	PB.2233	PB.2233;AF:chr18:56962518-56963358:56963409:56962518-56963412:56963532:-	PB.2233.3	PB.2233.3,PB.2233.1
AF	chr19	PB.2324	PB.2324;AF:chr19:11651659-11660270:11660340:11651659-11660452:11660646:-	PB.2324.2	PB.2324.2,PB.2324.1
AF	chr19	PB.2324	PB.2324;AF:chr19:11651659-11660270:11660340:11651659-11660452:11660535:-	PB.2324.2	PB.2324.2,PB.2324.6
AF	chr19	PB.2324	PB.2324;AF:chr19:11651659-11660270:11660340:11651659-11660452:11660560:-	PB.2324.2	PB.2324.2,PB.2324.5
AF	chr19	PB.2405	PB.2405;AF:chr19:53943579-53944156:53944249:53943579-53944417:53944566:-	PB.2405.2,PB.2405.3	PB.2405.2,PB.2405.3,PB.2405.1
AF	chr19	PB.2325	PB.2325;AF:chr19:11688848-11689186:11689224:11688848-11690942:11691094:-	PB.2325.7	PB.2325.7,PB.2325.1
AF	chr19	PB.2325	PB.2325;AF:chr19:11688848-11689186:11689224:11688848-11690942:11691052:-	PB.2325.7	PB.2325.7,PB.2325.3
AF	chr19	PB.2384	PB.2384;AF:chr19:45591794-45592146:45592292:45591794-45593340:45593484:-	PB.2384.3	PB.2384.3,PB.2384.1
AF	chr19	PB.2344	PB.2344;AF:chr19:26745198:26745309-26751824:26749899:26749947-26751824:+	PB.2344.2	PB.2344.2,PB.2344.3
AF	chr19	PB.2344	PB.2344;AF:chr19:26745196:26745309-26751824:26749899:26749947-26751824:+	PB.2344.1	PB.2344.1,PB.2344.3
AF	chr19	PB.2396	PB.2396;AF:chr19:47731699:47731821-47732630:47732178:47732461-47732630:+	PB.2396.1	PB.2396.1,PB.2396.9
AF	chr19	PB.2396	PB.2396;AF:chr19:47731781:47731821-47732630:47732178:47732461-47732630:+	PB.2396.6	PB.2396.6,PB.2396.9
AF	chr19	PB.2396	PB.2396;AF:chr19:47731749:47731821-47732630:47732178:47732461-47732630:+	PB.2396.4,PB.2396.3	PB.2396.4,PB.2396.3,PB.2396.9
AF	chr19	PB.2396	PB.2396;AF:chr19:47731758:47731821-47732630:47732178:47732461-47732630:+	PB.2396.5	PB.2396.5,PB.2396.9
AF	chr19	PB.2396	PB.2396;AF:chr19:47731815:47731928-47732630:47732178:47732461-47732630:+	PB.2396.7	PB.2396.7,PB.2396.9
AF	chr19	PB.2396	PB.2396;AF:chr19:47731738:47731821-47732630:47732178:47732461-47732630:+	PB.2396.2	PB.2396.2,PB.2396.9
AF	chr19	PB.2404	PB.2404;AF:chr19:53944266:53944402-53987454:53944848:53944895-53987454:+	PB.2404.1	PB.2404.1,PB.2404.2
AF	chr19	PB.2404	PB.2404;AF:chr19:53944266:53944402-53987454:53944886:53945013-53987454:+	PB.2404.1	PB.2404.1,PB.2404.3
AF	chr19	PB.2326	PB.2326;AF:chr19:11697051:11697171-11700914:11698365:11698420-11700914:+	PB.2326.1	PB.2326.1,PB.2326.4
AF	chr19	PB.2326	PB.2326;AF:chr19:11697053:11697171-11699352:11698297:11698420-11699352:+	PB.2326.2	PB.2326.2,PB.2326.3
AF	chrX	PB.4986	PB.4986;AF:chrX:36618733-36623568:36624083:36618733-36633330:36633420:-	PB.4986.9	PB.4986.9,PB.4986.1
AF	chrX	PB.4986	PB.4986;AF:chrX:36618733-36623568:36624083:36618733-36633205:36633398:-	PB.4986.9	PB.4986.9,PB.4986.3,PB.4986.5
AF	chrX	PB.4986	PB.4986;AF:chrX:36618733-36623568:36624083:36618733-36633330:36633398:-	PB.4986.9	PB.4986.9,PB.4986.6
AL	chr1	PB.126	PB.126;AL:chr1:63182698:63184104-63209754:63208651:63209166-63209754:-	PB.126.1	PB.126.1,PB.126.2
AL	chr1	PB.296	PB.296;AL:chr1:167957147:167957205-167960906:167959154:167959420-167960906:-	PB.296.2	PB.296.2,PB.296.4
AL	chr1	PB.200	PB.200;AL:chr1:98820768:98821358-98823087:98821876:98821970-98823087:-	PB.200.1	PB.200.1,PB.200.2
AL	chr1	PB.117	PB.117;AL:chr1:59386867-59391556:59392473:59386867-59396826:59397147:+	PB.117.3	PB.117.3,PB.117.1
AL	chr1	PB.117	PB.117;AL:chr1:59386867-59391556:59392473:59386867-59396826:59397152:+	PB.117.3	PB.117.3,PB.117.2
AL	chr1	PB.30	PB.30;AL:chr1:17168525-17171795:17171862:17168525-17172724:17173103:+	PB.30.3	PB.30.3,PB.30.4
AL	chr2	PB.2521	PB.2521;AL:chr2:44475814-44518616:44518923:44475814-44531711:44532173:+	PB.2521.2	PB.2521.2,PB.2521.1
AL	chr4	PB.3084	PB.3084;AL:chr4:13390744:13391062-13407617:13407005:13407448-13407617:-	PB.3084.3	PB.3084.3,PB.3084.5
AL	chr4	PB.3084	PB.3084;AL:chr4:13362135:13362446-13407617:13390744:13391062-13407617:-	PB.3084.2	PB.3084.2,PB.3084.3
AL	chr4	PB.3084	PB.3084;AL:chr4:13362135:13362446-13407617:13406982:13407448-13407617:-	PB.3084.2	PB.3084.2,PB.3084.4
AL	chr4	PB.3084	PB.3084;AL:chr4:13362135:13362446-13407617:13407005:13407448-13407617:-	PB.3084.2	PB.3084.2,PB.3084.5
AL	chr4	PB.3084	PB.3084;AL:chr4:13390744:13391062-13407617:13406982:13407448-13407617:-	PB.3084.3	PB.3084.3,PB.3084.4
AL	chr4	PB.3300	PB.3300;AL:chr4:133223747-133224252:133224444:133223747-133227336:133227467:+	PB.3300.3	PB.3300.3,PB.3300.1
AL	chr4	PB.3300	PB.3300;AL:chr4:133223747-133224252:133224551:133223747-133227336:133227467:+	PB.3300.4	PB.3300.4,PB.3300.1
AL	chr4	PB.3300	PB.3300;AL:chr4:133223747-133224252:133224554:133223747-133227336:133227467:+	PB.3300.2	PB.3300.2,PB.3300.1
AL	chr5	PB.3536	PB.3536;AL:chr5:89616575-89619656:89622454:89616575-89653183:89653274:+	PB.3536.2	PB.3536.2,PB.3536.1
AL	chr5	PB.3671	PB.3671;AL:chr5:124863508-124868402:124868604:124863508-124884708:124884764:+	PB.3671.1	PB.3671.1,PB.3671.3
AL	chr6	PB.4037	PB.4037;AL:chr6:142490256:142490604-142494100:142492542:142492616-142494100:-	PB.4037.5	PB.4037.5,PB.4037.8
AL	chr6	PB.3805	PB.3805;AL:chr6:30671330:30671370-30680131:30679089:30679444-30680131:-	PB.3805.1	PB.3805.1,PB.3805.2
AL	chr6	PB.3899	PB.3899;AL:chr6:83080630-83080710:83080850:83080630-83087683:83088234:+	PB.3899.1,PB.3899.2	PB.3899.1,PB.3899.2,PB.3899.4
AL	chr7	PB.4209	PB.4209;AL:chr7:67593499:67594109-67617993:67595106:67595731-67617993:-	PB.4209.1	PB.4209.1,PB.4209.3
AL	chr7	PB.4209	PB.4209;AL:chr7:67593499:67594109-67617993:67595583:67595731-67617993:-	PB.4209.1	PB.4209.1,PB.4209.4
AL	chr7	PB.4209	PB.4209;AL:chr7:67593499:67594109-67617993:67594384:67595731-67617993:-	PB.4209.1	PB.4209.1,PB.4209.2
AL	chr7	PB.4167	PB.4167;AL:chr7:37119993:37120594-37128526:37123636:37123656-37128526:-	PB.4167.4	PB.4167.4,PB.4167.6
AL	chr7	PB.4167	PB.4167;AL:chr7:37119993:37120594-37128526:37124314:37124598-37128526:-	PB.4167.4	PB.4167.4,PB.4167.7
AL	chr7	PB.4167	PB.4167;AL:chr7:37123636:37123656-37128526:37124314:37124598-37128526:-	PB.4167.6	PB.4167.6,PB.4167.7
AL	chr7	PB.4207	PB.4207;AL:chr7:67223891-67225026:67225269:67223891-67225864:67225883:+	PB.4207.1	PB.4207.1,PB.4207.2
AL	chr8	PB.4468	PB.4468;AL:chr8:66484137:66484170-66486412:66484735:66484792-66486412:-	PB.4468.3	PB.4468.3,PB.4468.4
AL	chr8	PB.4379	PB.4379;AL:chr8:8781264:8781798-8784689:8782313:8782836-8784689:-	PB.4379.1	PB.4379.1,PB.4379.2
AL	chr8	PB.4607	PB.4607;AL:chr8:117812298-117813671:117814166:117812298-117853071:117853329:+	PB.4607.4	PB.4607.4,PB.4607.1
AL	chr8	PB.4607	PB.4607;AL:chr8:117812298-117813671:117814166:117812298-117853071:117853910:+	PB.4607.4	PB.4607.4,PB.4607.2
AL	chr8	PB.4607	PB.4607;AL:chr8:117812298-117813671:117814166:117812298-117853071:117853768:+	PB.4607.4	PB.4607.4,PB.4607.3
AL	chr9	PB.4895	PB.4895;AL:chr9:109323236:109323398-109381647:109378744:109378906-109381647:-	PB.4895.9	PB.4895.9,PB.4895.15
AL	chr9	PB.4899	PB.4899;AL:chr9:109766046:109766210-109788021:109779587:109779773-109788021:-	PB.4899.1	PB.4899.1,PB.4899.5
AL	chr9	PB.4787	PB.4787;AL:chr9:67157180-67162629:67163158:67157180-67186220:67186987:+	PB.4787.3	PB.4787.3,PB.4787.1
AL	chr9	PB.4787	PB.4787;AL:chr9:67157180-67162629:67163158:67157180-67165571:67165978:+	PB.4787.3	PB.4787.3,PB.4787.4
AL	chr9	PB.4787	PB.4787;AL:chr9:67157180-67165571:67165978:67157180-67186220:67186987:+	PB.4787.4	PB.4787.4,PB.4787.1
AL	chr10	PB.611	PB.611;AL:chr10:128764720:128764924-128766197:128765253:128765509-128766197:-	PB.611.3	PB.611.3,PB.611.5
AL	chr10	PB.611	PB.611;AL:chr10:128764720:128764924-128766197:128765249:128765509-128766197:-	PB.611.3	PB.611.3,PB.611.4
AL	chr10	PB.611	PB.611;AL:chr10:128764718:128764924-128766197:128765253:128765509-128766197:-	PB.611.1,PB.611.2	PB.611.1,PB.611.2,PB.611.5
AL	chr10	PB.611	PB.611;AL:chr10:128764720:128764924-128766197:128765258:128765509-128766197:-	PB.611.3	PB.611.3,PB.611.6
AL	chr10	PB.611	PB.611;AL:chr10:128764718:128764924-128766197:128765258:128765509-128766197:-	PB.611.1,PB.611.2	PB.611.1,PB.611.2,PB.611.6
AL	chr10	PB.611	PB.611;AL:chr10:128764718:128764924-128766197:128765249:128765509-128766197:-	PB.611.1,PB.611.2	PB.611.1,PB.611.2,PB.611.4
AL	chr10	PB.384	PB.384;AL:chr10:13647389:13647706-13653586:13652492:13653011-13653586:-	PB.384.2	PB.384.2,PB.384.3
AL	chr10	PB.384	PB.384;AL:chr10:13647389:13647706-13653586:13652708:13653011-13653586:-	PB.384.2	PB.384.2,PB.384.4
AL	chr10	PB.435	PB.435;AL:chr10:46001336-46003754:46003912:46001336-46004018:46004190:+	PB.435.3	PB.435.3,PB.435.1
AL	chr10	PB.548	PB.548;AL:chr10:108544807-108557223:108557873:108544807-108581270:108581539:+	PB.548.3	PB.548.3,PB.548.2
AL	chr10	PB.548	PB.548;AL:chr10:108544807-108557223:108557873:108544807-108581270:108581688:+	PB.548.3	PB.548.3,PB.548.1
AL	chr10	PB.431	PB.431;AL:chr10:44006138-44015497:44015614:44006138-44031147:44031487:+	PB.431.2	PB.431.2,PB.431.1
AL	chr11	PB.642	PB.642;AL:chr11:20280895:20281297-20287801:20283447:20283513-20287801:-	PB.642.1	PB.642.1,PB.642.3
AL	chr11	PB.642	PB.642;AL:chr11:20280895:20281297-20287801:20282998:20283606-20287801:-	PB.642.1	PB.642.1,PB.642.2
AL	chr11	PB.648	PB.648;AL:chr11:22899748:22900057-22956411:22914340:22914749-22956411:-	PB.648.1	PB.648.1,PB.648.3
AL	chr12	PB.1093	PB.1093;AL:chr12:88177514:88177649-88181740:88178338:88178473-88181740:-	PB.1093.4	PB.1093.4,PB.1093.6
AL	chr12	PB.958	PB.958;AL:chr12:14281316-14282232:14282595:14281316-14283053:14283128:+	PB.958.6	PB.958.6,PB.958.4
AL	chr12	PB.958	PB.958;AL:chr12:14281316-14282232:14282595:14281316-14283053:14283289:+	PB.958.6	PB.958.6,PB.958.7
AL	chr12	PB.958	PB.958;AL:chr12:14281316-14282232:14282595:14281316-14283053:14283113:+	PB.958.6	PB.958.6,PB.958.3
AL	chr12	PB.958	PB.958;AL:chr12:14281316-14282232:14282595:14281316-14283053:14283285:+	PB.958.6	PB.958.6,PB.958.2
AL	chr12	PB.975	PB.975;AL:chr12:26609464-26645264:26645689:26609464-26707090:26707561:+	PB.975.2	PB.975.2,PB.975.1
AL	chr13	PB.1311	PB.1311;AL:chr13:76265769-76267508:76267963:76265769-76278769:76278966:+	PB.1311.2	PB.1311.2,PB.1311.1
AL	chr14	PB.1514	PB.1514;AL:chr14:65831431:65831566-65832664:65831640:65831794-65832664:-	PB.1514.3	PB.1514.3,PB.1514.6
AL	chr14	PB.1582	PB.1582;AL:chr14:123174665-123174748:123175464:123174665-123253719:123254021:+	PB.1582.5	PB.1582.5,PB.1582.6
AL	chr14	PB.1582	PB.1582;AL:chr14:123174665-123174748:123174828:123174665-123253719:123254021:+	PB.1582.1	PB.1582.1,PB.1582.6
AL	chr14	PB.1582	PB.1582;AL:chr14:123174665-123174748:123176130:123174665-123253719:123254021:+	PB.1582.2	PB.1582.2,PB.1582.6
AL	chr14	PB.1582	PB.1582;AL:chr14:123174665-123174748:123174821:123174665-123253719:123254021:+	PB.1582.3	PB.1582.3,PB.1582.6
AL	chr14	PB.1582	PB.1582;AL:chr14:123174665-123174748:123175108:123174665-123253719:123254021:+	PB.1582.4	PB.1582.4,PB.1582.6
AL	chr14	PB.1565	PB.1565;AL:chr14:102438764-102455195:102455525:102438764-102464458:102465087:+	PB.1565.3	PB.1565.3,PB.1565.5
AL	chr14	PB.1565	PB.1565;AL:chr14:102438764-102455195:102455525:102438764-102464458:102465094:+	PB.1565.3	PB.1565.3,PB.1565.6
AL	chr15	PB.1663	PB.1663;AL:chr15:73134504:73134850-73137993:73137437:73137917-73137993:-	PB.1663.1	PB.1663.1,PB.1663.2
AL	chr16	PB.1791	PB.1791;AL:chr16:19101550-19103749:19104034:19101550-19106706:19106899:+	PB.1791.1	PB.1791.1,PB.1791.2
AL	chr17	PB.1916	PB.1916;AL:chr17:4851709:4852466-4892876:4891507:4892438-4892876:-	PB.1916.2	PB.1916.2,PB.1916.3
AL	chr17	PB.2062	PB.2062;AL:chr17:50687361:50687795-50692829:50690511:50690811-50692829:-	PB.2062.1	PB.2062.1,PB.2062.2
AL	chr17	PB.2091	PB.2091;AL:chr17:68148928-68157095:68157426:68148928-68160161:68160290:+	PB.2091.2	PB.2091.2,PB.2091.1
AL	chr18	PB.2274	PB.2274;AL:chr18:83053023-83055617:83056434:83053023-83063350:83064693:+	PB.2274.4	PB.2274.4,PB.2274.3,PB.2274.5
AL	chr18	PB.2274	PB.2274;AL:chr18:83053023-83055617:83056444:83053023-83063350:83064693:+	PB.2274.1	PB.2274.1,PB.2274.3,PB.2274.5
AL	chr18	PB.2235	PB.2235;AL:chr18:60526365-60526601:60527014:60526365-60534593:60534646:+	PB.2235.2	PB.2235.2,PB.2235.1
AL	chr18	PB.2180	PB.2180;AL:chr18:34417049-34417466:34417528:34417049-34421048:34421742:+	PB.2180.10	PB.2180.10,PB.2180.12
AL	chr18	PB.2180	PB.2180;AL:chr18:34417049-34417466:34417528:34417049-34421048:34422201:+	PB.2180.10	PB.2180.10,PB.2180.7
AL	chr18	PB.2180	PB.2180;AL:chr18:34417049-34417466:34417528:34417049-34421048:34421338:+	PB.2180.10	PB.2180.10,PB.2180.6
AL	chr18	PB.2180	PB.2180;AL:chr18:34417049-34417494:34417528:34417049-34421048:34421338:+	PB.2180.3,PB.2180.2,PB.2180.5,PB.2180.4,PB.2180.8,PB.2180.13	PB.2180.3,PB.2180.2,PB.2180.5,PB.2180.4,PB.2180.8,PB.2180.13,PB.2180.6
AL	chr18	PB.2180	PB.2180;AL:chr18:34417049-34417494:34417528:34417049-34421048:34422201:+	PB.2180.3,PB.2180.2,PB.2180.5,PB.2180.4,PB.2180.8,PB.2180.13	PB.2180.3,PB.2180.2,PB.2180.5,PB.2180.4,PB.2180.8,PB.2180.13,PB.2180.7
AL	chr18	PB.2180	PB.2180;AL:chr18:34417049-34417494:34417528:34417049-34421048:34421742:+	PB.2180.3,PB.2180.2,PB.2180.5,PB.2180.4,PB.2180.8,PB.2180.13	PB.2180.3,PB.2180.2,PB.2180.5,PB.2180.4,PB.2180.8,PB.2180.13,PB.2180.12
AL	chr19	PB.2353	PB.2353;AL:chr19:31783996-31784299:31784979:31783996-31786911:31787089:+	PB.2353.1	PB.2353.1,PB.2353.2

## Sheet: 2-cell AS
Legend: Alternative splicing events identified from long-read transcripts of 2-cell using SUPPA2.
AS type	Seqname	Gene id	Event id	Alternative_transcripts	Total transcripts
SE	chr1	PB.116	PB.116;SE:chr1:74281819-74282027:74282171-74282411:-	PB.116.3,PB.116.2	PB.116.3,PB.116.2,PB.116.1
SE	chr1	PB.116	PB.116;SE:chr1:74281179-74281329:74281432-74281527:-	PB.116.1,PB.116.2	PB.116.1,PB.116.2,PB.116.3
SE	chr1	PB.265	PB.265;SE:chr1:161247413-161249359:161249469-161251022:-	PB.265.2	PB.265.2,PB.265.1,PB.265.3
SE	chr1	PB.251	PB.251;SE:chr1:156018259-156019968:156020023-156022300:-	PB.251.2	PB.251.2,PB.251.1
SE	chr1	PB.95	PB.95;SE:chr1:59655532-59668540:59668646-59670680:-	PB.95.2	PB.95.2,PB.95.1,PB.95.3
SE	chr1	PB.304	PB.304;SE:chr1:179542457-179544898:179544986-179545822:-	PB.304.1,PB.304.4,PB.304.3	PB.304.1,PB.304.4,PB.304.3,PB.304.2
SE	chr1	PB.304	PB.304;SE:chr1:179531464-179532065:179532127-179533633:-	PB.304.1,PB.304.2,PB.304.3	PB.304.1,PB.304.2,PB.304.3,PB.304.4
SE	chr1	PB.155	PB.155;SE:chr1:85596109-85598629:85598779-85603835:-	PB.155.2	PB.155.2,PB.155.1
SE	chr1	PB.252	PB.252;SE:chr1:156041002-156041075:156041134-156051294:+	PB.252.2	PB.252.2,PB.252.1,PB.252.3
SE	chr1	PB.276	PB.276;SE:chr1:167354556-167355672:167355806-167356530:+	PB.276.2	PB.276.2,PB.276.1
SE	chr1	PB.81	PB.81;SE:chr1:55064373-55067497:55067598-55071636:+	PB.81.2,PB.81.1	PB.81.2,PB.81.1,PB.81.3
SE	chr1	PB.331	PB.331;SE:chr1:190928758-190932867:190933192-190937444:+	PB.331.5	PB.331.5,PB.331.6
SE	chr1	PB.331	PB.331;SE:chr1:190926734-190932867:190933192-190937444:+	PB.331.2,PB.331.3,PB.331.4	PB.331.2,PB.331.3,PB.331.4,PB.331.1
SE	chr1	PB.145	PB.145;SE:chr1:82735507-82747083:82747142-82750520:+	PB.145.1	PB.145.1,PB.145.2
SE	chr1	PB.249	PB.249;SE:chr1:153900059-153900978:153901145-153902934:+	PB.249.1	PB.249.1,PB.249.2
SE	chr1	PB.314	PB.314;SE:chr1:182124975-182128684:182128752-182131336:+	PB.314.1,PB.314.3,PB.314.4	PB.314.1,PB.314.3,PB.314.4,PB.314.2
SE	chr1	PB.173	PB.173;SE:chr1:91112297-91112653:91112714-91114596:+	PB.173.3,PB.173.1	PB.173.3,PB.173.1,PB.173.4,PB.173.2
SE	chr1	PB.286	PB.286;SE:chr1:171274143-171274266:171274388-171275882:+	PB.286.1	PB.286.1,PB.286.2
SE	chr1	PB.272	PB.272;SE:chr1:165461511-165474954:165474994-165478221:+	PB.272.2,PB.272.3	PB.272.2,PB.272.3,PB.272.1
SE	chr1_GL456210_random	PB.2565	PB.2565;SE:chr1_GL456210_random:110304-112471:112590-112853:-	PB.2565.1	PB.2565.1,PB.2565.2
SE	chr1_GL456212_random	PB.2569	PB.2569;SE:chr1_GL456212_random:147689-149833:149984-150277:-	PB.2569.10	PB.2569.10,PB.2569.5,PB.2569.7,PB.2569.9
SE	chr2	PB.2774	PB.2774;SE:chr2:115864513-115866810:115866904-115867269:-	PB.2774.1,PB.2774.3,PB.2774.2,PB.2774.7,PB.2774.6	PB.2774.1,PB.2774.3,PB.2774.2,PB.2774.7,PB.2774.6,PB.2774.4,PB.2774.5
SE	chr2	PB.2678	PB.2678;SE:chr2:48917338-48923709:48924248-48927096:-	PB.2678.3	PB.2678.3,PB.2678.1,PB.2678.2
SE	chr2	PB.2743	PB.2743;SE:chr2:93866229-93868439:93868645-93869022:-	PB.2743.7	PB.2743.7,PB.2743.3
SE	chr2	PB.2743	PB.2743;SE:chr2:93864451-93865682:93866229-93869022:-	PB.2743.3	PB.2743.3,PB.2743.1,PB.2743.5,PB.2743.8
SE	chr2	PB.2902	PB.2902;SE:chr2:157002762-157005168:157005491-157005848:-	PB.2902.2,PB.2902.5,PB.2902.6	PB.2902.2,PB.2902.5,PB.2902.6,PB.2902.3
SE	chr2	PB.2902	PB.2902;SE:chr2:157002762-157005168:157005486-157005848:-	PB.2902.4	PB.2902.4,PB.2902.3
SE	chr2	PB.2888	PB.2888;SE:chr2:155824040-155826125:155826210-155826646:-	PB.2888.3	PB.2888.3,PB.2888.7
SE	chr2	PB.2922	PB.2922;SE:chr2:164054827-164058666:164058813-164060839:-	PB.2922.3	PB.2922.3,PB.2922.1
SE	chr2	PB.2831	PB.2831;SE:chr2:132530742-132533148:132533196-132534074:-	PB.2831.2	PB.2831.2,PB.2831.1,PB.2831.3
SE	chr2	PB.2814	PB.2814;SE:chr2:127245924-127246413:127246501-127246602:-	PB.2814.1	PB.2814.1,PB.2814.2
SE	chr2	PB.2691	PB.2691;SE:chr2:61720571-61722710:61722761-61760636:+	PB.2691.2,PB.2691.4	PB.2691.2,PB.2691.4,PB.2691.1
SE	chr2	PB.2819	PB.2819;SE:chr2:129802004-129810488:129811237-129827774:+	PB.2819.1	PB.2819.1,PB.2819.2
SE	chr2	PB.2689	PB.2689;SE:chr2:59348041-59350494:59350622-59352262:+	PB.2689.1	PB.2689.1,PB.2689.2
SE	chr2	PB.2604	PB.2604;SE:chr2:25372998-25373416:25373517-25374952:+	PB.2604.1,PB.2604.3	PB.2604.1,PB.2604.3,PB.2604.2
SE	chr2	PB.2720	PB.2720;SE:chr2:83653459-83655838:83655917-83657016:+	PB.2720.4	PB.2720.4,PB.2720.1,PB.2720.2,PB.2720.5
SE	chr2	PB.2797	PB.2797;SE:chr2:121008609-121008718:121008777-121009043:+	PB.2797.1	PB.2797.1,PB.2797.2
SE	chr2	PB.2861	PB.2861;SE:chr2:151542865-151544013:151544140-151557386:+	PB.2861.3	PB.2861.3,PB.2861.1,PB.2861.2
SE	chr2	PB.2654	PB.2654;SE:chr2:32776806-32776894:32777028-32777122:+	PB.2654.1	PB.2654.1,PB.2654.3
SE	chr2	PB.2654	PB.2654;SE:chr2:32776806-32776983:32777028-32777122:+	PB.2654.2	PB.2654.2,PB.2654.3
SE	chr2	PB.2742	PB.2742;SE:chr2:92376703-92377430:92377563-92377691:+	PB.2742.3	PB.2742.3,PB.2742.1,PB.2742.2
SE	chr2	PB.2823	PB.2823;SE:chr2:130563990-130564081:130564431-130564938:+	PB.2823.2	PB.2823.2,PB.2823.1
SE	chr2	PB.2719	PB.2719;SE:chr2:80652995-80654793:80654862-80655949:+	PB.2719.1,PB.2719.2	PB.2719.1,PB.2719.2,PB.2719.3
SE	chr2	PB.2715	PB.2715;SE:chr2:78864088-78868443:78868597-78870457:+	PB.2715.2	PB.2715.2,PB.2715.1
SE	chr2	PB.2855	PB.2855;SE:chr2:148672835-148674464:148674598-148675282:+	PB.2855.1	PB.2855.1,PB.2855.2
SE	chr2	PB.2653	PB.2653;SE:chr2:32758936-32759527:32759702-32760589:+	PB.2653.1,PB.2653.3,PB.2653.4	PB.2653.1,PB.2653.3,PB.2653.4,PB.2653.2
SE	chr2	PB.2606	PB.2606;SE:chr2:25560700-25560969:25561062-25561851:+	PB.2606.1	PB.2606.1,PB.2606.2
SE	chr2	PB.2966	PB.2966;SE:chr2:180171688-180172034:180172247-180172856:+	PB.2966.1	PB.2966.1,PB.2966.2
SE	chr2	PB.2944	PB.2944;SE:chr2:167974890-167975309:167975529-167976425:+	PB.2944.3	PB.2944.3,PB.2944.4
SE	chr2	PB.2621	PB.2621;SE:chr2:27528320-27530952:27530999-27531639:+	PB.2621.4	PB.2621.4,PB.2621.1,PB.2621.2
SE	chr2	PB.2972	PB.2972;SE:chr2:181502053-181502876:181502935-181508166:+	PB.2972.3,PB.2972.1,PB.2972.4,PB.2972.7	PB.2972.3,PB.2972.1,PB.2972.4,PB.2972.7,PB.2972.6,PB.2972.5
SE	chr2	PB.2972	PB.2972;SE:chr2:181502935-181504096:181504157-181508166:+	PB.2972.2	PB.2972.2,PB.2972.3,PB.2972.1,PB.2972.4,PB.2972.7
SE	chr2	PB.2972	PB.2972;SE:chr2:181508267-181511574:181511615-181513039:+	PB.2972.4	PB.2972.4,PB.2972.2,PB.2972.3,PB.2972.1,PB.2972.6
SE	chr2	PB.2972	PB.2972;SE:chr2:181508267-181511571:181511615-181513039:+	PB.2972.5,PB.2972.7	PB.2972.5,PB.2972.7,PB.2972.2,PB.2972.3,PB.2972.1,PB.2972.6
SE	chr2	PB.2926	PB.2926;SE:chr2:164770394-164771293:164771379-164771854:+	PB.2926.1	PB.2926.1,PB.2926.2
SE	chr3	PB.3090	PB.3090;SE:chr3:90500107-90502116:90502253-90503096:-	PB.3090.2	PB.3090.2,PB.3090.3
SE	chr3	PB.2979	PB.2979;SE:chr3:8935040-8943551:8943577-8944611:-	PB.2979.2	PB.2979.2,PB.2979.1,PB.2979.3,PB.2979.6
SE	chr3	PB.3075	PB.3075;SE:chr3:89181276-89181926:89182043-89182299:+	PB.3075.1	PB.3075.1,PB.3075.2
SE	chr3	PB.3109	PB.3109;SE:chr3:94310288-94317390:94317576-94323582:+	PB.3109.1,PB.3109.2	PB.3109.1,PB.3109.2,PB.3109.3
SE	chr3	PB.2989	PB.2989;SE:chr3:16183946-16186967:16187115-16189478:+	PB.2989.1	PB.2989.1,PB.2989.2
SE	chr3	PB.3218	PB.3218;SE:chr3:145938328-145938543:145938669-145938898:+	PB.3218.4	PB.3218.4,PB.3218.1,PB.3218.2,PB.3218.3
SE	chr3	PB.3150	PB.3150;SE:chr3:103985909-103987427:103987561-103988615:+	PB.3150.1	PB.3150.1,PB.3150.2
SE	chr3	PB.3123	PB.3123;SE:chr3:95291079-95291480:95291544-95292125:+	PB.3123.1,PB.3123.2	PB.3123.1,PB.3123.2,PB.3123.4
SE	chr3	PB.3048	PB.3048;SE:chr3:69724391-69726361:69726457-69729338:+	PB.3048.1	PB.3048.1,PB.3048.2
SE	chr4	PB.3408	PB.3408;SE:chr4:116605763-116610403:116611377-116611972:-	PB.3408.2	PB.3408.2,PB.3408.1
SE	chr4	PB.3326	PB.3326;SE:chr4:59775549-59782254:59782334-59783728:-	PB.3326.2	PB.3326.2,PB.3326.1
SE	chr4	PB.3305	PB.3305;SE:chr4:45105644-45106839:45106888-45107913:-	PB.3305.1	PB.3305.1,PB.3305.3
SE	chr4	PB.3595	PB.3595;SE:chr4:155082754-155083109:155083317-155086205:-	PB.3595.3	PB.3595.3,PB.3595.1,PB.3595.2
SE	chr4	PB.3256	PB.3256;SE:chr4:14818488-14819095:14819215-14822692:-	PB.3256.4	PB.3256.4,PB.3256.1
SE	chr4	PB.3487	PB.3487;SE:chr4:132530823-132533296:132533387-132533482:-	PB.3487.1,PB.3487.3	PB.3487.1,PB.3487.3,PB.3487.2
SE	chr4	PB.3522	PB.3522;SE:chr4:135863576-135863729:135863830-135867126:+	PB.3522.4	PB.3522.4,PB.3522.2
SE	chr4	PB.3525	PB.3525;SE:chr4:135960165-135960783:135960908-135962109:+	PB.3525.1	PB.3525.1,PB.3525.2
SE	chr4	PB.3531	PB.3531;SE:chr4:136521443-136539125:136539216-136540356:+	PB.3531.1	PB.3531.1,PB.3531.2
SE	chr4	PB.3611	PB.3611;SE:chr4:155944013-155946255:155946417-155949007:+	PB.3611.1	PB.3611.1,PB.3611.2
SE	chr4	PB.3584	PB.3584;SE:chr4:150244374-150245115:150245337-150246570:+	PB.3584.2	PB.3584.2,PB.3584.1
SE	chr4	PB.3446	PB.3446;SE:chr4:124802643-124803285:124803346-124804660:+	PB.3446.1	PB.3446.1,PB.3446.2
SE	chr4	PB.3609	PB.3609;SE:chr4:155885703-155886092:155886156-155886798:+	PB.3609.1	PB.3609.1,PB.3609.3
SE	chr4	PB.3572	PB.3572;SE:chr4:148143057-148143542:148143642-148144264:+	PB.3572.1,PB.3572.2	PB.3572.1,PB.3572.2,PB.3572.3
SE	chr4	PB.3572	PB.3572;SE:chr4:148144727-148145104:148145196-148145372:+	PB.3572.2,PB.3572.3	PB.3572.2,PB.3572.3,PB.3572.1
SE	chr4	PB.3268	PB.3268;SE:chr4:32615492-32624084:32624166-32630178:+	PB.3268.2	PB.3268.2,PB.3268.1
SE	chr4	PB.3599	PB.3599;SE:chr4:155491580-155515631:155515679-155527413:+	PB.3599.2	PB.3599.2,PB.3599.1
SE	chr5	PB.3777	PB.3777;SE:chr5:100036195-100036481:100036651-100036862:-	PB.3777.2	PB.3777.2,PB.3777.4
SE	chr5	PB.3920	PB.3920;SE:chr5:135340116-135344649:135344768-135346090:-	PB.3920.1,PB.3920.3	PB.3920.1,PB.3920.3,PB.3920.2
SE	chr5	PB.3731	PB.3731;SE:chr5:65468501-65485054:65485127-65492736:-	PB.3731.3	PB.3731.3,PB.3731.1
SE	chr5	PB.3949	PB.3949;SE:chr5:138612165-138616470:138616565-138617055:-	PB.3949.2	PB.3949.2,PB.3949.1
SE	chr5	PB.3882	PB.3882;SE:chr5:124410379-124413185:124413289-124414399:-	PB.3882.2	PB.3882.2,PB.3882.1
SE	chr5	PB.3665	PB.3665;SE:chr5:30064186-30068466:30068640-30071634:-	PB.3665.1	PB.3665.1,PB.3665.2
SE	chr5	PB.3689	PB.3689;SE:chr5:33646069-33649743:33649847-33651963:-	PB.3689.1,PB.3689.3	PB.3689.1,PB.3689.3,PB.3689.2
SE	chr5	PB.3762	PB.3762;SE:chr5:92058070-92063337:92063435-92064325:-	PB.3762.4	PB.3762.4,PB.3762.1,PB.3762.2,PB.3762.6
SE	chr5	PB.3905	PB.3905;SE:chr5:129881396-129882429:129882579-129883934:-	PB.3905.4	PB.3905.4,PB.3905.1
SE	chr5	PB.3925	PB.3925;SE:chr5:135783473-135784184:135784267-135785929:+	PB.3925.1,PB.3925.2	PB.3925.1,PB.3925.2,PB.3925.3
SE	chr5	PB.3925	PB.3925;SE:chr5:135789300-135789626:135789777-135790077:+	PB.3925.1,PB.3925.3	PB.3925.1,PB.3925.3,PB.3925.2
SE	chr5	PB.3900	PB.3900;SE:chr5:129020278-129020528:129020574-129020684:+	PB.3900.1	PB.3900.1,PB.3900.2
SE	chr5	PB.3858	PB.3858;SE:chr5:122169149-122171822:122171926-122172732:+	PB.3858.3,PB.3858.2,PB.3858.4,PB.3858.5	PB.3858.3,PB.3858.2,PB.3858.4,PB.3858.5,PB.3858.1
SE	chr5	PB.3858	PB.3858;SE:chr5:122172955-122173146:122173280-122174055:+	PB.3858.1,PB.3858.2,PB.3858.4,PB.3858.5	PB.3858.1,PB.3858.2,PB.3858.4,PB.3858.5,PB.3858.3
SE	chr5	PB.3780	PB.3780;SE:chr5:100518550-100527974:100528053-100528539:+	PB.3780.1	PB.3780.1,PB.3780.2
SE	chr5	PB.3663	PB.3663;SE:chr5:29736116-29748345:29748435-29750938:+	PB.3663.1,PB.3663.4	PB.3663.1,PB.3663.4,PB.3663.2
SE	chr5	PB.3663	PB.3663;SE:chr5:29736116-29741166:29741339-29748345:+	PB.3663.3	PB.3663.3,PB.3663.1,PB.3663.4
SE	chr5	PB.3876	PB.3876;SE:chr5:123908214-123915191:123915210-123917200:+	PB.3876.1,PB.3876.2	PB.3876.1,PB.3876.2,PB.3876.3
SE	chr5	PB.3964	PB.3964;SE:chr5:142661095-142663035:142663142-142664325:+	PB.3964.1	PB.3964.1,PB.3964.2
SE	chr5	PB.3639	PB.3639;SE:chr5:21543719-21560400:21561299-21570220:+	PB.3639.1,PB.3639.2	PB.3639.1,PB.3639.2,PB.3639.3
SE	chr5	PB.3951	PB.3951;SE:chr5:139226885-139229753:139229944-139230773:+	PB.3951.2	PB.3951.2,PB.3951.1
SE	chr5	PB.3840	PB.3840;SE:chr5:118036129-118041383:118041533-118046315:+	PB.3840.2	PB.3840.2,PB.3840.1,PB.3840.3
SE	chr5	PB.3707	PB.3707;SE:chr5:38220635-38223134:38223231-38224627:+	PB.3707.1,PB.3707.4	PB.3707.1,PB.3707.4,PB.3707.5,PB.3707.3
SE	chr5	PB.3707	PB.3707;SE:chr5:38220635-38222931:38223054-38223134:+	PB.3707.2	PB.3707.2,PB.3707.1,PB.3707.4
SE	chr5	PB.3707	PB.3707;SE:chr5:38220635-38222931:38223227-38224627:+	PB.3707.6	PB.3707.6,PB.3707.5,PB.3707.3
SE	chr5	PB.3860	PB.3860;SE:chr5:122354476-122356794:122356805-122360013:+	PB.3860.2	PB.3860.2,PB.3860.1
SE	chr5_JH584299_random	PB.4008	PB.4008;SE:chr5_JH584299_random:284929-288008:288080-314816:+	PB.4008.2	PB.4008.2,PB.4008.3
SE	chr5_JH584299_random	PB.4008	PB.4008;SE:chr5_JH584299_random:284929-288002:288080-314816:+	PB.4008.4	PB.4008.4,PB.4008.3
SE	chr6	PB.4146	PB.4146;SE:chr6:87845793-87849015:87849109-87850904:-	PB.4146.5	PB.4146.5,PB.4146.1,PB.4146.6,PB.4146.7
SE	chr6	PB.4074	PB.4074;SE:chr6:51467295-51467391:51467426-51469671:-	PB.4074.3	PB.4074.3,PB.4074.2,PB.4074.4
SE	chr6	PB.4018	PB.4018;SE:chr6:8256803-8257687:8257761-8259000:-	PB.4018.1	PB.4018.1,PB.4018.2
SE	chr6	PB.4217	PB.4217;SE:chr6:124962697-124964724:124964928-124965402:-	PB.4217.1	PB.4217.1,PB.4217.2
SE	chr6	PB.4021	PB.4021;SE:chr6:10973633-10974262:10974402-10977860:-	PB.4021.2	PB.4021.2,PB.4021.1
SE	chr6	PB.4111	PB.4111;SE:chr6:72435114-72435206:72435388-72435811:-	PB.4111.3,PB.4111.4	PB.4111.3,PB.4111.4,PB.4111.5
SE	chr6	PB.4149	PB.4149;SE:chr6:88013698-88015632:88015718-88019636:-	PB.4149.1	PB.4149.1,PB.4149.6,PB.4149.8
SE	chr6	PB.4257	PB.4257;SE:chr6:145007756-145008556:145008578-145010050:-	PB.4257.1	PB.4257.1,PB.4257.3,PB.4257.4
SE	chr6	PB.4257	PB.4257;SE:chr6:145039635-145047292:145047363-145075889:-	PB.4257.1,PB.4257.3,PB.4257.5	PB.4257.1,PB.4257.3,PB.4257.5,PB.4257.4
SE	chr6	PB.4242	PB.4242;SE:chr6:136401886-136412919:136412971-136415327:-	PB.4242.1	PB.4242.1,PB.4242.2
SE	chr6	PB.4218	PB.4218;SE:chr6:125047587-125047793:125047940-125048176:+	PB.4218.1	PB.4218.1,PB.4218.2
SE	chr6	PB.4148	PB.4148;SE:chr6:88467652-88473077:88473209-88479127:+	PB.4148.4	PB.4148.4,PB.4148.5
SE	chr6	PB.4062	PB.4062;SE:chr6:47453627-47453837:47454029-47484744:+	PB.4062.3	PB.4062.3,PB.4062.1,PB.4062.2
SE	chr6	PB.4142	PB.4142;SE:chr6:87009389-87009750:87009959-87012907:+	PB.4142.1,PB.4142.2	PB.4142.1,PB.4142.2,PB.4142.3
SE	chr6	PB.4142	PB.4142;SE:chr6:87015701-87016176:87016394-87019365:+	PB.4142.2	PB.4142.2,PB.4142.1,PB.4142.3,PB.4142.4
SE	chr6	PB.4037	PB.4037;SE:chr6:30090146-30090269:30090304-30095340:+	PB.4037.2,PB.4037.4	PB.4037.2,PB.4037.4,PB.4037.1,PB.4037.3
SE	chr7	PB.4504	PB.4504;SE:chr7:89923715-89935727:89935964-89940969:-	PB.4504.1	PB.4504.1,PB.4504.2
SE	chr7	PB.4316	PB.4316;SE:chr7:15834965-15836064:15836290-15839631:-	PB.4316.2	PB.4316.2,PB.4316.1
SE	chr7	PB.4455	PB.4455;SE:chr7:46968708-46969153:46969404-46974854:-	PB.4455.7	PB.4455.7,PB.4455.2,PB.4455.9
SE	chr7	PB.4455	PB.4455;SE:chr7:46969404-46970335:46970441-46974854:-	PB.4455.5	PB.4455.5,PB.4455.7
SE	chr7	PB.4455	PB.4455;SE:chr7:46969404-46970335:46970441-46974718:-	PB.4455.3	PB.4455.3,PB.4455.6
SE	chr7	PB.4427	PB.4427;SE:chr7:44978970-44979383:44979525-44981587:-	PB.4427.2,PB.4427.1	PB.4427.2,PB.4427.1,PB.4427.3
SE	chr7	PB.4427	PB.4427;SE:chr7:44983587-44984080:44984133-44986283:-	PB.4427.2	PB.4427.2,PB.4427.1,PB.4427.3
SE	chr7	PB.4449	PB.4449;SE:chr7:45811609-45812180:45812298-45812847:-	PB.4449.3,PB.4449.4	PB.4449.3,PB.4449.4,PB.4449.1
SE	chr7	PB.4539	PB.4539;SE:chr7:109982773-109983515:109983636-109985962:-	PB.4539.5	PB.4539.5,PB.4539.1,PB.4539.2,PB.4539.3,PB.4539.4,PB.4539.6,PB.4539.7,PB.4539.9
SE	chr7	PB.4539	PB.4539;SE:chr7:109974951-109976595:109976733-109978710:-	PB.4539.1,PB.4539.2,PB.4539.4,PB.4539.5,PB.4539.7	PB.4539.1,PB.4539.2,PB.4539.4,PB.4539.5,PB.4539.7,PB.4539.6
SE	chr7	PB.4516	PB.4516;SE:chr7:99849059-99858407:99858484-99858764:-	PB.4516.1	PB.4516.1,PB.4516.2,PB.4516.3
SE	chr7	PB.4584	PB.4584;SE:chr7:126787346-126787437:126787610-126788384:-	PB.4584.3	PB.4584.3,PB.4584.2
SE	chr7	PB.4584	PB.4584;SE:chr7:126787610-126788117:126788218-126788384:-	PB.4584.1	PB.4584.1,PB.4584.3
SE	chr7	PB.4584	PB.4584;SE:chr7:126789075-126792061:126792223-126792423:-	PB.4584.2	PB.4584.2,PB.4584.1
SE	chr7	PB.4647	PB.4647;SE:chr7:143514637-143518850:143518885-143520384:-	PB.4647.2	PB.4647.2,PB.4647.3
SE	chr7	PB.4547	PB.4547;SE:chr7:113335518-113364905:113364969-113368872:-	PB.4547.3	PB.4547.3,PB.4547.1
SE	chr7	PB.4547	PB.4547;SE:chr7:113335518-113351781:113351938-113364905:-	PB.4547.4	PB.4547.4,PB.4547.3
SE	chr7	PB.4520	PB.4520;SE:chr7:101864094-101868398:101868467-101869157:-	PB.4520.3	PB.4520.3,PB.4520.2
SE	chr7	PB.4439	PB.4439;SE:chr7:45394815-45395093:45395172-45395509:-	PB.4439.3	PB.4439.3,PB.4439.1,PB.4439.4
SE	chr7	PB.4436	PB.4436;SE:chr7:45126537-45126709:45126794-45126991:-	PB.4436.1,PB.4436.2,PB.4436.3	PB.4436.1,PB.4436.2,PB.4436.3,PB.4436.4
SE	chr7	PB.4436	PB.4436;SE:chr7:45127568-45128051:45128150-45128700:-	PB.4436.2	PB.4436.2,PB.4436.1,PB.4436.3,PB.4436.4
SE	chr7	PB.4482	PB.4482;SE:chr7:80228548-80230316:80230424-80232510:-	PB.4482.4	PB.4482.4,PB.4482.2
SE	chr7	PB.4482	PB.4482;SE:chr7:80230424-80232344:80232378-80232510:-	PB.4482.3	PB.4482.3,PB.4482.4
SE	chr7	PB.4559	PB.4559;SE:chr7:118853340-118854185:118854287-118855623:-	PB.4559.1	PB.4559.1,PB.4559.2
SE	chr7	PB.4437	PB.4437;SE:chr7:45210471-45211401:45211570-45211756:-	PB.4437.1	PB.4437.1,PB.4437.2
SE	chr7	PB.4609	PB.4609;SE:chr7:127927270-127927809:127927971-127929557:-	PB.4609.1	PB.4609.1,PB.4609.2
SE	chr7	PB.4309	PB.4309;SE:chr7:14801872-14810462:14810534-14810803:-	PB.4309.1	PB.4309.1,PB.4309.2
SE	chr7	PB.4546	PB.4546;SE:chr7:111075712-111076280:111076393-111076696:-	PB.4546.6	PB.4546.6,PB.4546.9
SE	chr7	PB.4409	PB.4409;SE:chr7:38103194-38106279:38106347-38106596:-	PB.4409.1	PB.4409.1,PB.4409.2
SE	chr7	PB.4400	PB.4400;SE:chr7:34155984-34157243:34157364-34157979:-	PB.4400.2	PB.4400.2,PB.4400.4
SE	chr7	PB.4521	PB.4521;SE:chr7:101896450-101897733:101897817-101897942:+	PB.4521.2,PB.4521.3	PB.4521.2,PB.4521.3,PB.4521.1
SE	chr7	PB.4479	PB.4479;SE:chr7:78896014-78902344:78902830-78905843:+	PB.4479.2	PB.4479.2,PB.4479.1
SE	chr7	PB.4582	PB.4582;SE:chr7:126696099-126696183:126696280-126696555:+	PB.4582.1,PB.4582.2	PB.4582.1,PB.4582.2,PB.4582.3
SE	chr7	PB.4453	PB.4453;SE:chr7:46796288-46797397:46797465-46801672:+	PB.4453.4	PB.4453.4,PB.4453.1,PB.4453.2
SE	chr7	PB.4468	PB.4468;SE:chr7:66069526-66070119:66070198-66070590:+	PB.4468.1	PB.4468.1,PB.4468.2
SE	chr7	PB.4299	PB.4299;SE:chr7:11397996-11398090:11398219-11398652:+	PB.4299.2	PB.4299.2,PB.4299.1
SE	chr7	PB.4447	PB.4447;SE:chr7:45720018-45720294:45720487-45720714:+	PB.4447.2,PB.4447.3	PB.4447.2,PB.4447.3,PB.4447.1
SE	chr7	PB.4290	PB.4290;SE:chr7:6231537-6233815:6233968-6238499:+	PB.4290.1,PB.4290.4,PB.4290.2	PB.4290.1,PB.4290.4,PB.4290.2,PB.4290.3
SE	chr7	PB.4290	PB.4290;SE:chr7:6222336-6224586:6224759-6230072:+	PB.4290.2,PB.4290.3	PB.4290.2,PB.4290.3,PB.4290.4
SE	chr7	PB.4290	PB.4290;SE:chr7:6231537-6233815:6233979-6238499:+	PB.4290.6	PB.4290.6,PB.4290.3
SE	chr7	PB.4312	PB.4312;SE:chr7:15547315-15547446:15547504-15555117:+	PB.4312.2	PB.4312.2,PB.4312.1
SE	chr7	PB.4445	PB.4445;SE:chr7:45563019-45565955:45566022-45566120:+	PB.4445.2	PB.4445.2,PB.4445.1
SE	chr7	PB.4635	PB.4635;SE:chr7:141402069-141402184:141402329-141402744:+	PB.4635.1,PB.4635.3	PB.4635.1,PB.4635.3,PB.4635.2
SE	chr7	PB.4278	PB.4278;SE:chr7:3705919-3706008:3706181-3706651:+	PB.4278.1	PB.4278.1,PB.4278.2
SE	chr7	PB.4358	PB.4358;SE:chr7:24885552-24888282:24888465-24888907:+	PB.4358.1	PB.4358.1,PB.4358.2
SE	chr7	PB.4633	PB.4633;SE:chr7:141151784-141152192:141152242-141152775:+	PB.4633.1,PB.4633.2	PB.4633.1,PB.4633.2,PB.4633.3
SE	chr7	PB.4334	PB.4334;SE:chr7:19489174-19489608:19489763-19491656:+	PB.4334.3,PB.4334.1	PB.4334.3,PB.4334.1,PB.4334.2
SE	chr8	PB.4907	PB.4907;SE:chr8:116987376-116989124:116989203-116993288:-	PB.4907.2,PB.4907.6	PB.4907.2,PB.4907.6,PB.4907.4
SE	chr8	PB.4794	PB.4794;SE:chr8:84010492-84010711:84010772-84011141:-	PB.4794.3	PB.4794.3,PB.4794.1
SE	chr8	PB.4901	PB.4901;SE:chr8:111768787-111771880:111772012-111779251:-	PB.4901.2	PB.4901.2,PB.4901.1
SE	chr8	PB.4805	PB.4805;SE:chr8:84842844-84842944:84843036-84844065:-	PB.4805.3	PB.4805.3,PB.4805.6
SE	chr8	PB.4883	PB.4883;SE:chr8:107421612-107424738:107424870-107424966:-	PB.4883.1,PB.4883.3	PB.4883.1,PB.4883.3,PB.4883.2
SE	chr8	PB.4912	PB.4912;SE:chr8:120586192-120587456:120587550-120588725:-	PB.4912.1	PB.4912.1,PB.4912.2
SE	chr8	PB.4738	PB.4738;SE:chr8:65014900-65017333:65017405-65018458:-	PB.4738.2	PB.4738.2,PB.4738.3
SE	chr8	PB.4837	PB.4837;SE:chr8:94825331-94826635:94826708-94828277:-	PB.4837.1	PB.4837.1,PB.4837.2
SE	chr8	PB.4743	PB.4743;SE:chr8:69911869-69912164:69912238-69912923:-	PB.4743.8	PB.4743.8,PB.4743.3
SE	chr8	PB.4939	PB.4939;SE:chr8:126959585-126961912:126961971-126965382:-	PB.4939.1,PB.4939.3	PB.4939.1,PB.4939.3,PB.4939.2
SE	chr8	PB.4890	PB.4890;SE:chr8:109706419-109708029:109708144-109709411:+	PB.4890.3,PB.4890.2	PB.4890.3,PB.4890.2,PB.4890.4
SE	chr8	PB.4821	PB.4821;SE:chr8:88119851-88123494:88123599-88125082:+	PB.4821.2	PB.4821.2,PB.4821.1,PB.4821.3,PB.4821.5,PB.4821.4
SE	chr8	PB.4804	PB.4804;SE:chr8:84825402-84832031:84832096-84834108:+	PB.4804.1	PB.4804.1,PB.4804.2
SE	chr8	PB.4806	PB.4806;SE:chr8:84872832-84883431:84883584-84885935:+	PB.4806.1,PB.4806.3,PB.4806.4	PB.4806.1,PB.4806.3,PB.4806.4,PB.4806.2
SE	chr8	PB.4762	PB.4762;SE:chr8:71472117-71472195:71472246-71473775:+	PB.4762.1	PB.4762.1,PB.4762.2
SE	chr8	PB.4732	PB.4732;SE:chr8:60890536-60904000:60904087-60905548:+	PB.4732.1	PB.4732.1,PB.4732.2
SE	chr8	PB.4732	PB.4732;SE:chr8:60890536-60900084:60900234-60904000:+	PB.4732.4	PB.4732.4,PB.4732.1
SE	chr8	PB.4812	PB.4812;SE:chr8:85299992-85301109:85301238-85302796:+	PB.4812.2,PB.4812.1,PB.4812.3	PB.4812.2,PB.4812.1,PB.4812.3,PB.4812.5
SE	chr8	PB.4812	PB.4812;SE:chr8:85301238-85302796:85302959-85303362:+	PB.4812.2,PB.4812.1,PB.4812.3	PB.4812.2,PB.4812.1,PB.4812.3,PB.4812.4
SE	chr9	PB.5208	PB.5208;SE:chr9:109082089-109082171:109082226-109082327:-	PB.5208.1,PB.5208.3	PB.5208.1,PB.5208.3,PB.5208.2
SE	chr9	PB.5119	PB.5119;SE:chr9:78367294-78367515:78367566-78367721:-	PB.5119.2	PB.5119.2,PB.5119.1
SE	chr9	PB.5117	PB.5117;SE:chr9:78312309-78312470:78312635-78312905:-	PB.5117.5	PB.5117.5,PB.5117.1,PB.5117.3,PB.5117.6
SE	chr9	PB.5074	PB.5074;SE:chr9:64726817-64728234:64728429-64737584:-	PB.5074.2	PB.5074.2,PB.5074.1
SE	chr9	PB.5230	PB.5230;SE:chr9:114903767-114904775:114905008-114910876:-	PB.5230.4,PB.5230.6,PB.5230.7	PB.5230.4,PB.5230.6,PB.5230.7,PB.5230.5
SE	chr9	PB.5118	PB.5118;SE:chr9:78328692-78328966:78329131-78329292:+	PB.5118.2	PB.5118.2,PB.5118.1,PB.5118.3
SE	chr9	PB.5057	PB.5057;SE:chr9:57911007-57911717:57911825-57912638:+	PB.5057.2	PB.5057.2,PB.5057.1
SE	chr9	PB.4943	PB.4943;SE:chr9:7205400-7206073:7206334-7206720:+	PB.4943.2	PB.4943.2,PB.4943.1
SE	chr9	PB.5079	PB.5079;SE:chr9:65310311-65312098:65312139-65316644:+	PB.5079.1	PB.5079.1,PB.5079.2
SE	chr9	PB.5062	PB.5062;SE:chr9:59672073-59675568:59675734-59678044:+	PB.5062.1,PB.5062.2,PB.5062.5	PB.5062.1,PB.5062.2,PB.5062.5,PB.5062.3
SE	chr10	PB.369	PB.369;SE:chr10:29354447-29361285:29361345-29361964:-	PB.369.1	PB.369.1,PB.369.2,PB.369.3
SE	chr10	PB.573	PB.573;SE:chr10:128548973-128550874:128550969-128551634:-	PB.573.1	PB.573.1,PB.573.2
SE	chr10	PB.372	PB.372;SE:chr10:34001199-34001658:34001790-34002424:-	PB.372.3	PB.372.3,PB.372.1
SE	chr10	PB.581	PB.581;SE:chr10:128820105-128820261:128820435-128821542:-	PB.581.2	PB.581.2,PB.581.1
SE	chr10	PB.342	PB.342;SE:chr10:7638225-7638872:7638995-7640045:-	PB.342.2	PB.342.2,PB.342.3,PB.342.4,PB.342.5
SE	chr10	PB.404	PB.404;SE:chr10:62134761-62142266:62142382-62143870:-	PB.404.2,PB.404.3	PB.404.2,PB.404.3,PB.404.5,PB.404.9
SE	chr10	PB.404	PB.404;SE:chr10:62110012-62110236:62110314-62134489:-	PB.404.2,PB.404.9	PB.404.2,PB.404.9,PB.404.3,PB.404.5
SE	chr10	PB.422	PB.422;SE:chr10:69350158-69350764:69350900-69352836:-	PB.422.1	PB.422.1,PB.422.2
SE	chr10	PB.558	PB.558;SE:chr10:127068988-127069346:127069513-127070115:-	PB.558.1	PB.558.1,PB.558.2
SE	chr10	PB.540	PB.540;SE:chr10:117361360-117361774:117361884-117362014:-	PB.540.4	PB.540.4,PB.540.1,PB.540.5
SE	chr10	PB.400	PB.400;SE:chr10:59990907-59996448:59996614-60002956:-	PB.400.4	PB.400.4,PB.400.2
SE	chr10	PB.400	PB.400;SE:chr10:59996614-60002418:60002467-60002956:-	PB.400.3	PB.400.3,PB.400.4
SE	chr10	PB.572	PB.572;SE:chr10:128492402-128492602:128492745-128493539:-	PB.572.1	PB.572.1,PB.572.2
SE	chr10	PB.542	PB.542;SE:chr10:117705229-117709700:117709784-117709946:-	PB.542.4	PB.542.4,PB.542.2
SE	chr10	PB.428	PB.428;SE:chr10:72657185-72657266:72657388-72673966:+	PB.428.1	PB.428.1,PB.428.2
SE	chr10	PB.461	PB.461;SE:chr10:79966270-79966345:79966469-79966560:+	PB.461.1	PB.461.1,PB.461.2
SE	chr10	PB.478	PB.478;SE:chr10:80826905-80828237:80828382-80828461:+	PB.478.3,PB.478.2	PB.478.3,PB.478.2,PB.478.1
SE	chr10	PB.403	PB.403;SE:chr10:61680413-61682099:61682148-61684880:+	PB.403.3	PB.403.3,PB.403.1,PB.403.2,PB.403.4,PB.403.5
SE	chr10	PB.403	PB.403;SE:chr10:61686478-61689774:61689905-61691285:+	PB.403.1,PB.403.4,PB.403.3,PB.403.5	PB.403.1,PB.403.4,PB.403.3,PB.403.5,PB.403.2
SE	chr11	PB.674	PB.674;SE:chr11:51601478-51601750:51601890-51602593:-	PB.674.3	PB.674.3,PB.674.1
SE	chr11	PB.757	PB.757;SE:chr11:69970742-69975040:69975260-69979830:-	PB.757.1	PB.757.1,PB.757.2
SE	chr11	PB.612	PB.612;SE:chr11:6429225-6433724:6433837-6439376:-	PB.612.1,PB.612.5	PB.612.1,PB.612.5,PB.612.3
SE	chr11	PB.612	PB.612;SE:chr11:6429225-6433490:6433595-6433724:-	PB.612.4	PB.612.4,PB.612.1,PB.612.5
SE	chr11	PB.756	PB.756;SE:chr11:69919336-69920341:69920434-69921163:-	PB.756.2	PB.756.2,PB.756.3
SE	chr11	PB.972	PB.972;SE:chr11:115415879-115416015:115416077-115416853:-	PB.972.1,PB.972.3	PB.972.1,PB.972.3,PB.972.2
SE	chr11	PB.972	PB.972;SE:chr11:115417935-115418386:115418516-115419892:-	PB.972.2,PB.972.3	PB.972.2,PB.972.3,PB.972.1
SE	chr11	PB.608	PB.608;SE:chr11:6271800-6273741:6273887-6274108:-	PB.608.1	PB.608.1,PB.608.2
SE	chr11	PB.988	PB.988;SE:chr11:116839128-116839838:116839926-116840448:-	PB.988.2	PB.988.2,PB.988.3
SE	chr11	PB.851	PB.851;SE:chr11:88002012-88003741:88003875-88031575:-	PB.851.3	PB.851.3,PB.851.4
SE	chr11	PB.961	PB.961;SE:chr11:106997335-106998113:106998238-106999359:-	PB.961.3	PB.961.3,PB.961.5
SE	chr11	PB.961	PB.961;SE:chr11:106996646-106997238:106997335-106999359:-	PB.961.5	PB.961.5,PB.961.4
SE	chr11	PB.881	PB.881;SE:chr11:96073701-96073962:96074039-96074987:-	PB.881.2,PB.881.3	PB.881.2,PB.881.3,PB.881.1
SE	chr11	PB.993	PB.993;SE:chr11:117849461-117849754:117849863-117852663:+	PB.993.2	PB.993.2,PB.993.1
SE	chr11	PB.921	PB.921;SE:chr11:101120659-101120831:101120998-101122673:+	PB.921.2	PB.921.2,PB.921.1
SE	chr11	PB.949	PB.949;SE:chr11:106037261-106043474:106043557-106046691:+	PB.949.2	PB.949.2,PB.949.1
SE	chr11	PB.826	PB.826;SE:chr11:80391992-80393084:80393176-80394286:+	PB.826.1	PB.826.1,PB.826.2
SE	chr11	PB.918	PB.918;SE:chr11:100881185-100881738:100881789-100882062:+	PB.918.1	PB.918.1,PB.918.2
SE	chr11	PB.842	PB.842;SE:chr11:86486505-86486656:86486732-86489067:+	PB.842.1,PB.842.3	PB.842.1,PB.842.3,PB.842.2
SE	chr11	PB.966	PB.966;SE:chr11:107493515-107494630:107494804-107495688:+	PB.966.1,PB.966.2	PB.966.1,PB.966.2,PB.966.3
SE	chr11	PB.966	PB.966;SE:chr11:107493515-107494630:107495004-107495688:+	PB.966.4	PB.966.4,PB.966.3
SE	chr11	PB.660	PB.660;SE:chr11:43433819-43436354:43436432-43437345:+	PB.660.2	PB.660.2,PB.660.1
SE	chr11	PB.812	PB.812;SE:chr11:78536576-78538510:78538738-78538834:+	PB.812.2	PB.812.2,PB.812.1
SE	chr11	PB.680	PB.680;SE:chr11:52232118-52236837:52236933-52242587:+	PB.680.1	PB.680.1,PB.680.2
SE	chr11	PB.845	PB.845;SE:chr11:86684123-86688036:86688128-86689559:+	PB.845.2	PB.845.2,PB.845.1
SE	chr11	PB.850	PB.850;SE:chr11:87738273-87740505:87740646-87742796:+	PB.850.3	PB.850.3,PB.850.1,PB.850.2
SE	chr11	PB.665	PB.665;SE:chr11:46437191-46438274:46438408-46439806:+	PB.665.2	PB.665.2,PB.665.1
SE	chr12	PB.1236	PB.1236;SE:chr12:105218292-105218659:105218829-105222533:-	PB.1236.1	PB.1236.1,PB.1236.3
SE	chr12	PB.1236	PB.1236;SE:chr12:105217701-105218223:105218292-105218659:-	PB.1236.1,PB.1236.8	PB.1236.1,PB.1236.8,PB.1236.5
SE	chr12	PB.1236	PB.1236;SE:chr12:105218292-105218708:105218829-105222533:-	PB.1236.7	PB.1236.7,PB.1236.3
SE	chr12	PB.1172	PB.1172;SE:chr12:80641044-80642789:80642845-80643764:-	PB.1172.2	PB.1172.2,PB.1172.3,PB.1172.4,PB.1172.5
SE	chr12	PB.1059	PB.1059;SE:chr12:21391415-21391717:21391799-21394965:-	PB.1059.4	PB.1059.4,PB.1059.1,PB.1059.2,PB.1059.3
SE	chr12	PB.1174	PB.1174;SE:chr12:81591413-81593881:81593947-81594940:-	PB.1174.2	PB.1174.2,PB.1174.1
SE	chr12	PB.1173	PB.1173;SE:chr12:80947865-80948129:80948662-80949095:+	PB.1173.3	PB.1173.3,PB.1173.2,PB.1173.1,PB.1173.6,PB.1173.4
SE	chr12	PB.1251	PB.1251;SE:chr12:111542310-111542680:111542841-111543100:+	PB.1251.3	PB.1251.3,PB.1251.4
SE	chr12	PB.1251	PB.1251;SE:chr12:111538239-111538355:111538548-111539408:+	PB.1251.1,PB.1251.5,PB.1251.4,PB.1251.3	PB.1251.1,PB.1251.5,PB.1251.4,PB.1251.3,PB.1251.2
SE	chr12	PB.1118	PB.1118;SE:chr12:57230611-57234581:57234688-57238363:+	PB.1118.2	PB.1118.2,PB.1118.1,PB.1118.3
SE	chr12	PB.1164	PB.1164;SE:chr12:78862180-78864933:78864977-78866526:+	PB.1164.2	PB.1164.2,PB.1164.1
SE	chr12	PB.1257	PB.1257;SE:chr12:112645084-112646838:112647032-112647825:+	PB.1257.1	PB.1257.1,PB.1257.2
SE	chr13	PB.1364	PB.1364;SE:chr13:58395687-58396188:58396259-58396827:-	PB.1364.1,PB.1364.2,PB.1364.6	PB.1364.1,PB.1364.2,PB.1364.6,PB.1364.3,PB.1364.7
SE	chr13	PB.1447	PB.1447;SE:chr13:111466970-111487423:111488370-111498330:-	PB.1447.7	PB.1447.7,PB.1447.4
SE	chr13	PB.1371	PB.1371;SE:chr13:64366641-64366868:64367092-64367860:-	PB.1371.5	PB.1371.5,PB.1371.9
SE	chr13	PB.1300	PB.1300;SE:chr13:24757673-24757988:24758176-24760160:-	PB.1300.3	PB.1300.3,PB.1300.1
SE	chr13	PB.1352	PB.1352;SE:chr13:55351270-55351380:55351541-55351711:-	PB.1352.1	PB.1352.1,PB.1352.2
SE	chr13	PB.1434	PB.1434;SE:chr13:100781783-100783465:100783647-100785457:-	PB.1434.1,PB.1434.2,PB.1434.3	PB.1434.1,PB.1434.2,PB.1434.3,PB.1434.5
SE	chr13	PB.1303	PB.1303;SE:chr13:24836946-24838147:24838265-24840388:+	PB.1303.2,PB.1303.3	PB.1303.2,PB.1303.3,PB.1303.1
SE	chr13	PB.1303	PB.1303;SE:chr13:24831929-24832010:24832095-24836016:+	PB.1303.2,PB.1303.3	PB.1303.2,PB.1303.3,PB.1303.1
SE	chr14	PB.1645	PB.1645;SE:chr14:118121861-118127495:118127585-118128223:-	PB.1645.1	PB.1645.1,PB.1645.2
SE	chr14	PB.1582	PB.1582;SE:chr14:57839205-57839551:57839595-57840829:-	PB.1582.1	PB.1582.1,PB.1582.2,PB.1582.3,PB.1582.4
SE	chr14	PB.1621	PB.1621;SE:chr14:77826470-77840168:77840238-77844396:-	PB.1621.1	PB.1621.1,PB.1621.2
SE	chr14	PB.1551	PB.1551;SE:chr14:52084391-52098015:52098040-52103889:-	PB.1551.1,PB.1551.2,PB.1551.8,PB.1551.7	PB.1551.1,PB.1551.2,PB.1551.8,PB.1551.7,PB.1551.3,PB.1551.5
SE	chr14	PB.1551	PB.1551;SE:chr14:52084391-52097322:52098544-52103889:-	PB.1551.6,PB.1551.9	PB.1551.6,PB.1551.9,PB.1551.3,PB.1551.5
SE	chr14	PB.1563	PB.1563;SE:chr14:55016228-55017066:55017137-55021054:+	PB.1563.1,PB.1563.3	PB.1563.1,PB.1563.3,PB.1563.2
SE	chr14	PB.1625	PB.1625;SE:chr14:79587866-79587954:79588011-79595369:+	PB.1625.1,PB.1625.2,PB.1625.4,PB.1625.5	PB.1625.1,PB.1625.2,PB.1625.4,PB.1625.5,PB.1625.3
SE	chr14	PB.1576	PB.1576;SE:chr14:57023334-57023795:57023887-57036756:+	PB.1576.1	PB.1576.1,PB.1576.2
SE	chr14	PB.1476	PB.1476;SE:chr14:18276968-18277844:18278101-18278304:+	PB.1476.2	PB.1476.2,PB.1476.1,PB.1476.4
SE	chr14	PB.1492	PB.1492;SE:chr14:25696092-25697573:25697669-25698266:+	PB.1492.1	PB.1492.1,PB.1492.2
SE	chr15	PB.1830	PB.1830;SE:chr15:98878534-98879008:98879055-98879259:-	PB.1830.2	PB.1830.2,PB.1830.3
SE	chr15	PB.1743	PB.1743;SE:chr15:76613717-76613787:76613945-76614057:-	PB.1743.1	PB.1743.1,PB.1743.2
SE	chr15	PB.1736	PB.1736;SE:chr15:76072568-76074607:76074657-76075542:-	PB.1736.1	PB.1736.1,PB.1736.2
SE	chr15	PB.1831	PB.1831;SE:chr15:98908596-98908676:98908759-98908849:-	PB.1831.1	PB.1831.1,PB.1831.2
SE	chr15	PB.1831	PB.1831;SE:chr15:98908921-98909203:98909267-98909388:-	PB.1831.1	PB.1831.1,PB.1831.2
SE	chr15	PB.1838	PB.1838;SE:chr15:99642971-99643393:99643523-99651507:-	PB.1838.1	PB.1838.1,PB.1838.2,PB.1838.8
SE	chr15	PB.1730	PB.1730;SE:chr15:75896919-75900691:75900762-75901132:-	PB.1730.2,PB.1730.1	PB.1730.2,PB.1730.1,PB.1730.3
SE	chr15	PB.1658	PB.1658;SE:chr15:10483406-10485355:10485416-10485735:-	PB.1658.3	PB.1658.3,PB.1658.2
SE	chr15	PB.1795	PB.1795;SE:chr15:83379195-83379684:83379806-83381762:-	PB.1795.1	PB.1795.1,PB.1795.6
SE	chr15	PB.1807	PB.1807;SE:chr15:88820013-88820529:88820639-88821135:+	PB.1807.1,PB.1807.2	PB.1807.1,PB.1807.2,PB.1807.3
SE	chr15	PB.1807	PB.1807;SE:chr15:88822135-88823067:88823162-88823742:+	PB.1807.1	PB.1807.1,PB.1807.3,PB.1807.2
SE	chr15	PB.1839	PB.1839;SE:chr15:99725848-99726572:99726727-99727645:+	PB.1839.2	PB.1839.2,PB.1839.1
SE	chr15	PB.1855	PB.1855;SE:chr15:102459255-102459464:102459581-102460108:+	PB.1855.1,PB.1855.3	PB.1855.1,PB.1855.3,PB.1855.2
SE	chr15	PB.1853	PB.1853;SE:chr15:102326535-102326818:102326849-102328522:+	PB.1853.1	PB.1853.1,PB.1853.4
SE	chr15	PB.1853	PB.1853;SE:chr15:102326260-102326433:102326535-102326818:+	PB.1853.1	PB.1853.1,PB.1853.2
SE	chr15	PB.1816	PB.1816;SE:chr15:93410783-93420284:93420490-93424014:+	PB.1816.2,PB.1816.4	PB.1816.2,PB.1816.4,PB.1816.1,PB.1816.3,PB.1816.6
SE	chr15	PB.1816	PB.1816;SE:chr15:93441712-93452117:93452173-93455451:+	PB.1816.3,PB.1816.4	PB.1816.3,PB.1816.4,PB.1816.1,PB.1816.2,PB.1816.6
SE	chr15	PB.1816	PB.1816;SE:chr15:93455530-93459672:93459791-93465105:+	PB.1816.2,PB.1816.3,PB.1816.4,PB.1816.6	PB.1816.2,PB.1816.3,PB.1816.4,PB.1816.6,PB.1816.1
SE	chr16	PB.1865	PB.1865;SE:chr16:4617262-4617919:4618003-4624851:-	PB.1865.1	PB.1865.1,PB.1865.2
SE	chr16	PB.1996	PB.1996;SE:chr16:91581762-91583276:91583388-91586942:-	PB.1996.1,PB.1996.4	PB.1996.1,PB.1996.4,PB.1996.3
SE	chr16	PB.1941	PB.1941;SE:chr16:32092485-32097000:32097063-32099470:-	PB.1941.1	PB.1941.1,PB.1941.2
SE	chr16	PB.1904	PB.1904;SE:chr16:17528740-17530230:17530385-17530778:-	PB.1904.5	PB.1904.5,PB.1904.1,PB.1904.4
SE	chr16	PB.1904	PB.1904;SE:chr16:17528740-17528935:17529075-17530778:-	PB.1904.3	PB.1904.3,PB.1904.1,PB.1904.4
SE	chr16	PB.1909	PB.1909;SE:chr16:18807423-18808732:18808869-18810389:-	PB.1909.1	PB.1909.1,PB.1909.5
SE	chr16	PB.1990	PB.1990;SE:chr16:87493786-87494337:87494427-87495729:-	PB.1990.1	PB.1990.1,PB.1990.2
SE	chr16	PB.1961	PB.1961;SE:chr16:45162447-45166980:45167029-45169866:+	PB.1961.2,PB.1961.3	PB.1961.2,PB.1961.3,PB.1961.1
SE	chr16	PB.1957	PB.1957;SE:chr16:38349329-38349677:38349731-38352626:+	PB.1957.1	PB.1957.1,PB.1957.2
SE	chr16	PB.1889	PB.1889;SE:chr16:13819436-13826883:13826985-13827060:+	PB.1889.1	PB.1889.1,PB.1889.2
SE	chr17	PB.2205	PB.2205;SE:chr17:65582753-65587053:65587166-65592291:-	PB.2205.1	PB.2205.1,PB.2205.2
SE	chr17	PB.2181	PB.2181;SE:chr17:48395796-48398982:48399065-48400438:-	PB.2181.3	PB.2181.3,PB.2181.1
SE	chr17	PB.2065	PB.2065;SE:chr17:25269479-25272538:25272765-25273482:-	PB.2065.4	PB.2065.4,PB.2065.2,PB.2065.6
SE	chr17	PB.2065	PB.2065;SE:chr17:25269479-25272538:25272765-25273321:-	PB.2065.3	PB.2065.3,PB.2065.5
SE	chr17	PB.2061	PB.2061;SE:chr17:24884235-24884401:24884555-24885719:-	PB.2061.2	PB.2061.2,PB.2061.3
SE	chr17	PB.2061	PB.2061;SE:chr17:24884555-24885419:24885617-24885719:-	PB.2061.1	PB.2061.1,PB.2061.2
SE	chr17	PB.2107	PB.2107;SE:chr17:31946811-31987348:31987451-32007676:-	PB.2107.2	PB.2107.2,PB.2107.1
SE	chr17	PB.2249	PB.2249;SE:chr17:87442726-87444508:87444675-87446793:-	PB.2249.5	PB.2249.5,PB.2249.1,PB.2249.6
SE	chr17	PB.2249	PB.2249;SE:chr17:87435934-87442696:87442726-87446793:-	PB.2249.1,PB.2249.6	PB.2249.1,PB.2249.6,PB.2249.2
SE	chr17	PB.2240	PB.2240;SE:chr17:80204387-80204622:80205081-80205262:-	PB.2240.1,PB.2240.2	PB.2240.1,PB.2240.2,PB.2240.5,PB.2240.4
SE	chr17	PB.2240	PB.2240;SE:chr17:80204387-80204975:80205081-80205262:-	PB.2240.3,PB.2240.6	PB.2240.3,PB.2240.6,PB.2240.5,PB.2240.4
SE	chr17	PB.2240	PB.2240;SE:chr17:80201602-80202169:80202204-80202691:-	PB.2240.1,PB.2240.3,PB.2240.4,PB.2240.6	PB.2240.1,PB.2240.3,PB.2240.4,PB.2240.6,PB.2240.2
SE	chr17	PB.2092	PB.2092;SE:chr17:28600456-28600869:28600894-28602688:-	PB.2092.2,PB.2092.3,PB.2092.5	PB.2092.2,PB.2092.3,PB.2092.5,PB.2092.4
SE	chr17	PB.2106	PB.2106;SE:chr17:31651712-31652502:31652568-31654979:-	PB.2106.1	PB.2106.1,PB.2106.2
SE	chr17	PB.2166	PB.2166;SE:chr17:46670185-46672336:46672440-46672525:-	PB.2166.1	PB.2166.1,PB.2166.2
SE	chr17	PB.2048	PB.2048;SE:chr17:24414734-24418038:24418218-24418457:+	PB.2048.2	PB.2048.2,PB.2048.1
SE	chr17	PB.2025	PB.2025;SE:chr17:15500024-15501321:15501352-15502965:+	PB.2025.4	PB.2025.4,PB.2025.1,PB.2025.3
SE	chr17	PB.2025	PB.2025;SE:chr17:15500024-15501154:15501202-15502965:+	PB.2025.2	PB.2025.2,PB.2025.1,PB.2025.3
SE	chr17	PB.2041	PB.2041;SE:chr17:23803398-23806932:23807202-23808066:+	PB.2041.1	PB.2041.1,PB.2041.2
SE	chr17	PB.2220	PB.2220;SE:chr17:72836791-72839716:72839950-72846279:+	PB.2220.3	PB.2220.3,PB.2220.1,PB.2220.2,PB.2220.4
SE	chr17	PB.2066	PB.2066;SE:chr17:25727847-25728203:25728391-25728523:+	PB.2066.1	PB.2066.1,PB.2066.2
SE	chr17	PB.2070	PB.2070;SE:chr17:26124708-26125257:26125391-26125478:+	PB.2070.1	PB.2070.1,PB.2070.2
SE	chr17	PB.2020	PB.2020;SE:chr17:13006961-13007444:13007535-13007861:+	PB.2020.3	PB.2020.3,PB.2020.2
SE	chr17	PB.2196	PB.2196;SE:chr17:56686061-56692521:56692721-56696602:+	PB.2196.2	PB.2196.2,PB.2196.1
SE	chr17	PB.2039	PB.2039;SE:chr17:23679407-23679758:23679821-23681048:+	PB.2039.1	PB.2039.1,PB.2039.2
SE	chr17	PB.2201	PB.2201;SE:chr17:57062766-57063637:57063698-57065090:+	PB.2201.2,PB.2201.1,PB.2201.4	PB.2201.2,PB.2201.1,PB.2201.4,PB.2201.3
SE	chr17	PB.2034	PB.2034;SE:chr17:21567245-21569049:21569127-21573857:+	PB.2034.1,PB.2034.2,PB.2034.3	PB.2034.1,PB.2034.2,PB.2034.3,PB.2034.4
SE	chr17	PB.2197	PB.2197;SE:chr17:56721127-56721319:56721441-56721985:+	PB.2197.1	PB.2197.1,PB.2197.2
SE	chr17	PB.2013	PB.2013;SE:chr17:8296631-8296824:8296956-8297138:+	PB.2013.1	PB.2013.1,PB.2013.2
SE	chr17	PB.2017	PB.2017;SE:chr17:12916629-12917798:12917883-12918043:+	PB.2017.1,PB.2017.3	PB.2017.1,PB.2017.3,PB.2017.2
SE	chr17	PB.2012	PB.2012;SE:chr17:8165977-8168376:8168462-8169035:+	PB.2012.1	PB.2012.1,PB.2012.2,PB.2012.3
SE	chr18	PB.2299	PB.2299;SE:chr18:34417049-34417494:34417528-34421048:+	PB.2299.4	PB.2299.4,PB.2299.3
SE	chr18	PB.2299	PB.2299;SE:chr18:34409911-34412681:34412814-34414463:+	PB.2299.2,PB.2299.5,PB.2299.3,PB.2299.4	PB.2299.2,PB.2299.5,PB.2299.3,PB.2299.4,PB.2299.6
SE	chr18	PB.2297	PB.2297;SE:chr18:34331825-34332906:34333062-34334293:+	PB.2297.1	PB.2297.1,PB.2297.2,PB.2297.3
SE	chr18	PB.2322	PB.2322;SE:chr18:38300590-38301656:38301807-38307865:+	PB.2322.1,PB.2322.3	PB.2322.1,PB.2322.3,PB.2322.2
SE	chr18	PB.2391	PB.2391;SE:chr18:80207343-80210062:80210130-80211413:+	PB.2391.1,PB.2391.4	PB.2391.1,PB.2391.4,PB.2391.2
SE	chr19	PB.2439	PB.2439;SE:chr19:6907280-6907542:6907673-6907982:-	PB.2439.2	PB.2439.2,PB.2439.1
SE	chr19	PB.2540	PB.2540;SE:chr19:47083569-47084773:47084858-47085955:-	PB.2540.2	PB.2540.2,PB.2540.1
SE	chr19	PB.2474	PB.2474;SE:chr19:11668416-11687335:11687432-11688667:-	PB.2474.2	PB.2474.2,PB.2474.1
SE	chr19	PB.2443	PB.2443;SE:chr19:6993526-6993662:6993759-6994671:-	PB.2443.1	PB.2443.1,PB.2443.2,PB.2443.3
SE	chr19	PB.2443	PB.2443;SE:chr19:6993526-6994671:6994769-6995242:-	PB.2443.2,PB.2443.3	PB.2443.2,PB.2443.3,PB.2443.4
SE	chr19	PB.2455	PB.2455;SE:chr19:8793404-8793626:8793659-8794136:-	PB.2455.1	PB.2455.1,PB.2455.2
SE	chr19	PB.2408	PB.2408;SE:chr19:4127836-4131031:4131075-4131229:+	PB.2408.1	PB.2408.1,PB.2408.2
SE	chr19	PB.2418	PB.2418;SE:chr19:5091425-5091541:5091696-5092129:+	PB.2418.2	PB.2418.2,PB.2418.1
SE	chr19	PB.2400	PB.2400;SE:chr19:3708436-3714404:3714625-3715638:+	PB.2400.3	PB.2400.3,PB.2400.2
SE	chr19	PB.2400	PB.2400;SE:chr19:3708436-3714047:3714625-3715638:+	PB.2400.1	PB.2400.1,PB.2400.2
SE	chr19	PB.2402	PB.2402;SE:chr19:3864759-3875735:3875788-3884472:+	PB.2402.2,PB.2402.3	PB.2402.2,PB.2402.3,PB.2402.1
SE	chr19	PB.2421	PB.2421;SE:chr19:5367210-5368058:5368276-5368422:+	PB.2421.1	PB.2421.1,PB.2421.2
SE	chr19	PB.2417	PB.2417;SE:chr19:5046911-5047392:5047484-5048509:+	PB.2417.1,PB.2417.3	PB.2417.1,PB.2417.3,PB.2417.2
SE	chr19	PB.2417	PB.2417;SE:chr19:5048573-5048993:5049032-5049407:+	PB.2417.2	PB.2417.2,PB.2417.1,PB.2417.3
SE	chr19	PB.2453	PB.2453;SE:chr19:8748888-8749666:8749772-8749906:+	PB.2453.2	PB.2453.2,PB.2453.1
SE	chr19	PB.2491	PB.2491;SE:chr19:26752041-26759878:26759931-26770938:+	PB.2491.2	PB.2491.2,PB.2491.1,PB.2491.3
SE	chrX	PB.5335	PB.5335;SE:chrX:53347865-53351671:53351793-53355656:-	PB.5335.3	PB.5335.3,PB.5335.1,PB.5335.4
SE	chrX	PB.5352	PB.5352;SE:chrX:73448350-73448811:73448902-73452999:-	PB.5352.2	PB.5352.2,PB.5352.1
SE	chrX	PB.5343	PB.5343;SE:chrX:68762231-68763932:68764009-68772045:+	PB.5343.2	PB.5343.2,PB.5343.1
SE	chrX	PB.5343	PB.5343;SE:chrX:68764009-68768956:68769093-68772045:+	PB.5343.3	PB.5343.3,PB.5343.2
SE	chrX	PB.5346	PB.5346;SE:chrX:71556008-71558053:71558207-71558433:+	PB.5346.1,PB.5346.3	PB.5346.1,PB.5346.3,PB.5346.5
SE	chrX	PB.5361	PB.5361;SE:chrX:74300771-74301324:74301364-74301936:+	PB.5361.1,PB.5361.3	PB.5361.1,PB.5361.3,PB.5361.2
A5	chr1	PB.65	PB.65;A5:chr1:37995841-37997109:37995841-37997164:-	PB.65.1,PB.65.2,PB.65.4	PB.65.1,PB.65.2,PB.65.4,PB.65.3
A5	chr1	PB.175	PB.175;A5:chr1:92639759-92641607:92639759-92641880:-	PB.175.1	PB.175.1,PB.175.2
A5	chr1	PB.82	PB.82;A5:chr1:55086941-55087989:55086941-55088145:-	PB.82.3	PB.82.3,PB.82.2
A5	chr1	PB.71	PB.71;A5:chr1:39531456-39532734:39531456-39532772:-	PB.71.1	PB.71.1,PB.71.2
A5	chr1	PB.133	PB.133;A5:chr1:76497783-76500332:76497599-76500332:+	PB.133.2	PB.133.2,PB.133.1
A5	chr1	PB.60	PB.60;A5:chr1:37430337-37431293:37430282-37431293:+	PB.60.1	PB.60.1,PB.60.4
A5	chr1	PB.60	PB.60;A5:chr1:37430427-37431293:37430337-37431293:+	PB.60.2	PB.60.2,PB.60.1
A5	chr1	PB.60	PB.60;A5:chr1:37430493-37431293:37430427-37431293:+	PB.60.3	PB.60.3,PB.60.2
[truncated: 621 more rows]

## Sheet: 4-cell AS
Legend: Alternative splicing events identified from long-read transcripts of 4-cell using SUPPA2.
[truncated: 1,279 more rows]

[truncated: 2 more sheets: 8-cell AS, Blastocyst AS]
