# Supplementary material for: High-resolution annotation of the mouse preimplantation embryo transcriptome using long-read sequencing
Source: Nat Commun. 2020 May 27;11:2653. doi: 10.1038/s41467-020-16444-w (PMC7253418; doi:10.1038/s41467-020-16444-w)
Supplement: Supplementary file 10 — Supplementary Data 8 [file 41467_2020_16444_MOESM10_ESM.xlsx]

## Sheet: SF
Supplementary Data 8. FPKM of splicing factors across six stages
Legend: FPKM of splicing factors across six stages. The SFs with expression pattern of ZGA are shown in first column.
Padj values represent the significance probability of 1-cell to 2-cell transition.
Express pattern	SF	Oocyte FPKM	1-cell FPKM	2-cell FPKM	4-cell FPKM	8-cell FPKM	Blastocyst FPKM	Padj
ZGA	Ddx20	0.13072	1.72836	116.27	46.2759	23.2183	13.2011	0.000861496
ZGA	Sf1	0.894053	2.24993	68.2848	13.1561	13.3207	10.7658	0.00572916
ZGA	Tsen54	0.0576093	1.13884	63.5417	13.6211	4.60547	5.33914	0.00171006
ZGA	Ppie	0.0888964	2.14338	36.2777	54.5841	66.3939	54.9197	0.0161263
ZGA	Rps13	0.370177	1.03999	18.2208	99.0486	138.783	69.5432	0.00643032
ZGA	Rps26	0.604999	2.76151	82.5969	371.997	803.442	441.616	0.000821375
ZGA	Ppp1r8	0.634569	1.61739	26.7861	30.2726	10.8419	12.5149	0.0168081
ZGA	Zpr1	0.497493	1.93895	124.901	106.9	62.7506	26.0854	0.000815933
ZGA	Pqbp1	0.730124	3.15028	39.2593	110.836	60.4777	28.365	0.0460906
ZGA	Rbm8a	0.958175	2.50176	52.4329	138.497	109.311	75.1094	0.0103634
-	Syf2	344.383	278.115	106.626	132.163	140.605	81.8263	0.00588522
-	Zcrb1	212.53	170.016	79.1685	73.7504	102.57	53.3951	0.0600393
-	Zcchc8	28.4467	18.9111	4.35832	4.21539	2.6983	4.68666	0.000608277
-	Brdt	560.471	257.857	103.944	20.2006	2.36005	0.593108	0.00501305
-	Srpk2	34.2973	19.6167	12.2584	3.29988	1.48474	1.64972	0.0472221
-	Prpf6	58.1186	32.1948	6.36087	16.0966	16.3039	10.7454	7.71e-05
-	Thoc2	29.208	14.9319	2.69008	9.15393	4.89059	9.19648	4.07e-05
-	Luc7l3	18.0744	11.4877	8.58331	11.7459	6.40928	7.86626	0.0738382
-	Ecd	61.2329	27.7884	5.2354	22.6283	8.75933	7.40643	4.53e-05
-	Snrnp27	82.0628	57.0425	19.6719	41.5247	25.4497	19.2263	0.00783221
-	Zrsr2	7.91896	5.60763	4.05133	5.41901	4.41498	6.29902	0.105379
-	Nsrp1	26.2383	10.3877	7.24013	10.2036	9.97062	3.44414	0.105379
-	Smn1	332.321	127.847	36.2233	114.768	154.802	44.3372	0.000861496
-	Magohb	11.9961	7.73485	2.36954	6.72997	8.16897	5.26635	0.00794724
-	Rnps1	47.8708	37.0755	20.7742	34.6701	30.9346	25.2279	0.0409146
-	Clk2	3.63978	2.24483	3.3953	2.89451	3.08984	1.08098	0.467049
-	Srrm2	11.3071	5.47661	8.44897	5.02058	8.67883	6.53129	0.413375
-	Isy1	6.77677	2.24529	3.37545	3.27158	5.99863	3.26594	0.466155
-	Lsm1	36.7641	17.8009	22.0203	19.0301	26.3233	15.4086	0.268646
-	Ythdc1	55.2209	3.2626	12.9135	5.42815	5.58083	2.4711	0.924889
-	Celf2	6.49062	1.69437	2.4815	0.400118	0.197525	0.330585	0.453317
-	Ern1	35.5044	8.3806	7.27205	3.18783	0.783407	0.408074	0.105379
-	Dhx32	28.6642	24.4515	21.9912	17.8342	15.9292	20.8733	0.0918036
-	Nol3	1.15459	0.669624	0.792369	0.439845	0.351525	0.778228	0.500663
-	Nova1	0.0422807	0.00983924	0.0692936	0.00603941	0.00215657	0.00234318	0.864788
-	Tcerg1	55.324	20.7498	57.4525	19.2605	20.9457	22.9344	0.957361
-	Rbfox3	0.0618613	0.0208003	0.0480797	0.00948064	0.0227547	0.0119112	0.924889
-	Sf3a2	43.1534	24.3674	41.6354	11.0495	8.03849	8.71662	0.625442
-	Srsf4	23.1969	12.124	21.628	6.70541	4.44573	7.47427	0.640865
-	Psip1	179.316	68.2212	93.6192	18.5169	6.40859	6.01541	0.261108
-	Rbfox1	0.926913	0.433503	0.543643	0.0592709	0.0344343	0.0110951	0.468935
-	Ptbp2	14.5936	7.13658	10.6381	1.28768	0.335412	0.564601	0.354056
-	Rbm38	859.08	500.073	550.897	12.2826	10.0995	6.06125	0.314027
-	Clk3	6.66848	6.31806	7.99628	5.62001	6.31238	4.74416	0.422876
-	Rbm11	0.00864604	0.00622908	0.0338858	0	0.0148541	0	0.994129
-	Snrnp70	11.0818	17.2018	16.8438	7.83789	9.54984	9.80623	0.308637
-	Rbfox2	1.94811	3.25611	5.45741	1.853	1.65188	1.59317	0.609894
-	Pik3r1	2.63882	3.3355	6.96572	2.47289	0.571008	1.3563	0.864788
-	Prpf38b	12.5956	17.8924	42.375	12.1429	5.01457	5.47099	0.814916
-	Gemin7	16.1526	120.129	70.4733	51.6851	43.9996	39.2989	0.0982875
-	Lsm10	3.4349	57.8056	60.6357	27.1259	7.51013	20.9461	0.461741
-	Sart3	5.95862	7.33288	4.02277	4.15388	4.84257	3.8433	0.0533724
-	Srpk1	32.3993	51.5543	17.4391	26.8969	19.7909	7.34531	0.0121649
-	Gemin8	2.58976	3.70786	1.40364	1.82903	1.14655	0.946274	0.0253038
-	Rbm7	30.2803	43.243	17.4561	25.0852	15.7463	13.7031	0.00476599
-	Alyref2	14.6278	14.182	16.8417	7.65654	3.95332	4.8306	0.242909
-	Khdrbs2	0.337892	0.308576	0.19734	0.0595671	0.00213908	0.00236256	0.102319
-	Raver2	0.44553	0.539259	0.326671	0.0880971	0.0377291	0.213982	0.080505
-	Raly	31.6006	12.0144	14.4767	4.35846	7.12975	39.8669	0.358934
-	Ptbp3	2.1055	4.63007	5.52322	2.0026	2.97704	8.37644	0.267167
-	Srrm4	0.0147918	0.0358637	0.0519661	0.0151013	0.0203011	0.0445746	0.811746
-	Lmntd2	0.0190591	0.0571801	0.183166	0.243311	0.0267293	0.558609	0.924889
-	Pcbp4	0.0641708	0.0606599	0.432013	0.136523	0.258533	1.75098	0.789441
-	Fastk	0.477229	0.319712	1.25912	0.981009	1.3185	4.82813	0.810634
-	Mbnl2	0.058916	0.0272471	0.304671	0.139945	0.564742	2.53146	0.392844
-	Wbp11	7.2614	12.3182	11.5163	16.6729	14.8514	24.0866	0.278974
-	Sf3a1	5.20441	5.13927	5.01354	8.30205	7.54295	9.24245	0.251949
-	Tia1	0.0330273	0.0197637	0.105306	0.422049	0.199154	0.496601	0.596019
-	Sf3b5	17.0091	2.74321	41.0088	36.6618	58.9223	64.5484	0.0113074
-	Hnrnpm	4.74694	3.38197	42.7209	41.5486	37.3798	60.016	0.103756
-	Tsen34	2.63214	0.672379	31.885	26.9624	36.9838	49.0931	0.00124463
-	Lgals3	0.978771	0.746847	8.01004	8.71146	4.35484	13.4127	0.19116
ZGA	Sugp1	0.282764	1.27351	5.97408	8.18906	5.67423	10.1574	0.40008
-	Tra2a	0.317489	0.504799	13.4159	24.31	15.5634	34.3716	0.000861496
-	Prpf19	0.253253	0.644534	1.26811	1.1181	1.0036	2.17588	0.974765
-	Ttf2	0.209975	0.385326	0.877868	0.78488	0.545599	1.48856	0.810634
-	Dqx1	0	0	0.141264	0.184589	0.199142	0.468085	0.490081
-	Prpf40b	0.0713036	0.0875932	0.474266	0.378856	0.526487	1.08101	0.640865
-	Dcps	5.13464	7.18032	2.30068	4.10612	5.50542	9.53228	0.0222847
-	Tmbim6	26.0362	91.4012	25.4718	47.3412	84.3859	94.8866	0.0126876
-	Snrnp40	18.7666	33.2333	26.2905	44.3593	62.1953	69.8577	0.141671
-	Thoc6	6.79217	12.515	5.10553	16.7147	20.4798	21.3002	0.0460906
-	Snrpf	192.208	179.945	78.2885	276.433	441.384	322.632	0.0168884
-	Hspa8	2.7925	11.6259	27.9563	638.703	2268.07	1280.17	0.997226
-	Snw1	5.24889	7.04197	5.20694	13.8238	23.8488	17.1338	0.174413
-	Wdr83	1.5675	2.29069	5.59542	15.3853	32.1092	23.3947	0.914039
-	Lsm3	1.01537	3.4368	3.5198	16.9135	28.448	20.1558	0.383267
-	Snrpb	0.580277	0.954818	24.9469	133.942	254.634	152.241	0.00153053
-	Myod1	0	0	0.00835593	0.0568056	0.775947	1.71505	0.974765
-	Lsm4	1.03244	1.91668	45.4405	78.5267	161.635	254.889	0.0184674
-	Sf3b4	8.98298	9.86636	8.35629	32.0206	62.1915	86.352	0.187391
-	Snrpn	9.88927	5.25461	29.0974	94.9977	188.071	223.516	0.483643
-	Bcas2	41.1826	16.4449	20.3095	29.2835	83.0833	73.651	0.347706
-	Hnrnpk	115.284	39.6954	49.0767	117.035	128.888	175.379	0.267677
-	Magoh	97.748	80.4034	55.6348	228.437	117.148	42.3589	0.140809
-	Plrg1	22.8043	26.407	17.1848	47.788	28.9321	18.8098	0.056219
-	Cir1	2.76101	1.11723	2.92052	7.30247	4.45431	1.66599	0.946
-	Wbp4	4.30622	1.7137	3.21808	7.72152	4.61507	3.26721	0.818497
-	Prpf40a	12.1984	11.4768	9.82195	30.6679	19.5466	14.5869	0.192494
-	Hnrnpa2b1	11.0334	8.38355	24.5757	112.867	63.8141	34.5304	0.921482
-	Hnrnpa1	76.5415	54.8951	66.0818	454.01	246.264	171.32	0.363898
-	Hnrnpc	38.0566	40.5065	42.8713	198.621	127.063	83.7451	0.19632
-	Snrpd1	27.5937	18.6233	28.0817	73.1694	55.3285	28.3896	0.46683
-	Thoc7	6.16839	3.70301	4.56451	18.4574	11.6993	5.97276	0.242909
-	Akr1c6	0	0	0	0.0521982	0.0217505	0	NA
-	Snu13	15.499	33.2135	110.082	472.681	234.207	75.9739	0.810634
-	Cd2bp2	3.29387	3.45875	12.0243	36.097	12.5126	9.61653	0.63586
-	Thoc1	2.93192	5.82803	7.80555	24.4851	9.16796	6.20801	0.40008
-	Rbm41	0.010758	0.00522089	0.675017	3.01351	0.468706	0.0763756	0.0213173
-	Prpf4b	1.09717	0.798718	5.40614	12.9062	3.25198	2.72191	0.308637
-	Clp1	0.141182	0.187865	36.7834	94.8243	23.6542	7.87357	3.17e-07
-	Cwc22	1.33735	0.740517	5.27196	14.3318	4.82405	2.24836	0.380445
-	Ctnnbl1	15.8257	40.9764	33.8407	100.98	28.2999	9.64143	0.281813
-	Smndc1	15.8693	19.4699	23.7616	40.9876	22.11	11.6507	0.213475
-	Cwc15	28.9809	41.8656	44.4252	109.898	56.2699	25.6227	0.250534
-	Slu7	15.845	16.8907	18.2839	53.5665	22.6351	7.93581	0.314027
-	Cherp	6.88978	4.36267	8.70909	13.4283	7.35432	6.2641	0.760592
-	Snrnp48	2.23891	1.00399	2.46329	3.65729	1.69531	1.62562	0.990078
-	Cdc40	3.86437	3.16281	3.93183	7.59759	3.19515	1.60126	0.413375
-	Ddx46	9.5983	7.97455	18.2437	27.325	10.2814	5.61305	0.969251
-	Rbm25	13.9331	7.3982	4.96929	14.9423	9.8099	6.30844	0.0616066
-	Crnkl1	104.113	48.1843	22.5253	131.265	48.459	7.1487	0.00912215
-	Rbm22	19.7886	12.8563	10.8009	21.7897	13.2924	7.81355	0.187588
-	Khsrp	5.47492	1.79143	3.22754	6.25582	4.01334	1.96551	0.609894
-	Srek1	8.37228	6.01511	5.92796	11.612	7.53204	4.23096	0.19632
-	Clk1	8.61406	6.29092	5.05205	15.207	3.4343	4.77807	0.099127
-	Mettl3	6.09302	7.42964	3.98523	8.48285	3.80563	3.08266	0.0394692
-	Mterf4	0.668191	4.04629	0.763495	4.18498	2.44741	1.86263	0.00217917
-	Rbm39	34.1509	66.7136	38.8091	73.1636	66.9276	58.8721	0.0283507
-	Gcfc2	0.633543	0.465453	0.110313	0.475172	1.02212	0.537569	0.00588522
-	Snrpb2	17.6414	13.2153	6.10437	26.7998	20.8477	14.807	0.0283507
-	Aff2	0.00983909	0.00236287	0	0.0142622	0.0169038	0.0084758	0.666222
-	Sf3b1	46.3256	16.5918	9.79653	45.7142	42.5044	27.7305	0.0331106
-	Snrpg	70.706	41.9034	57.6562	95.5523	99.4219	51.4998	0.414422
-	Thoc3	113.558	98.7678	136.021	162.256	183.048	82.1205	0.4616
-	Phf5a	59.741	62.8086	37.9528	118.863	135.562	45.4085	0.0648365
-	Npm1	39.9647	74.979	61.9737	552.759	644.347	162.262	0.196876
-	Snrpd3	5.05965	15	5.10402	42.2888	42.4446	13.2208	0.0329934
-	Lsm6	0.446562	4.20179	6.89533	13.3217	24.9011	11.6551	0.733891
-	Pabpc1	0.848461	0.342747	53.8189	110.564	182.822	68.3358	2.52e-07
-	Lsm5	4.99608	5.40683	5.65457	56.1566	68.3949	40.6431	0.308637
-	Ptbp1	15.2754	15.491	14.9337	30.4611	34.4681	26.6971	0.308637
-	Snrpd2	0.385521	0.965048	24.5075	71.8798	76.7873	42.2255	0.00588522
-	Lsm7	23.0061	10.4464	37.073	96.9599	124.989	67.4895	0.726886
-	Sfpq	3.86854	2.08293	7.05393	16.3872	21.1126	11.8375	0.989326
-	Pspc1	4.12195	0.706197	34.6772	5.88878	7.53709	9.30335	0.00383665
-	Lsm2	41.8248	30.6724	221.328	102.973	88.3202	46.8855	0.401653
-	Ncbp1	0.399793	0.276124	171.622	61.2461	36.6498	21.9223	7.05e-09
-	Alyref	1.10797	0.331894	27.3629	12.0404	5.97629	7.43507	0.000546029
-	Htatsf1	6.16102	7.69797	41.5129	18.2178	7.31319	11.0854	0.579078
-	Cdk13	0.222796	0.214497	1.62396	0.605285	0.346132	0.490234	0.174413
-	Khdrbs1	1.57072	1.2304	48.4	14.6428	5.9096	5.17655	0.00313583
-	Raver1	5.76397	3.85287	12.4464	5.77977	4.26217	3.80934	0.810634
-	Rbm15b	2.40871	1.90192	5.15579	2.5382	1.1604	1.03602	0.928098
-	Usp49	2.69749	1.11384	6.40573	2.97596	1.08508	0.577005	0.511195
-	Hmx2	0.101966	0.16688	1.20885	0.0164246	0.00586497	0	0.405267
-	Celf4	0.0838966	0.0301485	0.778595	0.0758508	0.0777245	0.060309	0.176349
-	Wt1	0	0	0.609968	0.0133288	0.00304675	0.00392678	0.291682
-	Hspa1a	0.0480809	0.145055	36.8184	2.55916	2.51292	0.202618	2.73e-07
-	Hspa2	3.81172	1.10844	44.0674	4.12135	5.34265	0.940813	0.000626499
-	Hspa1b	0.0496056	0.282263	1.55073	0.403757	0.480903	0.131025	0.7573
-	Slc39a5	0.0273103	0.0702529	0.301198	0.0943553	0.0766155	0	0.818402
-	Rbm17	123.153	154.594	469.065	187.12	105.552	61.4049	0.99139
-	Hspa1l	0.0326397	0.140097	2.10098	0.615168	0.0788392	0.0512796	0.146471
-	Khdrbs3	0.0250504	0.0470968	0.29051	0.114436	0.05506	0.0332609	0.862146
-	Rbpms	11.562	8.693	25.4482	19.886	22.8106	9.59004	0.932136
-	Sart1	6.60459	3.48977	13.4509	11.5148	9.80193	4.65956	0.744511
-	Iws1	2.60951	4.39307	25.5772	16.253	8.32738	5.92145	0.492899
-	Srsf1	1.82856	4.5926	165.289	103.782	54.1751	15.6629	0.0270437
ZGA	Rbm4	0.524201	2.156	10.4172	8.88744	4.19537	2.50518	0.380445
ZGA	Rbm4b	0.797608	1.26681	4.15534	3.75868	2.19237	1.63396	0.866008
-	Cactin	1.51684	2.89655	21.3197	16.5985	7.76914	8.13704	0.201875
-	Casc3	0.632288	0.518975	9.40418	7.0329	3.79511	2.32559	0.0121649
-	Fmr1	0.821212	0.956141	13.801	9.8074	4.35138	3.19863	0.124298
-	Son	13.9597	4.39633	24.4158	21.1491	11.3736	6.97923	0.466363
-	Jmjd6	22.0798	19.2172	61.0775	40.4547	24.148	11.9636	0.911606
-	Pnn	12.1648	13.5256	29.4902	23.2646	14.4024	8.71908	0.924889
-	Cdk12	2.55644	2.51133	6.24813	6.3001	2.62024	1.26808	0.988124
-	Uhmk1	3.08454	4.17983	26.0981	28.7344	8.14872	1.61247	0.291682
-	Ppp4r2	10.8543	9.60285	43.9947	35.2139	8.37361	4.11639	0.638776
-	Dyrk1a	5.38101	9.42914	32.971	27.4707	12.7871	4.27732	0.683906
ZGA	Ppwd1	0.666182	1.1561	3.52472	3.06479	1.16119	0.875419	0.897856
-	U2af2	0.739479	2.02949	3.32864	3.89461	2.7037	3.61049	0.842973
ZGA	Usp4	0.275492	2.38283	5.81798	4.17271	4.78475	5.59656	0.957014
-	Sugp2	0.0424078	0.063454	0.345967	0.321621	0.106767	0.299591	0.466155
-	Clk4	0.204508	0.438713	4.51916	4.10812	2.12283	2.3653	0.117151
-	Dbr1	1.01872	1.57586	46.1605	43.0719	24.4445	20.1555	0.00410269
-	Acin1	1.56561	1.02264	5.57437	5.22185	3.86763	4.69875	0.308637
-	Akt2	1.33311	1.20524	5.63365	4.0287	3.43915	4.16875	0.413375
-	Clasrp	0.114712	0.2923	1.74729	0.483339	0.767136	1.31016	0.535801
-	Mbnl1	0.0262221	0.0452486	0.433766	0.195998	0.292747	0.366613	0.308637
-	C1qbp	30.0703	22.3265	741.153	282.137	439.337	250.129	0.0394107
-	Ybx1	251.232	193.265	873.813	524.895	680.322	329.491	0.846271
ZGA	Dazap1	0.793721	1.37135	8.33186	3.88789	4.58663	5.32531	0.364136
-	Usb1	1.93824	1.6617	11.6776	5.47437	6.34914	7.21416	0.24211
-	Ccar2	0.440143	0.301091	1.81102	0.853556	0.919739	0.954021	0.388068
-	Trpt1	0.104705	0.274393	6.74449	3.08026	2.0396	3.20416	0.0428002
-	Strap	28.7687	47.5518	262.618	175.98	152.342	115.785	0.682668
-	Zrsr1	0	0.053857	5.181	2.58619	1.90305	1.20805	4.07e-05
-	Ddx42	4.37564	9.38236	24.0481	14.7133	11.8521	11.4339	0.911606
-	Frg1	1.2217	17.0836	153.594	58.9401	61.3462	32.5146	0.124298
-	Usp39	3.10741	12.0118	69.0101	25.3154	28.4357	25.4877	0.533281
-	U2af1l4	21.4209	25.2549	23.7354	18.7924	30.7936	17.8218	0.364047
-	Pcbp1	93.6205	60.428	138.126	98.2321	146.449	120.437	0.822004
-	Srsf9	4.05458	1.78589	48.3008	36.9943	73.7653	22.2703	0.0283507
-	Spen	0.218018	0.231837	1.07343	0.776995	1.80218	1.12525	0.466155
-	Srrm1	17.7352	16.4842	20.5368	19.7806	26.5778	24.391	0.392844
-	Celf3	0.0110762	0.0821444	0.0492507	0.0537696	0.303798	0.138696	0.40008
-	Txnl4b	2.67217	8.52461	9.58119	8.96185	15.701	13.3386	0.483643
-	Prpf31	1.32882	0.611362	3.75612	16.7437	13.8386	8.40232	0.308637
-	Sf3a3	4.90847	6.57732	13.1194	51.9031	37.1813	25.8154	0.889061
-	Ddx5	58.3718	42.0832	59.5752	204.468	151.205	137.708	0.308637
-	Sf3b3	0.184053	1.26058	1.82141	8.75285	6.33332	5.38294	0.458717
-	Srsf3	1.9595	4.04188	3.65893	34.0445	23.6163	16.6259	0.250534
-	Srsf7	5.60184	4.3493	37.645	222.318	111.245	99.6787	0.183952
-	Mettl14	0.412455	0.608465	0.550854	2.06788	1.38702	1.36802	0.364047
-	Nono	2.4784	15.5325	16.2905	73.8184	39.9387	44.5096	0.213475
-	Dhx15	1.5663	2.11258	7.17466	17.8432	11.9627	10.2744	0.903471
-	Gemin6	9.27203	7.67824	23.9389	52.0157	36.6675	27.0557	0.864788
-	Hnrnpa3	3.21891	5.05321	6.70208	14.344	9.76267	9.95896	0.488193
-	Sfswap	0.949426	1.69327	2.84335	5.12524	3.99321	3.35254	0.856432
-	Snrpe	54.219	102.423	62.1926	213.033	194.95	132.73	0.119691
-	Tardbp	7.28933	9.84761	6.08638	34.5289	33.7065	18.294	0.0355723
-	U2surp	1.61293	2.40091	1.78199	7.24322	6.31027	6.20286	0.0989343
-	Ppil1	0.460455	0.499842	15.3168	71.8004	79.9631	67.463	0.000861496
-	Xab2	0.279778	0.919709	5.21821	20.3908	19.96	20.4597	0.392315
ZGA	Ddx39b	0.349335	2.11038	13.0065	33.4984	30.3121	27.9481	0.251098
-	Eftud2	0.276501	0.379293	2.46849	6.42596	6.43305	4.78647	0.308637
-	Prpf8	0.961478	0.760802	4.72272	12.1637	11.2608	9.06391	0.308637
-	Hnrnph1	5.57177	4.67799	9.7678	30.7881	27.6423	26.2532	0.810634
-	Snrnp200	0.197527	0.596835	2.22362	8.08897	6.21938	5.91754	0.7573
-	Puf60	1.01768	3.34838	43.4765	41.6948	52.0379	39.561	0.0411574
-	Txnl4a	6.02946	15.8073	177.428	149.482	250.263	172.768	0.12007
-	Polr2a	0.414128	0.0781391	1.89171	2.7279	3.02763	1.70015	0.0420132
-	Tsen15	0.189643	0.0903989	7.95407	13.1588	14.1983	10.916	0.000117693
-	U2af1	93.6926	16.9329	83.175	180.025	227.491	209.967	0.383267
-	Ppil3	0.576201	0.967196	1.86653	3.5979	4.0086	4.97453	0.775065
-	Rtcb	1.70048	6.23389	13.3563	23.4362	32.3126	34.739	0.989326
-	Cdc5l	0.0690956	0.384452	12.5614	48.6097	82.5583	81.8846	0.000861496
ZGA	Ddx1	0.485854	1.10955	3.69248	20.2026	28.981	24.6831	0.842973
-	Rbmxl1	0.287852	0.672818	15.5565	48.7815	66.0982	53.2196	0.00397277
-	Ccdc12	1.41021	4.9094	11.5061	18.4453	23.319	19.9964	0.949306
-	Thrap3	1.69688	3.59076	5.33448	7.81312	8.22597	7.45276	0.629946
-	Aar2	0.0522496	0.0286581	2.70295	5.39885	3.71599	5.27103	0.000984811
-	Rbm42	5.27457	10.8009	57.613	81.1344	74.2167	87.4053	0.308637
-	Arl6ip4	1.18413	5.08502	21.5386	38.0656	36.8843	36.0303	0.467049
-	Snrpa	4.15085	5.86955	37.1537	73.5131	68.9539	72.1964	0.221785
-	Rbm10	0.173087	0.41214	17.2567	25.9072	11.9867	10.5521	7.71e-05
-	Prpf4	0.196998	0.335999	5.90015	9.40429	4.89134	3.24475	0.012852
-	Rbm5	0.0384455	0.343043	7.53479	11.0843	5.83046	3.7995	0.00588522
ZGA	Prpf3	0.248617	1.41642	5.88878	8.19737	4.49312	2.83429	0.494175
-	Zmat2	1.81545	3.75222	18.4236	30.5424	14.9026	10.1593	0.482815
-	Luc7l2	0.222049	0.248875	3.59721	4.2537	1.90975	1.37959	0.0163073
-	Snrnp35	0.0476771	0.141476	22.0789	27.4736	7.56022	5.21553	1.46e-06
-	Helb	0.588726	0.885148	3.16564	3.77263	1.56669	1.08101	0.649746
-	Wtap	25.606	32.6289	86.0755	105.421	46.9703	41.8715	0.928098
-	Rnpc3	0.887312	0.853745	4.73034	8.20607	2.58673	2.49221	0.342648
-	Ncbp2	12.8765	16.8698	80.6027	133.431	57.8395	24.8178	0.40008
ZGA	Dhx8	0.972921	1.57703	14.0956	20.4473	7.67833	3.88218	0.0795161
-	Prpf38a	3.11182	6.28823	19.5905	28.231	12.4637	9.46456	0.889056
-	Rbmx2	1.09959	0.546203	16.8934	22.8154	18.71	5.41904	0.00287794
-	Srsf10	13.6797	18.1959	30.6175	41.0549	34.7272	26.1441	0.540678
-	Aqr	0.341559	0.205365	2.3941	3.86697	2.61014	1.5636	0.0600393
-	Srsf6	3.4291	3.33283	88.4586	124.108	98.3403	67.6772	0.0355723
-	Aggf1	2.23024	2.34252	35.6204	32.2622	19.7994	10.2378	0.0396687
-	Gemin5	0.194846	0.15439	26.0057	27.2034	20.3365	5.61859	3.48e-07
-	Zranb2	2.01608	3.18342	17.5164	20.3381	13.5132	5.49636	0.492393
-	Hnrnpu	8.08062	7.81679	40.6744	43.9753	33.5869	24.9828	0.701423
-	Hnrnpl	1.05824	0.440404	5.5531	5.67381	5.54962	3.42873	0.106581
-	Scaf8	1.61455	1.77746	3.76506	3.41611	3.44404	2.6863	0.64234
-	Ddx47	0.57498	0.696143	7.23578	20.4288	8.50583	11.0311	0.0813616
-	Tra2b	17.5484	16.2291	26.3776	65.1668	27.8247	32.2223	0.458525
-	Hnrnpf	75.5015	42.5861	87.8244	146.021	105.011	108.75	0.68062
-	Srsf2	19.0606	3.28467	60.7428	98.8602	56.579	47.6431	0.0738382
-	Zbtb8os	0.0875566	0.118994	4.84435	7.98607	4.65452	5.23428	0.00259064
ZGA	Zmat5	0.318283	7.15554	60.3397	253.437	218.843	62.255	0.144703
-	Syncrip	0.0725532	0.0631546	7.52362	28.7146	33.8357	9.63011	3.48e-07
-	Eif4a3	22.4739	13.9884	93.1436	201.119	222.424	70.6406	0.206699
-	Snrpc	0.278357	0.352582	21.9258	57.7546	60.1796	22.2613	1.95e-05
-	Bud31	2.86198	4.04813	45.0959	114.201	97.5073	51.8026	0.166604
ZGA	Tfip11	0.189722	1.11999	6.62672	12.1168	10.9871	6.36045	0.252732
-	Hnrnpll	0.294407	0.407943	3.81252	8.42325	7.20773	2.66165	0.347706
-	Ddx41	1.4594	4.14412	30.6035	49.0022	44.5633	17.1664	0.128011
-	Ppih	5.43986	6.64175	23.5292	37.1547	33.5956	15.176	0.666222
-	Ubl5	8.48521	7.71313	18.1367	31.0264	21.7176	7.45888	0.996496
-	Lsm8	0.481136	0.782369	10.7684	34.1754	20.0529	11.788	0.0401584
-	Scnm1	0.998716	0.743559	11.7673	47.7609	28.877	15.9598	0.0355723
-	Luc7l	1.18107	2.18898	9.37564	26.5388	19.0835	9.48934	0.422876
-	Sf3b6	0.796547	0.588144	18.1386	50.8446	34.6967	12.7985	0.00383665
-	Prpf18	1.61607	2.66595	5.83506	13.0479	6.91793	3.54796	0.810634
-	Rbmx	0.0381693	0.0959795	9.42483	28.5272	12.7536	5.55153	5.38e-06
-	Thoc5	0.145068	0.316532	9.59707	23.9767	10.965	5.53318	0.00190622
-	Celf1	1.39508	3.45102	8.5351	18.7271	11.7863	5.85658	0.897856
-	Tsen2	0.0242785	0.0746585	4.59396	10.4236	5.5257	2.11137	7.71e-05
-	Rbm28	4.61631	1.88432	8.39918	23.6122	10.7338	6.05668	0.4616
-	Mterf3	1.93448	1.3741	6.06583	11.8108	5.97547	4.15814	0.553925
-	Srsf5	6.32578	6.7903	32.492	84.7573	38.9519	30.9876	0.401653
