# Supplementary material for: High-resolution annotation of the mouse preimplantation embryo transcriptome using long-read sequencing
Source: Nat Commun. 2020 May 27;11:2653. doi: 10.1038/s41467-020-16444-w (PMC7253418; doi:10.1038/s41467-020-16444-w)
Supplement: Supplementary file 11 — Supplementary Data 9 [file 41467_2020_16444_MOESM11_ESM.xlsx]

## Sheet: Oocyte-1-cell DAS
Supplementary Data 9. Differential alternative splicing identified in consecutive stages
Legend: Differential alternative splicing events identified between Oocyte and 1-cell using SUPPA2. ΔPSI represents PSI value of Oocyte minus 1-cell.
DAS type	DAS event	ΔPSI	P-value
SE	XLOC_001027;SE:chr1:183328345-183329586:183329657-183329746:-	-0.300464	0.0174825
SE	XLOC_007717;SE:chr2:27528320-27530952:27530999-27531639:+	-0.221565	0.0304695
SE	XLOC_008788;SE:chr2:164799945-164802997:164803133-164804690:-	-0.462976	0.0484515
SE	XLOC_009399;SE:chr3:86792111-86793219:86793299-86793817:-	0.156338	0.0474525
SE	XLOC_011921;SE:chr6:71851880-71852730:71852867-71853173:+	0.425052	0.020979
SE	XLOC_011921;SE:chr6:71851880-71852763:71852867-71853173:+	0.382605	0.020979
SE	XLOC_013968;SE:chr8:107383366-107388044:107388165-107388313:+	-0.360122	0.033966
SE	XLOC_015184;SE:chr9:83401749-83405810:83405851-83411684:-	-0.26577	0.048951
SE	XLOC_015295;SE:chr9:114903767-114904775:114905008-114910876:-	0.380885	0.0294705
SE	XLOC_001365;SE:chr10:108252924-108253325:108253495-108259756:+	-0.189334	0.03996
SE	XLOC_001411;SE:chr10:127290891-127293712:127293759-127295321:+	0.530381	0.0474525
SE	XLOC_001509;SE:chr10:34001199-34001658:34001790-34002424:-	0.246205	0.043956
SE	XLOC_004594;SE:chr14:123169765-123172042:123172200-123174527:+	0.461221	0.00649351
SE	XLOC_005208;SE:chr15:39784714-39787215:39787743-39792427:-	-0.395075	0.0374625
SE	XLOC_005333;SE:chr15:81392322-81399485:81399687-81399789:-	-0.440509	0.00949051
SE	XLOC_006779;SE:chr18:24470980-24471062:24471084-24472950:+	0.2322	0.026973
SE	XLOC_007158;SE:chr19:4757669-4760013:4760282-4761977:+	-0.727418	0.026973
A5	XLOC_007737;A5:chr2:30020549-30021191:30020548-30021191:+	0.477397	0.041958
A5	XLOC_007738;A5:chr2:30070587-30070919:30070546-30070919:+	-0.417282	0.045954
A5	XLOC_009399;A5:chr3:86787412-86791995:86787412-86792069:-	0.156338	0.0474525
A5	XLOC_009637;A5:chr3:152102700-152107035:152102700-152107060:-	-0.521981	0.03996
A5	XLOC_009891;A5:chr4:108939251-108940626:108938786-108940626:+	-0.300803	0.040959
A5	XLOC_010020;A5:chr4:133096504-133100642:133096280-133100642:+	-0.160812	0.0444555
A5	XLOC_010052;A5:chr4:136248159-136253746:136248117-136253746:+	-0.225067	0.0274725
A5	XLOC_010173;A5:chr4:155944150-155949007:155944013-155949007:+	-0.396581	0.0254745
A5	XLOC_010243;A5:chr4:34771414-34778224:34771414-34778279:-	-0.295662	0.037962
A5	XLOC_010421;A5:chr4:107680854-107683466:107680854-107683580:-	0.41352	0.0114885
A5	XLOC_010483;A5:chr4:122872456-122885814:122872456-122885833:-	0.941844	0.0024975
A5	XLOC_010761;A5:chr5:30155382-30163669:30155339-30163669:+	-0.538626	0.022977
A5	XLOC_011676;A5:chr5:139482797-139484276:139482797-139484277:-	-0.440017	0.0144855
A5	XLOC_011688;A5:chr5:142903500-142903661:142903500-142903662:-	0.439921	0.0344655
A5	XLOC_012568;A5:chr6:146144269-146146555:146144269-146146647:-	-0.496607	0.03996
A5	XLOC_013771;A5:chr8:46163863-46169559:46163749-46169559:+	-0.288932	0.020979
A5	XLOC_001535;A5:chr10:42568469-42568657:42568469-42568740:-	-0.341766	0.03996
A5	XLOC_003100;A5:chr12:32955264-32965373:32955020-32965373:+	-0.408607	0.026973
A5	XLOC_003182;A5:chr12:71831331-71895727:71831196-71895727:+	0.291951	0.0244755
A5	XLOC_004418;A5:chr14:47373979-47379523:47373952-47379523:+	-0.567079	0.0324675
A5	XLOC_005076;A5:chr15:94703439-94714862:94703249-94714862:+	0.550469	0.043956
A5	XLOC_005279;A5:chr15:75929049-75929653:75929049-75929719:-	-0.573174	0.0414585
A5	XLOC_005786;A5:chr16:16341468-16345980:16341468-16345998:-	-0.299189	0.016983
A5	XLOC_006193;A5:chr17:35121798-35123053:35121550-35123053:+	0.566652	0.0274725
A5	XLOC_007154;A5:chr19:4148736-4149342:4148729-4149342:+	0.319883	0.0484515
A3	XLOC_000774;A3:chr1:85585055-85586215:85585052-85586215:-	-0.481275	0.0454545
A3	XLOC_000875;A3:chr1:135257286-135257615:135257226-135257615:-	0.330448	0.0499501
A3	XLOC_010623;A3:chr4:143811063-143811498:143810857-143811498:-	-0.271117	0.043956
A3	XLOC_013957;A3:chr8:106160679-106161084:106160679-106161209:+	0.314861	0.037962
A3	XLOC_014513;A3:chr9:21686275-21699800:21686275-21699803:+	-0.450815	0.048951
A3	XLOC_004666;A3:chr14:41004220-41006798:41004203-41006798:-	0.684302	0.0174825
A3	XLOC_015561;A3:chrX:134069907-134073136:134069907-134073214:+	0.482313	0.0484515
MX	XLOC_011921;MX:chr6:71851880-71852730:71852867-71856912:71851880-71853173:71853268-71856912:+	0.417509	0.020979
MX	XLOC_011921;MX:chr6:71851880-71852763:71852867-71856912:71851880-71853173:71853268-71856912:+	0.465303	0.020979
AF	XLOC_000961;AF:chr1:167237648-167249999:167250054:167237648-167284776:167285180:-	-0.696305	0.0204795
AF	XLOC_007676;AF:chr2:18677223:18677469-18681793:18680372:18680411-18681793:+	-0.230731	0.028971
AF	XLOC_007735;AF:chr2:29889171:29889278-29892186:29889665:29889921-29892186:+	-0.411637	0.0393357
AF	XLOC_007735;AF:chr2:29889171:29889278-29892186:29889737:29889921-29892186:+	-0.419516	0.034965
AF	XLOC_007735;AF:chr2:29889232:29889278-29892186:29889665:29889921-29892186:+	-0.571447	0.014985
AF	XLOC_007735;AF:chr2:29889232:29889278-29892186:29889737:29889921-29892186:+	-0.618655	0.014985
AF	XLOC_007738;AF:chr2:30062097:30062280-30068269:30066466:30066893-30068269:+	0.419596	0.045954
AF	XLOC_007988;AF:chr2:119547622:119547917-119560731:119555537:119555632-119560731:+	0.321493	0.032967
AF	XLOC_008878;AF:chr3:14578500:14579023-14587310:14583898:14583912-14587310:+	-0.273678	0.0144855
AF	XLOC_009354;AF:chr3:58676443-58690775:58690911:58676443-58691396:58692068:-	0.336312	0.0174825
AF	XLOC_010474;AF:chr4:120790489-120825530:120825751:120790489-120831441:120831633:-	0.324842	0.0144855
AF	XLOC_010521;AF:chr4:129661439-129662400:129662450:129661439-129672677:129672764:-	-0.5	0.0274725
AF	XLOC_010603;AF:chr4:141120373-141120766:141120828:141120373-141139692:141139761:-	-0.376606	0.030969
AF	XLOC_010965;AF:chr5:101837471:101837558-101841751:101840096:101840167-101841751:+	-0.520428	0.0104895
AF	XLOC_010965;AF:chr5:101837471:101837558-101841751:101840096:101840231-101841751:+	-0.606017	0.0044955
AF	XLOC_011068;AF:chr5:121204447:121204552-121205406:121204555:121204655-121205406:+	0.798888	0.00849151
AF	XLOC_013507;AF:chr7:118115246-118115740:118116121:118115246-118116136:118116206:-	-0.205731	0.0484515
AF	XLOC_013688;AF:chr8:13338763:13338806-13339665:13338831:13338920-13339665:+	-0.189267	0.035964
AF	XLOC_014397;AF:chr8:111024014-111027598:111027780:111024014-111031622:111031785:-	0.40359	0.0154845
AF	XLOC_014596;AF:chr9:52047112:52047235-52060832:52048248:52048432-52060832:+	-0.387442	0.00949051
AF	XLOC_014657;AF:chr9:65630541:65630897-65649349:65632067:65632129-65649349:+	0.281198	0.026973
AF	XLOC_014657;AF:chr9:65630569:65630897-65649349:65632067:65632129-65649349:+	0.488017	0.026973
AF	XLOC_001164;AF:chr10:52417550:52417592-52429193:52417715:52418168-52429193:+	0.248133	0.025974
AF	XLOC_001365;AF:chr10:108162394:108162636-108198833:108188364:108188523-108198833:+	0.189334	0.03996
AF	XLOC_002607;AF:chr11:60693098-60695436:60695569:60693098-60695774:60695934:-	-1	0
AF	XLOC_002843;AF:chr11:100601816-100613192:100613398:100601816-100619528:100619624:-	0.478294	0.020979
AF	XLOC_003311;AF:chr12:105784703:105784813-105799651:105790127:105790413-105799651:+	0.79791	0.00799201
AF	XLOC_003311;AF:chr12:105784703:105784914-105799651:105790127:105790413-105799651:+	0.365017	0.020979
AF	XLOC_003424;AF:chr12:40247863-40247955:40248208:40247863-40248268:40248323:-	0.253545	0.0334665
AF	XLOC_004052;AF:chr13:43551700-43553730:43553881:43551700-43554896:43554949:-	0.412032	0.010989
AF	XLOC_004062;AF:chr13:47041579-47043104:47043167:47041579-47044561:47044662:-	-0.346964	0.0334665
AF	XLOC_004085;AF:chr13:52969021-52972878:52973005:52969021-52980861:52981068:-	-0.265284	0.025974
AF	XLOC_004122;AF:chr13:59762795-59769126:59769514:59762795-59769624:59770300:-	-0.345804	0.027972
AF	XLOC_004593;AF:chr14:122222463:122222677-122311244:122255649:122255785-122311244:+	-0.526797	0.041958
AF	XLOC_005031;AF:chr15:83092859:83092934-83101644:83100206:83100347-83101644:+	0.5	0.0499501
AF	XLOC_005685;AF:chr16:84774090:84774553-84801570:84794905:84795022-84801570:+	-0.424739	0.0484515
AF	XLOC_005685;AF:chr16:84774283:84774553-84801570:84794905:84795022-84801570:+	-0.538781	0.015984
AF	XLOC_006357;AF:chr17:88418734:88418811-88462713:88440716:88440884-88462713:+	-0.244935	0.0214785
AF	XLOC_006426;AF:chr17:24060351-24067891:24067960:24060351-24073177:24073484:-	-0.3218	0.018981
AF	XLOC_006688;AF:chr17:73886519-73886614:73886827:73886519-73889543:73889614:-	-0.517089	0.00799201
AF	XLOC_007006;AF:chr18:25158323-25165869:25166005:25158323-25168527:25168874:-	0.316404	0.017982
AF	XLOC_007239;AF:chr19:21271819:21271967-21276426:21272245:21272742-21276426:+	0.37511	0.0134865
AL	XLOC_007867;AL:chr2:74870484-74873410:74873649:74870484-74876303:74876751:+	-0.319109	0.0484515
AL	XLOC_010578;AL:chr4:135412308:135412490-135418380:135416510:135416598-135418380:-	-0.177236	0.0424575
AL	XLOC_011785;AL:chr6:30126359-30140216:30140860:30126359-30144581:30144858:+	0.441028	0.026973
AL	XLOC_001765;AL:chr10:120634627:120634730-120717983:120711692:120712201-120717983:-	0.308474	0.046953
AL	XLOC_002500;AL:chr11:33154923:33155220-33156003:33155329:33155431-33156003:-	-0.460337	0.00549451
AL	XLOC_004594;AL:chr14:123174665-123174748:123176130:123174665-123253719:123254021:+	0.511949	0.00649351
AL	XLOC_004829;AL:chr14:85093409:85093637-85119271:85108196:85108978-85119271:-	-0.527216	0.00649351
AL	XLOC_005138;AL:chr15:8082552:8082582-8093676:8091675:8093115-8093676:-	0.276051	0.0264735
AL	XLOC_005261;AL:chr15:73134504:73134850-73137993:73137435:73137917-73137993:-	0.45446	0.00999001

## Sheet: 1-cell-2-cell DAS
Legend: Differential alternative splicing events identified between 1-cell and 2-cell using SUPPA2. ΔPSI represents PSI value of 1-cell minus 2-cell.
DAS type	DAS event	ΔPSI	P-value
SE	XLOC_000054;SE:chr1:21368757-21368892:21369074-21369510:+	-0.390795	0.036963
SE	XLOC_000443;SE:chr1:167354556-167355672:167355806-167356530:+	-0.297053	0.0384615
SE	XLOC_000917;SE:chr1:156018259-156019968:156020023-156022300:-	0.336554	0.0484515
SE	XLOC_000951;SE:chr1:164974425-164980408:164980531-164997431:-	0.61515	0.0264735
SE	XLOC_007929;SE:chr2:92376703-92377430:92377563-92377691:+	-0.42657	0.041958
SE	XLOC_008049;SE:chr2:129802004-129810488:129811237-129827774:+	-0.415289	0.0344655
SE	XLOC_008344;SE:chr2:24927176-24927729:24927839-24935028:-	-0.496092	0.027972
SE	XLOC_008376;SE:chr2:26958567-26960224:26960417-26960603:-	-0.480096	0.0464535
SE	XLOC_008558;SE:chr2:93864451-93865682:93866229-93869022:-	-0.418771	0.0404595
SE	XLOC_008558;SE:chr2:93866229-93868439:93868645-93869022:-	0.486446	0.0404595
SE	XLOC_008560;SE:chr2:94008592-94010263:94010408-94010683:-	0.632234	0.0284715
SE	XLOC_008758;SE:chr2:157002762-157005168:157005486-157005848:-	0.615552	0.010989
SE	XLOC_008775;SE:chr2:164054827-164058666:164058813-164060839:-	-0.362063	0.0364635
SE	XLOC_008852;SE:chr2:181359739-181361001:181361071-181361391:-	-0.584977	0.018981
SE	XLOC_009228;SE:chr3:142701175-142706689:142706791-142718376:+	0.674111	0.018981
SE	XLOC_009330;SE:chr3:41657396-41658262:41658322-41658908:-	0.588056	0.033966
SE	XLOC_009496;SE:chr3:96197279-96197550:96197737-96200323:-	-0.364508	0.040959
SE	XLOC_009714;SE:chr4:32615492-32624084:32624166-32630178:+	-0.265372	0.0384615
SE	XLOC_010014;SE:chr4:132535663-132535983:132536146-132538187:+	0.238627	0.0454545
SE	XLOC_010343;SE:chr4:59775549-59782254:59782334-59783728:-	-0.306214	0.032967
SE	XLOC_010386;SE:chr4:88629355-88629829:88630139-88634116:-	-0.659287	0.012987
SE	XLOC_010443;SE:chr4:116605763-116610403:116611377-116611972:-	-0.728592	0.003996
SE	XLOC_010537;SE:chr4:132319574-132321679:132321810-132325208:-	-0.194621	0.042957
SE	XLOC_010537;SE:chr4:132326045-132328469:132328566-132329353:-	-0.217979	0.042957
SE	XLOC_010544;SE:chr4:132530823-132533296:132533387-132533482:-	-0.253426	0.0424575
SE	XLOC_010553;SE:chr4:133269809-133270963:133271047-133277531:-	-0.338403	0.0444555
SE	XLOC_010727;SE:chr5:21543719-21560400:21561299-21570220:+	-0.356795	0.0344655
SE	XLOC_010760;SE:chr5:30093048-30094683:30094813-30095547:+	0.438131	0.025974
SE	XLOC_010884;SE:chr5:74557149-74564519:74564626-74571099:+	-0.22712	0.0494505
SE	XLOC_011016;SE:chr5:114130625-114131319:114131513-114132181:+	-0.278943	0.0374625
SE	XLOC_011080;SE:chr5:122354476-122356794:122356805-122360013:+	0.475183	0.0194805
SE	XLOC_011359;SE:chr5:36572037-36584782:36584836-36591959:-	-0.31005	0.0494505
SE	XLOC_011546;SE:chr5:115103528-115107893:115108037-115110193:-	0.487493	0.0184815
SE	XLOC_011546;SE:chr5:115113213-115117565:115117728-115119225:-	0.880789	0.014985
SE	XLOC_011575;SE:chr5:121172103-121172522:121172584-121191202:-	-0.506485	0.0114885
SE	XLOC_011640;SE:chr5:134622086-134624441:134624500-134625366:-	-0.522232	0.0194805
SE	XLOC_013018;SE:chr7:127471119-127471906:127471977-127472098:+	-0.511928	0.02997
SE	XLOC_013038;SE:chr7:130908425-130909588:130909628-130910832:+	0.490635	0.031968
SE	XLOC_013038;SE:chr7:130908425-130909588:130909735-130910832:+	0.540151	0.031968
SE	XLOC_013194;SE:chr7:25297175-25297372:25297470-25297843:-	-0.757745	0.015984
SE	XLOC_013290;SE:chr7:41376872-41388108:41388255-41393227:-	0.307682	0.0444555
SE	XLOC_013483;SE:chr7:109716487-109717925:109718159-109720531:-	0.546338	0.0324675
SE	XLOC_013483;SE:chr7:109716487-109720531:109720687-109720959:-	-0.706023	0.017982
SE	XLOC_013636;SE:chr7:143514637-143518850:143518885-143520384:-	-0.320518	0.0304695
SE	XLOC_013640;SE:chr7:144449615-144450978:144451088-144452027:-	-0.634503	0.024975
SE	XLOC_013796;SE:chr8:64959609-64964198:64964332-64965539:+	-0.418434	0.0224775
SE	XLOC_014147;SE:chr8:27150803-27151597:27153159-27154146:-	0.595811	0.0114885
SE	XLOC_014236;SE:chr8:71255565-71255647:71255712-71256008:-	-0.343057	0.045954
SE	XLOC_014464;SE:chr8:126959585-126961912:126961971-126965382:-	0.482295	0.013986
SE	XLOC_014527;SE:chr9:27006447-27006801:27006951-27007158:+	-0.58883	0.0164835
SE	XLOC_014761;SE:chr9:98986512-98990915:98990971-98992101:+	-0.527575	0.0134865
SE	XLOC_014922;SE:chr9:4302631-4303094:4303215-4308694:-	-0.413767	0.0354645
SE	XLOC_015244;SE:chr9:106236708-106238075:106238239-106238643:-	0.451726	0.01998
SE	XLOC_001267;SE:chr10:80143985-80145219:80145307-80145423:+	-0.294741	0.0499501
SE	XLOC_001272;SE:chr10:80252433-80253074:80253157-80253660:+	-0.459771	0.033966
SE	XLOC_001641;SE:chr10:80038613-80039583:80040026-80041888:-	0.249967	0.0484515
SE	XLOC_001802;SE:chr10:128492402-128492602:128492745-128493539:-	-0.477485	0.042957
SE	XLOC_001812;SE:chr10:128699675-128699976:128700119-128701343:-	-0.694364	0.00549451
SE	XLOC_001906;SE:chr11:32207662-32208334:32208408-32208685:+	0.40694	0.0454545
SE	XLOC_001925;SE:chr11:43433819-43436354:43436432-43437345:+	-0.446142	0.016983
SE	XLOC_002280;SE:chr11:101120659-101120831:101120998-101122673:+	-0.380798	0.0254745
SE	XLOC_002357;SE:chr11:115817105-115820125:115820223-115820379:+	-0.641807	0.00799201
SE	XLOC_002487;SE:chr11:29513676-29514432:29514522-29514917:-	-0.480107	0.048951
SE	XLOC_002536;SE:chr11:51601478-51601750:51601890-51602593:-	-0.423887	0.017982
SE	XLOC_002723;SE:chr11:82810218-82811028:82811111-82812400:-	-0.340767	0.042957
SE	XLOC_003173;SE:chr12:70949771-70952950:70953029-70954619:+	-0.628315	0.048951
SE	XLOC_003266;SE:chr12:87602767-87603557:87603739-87605966:+	0.258512	0.0424575
SE	XLOC_003330;SE:chr12:111542310-111542680:111542841-111543100:+	0.630638	0.003996
SE	XLOC_003486;SE:chr12:71132086-71133900:71133997-71136555:-	0.69249	0.010989
SE	XLOC_003732;SE:chr13:38045315-38046851:38046907-38047245:+	-0.730739	0.001998
SE	XLOC_004321;SE:chr14:8002963-8028237:8028389-8039748:+	-0.662277	0.00549451
SE	XLOC_004349;SE:chr14:25696092-25697573:25697669-25698266:+	-0.349228	0.033966
SE	XLOC_004480;SE:chr14:57999462-58002310:58002419-58002980:+	-0.449984	0.027972
SE	XLOC_004822;SE:chr14:79345108-79350689:79350830-79351373:-	0.333589	0.0364635
SE	XLOC_005054;SE:chr15:88822135-88823067:88823162-88823742:+	-0.347515	0.031968
SE	XLOC_005277;SE:chr15:75896919-75900691:75900762-75901132:-	-0.399901	0.0414585
SE	XLOC_005333;SE:chr15:81392322-81399485:81399687-81399789:-	0.433885	0.0174825
SE	XLOC_005388;SE:chr15:93286562-93317539:93317608-93325021:-	0.400268	0.0264735
SE	XLOC_005419;SE:chr15:98908596-98908676:98908759-98908849:-	-0.419111	0.047952
SE	XLOC_005576;SE:chr16:32376024-32379761:32379832-32381262:+	0.330136	0.044955
SE	XLOC_005658;SE:chr16:58728084-58729173:58729223-58729438:+	0.575073	0.0374625
SE	XLOC_005835;SE:chr16:30387652-30402749:30402871-30405755:-	0.503289	0.0204795
SE	XLOC_006023;SE:chr17:12916629-12917798:12917883-12918043:+	-0.306403	0.0464535
SE	XLOC_006025;SE:chr17:13006961-13007394:13007535-13007861:+	0.664885	0.0112388
SE	XLOC_006025;SE:chr17:13006961-13007444:13007535-13007861:+	-0.413969	0.024975
SE	XLOC_006096;SE:chr17:25727847-25728203:25728391-25728523:+	-0.783383	0.0144855
SE	XLOC_006106;SE:chr17:26253091-26253974:26254044-26255031:+	0.564633	0.011988
SE	XLOC_006160;SE:chr17:33824680-33825601:33825650-33829667:+	-0.483857	0.0204795
SE	XLOC_006555;SE:chr17:36257524-36257606:36257706-36257783:-	-0.374346	0.035964
SE	XLOC_006606;SE:chr17:48395796-48398982:48399065-48400438:-	-0.363505	0.031968
SE	XLOC_006779;SE:chr18:24470980-24471062:24471084-24472950:+	-0.286984	0.042957
SE	XLOC_006788;SE:chr18:31742394-31761780:31761890-31771670:+	-0.582671	0.00649351
SE	XLOC_007099;SE:chr18:64478770-64483334:64483457-64488901:-	-0.370238	0.0444555
SE	XLOC_007145;SE:chr19:3708436-3714404:3714625-3715638:+	-0.563546	0.031968
SE	XLOC_007283;SE:chr19:36445077-36450564:36450623-36455621:+	-0.435499	0.0277223
SE	XLOC_007430;SE:chr19:6988275-6989423:6989587-6989681:-	-0.62124	0.00799201
SE	XLOC_015365;SE:chrX:7899469-7900961:7901060-7903673:+	0.618052	0.00799201
SE	XLOC_015489;SE:chrX:74270874-74270979:74271024-74271660:+	-0.675562	0.0144855
A5	XLOC_000342;A5:chr1:134962786-134967727:134962609-134967727:+	-0.5086	0.016983
A5	XLOC_001049;A5:chr1:190442624-190444356:190442624-190444509:-	0.357729	0.0364635
A5	XLOC_008084;A5:chr2:144271072-144271915:144271014-144271915:+	-0.420086	0.0434565
A5	XLOC_008487;A5:chr2:69205178-69205830:69205178-69206064:-	0.439828	0.012987
A5	XLOC_008582;A5:chr2:104714802-104716085:104714802-104716329:-	-0.642256	0.001998
A5	XLOC_009001;A5:chr3:69006224-69007189:69006213-69007189:+	-0.322531	0.025974
A5	XLOC_010468;A5:chr4:119293805-119294204:119293805-119294369:-	-0.18939	0.0384615
A5	XLOC_010761;A5:chr5:30155382-30163669:30155339-30163669:+	0.533707	0.018981
A5	XLOC_011223;A5:chr5:145140563-145141305:145140442-145141305:+	-0.430395	0.040959
A5	XLOC_011378;A5:chr5:45193144-45251737:45193144-45251748:-	0.354486	0.036963
A5	XLOC_011399;A5:chr5:65468501-65492736:65468501-65492941:-	-0.398988	0.045954
A5	XLOC_011536;A5:chr5:114127769-114127961:114127769-114128083:-	0.304467	0.0474525
A5	XLOC_011832;A5:chr6:40471825-40472071:40471459-40472071:+	0.376522	0.031968
A5	XLOC_012010;A5:chr6:106769256-106769830:106769191-106769830:+	0.493251	0.041958
A5	XLOC_013194;A5:chr7:25297175-25297372:25297175-25297843:-	-0.632771	0.025974
A5	XLOC_013210;A5:chr7:27345328-27345417:27345328-27345561:-	0.710286	0.0234765
A5	XLOC_013560;A5:chr7:127195461-127195787:127195461-127195929:-	-0.469792	0.038961
A5	XLOC_013604;A5:chr7:137376351-137376933:137376351-137376955:-	0.464295	0.0494505
A5	XLOC_013771;A5:chr8:46163863-46169559:46163749-46169559:+	0.355387	0.0364635
A5	XLOC_014519;A5:chr9:22157027-22157732:22156913-22157732:+	0.280144	0.037962
A5	XLOC_014529;A5:chr9:27166878-27167465:27166829-27167465:+	-0.684629	0.00699301
A5	XLOC_001457;A5:chr10:7630976-7638009:7630976-7638056:-	0.628746	0.01998
A5	XLOC_001586;A5:chr10:63017610-63018041:63017610-63018086:-	0.360113	0.031968
A5	XLOC_001612;A5:chr10:75915193-75916773:75915193-75916800:-	0.398348	0.0274725
A5	XLOC_002767;A5:chr11:88966776-88966906:88966776-88966923:-	-0.281766	0.038961
A5	XLOC_003389;A5:chr12:21730398-21742213:21730398-21742245:-	0.633217	0.0244755
A5	XLOC_004024;A5:chr13:32383688-32386637:32383688-32386724:-	0.465883	0.0494505
A5	XLOC_004194;A5:chr13:74305650-74309684:74305650-74309690:-	0.334928	0.042957
A5	XLOC_004328;A5:chr14:12284333-12285385:12284257-12285385:+	0.571706	0.0314685
A5	XLOC_004418;A5:chr14:47373979-47379523:47373952-47379523:+	0.490485	0.0364635
A5	XLOC_004618;A5:chr14:20392153-20393178:20392153-20393481:-	0.546011	0.0104895
A5	XLOC_004683;A5:chr14:47395974-47398414:47395974-47398418:-	0.537048	0.0174825
A5	XLOC_004850;A5:chr14:104464544-104465685:104464544-104465710:-	-0.291735	0.0354645
A5	XLOC_005586;A5:chr16:33056617-33057136:33056510-33057136:+	-0.492042	0.0464535
A5	XLOC_005944;A5:chr16:78576054-78576191:78576054-78576424:-	0.541935	0.0434565
A5	XLOC_006160;A5:chr17:33825717-33829667:33825650-33829667:+	0.609622	0.018981
A5	XLOC_006181;A5:chr17:34850588-34850911:34850462-34850911:+	-0.490878	0.0174825
A5	XLOC_006193;A5:chr17:35121798-35123053:35121550-35123053:+	-0.395858	0.0454545
A5	XLOC_006891;A5:chr18:61580487-61582036:61580451-61582036:+	0.585762	0.025974
A5	XLOC_007355;A5:chr19:53945013-53987454:53944895-53987454:+	-0.567706	0.0164835
A5	XLOC_007459;A5:chr19:10555164-10555699:10555164-10555713:-	0.324804	0.0404595
A5	XLOC_015856;A5:chrX:150223372-150225635:150223372-150225955:-	0.408342	0.0244755
A3	XLOC_007714;A3:chr2:26919358-26919603:26919358-26919727:+	-0.443822	0.042957
A3	XLOC_008195;A3:chr2:164833196-164833724:164833196-164833808:+	0.634406	0.035964
A3	XLOC_010110;A3:chr4:147232443-147253297:147232443-147253344:+	-0.482904	0.045954
A3	XLOC_010169;A3:chr4:155821114-155821809:155821114-155821812:+	0.274176	0.0334665
A3	XLOC_010386;A3:chr4:88629472-88629829:88629355-88629829:-	0.382718	0.0324675
A3	XLOC_010449;A3:chr4:116840478-116840570:116840425-116840570:-	0.361538	0.046953
A3	XLOC_011907;A3:chr6:67272228-67272819:67272228-67272864:+	-0.301597	0.03996
A3	XLOC_012353;A3:chr6:83762091-83775018:83762060-83775018:-	-0.605303	0.0174825
A3	XLOC_013616;A3:chr7:141016867-141017373:141016799-141017373:-	-0.4254	0.020979
A3	XLOC_014526;A3:chr9:25252699-25265389:25252699-25265394:+	-0.523915	0.012987
A3	XLOC_015189;A3:chr9:86679954-86687189:86679952-86687189:-	0.828952	0.000999001
A3	XLOC_002290;A3:chr11:101630360-101630797:101630360-101630820:+	-0.588852	0.0144855
A3	XLOC_002507;A3:chr11:40721756-40721830:40721739-40721830:-	-0.549669	0.032967
A3	XLOC_002655;A3:chr11:70245982-70246895:70245948-70246895:-	-0.484446	0.032967
A3	XLOC_002828;A3:chr11:98995378-98995681:98995375-98995681:-	-0.528837	0.038961
A3	XLOC_002882;A3:chr11:104526184-104526863:104526166-104526863:-	-0.494334	0.011988
A3	XLOC_003125;A3:chr12:52302801-52305797:52302801-52305798:+	0.661499	0.00599401
A3	XLOC_003125;A3:chr12:52305880-52310701:52305880-52310702:+	0.661499	0.00599401
A3	XLOC_003591;A3:chr12:103424597-103425779:103424471-103425779:-	0.501036	0.013986
A3	XLOC_003597;A3:chr12:104724125-104727303:104724070-104727303:-	0.536068	0.0244755
A3	XLOC_004428;A3:chr14:50807987-50810006:50807987-50810074:+	-0.587557	0.014985
A3	XLOC_006025;A3:chr17:13006961-13007394:13006961-13007444:+	0.901333	0.0014985
A3	XLOC_006312;A3:chr17:71615954-71616069:71615954-71616195:+	0.321682	0.0344655
A3	XLOC_006760;A3:chr18:14069461-14069917:14069461-14070028:+	0.309978	0.048951
A3	XLOC_006793;A3:chr18:32068039-32070104:32068039-32070107:+	-0.368079	0.030969
A3	XLOC_015549;A3:chrX:108834685-108836229:108834685-108836266:+	-0.543766	0.040959
RI	XLOC_000981;RI:chr1:171237945:171238064-171238287:171238372:-	0.344518	0.037962
RI	XLOC_011488;RI:chr5:100805195:100805451-100805898:100806489:-	0.533653	0.00999001
RI	XLOC_013515;RI:chr7:119715090:119715350-119715700:119717069:-	-0.535875	0.00749251
RI	XLOC_001453;RI:chr10:5832274:5832289-5833077:5833141:-	0.416236	0.021978
RI	XLOC_015786;RI:chrX:99466112:99467582-99468123:99468314:-	-0.454955	0.0294705
MX	XLOC_013304;MX:chr7:44993031-44993811:44993868-44994363:44993031-44994180:44994271-44994363:-	0.554264	0.0244755
MX	XLOC_004101;MX:chr13:55507624-55507864:55507880-55508780:55507624-55508208:55508326-55508780:-	-0.333137	0.0364635
AF	XLOC_000399;AF:chr1:156035729:156035920-156041075:156040884:156041002-156041075:+	-0.672446	0.048951
AF	XLOC_000473;AF:chr1:175880776:175880856-175881132:175880859:175880918-175881132:+	0.446253	0.0184815
AF	XLOC_000505;AF:chr1:184022394:184022571-184068852:184039546:184039600-184068852:+	0.944134	0.000999001
AF	XLOC_000694;AF:chr1:59118006-59119703:59119806:59118006-59120318:59120386:-	-0.55213	0.0304695
AF	XLOC_000758;AF:chr1:79821557-79858011:79858345:79821557-79858511:79858636:-	0.371253	0.022977
AF	XLOC_000846;AF:chr1:121566168-121567791:121567990:121566168-121586108:121586346:-	0.548587	0.011988
AF	XLOC_007771;AF:chr2:34402413:34402473-34432003:34406799:34406848-34432003:+	-0.337673	0.023976
AF	XLOC_007878;AF:chr2:78863893:78864088-78870457:78869069:78869405-78870457:+	0.366339	0.0294705
AF	XLOC_008009;AF:chr2:121506712:121506863-121510539:121509844:121509935-121510539:+	-0.683548	0.0014985
AF	XLOC_008015;AF:chr2:122130570:122130703-122150873:122147685:122147804-122150873:+	-0.535617	0.0184815
AF	XLOC_008049;AF:chr2:129800560:129800846-129801404:129801277:129801325-129801404:+	0.676166	0.0164835
AF	XLOC_008162;AF:chr2:157279021:157279059-157283584:157279313:157279335-157283584:+	0.80855	0.033966
AF	XLOC_008206;AF:chr2:167061140:167061177-167063636:167063221:167063297-167063636:+	-0.489193	0.0294705
AF	XLOC_008220;AF:chr2:172370640:172370856-172372929:172370943:172371027-172372929:+	0.321951	0.0474525
AF	XLOC_008345;AF:chr2:24974681-24974888:24975080:24974681-24975529:24975889:-	0.391842	0.0304695
AF	XLOC_008758;AF:chr2:157005873-157006731:157006842:157005873-157007528:157007757:-	-0.784234	0.010989
AF	XLOC_008758;AF:chr2:157005873-157006731:157006842:157005873-157007528:157007769:-	-0.439138	0.040293
AF	XLOC_008758;AF:chr2:157005873-157006975:157007113:157005873-157007528:157007757:-	-0.876278	0.00549451
AF	XLOC_008758;AF:chr2:157005873-157006975:157007113:157005873-157007528:157007769:-	-0.615552	0.010989
AF	XLOC_008758;AF:chr2:157005873-157006975:157007263:157005873-157007528:157007757:-	-0.415523	0.040293
AF	XLOC_008802;AF:chr2:167214989-167215490:167215512:167214989-167221209:167221393:-	0.750178	0.0204795
AF	XLOC_009099;AF:chr3:95314691:95314738-95320062:95315200:95315345-95320062:+	0.405644	0.0414585
AF	XLOC_009163;AF:chr3:108571701:108571748-108578116:108577788:108577864-108578116:+	-0.743264	0.017982
AF	XLOC_009220;AF:chr3:138437159:138437282-138445290:138443056:138443193-138445290:+	0.419619	0.021978
AF	XLOC_009249;AF:chr3:152396047:152396138-152420015:152396676:152396761-152420015:+	0.375846	0.027972
AF	XLOC_009496;AF:chr3:96197737-96198437:96198504:96197737-96200323:96200437:-	-0.323144	0.040959
AF	XLOC_009540;AF:chr3:106539603-106547423:106547587:106539603-106547680:106547781:-	0.307409	0.0494505
AF	XLOC_009572;AF:chr3:121235764-121252685:121252899:121235764-121282900:121283100:-	0.493411	0.044955
AF	XLOC_009799;AF:chr4:59805892:59806225-59833867:59816657:59816760-59833867:+	0.559667	0.015984
AF	XLOC_009815;AF:chr4:73605532:73605582-73608698:73607874:73608003-73608698:+	-0.932616	0
AF	XLOC_010351;AF:chr4:62514260-62516614:62516717:62514260-62519860:62520058:-	-0.653768	0.002997
AF	XLOC_010941;AF:chr5:95456756:95456901-95481586:95473512:95473632-95481586:+	-0.374051	0.030969
AF	XLOC_011035;AF:chr5:115557315:115557416-115559787:115559513:115559539-115559787:+	0.748002	0.0014985
AF	XLOC_011165;AF:chr5:135980107:135980442-135982639:135982259:135982339-135982639:+	-0.896519	0.017982
AF	XLOC_011193;AF:chr5:138187446:138187720-138190270:138189010:138189055-138190270:+	-0.314817	0.0444555
AF	XLOC_011609;AF:chr5:124350172-124354317:124354422:124350172-124362950:124363087:-	-0.828291	0.000499501
AF	XLOC_011655;AF:chr5:136985049-136986811:136986913:136985049-136987489:136987624:-	-0.407639	0.0344655
AF	XLOC_011671;AF:chr5:138184547-138185023:138185054:138184547-138187170:138187216:-	0.618341	0.00699301
AF	XLOC_011808;AF:chr6:35251763:35251841-35260410:35252613:35252782-35260410:+	0.343546	0.0374625
AF	XLOC_011831;AF:chr6:40442891:40443184-40443934:40443363:40443519-40443934:+	-0.282261	0.035964
AF	XLOC_011941;AF:chr6:83077906:83078238-83078895:83078408:83078478-83078895:+	-0.669107	0.00999001
AF	XLOC_012331;AF:chr6:72861925-72884977:72885114:72861925-72899614:72899783:-	0.312115	0.0364635
AF	XLOC_013494;AF:chr7:111081633-111082423:111082492:111081633-111082785:111083006:-	0.444032	0.028971
AF	XLOC_013507;AF:chr7:118115246-118115740:118116121:118115246-118116136:118116206:-	0.405807	0.0224775
AF	XLOC_013583;AF:chr7:130262066-130262212:130262402:130262066-130265794:130266253:-	-0.724479	0.0174825
AF	XLOC_013585;AF:chr7:130516168-130519356:130519587:130516168-130519877:130519969:-	0.465707	0.014985
AF	XLOC_013599;AF:chr7:133759913-133760021:133760156:133759913-133776602:133776824:-	0.422824	0.01998
AF	XLOC_013601;AF:chr7:134358086-134376717:134376805:134358086-134385533:134385708:-	-0.724178	0.002997
AF	XLOC_013616;AF:chr7:141016867-141017373:141017600:141016867-141017886:141017997:-	-0.5689	0.012987
AF	XLOC_013688;AF:chr8:13338763:13338806-13339665:13338831:13338920-13339665:+	0.341884	0.0364635
AF	XLOC_013872;AF:chr8:84825246:84825402-84834108:84832153:84832640-84834108:+	0.37397	0.0174825
AF	XLOC_013888;AF:chr8:86682306:86685314-86708933:86704144:86704265-86708933:+	0.641167	0.00699301
AF	XLOC_014171;AF:chr8:40510226-40511090:40511319:40510226-40515704:40515847:-	0.330999	0.0457043
AF	XLOC_014171;AF:chr8:40510226-40511540:40511754:40510226-40515704:40515847:-	0.323917	0.0457043
AF	XLOC_014225;AF:chr8:70509634-70510118:70510364:70509634-70510684:70510847:-	-0.640142	0.0174825
AF	XLOC_014225;AF:chr8:70509634-70510338:70510659:70509634-70510684:70510847:-	-0.553683	0.0262238
AF	XLOC_014409;AF:chr8:114341530-114344276:114344457:114341530-114347252:114347393:-	-0.667316	0.040959
AF	XLOC_014657;AF:chr9:65630541:65630897-65649349:65632067:65632129-65649349:+	-0.341991	0.0352148
AF	XLOC_014657;AF:chr9:65630569:65630897-65649349:65632067:65632129-65649349:+	-0.583894	0.0284715
AF	XLOC_014707;AF:chr9:78191944:78192064-78198270:78198033:78198062-78198270:+	-0.52322	0.036963
AF	XLOC_014737;AF:chr9:89211150:89211311-89215209:89211361:89211481-89215209:+	-0.42913	0.037962
AF	XLOC_014739;AF:chr9:90053996:90054219-90060479:90054457:90054634-90060479:+	0.302917	0.047952
AF	XLOC_014801;AF:chr9:107888139:107888402-107898672:107892234:107892374-107898672:+	-0.443658	0.0314685
AF	XLOC_014947;AF:chr9:20354249-20367843:20367986:20354249-20385017:20385138:-	0.618333	0.014985
AF	XLOC_014949;AF:chr9:20642096-20642204:20642501:20642096-20644195:20644784:-	-0.462289	0.0234765
AF	XLOC_015030;AF:chr9:44342071-44342221:44342323:44342071-44344010:44344213:-	0.432795	0.047952
AF	XLOC_015076;AF:chr9:53658680-53667038:53667441:53658680-53669851:53669881:-	0.390077	0.045954
AF	XLOC_015076;AF:chr9:53658680-53667038:53667441:53658680-53669851:53670013:-	0.310755	0.045954
AF	XLOC_015250;AF:chr9:106645477-106646455:106646722:106645477-106647151:106647429:-	0.406226	0.0344655
AF	XLOC_015251;AF:chr9:106684995-106685244:106685309:106684995-106685635:106685941:-	0.497066	0.022977
AF	XLOC_015251;AF:chr9:106684995-106685244:106685309:106684995-106685835:106686009:-	0.628095	0.00999001
AF	XLOC_001164;AF:chr10:52417550:52417592-52429193:52417715:52418168-52429193:+	-0.265491	0.0484515
AF	XLOC_001583;AF:chr10:62791042-62792130:62792223:62791042-62792425:62792477:-	-0.675534	0.00666001
AF	XLOC_001583;AF:chr10:62791042-62792130:62792223:62791042-62792425:62792557:-	-0.519093	0.033966
AF	XLOC_001583;AF:chr10:62791042-62792216:62792287:62791042-62792425:62792477:-	-0.868475	0
AF	XLOC_001583;AF:chr10:62791042-62792216:62792287:62791042-62792425:62792538:-	-0.572769	0.033966
AF	XLOC_001583;AF:chr10:62791042-62792216:62792287:62791042-62792425:62792557:-	-0.854671	0.0024975
AF	XLOC_001770;AF:chr10:121417192-121461910:121462160:121417192-121462580:121462681:-	-0.380176	0.0264735
AF	XLOC_001802;AF:chr10:128493566-128493809:128493872:128493566-128494000:128494145:-	-0.504381	0.042957
AF	XLOC_001804;AF:chr10:128548973-128549088:128549287:128548973-128551634:128551927:-	-0.61545	0.015984
AF	XLOC_002302;AF:chr11:102418055:102418219-102432965:102430439:102430540-102432965:+	-0.721271	0.00649351
AF	XLOC_002590;AF:chr11:60031820-60040105:60040194:60031820-60046344:60046512:-	0.679669	0.01998
AF	XLOC_002723;AF:chr11:82818603-82824512:82824735:82818603-82828730:82829042:-	0.748421	0.01998
AF	XLOC_002843;AF:chr11:100601816-100613192:100613398:100601816-100619528:100619624:-	-0.751015	0.0014985
AF	XLOC_002861;AF:chr11:102030468-102032808:102032933:102030468-102033660:102033741:-	-0.460291	0.0414585
AF	XLOC_002937;AF:chr11:115699356-115708394:115708561:115699356-115715379:115715511:-	-0.330818	0.036963
AF	XLOC_003307;AF:chr12:105176462:105176555-105178920:105177769:105177929-105178920:+	-0.807899	0.0374625
AF	XLOC_003311;AF:chr12:105784703:105784813-105799651:105790127:105790413-105799651:+	-0.804896	0.001998
AF	XLOC_003311;AF:chr12:105784703:105784914-105799651:105790127:105790413-105799651:+	-0.809163	0.002997
AF	XLOC_003333;AF:chr12:111814146:111814377-111823242:111814964:111814989-111823242:+	0.714575	0.01665
AF	XLOC_003333;AF:chr12:111814213:111814377-111823242:111814964:111814989-111823242:+	0.602967	0.021978
AF	XLOC_003333;AF:chr12:111814216:111814377-111823242:111814964:111814989-111823242:+	0.69673	0.01665
AF	XLOC_003333;AF:chr12:111814219:111814377-111823242:111814964:111814989-111823242:+	0.648543	0.0174825
AF	XLOC_003333;AF:chr12:111814964:111814989-111823242:111815287:111815525-111823242:+	-0.771392	0.01665
AF	XLOC_003597;AF:chr12:104724070-104726291:104726395:104724070-104727303:104727406:-	0.440799	0.0244755
AF	XLOC_003908;AF:chr13:100651093:100651246-100654191:100651579:100651786-100654191:+	0.736165	0.0101149
AF	XLOC_003908;AF:chr13:100651093:100651246-100654191:100651581:100651717-100654191:+	0.657343	0.0101149
AF	XLOC_003908;AF:chr13:100651349:100651445-100654191:100651579:100651786-100654191:+	0.807523	0.0044955
AF	XLOC_003908;AF:chr13:100651349:100651445-100654191:100651581:100651717-100654191:+	0.681703	0.0101149
AF	XLOC_004062;AF:chr13:47041579-47043104:47043167:47041579-47044561:47044662:-	0.899194	0
AF	XLOC_004321;AF:chr14:8002889:8002963-8028237:8026282:8026408-8028237:+	-0.858781	0.001998
AF	XLOC_004322;AF:chr14:8071480:8073996-8083708:8080293:8080512-8083708:+	0.51252	0.015984
AF	XLOC_004446;AF:chr14:54686180:54686653-54689804:54686974:54687120-54689804:+	-0.403312	0.038961
AF	XLOC_004539;AF:chr14:76487136:76487377-76505249:76488425:76488675-76505249:+	0.691238	0.002997
AF	XLOC_004539;AF:chr14:76487136:76487377-76505249:76504513:76504841-76505249:+	-0.557789	0.00649351
AF	XLOC_004539;AF:chr14:76488425:76488675-76505249:76504513:76504841-76505249:+	-0.893789	0
AF	XLOC_004631;AF:chr14:26065654-26066798:26066980:26065654-26067051:26067445:-	-0.351973	0.0374625
AF	XLOC_004960;AF:chr15:59374241:59374355-59378868:59376391:59376571-59378868:+	0.51522	0.028971
AF	XLOC_004960;AF:chr15:59374251:59374355-59378868:59376391:59376571-59378868:+	0.773293	0.00599401
AF	XLOC_004985;AF:chr15:76351222:76351659-76352420:76352026:76352041-76352420:+	-0.553213	0.041958
AF	XLOC_005020;AF:chr15:80946996:80947617-80952197:80948443:80948700-80952197:+	0.565117	0.016983
AF	XLOC_005090;AF:chr15:99125994:99126156-99149634:99126752:99126887-99149634:+	-0.37444	0.0324675
AF	XLOC_005097;AF:chr15:99970036:99970278-99984917:99972816:99972983-99984917:+	0.546548	0.043956
AF	XLOC_005277;AF:chr15:75901255-75909245:75909326:75901255-75909460:75909555:-	-0.312817	0.0414585
AF	XLOC_005424;AF:chr15:99642971-99643067:99643112:99642971-99651507:99651606:-	-0.673487	0.014985
AF	XLOC_005562;AF:chr16:31428785:31428987-31437992:31435403:31435485-31437992:+	-0.927833	0
AF	XLOC_005562;AF:chr16:31428785:31428987-31437992:31436823:31436934-31437992:+	-0.379176	0.045954
AF	XLOC_005562;AF:chr16:31435403:31435485-31437992:31436823:31436934-31437992:+	0.80837	0.00374625
AF	XLOC_005754;AF:chr16:8716619-8737514:8737625:8716619-8738204:8738329:-	-0.390561	0.048951
AF	XLOC_006219;AF:chr17:36110636:36110701-36116197:36111007:36111478-36116197:+	0.438861	0.020979
AF	XLOC_006394;AF:chr17:12985953-12992077:12992206:12985953-12994063:12994170:-	-0.486948	0.044955
AF	XLOC_006734;AF:chr18:3382988:3383172-3399846:3383226:3383397-3399846:+	0.566526	0.0184815
AF	XLOC_006872;AF:chr18:55262900:55263042-55275903:55263414:55263575-55275903:+	0.426073	0.0284715
AF	XLOC_007188;AF:chr19:7494040:7494361-7509348:7494363:7494661-7509348:+	0.551651	0.0294705
AF	XLOC_007239;AF:chr19:21271819:21271967-21276426:21272245:21272742-21276426:+	-0.390794	0.0204795
AF	XLOC_007283;AF:chr19:36348537:36348569-36411956:36409696:36409909-36411956:+	0.655335	0.0254745
AF	XLOC_007355;AF:chr19:53944266:53944402-53987454:53944886:53945013-53987454:+	0.583332	0.0164835
AF	XLOC_007560;AF:chr19:43515862-43515947:43516044:43515862-43524338:43524584:-	-0.689619	0.042957
AF	XLOC_015391;AF:chrX:20545103:20545233-20550363:20547732:20547766-20550363:+	0.511771	0.018981
AF	XLOC_015443;AF:chrX:52912269:52912436-52931573:52924572:52924681-52931573:+	0.922679	0.000499501
AF	XLOC_015576;AF:chrX:139563208:139563883-139642286:139610620:139611289-139642286:+	-0.617752	0.0274725
AF	XLOC_015653;AF:chrX:17571459-17572153:17572309:17571459-17584552:17584660:-	-0.865762	0.0014985
AF	XLOC_015757;AF:chrX:79355237-79357069:79357287:79355237-79357950:79358094:-	0.506879	0.011988
AF	XLOC_015831;AF:chrX:134538267-134541457:134541861:134538267-134545482:134545623:-	0.456348	0.047952
AL	XLOC_000705;AL:chr1:63182694:63184104-63209754:63208651:63209166-63209754:-	-0.378116	0.041958
AL	XLOC_009702;AL:chr4:21746774-21747483:21747940:21746774-21748137:21749245:+	-0.338611	0.0464535
AL	XLOC_010590;AL:chr4:137319698:137321192-137328713:137322441:137322619-137328713:-	-0.365035	0.024975
AL	XLOC_010817;AL:chr5:38267284-38267698:38267899:38267284-38269059:38269646:+	0.481476	0.018981
AL	XLOC_011512;AL:chr5:110271695:110271937-110277655:110274287:110274628-110277655:-	0.354493	0.0334665
AL	XLOC_011541;AL:chr5:114808199:114809331-114813780:114812795:114813205-114813780:-	-0.6931	0.001998
AL	XLOC_011653;AL:chr5:135910936:135911651-135934323:135930669:135930949-135934323:-	-0.61111	0.0034965
AL	XLOC_011941;AL:chr6:83080630-83080710:83080858:83080630-83087683:83088241:+	-0.434824	0.021978
AL	XLOC_012223;AL:chr6:30671330:30671370-30680131:30679089:30679444-30680131:-	-0.478189	0.014985
AL	XLOC_014146;AL:chr8:27123347:27124620-27125820:27125625:27125639-27125820:-	0.498454	0.038961
AL	XLOC_002148;AL:chr11:80471594-80471710:80471969:80471594-80473093:80473244:+	-0.492699	0.0124875
AL	XLOC_002500;AL:chr11:33154923:33155220-33156003:33155329:33155431-33156003:-	0.647892	0.002997
AL	XLOC_003806;AL:chr13:56470480-56471152:56471888:56470480-56471930:56472321:+	0.360535	0.031968
AL	XLOC_005138;AL:chr15:8082552:8082582-8093676:8091675:8093115-8093676:-	-0.398254	0.025974
AL	XLOC_015545;AL:chrX:105082805-105083016:105083502:105082805-105116314:105116755:+	0.867728	0.002997
AL	XLOC_015545;AL:chrX:105082805-105116314:105116755:105082805-105116827:105117091:+	-0.590498	0.00899101
AL	XLOC_015692;AL:chrX:38405061:38405571-38424267:38419505:38421851-38424267:-	0.550117	0.014985

## Sheet: 2-cell-4-cell DAS
Legend: Differential alternative splicing events identified between 2-cell and 4-cell using SUPPA2. ΔPSI represents PSI value of 2-cell minus 4-cell.
DAS type	DAS event	ΔPSI	P-value
SE	XLOC_000449;SE:chr1:171274143-171274266:171274388-171275882:+	0.299793	0.0384615
SE	XLOC_000778;SE:chr1:86546782-86547529:86547617-86549244:-	0.579221	0.024975
SE	XLOC_007704;SE:chr2:25560700-25560969:25561062-25561851:+	0.142589	0.0364635
SE	XLOC_007768;SE:chr2:32963066-32963497:32963583-32963741:+	0.243103	0.0354645
SE	XLOC_007929;SE:chr2:92376703-92377430:92377563-92377691:+	0.351183	0.0494505
SE	XLOC_008100;SE:chr2:148672835-148674464:148674598-148675282:+	-0.203621	0.0494505
SE	XLOC_008195;SE:chr2:164833196-164833808:164833850-164834030:+	0.373171	0.0262238
SE	XLOC_008376;SE:chr2:26958567-26960224:26960417-26960603:-	0.340583	0.030969
SE	XLOC_008560;SE:chr2:94008592-94010263:94010408-94010683:-	-0.411088	0.0344655
SE	XLOC_008985;SE:chr3:60025784-60026168:60026225-60035811:+	-0.43625	0.0154845
SE	XLOC_009109;SE:chr3:96349978-96350377:96350458-96355407:+	-0.458964	0.0484515
SE	XLOC_009141;SE:chr3:103985909-103987427:103987561-103988615:+	-0.361005	0.048951
SE	XLOC_009266;SE:chr3:5563729-5565133:5565198-5576038:-	-0.509092	0.041958
SE	XLOC_009748;SE:chr4:43508773-43508893:43509035-43509118:+	0.548325	0.0444555
SE	XLOC_009806;SE:chr4:62546141-62547265:62547328-62547533:+	-0.498921	0.048951
SE	XLOC_010014;SE:chr4:132535663-132535983:132536146-132538187:+	-0.22554	0.0394605
SE	XLOC_010164;SE:chr4:155624941-155625185:155625339-155625531:+	-0.330627	0.0394605
SE	XLOC_010164;SE:chr4:155625654-155625727:155625773-155626774:+	-0.237748	0.0394605
SE	XLOC_010544;SE:chr4:132530823-132533296:132533387-132533482:-	0.14175	0.036963
SE	XLOC_011209;SE:chr5:142661095-142663035:142663142-142664325:+	0.144416	0.035964
SE	XLOC_011731;SE:chr5_GL456354_random:86078-109223:109272-110691:-	-0.476597	0.044955
SE	XLOC_012350;SE:chr6:83480436-83480843:83480942-83481347:-	-0.307447	0.0464535
SE	XLOC_012659;SE:chr7:19489174-19489608:19489763-19491656:+	0.178912	0.0274725
SE	XLOC_013018;SE:chr7:127471119-127471906:127471977-127472098:+	0.39307	0.044955
SE	XLOC_013132;SE:chr7:15834965-15836064:15836290-15839631:-	-0.286783	0.0124875
SE	XLOC_013194;SE:chr7:25297175-25297372:25297470-25297843:-	0.512338	0.017982
SE	XLOC_013540;SE:chr7:126373836-126373922:126374073-126375067:-	0.358435	0.026973
SE	XLOC_014277;SE:chr8:84010492-84010711:84010772-84011141:-	0.215424	0.044955
SE	XLOC_014428;SE:chr8:120658248-120658528:120658622-120659005:-	0.224541	0.0304695
SE	XLOC_014608;SE:chr9:54950903-54951344:54951428-54952082:+	-0.295027	0.025974
SE	XLOC_014672;SE:chr9:69453739-69464460:69464524-69467291:+	0.5	0.041958
SE	XLOC_015270;SE:chr9:109082089-109082171:109082226-109082327:-	0.14336	0.031968
SE	XLOC_015295;SE:chr9:114903767-114904775:114905008-114910876:-	0.171046	0.032967
SE	XLOC_001267;SE:chr10:80143985-80145219:80145307-80145423:+	0.243425	0.047952
SE	XLOC_001495;SE:chr10:25289730-25298135:25298228-25299040:-	-0.547932	0.030969
SE	XLOC_001641;SE:chr10:80038613-80039583:80040026-80041888:-	-0.150868	0.0314685
SE	XLOC_001950;SE:chr11:50379964-50381459:50381597-50382537:+	0.45291	0.025974
SE	XLOC_002145;SE:chr11:80254862-80257514:80257636-80265742:+	-0.250298	0.0354645
SE	XLOC_002280;SE:chr11:101120659-101120831:101120998-101122673:+	0.224799	0.0374625
SE	XLOC_002357;SE:chr11:115817105-115820125:115820223-115820379:+	0.303501	0.0434565
SE	XLOC_002536;SE:chr11:51601478-51601750:51601890-51602593:-	0.11378	0.0444555
SE	XLOC_002590;SE:chr11:59983558-60031713:60031820-60040105:-	0.454798	0.027972
SE	XLOC_002640;SE:chr11:69657843-69657936:69658021-69658566:-	0.478694	0.0154845
SE	XLOC_002929;SE:chr11:115415879-115416015:115416077-115416853:-	0.203789	0.044955
SE	XLOC_002929;SE:chr11:115418516-115419192:115419293-115419892:-	-0.310606	0.041958
SE	XLOC_002930;SE:chr11:115490967-115491138:115491198-115491271:-	0.215887	0.037962
SE	XLOC_003173;SE:chr12:70949771-70952950:70953029-70954619:+	0.552391	0.036963
SE	XLOC_005185;SE:chr15:35935413-35936960:35937038-35937155:-	-0.201856	0.030969
SE	XLOC_005457;SE:chr15:103428384-103430177:103430257-103430356:-	-0.381432	0.028971
SE	XLOC_005627;SE:chr16:45162447-45166980:45167029-45169866:+	0.136442	0.037962
SE	XLOC_005813;SE:chr16:20608889-20608987:20609086-20610543:-	0.557695	0.0499501
SE	XLOC_006147;SE:chr17:31521692-31527310:31528401-31531110:+	-0.2781	0.0414585
SE	XLOC_006689;SE:chr17:74202365-74217027:74217103-74225432:-	0.223557	0.0404595
SE	XLOC_006988;SE:chr18:14636618-14637392:14637484-14640257:-	-0.302872	0.0444555
SE	XLOC_007165;SE:chr19:5367210-5368058:5368276-5368422:+	0.24252	0.035964
SE	XLOC_007431;SE:chr19:6993526-6993662:6993759-6994671:-	0.5436	0.026973
SE	XLOC_015419;SE:chrX:35129242-35162812:35162980-35177190:+	0.41154	0.03996
A5	XLOC_000638;A5:chr1:39531456-39532734:39531456-39532772:-	-0.678256	0.0264735
A5	XLOC_000659;A5:chr1:51477616-51477825:51477616-51478372:-	-0.366607	0.045954
A5	XLOC_000802;A5:chr1:92639759-92641607:92639759-92641880:-	-0.438024	0.021978
A5	XLOC_007738;A5:chr2:30070587-30070919:30070546-30070919:+	-0.183816	0.021978
A5	XLOC_007768;A5:chr2:32961960-32962049:32961839-32962049:+	-0.355414	0.0354645
A5	XLOC_008487;A5:chr2:69205178-69205830:69205178-69206064:-	-0.393855	0.00699301
A5	XLOC_010164;A5:chr4:155625339-155625531:155624941-155625531:+	-0.302711	0.0394605
A5	XLOC_010231;A5:chr4:32047534-32048105:32047534-32048109:-	-0.720302	0.018981
A5	XLOC_010468;A5:chr4:119293805-119294204:119293805-119294369:-	0.0947553	0.0499501
A5	XLOC_010893;A5:chr5:76951668-76951769:76951401-76951769:+	-0.419331	0.0494505
A5	XLOC_012514;A5:chr6:128485660-128486117:128485660-128486118:-	-0.427485	0.016983
A5	XLOC_013162;A5:chr7:19715259-19715347:19715259-19715358:-	-0.280983	0.0264735
A5	XLOC_013445;A5:chr7:99482700-99483261:99482700-99483429:-	-0.508992	0.041958
A5	XLOC_013940;A5:chr8:105328484-105328608:105328458-105328608:+	-0.395533	0.035964
A5	XLOC_014114;A5:chr8:20405419-20410357:20405419-20410524:-	0.364781	0.028971
A5	XLOC_002429;A5:chr11:5707555-5707624:5707555-5707625:-	0.16566	0.041958
A5	XLOC_003297;A5:chr12:102744166-102744600:102743770-102744600:+	-0.263735	0.027972
A5	XLOC_003500;A5:chr12:75747968-75752686:75747968-75752754:-	0.741129	0.0214785
A5	XLOC_003929;A5:chr13:111642488-111644677:111642328-111644677:+	0.244129	0.046953
A5	XLOC_004191;A5:chr13:73347061-73347214:73347061-73347219:-	-0.599775	0.0264735
A5	XLOC_004346;A5:chr14:24491024-24491750:24490758-24491750:+	-0.38925	0.01998
A5	XLOC_004357;A5:chr14:26574231-26592233:26574182-26592233:+	0.55147	0.0174825
A5	XLOC_004618;A5:chr14:20392153-20393178:20392153-20393481:-	-0.271403	0.031968
A5	XLOC_005156;A5:chr15:11993861-11995864:11993861-11995947:-	-0.505557	0.0344655
A5	XLOC_005586;A5:chr16:33056555-33057136:33056510-33057136:+	0.242811	0.0464535
A5	XLOC_005786;A5:chr16:16341468-16345980:16341468-16345998:-	-0.400788	0.023976
A5	XLOC_006181;A5:chr17:34850588-34850911:34850462-34850911:+	0.203039	0.044955
A5	XLOC_006328;A5:chr17:78916693-78918357:78916525-78918357:+	-0.315489	0.0434565
A5	XLOC_007378;A5:chr19:3911746-3912467:3911746-3912710:-	-0.416617	0.011988
A3	XLOC_000384;A3:chr1:151354759-151355167:151354759-151356129:+	-0.252075	0.0344655
A3	XLOC_008195;A3:chr2:164833196-164833724:164833196-164833808:+	-0.461872	0.0262238
A3	XLOC_010231;A3:chr4:32048243-32052219:32048209-32052219:-	0.720302	0.018981
A3	XLOC_010262;A3:chr4:40948067-40948272:40948050-40948272:-	-0.508525	0.011988
A3	XLOC_010643;A3:chr4:148617705-148618665:148617635-148618665:-	-0.488417	0.041958
A3	XLOC_010643;A3:chr4:148617825-148618665:148617635-148618665:-	-0.557562	0.041958
A3	XLOC_012080;A3:chr6:122707608-122707717:122707608-122707812:+	0.654086	0.025974
A3	XLOC_013790;A3:chr8:57512005-57512515:57512005-57512662:+	-0.493542	0.023976
A3	XLOC_013790;A3:chr8:57512005-57512575:57512005-57512662:+	-0.293404	0.023976
A3	XLOC_001528;A3:chr10:41268424-41270299:41267815-41270299:-	-0.368444	0.031968
A3	XLOC_002741;A3:chr11:84914383-84916099:84914285-84916099:-	-0.112208	0.0424575
A3	XLOC_003125;A3:chr12:52302801-52305797:52302801-52305798:+	-0.406123	0.0364635
A3	XLOC_003125;A3:chr12:52305880-52310701:52305880-52310702:+	-0.406123	0.0364635
A3	XLOC_003153;A3:chr12:65056519-65057729:65056519-65057732:+	0.455052	0.0204795
A3	XLOC_005329;A3:chr15:80081211-80081615:80081031-80081615:-	-0.274397	0.0424575
A3	XLOC_006312;A3:chr17:71615954-71616069:71615954-71616195:+	-0.221627	0.0184815
RI	XLOC_000230;RI:chr1:87309661:87309846-87309972:87310839:+	-0.377335	0.0384615
RI	XLOC_000981;RI:chr1:171237945:171238064-171238287:171238372:-	-0.315115	0.0364635
RI	XLOC_008631;RI:chr2:121413416:121413480-121413738:121413808:-	-0.573219	0.042957
RI	XLOC_011076;RI:chr5:122174055:122174115-122174980:122175274:+	0.359811	0.0314685
RI	XLOC_011488;RI:chr5:100805195:100805451-100805898:100806489:-	-0.287771	0.045954
RI	XLOC_002429;RI:chr11:5707298:5707409-5707487:5707555:-	-0.16566	0.041958
RI	XLOC_003761;RI:chr13:47008082:47008370-47008762:47009114:+	0.643767	0.00799201
RI	XLOC_006283;RI:chr17:57065090:57065233-57065609:57065913:+	-0.302236	0.032967
RI	XLOC_006900;RI:chr18:65181041:65181126-65181328:65181382:+	-0.507948	0.010989
RI	XLOC_015792;RI:chrX:101266501:101267495-101267711:101267864:-	0.620804	0.0354645
MX	XLOC_008621;MX:chr2:120371632-120373911:120373979-120375419:120371632-120374488:120374559-120375419:-	-0.192484	0.0494505
MX	XLOC_004346;MX:chr14:24493493-24493617:24493619-24495430:24493493-24494052:24494069-24495430:+	1	0
MX	XLOC_005777;MX:chr16:14300209-14304454:14304587-14317294:14300209-14313816:14314013-14317294:-	-0.564133	0.036963
AF	XLOC_000068;AF:chr1:31264832:31264989-31267291:31266312:31266400-31267291:+	-0.255934	0.0334665
AF	XLOC_000203;AF:chr1:80184679:80184852-80190007:80186952:80187081-80190007:+	0.339866	0.0474525
AF	XLOC_000566;AF:chr1:16078700-16080043:16080111:16078700-16092974:16093314:-	0.439293	0.016983
AF	XLOC_001028;AF:chr1:184822550-184824498:184824619:184822550-184830285:184830452:-	0.692561	0.048951
AF	XLOC_007676;AF:chr2:18677223:18677469-18681793:18680372:18680411-18681793:+	-0.261366	0.030969
AF	XLOC_007738;AF:chr2:30062097:30062280-30068269:30066466:30066893-30068269:+	0.304838	0.021978
AF	XLOC_007878;AF:chr2:78863893:78864088-78870457:78869069:78869405-78870457:+	0.509839	0.015984
AF	XLOC_007929;AF:chr2:92374714:92374821-92375871:92375389:92375675-92375871:+	-0.295162	0.0494505
AF	XLOC_007988;AF:chr2:119547622:119547917-119560731:119555537:119555632-119560731:+	-0.425004	0.0194805
AF	XLOC_008009;AF:chr2:121506712:121506863-121510539:121509844:121509935-121510539:+	0.568636	0.042957
AF	XLOC_008065;AF:chr2:132263289:132263497-132293245:132285881:132285965-132293245:+	-0.644731	0.00649351
AF	XLOC_008082;AF:chr2:143062989:143063098-143064542:143063104:143063345-143064542:+	0.294981	0.0384615
AF	XLOC_008220;AF:chr2:172370640:172370856-172372929:172370943:172371027-172372929:+	-0.305416	0.0364635
AF	XLOC_008223;AF:chr2:172549593:172549882-172551407:172550969:172551221-172551407:+	-0.257412	0.0454545
AF	XLOC_008301;AF:chr2:11600756-11603085:11603308:11600756-11604006:11604412:-	-0.185118	0.0234765
AF	XLOC_008371;AF:chr2:26597337-26598402:26598512:26597337-26604507:26604601:-	0.718959	0.026973
AF	XLOC_008718;AF:chr2:150858484-150858771:150858853:150858484-150904357:150904691:-	0.290788	0.0484515
AF	XLOC_008878;AF:chr3:14578500:14579023-14587310:14583898:14583912-14587310:+	-0.196088	0.048951
AF	XLOC_009172;AF:chr3:116859563:116859634-116866189:116861677:116861709-116866189:+	0.507915	0.0194805
AF	XLOC_009220;AF:chr3:138437159:138437282-138445290:138443056:138443193-138445290:+	-0.402734	0.0274725
AF	XLOC_009274;AF:chr3:8953799-8963847:8964107:8953799-9004405:9004737:-	-0.4201	0.021978
AF	XLOC_009354;AF:chr3:58676443-58690775:58690911:58676443-58691396:58692068:-	0.435117	0.00949051
AF	XLOC_009540;AF:chr3:106539603-106547423:106547587:106539603-106547680:106547781:-	-0.581843	0.0124875
AF	XLOC_009567;AF:chr3:116651499-116655160:116655238:116651499-116662395:116662688:-	0.147703	0.045954
AF	XLOC_009572;AF:chr3:121235764-121252685:121252899:121235764-121282900:121283100:-	0.434654	0.0194805
AF	XLOC_009877;AF:chr4:107253624:107253738-107262467:107253892:107253962-107262467:+	-0.663314	0.00649351
AF	XLOC_010474;AF:chr4:120790489-120825530:120825751:120790489-120831441:120831633:-	-0.262089	0.0414585
AF	XLOC_011197;AF:chr5:139181425:139181573-139184528:139182981:139183120-139184528:+	-0.307184	0.0404595
AF	XLOC_012331;AF:chr6:72861925-72884977:72885114:72861925-72899614:72899783:-	0.230887	0.036963
AF	XLOC_012716;AF:chr7:28113932:28114127-28117201:28116039:28116096-28117201:+	-0.744855	0.012987
AF	XLOC_012914;AF:chr7:97788571:97788974-97854436:97842927:97843141-97854436:+	-0.418433	0.0224775
AF	XLOC_013507;AF:chr7:118115246-118115740:118116121:118115246-118116136:118116206:-	-0.394213	0.00799201
AF	XLOC_013599;AF:chr7:133759913-133760021:133760156:133759913-133776602:133776824:-	0.396963	0.024975
AF	XLOC_013745;AF:chr8:31111830:31112172-31118431:31118271:31118317-31118431:+	-0.510899	0.010989
AF	XLOC_013752;AF:chr8:33731873:33731988-33735734:33732055:33732129-33735734:+	-0.43298	0.032967
AF	XLOC_014155;AF:chr8:33866404-33892236:33892287:33866404-33907389:33907489:-	-0.644708	0.0324675
AF	XLOC_014155;AF:chr8:33866404-33892236:33892287:33866404-33929476:33929872:-	-0.453325	0.0387113
AF	XLOC_014171;AF:chr8:40510226-40511090:40511319:40510226-40515704:40515847:-	0.414992	0.0494505
AF	XLOC_014171;AF:chr8:40510226-40511540:40511754:40510226-40515704:40515847:-	0.248424	0.0494505
AF	XLOC_014326;AF:chr8:94832700-94837954:94838239:94832700-94838252:94838287:-	-0.569327	0.0487013
AF	XLOC_014326;AF:chr8:94832700-94837954:94838239:94832700-94838252:94838339:-	-0.37532	0.0487013
AF	XLOC_014397;AF:chr8:111024014-111027598:111027780:111024014-111031622:111031785:-	0.371447	0.025974
AF	XLOC_014707;AF:chr9:78191944:78192064-78198270:78198033:78198062-78198270:+	-0.343317	0.0499501
AF	XLOC_014737;AF:chr9:89211150:89211311-89215209:89211361:89211481-89215209:+	0.494167	0.035964
AF	XLOC_014770;AF:chr9:102905174:102905265-102906037:102905345:102905518-102906037:+	0.576221	0.017982
AF	XLOC_015008;AF:chr9:36793349-36797213:36797340:36793349-36798543:36798814:-	-0.414519	0.014985
AF	XLOC_015076;AF:chr9:53658680-53667038:53667441:53658680-53669851:53670013:-	-0.376757	0.042957
AF	XLOC_001164;AF:chr10:52417550:52417592-52429193:52417715:52418168-52429193:+	0.292207	0.0294705
AF	XLOC_001246;AF:chr10:77606201:77606341-77609812:77606615:77606968-77609812:+	0.235418	0.035964
AF	XLOC_001283;AF:chr10:81105947:81106238-81108748:81106592:81106623-81108748:+	-0.456681	0.0374625
AF	XLOC_001495;AF:chr10:25289730-25295898:25296129:25289730-25299040:25299220:-	-0.642254	0.021978
AF	XLOC_001517;AF:chr10:38821603-38821692:38821775:38821603-38822891:38823052:-	-0.376668	0.0494505
AF	XLOC_001807;AF:chr10:128626240-128626327:128626461:128626240-128626476:128626761:-	-0.124457	0.036963
AF	XLOC_002392;AF:chr11:120598421:120598604-120599242:120598624:120598870-120599242:+	-0.161178	0.047952
AF	XLOC_002396;AF:chr11:120784273:120784342-120785121:120784480:120784725-120785121:+	0.211585	0.046953
AF	XLOC_002547;AF:chr11:53429150-53430129:53430549:53429150-53430655:53430820:-	-0.573289	0.020979
AF	XLOC_002561;AF:chr11:57514291-57518105:57518150:57514291-57518573:57518633:-	-0.31908	0.0499501
AF	XLOC_002590;AF:chr11:60031820-60046344:60046512:60031820-60059379:60059601:-	-0.544152	0.031968
AF	XLOC_002820;AF:chr11:98128376-98128472:98128618:98128376-98149316:98149639:-	0.622329	0.038961
AF	XLOC_002843;AF:chr11:100601816-100613192:100613398:100601816-100619528:100619624:-	0.436166	0.0134865
AF	XLOC_002937;AF:chr11:115699356-115708394:115708561:115699356-115715379:115715511:-	-0.3726	0.01998
AF	XLOC_003048;AF:chr12:17542881:17543012-17547096:17544972:17545168-17547096:+	0.474019	0.0374625
AF	XLOC_003304;AF:chr12:105021254:105021386-105040275:105032625:105032982-105040275:+	0.258377	0.0324675
AF	XLOC_003498;AF:chr12:75722741-75725207:75725312:75722741-75734913:75735643:-	0.318364	0.031968
AF	XLOC_003502;AF:chr12:76123327-76125295:76125359:76123327-76125385:76125415:-	0.632594	0.0234765
AF	XLOC_003589;AF:chr12:102743394-102743499:102743635:102743394-102757541:102757780:-	-0.434165	0.040959
AF	XLOC_003875;AF:chr13:81783203:81783357-81784641:81783795:81783863-81784641:+	0.349966	0.0334665
AF	XLOC_004013;AF:chr13:24760217-24761360:24761480:24760217-24761813:24762004:-	-0.292319	0.0499501
AF	XLOC_004091;AF:chr13:54606690-54611078:54611351:54606690-54615365:54615449:-	-0.456911	0.0124875
AF	XLOC_004222;AF:chr13:94253070-94285220:94285420:94253070-94285566:94285713:-	0.305068	0.041958
AF	XLOC_004322;AF:chr14:8071480:8073996-8083708:8080293:8080512-8083708:+	-0.395443	0.020979
AF	XLOC_004751;AF:chr14:61403042-61416057:61416181:61403042-61439723:61440178:-	0.323576	0.0314685
AF	XLOC_004881;AF:chr15:8263057:8263080-8264329:8264233:8264249-8264329:+	-0.369128	0.022977
AF	XLOC_004947;AF:chr15:55206626:55206675-55208731:55208312:55208512-55208731:+	-0.59005	0.00599401
AF	XLOC_005020;AF:chr15:80946996:80947617-80952197:80948443:80948700-80952197:+	-0.364788	0.020979
AF	XLOC_005037;AF:chr15:83563560:83563644-83571385:83569934:83570045-83571385:+	0.798087	0.0164835
AF	XLOC_005150;AF:chr15:10483406-10484045:10484258:10483406-10485735:10485980:-	-0.261786	0.0404595
AF	XLOC_005562;AF:chr16:31428785:31428987-31437992:31435403:31435485-31437992:+	0.667416	0.026973
AF	XLOC_005562;AF:chr16:31428785:31428987-31437992:31436823:31436934-31437992:+	0.62586	0.035964
AF	XLOC_006219;AF:chr17:36110636:36110701-36116197:36111007:36111478-36116197:+	0.353523	0.047952
AF	XLOC_006622;AF:chr17:56073236-56074424:56074555:56073236-56074836:56075027:-	-0.330919	0.045954
AF	XLOC_007239;AF:chr19:21271819:21271967-21276426:21272245:21272742-21276426:+	0.224471	0.0294705
AF	XLOC_015391;AF:chrX:20545103:20545233-20550363:20547732:20547766-20550363:+	-0.430673	0.025974
AF	XLOC_015630;AF:chrX:7898636-7898771:7898965:7898636-7899169:7899230:-	0.53891	0.0494505
AF	XLOC_015653;AF:chrX:17571459-17572153:17572309:17571459-17584552:17584660:-	0.365717	0.048951
AL	XLOC_000398;AL:chr1:155567681-155572198:155572287:155567681-155587440:155587798:+	0.536632	0.00699301
AL	XLOC_011530;AL:chr5:113573192:113573870-113596324:113596091:113596227-113596324:-	-0.446896	0.035964
AL	XLOC_012223;AL:chr6:30671330:30671370-30680131:30679089:30679444-30680131:-	0.587367	0.010989
AL	XLOC_012845;AL:chr7:67223891-67225026:67225269:67223891-67225864:67228460:+	0.660017	0.024975
AL	XLOC_013125;AL:chr7:14304563:14304995-14324081:14311441:14311750-14324081:-	0.388168	0.037962
AL	XLOC_002148;AL:chr11:80471594-80471710:80471969:80471594-80473093:80473244:+	0.271682	0.018981
AL	XLOC_002406;AL:chr11:3179341:3179507-3186065:3185565:3185974-3186065:-	-0.250466	0.033966
AL	XLOC_002606;AL:chr11:60679647:60680111-60687489:60684845:60684950-60687489:-	0.318601	0.00849151
AL	XLOC_015692;AL:chrX:38405061:38405571-38424267:38419505:38421851-38424267:-	-0.250433	0.033966

## Sheet: 4-cell-8-cell DAS
Legend: Differential alternative splicing events identified between 4-cell and 8-cell using SUPPA2. ΔPSI represents PSI value of 4-cell minus 8-cell.
DAS type	DAS event	ΔPSI	P-value
SE	XLOC_000295;SE:chr1:120166172-120171401:120171482-120188041:+	0.224044	0.047952
SE	XLOC_000414;SE:chr1:161036014-161036208:161036244-161036549:+	0.169009	0.0164835
SE	XLOC_000414;SE:chr1:161036852-161037124:161037164-161037288:+	0.151811	0.0164835
SE	XLOC_000498;SE:chr1:182124975-182128684:182128752-182131336:+	0.0811582	0.017982
SE	XLOC_000778;SE:chr1:86546782-86547529:86547617-86549244:-	-0.63392	0.00499501
SE	XLOC_000865;SE:chr1:133003890-133004654:133004721-133009137:-	-0.227137	0.0134865
SE	XLOC_000865;SE:chr1:133011198-133012637:133012711-133018777:-	0.260353	0.0134865
SE	XLOC_000865;SE:chr1:133011198-133012637:133012714-133018777:-	0.346186	0.0134865
SE	XLOC_000865;SE:chr1:133018884-133019354:133019431-133025248:-	-0.285744	0.0134865
SE	XLOC_000967;SE:chr1:170143463-170147996:170148046-170149271:-	0.104701	0.023976
SE	XLOC_001027;SE:chr1:183328345-183329586:183329657-183329746:-	-0.196738	0.03996
SE	XLOC_007629;SE:chr1_GL456210_random:110304-112471:112590-112853:-	0.282219	0.00699301
SE	XLOC_007962;SE:chr2:112559787-112561498:112561657-112625155:+	0.364254	0.013986
SE	XLOC_008049;SE:chr2:129802004-129810488:129811237-129827774:+	-0.177808	0.0322178
SE	XLOC_008174;SE:chr2:163072914-163074382:163074804-163075636:+	-0.125099	0.0494505
SE	XLOC_008195;SE:chr2:164833196-164833808:164833850-164834030:+	0.0951032	0.026973
SE	XLOC_008344;SE:chr2:24927176-24927729:24927839-24935028:-	0.248777	0.013986
SE	XLOC_008387;SE:chr2:29777956-29778732:29778868-29779823:-	0.241588	0.0464535
SE	XLOC_008420;SE:chr2:34823067-34825962:34826070-34826172:-	0.230243	0.00799201
SE	XLOC_008560;SE:chr2:94008592-94010263:94010408-94010683:-	-0.174376	0.0434565
SE	XLOC_008788;SE:chr2:164799945-164802997:164803133-164804690:-	0.123959	0.046953
SE	XLOC_008794;SE:chr2:165852148-165852868:165852879-165875705:-	-0.42744	0.00666001
SE	XLOC_008852;SE:chr2:181359561-181359639:181359739-181361391:-	0.258093	0.0457875
SE	XLOC_008852;SE:chr2:181359739-181361001:181361071-181361391:-	0.129691	0.0457875
SE	XLOC_008852;SE:chr2:181359739-181361391:181361472-181364014:-	0.208713	0.0457875
SE	XLOC_009221;SE:chr3:138546427-138547659:138547754-138550263:+	0.0460886	0.0464535
SE	XLOC_009659;SE:chr4:3939131-3939379:3939526-3941246:+	0.229302	0.0382118
SE	XLOC_009659;SE:chr4:3942819-3942988:3943026-3943388:+	-0.213794	0.0382118
SE	XLOC_009714;SE:chr4:32615492-32624084:32624166-32630178:+	0.229947	0.00899101
SE	XLOC_009848;SE:chr4:98924243-98926455:98926674-98928234:+	-0.152679	0.0344655
SE	XLOC_009998;SE:chr4:129601134-129602195:129602261-129607087:+	0.243804	0.035964
SE	XLOC_010297;SE:chr4:45105644-45106839:45106888-45107913:-	-0.0664371	0.0274725
SE	XLOC_010544;SE:chr4:132530823-132533296:132533387-132533482:-	0.100012	0.0124875
SE	XLOC_010553;SE:chr4:133269809-133270963:133271047-133277531:-	0.262934	0.010989
SE	XLOC_010576;SE:chr4:135344669-135346316:135346445-135346735:-	-0.0775891	0.044955
SE	XLOC_010766;SE:chr5:30667113-30668999:30669052-30669692:+	0.20608	0.01998
SE	XLOC_010906;SE:chr5:86804591-86809305:86809340-86815629:+	0.132358	0.042957
SE	XLOC_011026;SE:chr5:115238069-115238135:115238277-115240162:+	0.148341	0.0114885
SE	XLOC_011047;SE:chr5:118036129-118041378:118041533-118046315:+	0.449953	0.031968
SE	XLOC_011080;SE:chr5:122354476-122356794:122356805-122360013:+	-0.455231	0.000499501
SE	XLOC_011094;SE:chr5:123908214-123915191:123915210-123917200:+	0.0742346	0.031968
SE	XLOC_011102;SE:chr5:124440015-124445969:124446084-124447214:+	0.272668	0.00699301
SE	XLOC_011479;SE:chr5:100036195-100036481:100036651-100036862:-	0.203476	0.014985
SE	XLOC_011575;SE:chr5:121172103-121172522:121172584-121191202:-	0.281873	0.0034965
SE	XLOC_011605;SE:chr5:123745111-123745497:123745589-123749289:-	0.186812	0.015984
SE	XLOC_011921;SE:chr6:71852867-71853173:71853268-71856912:+	0.262933	0.041958
SE	XLOC_012077;SE:chr6:122521928-122524487:122524510-122525951:+	0.209871	0.042957
SE	XLOC_012177;SE:chr6:7028845-7037292:7037476-7091741:-	-0.49996	0.0384615
SE	XLOC_012283;SE:chr6:51461433-51461920:51462055-51463411:-	-0.274485	0.0104895
SE	XLOC_012283;SE:chr6:51461433-51461983:51462055-51463411:-	-0.244103	0.011988
SE	XLOC_012327;SE:chr6:72360642-72360875:72360949-72361117:-	0.20332	0.038961
SE	XLOC_012350;SE:chr6:83480436-83480843:83480942-83481347:-	0.197553	0.0324675
SE	XLOC_012430;SE:chr6:112620904-112628462:112628524-112644588:-	0.264675	0.0224775
SE	XLOC_012509;SE:chr6:128246861-128247960:128248088-128251540:-	0.180304	0.01998
SE	XLOC_012529;SE:chr6:131370414-131375974:131376180-131379358:-	0.162638	0.021978
SE	XLOC_012564;SE:chr6:145220724-145225074:145225197-145232095:-	0.157903	0.0414585
SE	XLOC_012690;SE:chr7:24771795-24774250:24774314-24775440:+	0.742982	0.001998
SE	XLOC_012747;SE:chr7:30564301-30564474:30564607-30565095:+	0.269945	0.044955
SE	XLOC_012802;SE:chr7:45563019-45565955:45566022-45566120:+	0.171983	0.022977
SE	XLOC_013194;SE:chr7:25297175-25297372:25297470-25297843:-	0.168633	0.042957
SE	XLOC_013283;SE:chr7:38103194-38106279:38106347-38106596:-	0.0818188	0.0204795
SE	XLOC_013290;SE:chr7:41376872-41388108:41388255-41393227:-	-0.643868	0.010989
SE	XLOC_013311;SE:chr7:45210471-45211401:45211570-45211756:-	0.240583	0.0314685
SE	XLOC_013384;SE:chr7:80230424-80232344:80232378-80232510:-	0.202546	0.0474525
SE	XLOC_013505;SE:chr7:116418581-116442591:116442678-116443304:-	-0.3584	0.038961
SE	XLOC_013535;SE:chr7:125472229-125486338:125486484-125491413:-	0.125175	0.042957
SE	XLOC_013540;SE:chr7:126373836-126373922:126374073-126375067:-	0.108389	0.0414585
SE	XLOC_013636;SE:chr7:143514637-143518850:143518885-143520384:-	-0.121718	0.033966
SE	XLOC_013672;SE:chr8:10014261-10021373:10021429-10031310:+	0.272158	0.020979
SE	XLOC_013796;SE:chr8:64959609-64964198:64964332-64965539:+	0.128861	0.016983
SE	XLOC_013818;SE:chr8:70676596-70677778:70677876-70677954:+	0.134105	0.0154845
SE	XLOC_013914;SE:chr8:94860496-94861711:94861839-94862182:+	0.104062	0.016983
SE	XLOC_014147;SE:chr8:27150803-27151597:27153159-27154146:-	-0.327571	0.013986
SE	XLOC_014389;SE:chr8:110437147-110440066:110440211-110444232:-	0.214316	0.038961
SE	XLOC_014969;SE:chr9:22078265-22084023:22084208-22085357:-	-0.261286	0.030969
SE	XLOC_001365;SE:chr10:108252924-108253325:108253495-108259756:+	-0.177188	0.033966
SE	XLOC_001474;SE:chr10:14655845-14661066:14661152-14667932:-	0.147743	0.03996
SE	XLOC_001499;SE:chr10:29354447-29361285:29361345-29361984:-	-0.411492	0.037962
SE	XLOC_001559;SE:chr10:59990907-59996448:59996614-60002956:-	0.106386	0.048951
SE	XLOC_001559;SE:chr10:59996614-60002418:60002467-60002956:-	0.139345	0.042957
SE	XLOC_001749;SE:chr10:117705229-117709700:117709784-117709946:-	0.155825	0.030969
SE	XLOC_001802;SE:chr10:128492402-128492602:128492745-128493539:-	0.13726	0.0274725
SE	XLOC_001812;SE:chr10:128699675-128699976:128700119-128701343:-	0.32071	0.0034965
SE	XLOC_001815;SE:chr10:128820105-128820261:128820435-128821542:-	0.33377	0.017982
SE	XLOC_001925;SE:chr11:43433819-43436354:43436432-43437345:+	0.150898	0.0244755
SE	XLOC_002198;SE:chr11:88970479-88970898:88970993-88972621:+	0.119246	0.0244755
SE	XLOC_002370;SE:chr11:117849461-117849754:117849863-117852663:+	0.0666174	0.030969
SE	XLOC_002543;SE:chr11:51991483-51995374:51995399-51997818:-	-0.0725459	0.0384615
SE	XLOC_002640;SE:chr11:69657843-69657936:69658021-69658566:-	0.137264	0.0404595
SE	XLOC_002651;SE:chr11:69970742-69975040:69975260-69979830:-	0.128596	0.018981
SE	XLOC_002653;SE:chr11:70236211-70236877:70236978-70237531:-	0.199104	0.037962
SE	XLOC_002912;SE:chr11:109458605-109459799:109459942-109463310:-	0.132345	0.032967
SE	XLOC_003163;SE:chr12:69171960-69174392:69175113-69178580:+	-0.383644	0.00749251
SE	XLOC_003174;SE:chr12:70986935-70988424:70988489-70990485:+	0.0845453	0.0214785
SE	XLOC_003215;SE:chr12:78862180-78864933:78864977-78866526:+	-0.164081	0.014985
SE	XLOC_003233;SE:chr12:83639191-83642402:83642519-83642629:+	0.234914	0.044955
SE	XLOC_003330;SE:chr12:111542310-111542680:111542841-111543100:+	-0.175899	0.0134865
SE	XLOC_003517;SE:chr12:80641044-80642789:80642845-80643764:-	0.0548697	0.0374625
SE	XLOC_003860;SE:chr13:74399792-74405779:74405903-74406103:+	0.156085	0.0304695
SE	XLOC_003877;SE:chr13:84222434-84251230:84251333-84257761:+	0.381852	0.000499501
SE	XLOC_003922;SE:chr13:106947659-106948068:106948120-106948701:+	-0.24895	0.00499501
SE	XLOC_003980;SE:chr13:12624091-12630695:12630744-12649917:-	-0.121626	0.0404595
SE	XLOC_004072;SE:chr13:49238936-49240483:49240671-49248045:-	0.249286	0.025974
SE	XLOC_004321;SE:chr14:8002963-8028237:8028389-8039748:+	0.599435	0.00799201
SE	XLOC_004349;SE:chr14:25696092-25697573:25697669-25698266:+	0.301597	0.00499501
SE	XLOC_004536;SE:chr14:75840879-75845176:75845456-75845617:+	0.166127	0.0044955
SE	XLOC_004655;SE:chr14:32191400-32193403:32193487-32198969:-	0.275814	0.0314685
SE	XLOC_004675;SE:chr14:45384748-45389051:45389109-45404805:-	0.21077	0.0325924
SE	XLOC_004675;SE:chr14:45384748-45389064:45389109-45404805:-	0.281313	0.0325924
SE	XLOC_004715;SE:chr14:55581743-55581881:55581975-55582056:-	0.269164	0.015984
SE	XLOC_004742;SE:chr14:59423484-59426489:59426554-59431143:-	0.383414	0.0104895
SE	XLOC_004873;SE:chr15:6424697-6429296:6429949-6430954:+	-0.788798	0.002997
SE	XLOC_005054;SE:chr15:88822135-88823067:88823162-88823742:+	0.162312	0.017982
SE	XLOC_005073;SE:chr15:93410783-93420284:93420490-93424014:+	0.105671	0.0404595
SE	XLOC_005073;SE:chr15:93441712-93452117:93452173-93455451:+	0.219035	0.014985
SE	XLOC_005124;SE:chr15:102459255-102459464:102459581-102460108:+	-0.13809	0.00649351
SE	XLOC_005277;SE:chr15:75896919-75900691:75900762-75901132:-	0.118168	0.0254745
SE	XLOC_005321;SE:chr15:79421010-79421717:79421777-79424840:-	0.117176	0.0254745
SE	XLOC_005325;SE:chr15:79765021-79765787:79765853-79774359:-	0.433217	0.0174825
SE	XLOC_005361;SE:chr15:83379195-83379684:83379806-83381762:-	0.31921	0.015984
SE	XLOC_005507;SE:chr16:17276887-17276962:17277039-17277194:+	-0.206001	0.027972
SE	XLOC_005631;SE:chr16:48289205-48289328:48289378-48291014:+	0.295617	0.013986
SE	XLOC_005790;SE:chr16:17121551-17123512:17123654-17124990:-	0.320109	0.0202298
SE	XLOC_005834;SE:chr16:30315901-30321806:30321895-30322872:-	0.11955	0.03996
SE	XLOC_005835;SE:chr16:30387652-30402749:30402871-30405755:-	0.206045	0.0234765
SE	XLOC_006010;SE:chr17:6994674-6996053:6996096-6996434:+	0.144715	0.034965
SE	XLOC_006023;SE:chr17:12916629-12917798:12917883-12918043:+	0.153216	0.00649351
SE	XLOC_006025;SE:chr17:13006961-13007394:13007535-13007861:+	-0.298335	0.00224775
SE	XLOC_006068;SE:chr17:23803398-23806932:23807202-23808066:+	0.211095	0.018981
SE	XLOC_006096;SE:chr17:25727847-25728203:25728391-25728523:+	0.445995	0.024975
SE	XLOC_006160;SE:chr17:33824680-33825601:33825650-33829667:+	0.171044	0.0112388
SE	XLOC_006450;SE:chr17:25269479-25272538:25272765-25273321:-	-0.0929053	0.026973
SE	XLOC_006499;SE:chr17:31651712-31652502:31652568-31654979:-	-0.181425	0.0164835
SE	XLOC_006531;SE:chr17:34824324-34824514:34824661-34824751:-	0.163176	0.041958
SE	XLOC_006555;SE:chr17:36257524-36257606:36257706-36257783:-	0.1073	0.033966
SE	XLOC_006723;SE:chr17:87435934-87442696:87442726-87446793:-	0.071952	0.042957
SE	XLOC_006788;SE:chr18:31742394-31761780:31761890-31771670:+	0.217707	0.020979
SE	XLOC_006801;SE:chr18:34331825-34334293:34334364-34334457:+	0.188443	0.011988
SE	XLOC_007145;SE:chr19:3708436-3714404:3714625-3715638:+	0.366193	0.02997
SE	XLOC_007145;SE:chr19:3708436-3714407:3714625-3715638:+	0.473087	0.02997
SE	XLOC_007213;SE:chr19:10027637-10028285:10028503-10030150:+	0.158485	0.026973
SE	XLOC_007430;SE:chr19:6988275-6989423:6989587-6989681:-	0.219155	0.018981
SE	XLOC_007605;SE:chr19:55743197-55755014:55755082-55817764:-	0.192215	0.0194805
SE	XLOC_015365;SE:chrX:7899469-7900961:7901060-7903673:+	0.108584	0.0214785
SE	XLOC_015445;SE:chrX:52988250-53002088:53002271-53008653:+	0.207519	0.034965
SE	XLOC_015873;SE:chrX:155213667-155213897:155213958-155214033:-	0.208121	0.035964
A5	XLOC_000097;A5:chr1:38019534-38021594:38018973-38021594:+	-0.15769	0.00549451
A5	XLOC_000100;A5:chr1:39367992-39368149:39367934-39368149:+	0.0859893	0.02997
A5	XLOC_000551;A5:chr1:10035163-10037670:10035163-10037919:-	0.0859835	0.0494505
A5	XLOC_000574;A5:chr1:16648007-16656912:16648007-16656992:-	0.119032	0.0284715
A5	XLOC_000633;A5:chr1:37995841-37997109:37995841-37997164:-	-0.0897119	0.0214785
A5	XLOC_000638;A5:chr1:39531456-39532734:39531456-39532772:-	0.742922	0.0144855
A5	XLOC_000792;A5:chr1:90089550-90089929:90089550-90089932:-	0.608482	0.0154845
A5	XLOC_000942;A5:chr1:162407408-162424455:162407408-162424496:-	-0.358576	0.0444555
A5	XLOC_007710;A5:chr2:26592280-26592418:26592249-26592418:+	0.432281	0.00799201
A5	XLOC_007737;A5:chr2:30020549-30021191:30020548-30021191:+	-0.160763	0.0424575
A5	XLOC_007738;A5:chr2:30070587-30070919:30070546-30070919:+	-0.0853559	0.031968
A5	XLOC_007961;A5:chr2:112455300-112459460:112455023-112459460:+	0.122815	0.02997
A5	XLOC_007982;A5:chr2:119047226-119057281:119047223-119057281:+	0.581854	0.0344655
A5	XLOC_009001;A5:chr3:69006224-69007189:69006213-69007189:+	0.18677	0.0124875
A5	XLOC_009130;A5:chr3:103020806-103028789:103020669-103028789:+	0.254892	0.00899101
A5	XLOC_009130;A5:chr3:103020891-103028789:103020806-103028789:+	-0.480384	0.001998
A5	XLOC_009161;A5:chr3:108383926-108384236:108383895-108384236:+	0.285217	0.036963
A5	XLOC_009165;A5:chr3:108654051-108661355:108653980-108661355:+	0.277337	0.044955
A5	XLOC_009432;A5:chr3:90047899-90052390:90047899-90052455:-	-0.249298	0.00799201
A5	XLOC_009752;A5:chr4:44013008-44018813:44013002-44018813:+	0.0695595	0.033966
A5	XLOC_009985;A5:chr4:127126193-127127819:127126100-127127819:+	0.426013	0.041958
A5	XLOC_010468;A5:chr4:119293805-119294204:119293805-119294369:-	0.0893191	0.012987
A5	XLOC_010667;A5:chr4:154160261-154160355:154160261-154160356:-	0.297146	0.002997
A5	XLOC_010761;A5:chr5:30155382-30163669:30155339-30163669:+	-0.125515	0.048951
A5	XLOC_010795;A5:chr5:33983639-33983757:33983564-33983757:+	0.312391	0.0324675
A5	XLOC_010893;A5:chr5:76951668-76951769:76951401-76951769:+	0.236816	0.026973
A5	XLOC_010997;A5:chr5:109996633-110006944:109996630-110006944:+	-0.408215	0
A5	XLOC_011742;A5:chr5_JH584299_random:829165-837337:829125-837337:+	-0.120983	0.01998
A5	XLOC_011832;A5:chr6:40471825-40472071:40471459-40472071:+	-0.119663	0.025974
A5	XLOC_011903;A5:chr6:66535599-66535958:66535377-66535958:+	0.173614	0.0404595
A5	XLOC_011941;A5:chr6:83079000-83079116:83078838-83079116:+	0.211711	0.0499501
A5	XLOC_012327;A5:chr6:72361539-72362241:72361539-72362521:-	0.21192	0.038961
A5	XLOC_013210;A5:chr7:27345328-27345417:27345328-27345561:-	-0.274688	0.0154845
A5	XLOC_013299;A5:chr7:44553708-44553809:44553708-44553823:-	-0.142788	0.0464535
A5	XLOC_013317;A5:chr7:45425250-45434252:45425250-45434254:-	-0.466488	0.0014985
A5	XLOC_013445;A5:chr7:99482700-99483429:99482700-99483592:-	0.106448	0.01998
A5	XLOC_014225;A5:chr8:70509634-70510118:70509634-70510218:-	-0.385278	0.00532801
A5	XLOC_014225;A5:chr8:70509634-70510118:70509634-70510338:-	0.127266	0.00732601
A5	XLOC_014784;A5:chr9:106429813-106429970:106429576-106429970:+	-0.100277	0.0397103
A5	XLOC_014784;A5:chr9:106429813-106429970:106429639-106429970:+	-0.0970556	0.0397103
A5	XLOC_001157;A5:chr10:45991173-45996545:45991126-45996545:+	0.635792	0.00949051
A5	XLOC_001271;A5:chr10:80226806-80228322:80226704-80228322:+	0.416818	0.00499501
A5	XLOC_001499;A5:chr10:29361345-29361964:29361345-29361984:-	0.437932	0.037962
A5	XLOC_001586;A5:chr10:63017610-63018041:63017610-63018086:-	-0.179001	0.018981
A5	XLOC_001931;A5:chr11:46437191-46439806:46437009-46439806:+	0.202991	0.010989
A5	XLOC_001973;A5:chr11:54910094-54910345:54909925-54910345:+	-0.498809	0.012987
A5	XLOC_001981;A5:chr11:58104208-58109556:58104019-58109556:+	0.130528	0.0404595
A5	XLOC_002249;A5:chr11:98026990-98027823:98026762-98027823:+	0.159534	0.00899101
A5	XLOC_002763;A5:chr11:87984010-87987243:87984010-87987480:-	0.217793	0.00749251
A5	XLOC_002767;A5:chr11:88966776-88966906:88966776-88966923:-	0.162247	0.0184815
A5	XLOC_002997;A5:chr11:121228470-121229039:121228470-121229059:-	0.404565	0.037962
A5	XLOC_003297;A5:chr12:102744166-102744600:102743770-102744600:+	0.148682	0.0334665
A5	XLOC_003847;A5:chr13:68582598-68583539:68582264-68583539:+	0.272891	0.021978
A5	XLOC_003883;A5:chr13:90923406-90923587:90923199-90923587:+	-0.0720191	0.042957
A5	XLOC_003929;A5:chr13:111642488-111644677:111642328-111644677:+	-0.133325	0.042957
A5	XLOC_004299;A5:chr13:118385379-118386652:118385379-118386716:-	0.112366	0.027972
A5	XLOC_004618;A5:chr14:20392153-20393178:20392153-20393481:-	-0.192767	0.010989
A5	XLOC_004681;A5:chr14:47169321-47188952:47169321-47189100:-	0.0793662	0.0284715
A5	XLOC_004937;A5:chr15:44428242-44429560:44428170-44429560:+	0.265241	0.011988
A5	XLOC_005082;A5:chr15:97964503-97964840:97964335-97964840:+	-0.481136	0.0414585
A5	XLOC_005189;A5:chr15:36596099-36596519:36596099-36596563:-	0.0842064	0.031968
A5	XLOC_005398;A5:chr15:96415151-96415729:96415151-96415777:-	0.141142	0.0384615
A5	XLOC_005471;A5:chr16:5007418-5007744:5007325-5007744:+	-0.220951	0.031968
A5	XLOC_005471;A5:chr16:5008069-5008206:5008054-5008206:+	-0.425021	0.00999001
A5	XLOC_005786;A5:chr16:16341468-16345980:16341468-16345998:-	0.447294	0.000499501
A5	XLOC_006057;A5:chr17:21009108-21011676:21008986-21011676:+	0.358091	0.0134865
A5	XLOC_006160;A5:chr17:33825717-33829667:33825650-33829667:+	-0.134073	0.0112388
A5	XLOC_006181;A5:chr17:34850588-34850911:34850462-34850911:+	0.105744	0.0494505
A5	XLOC_006242;A5:chr17:46646398-46647390:46646264-46647390:+	0.120079	0.014985
A5	XLOC_006328;A5:chr17:78916693-78918357:78916525-78918357:+	0.109318	0.0494505
A5	XLOC_006477;A5:chr17:28416025-28418395:28416025-28418441:-	0.35895	0.0324675
A5	XLOC_006527;A5:chr17:34623114-34623199:34623114-34623239:-	0.391734	0.0154845
A5	XLOC_006649;A5:chr17:63060411-63065166:63060411-63065360:-	-0.58169	0.047952
A5	XLOC_006891;A5:chr18:61580487-61582036:61580451-61582036:+	-0.197344	0.0454545
A5	XLOC_006891;A5:chr18:61580487-61587426:61580451-61587426:+	-0.210744	0.035298
A5	XLOC_007100;A5:chr18:64515405-64516416:64515405-64516487:-	-0.46552	0.001998
A5	XLOC_007154;A5:chr19:4148736-4149342:4148729-4149342:+	0.22732	0.048951
A5	XLOC_007279;A5:chr19:34935132-34935626:34935004-34935626:+	-0.314742	0.003996
A5	XLOC_007355;A5:chr19:53945013-53987454:53944895-53987454:+	0.521337	0.0254745
A5	XLOC_007378;A5:chr19:3911746-3912467:3911746-3912710:-	-0.216584	0.00499501
A5	XLOC_007478;A5:chr19:12718516-12721097:12718516-12721115:-	-0.5	0.0384615
A5	XLOC_015774;A5:chrX:94211782-94212565:94211782-94212680:-	0.223113	0.011988
A3	XLOC_000155;A3:chr1:63177876-63178423:63177876-63178439:+	-0.159049	0.00549451
A3	XLOC_000384;A3:chr1:151354759-151355167:151354759-151356129:+	-0.118624	0.0344655
A3	XLOC_000865;A3:chr1:133012714-133018777:133012711-133018777:-	-0.110416	0.0415834
A3	XLOC_000875;A3:chr1:135257286-135257615:135257226-135257615:-	0.314067	0.031968
A3	XLOC_000974;A3:chr1:170881041-170885067:170881034-170885067:-	0.309145	0.044955
A3	XLOC_008004;A3:chr2:121009681-121009826:121009681-121009827:+	0.585518	0.012987
A3	XLOC_008195;A3:chr2:164833196-164833724:164833196-164833808:+	-0.109478	0.026973
A3	XLOC_008699;A3:chr2:143954208-143954735:143954184-143954735:-	-0.286888	0.0114885
A3	XLOC_009058;A3:chr3:90053119-90053507:90053119-90053508:+	-0.230413	0.014985
A3	XLOC_009338;A3:chr3:51265042-51266753:51265006-51266753:-	-0.15749	0.0364635
A3	XLOC_010059;A3:chr4:137623388-137625157:137623388-137625160:+	0.261031	0.017982
A3	XLOC_010449;A3:chr4:116840478-116840570:116840425-116840570:-	0.114061	0.00999001
A3	XLOC_010675;A3:chr4:155356516-155357481:155356490-155357481:-	-0.116782	0.03996
A3	XLOC_011551;A3:chr5:115249173-115249397:115249170-115249397:-	-0.268509	0.023976
A3	XLOC_011551;A3:chr5:115257174-115260119:115257173-115260119:-	-0.268509	0.023976
A3	XLOC_012038;A3:chr6:115544728-115547821:115544728-115547822:+	0.143544	0.0474525
A3	XLOC_012580;A3:chr6:148772809-148774977:148772806-148774977:-	-0.32032	0.042957
A3	XLOC_012663;A3:chr7:19976310-19977783:19976310-19977789:+	0.302065	0.047952
A3	XLOC_012797;A3:chr7:45154420-45156293:45154420-45156306:+	-0.217272	0.041958
A3	XLOC_013029;A3:chr7:127969871-127971838:127969871-127971841:+	0.113941	0.046953
A3	XLOC_013105;A3:chr7:4684566-4684894:4684482-4684894:-	-0.224029	0.017982
A3	XLOC_013105;A3:chr7:4684569-4684894:4684482-4684894:-	-0.233752	0.017982
A3	XLOC_013299;A3:chr7:44552245-44552507:44552236-44552507:-	-0.142788	0.0464535
A3	XLOC_013299;A3:chr7:44552757-44553579:44552754-44553579:-	0.171242	0.0464535
A3	XLOC_013686;A3:chr8:13159434-13165846:13159434-13165849:+	-0.10022	0.038961
A3	XLOC_013790;A3:chr8:57512005-57512515:57512005-57512575:+	-0.0539143	0.041958
A3	XLOC_013790;A3:chr8:57512005-57512515:57512005-57512662:+	0.521779	0.0014985
A3	XLOC_013790;A3:chr8:57512005-57512575:57512005-57512662:+	0.370223	0.0014985
A3	XLOC_013969;A3:chr8:107545498-107548469:107545498-107548474:+	-0.236411	0.011988
A3	XLOC_001157;A3:chr10:46001336-46003754:46001336-46004018:+	-0.635792	0.00949051
A3	XLOC_001179;A3:chr10:58493136-58493662:58493136-58493663:+	-0.177733	0.0254745
A3	XLOC_001231;A3:chr10:75893517-75893619:75893517-75893622:+	-0.466456	0.0434565
A3	XLOC_001330;A3:chr10:93091951-93093013:93091951-93093037:+	-0.3815	0.037962
A3	XLOC_002788;A3:chr11:94797584-94797726:94797528-94797726:-	-0.275288	0.00799201
A3	XLOC_003153;A3:chr12:65056519-65057729:65056519-65057732:+	-0.166033	0.0494505
A3	XLOC_003518;A3:chr12:81472351-81474587:81472171-81474587:-	-0.153918	0.032967
A3	XLOC_003591;A3:chr12:103424597-103425779:103424471-103425779:-	-0.461841	0.000499501
A3	XLOC_004088;A3:chr13:54466455-54467826:54466384-54467826:-	-0.0698058	0.0304695
A3	XLOC_004323;A3:chr14:8152150-8155283:8152150-8155286:+	0.223962	0.0124875
A3	XLOC_004428;A3:chr14:50807987-50810006:50807987-50810074:+	0.319693	0.0024975
A3	XLOC_004609;A3:chr14:18331134-18331687:18331038-18331687:-	0.0740676	0.037962
A3	XLOC_004666;A3:chr14:41004220-41013698:41004203-41013698:-	0.429613	0.041958
A3	XLOC_004769;A3:chr14:65831794-65832664:65831566-65832664:-	-0.402472	0.000499501
A3	XLOC_005768;A3:chr16:11239099-11240666:11239096-11240666:-	-0.136065	0.026973
A3	XLOC_005805;A3:chr16:18875436-18876471:18875407-18876471:-	-0.0655797	0.0334665
A3	XLOC_006025;A3:chr17:13006961-13007394:13006961-13007444:+	-0.504619	0.0014985
A3	XLOC_006577;A3:chr17:45569828-45570258:45569826-45570258:-	-0.058122	0.0344655
A3	XLOC_006643;A3:chr17:57243134-57244247:57243113-57244247:-	-0.415302	0.036963
A3	XLOC_006793;A3:chr18:32068039-32070104:32068039-32070107:+	0.228272	0.00949051
A3	XLOC_007368;A3:chr19:60811673-60814592:60811673-60814612:+	-0.141017	0.0374625
A3	XLOC_015358;A3:chrX:7727492-7727750:7727492-7727811:+	-0.0837458	0.0368382
A3	XLOC_015582;A3:chrX:144318121-144319899:144318121-144320003:+	-0.110031	0.042957
RI	XLOC_000230;RI:chr1:87309661:87309846-87309972:87310839:+	0.221074	0.0354645
RI	XLOC_000414;RI:chr1:161036208:161036244-161036549:161036579:+	-0.0748764	0.047952
RI	XLOC_009859;RI:chr4:101657838:101657997-101658922:101659362:+	0.27716	0.0224775
RI	XLOC_010492;RI:chr4:124936589:124936728-124936817:124936944:-	0.0841137	0.0224775
RI	XLOC_010539;RI:chr4:132351932:132352243-132352663:132352698:-	0.435291	0.000499501
RI	XLOC_013515;RI:chr7:119715090:119715350-119715700:119717069:-	-0.116836	0.025974
RI	XLOC_014696;RI:chr9:75056635:75056916-75057165:75058099:+	-0.41442	0.000999001
RI	XLOC_001374;RI:chr10:111496040:111496105-111496754:111496888:+	0.0885749	0.036963
RI	XLOC_001941;RI:chr11:48801663:48801835-48802273:48802420:+	-0.258726	0.020979
RI	XLOC_003228;RI:chr12:82234463:82234528-82235373:82235788:+	0.488813	0.03996
RI	XLOC_003860;RI:chr13:74406103:74406163-74406340:74407317:+	-0.156085	0.0304695
RI	XLOC_004174;RI:chr13:67926233:67927183-67927451:67927867:-	0.221301	0.0414585
RI	XLOC_006138;RI:chr17:29626506:29626842-29626947:29627249:+	-0.100757	0.0474525
RI	XLOC_006536;RI:chr17:34969356:34971264-34971811:34972153:-	-0.395977	0.0284715
RI	XLOC_006598;RI:chr17:47400219:47400446-47400765:47401014:-	0.177014	0.0367133
RI	XLOC_006900;RI:chr18:65181041:65181126-65181328:65181382:+	-0.252702	0.015984
RI	XLOC_007434;RI:chr19:7020693:7020784-7020983:7021171:-	0.0516407	0.0404595
MX	XLOC_000865;MX:chr1:133009192-133011065:133011198-133018777:133009192-133012637:133012714-133018777:-	-0.429069	0.0134865
AF	XLOC_000004;AF:chr1:5113453:5113486-5117390:5114403:5114455-5117390:+	0.5	0.027972
AF	XLOC_000247;AF:chr1:91246621:91246730-91254260:91250334:91250437-91254260:+	-0.237257	0.010989
AF	XLOC_000574;AF:chr1:16648007-16656822:16656892:16648007-16656992:16657167:-	0.094624	0.0284715
AF	XLOC_000676;AF:chr1:55086941-55087779:55087899:55086941-55087989:55088114:-	0.391673	0.0014985
AF	XLOC_000778;AF:chr1:86547617-86549244:86549360:86547617-86582300:86582552:-	-0.334856	0.00899101
AF	XLOC_000865;AF:chr1:133018884-133025248:133025350:133018884-133030535:133030583:-	0.120439	0.0415834
AF	XLOC_000865;AF:chr1:133018884-133025248:133025350:133018884-133030535:133030586:-	0.338608	0.0217283
AF	XLOC_000961;AF:chr1:167237648-167249999:167250054:167237648-167284776:167285180:-	-0.192045	0.00999001
AF	XLOC_000967;AF:chr1:170166948-170169091:170169217:170166948-170174750:170174886:-	-0.248313	0.0104895
AF	XLOC_000967;AF:chr1:170166948-170169091:170169217:170166948-170174750:170174889:-	-0.435572	0
AF	XLOC_007676;AF:chr2:18677223:18677469-18681793:18680372:18680411-18681793:+	0.640968	0.000999001
AF	XLOC_007771;AF:chr2:34402413:34402473-34432003:34406799:34406848-34432003:+	0.275279	0.0104895
AF	XLOC_007817;AF:chr2:53191742:53191880-53194284:53192073:53192522-53194284:+	-0.266109	0.0154845
AF	XLOC_007878;AF:chr2:78863893:78864088-78870457:78869069:78869405-78870457:+	-0.496719	0.001998
AF	XLOC_007901;AF:chr2:84934603:84934642-84937523:84936568:84936644-84937523:+	-0.291797	0.0274725
AF	XLOC_007901;AF:chr2:84934603:84934642-84937523:84936641:84936849-84937523:+	-0.292612	0.0274725
AF	XLOC_008009;AF:chr2:121506712:121506863-121510539:121509844:121509935-121510539:+	-0.400225	0.036963
AF	XLOC_008049;AF:chr2:129800560:129800846-129801404:129801277:129801325-129801404:+	0.216798	0.0322178
AF	XLOC_008094;AF:chr2:145902106:145902188-145908591:145903260:145903362-145908591:+	-0.48426	0.014985
AF	XLOC_008177;AF:chr2:163658363:163658492-163703486:163663796:163663964-163703486:+	0.421966	0
AF	XLOC_008223;AF:chr2:172549593:172549882-172551407:172550969:172551221-172551407:+	0.360328	0.000999001
AF	XLOC_008234;AF:chr2:174285303:174285477-174334212:174330119:174330434-174334212:+	-0.445886	0.0264735
AF	XLOC_008234;AF:chr2:174285303:174285477-174334212:174330269:174330434-174334212:+	-0.460644	0.0264735
AF	XLOC_008301;AF:chr2:11600756-11603085:11603308:11600756-11604006:11604412:-	0.217509	0.0034965
AF	XLOC_008583;AF:chr2:104730574-104734466:104734576:104730574-104742682:104743111:-	-0.173842	0.0134865
AF	XLOC_008644;AF:chr2:126658577-126675356:126675567:126658577-126676034:126676337:-	0.354648	0.00999001
AF	XLOC_008758;AF:chr2:157005873-157006731:157006842:157005873-157007528:157007757:-	0.515049	0.021978
AF	XLOC_008758;AF:chr2:157005873-157006975:157007263:157005873-157007528:157007757:-	0.332605	0.021978
AF	XLOC_008794;AF:chr2:165875775-165884608:165884690:165875775-165896293:165896438:-	0.7594	0.00499501
AF	XLOC_008794;AF:chr2:165875775-165884608:165884690:165875775-165898916:165899003:-	0.638174	0
AF	XLOC_008794;AF:chr2:165875775-165884608:165884690:165875775-165898916:165899064:-	0.560289	0.00999001
AF	XLOC_008802;AF:chr2:167214989-167215490:167215512:167214989-167221209:167221393:-	-0.180349	0.0224775
AF	XLOC_008917;AF:chr3:32510550:32510589-32513001:32510702:32510732-32513001:+	-0.411177	0.00599401
AF	XLOC_009099;AF:chr3:95314691:95314738-95320062:95315200:95315345-95320062:+	-0.178168	0.018981
AF	XLOC_009172;AF:chr3:116859563:116859634-116866189:116861677:116861709-116866189:+	-0.152341	0.033966
AF	XLOC_009210;AF:chr3:135438223:135438352-135439644:135438495:135438698-135439644:+	-0.127126	0.0464535
AF	XLOC_009210;AF:chr3:135438223:135438352-135439644:135438729:135438864-135439644:+	-0.218292	0.044955
AF	XLOC_009220;AF:chr3:138437159:138437282-138445290:138443056:138443193-138445290:+	-0.277708	0.022977
AF	XLOC_009316;AF:chr3:35921187-35929921:35930120:35921187-35932785:35932897:-	-0.476144	0.037962
AF	XLOC_009354;AF:chr3:58676443-58690775:58690911:58676443-58691396:58692068:-	-0.744199	0.003996
AF	XLOC_009496;AF:chr3:96197737-96198437:96198504:96197737-96200323:96200437:-	0.198345	0.020979
AF	XLOC_010173;AF:chr4:155943855:155944150-155946255:155944218:155944259-155946255:+	0.279038	0.026973
AF	XLOC_010471;AF:chr4:119421683-119421846:119422425:119421683-119422527:119422721:-	0.129636	0.0384615
AF	XLOC_010474;AF:chr4:120790489-120825530:120825751:120790489-120831441:120831633:-	-0.113442	0.0424575
AF	XLOC_010649;AF:chr4:149474595-149476129:149476191:149474595-149485109:149485189:-	-0.373721	0.0164835
AF	XLOC_010971;AF:chr5:104046551:104046838-104050578:104047005:104047146-104050578:+	-0.370706	0.0224775
AF	XLOC_010971;AF:chr5:104046844:104046879-104050578:104047005:104047146-104050578:+	-0.261158	0.0224775
AF	XLOC_011035;AF:chr5:115557315:115557416-115559787:115559513:115559539-115559787:+	-0.240969	0.0014985
AF	XLOC_011102;AF:chr5:124439938:124440015-124447214:124446874:124446909-124447214:+	-0.332178	0.003996
AF	XLOC_011165;AF:chr5:135980102:135980442-135982639:135982259:135982339-135982639:+	-0.295049	0.0344655
AF	XLOC_011197;AF:chr5:139181425:139181573-139184528:139182981:139183120-139184528:+	0.197949	0.0284715
AF	XLOC_011302;AF:chr5:24817831-24842185:24842615:24817831-24842625:24842691:-	0.143012	0.041958
AF	XLOC_011366;AF:chr5:38561201-38561516:38561828:38561201-38563090:38563250:-	0.314049	0.035964
AF	XLOC_011433;AF:chr5:77209794-77211199:77211243:77209794-77211332:77211568:-	-0.264001	0.00749251
AF	XLOC_011454;AF:chr5:91957997-91960913:91960996:91957997-91962630:91963163:-	-0.210491	0.0344655
AF	XLOC_011455;AF:chr5:92073278-92083335:92083430:92073278-92083529:92083744:-	-0.274981	0.0157343
AF	XLOC_011455;AF:chr5:92073278-92083335:92083430:92073278-92083529:92083787:-	-0.196098	0.0157343
AF	XLOC_011508;AF:chr5:109739325-109751595:109751931:109739325-109796183:109796303:-	0.527548	0.00749251
AF	XLOC_011551;AF:chr5:115260315-115265150:115265295:115260315-115272257:115272895:-	-0.268509	0.023976
AF	XLOC_011867;AF:chr6:51470671:51470739-51471816:51471050:51471510-51471816:+	-0.076691	0.034965
AF	XLOC_011898;AF:chr6:65042547:65042730-65043206:65042817:65042961-65043206:+	-0.136089	0.0394605
AF	XLOC_011898;AF:chr6:65042578:65042730-65043206:65042817:65042961-65043206:+	-0.263764	0.020979
AF	XLOC_011898;AF:chr6:65042632:65042730-65043206:65042817:65042961-65043206:+	-0.157531	0.0394605
AF	XLOC_012142;AF:chr6:143244639:143244740-143247759:143245888:143246013-143247759:+	0.906356	0.00999001
AF	XLOC_012239;AF:chr6:38094071-38096848:38097073:38094071-38104864:38104964:-	-0.513288	0.00549451
AF	XLOC_012331;AF:chr6:72861925-72884977:72885114:72861925-72899614:72899783:-	-0.451521	0.000999001
AF	XLOC_012339;AF:chr6:82652167-82652385:82652511:82652167-82652624:82652973:-	-0.0859135	0.02997
AF	XLOC_012509;AF:chr6:128271122-128300295:128300432:128271122-128306366:128306690:-	0.180304	0.01998
AF	XLOC_012589;AF:chr7:3327414:3327496-3329035:3328764:3328802-3329035:+	-0.388228	0.0034965
AF	XLOC_012644;AF:chr7:16452947:16453170-16454121:16453688:16453767-16454121:+	0.152344	0.0194805
AF	XLOC_012914;AF:chr7:97788571:97788974-97854436:97842927:97843141-97854436:+	0.439364	0.010989
AF	XLOC_013159;AF:chr7:19673613-19673835:19673964:19673613-19676722:19677005:-	0.51764	0.0164835
AF	XLOC_013159;AF:chr7:19673613-19673864:19673964:19673613-19676722:19677005:-	0.298944	0.047952
AF	XLOC_013240;AF:chr7:30231269-30231358:30231503:30231269-30231580:30231711:-	-0.270017	0.0194805
AF	XLOC_013240;AF:chr7:30231269-30231358:30231503:30231269-30231580:30231798:-	-0.21599	0.0134865
AF	XLOC_013449;AF:chr7:100119729-100119897:100119951:100119729-100121364:100121540:-	-0.333308	0.00749251
AF	XLOC_013449;AF:chr7:100119729-100119897:100119951:100119729-100121364:100121577:-	-0.186478	0.017982
AF	XLOC_013488;AF:chr7:110003715-110003869:110003957:110003715-110006558:110006629:-	-0.30769	0.00699301
AF	XLOC_013491;AF:chr7:110837270-110837409:110837572:110837270-110844339:110844415:-	-0.328814	0.027972
AF	XLOC_013494;AF:chr7:111081633-111082423:111082492:111081633-111082785:111083006:-	-0.228282	0.014985
AF	XLOC_013585;AF:chr7:130516168-130519356:130519587:130516168-130519877:130519969:-	-0.407705	0.0024975
AF	XLOC_013599;AF:chr7:133759913-133760021:133760156:133759913-133776602:133776824:-	-0.564362	0.000499501
AF	XLOC_013696;AF:chr8:14888023:14888076-14894572:14888831:14889118-14894572:+	0.530483	0.000499501
AF	XLOC_013745;AF:chr8:31111830:31112172-31118431:31118271:31118317-31118431:+	0.221773	0.0294705
AF	XLOC_013872;AF:chr8:84825246:84825402-84834108:84832153:84832640-84834108:+	-0.18138	0.00549451
AF	XLOC_013969;AF:chr8:107540579:107540798-107545444:107545098:107545346-107545444:+	-0.236411	0.011988
AF	XLOC_014154;AF:chr8:33638602-33638727:33638820:33638602-33641850:33642025:-	-0.193742	0.0164835
AF	XLOC_014155;AF:chr8:33866404-33892236:33892287:33866404-33907389:33907489:-	0.342434	0.01332
AF	XLOC_014155;AF:chr8:33866404-33907389:33907489:33866404-33929476:33929834:-	-0.309373	0.00499501
AF	XLOC_014155;AF:chr8:33866404-33907389:33907489:33866404-33929476:33929872:-	-0.578607	0
AF	XLOC_014225;AF:chr8:70509634-70510118:70510364:70509634-70510684:70510847:-	0.544248	0
AF	XLOC_014225;AF:chr8:70509634-70510218:70510334:70509634-70510338:70510659:-	0.148119	0.00732601
AF	XLOC_014225;AF:chr8:70509634-70510218:70510334:70509634-70510684:70510847:-	0.638419	0
AF	XLOC_014225;AF:chr8:70509634-70510338:70510659:70509634-70510684:70510847:-	0.192662	0.00699301
AF	XLOC_014596;AF:chr9:52047112:52047235-52060832:52048248:52048432-52060832:+	-0.217349	0.023976
AF	XLOC_014693;AF:chr9:73113386:73113583-73114888:73114580:73114736-73114888:+	0.272401	0.002997
AF	XLOC_014801;AF:chr9:107888139:107888402-107898672:107892234:107892374-107898672:+	0.133582	0.0424575
AF	XLOC_015008;AF:chr9:36793349-36797213:36797340:36793349-36798543:36798814:-	0.544899	0.000499501
AF	XLOC_015030;AF:chr9:44342071-44342221:44342323:44342071-44344010:44344213:-	-0.17833	0.0374625
AF	XLOC_015076;AF:chr9:53658680-53667038:53667441:53658680-53669851:53670013:-	0.236572	0.015984
AF	XLOC_015176;AF:chr9:78480688-78481639:78481716:78480688-78487994:78488162:-	0.235121	0.0044955
AF	XLOC_015194;AF:chr9:88480765-88481284:88481362:88480765-88482056:88482209:-	-0.207782	0.0427073
AF	XLOC_015194;AF:chr9:88480765-88481284:88481362:88480765-88482056:88482245:-	-0.439052	0.0014985
AF	XLOC_015250;AF:chr9:106645477-106646455:106646722:106645477-106647151:106647429:-	-0.553701	0.036963
AF	XLOC_015251;AF:chr9:106684995-106685244:106685309:106684995-106685635:106685941:-	-0.256293	0.023976
AF	XLOC_015251;AF:chr9:106684995-106685244:106685309:106684995-106685835:106686009:-	-0.238074	0.023976
AF	XLOC_001104;AF:chr10:21978673:21978982-21994966:21986070:21986207-21994966:+	0.222353	0.0157343
AF	XLOC_001104;AF:chr10:21978673:21978982-21994966:21994683:21994825-21994966:+	0.460165	0.0014985
AF	XLOC_001147;AF:chr10:43289538:43289648-43298799:43295740:43295859-43298799:+	0.322514	0.0124875
AF	XLOC_001265;AF:chr10:80053670:80053715-80054514:80054011:80054170-80054514:+	-0.380316	0.047952
AF	XLOC_001361;AF:chr10:104159968:104160111-104161334:104160397:104160465-104161334:+	0.406506	0.0024975
AF	XLOC_001365;AF:chr10:108162394:108162636-108198833:108188364:108188523-108198833:+	0.177188	0.033966
AF	XLOC_001462;AF:chr10:8789601-8801915:8802222:8789601-8802659:8803396:-	0.621894	0.0224775
AF	XLOC_001488;AF:chr10:23787044-23787156:23787272:23787044-23791294:23791372:-	0.0780918	0.0204795
AF	XLOC_001583;AF:chr10:62791042-62792130:62792223:62791042-62792425:62792477:-	0.37339	0.0014985
AF	XLOC_001583;AF:chr10:62791042-62792130:62792223:62791042-62792425:62792538:-	0.179837	0.044955
AF	XLOC_001583;AF:chr10:62791042-62792130:62792223:62791042-62792425:62792557:-	0.595397	0
AF	XLOC_001583;AF:chr10:62791042-62792210:62792282:62791042-62792425:62792477:-	0.355801	0.011988
AF	XLOC_001583;AF:chr10:62791042-62792210:62792282:62791042-62792425:62792538:-	0.283242	0.0352148
AF	XLOC_001583;AF:chr10:62791042-62792210:62792282:62791042-62792425:62792557:-	0.533672	0.0014985
AF	XLOC_001583;AF:chr10:62791042-62792210:62792314:62791042-62792425:62792477:-	0.364466	0.0102754
AF	XLOC_001583;AF:chr10:62791042-62792210:62792314:62791042-62792425:62792538:-	0.232095	0.0352148
AF	XLOC_001583;AF:chr10:62791042-62792210:62792314:62791042-62792425:62792557:-	0.5847	0
AF	XLOC_001583;AF:chr10:62791042-62792216:62792287:62791042-62792425:62792557:-	0.352205	0.011988
AF	XLOC_001583;AF:chr10:62791042-62792216:62792288:62791042-62792425:62792477:-	0.446181	0.0014985
AF	XLOC_001583;AF:chr10:62791042-62792216:62792288:62791042-62792425:62792538:-	0.26197	0.0206793
AF	XLOC_001583;AF:chr10:62791042-62792216:62792288:62791042-62792425:62792557:-	0.633078	0
AF	XLOC_001663;AF:chr10:81350189-81350273:81350356:81350189-81350407:81350460:-	0.141711	0.035964
AF	XLOC_001728;AF:chr10:110610892-110611773:110611968:110610892-110647598:110647671:-	-0.447165	0.047952
AF	XLOC_001802;AF:chr10:128493566-128493809:128493872:128493566-128494000:128494145:-	0.232028	0.02997
AF	XLOC_001804;AF:chr10:128548973-128549088:128549287:128548973-128551634:128551759:-	0.155259	0.01998
AF	XLOC_002355;AF:chr11:115564243:115564330-115565154:115564470:115564562-115565154:+	-0.37268	0.02997
AF	XLOC_002355;AF:chr11:115564243:115564330-115565154:115564485:115564562-115565154:+	-0.663928	0.024975
AF	XLOC_002369;AF:chr11:117809664:117809803-117812459:117811567:117811685-117812459:+	0.146974	0.0394605
AF	XLOC_002370;AF:chr11:117853339:117853403-117855225:117854335:117854554-117855225:+	-0.488175	0.00499501
AF	XLOC_002392;AF:chr11:120598421:120598604-120599242:120598624:120598870-120599242:+	-0.17257	0.00599401
AF	XLOC_002650;AF:chr11:69919336-69920801:69920954:69919336-69921438:69921587:-	0.505859	0.0344655
AF	XLOC_002763;AF:chr11:87984010-87987243:87987505:87984010-88031575:88031783:-	0.269999	0.00749251
AF	XLOC_002763;AF:chr11:87984010-87987480:87987505:87984010-88031575:88031783:-	0.163994	0.02331
AF	XLOC_002820;AF:chr11:98128376-98128472:98128618:98128376-98128868:98128962:-	-0.447283	0.011988
AF	XLOC_002912;AF:chr11:109463548-109466276:109466416:109463548-109472938:109473145:-	0.132345	0.032967
AF	XLOC_002937;AF:chr11:115699356-115708394:115708561:115699356-115715379:115715511:-	0.200823	0.013986
AF	XLOC_003048;AF:chr12:17542881:17543012-17547096:17544929:17545168-17547096:+	-0.315955	0.002997
AF	XLOC_003124;AF:chr12:51690996:51691314-51716942:51710868:51711032-51716942:+	0.575056	0.000999001
AF	XLOC_003124;AF:chr12:51691010:51691314-51716942:51710868:51711032-51716942:+	0.246731	0.0304695
AF	XLOC_003311;AF:chr12:105784703:105784914-105799651:105790127:105790413-105799651:+	0.143791	0.027972
AF	XLOC_003341;AF:chr12:113140667:113140778-113143459:113141508:113141576-113143459:+	0.6664	0.035964
AF	XLOC_003422;AF:chr12:40036833-40037263:40037376:40036833-40037838:40038020:-	-0.257401	0.035964
AF	XLOC_003498;AF:chr12:75722741-75725207:75725312:75722741-75734913:75735643:-	-0.279821	0.00499501
AF	XLOC_003538;AF:chr12:84765384-84766109:84766241:84765384-84772786:84773132:-	-0.0671716	0.0324675
AF	XLOC_003608;AF:chr12:108888548-108893160:108893418:108888548-108894069:108894161:-	-0.240894	0.0244755
AF	XLOC_003745;AF:chr13:42041256:42041322-42055400:42043258:42043414-42055400:+	0.455314	0.0464535
AF	XLOC_003844;AF:chr13:66933329:66933686-66945277:66938558:66938701-66945277:+	0.156877	0.036963
AF	XLOC_003875;AF:chr13:81783203:81783357-81784641:81783795:81783863-81784641:+	-0.170111	0.025974
AF	XLOC_003908;AF:chr13:100651093:100651246-100654191:100651349:100651445-100654191:+	-0.126665	0.041958
AF	XLOC_003908;AF:chr13:100651093:100651246-100654191:100651579:100651786-100654191:+	-0.527104	0.00674326
AF	XLOC_003908;AF:chr13:100651093:100651246-100654191:100651581:100651717-100654191:+	-0.410855	0.00674326
AF	XLOC_004091;AF:chr13:54606690-54611078:54611351:54606690-54615365:54615449:-	0.331345	0.00949051
AF	XLOC_004233;AF:chr13:97194267-97198026:97198386:97194267-97199163:97199252:-	0.0970889	0.0294705
AF	XLOC_004237;AF:chr13:98316298-98316625:98316830:98316298-98316866:98317027:-	0.0833978	0.020979
AF	XLOC_004264;AF:chr13:104035723-104036454:104036597:104035723-104036854:104037207:-	0.574487	0.003996
AF	XLOC_004280;AF:chr13:111488370-111489718:111489939:111488370-111498330:111498394:-	0.360865	0.003996
AF	XLOC_004321;AF:chr14:8002889:8002963-8028237:8026282:8026408-8028237:+	0.167905	0.0144855
AF	XLOC_004452;AF:chr14:55560518:55560627-55561075:55560916:55560975-55561075:+	0.603714	0.003996
AF	XLOC_004501;AF:chr14:65805838:65806134-65809215:65806232:65806302-65809215:+	0.250854	0.00649351
AF	XLOC_004584;AF:chr14:118957466:118957530-118957868:118957555:118957663-118957868:+	0.22652	0.0224775
AF	XLOC_004624;AF:chr14:21045763-21052140:21052178:21045763-21052455:21052473:-	0.335799	0.0214785
AF	XLOC_004629;AF:chr14:25925901-25927045:25927266:25925901-25927298:25927692:-	0.262886	0.0364635
AF	XLOC_004630;AF:chr14:26030623-26041031:26041113:26030623-26042145:26042254:-	-0.358905	0.02997
AF	XLOC_004630;AF:chr14:26030623-26041031:26041113:26030623-26042186:26042298:-	-0.247186	0.02997
AF	XLOC_004630;AF:chr14:26030623-26041031:26041113:26030623-26042552:26042744:-	-0.214046	0.02997
AF	XLOC_004630;AF:chr14:26030623-26041031:26041113:26030623-26043248:26043397:-	-0.449069	0.02997
AF	XLOC_004630;AF:chr14:26030623-26042047:26042253:26030623-26042552:26042744:-	-0.24195	0.02997
AF	XLOC_004630;AF:chr14:26030623-26042047:26042253:26030623-26043248:26043397:-	-0.210339	0.0337163
AF	XLOC_004666;AF:chr14:41004220-41006798:41006883:41004220-41013698:41013804:-	-1	0
AF	XLOC_004675;AF:chr14:45384748-45388748:45388823:45384748-45404805:45404913:-	0.426845	0.0112388
AF	XLOC_004675;AF:chr14:45384748-45388748:45388941:45384748-45404805:45404913:-	0.323116	0.00899101
AF	XLOC_004751;AF:chr14:61403042-61416057:61416181:61403042-61439723:61440178:-	-0.349288	0.00849151
AF	XLOC_004881;AF:chr15:8263057:8263080-8264329:8264233:8264249-8264329:+	0.450012	0.000499501
AF	XLOC_004936;AF:chr15:43477220:43477325-43492170:43487627:43487865-43492170:+	0.204774	0.0464535
AF	XLOC_004960;AF:chr15:59374242:59374355-59378868:59376391:59376571-59378868:+	0.582059	0.01998
AF	XLOC_005020;AF:chr15:80946996:80947617-80952197:80948443:80948700-80952197:+	-0.196548	0.0174825
AF	XLOC_005037;AF:chr15:83563560:83563644-83571385:83569934:83570045-83571385:+	-0.525692	0.033966
AF	XLOC_005097;AF:chr15:99970036:99970278-99984917:99972816:99972983-99984917:+	-0.191708	0.020979
AF	XLOC_005097;AF:chr15:99970058:99970278-99984920:99972819:99972983-99984920:+	-0.182015	0.020979
AF	XLOC_005099;AF:chr15:100227896:100228082-100232733:100232140:100232259-100232733:+	0.353665	0.0134865
AF	XLOC_005099;AF:chr15:100227896:100228082-100232733:100232152:100232315-100232733:+	0.302744	0.017982
AF	XLOC_005277;AF:chr15:75901255-75909245:75909304:75901255-75909460:75909555:-	0.308032	0.0277223
AF	XLOC_005661;AF:chr16:59468150:59468279-59475510:59471758:59471945-59475510:+	-0.364759	0.003996
AF	XLOC_005661;AF:chr16:59468150:59468279-59475510:59471817:59471945-59475510:+	-0.212044	0.028971
AF	XLOC_005790;AF:chr16:17121551-17121664:17121770:17121551-17124990:17125138:-	0.629246	0
AF	XLOC_006132;AF:chr17:29090952:29091101-29098397:29093770:29093861-29098397:+	0.115252	0.02997
AF	XLOC_006138;AF:chr17:29614815:29615078-29621509:29621343:29621439-29621509:+	0.100757	0.0474525
AF	XLOC_006297;AF:chr17:66104439:66104531-66113863:66111563:66111649-66113863:+	-0.254223	0.044955
AF	XLOC_006315;AF:chr17:73108046:73108177-73161823:73111230:73111391-73161823:+	0.233002	0.0164835
AF	XLOC_006394;AF:chr17:12985953-12992077:12992206:12985953-12994063:12994170:-	0.142317	0.0307193
AF	XLOC_006394;AF:chr17:12985953-12992077:12992206:12985953-12994063:12994202:-	0.236863	0.0307193
AF	XLOC_006461;AF:chr17:26200370-26201071:26201246:26200370-26207550:26207793:-	0.314198	0.02997
AF	XLOC_006461;AF:chr17:26200370-26206394:26206449:26200370-26207550:26207793:-	0.206787	0.02997
AF	XLOC_006577;AF:chr17:45571911-45572434:45572551:45571911-45573167:45573341:-	0.206314	0.00599401
AF	XLOC_006598;AF:chr17:47401014-47402116:47402221:47401014-47402810:47402934:-	-0.177014	0.0367133
AF	XLOC_006734;AF:chr18:3382988:3383172-3399846:3383226:3383397-3399846:+	-0.170474	0.0234765
AF	XLOC_006754;AF:chr18:12128656:12128973-12135852:12129140:12129212-12135852:+	0.274401	0.027972
AF	XLOC_006881;AF:chr18:58659467:58659797-58671208:58667797:58667823-58671208:+	0.227996	0.0214785
AF	XLOC_006976;AF:chr18:10024679-10029913:10030151:10024679-10044929:10045122:-	-0.147531	0.025974
AF	XLOC_007006;AF:chr18:25158323-25165869:25166005:25158323-25168527:25168874:-	-0.476866	0.0104895
AF	XLOC_007138;AF:chr18:84675177-84676584:84676768:84675177-84677134:84677283:-	-0.199691	0.024975
AF	XLOC_007239;AF:chr19:21271819:21271967-21276426:21272245:21272742-21276426:+	-0.199176	0.0144855
AF	XLOC_007343;AF:chr19:47731699:47731821-47732630:47732142:47732461-47732630:+	-0.283279	0.011988
AF	XLOC_007355;AF:chr19:53944266:53944402-53987454:53944834:53944895-53987454:+	0.354619	0.0367133
AF	XLOC_007560;AF:chr19:43515862-43515947:43516044:43515862-43524338:43524584:-	-0.444006	0.021978
AF	XLOC_007581;AF:chr19:45820390-45827183:45827237:45820390-45829299:45829448:-	0.602124	0.00599401
AF	XLOC_015358;AF:chrX:7722229:7722378-7723849:7722927:7722981-7723849:+	-0.567807	0.0024975
AF	XLOC_015358;AF:chrX:7722229:7722378-7723849:7723664:7723753-7723849:+	-0.339787	0.00749251
AF	XLOC_015358;AF:chrX:7722927:7722981-7723849:7723664:7723753-7723849:+	0.142918	0.0357975
AF	XLOC_015368;AF:chrX:8049233:8049583-8060216:8051588:8051657-8060216:+	-0.350703	0.042957
AF	XLOC_015445;AF:chrX:52987842:52987920-52999091:52987973:52988250-52999091:+	-0.0664209	0.0457875
AF	XLOC_015445;AF:chrX:52987842:52987920-52999091:52988107:52988250-52999091:+	-0.413484	0.00499501
AF	XLOC_015831;AF:chrX:134538267-134539033:134539228:134538267-134541457:134541861:-	-0.126331	0.0217283
AF	XLOC_015831;AF:chrX:134538267-134541457:134541861:134538267-134545482:134545623:-	0.425609	0
AL	XLOC_000420;AL:chr1:162592677-162594546:162596124:162592677-162597049:162599072:+	0.271797	0.0499501
AL	XLOC_001015;AL:chr1:181175876:181177831-181181304:181180403:181180648-181181304:-	-0.157775	0.031968
AL	XLOC_010492;AL:chr4:124918463:124919030-124919613:124919137:124919293-124919613:-	-0.0841137	0.0224775
AL	XLOC_010817;AL:chr5:38267284-38267698:38267899:38267284-38269059:38269646:+	0.190302	0.017982
AL	XLOC_011213;AL:chr5:143549134-143551409:143551939:143549134-143562757:143564530:+	0.156237	0.0314685
AL	XLOC_011354;AL:chr5:35091494:35093386-35094850:35094291:35094417-35094850:-	-0.0719866	0.0244755
AL	XLOC_011512;AL:chr5:110271695:110271937-110277655:110274287:110274628-110277655:-	-0.13112	0.0314685
AL	XLOC_011653;AL:chr5:135910936:135911651-135934323:135930669:135930949-135934323:-	0.162828	0.0284715
AL	XLOC_012283;AL:chr6:51460932:51461433-51463411:51462755:51463254-51463411:-	0.28949	0.00899101
AL	XLOC_002148;AL:chr11:80471594-80471710:80471969:80471594-80473093:80473244:+	0.0612365	0.0334665
AL	XLOC_002176;AL:chr11:85583994-85602746:85603265:85583994-85801785:85801953:+	-0.307227	0.013986
AL	XLOC_002406;AL:chr11:3179341:3179507-3186065:3185565:3185974-3186065:-	-0.23329	0.0204795
AL	XLOC_002500;AL:chr11:33154923:33155220-33156003:33155329:33155431-33156003:-	-0.412402	0.000499501
AL	XLOC_002606;AL:chr11:60679647:60680111-60687489:60684845:60684950-60687489:-	0.075224	0.01998
AL	XLOC_003321;AL:chr12:110570768-110571198:110571689:110570768-110580401:110583061:+	0.147529	0.0474525
AL	XLOC_003467;AL:chr12:65149037:65149550-65153806:65152784:65152830-65153806:-	-0.173088	0.042957
AL	XLOC_003518;AL:chr12:81359024:81359344-81474587:81472087:81472171-81474587:-	-0.247609	0.023976
AL	XLOC_003615;AL:chr12:110873144:110874129-110876841:110875037:110875276-110876841:-	-0.194846	0.021978
AL	XLOC_003980;AL:chr13:12614885:12615849-12617725:12617343:12617499-12617725:-	-0.0935766	0.0404595
AL	XLOC_005014;AL:chr15:80111744-80113166:80114002:80111744-80115855:80116272:+	0.193937	0.010989
AL	XLOC_005138;AL:chr15:8082552:8082582-8093676:8091675:8093115-8093676:-	0.180654	0.010989
AL	XLOC_005507;AL:chr16:17277891-17277972:17278662:17277891-17282815:17283223:+	0.196873	0.027972
AL	XLOC_005526;AL:chr16:19101550-19103749:19104034:19101550-19106706:19106901:+	0.425557	0.0144855
AL	XLOC_006232;AL:chr17:45565079-45565664:45566060:45565079-45566309:45567670:+	0.167853	0.027972
AL	XLOC_006891;AL:chr18:61580451-61582036:61582118:61580451-61587426:61588311:+	0.190631	0.035298
AL	XLOC_006891;AL:chr18:61580487-61582036:61582118:61580487-61587426:61588311:+	0.182777	0.035298
AL	XLOC_015498;AL:chrX:75450145-75450684:75451218:75450145-75455556:75455703:+	-0.306544	0.0344655
AL	XLOC_015692;AL:chrX:38405061:38405571-38424267:38419505:38421851-38424267:-	0.250864	0.0024975

## Sheet: 8-cell-blastocyst DAS
Legend: Differential alternative splicing events identified between 8-cell and blastocyst using SUPPA2. ΔPSI represents PSI value of 8-cell minus blastocyst.
DAS type	DAS event	ΔPSI	P-value
SE	XLOC_000505;SE:chr1:184022571-184036801:184037652-184068852:+	0.308786	0.0499501
SE	XLOC_000704;SE:chr1:63170914-63172154:63172257-63176586:-	-0.403218	0.033966
SE	XLOC_000778;SE:chr1:86546782-86547529:86547617-86549244:-	0.565896	0.045954
SE	XLOC_007634;SE:chr1_GL456211_random:162405-164585:164704-164967:-	0.45212	0.035964
SE	XLOC_007878;SE:chr2:78864088-78868443:78868597-78870457:+	0.361208	0.041958
SE	XLOC_008111;SE:chr2:151500789-151502455:151502460-151503014:+	0.0840132	0.041958
SE	XLOC_008174;SE:chr2:163072914-163074382:163074804-163075636:+	0.233896	0.0234765
SE	XLOC_008195;SE:chr2:164833196-164833724:164833850-164834030:+	-0.0821975	0.046953
SE	XLOC_008195;SE:chr2:164833196-164833808:164833850-164834030:+	-0.169357	0.046953
SE	XLOC_008344;SE:chr2:24927176-24927729:24927839-24935028:-	0.362798	0.041958
SE	XLOC_008479;SE:chr2:60758854-60759759:60759806-60762053:-	0.216432	0.044955
SE	XLOC_008788;SE:chr2:164799945-164802997:164803133-164804690:-	0.202639	0.0314685
SE	XLOC_009098;SE:chr3:95291079-95291480:95291544-95292125:+	0.436336	0.025974
SE	XLOC_009496;SE:chr3:96197279-96197550:96197737-96200323:-	-0.17153	0.0364635
SE	XLOC_009806;SE:chr4:62546141-62547265:62547328-62547533:+	0.480024	0.030969
SE	XLOC_009964;SE:chr4:125103031-125107652:125107709-125108323:+	0.503421	0.017982
SE	XLOC_010055;SE:chr4:136521443-136539125:136539216-136540356:+	-0.133944	0.034965
SE	XLOC_010443;SE:chr4:116605763-116610403:116611377-116611972:-	0.429921	0.012987
SE	XLOC_010766;SE:chr5:30667113-30668999:30669052-30669692:+	-0.141636	0.043956
SE	XLOC_010766;SE:chr5:30667113-30669692:30669828-30672464:+	0.0593595	0.043956
SE	XLOC_011016;SE:chr5:114130625-114131319:114131513-114132181:+	0.257662	0.01998
SE	XLOC_011026;SE:chr5:115238069-115238135:115238277-115240162:+	0.153566	0.018981
SE	XLOC_011546;SE:chr5:115103528-115107893:115108037-115110193:-	0.287464	0.040959
SE	XLOC_011640;SE:chr5:134622086-134624441:134624500-134625366:-	0.249456	0.022977
SE	XLOC_011956;SE:chr6:85915790-85919917:85920024-85921423:+	0.222062	0.0494505
SE	XLOC_012028;SE:chr6:113378208-113380726:113380844-113381963:+	0.232954	0.00799201
SE	XLOC_012077;SE:chr6:122521928-122524487:122524510-122525951:+	0.42861	0.0364635
SE	XLOC_012283;SE:chr6:51461433-51461920:51462055-51463411:-	0.265992	0.0442058
SE	XLOC_012283;SE:chr6:51461433-51461983:51462055-51463411:-	0.211945	0.0442058
SE	XLOC_012283;SE:chr6:51464211-51464428:51464547-51465179:-	0.131432	0.0442058
SE	XLOC_012283;SE:chr6:51467295-51467391:51467426-51469671:-	-0.0922958	0.0497502
SE	XLOC_012337;SE:chr6:79018797-79022829:79022931-79024661:-	-0.801719	0.0124875
SE	XLOC_012350;SE:chr6:83480436-83480843:83480942-83481347:-	0.296607	0.011988
SE	XLOC_012509;SE:chr6:128246861-128247960:128248088-128251540:-	0.315528	0.013986
SE	XLOC_013161;SE:chr7:19697103-19697479:19697647-19698188:-	0.0752029	0.037962
SE	XLOC_013608;SE:chr7:139996945-139997972:139998100-139998769:-	0.226296	0.048951
SE	XLOC_013640;SE:chr7:144449615-144450978:144451088-144452027:-	0.536148	0.001998
SE	XLOC_013796;SE:chr8:64959609-64964198:64964332-64965539:+	0.122931	0.020979
SE	XLOC_014274;SE:chr8:83573323-83573411:83573455-83573871:-	-0.0832249	0.034965
SE	XLOC_014288;SE:chr8:84842844-84842944:84843036-84844065:-	0.101794	0.046953
SE	XLOC_014761;SE:chr9:98986512-98990915:98990971-98992101:+	0.196448	0.0324675
SE	XLOC_015197;SE:chr9:88688985-88715488:88715749-88719659:-	-0.250171	0.035964
SE	XLOC_001189;SE:chr10:60277782-60291639:60291772-60292505:+	-0.0943048	0.045954
SE	XLOC_001272;SE:chr10:80252433-80253074:80253157-80253660:+	0.190192	0.02997
SE	XLOC_001641;SE:chr10:80038613-80039583:80040026-80041888:-	0.0613802	0.047952
SE	XLOC_001656;SE:chr10:80797839-80797910:80797977-80798081:-	0.268508	0.0204795
SE	XLOC_001804;SE:chr10:128548973-128550874:128550969-128551634:-	0.113008	0.032634
SE	XLOC_001992;SE:chr11:59771702-59772152:59772217-59775516:+	0.235723	0.038961
SE	XLOC_002198;SE:chr11:88970479-88970898:88970993-88972621:+	-0.0669487	0.0364635
SE	XLOC_002590;SE:chr11:59983558-60031713:60031820-60040105:-	-0.389254	0.00999001
SE	XLOC_002912;SE:chr11:109458605-109459799:109459942-109463310:-	-0.276153	0.0364635
SE	XLOC_002983;SE:chr11:120612601-120613030:120613083-120613379:-	-0.224333	0.038961
SE	XLOC_003215;SE:chr12:78862180-78864933:78864977-78866526:+	0.141159	0.036963
SE	XLOC_003330;SE:chr12:111542310-111542680:111542841-111543100:+	-0.159908	0.020979
SE	XLOC_003877;SE:chr13:84222434-84251230:84251333-84257761:+	-0.212067	0.043956
SE	XLOC_003980;SE:chr13:12624091-12630695:12630744-12649917:-	0.0784937	0.035964
SE	XLOC_004109;SE:chr13:58179668-58180822:58180905-58183182:-	-0.189769	0.0344655
SE	XLOC_004266;SE:chr13:104150183-104152165:104152182-104154296:-	0.51308	0.017982
SE	XLOC_005325;SE:chr15:79765021-79765787:79765853-79774359:-	-0.601682	0.010989
SE	XLOC_005411;SE:chr15:98554661-98560051:98560092-98560197:-	-0.271043	0.0464535
SE	XLOC_005457;SE:chr15:103428384-103430177:103430257-103430356:-	0.281015	0.037962
SE	XLOC_005835;SE:chr16:30387652-30402749:30402871-30405755:-	-0.410265	0.0384615
SE	XLOC_006025;SE:chr17:13006961-13007394:13007535-13007861:+	-0.0829147	0.044955
SE	XLOC_006025;SE:chr17:13006961-13007444:13007535-13007861:+	-0.12769	0.044955
SE	XLOC_006197;SE:chr17:35263186-35263379:35263648-35263839:+	0.436267	0.00749251
SE	XLOC_006788;SE:chr18:31742394-31761780:31761890-31771670:+	0.356595	0.0424575
SE	XLOC_007148;SE:chr19:3864759-3875735:3875788-3884472:+	-0.340889	0.010989
SE	XLOC_007254;SE:chr19:26752041-26759878:26759931-26770938:+	0.504344	0.027972
SE	XLOC_007551;SE:chr19:41925239-41926532:41926565-41931356:-	0.515531	0.038961
SE	XLOC_015365;SE:chrX:7899469-7900961:7901060-7903673:+	0.181903	0.020979
SE	XLOC_015482;SE:chrX:73679797-73679919:73680056-73680132:+	0.141519	0.035964
SE	XLOC_015489;SE:chrX:74270874-74270979:74271024-74271660:+	0.19558	0.0404595
SE	XLOC_015495;SE:chrX:75096127-75096633:75096714-75096834:+	-0.201174	0.0344655
A5	XLOC_000488;A5:chr1:180726378-180733166:180726032-180733166:+	0.323264	0.0394605
A5	XLOC_000977;A5:chr1:171059726-171065413:171059726-171065709:-	0.455103	0.0304695
A5	XLOC_008362;A5:chr2:25935564-25935850:25935564-25935851:-	0.419341	0.0244755
A5	XLOC_009038;A5:chr3:88835551-88836990:88835289-88836990:+	0.324936	0.025974
A5	XLOC_009044;A5:chr3:89246593-89246778:89246515-89246778:+	0.062025	0.0464535
A5	XLOC_009432;A5:chr3:90047899-90052390:90047899-90052455:-	0.230172	0.021978
A5	XLOC_009535;A5:chr3:105038987-105052827:105038987-105052900:-	0.537119	0.0384615
A5	XLOC_009903;A5:chr4:115088806-115089039:115088805-115089039:+	0.432227	0.0254745
A5	XLOC_010434;A5:chr4:109476261-109476875:109476261-109476880:-	-0.332515	0.048951
A5	XLOC_010468;A5:chr4:119293805-119294204:119293805-119294369:-	-0.0746362	0.02997
A5	XLOC_010483;A5:chr4:122872456-122885814:122872456-122885833:-	0.192951	0.0354645
A5	XLOC_010776;A5:chr5:31196079-31196177:31196041-31196177:+	-0.263894	0.0384615
A5	XLOC_010965;A5:chr5:101840231-101841751:101840167-101841751:+	-0.744537	0.0144855
A5	XLOC_011302;A5:chr5:24817831-24842185:24817831-24842542:-	-0.0709698	0.045954
A5	XLOC_011678;A5:chr5:139826364-139826722:139826364-139826809:-	0.1691	0.0374625
A5	XLOC_011714;A5:chr5:146959276-146963712:146959276-146963723:-	0.219476	0.0434565
A5	XLOC_012541;A5:chr6:136826109-136828018:136826109-136828020:-	-0.316172	0.041958
A5	XLOC_013162;A5:chr7:19715259-19715347:19715259-19715358:-	-0.101663	0.0424575
A5	XLOC_013210;A5:chr7:27345328-27345417:27345328-27345561:-	-0.378966	0.00799201
A5	XLOC_013445;A5:chr7:99482700-99483429:99482700-99483592:-	-0.153167	0.024975
A5	XLOC_013988;A5:chr8:111034263-111036909:111033908-111036909:+	0.193906	0.0484515
A5	XLOC_014225;A5:chr8:70509634-70510118:70509634-70510218:-	-0.202118	0.02997
A5	XLOC_014519;A5:chr9:22157027-22157732:22156913-22157732:+	0.229332	0.012987
A5	XLOC_014784;A5:chr9:106429639-106429970:106429576-106429970:+	-0.129005	0.0247253
A5	XLOC_014784;A5:chr9:106429813-106429970:106429576-106429970:+	-0.157922	0.0247253
A5	XLOC_014784;A5:chr9:106429813-106429970:106429639-106429970:+	-0.0900061	0.028971
A5	XLOC_015109;A5:chr9:61913962-61914209:61913962-61914357:-	-0.0820154	0.0284715
A5	XLOC_001973;A5:chr11:54910094-54910345:54909925-54910345:+	0.428071	0.022977
A5	XLOC_002044;A5:chr11:69838649-69838920:69838573-69838920:+	0.174883	0.035964
A5	XLOC_002347;A5:chr11:114668626-114668781:114668609-114668781:+	-0.0938831	0.022977
A5	XLOC_002997;A5:chr11:121228470-121229039:121228470-121229059:-	-0.584159	0.031968
A5	XLOC_003318;A5:chr12:109543849-109544027:109543805-109544027:+	-0.481253	0.048951
A5	XLOC_003883;A5:chr13:90923406-90923587:90923199-90923587:+	-0.208829	0.024975
A5	XLOC_004411;A5:chr14:46084401-46084630:46084173-46084630:+	-0.114206	0.0194805
A5	XLOC_004681;A5:chr14:47169321-47188952:47169321-47189100:-	0.0928943	0.033966
A5	XLOC_005121;A5:chr15:102326849-102328522:102326535-102328522:+	0.837393	0.02997
A5	XLOC_005189;A5:chr15:36596099-36596519:36596099-36596563:-	-0.146779	0.026973
A5	XLOC_005572;A5:chr16:32247525-32251823:32247267-32251823:+	0.27874	0.0424575
A5	XLOC_005786;A5:chr16:16341468-16345980:16341468-16345998:-	-0.218483	0.026973
A5	XLOC_006057;A5:chr17:21009108-21011676:21008986-21011676:+	-0.348771	0.0424575
A5	XLOC_006193;A5:chr17:35121798-35123053:35121550-35123053:+	0.412827	0.03996
A5	XLOC_006257;A5:chr17:48410372-48410828:48410237-48410828:+	-0.213324	0.048951
A5	XLOC_006328;A5:chr17:78916693-78918357:78916525-78918357:+	0.198846	0.0254745
A5	XLOC_007086;A5:chr18:56973484-56975310:56973484-56975334:-	0.40935	0.0214785
A5	XLOC_007100;A5:chr18:64515405-64516416:64515405-64516487:-	0.62308	0.001998
A5	XLOC_007279;A5:chr19:34935132-34935626:34935004-34935626:+	0.273925	0.045954
A3	XLOC_000414;A3:chr1:161036014-161036208:161036014-161036549:+	0.431167	0.041958
A3	XLOC_008195;A3:chr2:164833196-164833724:164833196-164833808:+	0.0815692	0.046953
A3	XLOC_008264;A3:chr2:181187454-181187550:181187454-181187665:+	0.135399	0.0304695
A3	XLOC_008699;A3:chr2:143954208-143954735:143954184-143954735:-	0.389053	0.0124875
A3	XLOC_009289;A3:chr3:20152865-20154998:20152860-20154998:-	0.507826	0.0284715
A3	XLOC_010449;A3:chr4:116840478-116840570:116840425-116840570:-	-0.122898	0.0274725
A3	XLOC_010675;A3:chr4:155356516-155357481:155356490-155357481:-	0.170366	0.0254745
A3	XLOC_011302;A3:chr5:24803756-24806999:24803733-24806999:-	-0.0998486	0.045954
A3	XLOC_011591;A3:chr5:122800632-122802130:122800593-122802130:-	-0.193727	0.033966
A3	XLOC_011907;A3:chr6:67272027-67272139:67272027-67272157:+	-0.0563739	0.0474525
A3	XLOC_011907;A3:chr6:67272228-67272819:67272228-67272864:+	0.0963489	0.043956
A3	XLOC_013686;A3:chr8:13159434-13165846:13159434-13165849:+	-0.148045	0.017982
A3	XLOC_013790;A3:chr8:57512005-57512515:57512005-57512575:+	0.120942	0.0277223
A3	XLOC_013790;A3:chr8:57512005-57512515:57512005-57512662:+	-0.157893	0.036963
A3	XLOC_013790;A3:chr8:57512005-57512575:57512005-57512662:+	-0.122446	0.0277223
A3	XLOC_013957;A3:chr8:106160679-106161084:106160679-106161209:+	0.205117	0.037962
A3	XLOC_013969;A3:chr8:107545498-107548469:107545498-107548474:+	0.461859	0.012987
A3	XLOC_014256;A3:chr8:78506863-78508799:78506817-78508799:-	-0.182033	0.031968
A3	XLOC_002655;A3:chr11:70245982-70246895:70245948-70246895:-	0.481354	0.014985
A3	XLOC_003215;A3:chr12:78862180-78866526:78862180-78866673:+	0.0695056	0.043956
A3	XLOC_004720;A3:chr14:55663921-55671795:55663859-55671795:-	-0.0605965	0.046953
A3	XLOC_006025;A3:chr17:13006961-13007394:13006961-13007444:+	-0.154331	0.044955
A3	XLOC_006257;A3:chr17:48410237-48410825:48410237-48410828:+	-0.299485	0.048951
A3	XLOC_006312;A3:chr17:71615954-71616069:71615954-71616195:+	-0.406715	0.00649351
A3	XLOC_006643;A3:chr17:57243134-57244247:57243113-57244247:-	0.316746	0.047952
A3	XLOC_007429;A3:chr19:6979177-6980394:6979141-6980394:-	-0.0936988	0.033966
A3	XLOC_015485;A3:chrX:73787306-73788835:73787306-73788838:+	0.115274	0.040959
A3	XLOC_015489;A3:chrX:74270874-74270979:74270874-74271660:+	0.259449	0.0404595
RI	XLOC_010539;RI:chr4:132351932:132352243-132352663:132352698:-	-0.425754	0.00749251
RI	XLOC_014692;RI:chr9:73103216:73103889-73104343:73104443:+	-0.10895	0.040959
RI	XLOC_014696;RI:chr9:75056635:75056916-75057165:75058099:+	0.333777	0.021978
RI	XLOC_001084;RI:chr10:13514707:13514863-13515117:13515626:+	0.399099	0.044955
RI	XLOC_001084;RI:chr10:13514707:13514874-13515117:13515626:+	0.294756	0.0487013
RI	XLOC_006283;RI:chr17:57065090:57065233-57065609:57065913:+	0.354003	0.020979
MX	XLOC_015142;MX:chr9:67031514-67031951:67032026-67032794:67031514-67032466:67032541-67032794:-	0.181178	0.0322178
AF	XLOC_000505;AF:chr1:184022394:184022571-184068852:184039546:184039600-184068852:+	-0.744907	0.01998
AF	XLOC_000676;AF:chr1:55086941-55087779:55087899:55086941-55087989:55088114:-	0.309435	0.0254745
AF	XLOC_000846;AF:chr1:121566168-121567791:121567990:121566168-121586108:121586346:-	-0.21114	0.0344655
AF	XLOC_000967;AF:chr1:170166948-170169091:170169217:170166948-170174750:170174889:-	-0.412585	0.047952
AF	XLOC_008223;AF:chr2:172549593:172549882-172551407:172550969:172551221-172551407:+	0.242839	0.01998
AF	XLOC_008802;AF:chr2:167214989-167215490:167215512:167214989-167221209:167221393:-	-0.527156	0.0034965
AF	XLOC_009172;AF:chr3:116859563:116859634-116866189:116861677:116861709-116866189:+	-0.183991	0.046953
AF	XLOC_009214;AF:chr3:137867885:137868056-137885273:137874919:137875110-137885273:+	0.535985	0.02997
AF	XLOC_009496;AF:chr3:96197737-96198437:96198504:96197737-96200323:96200437:-	0.514507	0.001998
AF	XLOC_009499;AF:chr3:96255396-96256224:96256376:96255396-96257306:96257397:-	-0.5	0.0324675
AF	XLOC_009540;AF:chr3:106539603-106547423:106547587:106539603-106547680:106547781:-	0.324068	0.027972
AF	XLOC_009794;AF:chr4:57864565:57864787-57883024:57865133:57865352-57883024:+	0.648365	0.045954
AF	XLOC_010351;AF:chr4:62514260-62516614:62516717:62514260-62519860:62520058:-	0.258764	0.010989
AF	XLOC_010474;AF:chr4:120790489-120825530:120825751:120790489-120831441:120831633:-	0.428257	0.00799201
AF	XLOC_010641;AF:chr4:148149666-148151830:148151968:148149666-148152013:148152233:-	0.291181	0.0434565
AF	XLOC_010641;AF:chr4:148149666-148151942:148151985:148149666-148152013:148152233:-	0.207339	0.0434565
AF	XLOC_010649;AF:chr4:149474595-149476129:149476191:149474595-149485109:149485189:-	-0.564261	0.016983
AF	XLOC_011035;AF:chr5:115557315:115557416-115559787:115559513:115559539-115559787:+	-0.438256	0.000999001
AF	XLOC_011302;AF:chr5:24817831-24842542:24842609:24817831-24842625:24842691:-	0.409705	0.045954
AF	XLOC_011366;AF:chr5:38561201-38561516:38561828:38561201-38563090:38563250:-	-0.192591	0.042957
AF	XLOC_011429;AF:chr5:76303502-76304368:76304530:76303502-76304655:76304775:-	0.392122	0.0274725
AF	XLOC_011433;AF:chr5:77209794-77211199:77211243:77209794-77211332:77211568:-	-0.542368	0.013986
AF	XLOC_011609;AF:chr5:124350172-124354317:124354422:124350172-124362950:124363087:-	0.6099	0.000999001
AF	XLOC_012050;AF:chr6:117906937:117907208-117917470:117916949:117917071-117917470:+	-0.523039	0.03996
AF	XLOC_012239;AF:chr6:38094071-38096848:38097073:38094071-38104864:38104964:-	0.513288	0.00899101
AF	XLOC_012331;AF:chr6:72861925-72884977:72885114:72861925-72899614:72899783:-	0.180067	0.031968
AF	XLOC_012509;AF:chr6:128271122-128300295:128300432:128271122-128306366:128306690:-	0.315528	0.013986
AF	XLOC_012589;AF:chr7:3327414:3327496-3329035:3328764:3328802-3329035:+	0.440942	0.0144855
AF	XLOC_012644;AF:chr7:16452947:16453170-16454121:16453688:16453767-16454121:+	0.543607	0.0014985
AF	XLOC_012934;AF:chr7:102223071:102223150-102226271:102225581:102225860-102226271:+	0.55045	0.043956
AF	XLOC_013599;AF:chr7:133759913-133760021:133760156:133759913-133776602:133776824:-	-0.237464	0.040959
AF	XLOC_013601;AF:chr7:134358086-134376717:134376805:134358086-134385533:134385708:-	0.760907	0.013986
AF	XLOC_013613;AF:chr7:140878145-140881763:140881841:140878145-140882158:140882318:-	0.419255	0.0384615
AF	XLOC_013696;AF:chr8:14888023:14888076-14894572:14888831:14889118-14894572:+	-0.158981	0.0474525
AF	XLOC_013872;AF:chr8:84825246:84825402-84834108:84832153:84832640-84834108:+	-0.0939597	0.025974
AF	XLOC_013969;AF:chr8:107540579:107540798-107545444:107545098:107545346-107545444:+	0.461859	0.012987
AF	XLOC_014225;AF:chr8:70509634-70510218:70510334:70509634-70510684:70510847:-	0.293371	0.02997
AF	XLOC_014437;AF:chr8:122427724-122428400:122428618:122427724-122432810:122432933:-	-0.562724	0.000999001
AF	XLOC_014693;AF:chr9:73113386:73113583-73114888:73114580:73114736-73114888:+	0.276402	0.032967
AF	XLOC_014707;AF:chr9:78191944:78192064-78198270:78198033:78198062-78198270:+	0.49197	0.00699301
AF	XLOC_014801;AF:chr9:107888139:107888402-107898672:107892234:107892374-107898672:+	0.376891	0.010989
AF	XLOC_014949;AF:chr9:20642096-20642204:20642501:20642096-20644195:20644784:-	0.623743	0.011988
AF	XLOC_015043;AF:chr9:45904919-45906352:45906421:45904919-45906738:45906858:-	0.463506	0.0304695
AF	XLOC_015076;AF:chr9:53658680-53667038:53667441:53658680-53669851:53670013:-	0.259297	0.041958
AF	XLOC_015142;AF:chr9:67036128-67042112:67042194:67036128-67043578:67043794:-	-0.260132	0.0322178
AF	XLOC_015224;AF:chr9:99411602-99436310:99436599:99411602-99436881:99437220:-	0.180507	0.0484515
AF	XLOC_015268;AF:chr9:108644994-108649229:108649363:108644994-108653573:108653774:-	0.276676	0.045954
AF	XLOC_015268;AF:chr9:108644994-108649229:108649422:108644994-108653573:108653681:-	0.389908	0.035964
AF	XLOC_015268;AF:chr9:108644994-108649229:108649422:108644994-108653573:108653774:-	0.476825	0.032967
AF	XLOC_015303;AF:chr9:119084754-119088068:119088195:119084754-119093358:119093497:-	-0.699553	0.002997
AF	XLOC_001104;AF:chr10:21978673:21978982-21994966:21986070:21986207-21994966:+	0.219235	0.02997
AF	XLOC_001104;AF:chr10:21978673:21978982-21994966:21994683:21994825-21994966:+	-0.190599	0.02997
AF	XLOC_001104;AF:chr10:21986070:21986207-21994966:21994683:21994825-21994966:+	-0.397965	0.02997
AF	XLOC_001147;AF:chr10:43289538:43289648-43298799:43295740:43295859-43298799:+	0.317899	0.0404595
AF	XLOC_001164;AF:chr10:52417550:52417592-52429193:52417715:52418168-52429193:+	-0.250081	0.034965
AF	XLOC_001361;AF:chr10:104159968:104160111-104161334:104160397:104160465-104161334:+	-0.464517	0.016983
AF	XLOC_001488;AF:chr10:23787044-23787156:23787272:23787044-23791294:23791372:-	0.216011	0.00549451
AF	XLOC_001531;AF:chr10:41745921-41746567:41746647:41745921-41752012:41752269:-	0.785744	0.0494505
AF	XLOC_001804;AF:chr10:128548973-128549088:128549287:128548973-128551634:128551759:-	0.091938	0.032634
AF	XLOC_001804;AF:chr10:128548973-128549088:128549287:128548973-128551634:128551927:-	0.648385	0
AF	XLOC_001807;AF:chr10:128626240-128626327:128626461:128626240-128626476:128626761:-	-0.0873988	0.0264735
AF	XLOC_002392;AF:chr11:120598421:120598604-120599242:120598624:120598870-120599242:+	0.251273	0.003996
AF	XLOC_002590;AF:chr11:60031820-60040105:60040194:60031820-60046344:60046512:-	-0.173675	0.023976
AF	XLOC_002590;AF:chr11:60031820-60046344:60046512:60031820-60059379:60059601:-	0.277585	0.029304
AF	XLOC_002723;AF:chr11:82818603-82824512:82824735:82818603-82828730:82829042:-	-0.524678	0.02997
AF	XLOC_002820;AF:chr11:98128376-98128868:98128962:98128376-98149316:98149639:-	-0.532802	0.0324675
AF	XLOC_002820;AF:chr11:98128376-98128868:98128963:98128376-98149316:98149639:-	-0.312789	0.0324675
AF	XLOC_002912;AF:chr11:109463548-109466276:109466416:109463548-109472938:109473145:-	-0.276153	0.0364635
AF	XLOC_002937;AF:chr11:115699356-115708394:115708561:115699356-115715379:115715511:-	0.457947	0.00549451
AF	XLOC_003538;AF:chr12:84765384-84766109:84766241:84765384-84772786:84773132:-	-0.0955868	0.0294705
AF	XLOC_004085;AF:chr13:52969021-52972878:52973005:52969021-52980861:52981068:-	-0.424682	0.0384615
AF	XLOC_004091;AF:chr13:54606690-54611078:54611351:54606690-54615365:54615449:-	0.269358	0.0454545
AF	XLOC_004237;AF:chr13:98316298-98316625:98316830:98316298-98316866:98317027:-	-0.127443	0.016983
AF	XLOC_004239;AF:chr13:98692717-98694806:98694899:98692717-98708268:98708455:-	0.488324	0.031968
AF	XLOC_004321;AF:chr14:8002889:8002963-8028237:8026282:8026408-8028237:+	0.459659	0.025974
AF	XLOC_004539;AF:chr14:76487136:76487377-76505249:76504513:76504841-76505249:+	-0.312841	0.047952
AF	XLOC_004629;AF:chr14:25925901-25927045:25927266:25925901-25927298:25927692:-	-0.240278	0.03996
AF	XLOC_004631;AF:chr14:26065654-26066798:26066980:26065654-26067051:26067445:-	0.162206	0.027972
AF	XLOC_004985;AF:chr15:76351222:76351659-76352420:76352026:76352041-76352420:+	0.274677	0.030969
AF	XLOC_005031;AF:chr15:83092859:83092934-83101644:83100206:83100347-83101644:+	-0.448722	0.0174825
AF	XLOC_005685;AF:chr16:84774283:84774553-84801570:84794905:84795022-84801570:+	0.684102	0.00799201
AF	XLOC_006087;AF:chr17:24886679:24886760-24887780:24886923:24887105-24887780:+	-0.448573	0.0144855
AF	XLOC_006217;AF:chr17:35980125:35980247-35980617:35980336:35980356-35980617:+	0.417412	0.013986
AF	XLOC_006461;AF:chr17:26200370-26201071:26201246:26200370-26206394:26206449:-	0.734848	0.001998
AF	XLOC_006461;AF:chr17:26200370-26201071:26201246:26200370-26207550:26207793:-	0.559443	0.00999001
AF	XLOC_006461;AF:chr17:26200370-26206394:26206449:26200370-26207550:26207793:-	-0.459322	0.020646
AF	XLOC_006577;AF:chr17:45571911-45572434:45572551:45571911-45573167:45573341:-	-0.148542	0.025974
AF	XLOC_006754;AF:chr18:12128656:12128973-12135852:12129140:12129212-12135852:+	-0.444181	0.033966
AF	XLOC_006881;AF:chr18:58659467:58659797-58671208:58667797:58667823-58671208:+	-0.229093	0.026973
AF	XLOC_006976;AF:chr18:10024679-10029913:10030151:10024679-10044929:10045122:-	0.238149	0.025974
AF	XLOC_007138;AF:chr18:84675177-84676584:84676768:84675177-84677134:84677283:-	0.35531	0.0114885
AF	XLOC_007189;AF:chr19:7551281:7551407-7557932:7557416:7557802-7557932:+	-0.376711	0.0397103
AF	XLOC_007189;AF:chr19:7551281:7551407-7557932:7557459:7557564-7557932:+	-0.480067	0.0344655
AF	XLOC_007254;AF:chr19:26745149:26745309-26751824:26749899:26749947-26751824:+	-0.613329	0.012987
AF	XLOC_007283;AF:chr19:36348537:36348569-36411956:36409696:36409909-36411956:+	-0.460265	0.0374625
AF	XLOC_007586;AF:chr19:46558381-46558869:46559134:46558381-46573040:46573247:-	-0.390441	0.0394605
AF	XLOC_015358;AF:chrX:7722229:7722378-7723849:7722927:7722981-7723849:+	0.520818	0.00999001
AF	XLOC_015358;AF:chrX:7722229:7722378-7723849:7723664:7723753-7723849:+	0.613845	0.0024975
AF	XLOC_015576;AF:chrX:139563208:139563883-139642286:139610620:139611289-139642286:+	-0.36712	0.02997
AL	XLOC_010590;AL:chr4:137319698:137321192-137328713:137322441:137322619-137328713:-	0.103448	0.0274725
AL	XLOC_010817;AL:chr5:38267284-38267698:38267899:38267284-38269059:38269646:+	-0.171349	0.0354645
AL	XLOC_012283;AL:chr6:51460932:51461433-51463411:51462755:51463254-51463411:-	-0.147032	0.0442058
AL	XLOC_014692;AL:chr9:73103889-73104343:73104443:73103889-73104447:73105122:+	0.202193	0.025974
AL	XLOC_002148;AL:chr11:80471594-80471710:80471969:80471594-80473093:80473244:+	0.0567136	0.0499501
AL	XLOC_002500;AL:chr11:33154923:33155220-33156003:33155329:33155431-33156003:-	0.12789	0.017982
AL	XLOC_003980;AL:chr13:12614885:12615849-12617725:12617343:12617499-12617725:-	0.0957571	0.035964
AL	XLOC_005138;AL:chr15:8082552:8082582-8093676:8091675:8093115-8093676:-	0.20754	0.0294705
AL	XLOC_006232;AL:chr17:45565079-45565664:45566060:45565079-45566309:45567670:+	-0.269444	0.0164835
AL	XLOC_006818;AL:chr18:36366741-36393196:36393376:36366741-36402497:36402990:+	-0.0953593	0.045954
AL	XLOC_015488;AL:chrX:74256924-74257007:74257746:74256924-74260782:74261548:+	0.40375	0.0144855
