# Supplementary material for: High-resolution annotation of the mouse preimplantation embryo transcriptome using long-read sequencing
Source: Nat Commun. 2020 May 27;11:2653. doi: 10.1038/s41467-020-16444-w (PMC7253418; doi:10.1038/s41467-020-16444-w)
Supplement: Supplementary file 12 — Supplementary Data 10 [file 41467_2020_16444_MOESM12_ESM.xlsx]

## Sheet: Novel isoform of ZGA
Supplementary Data 10. TPM of novel ZGA transcripts across seven stages
Legend: TPM of novel isoforms with expression pattern of ZGA across seven stages
Gene symbol	Transcript id	Sperm TPM	Oocyte TPM	1-cell TPM	2-cell TPM	4-cell TPM	8-cell TPM	Blastocyst TPM
2410141K09Rik	TCONS_00005812	9.2228	0	1.47623	3.04107	8.80285	10.7863	11.6885
Fkbp8	TCONS_00019617	15.0127	0.661015	1.42804	3.07695	6.65437	12.9753	15.5513
Lrpap1	TCONS_00016021	5.64554	0.455705	1.20137	4.14277	67.4989	287.355	318.905
Lrpap1	TCONS_00016022	19.7207	0.82905	4.88535	40.5791	154.452	973.718	1483.46
Sec23b	TCONS_00011432	6.68187	0.292226	1.28309	4.3715	9.70632	12.0674	18.5514
Chchd2	TCONS_00016395	10.8637	0	1.45549	5.37457	12.9117	11.4131	25.7942
Snx17	TCONS_00015221	3.12413	0.327858	1.28946	3.23439	2.73318	5.44626	9.92283
Gm45233	TCONS_00018045	13.163	0.596026	1.3053	11.531	48.167	118.854	332.484
Gm45233	TCONS_00018047	2.43858	0.108419	1.6641	11.278	54.7634	111.06	394.211
Ppp1r14d	TCONS_00012199	4.87304	0.154224	2.15617	5.16752	2.09573	1.28346	14.3429
Galt	TCONS_00013739	10.8302	0.297868	1.22007	11.8782	7.42235	9.1308	21.651
Ggnbp2	TCONS_00003788	19.0227	0.846625	1.31157	12.4405	7.2502	11.9953	19.153
Gm26870	TCONS_00021156	223.757	0.218944	8.89724	179.568	31.3486	42.8436	245.105
Me1	TCONS_00021534	11.4871	0.796611	3.60037	10.218	3.44457	5.7922	14.8992
Hmgn1	TCONS_00008389	3.90759	0.07903	1.99319	4.76043	3.00412	1.70331	3.69681
Cops7a	TCONS_00017635	8.76699	0.866246	2.78284	10.543	2.72695	3.83917	7.73017
Gm45233	TCONS_00018046	0.198542	0.914944	1.49875	14.2129	9.94104	13.8979	29.4243
Gm48222	TCONS_00005360	0.427418	0.229606	1.20115	3.96598	3.53977	3.5968	4.99096
Psmd5	TCONS_00011936	3.64647	0.868371	2.75321	9.15001	12.7406	8.32486	16.2405
Galt	TCONS_00013738	6.22379	0.697962	3.36061	21.4275	19.8922	14.0543	26.3301
Cct2	TCONS_00002385	2.0664	0.0923975	1.65311	13.634	6.21756	9.76114	10.5166
Lamtor2	TCONS_00013288	6.37446	0.133586	2.30628	20.8485	11.9498	12.3458	20.4917
Gpi1	TCONS_00018792	3.96407	0.0654505	1.73126	17.2959	8.49685	9.92529	17.6503
1700030C10Rik	TCONS_00004746	9.34158	0.360293	4.89726	31.7967	4.78349	10.0416	25.5345
Gm14418	TCONS_00012517	2.00727	0.400575	2.56938	20.0354	3.19032	5.31095	24.9601
Usp5	TCONS_00017631	1.88714	0.236543	1.50765	4.79333	2.72833	1.65057	5.95754
2610005L07Rik	TCONS_00020041	7.79868	0.344268	1.12798	8.12498	9.11345	9.94871	9.63159
Uck2	TCONS_00001310	0	0	3.52634	53.7423	53.8305	52.5384	40.3585
Myl6	TCONS_00002468	1.60838	0	1.03192	18.0992	12.8882	16.8323	11.5213
Taf6	TCONS_00016456	5.26591	0.655113	2.20832	10.9509	14.9203	13.9398	6.83133
Gm20472	TCONS_00004760	6.16474	0.728869	1.08716	23.534	26.5822	31.7343	19.829
Srrt	TCONS_00016443	3.73545	0.612723	1.09246	7.48892	7.60655	9.33538	6.24551
Tmem41b	TCONS_00019141	1.70115	0.600542	1.28101	12.4538	23.0532	22.4621	13.7872
Uchl5	TCONS_00000506	2.72775	0.876204	1.06755	3.39157	7.95913	7.61466	5.4632
Nop56	TCONS_00011382	4.11398	0.575766	1.95788	13.3309	46.9022	37.321	30.0052
H2afz	TCONS_00013017	13.1323	0.428995	1.76293	13.0411	57.5833	44.8416	46.0055
AU018091	TCONS_00018537	2.77592	0.747243	1.01173	7.74364	65.0763	44.1176	47.8451
Naa38	TCONS_00002819	3.10714	0.630243	1.04133	20.5597	45.6037	31.4963	43.4793
Cnot10	TCONS_00021730	5.15253	0.067997	1.00968	9.5522	18.6327	16.7806	17.0877
Ppie	TCONS_00014797	10.6095	0.218391	4.28888	63.3004	87.8116	105.269	102.697
Zfp809	TCONS_00020609	1.53926	0.746413	1.40612	10.5862	8.9456	14.6226	15.0186
Pigl	TCONS_00002777	2.11303	0.201147	1.39157	5.1732	5.93432	8.55285	11.1904
Ccar1	TCONS_00002184	6.22963	0.00643	1.81621	19.9644	18.7585	25.8864	31.4815
Ube2q1	TCONS_00012793	4.18572	0.43278	1.15188	7.45381	7.46479	10.097	11.2348
Ints11	TCONS_00014364	10.0046	0.834653	2.22467	13.2198	21.2883	34.0022	26.0165
3110040N11Rik	TCONS_00019002	3.28548	0.041463	1.73123	6.03853	12.3922	19.438	11.7216
Ndufs7	TCONS_00001747	0.697733	0.712442	1.271	28.832	80.7652	153.532	147.624
Trmt1	TCONS_00019700	8.41092	0.908825	2.69296	6.9942	16.1893	21.1569	20.599
Sp110	TCONS_00001048	1.21667	0.0984615	1.29346	5.28712	11.0926	21.8828	0.000127
Rps12	TCONS_00002038	4.36471	0	1.79578	21.3356	114.492	206.359	13.9937
Rpl7	TCONS_00000763	1.52444	0.353017	1.00925	5.94741	42.5899	40.9957	3.06937
Rpl41	TCONS_00002474	1.26271	0	6.36057	1276.46	6731.25	8116	703.908
Rplp0	TCONS_00015596	0.0739885	0	1.15071	229.524	877.648	976.988	109.039
Rpl41	TCONS_00002472	12.7822	0.9584	1.30973	209.182	638.944	665.276	114.773
Ddx60	TCONS_00019585	1.40647	0.678565	1.64598	9.72811	27.205	29.8172	0.512957
Rps15	TCONS_00001751	38.2909	0.245964	2.20754	26.3318	67.6164	109.981	60.5173
Use1	TCONS_00019631	10.8422	0.496718	2.15962	4.50739	19.9714	26.0081	12.3385
Rpl5	TCONS_00015526	17.7589	0.0513825	1.17076	13.6186	236.16	384.944	148.03
Rpl17	TCONS_00009791	25.0809	0	3.44775	11.7968	327.602	570.891	331.601
Ndufs8	TCONS_00010412	47.0565	0.923345	9.34174	59.8465	254.424	355.669	253.514
Ldah	TCONS_00004211	10.4352	0.966403	1.56938	4.43027	13.7662	54.6384	21.5013
Mrpl22	TCONS_00002740	0.416801	0.919122	1.0813	2.56923	13.5104	36.6099	10.1103
Rplp1	TCONS_00021424	27.9162	5e-07	1.01519	30.4606	86.4434	229.313	32.4364
Zmat5	TCONS_00002522	0.671089	0.489681	1.65879	3.37322	11.2953	28.3112	4.52487
Pemt	TCONS_00003560	0	0.736666	3.46142	55.22	376.917	1087.48	97.692
Polr2l	TCONS_00019347	2.82657	0	2.17667	6.33408	5.33703	13.0947	3.25072
Snx3	TCONS_00001562	9.66607	0	3.22799	17.2892	22.0108	46.7677	20.489
Mgl2	TCONS_00002838	1.74888	0.067114	1.07454	3.96698	2.81452	8.5604	4.83294
Rpl11	TCONS_00014936	40.0924	0.131908	1.61124	45.3057	94.3319	97.8981	33.4163
Mrpl10	TCONS_00003065	4.46653	0.957698	1.19212	5.84979	11.4641	8.75085	4.47645
Eif4a2	TCONS_00007773	9.38048	0.904821	1.83706	9.63622	20.9926	17.8134	12.016
C130026I21Rik	TCONS_00001036	8.03359	0.203973	1.27669	7.40699	14.9192	11.4484	1.73259
Cyth2	TCONS_00018891	34.3573	0	2.016	38.8885	55.3945	48.679	22.1538
Psma3	TCONS_00004426	1.25634	0.671569	1.26621	8.62394	55.0785	26.3235	22.9186
Myg1	TCONS_00007168	6.38105	0.484683	1.80149	27.6877	71.4261	41.7145	33.2362
Mrpl20	TCONS_00014354	15.8626	0.275489	2.93361	76.2075	246.028	149.672	105.159
Cops4	TCONS_00015478	0.82514	0.530076	1.5222	4.85652	12.1535	6.93503	4.56898
Mrpl4	TCONS_00020584	1.61152	0.395506	2.05851	4.8962	12.9443	8.2449	5.5373
Lsm5	TCONS_00017370	2.48267	0	1.08764	4.03923	19.4663	13.321	2.52543
Trappc13	TCONS_00005955	0.315622	0	1.6902	7.58291	21.2423	12.3167	2.95561
Smarca4	TCONS_00020600	2.09579	0.682638	1.51953	12.0503	46.2719	27.8458	10.2417
Tomm5	TCONS_00014530	15.9074	0.454757	2.4438	220.266	1118.22	1045.48	348.096
Zmat5	TCONS_00002516	2.79947	0	3.91115	52.4229	230.131	194.415	45.2311
Gm45736	TCONS_00010170	4.62373	3.5e-06	2.04918	68.5653	229.273	192.18	57.9069
Zmat5	TCONS_00002519	3.73135	0	12.6723	81.3892	342.935	279.053	96.0707
Gm45736	TCONS_00010169	3.59455	0.495356	2.15911	52.6476	217.454	180.24	60.7973
Set	TCONS_00010944	1.88871	0.257408	4.35928	132.395	1005.57	723.85	333.384
Smarca4	TCONS_00020598	3.05633	0	1.53914	5.08923	25.0255	16.7802	7.42609
Wdr12	TCONS_00000932	2.42166	0.832445	1.36054	7.24156	11.9714	6.85782	0
Prkaa1	TCONS_00006804	0.134288	0.18075	1.06196	3.68204	5.84942	2.97944	0.183559
Nudt4	TCONS_00002347	6.25169	0.403865	1.2231	44.7007	99.1416	66.147	9.10717
Tsr3	TCONS_00008547	0.417052	0	1.36427	8.59739	16.9332	11.7721	1.26625
Cd320	TCONS_00008640	0.445711	0.645532	1.34322	13.2527	17.5113	14.5822	1.05263
Padi6	TCONS_00014960	0.007274	0	2.56725	14.1135	21.8028	19.615	1.56159
Tacc3	TCONS_00015247	2.23068	0.654737	4.84547	10.7428	16.1181	9.40429	5.78893
Abt1	TCONS_00005592	1.08628	0.577079	7.41488	71.6286	132.371	64.6923	33.9268
Gm10130	TCONS_00011461	3.42832	0.414523	4.66551	19.1854	32.5195	14.5235	7.3079
Nrf1	TCONS_00016627	0.543772	0.626672	1.13087	21.5837	43.7411	16.2505	6.2954
Gemin6	TCONS_00008890	1.15913	0.971483	2.12605	6.6092	11.2841	7.23509	6.25733
Mrps11	TCONS_00018169	0.818979	0.426523	2.52403	16.0697	26.58	11.7294	10.5808
Birc5	TCONS_00003246	4.89855	0.989509	2.29146	8.98917	15.8469	7.09439	6.97699
Tlk1	TCONS_00012030	3.81237	0.380768	1.62227	6.88898	14.8128	7.64272	6.16734
Tsc22d4	TCONS_00015792	5.88935	0.307006	3.18699	15.6866	42.8755	20.1889	16.3132
Aurkb	TCONS_00002808	1.8966	0.285102	4.43612	37.6457	43.1448	15.2011	23.7326
Zfp978	TCONS_00014272	0	0.365565	1.2147	3.62151	4.36825	1.24087	1.99149
Drosha	TCONS_00006836	2.2264	0.614087	2.05823	15.1494	15.9859	8.94265	6.48392
Cops7a	TCONS_00017636	1.2119	0.656553	4.39279	17.7688	18.3812	11.1253	6.67642
Nsmce2	TCONS_00006929	0.282716	0.177044	7.34686	53.6912	60.3461	28.7489	5.61048
Morc2a	TCONS_00002506	3.74555	0.277361	2.44545	37.074	36.1429	18.4829	8.44835
Mon1a	TCONS_00021001	0.289432	0.234953	1.3954	68.4816	72.0208	29.6015	9.6535
Apip	TCONS_00011222	0.34979	0.123793	1.66361	4.96927	6.22165	2.11457	1.32111
Wtap	TCONS_00008973	0.180072	0.300172	1.82721	13.1592	13.5362	4.51608	3.40956
Denr	TCONS_00015676	0.885566	0.767849	1.28899	24.896	29.2178	9.63292	5.70037
Timm9	TCONS_00004883	2.76007	0.226425	1.285	12.0893	17.9294	6.81951	2.72842
Kcmf1	TCONS_00017416	6.79144	0.895721	1.34236	58.5422	79.0071	18.9705	14.4722
Smarcad1	TCONS_00016774	1.82222	0.448663	2.10396	15.6529	20.4529	10.8552	4.72344
Nrf1	TCONS_00016623	0	0.258999	3.71253	16.7605	24.6479	10.0493	6.76639
Ist1	TCONS_00020413	0.424187	0.48223	1.10618	9.90452	11.961	4.87929	4.04541
Cyb5d1	TCONS_00003635	2.45871	0.868082	1.78933	5.68233	7.14197	2.22169	2.17426
Atp13a3	TCONS_00008170	1.58095	0.655615	3.41725	31.4198	46.4683	3.6762	1.86794
Tbcb	TCONS_00018752	5.70796	0.54191	1.97416	46.8855	61.2192	8.62746	6.38499
Usp1	TCONS_00013882	0	0	2.22466	53.4783	97.7958	1.25157	7.79849
Hmmr	TCONS_00003433	0	0.558239	1.06383	5.15421	8.79249	1.51559	0.81633
Tekt2	TCONS_00014816	0.96626	0	1.9607	15.3697	26.1105	3.86051	0.506603
Aebp2	TCONS_00017128	0.052618	0.827013	1.05741	14.1158	24.1327	3.81305	0.214072
Eif2s3x	TCONS_00022401	0	0	1.1506	5.76218	14.2482	0.846943	0.411319
Ranbp2	TCONS_00001613	1.42473	0.878742	1.47183	34.8386	72.0444	12.8543	11.4467
Xlr5c	TCONS_00022335	0	0.672507	1.3858	5.74974	10.8141	2.40503	1.96959
Rprd1a	TCONS_00009899	5.14877	0.938638	2.35546	27.0069	51.3498	13.7411	5.64961
Med27	TCONS_00010921	1.41077	0.453271	1.54649	18.8296	47.5629	11.1138	0.732548
Gadd45gip1	TCONS_00019701	7.95608	0.911354	1.29073	78.3712	168.368	56.5942	2.56179
Pecam1	TCONS_00004021	4.11452	0.9223	1.82671	7.15545	18.2757	4.15276	3.19011
Rprd1a	TCONS_00009900	3.85679	0.902006	1.86645	11.9803	27.8144	4.31061	3.11122
Gm3333	TCONS_00005347	0	0.455176	4.45379	20.3479	69.0457	13.7558	5.5974
Med6	TCONS_00004929	0.157804	0	1.49618	12.8212	37.4951	5.12738	2.12474
Anapc15	TCONS_00018278	0.142895	0.190662	1.35969	9.79259	24.3228	4.58181	1.7736
Birc5	TCONS_00003245	0	0.341875	1.83615	5.37834	32.1568	1.37928	15.0042
Rnf181	TCONS_00017405	0	0.380493	3.54685	24.0485	53.1325	15.5705	37.6998
Fcgr3	TCONS_00001342	26.4942	0.242287	1.34473	28.3368	74.6706	24.7165	1.17316
Dnmt3a	TCONS_00004197	7.51905	0.864417	3.80231	10.6549	20.8256	8.81994	4.00126
Atxn3	TCONS_00005008	3.95352	0.796282	1.85546	7.62907	14.4904	5.41975	0.845923
Phkg2	TCONS_00018423	18.5524	0.472342	1.82633	30.1498	71.1072	3.96076	2.88476
C1qbp	TCONS_00003687	7.36075	0.939884	1.82449	9.07983	37.6411	2.46896	2.89996
Ap4s1	TCONS_00004348	2.50077	0.223878	1.48046	8.07316	36.1604	4.88236	1.85979
Uimc1	TCONS_00005712	7.37369	0.505981	2.1853	4.65759	16.0223	7.29197	4.72628
Fam45a	TCONS_00010396	2.72209	0.862688	1.8521	4.44783	18.5421	7.53287	3.60426
Platr17	TCONS_00008642	1.92953	0.906852	1.21557	19.142	62.7563	16.3608	2.61965
Gm3286	TCONS_00015459	0.0804315	0	2.78099	21.6343	87.884	25.6245	3.06606
Bnip3l	TCONS_00006676	9.67247	0	1.56117	9.02616	10.1466	2.11191	1.98472
Nrbp1	TCONS_00015223	34.1641	0.383219	1.93983	29.3208	40.3712	10.9462	6.64261
Rpl5	TCONS_00015523	13.2793	0.412826	1.7454	9.80583	17.9821	8.95838	3.06282
Fkbp1b	TCONS_00004715	10.1777	0.822337	1.87618	15.8638	20.1901	9.27376	2.1644
Zcwpw1	TCONS_00015797	12.2637	0	2.72069	17.5471	19.8696	7.19824	1.50391
Supt20	TCONS_00012682	14.029	0.491626	3.66999	19.246	28.5646	10.485	16.716
Fam118b	TCONS_00021272	3.34677	0.700143	1.70721	7.65728	12.2001	4.45575	7.74443
Rmnd1	TCONS_00001984	14.9671	0.705535	5.25691	29.4257	24.4749	4.92161	16.4851
Phkg2	TCONS_00018418	6.74516	0.302647	1.56222	13.5963	16.0466	3.08468	5.30116
Ppm1a	TCONS_00004447	0.152913	0.723228	4.43011	29.7942	24.3836	19.0993	5.64294
Ptpn11	TCONS_00016305	0.379966	0.270176	1.73882	6.00655	4.64189	2.88405	0.875795
Gm4961	TCONS_00015195	0	0.606329	1.70618	5.72191	3.14929	2.3147	0.566166
Pradc1	TCONS_00017459	2.90635	0.642163	10.4674	22.4519	12.4547	14.5578	4.70887
Rps24	TCONS_00006078	8.78257	0.236656	3.23398	123.903	92.7803	115.988	28.753
Bola1	TCONS_00013413	1.70818	0	2.89346	139.118	55.1621	109.909	16.0705
Atp5h	TCONS_00004070	1.34218	0	1.54152	25.3784	18.2738	19.6819	10.3701
Micu1	TCONS_00001622	3.62051	0.390731	2.18461	28.1686	20.6722	18.0024	7.12455
Ndufa9	TCONS_00017649	3.19791	0.396372	1.52669	28.155	20.7848	16.3723	9.65947
Meaf6	TCONS_00014040	3.49742	0.284978	5.89835	12.7777	12.7231	12.3273	5.23542
Haus8	TCONS_00020215	0	0	1.52582	3.88646	3.62793	3.68032	2.1137
Adrm1	TCONS_00011693	7.08333	0.294878	1.24671	14.8522	9.32946	8.70597	8.45994
Pusl1	TCONS_00015086	14.3304	0.369657	3.06819	48.7132	26.0718	18.4436	18.6984
Psma4	TCONS_00020719	8.74891	0.902567	1.75953	28.6581	15.4866	14.159	10.9009
Arid4a	TCONS_00004431	4.74214	0.758025	1.15686	16.0832	10.5034	5.85181	2.50567
Brms1	TCONS_00010121	4.32612	0.200516	1.47981	8.50681	4.67637	3.70308	1.92575
Mrpl4	TCONS_00020585	9.2458	0.259666	1.33514	17.3434	11.229	7.16827	3.0394
Eif1ad	TCONS_00010126	6.55814	0.586629	2.48678	22.7332	26.4785	14.8814	14.0753
Adat1	TCONS_00020442	5.05781	0.529222	2.38005	17.3284	12.7013	6.81016	8.4669
Prrg2	TCONS_00018855	10.8972	0.362799	1.50667	30.1282	27.9793	13.8003	16.7635
Xiap	TCONS_00021906	6.95397	0.710322	2.0906	28.631	25.1664	14.9417	14.6542
Nudt9	TCONS_00015500	11.4657	0.196999	3.10048	15.5223	15.0553	12.767	7.53871
Cdc37	TCONS_00021214	5.68427	0.0933685	2.83913	11.0396	13.9414	8.38691	4.4925
Brix1	TCONS_00007218	3.16306	0.611915	1.22641	8.78028	9.85009	7.02322	2.56878
Smarcc1	TCONS_00021061	11.4792	0.71261	2.08807	30.3598	30.3426	24.2053	6.07697
Enkd1	TCONS_00020372	26.8278	0.0493745	2.34635	5.653	4.26652	5.54879	12.1447
Ttc13	TCONS_00020511	51.1685	0.582511	1.50584	6.07741	6.9377	15.9902	17.2651
Nup160	TCONS_00011177	17.8614	0.785079	1.45861	5.44444	6.25881	5.07146	2.20852
Mff	TCONS_00000283	70.6385	0.977626	2.28666	11.7482	1.81557	1.81863	2.2594
Atf1	TCONS_00007133	28.2434	0.523152	1.75911	5.95097	0.700449	0.231376	0.126026
1700065D16Rik	TCONS_00021574	29.9368	0.652077	1.31055	5.02712	0	0	0
Snrpf	TCONS_00002330	12.5531	0.260548	1.30126	3.01324	1.44704	1.86827	1.058
Tspan6	TCONS_00022469	25.7435	0.963964	1.23286	7.62247	3.75776	2.69209	1.80975
Pigs	TCONS_00002928	12.7045	0.680519	1.48415	3.21435	2.65913	3.10596	2.99163
Zfp445	TCONS_00021768	178.616	0	3.55517	45.0993	27.8002	29.5548	28.7904
Wbp1	TCONS_00017434	16.6228	0	1.37021	2.97078	1.01291	2.25017	2.85608
Urgcp	TCONS_00003328	75.7306	0.965785	1.72026	14.1944	9.31266	9.02808	11.7486
Preb	TCONS_00015984	55.192	0.777963	1.82679	7.08544	5.23294	6.31318	9.39881
Dleu2	TCONS_00006651	64.5977	0.919617	2.10095	8.40779	0.434937	3.60445	14.313
Rapgef6	TCONS_00002713	139.625	0.355399	1.20071	12.1801	3.00237	3.76534	11.0155
Mff	TCONS_00000284	39.5533	4.4e-05	1.494	3.6429	0.899408	0.39306	0.599969
Arhgap45	TCONS_00001728	136.84	0.493162	1.05763	7.69091	6.05256	5.55962	3.54024
Tbc1d9b	TCONS_00002669	5.88313	0.796858	1.01467	3.65342	4.09538	1.88946	2.56482
Tcf25	TCONS_00019940	12.2183	0.11127	1.00326	7.8802	9.92423	5.30088	5.21431
Kifc5b	TCONS_00008574	40.8114	0.811244	3.47682	22.9731	20.4846	18.3912	25.2352
Prrc2a	TCONS_00009197	14.5746	0.230339	1.37876	5.88156	7.82349	6.32353	6.33688
Bicdl2	TCONS_00008502	5.13863	0.500379	1.38886	3.87147	3.82776	0.917796	0.786717
Zfand6	TCONS_00019018	8.74655	0.415896	1.43207	8.80405	4.17711	1.33464	0.907954
Osbpl2	TCONS_00011688	7.29796	0.456543	1.72007	5.64665	1.16584	1.46029	1.80505
Prkca	TCONS_00004042	83.3735	0.598568	1.42814	70.427	2.86948	2.84981	0.644011
Tmem56	TCONS_00013512	19.747	0.556203	1.58448	14.9896	2.23583	2.10392	0.257729
Sfi1	TCONS_00003292	128.617	0.315199	5.70038	73.2561	5.9811	1.06113	1.21869
1700007J10Rik	TCONS_00003549	7.95906	0.6241	1.97319	5.48947	2.5428	1.40333	1.05587
Capza1	TCONS_00013459	36.9263	0.650641	1.46007	15.6064	9.58942	9.74332	9.74404
Zkscan3	TCONS_00005582	12.6518	0.512481	1.00161	5.82162	4.07409	1.92324	4.93093
Rbm39	TCONS_00012393	44.5245	0.682944	1.74182	18.1298	9.01404	10.5807	18.1106
Dnlz	TCONS_00011847	169.583	0.37725	7.05263	112.677	19.1274	20.4433	52.8899
Zfp986	TCONS_00014248	35.6065	0.8777	1.15559	14.822	4.1099	4.73827	3.55115
Gm12790	TCONS_00014679	12.7297	0.459701	1.14594	6.28565	2.20149	1.20901	1.51688
Tsg101	TCONS_00018904	6.77173	0.894029	4.76193	10.6025	1.73317	0.750311	3.16169
Rnf227	TCONS_00002815	3.01505	0.946327	1.30659	3.66719	0.078073	0	0.034118
Tex261	TCONS_00017449	7.64724	0.486413	2.76174	8.68394	1.64184	0.727864	0
Sult5a1	TCONS_00020501	13.3967	0.48061	3.16479	27.0259	8.76048	7.73219	16.6347
Setx	TCONS_00010917	18.6017	0.557762	5.17747	77.3081	22.4161	10.0803	25.2023
Nmrk1	TCONS_00010228	13.5155	0.832534	1.00333	37.0621	4.24536	4.37018	13.003
Brap	TCONS_00015643	50.8213	0.893251	1.67535	130.363	18.8103	21.4689	33.9
Nubpl	TCONS_00004351	7.11005	0.64013	1.9375	11.6298	4.73524	5.95563	3.47622
Cars2	TCONS_00020004	61.3274	0.390186	3.21172	98.0663	40.9648	29.8341	11.5147
Samhd1	TCONS_00012413	5.17648	0.0755705	2.01707	9.38722	2.48049	0.413968	0.805781
Gtf3c1	TCONS_00019210	3.77298	0.409867	1.8978	6.89265	2.61092	1.27008	0.803924
Mrps26	TCONS_00011395	35.1341	0.702155	1.21859	50.9422	6.88422	4.61824	7.20248
Tpst1	TCONS_00015729	9.73202	0.708508	1.81315	13.9238	2.36983	3.55868	1.69152
Grik1	TCONS_00008338	0.588758	0.94251	1.90981	4.00747	0.977286	0.174531	0.139887
Gm35996	TCONS_00007243	0.175898	0.422767	1.04828	4.56016	0.621762	0	0
0610040F04Rik	TCONS_00017557	0.531301	0.740148	1.07287	3.81192	1.12518	0.372455	0.278412
Uchl3	TCONS_00006356	0.904649	0.664056	1.04395	4.97503	1.57845	2.89608	1.1044
Bola1	TCONS_00013412	0	0	1.66271	233.063	35.5607	90.0556	30.0955
Cox6c	TCONS_00007262	8.33887	0	1.36737	29.9975	9.28369	9.24567	6.13096
Ercc4	TCONS_00007688	3.99235	0.464734	1.82064	32.7665	10.825	10.1082	7.22944
Nom1	TCONS_00015185	0.950162	0.390796	1.28593	62.9533	17.2046	4.20554	3.5313
Ccne1	TCONS_00018818	0.274759	0.857509	1.68967	205.959	39.6743	3.00191	0.905559
Zfp560	TCONS_00021199	0	0.820704	1.09654	23.4101	4.47023	2.1076	0.785533
Ankrd27	TCONS_00018027	2.77313	0.854487	3.22645	15.8467	4.36776	4.02479	3.99945
Sfi1	TCONS_00003289	14.3267	0.866545	3.27128	168.764	23.9572	5.60947	5.19021
Fancm	TCONS_00004391	0.911826	0.400004	1.09855	62.6259	8.57837	1.84289	1.70234
Ticrr	TCONS_00018180	1.70896	0.555623	3.07752	50.9989	5.58511	2.47723	7.6551
Ppif	TCONS_00006081	2.5169	0.193388	3.01174	41.7033	6.94636	6.60799	5.31989
Tomm40	TCONS_00018643	5.87507	0.972965	3.98463	115.022	10.6222	15.7126	7.76998
1700123O20Rik	TCONS_00006201	21.915	0.984787	1.13266	55.7053	11.9484	9.84002	8.00014
Rpgrip1	TCONS_00006192	8.24695	0.705626	1.0067	42.7122	9.49187	4.35795	1.98859
2210011C24Rik	TCONS_00020266	39.9958	0.954559	3.03665	167.241	29.3905	8.50626	3.33542
L3hypdh	TCONS_00004886	5.9298	0.348349	1.34276	28.8244	5.77869	3.53049	4.15113
Tsr3	TCONS_00008548	10.5535	0.246957	1.23988	35.0584	7.52115	4.70762	5.30501
Zfp583	TCONS_00018578	6.33135	0.966066	3.34259	20.5693	1.43257	1.02449	1.59537
Nfatc3	TCONS_00019823	30.8603	0.269781	1.05666	100.396	6.60617	2.46193	1.43951
Ehbp1	TCONS_00003384	2.57637	0	2.46709	11.7005	2.28765	0.581759	1.85493
Zyg11b	TCONS_00014703	7.30752	0.693345	4.16042	72.2877	6.9884	4.04796	5.55907
Sipa1l1	TCONS_00004503	6.67906	0.481913	1.82903	48.675	1.50178	0.454006	0.847785
Gal	TCONS_00010404	4.06644	0.497044	1.54589	33.0279	2.71099	2.45588	0.306688
Fig4	TCONS_00002100	2.37354	0.291672	2.0054	5.73106	3.3187	1.91446	1.83016
Adrm1	TCONS_00011691	1.26043	0.0588725	1.08399	38.4296	17.3195	2.33629	5.2128
Fnbp4	TCONS_00011178	6.93195	0.565335	3.41662	39.0045	12.7103	8.56585	3.19663
Scamp3	TCONS_00012777	3.14852	0.632985	1.75347	12.1228	4.71133	1.95914	1.02184
Avl9	TCONS_00016760	16.0001	0.821931	4.69456	85.22	24.568	6.77836	3.1773
Stk10	TCONS_00002622	3.00347	0.496578	2.72345	6.15968	6.03423	0.57507	0.146428
Gm15246	TCONS_00022165	0.98664	0	1.1096	3.3537	2.99161	0.153355	0.234432
Mrpl41	TCONS_00011812	8.85076	0.574203	3.0666	35.9618	23.3734	2.47315	0.709411
Ercc6	TCONS_00006129	1.82621	0.216384	1.27854	8.50425	7.97777	1.28394	0.240305
Stk35	TCONS_00011378	7.64983	0.693504	2.19116	40.8276	35.2859	8.22731	1.55853
2500002B13Rik	TCONS_00019569	0.290201	0.3284	3.62703	9.04235	6.82888	0.774162	5.35134
Tceanc2	TCONS_00014691	1.82044	0.617168	2.05645	25.7689	16.3001	5.7526	7.42631
Pradc1	TCONS_00017457	0.817717	0.051458	2.22302	17.2394	11.0444	5.60022	4.30151
Rprd1a	TCONS_00009901	0	0.225112	1.5973	5.78904	3.77132	0.543158	0
Gm15246	TCONS_00022166	0.868439	0.357231	2.44712	9.97262	6.36948	0.812499	0.058752
Usp37	TCONS_00000990	1.07714	0.913366	4.39412	23.014	22.2006	4.55267	1.20089
Mysm1	TCONS_00014659	0.345264	0.276544	1.14807	7.8955	6.75853	2.95404	0.64317
Setd2	TCONS_00021069	1.65365	0.464939	2.09076	16.8824	13.8173	5.35871	2.09147

## Sheet: Novel gene of ZGA
Legend: TPM of novel genes with expression pattern of ZGA across seven stages
Transcript id	Sperm TPM	Oocyte TPM	1-cell TPM	2-cell TPM	4-cell TPM	8-cell TPM	Blastocyst TPM
TCONS_00020816	2.47193	0.906933	4.66631	9.54942	3.59138	5.13142	0
TCONS_00014122	0.071618	0.540058	1.04117	12.455	4.14019	2.27822	1.02721
TCONS_00002153	0.428093	0.739451	1.92773	8.50234	1.77225	1.08319	0.439188
TCONS_00017426	0	0.934358	2.23424	16.1835	4.6582	0.280217	0
TCONS_00014470	0.904222	0.0406215	1.55713	3.688	1.0755	0.255052	0.594639
TCONS_00020346	0.0862495	0	21.5413	57.3391	3.01207	0.031039	0
TCONS_00008952	0.408805	0.533478	2.50048	5.99514	1.06833	0.111552	0.113217
TCONS_00021952	2.16887	0.822156	15.441	40.6979	7.09074	0.488144	0.285385
TCONS_00012130	0.256057	0.760495	1.72589	6.27616	1.18028	0.158931	0.199354
TCONS_00012014	0	0.460965	1.26047	3.47155	0.663533	0	0
TCONS_00022392	0.22184	0.598391	1.0878	3.02542	0.446971	0.173401	0.106564
TCONS_00002579	0.078992	0.993049	1.86299	5.15935	1.61373	0	0
TCONS_00012131	1.17092	0	39.0175	80.4196	21.9962	1.09462	0.226398
TCONS_00016734	0	0.657598	4.42105	9.04096	2.31054	0	1.95e-05
TCONS_00021721	0.602687	0.728773	3.19902	6.63497	2.67878	0.084261	0.290318
TCONS_00003410	0	0.912903	11.6839	25.3447	8.30299	0.157195	0
TCONS_00019986	0.164001	0.235585	2.9409	7.15945	2.39192	0.0706665	0
TCONS_00000735	43.3067	0.716419	1.78083	9.04223	62.5003	6.69289	11.0563
TCONS_00002824	40.2866	0	2.19055	13.1782	40.4505	5.57835	7.75313
TCONS_00013497	0	0.659431	1.02514	2.79214	3.95973	1.28001	0.0502975
TCONS_00003083	16.7404	0.455866	1.19479	46.5254	83.1528	40.4527	13.6372
TCONS_00003755	5.68141	0.479799	1.86052	22.3073	24.2927	15.6075	4.44455
TCONS_00010790	68.693	0.73472	3.80476	69.5235	156.719	53.8303	9.35312
TCONS_00007068	22.5377	0.613352	2.52852	19.5501	50.5331	27.825	8.2827
TCONS_00010812	4.94014	0.386781	1.1148	6.08714	15.1384	8.81931	1.55674
TCONS_00010811	1.40384	0.258057	2.89429	6.77286	20.75	13.3664	1.08541
TCONS_00001204	4.18938	0.584088	1.70291	27.6249	80.2485	11.0446	2.44186
TCONS_00000086	10.7808	0	5.44693	25.0714	109.144	40.695	5.60397
TCONS_00018385	27.4351	0	3.33283	25.3616	185.553	60.9233	19.5391
TCONS_00003587	20.5469	0	1.48528	374.172	265.015	95.9779	11.2211
TCONS_00020835	21.6905	0.641529	1.24005	254.079	173.288	58.6842	6.49821
TCONS_00012895	2.56152	0.81651	3.63836	12.2467	11.2966	1.94017	0.693986
TCONS_00019785	0	0.966293	1.06043	6.55611	5.32672	0.141216	0
TCONS_00004850	0.633175	0.281975	2.77975	10.3605	6.95261	0.141042	0.300188
TCONS_00020345	0.0133175	0.160413	3.39316	18.4927	11.2538	0.425495	0
TCONS_00013133	12.3301	0.841079	1.21708	15.7256	19.9187	5.65901	8.43516
TCONS_00001553	19.4333	0.299017	1.8338	132.375	164.768	37.4822	4.80194
TCONS_00018178	5.88775	0.214111	2.24462	16.5162	19.1235	3.61087	0.662811
TCONS_00009493	13.0361	0.201822	1.24127	33.3065	30.9511	2.41011	1.68929
TCONS_00009996	82.8943	0.705234	5.64392	194.23	153.117	60.8805	31.5621
TCONS_00003613	86.9586	0.537552	3.78165	18.3256	26.955	24.335	13.6003
TCONS_00019087	27.8802	0	1.29228	7.03489	9.25624	9.11797	5.53872
TCONS_00013304	52.3514	0	1.28718	16.3673	21.5918	9.96507	5.7851
TCONS_00019457	47.1685	0.835812	1.55078	15.7263	20.3821	12.637	8.60035
TCONS_00000154	68.2333	0	1.90939	26.5879	16.408	17.4559	10.9922
TCONS_00008734	14.244	0.193963	1.03023	4.54854	3.41061	3.44079	3.39695
TCONS_00010250	173.865	0.422436	3.04031	39.8192	47.7268	28.3058	25.0854
TCONS_00000170	81.791	0.792683	1.41607	21.6749	20.1838	18.8548	9.66186
TCONS_00012053	55.2086	0.216595	1.32035	15.0014	16.7993	13.6077	9.24506
TCONS_00000388	18.5467	0.395777	1.42825	6.38212	4.87439	2.91419	2.90741
TCONS_00020510	11.0546	0.995638	1.7174	4.1594	3.99923	2.98201	1.51606
TCONS_00009969	80.2418	0.989572	1.9344	10.9662	10.04	11.1466	20.1369
TCONS_00008329	148.086	0.96238	1.40884	4.04236	8.60977	17.4429	49.8958
TCONS_00011776	317.983	0	1.09862	6.75274	6.87339	34.0828	81.9377
TCONS_00000758	331.256	0	1.02473	8.4463	31.0639	65.8653	1.67934
TCONS_00021990	50.3656	0.0145285	1.556	8.29879	10.2772	10.6305	2.64262
TCONS_00005798	199.956	0.039411	1.18109	3.57212	2.94079	13.6369	24.2001
TCONS_00000729	67.0972	0	1.77552	7.08617	2.10127	4.74142	5.18716
TCONS_00011034	276.594	0.03898	1.02391	4.26944	6.72106	14.1338	21.1734
TCONS_00017211	398.88	0	1.48267	4.39672	4.50463	13.3492	16.0628
TCONS_00022083	338.658	0.479853	1.51252	9.48745	7.06505	14.2756	12.2585
TCONS_00007371	58.5203	0.38572	1.06231	11.1205	9.87015	7.56295	7.80635
TCONS_00019191	334.56	0.841117	1.41001	40.4486	41.4917	46.613	30.7337
TCONS_00002124	42.2468	0.168452	1.14828	6.43524	5.32621	4.82487	4.78849
TCONS_00009639	178.914	0.969637	2.73403	25.3136	19.927	20.1324	12.1937
TCONS_00012558	128.677	0.796744	1.09926	10.5227	18.6129	13.982	10.7913
TCONS_00021982	194.072	0.691545	1.4946	23.9049	33.8805	24.5146	19.0275
TCONS_00012705	45.8855	0.419933	1.13106	4.70911	5.37508	3.94984	1.32179
TCONS_00016772	586.263	0	1.42247	59.9703	101.484	64.9684	14.3017
TCONS_00002032	15.8811	0.45778	1.02144	3.97519	6.9608	8.47017	1.94099
TCONS_00005779	28.4155	0.117236	1.60666	5.69219	10.1755	11.3405	4.20161
TCONS_00012907	24.9416	0	1.01277	7.03585	11.14	9.8899	3.90833
TCONS_00012485	58.3328	0	1.21359	8.98082	32.9326	28.2886	27.8525
TCONS_00012989	362.296	0	3.88062	61.5007	148.434	118.407	118.233
TCONS_00017065	25.5598	0.442279	1.43862	15.499	10.5258	13.3348	9.1487
TCONS_00020524	70.2596	0	2.34782	34.2663	55.6468	45.1886	21.645
TCONS_00008920	97.1734	0.657182	3.82075	36.5124	61.7069	39.851	13.1243
TCONS_00019344	54.7926	0	2.88679	21.3554	26.9187	27.2741	8.97079
TCONS_00001124	122.639	0	1.01336	6.82794	10.2199	52.8199	96.0296
TCONS_00016682	13.4608	0.802924	1.13422	5.74576	9.08986	17.3264	7.46462
TCONS_00018921	15.9765	0.305851	1.77885	5.38645	6.29714	22.5856	10.4958
TCONS_00021804	48.0682	0.169827	2.22187	35.3076	6.12197	8.8498	49.9099
TCONS_00021806	108.998	0.818083	3.88972	110.625	19.0581	16.9849	124.619
TCONS_00002029	6.39814	0.445881	2.47987	7.85062	1.38916	3.17965	6.15752
TCONS_00021803	113.828	0.37447	4.74481	151.883	21.1809	21.1399	124.203
TCONS_00004043	18.4411	0.871995	4.35425	30.905	14.8088	18.3048	8.24804
TCONS_00003288	164.448	0	2.96281	137.245	72.6511	3.3438	6.67652
TCONS_00017424	7.81834	0.355172	2.81474	8.15883	4.12422	1.42118	2.00612
TCONS_00002459	37.8011	0	2.98494	43.8168	34.9786	21.8045	7.14295
TCONS_00004446	51.7803	0.953275	1.13317	41.974	37.3587	18.3277	8.89551
TCONS_00007478	70.3305	0.468566	2.3573	46.1942	48.4931	23.0222	9.05543
TCONS_00009516	3.16376	0.163407	1.08934	2.25151	2.29982	8.04637	39.3218
TCONS_00004189	9.61266	0.42828	1.10809	5.94635	17.4744	15.6524	9.58043
TCONS_00004729	14.0512	0.895622	1.61076	11.0102	20.6205	18.127	7.09644
TCONS_00013423	1.34844	0.975054	1.58053	13.0282	81.1662	147.205	44.3261
TCONS_00007373	27.8691	0.75646	2.49781	57.6325	146.683	155.792	48.168
TCONS_00020574	2.25942	0.0961615	1.16691	10.1103	60.9442	69.1983	28.3262
