# Supplementary material for: High-resolution annotation of the mouse preimplantation embryo transcriptome using long-read sequencing
Source: Nat Commun. 2020 May 27;11:2653. doi: 10.1038/s41467-020-16444-w (PMC7253418; doi:10.1038/s41467-020-16444-w)
Supplement: Supplementary file 13 — Supplementary Data 11 [file 41467_2020_16444_MOESM13_ESM.xlsx]

## Sheet: Novel isoform
Supplementary Data 11 Novel transcripts with remarkably upregulated during 1-cell to 2-cell transition in expression
Legend: Novel isoforms with remarkably upregulated during 1-cell to 2-cell transition in expression.
Novel isoforms with TPM of oocyte ≤ 1, TPM of 1-cell > 0.1, TPM of 2-cell > 1, 2-cell/1-cell > 2, 2-cell–1-cell > 10 and Padj value < 0.05 are presented.
Padj values represent the significance probability of 1-cell to 2-cell transition and are calculated using DEseq2 with raw reads as input.
Gene symbol	Transcript id	Sperm TPM	Oocyte TPM	1-cell TPM	2-cell TPM	4-cell TPM	8-cell TPM	Blastocyst TPM	Padj
Ctf2	TCONS_00019267	0.534744	0	0.242843	175.907	67.6542	11.4691	5.85572	5.01611e-10
Ctsz	TCONS_00012507	571.449	0.976711	0.8885	222.219	424.898	303.668	51.8159	4.2868e-09
Gm20521	TCONS_00006203	6.25636	0.0988925	0.211914	261.132	177.579	39.0119	34.8213	1.25571e-08
Rplp0	TCONS_00015596	0.0739885	0	1.15071	229.524	877.648	976.988	109.039	1.25571e-08
Gm48578	TCONS_00004340	0.539276	0	0.103243	85.1143	24.7309	9.39847	4.51892	1.29474e-08
Rpl41	TCONS_00002474	1.26271	0	6.36057	1276.46	6731.25	8116	703.908	1.37047e-08
AC156023.3	TCONS_00007919	1.29262	0.913195	0.678046	397.682	74.6822	29.1951	12.8976	6.1588e-08
Stip1	TCONS_00010497	1.10306	0.447696	0.119274	38.9916	46.9529	11.4339	2.55953	2.62931e-07
Rpl41	TCONS_00002472	12.7822	0.9584	1.30973	209.182	638.944	665.276	114.773	4.2621e-07
Lonp2	TCONS_00019731	0.0651885	0.0214485	0.170165	23.0426	15.3258	10.384	3.9427	4.98429e-07
Sec61a2	TCONS_00011740	20.2415	0.539083	0.246452	44.0076	45.7033	7.42604	8.36254	1.01398e-06
Hspa4	TCONS_00003496	200.416	0.218815	0.632143	401.099	10.0486	5.99323	11.0138	1.13432e-06
Mrps26	TCONS_00011394	1.53536	0.678066	0.119706	138.52	7.16578	1.55327	0.567179	1.2866e-06
Obox3-ps5	TCONS_00018598	0.790349	0.0392545	0.404981	91.4647	30.633	2.05483	0.809161	1.37906e-06
Exoc3l2	TCONS_00017887	0.555468	0.014213	0.151192	33.3	55.5658	3.39462	0.0778725	1.42335e-06
Trim43a	TCONS_00020909	0	0	0.267482	45.1731	355.695	124.979	48.4656	1.44457e-06
Ei24	TCONS_00021291	1.0216	0	0.207161	35.2243	185.07	11.7388	1.27712	1.54638e-06
Tdp2	TCONS_00005180	1.89218	0.260765	0.137081	31.2876	10.9453	1.94266	1.24714	1.96956e-06
Trim43b	TCONS_00021555	0	0	0.231076	45.7396	228.719	82.4808	1.12777	1.96956e-06
Dnajb14	TCONS_00013020	1.37781	3.75e-05	0.166146	43.8577	73.5193	16.2245	2.24676	3.89826e-06
Abcf2	TCONS_00015948	9.79195	0	0.256015	24.9315	67.9119	44.4318	28.4639	5.15472e-06
Pitpnc1	TCONS_00004040	39.7051	0.30308	0.704202	74.7224	23.8985	11.8901	4.38359	6.52352e-06
Gm28940	TCONS_00001025	0.194025	0.137923	0.286309	30.7872	4.18569	0.951254	2.38968	7.11788e-06
Nop2	TCONS_00017083	1.67691	0.044675	0.252729	27.1065	37.6708	18.8606	8.39041	7.41461e-06
Rpl19	TCONS_00003080	29.5722	0	0.444431	44.6873	144.782	69.7121	11.4662	1.002e-05
Slc5a6	TCONS_00015986	1.29682	0.103912	0.424582	32.2169	204.494	69.8087	10.9741	1.02435e-05
Kdm3a	TCONS_00017395	4.89749	0.052908	0.264479	31.1546	10.1395	5.36169	3.50851	1.04603e-05
Slc16a6	TCONS_00004044	2.11429	0.494111	0.510857	41.7579	100.508	56.5833	3.67711	1.13662e-05
Tedc1	TCONS_00004694	18.5049	0.120167	0.41033	53.778	18.0057	15.3454	18.8371	1.47542e-05
Ovol2	TCONS_00012326	18.8939	0	0.111291	38.7216	73.5964	27.154	7.18648	1.49056e-05
Amhr2	TCONS_00007171	1.14922	0.102993	0.145966	47.417	103.281	28.8829	7.33932	1.50146e-05
Cct6a	TCONS_00015721	28.48	0.437057	0.479055	46.2718	207.637	299.455	292.476	1.53888e-05
Gm45441	TCONS_00018097	24.1652	0	0.304107	45.3462	33.4673	29.9605	0.836689	1.58442e-05
Tomm5	TCONS_00014530	15.9074	0.454757	2.4438	220.266	1118.22	1045.48	348.096	1.74324e-05
Guca1a	TCONS_00009279	0.219869	0	0.10937	43.377	88.1433	210.957	21.2283	2.06267e-05
Zyg11a	TCONS_00014702	0.832928	0.050893	0.334585	75.8348	22.7217	7.28531	8.76053	2.14053e-05
Kank4	TCONS_00014664	0.101957	0.0243535	0.104487	16.0926	40.0808	6.68233	1.32513	2.54156e-05
Stk16	TCONS_00000253	26.0078	0.084273	0.266193	28.1017	24.2927	18.2792	13.3898	2.54705e-05
Hsd17b14	TCONS_00018088	0	0.023059	0.206064	27.667	120.12	27.1023	0.380713	2.65477e-05
Tmem50b	TCONS_00008350	1.46786	0	0.127449	30.3314	28.6013	9.30164	2.3111	2.7653e-05
1600012H06Rik	TCONS_00008459	9.30363	0.401137	0.399168	38.8849	6.39738	2.60482	3.80871	2.88967e-05
Prmt3	TCONS_00018121	4.42377	0.411731	0.202393	54.2376	11.611	3.30407	2.76534	2.97619e-05
Bag1	TCONS_00014487	162.354	0	0.556286	92.9487	21.7973	11.5212	10.9432	3.05868e-05
Tor2a	TCONS_00010984	0.441122	0.200513	0.121815	22.9812	7.57818	1.52278	0.292266	3.16846e-05
Nktr	TCONS_00021135	5.60567	0.307887	0.646128	40.206	50.3356	12.2133	3.26838	3.58762e-05
Gspt1	TCONS_00008067	11.9481	0.657511	0.276487	63.4599	10.942	5.6969	2.67132	3.83601e-05
Znhit6	TCONS_00013048	5.75218	0.146581	0.180702	28.211	47.9806	25.4646	7.06117	4.37796e-05
Tmem160	TCONS_00017869	1.77214	0	0.706706	142.323	77.0014	57.1588	2.92205	4.51408e-05
Slc25a36	TCONS_00021592	4.95043	0.083886	0.408106	77.5938	12.4732	11.9657	3.9452	4.6778e-05
Mrps24	TCONS_00003326	14.267	0	0.947775	106.179	28.7286	38.6083	24.2602	5.17993e-05
Zfp207	TCONS_00002947	26.4843	0.018766	0.184831	25.8369	52.3189	6.39111	10.7312	5.48078e-05
Abhd6	TCONS_00006031	0.205597	0	0.183683	36.9177	150.193	57.4528	3.19815	5.82231e-05
Gtpbp3	TCONS_00019638	6.07787	0.121372	0.482435	42.9383	8.09132	3.66544	5.17273	6.27015e-05
Usp17lc	TCONS_00018296	2.81131	0.0442495	0.213682	25.0086	3.35241	3.47192	1.41825	6.32863e-05
Gm20604	TCONS_00005019	24.6228	0.596205	0.867878	72.6854	78.7142	42.9159	18.9394	6.34583e-05
Commd7	TCONS_00012362	5.73011	0.034704	0.440939	75.3151	24.3134	4.24154	0.599197	7.14625e-05
Rpl22	TCONS_00014325	7.64731	0.02041	0.147529	22.5376	18.4004	4.92997	1.56516	7.32049e-05
Gm42420	TCONS_00016685	11.3243	0.868861	0.350889	68.2271	27.8249	15.3304	7.61262	7.82624e-05
Polr3e	TCONS_00018366	16.7899	0.521489	0.486151	35.3059	31.9225	12.2266	12.7009	7.89823e-05
Sfi1	TCONS_00003289	14.3267	0.866545	3.27128	168.764	23.9572	5.60947	5.19021	8.37483e-05
Edf1	TCONS_00010888	12.6606	0	0.404056	53.5371	21.3124	32.1478	32.8612	8.52006e-05
Pi4k2b	TCONS_00015305	21.6971	0.412096	0.24414	36.4382	3.80956	11.0697	12.7804	8.71418e-05
H2afv	TCONS_00003340	3.8086	0.203745	0.332626	22.6251	6.42381	2.29804	1.23863	8.84922e-05
Rpl37a	TCONS_00000231	17.4308	0.361231	0.362568	37.7509	92.4007	115.962	15.0544	9.07772e-05
Eef1a1	TCONS_00021519	0.291425	0.271703	0.565899	37.352	177.875	67.1616	24.1181	9.07772e-05
Nfatc3	TCONS_00019823	30.8603	0.269781	1.05666	100.396	6.60617	2.46193	1.43951	9.26504e-05
Uck2	TCONS_00001312	10.6725	0.846066	0.768423	228.095	85.6735	41.5345	16.4503	9.57357e-05
Gpbp1	TCONS_00005981	0.031687	0.128303	0.224267	14.7547	21.0039	0.377353	0.192283	9.7353e-05
Ska2	TCONS_00002990	4.39647	0	0.131329	37.8758	16.9805	5.71817	3.09252	9.91037e-05
Gm3106	TCONS_00015441	0.0212125	0.240389	0.202934	22.5654	121.121	72.171	14.2831	9.93223e-05
Nop56	TCONS_00011385	6.1495	0	0.262723	30.0975	18.2781	11.4071	12.2076	0.000104193
Pphln1	TCONS_00007088	0.113782	0.257719	0.636312	38.3793	11.0235	0.711662	0.237129	0.00011066
Pitpna	TCONS_00002880	8.42291	0	0.283224	68.0842	70.8914	109.081	22.0578	0.000112803
Mpc2	TCONS_00000596	2.35321	0	0.209573	36.0756	112.699	84.8113	9.69329	0.000119009
D7Ertd443e	TCONS_00019313	4.40743	0	0.380887	20.1311	17.4692	4.46843	0.379333	0.000138541
Hspbap1	TCONS_00007837	3.00938	0.0439495	0.110273	25.1179	5.66049	4.87519	0.610956	0.000140244
Nob1	TCONS_00020398	0.17645	0.16576	0.328572	22.1995	21.2173	4.86007	0.41637	0.000188522
Lim2	TCONS_00018042	17.4658	0.436743	0.574523	40.3461	30.2701	14.2766	8.03715	0.000193552
Rabgef1	TCONS_00015732	1.46839	0.0849155	0.238433	12.7436	22.1542	4.58739	3.27732	0.000199033
Wdfy2	TCONS_00006263	4.61539	0.133088	0.195807	38.9164	6.64344	8.34355	1.40644	0.000201765
Exosc5	TCONS_00017947	8.01432	0.167586	0.126629	21.0391	12.229	7.54661	2.42803	0.000203394
Kif11	TCONS_00010293	0.953718	0.357828	0.416022	31.7287	11.3231	4.8858	3.40891	0.000204914
C130026I21Rik	TCONS_00001042	4.23706	0	0.102707	11.2987	48.7503	7.34912	1.43124	0.000218604
Itgae	TCONS_00002865	58.7292	0.0377095	0.202717	26.1156	19.8691	14.0038	1.58645	0.000222451
Gm11238	TCONS_00013847	0.181498	0.274892	0.478567	85.6418	1.89332	1.65197	0	0.000261485
Nmnat1	TCONS_00015039	0.10791	0.084521	0.483614	40.5411	28.2405	3.51665	0	0.000261485
Dsn1	TCONS_00012409	0	0.331581	0.173678	24.7805	17.6962	0.372069	0	0.000266609
Ptdss2	TCONS_00018489	8.49177	0.852804	0.343108	41.2645	72.372	29.8234	1.81135	0.000266839
Nup205	TCONS_00016659	8.77593	0.113168	0.674589	71.8891	14.5998	4.7928	0.972978	0.000284228
Bcat1	TCONS_00017737	0	0.167398	0.113602	18.8365	26.4808	12.2425	2.11738	0.000305038
Birc5	TCONS_00003244	9.91594	0.169063	0.637397	33.4096	18.2612	9.24817	1.93783	0.000321409
Kdm5a	TCONS_00017025	36.9596	0.723365	0.577606	29.0902	23.1476	16.3416	17.9591	0.000333128
Lctl	TCONS_00020770	1.19111	0	0.336863	21.8743	39.7678	14.772	2.20172	0.000333128
Ubxn7	TCONS_00007807	0.738559	0.303548	0.29655	15.0138	5.34497	1.28686	0.304634	0.000334665
Gas5	TCONS_00000565	4.49995	0	0.405503	126.359	161.145	68.8681	9.49572	0.000347962
Fcgrt	TCONS_00018859	63.0557	0.108395	0.212913	18.2579	38.0423	8.01094	0.94254	0.000358506
Ddx27	TCONS_00011610	8.5205	0.230208	0.29836	17.042	13.206	9.33171	4.79521	0.000384331
Mdh2	TCONS_00015762	0.1515	0	0.924711	44.5682	15.6638	11.6063	3.61216	0.000384331
Mrpl41	TCONS_00011811	18.3726	0.042433	0.12404	16.5198	5.41629	0.792439	2.0003	0.000386334
Yif1b	TCONS_00017992	5.69607	0.11891	0.259979	32.765	19.3808	16.3116	29.6137	0.000390204
Qtrt1	TCONS_00020589	9.01665	0.328143	0.874563	45.8206	63.6064	77.0704	30.088	0.000398052
Lck	TCONS_00014839	2.65726	0	0.290264	24.6241	14.0506	4.59292	0.706154	0.00045889
Ntmt1	TCONS_00010953	15.2267	0.403283	0.207661	13.3429	26.3181	5.00626	2.21284	0.000465099
Gadd45gip1	TCONS_00019701	7.95608	0.911354	1.29073	78.3712	168.368	56.5942	2.56179	0.000465765
Bola1	TCONS_00013412	0	0	1.66271	233.063	35.5607	90.0556	30.0955	0.000482236
Calcoco2	TCONS_00003888	0.504037	0	0.545921	85.2467	367.627	1003.36	2071.83	0.000529399
Gm45441	TCONS_00018098	20.835	0.0421555	0.33038	21.6554	16.9062	12.7441	3.00309	0.000533612
1700123O20Rik	TCONS_00006201	21.915	0.984787	1.13266	55.7053	11.9484	9.84002	8.00014	0.000566171
Bola1	TCONS_00013413	1.70818	0	2.89346	139.118	55.1621	109.909	16.0705	0.00061082
Sult2b1	TCONS_00018887	0.008807	0	0.543952	45.3802	57.8603	17.2879	0.760249	0.000626026
Prkcd	TCONS_00006485	20.1371	0.0527675	0.46888	27.335	95.023	2.486	1.17331	0.00066298
Gm20716	TCONS_00012484	4.33901	0.200924	0.104973	15.6964	16.665	25.0783	19.2112	0.000670566
Gm7647	TCONS_00015448	0.966433	0.0723795	0.263546	33.1281	4.8319	1.11275	2.33329	0.000679562
Thumpd1	TCONS_00019184	85.4928	0	0.382139	66.616	84.2986	109.217	61.513	0.000721468
Gm3176	TCONS_00016163	0.295301	0.076345	0.332641	25.212	2.62527	1.39742	2.66805	0.000768286
Pkn3	TCONS_00010946	1.04326	0.351867	0.111055	14.0604	53.0064	3.83397	2.32985	0.000841813
Gm15264	TCONS_00013370	17.5713	0.179399	0.36302	19.0151	16.3063	3.55206	8.99613	0.000846082
Psmd14	TCONS_00011066	0	0	0.232191	15.6523	26.897	10.4417	2.5564	0.000884142
Coil	TCONS_00003011	0.122442	0.148574	0.584048	35.9231	72.7933	226.313	654.863	0.000900435
Tnfrsf19	TCONS_00006642	2.45235	0	0.35638	31.8116	64.241	38.2929	0.248138	0.000900435
Ccne1	TCONS_00018818	0.274759	0.857509	1.68967	205.959	39.6743	3.00191	0.905559	0.000928345
Ctnnbip1	TCONS_00014301	0.383972	0	0.108199	20.8487	3.54258	0.100887	0.712448	0.00100664
Brap	TCONS_00015643	50.8213	0.893251	1.67535	130.363	18.8103	21.4689	33.9	0.0010456
Mcrip2	TCONS_00009054	2.36703	0.63371	0.982668	47.2382	71.9946	109.655	6.29736	0.00107884
Ptdss2	TCONS_00018487	1.97464	0	0.143547	10.3714	66.5671	13.0059	1.32177	0.00111652
Snrnp40	TCONS_00014105	6.52217	0.184393	0.52495	19.1848	8.9617	2.53701	1.47338	0.00111948
Spc25	TCONS_00012020	0.104432	0.209213	0.565921	32.4856	48.6493	6.86391	2.35416	0.00112701
Txnl4a	TCONS_00009821	8.21906	0	0.301891	23.5357	10.8692	4.96419	4.80475	0.00114083
Gm26534	TCONS_00002768	11.459	0.111268	0.334143	17.1233	2.66746	1.01348	1.07894	0.00116867
Rpgrip1	TCONS_00006192	8.24695	0.705626	1.0067	42.7122	9.49187	4.35795	1.98859	0.00117815
Rpusd1	TCONS_00008554	1.84985	0.214668	0.14387	16.7918	3.74918	0.947854	2.57911	0.00124451
Psmg2	TCONS_00009756	10.2234	0.19055	0.151375	16.1586	11.6555	19.5812	5.35278	0.0012562
Pip5k1a	TCONS_00013380	2.51005	0.576294	0.504894	21.1484	31.4324	11.7698	3.94823	0.00126093
Dynll2	TCONS_00003821	5.22414	0.126537	0.209671	30.8154	75.8476	12.6012	0.524666	0.00126658
Bspry	TCONS_00013830	3.98194	0.132856	0.862208	63.2116	14.2365	4.64203	0.90608	0.00127769
B4galnt2	TCONS_00003874	1.25774	0	0.137521	12.5132	14.5986	1.26597	0.358003	0.00128487
Commd7	TCONS_00012361	17.6614	0.26129	0.171777	17.8523	15.2751	6.28984	1.75122	0.00129424
Gm45736	TCONS_00010170	4.62373	3.5e-06	2.04918	68.5653	229.273	192.18	57.9069	0.00146437
Adrm1	TCONS_00011691	1.26043	0.0588725	1.08399	38.4296	17.3195	2.33629	5.2128	0.00146746
Zscan4f	TCONS_00017825	0	0.0620255	0.306235	42.7101	2.12702	0.221965	0	0.00150699
Aars	TCONS_00019871	3.3546	0.582184	0.386413	11.0533	23.6682	18.1197	23.5531	0.00152393
Fancm	TCONS_00004391	0.911826	0.400004	1.09855	62.6259	8.57837	1.84289	1.70234	0.00155247
Calcoco2	TCONS_00003884	0.397547	0.272749	0.276405	10.6952	70.9455	149.966	310.046	0.00164503
Rnf11	TCONS_00014716	3.66703	0	0.18108	18.8525	37.4458	5.98207	3.941	0.00169702
Npl	TCONS_00001242	0.004899	0	0.239994	11.0958	25.3009	12.0798	6.86731	0.00170351
Ehmt2	TCONS_00008671	62.785	0.321468	0.39284	16.8789	43.3444	36.9826	55.1027	0.00170847
Igfbp2	TCONS_00000234	3.67251	0.0420905	0.137459	13.9045	12.2688	3.78172	0.0963105	0.00171741
Prkca	TCONS_00004042	83.3735	0.598568	1.42814	70.427	2.86948	2.84981	0.644011	0.0017755
Obox4-ps35	TCONS_00018600	13.622	0.51615	0.683728	33.6397	21.3787	2.94444	1.8077	0.0017755
Grb2	TCONS_00004088	1.76062	0	0.31259	18.4262	66.583	34.5525	1.1693	0.00188631
Nudt4	TCONS_00002348	5.47792	0.491709	0.713939	28.601	44.7014	30.4803	4.61108	0.00196903
Mdh2	TCONS_00015763	0.322038	0.062179	0.617308	49.4173	12.1303	9.704	2.82098	0.00196923
Zscan4d	TCONS_00018581	0.128795	0.194372	0.618281	35.6687	2.65221	0.881808	0.404605	0.0019808
Mon1a	TCONS_00021001	0.289432	0.234953	1.3954	68.4816	72.0208	29.6015	9.6535	0.0019808
Dynll2	TCONS_00003823	0.991284	0.167183	0.480843	35.2397	38.0331	8.05046	0.688842	0.00202364
Dppa4	TCONS_00007891	0	0	0.252119	12.8344	34.8196	20.8905	5.41438	0.00205632
Mrps26	TCONS_00011395	35.1341	0.702155	1.21859	50.9422	6.88422	4.61824	7.20248	0.00212662
Cdkn3	TCONS_00006158	60.1589	0.18622	0.737245	41.8549	23.9516	11.8302	36.2312	0.00213272
Polq	TCONS_00007853	1.68512	0.12771	0.155323	11.8684	7.24373	0.819196	0.69536	0.00215963
2210011C24Rik	TCONS_00020267	5.13346	0.586386	0.773968	82.2879	14.6634	5.11529	1.45315	0.00223407
Gtpbp6	TCONS_00016221	20.3758	0.119976	0.489114	19.0309	13.7278	19.3035	26.1223	0.00225726
Rpl7	TCONS_00000762	7.38958	0.562357	0.10778	19.9849	212.546	228.849	112.385	0.00240555
Cox14	TCONS_00007123	0.748482	0.366573	0.169767	15.4459	12.588	10.7333	7.24103	0.00241124
Ndufaf6	TCONS_00014400	3.42376	0.214504	0.559863	47.2856	17.528	29.3751	22.3291	0.00259208
Gm43738	TCONS_00013300	4.4813	0.237358	0.917655	23.4677	37.1172	17.6128	1.38295	0.00262333
Akap8	TCONS_00009140	38.1246	0.0427925	0.329955	13.1164	6.93964	3.67986	3.61393	0.00267086
Spns1	TCONS_00019215	2.96886	0	0.210454	17.2223	17.8859	9.01475	1.71307	0.00270618
Rps24	TCONS_00006078	8.78257	0.236656	3.23398	123.903	92.7803	115.988	28.753	0.00271853
Hmgb2	TCONS_00019573	0.629247	0.108535	0.320213	20.2936	259.969	15.19	82.282	0.00278832
Supt4a	TCONS_00002998	1.7727	0.845657	0.431347	27.3484	35.1357	7.75756	1.74881	0.00280415
Rpl11	TCONS_00014936	40.0924	0.131908	1.61124	45.3057	94.3319	97.8981	33.4163	0.00282567
Hmgb3	TCONS_00021969	0.193804	0.357561	0.563651	30.9826	6.32735	1.40515	0.315804	0.00282985
Kdm4dl	TCONS_00021180	1.9233	0.0109845	0.224945	20.3852	9.45532	2.24244	0.599346	0.00283062
Osbpl6	TCONS_00011124	1.28421	0.0480115	0.402591	19.0645	42.9588	21.5479	2.00582	0.00284224
Bcl2l11	TCONS_00011364	5.10525	0.083916	0.157237	21.1041	5.52058	0.799246	0.758945	0.00292488
Rpl26	TCONS_00002805	75.2926	0.688108	0.577627	23.1591	66.5174	137.267	53.5222	0.0030467
Ptdss2	TCONS_00018493	1.13383	0.158499	0.223424	15.3166	69.8996	23.549	5.25992	0.00310862
Rab24	TCONS_00005713	4.48823	0	0.190026	16.6855	8.13447	7.29969	2.52016	0.00319062
Eef1d	TCONS_00007383	5.05471	0	0.161678	23.8457	14.5087	2.89051	0.849746	0.00331228
Sipa1l1	TCONS_00004503	6.67906	0.481913	1.82903	48.675	1.50178	0.454006	0.847785	0.00335303
Tpm3	TCONS_00012804	4.80338	0.48059	0.455709	14.0279	4.98233	7.55013	3.51452	0.00338764
Mrpl20	TCONS_00014354	15.8626	0.275489	2.93361	76.2075	246.028	149.672	105.159	0.0034015
Psmd12	TCONS_00003190	0	0.477191	0.255704	20.8821	15.4782	4.39189	1.37718	0.00344429
Arih2	TCONS_00021666	14.9412	0.491931	0.435646	10.9936	28.2851	25.1127	8.88977	0.00356965
Nemp1	TCONS_00001933	1.51257	0	0.814875	31.4971	12.0027	2.91699	0.911852	0.00359963
Arpc1a	TCONS_00015842	4.76495	0.301533	0.650645	22.0825	15.9877	2.76827	1.51083	0.00360334
Pqlc2	TCONS_00014956	10.0221	0.197199	0.152593	14.3948	2.12424	1.327	0.109715	0.00364183
Clic4	TCONS_00014923	791.082	0.329188	0.315665	25.3353	2.6195	6.76338	66.8263	0.00371661
Gm47467	TCONS_00005859	2.92972	0.12937	0.473379	12.339	59.8105	29.3393	4.92234	0.00382648
Calm2	TCONS_00009482	1.24214	0.076867	0.88515	43.1902	8.60985	2.05974	2.07352	0.00394818
Idh3b	TCONS_00012282	18.1518	0.294913	0.787327	20.0047	56.0403	100.999	136.288	0.00400691
Emc9	TCONS_00006596	2.08487	0	0.159886	30.3075	8.19691	7.04612	9.37723	0.00401887
Zfp821	TCONS_00019856	0.0461725	0.877753	0.494928	16.2029	44.0804	12.393	0.458813	0.00403219
Rps6	TCONS_00014634	8.33963	0.240644	0.306354	23.3277	7.25858	9.86	4.84531	0.00405725
Kcmf1	TCONS_00017416	6.79144	0.895721	1.34236	58.5422	79.0071	18.9705	14.4722	0.00428681
Gm45736	TCONS_00010169	3.59455	0.495356	2.15911	52.6476	217.454	180.24	60.7973	0.00431487
Dcbld1	TCONS_00001592	0.360367	0.066342	0.550477	18.6192	15.5882	9.86295	8.08446	0.00438006
Mpv17l2	TCONS_00020207	64.0101	0.140423	0.15151	16.2443	3.75163	1.98914	7.61814	0.0045373
Ptpn1	TCONS_00011619	9.31364	0.972979	0.482878	13.7838	3.25329	3.24263	1.30571	0.00459787
Nmrk1	TCONS_00010228	13.5155	0.832534	1.00333	37.0621	4.24536	4.37018	13.003	0.0047239
Nudt4	TCONS_00002347	6.25169	0.403865	1.2231	44.7007	99.1416	66.147	9.10717	0.00482725
Top2a	TCONS_00003927	1.47591	0	0.398121	15.8613	48.0029	19.1119	28.9965	0.00490745
Eda	TCONS_00022054	0.859555	0.0956575	0.106921	12.0224	19.5513	3.84755	0.362617	0.0049349
Tsr3	TCONS_00008548	10.5535	0.246957	1.23988	35.0584	7.52115	4.70762	5.30501	0.00498086
Tfap2c	TCONS_00011641	5.35346	0.0735885	0.147431	14.2453	3.93745	12.562	28.4167	0.00510297
Brd9	TCONS_00005395	4.93809	0.651894	0.376598	37.3738	125.71	76.2207	9.46849	0.00511846
Gm21811	TCONS_00019461	11.4851	0.0646105	0.517203	18.5556	20.3766	17.9722	23.7091	0.0052582
Gm26870	TCONS_00021156	223.757	0.218944	8.89724	179.568	31.3486	42.8436	245.105	0.00527619
Gm5590	TCONS_00018823	0.752606	0.226304	0.326827	12.418	10.7979	3.73483	0.035736	0.00528882
Ppp4c	TCONS_00019233	0.35033	0.611614	0.722398	49.9268	35.1936	9.52614	4.13903	0.00528929
Park7	TCONS_00015049	0	0	0.417054	25.0814	25.9804	29.9297	13.7758	0.00555935
Mfap5	TCONS_00017045	0.305662	0	0.23494	12.653	29.8554	5.80497	1.15226	0.00571625
Eef1d	TCONS_00007382	11.6639	0.111911	0.656988	31.3016	156.073	128.212	86.1735	0.00574426
Crip1	TCONS_00004693	492.328	0.536134	0.504146	37.4303	35.5396	30.1475	124.726	0.00616118
Rhebl1	TCONS_00007579	0	0.214257	0.23633	15.3867	3.16448	0.393477	0.153532	0.00616226
Idh3g	TCONS_00022345	2.98057	0.344605	0.613801	30.5521	178.316	284.322	262.082	0.00627576
Ergic3	TCONS_00011519	2.23205	0	0.64499	16.3006	6.03427	4.05025	2.71853	0.00631269
Txnl4a	TCONS_00009823	7.66279	0.078821	0.788918	29.4141	10.502	9.68372	4.69621	0.00631496
Wdr44	TCONS_00021871	1.31424	0.609997	0.605007	19.4277	20.6072	2.32105	1.39869	0.00649509
Setd2	TCONS_00021070	1.28211	0.701786	0.492329	13.9336	22.4241	12.0913	3.04533	0.0066615
Rps19	TCONS_00017936	3.63358	0	0.391422	49.8622	36.9931	36.9445	3.98266	0.00667353
Tmod3	TCONS_00021499	565.683	0.248103	0.313982	14.3227	3.45086	3.65107	11.4559	0.00671603
Cyc1	TCONS_00006964	94.4108	0	0.269431	15.4716	5.43983	10.0354	33.012	0.00700459
Gm43738	TCONS_00013301	11.8767	0.196075	0.336099	17.0115	55.0892	23.0434	8.34422	0.00700459
Stk19	TCONS_00009181	0	0	0.29894	10.5149	12.0785	7.72269	4.36793	0.0070197
Aprt	TCONS_00020494	10.0245	0.247397	0.705582	32.0572	20.0779	14.1598	2.38722	0.0070197
Zfp869	TCONS_00020180	3.89482	0.336111	0.565541	12.1442	16.7172	6.47806	8.42455	0.00702246
Ryr1	TCONS_00018738	6.35531	0.097529	0.245417	10.9175	18.4359	11.649	5.5591	0.00708767
Nom1	TCONS_00015186	4.2096	0.351698	0.577129	11.7684	7.94639	4.16175	1.97848	0.00716314
L3hypdh	TCONS_00004886	5.9298	0.348349	1.34276	28.8244	5.77869	3.53049	4.15113	0.00717035
Iars	TCONS_00005268	1.10303	0.388949	0.737842	22.3811	9.96821	2.44608	3.83231	0.00719113
Nom1	TCONS_00015185	0.950162	0.390796	1.28593	62.9533	17.2046	4.20554	3.5313	0.00720807
Zdhhc3	TCONS_00021773	1.56977	0.322811	0.28887	10.4321	3.80152	6.18501	2.91513	0.00733781
Rps3	TCONS_00019065	0.723182	0	0.31706	23.9278	114.146	91.6246	4.45317	0.0076535
Defb42	TCONS_00006267	14.3644	0	0.175182	21.8777	43.3928	8.54935	0.227085	0.00774026
Tnfsfm13	TCONS_00003645	2.55198	0.211411	0.859318	22.7101	46.8101	18.0198	1.88483	0.00795257
Mylip	TCONS_00005250	40.45	0.0304495	0.645363	19.8943	0.836385	0.614602	0.67538	0.00837645
Set	TCONS_00010944	1.88871	0.257408	4.35928	132.395	1005.57	723.85	333.384	0.00850416
Klf8	TCONS_00022139	0.267867	0	0.600827	57.446	5.46695	1.88392	1.33288	0.00853292
Gm47979	TCONS_00004863	0.296511	0	0.13486	20.8496	32.2677	5.27034	0.217457	0.00859057
Rnf122	TCONS_00019509	0	0.153603	0.252566	12.1741	41.8867	3.64726	0.673924	0.00862789
Rbm17	TCONS_00011760	5.50386	0.779068	0.583002	15.528	82.8947	8.01724	0.332	0.00867797
Ints1	TCONS_00016466	0.592537	0.191742	0.253429	12.619	22.0293	16.8806	9.17454	0.00870533
Odc1	TCONS_00004256	0	0.164167	0.350162	29.3931	50.5382	17.0182	27.391	0.00872816
Cars2	TCONS_00020004	61.3274	0.390186	3.21172	98.0663	40.9648	29.8341	11.5147	0.00895696
Traf6	TCONS_00011218	45.5376	0	0.267636	11.9619	0.544366	0.833418	2.60305	0.00903149
Psmb10	TCONS_00020379	1.49263	0.203637	0.186854	35.1746	34.4105	11.7536	3.3913	0.0093875
Lin7b	TCONS_00018872	1.68076	0.382462	0.759864	22.9348	5.85663	1.6115	0.975978	0.00983442
Tomm40	TCONS_00018643	5.87507	0.972965	3.98463	115.022	10.6222	15.7126	7.76998	0.00992227
Zfp954	TCONS_00018579	1.69641	0.393087	0.376734	14.9033	8.27199	8.70113	4.51007	0.0101579
Denr	TCONS_00015676	0.885566	0.767849	1.28899	24.896	29.2178	9.63292	5.70037	0.0106519
Lyar	TCONS_00015285	3.85e-05	0.998537	0.530026	22.1975	7.78415	3.34899	0.509144	0.010713
Hspa4	TCONS_00003494	2.91472	0.121891	0.210687	14.9576	9.1933	5.2537	1.95856	0.0111656
Ccnl2	TCONS_00014358	68.4255	0.276108	0.633428	37.3681	28.3225	7.9072	14.4616	0.0113319
Pnldc1	TCONS_00008967	12.9378	0.981004	0.49404	11.8102	9.07296	2.16747	1.57054	0.0118425
Dnajc4	TCONS_00010486	7.21571	0.156945	0.313559	11.9864	8.28318	2.48322	1.58721	0.0118572
Mfsd14a	TCONS_00013505	4.21629	0.977588	0.598009	14.4777	89.3764	18.1589	4.87073	0.0120081
Gpr160	TCONS_00012615	23.5053	0.257098	0.523659	11.1757	7.28735	2.40188	3.16802	0.0128986
Zyg11b	TCONS_00014703	7.30752	0.693345	4.16042	72.2877	6.9884	4.04796	5.55907	0.0129669
Cpeb2	TCONS_00015291	16.8585	0.283214	0.592024	15.6681	6.67853	6.27002	2.43195	0.0136691
Ndufs7	TCONS_00001747	0.697733	0.712442	1.271	28.832	80.7652	153.532	147.624	0.0136975
Nrf1	TCONS_00016627	0.543772	0.626672	1.13087	21.5837	43.7411	16.2505	6.2954	0.0139074
Vdac2	TCONS_00006067	255.713	0.333792	0.44679	11.4456	35.0018	96.5894	198.211	0.0139558
Pusl1	TCONS_00015086	14.3304	0.369657	3.06819	48.7132	26.0718	18.4436	18.6984	0.0153311
4930566F21Rik	TCONS_00015996	1.9557	0.415421	0.271798	14.984	4.6671	1.79148	1.94104	0.0155193
Rpl18	TCONS_00018093	2.67704	0	0.483263	20.9403	13.0908	13.3206	8.9095	0.0155756
Fdft1	TCONS_00006653	15.3952	0.153991	0.527197	10.7423	12.6088	5.40259	3.52804	0.0156941
2210011C24Rik	TCONS_00020266	39.9958	0.954559	3.03665	167.241	29.3905	8.50626	3.33542	0.0159161
Gm21987	TCONS_00007861	4.77384	0.219439	0.541859	23.1436	33.6528	29.2823	15.0633	0.0159176
Fcgr3	TCONS_00001342	26.4942	0.242287	1.34473	28.3368	74.6706	24.7165	1.17316	0.0166628
Gm20472	TCONS_00004760	6.16474	0.728869	1.08716	23.534	26.5822	31.7343	19.829	0.0168226
Myg1	TCONS_00007168	6.38105	0.484683	1.80149	27.6877	71.4261	41.7145	33.2362	0.0173134
Epcam	TCONS_00008915	2.43129	0.399211	0.175287	10.3119	3.34847	7.89942	70.8199	0.0173473
Vmp1	TCONS_00003804	13.2757	0	0.501232	20.5742	47.4062	29.9178	8.68088	0.0173533
Gm18856	TCONS_00005564	2.0342	0.631458	0.5637	15.3132	11.0198	5.21816	4.32866	0.017529
Gm16136	TCONS_00007280	13.6801	0	0.171132	15.5252	0.790569	1.04197	11.3688	0.0176232
Rab40c	TCONS_00009057	3.85016	0.202404	0.349201	16.5384	5.94853	8.64898	1.88105	0.0183454
Ccnl1	TCONS_00013227	48.7691	0.791042	0.933203	23.9749	5.35366	3.05225	3.0614	0.0190627
Tex15	TCONS_00019514	0.404153	0.295517	0.629276	38.9413	7.44631	0.287087	0	0.019092
Adrm1	TCONS_00011694	4.42006	0	0.639898	13.0853	2.87988	2.83925	4.47178	0.0191848
Ccs	TCONS_00010432	0.365626	0.036988	0.274817	25.7336	23.7956	14.3516	0	0.0192561
Dnajc4	TCONS_00010487	2.39968	0.423523	0.681898	17.6081	9.59795	5.63602	4.56002	0.0194081
Ddr2	TCONS_00001323	0.358431	0.739354	0.689461	16.3715	10.1636	5.49385	0.218233	0.0194869
Stk35	TCONS_00011378	7.64983	0.693504	2.19116	40.8276	35.2859	8.22731	1.55853	0.0195165
Hspbp1	TCONS_00018557	6.85165	0.138792	0.524809	12.4162	44.1373	48.059	5.18459	0.0196811
Grhl2	TCONS_00006876	1.24896	0.177378	0.61099	10.8503	16.103	4.50678	9.1587	0.0198618
Pprc1	TCONS_00010342	3.10225	0.322616	0.898278	18.1674	35.3635	12.7997	4.71292	0.0199428
1810055G02Rik	TCONS_00010084	1.59638	0.397159	0.757276	11.8544	4.77652	1.06557	1.71034	0.0204189
Pds5a	TCONS_00016082	3.769	0.535277	0.962792	15.962	34.9172	10.4739	8.52284	0.0208877
Ranbp2	TCONS_00001613	1.42473	0.878742	1.47183	34.8386	72.0444	12.8543	11.4467	0.0214289
Mef2b	TCONS_00019609	0.602702	0	0.11549	18.3863	3.91941	0.673855	0	0.0218044
Gm4567	TCONS_00018662	0.178563	0.110695	0.481301	18.2696	2.57297	2.85008	0.794853	0.0219428
Gm13147	TCONS_00014266	4.5408	0.09903	0.338985	13.3813	6.19987	2.52479	1.98504	0.0222013
Wdr18	TCONS_00001725	1.99339	0	0.713547	19.1727	5.61311	4.94523	4.58288	0.0224236
Pdcd5	TCONS_00018808	21.0483	0	0.666955	21.6586	6.202	12.7854	22.8604	0.0226046
Impdh1	TCONS_00017236	1.96883	0.110907	0.329189	14.321	15.802	7.206	5.57105	0.0230916
Platr17	TCONS_00008642	1.92953	0.906852	1.21557	19.142	62.7563	16.3608	2.61965	0.0231943
Nrbp1	TCONS_00015223	34.1641	0.383219	1.93983	29.3208	40.3712	10.9462	6.64261	0.0238392
Dalrd3	TCONS_00021031	28.1278	0	0.509072	19.1233	17.2311	10.7173	9.12108	0.0238937
Timp2	TCONS_00004130	106.081	0.26711	0.307912	11.6213	4.56896	2.13649	0.136375	0.0239693
Zfp143	TCONS_00018323	4.1927	0.211891	0.556472	12.8966	11.2946	3.14086	1.35961	0.0240704
Nfu1	TCONS_00016882	0.630183	0.664776	0.488009	17.2409	12.6166	5.17938	5.06037	0.0243152
Cyth2	TCONS_00018891	34.3573	0	2.016	38.8885	55.3945	48.679	22.1538	0.0244391
Ppie	TCONS_00014797	10.6095	0.218391	4.28888	63.3004	87.8116	105.269	102.697	0.0249248
Ercc4	TCONS_00007688	3.99235	0.464734	1.82064	32.7665	10.825	10.1082	7.22944	0.0249485
Gm960	TCONS_00010426	5.12078	0.302167	0.938354	26.89	17.9929	5.45639	0.246872	0.0250996
Cenpk	TCONS_00005477	1.6505	0.314007	0.19662	11.1698	13.0596	5.56433	1.86568	0.0253269
2310040G24Rik	TCONS_00017465	0.23402	0.118764	0.231156	22.8676	250.064	292.917	9.42582	0.0253695
Rplp1	TCONS_00021424	27.9162	5e-07	1.01519	30.4606	86.4434	229.313	32.4364	0.0254474
Xpnpep1	TCONS_00010726	9.82872	0.197276	0.363775	14.5335	16.8487	20.699	44.8213	0.0255646
Dnlz	TCONS_00011847	169.583	0.37725	7.05263	112.677	19.1274	20.4433	52.8899	0.0255661
Srp54b	TCONS_00004363	0.96119	0.083505	0.504785	12.483	13.4563	4.14154	3.56406	0.0256353
Psma4	TCONS_00020719	8.74891	0.902567	1.75953	28.6581	15.4866	14.159	10.9009	0.026128
Dcaf13	TCONS_00006883	1.00714	0	0.416482	12.3742	61.6396	24.0249	14.4463	0.0266966
Sfi1	TCONS_00003292	128.617	0.315199	5.70038	73.2561	5.9811	1.06113	1.21869	0.0270566
Avl9	TCONS_00016760	16.0001	0.821931	4.69456	85.22	24.568	6.77836	3.1773	0.0271946
Usp54	TCONS_00006445	0.52603	0.36839	0.918356	15.3695	6.75961	0.970229	0.477474	0.0277798
Gm16513	TCONS_00015451	0	0	0.381442	17.4897	7.85447	3.72162	1.82988	0.0279964
Chd1	TCONS_00008474	2.14883	0.469158	0.906467	14.6511	27.7221	7.18766	3.8621	0.028027
Ung	TCONS_00015570	3.65296	0	0.718519	13.113	36.8129	22.6319	0.214264	0.0285829
Lrrc42	TCONS_00014696	0	0.90091	0.447868	22.0411	6.21783	0.977782	0.248117	0.0290236
Pzp	TCONS_00017672	15.8289	0.112958	0.876464	14.5771	16.219	7.30011	3.35826	0.0292282
Mrpl4	TCONS_00020585	9.2458	0.259666	1.33514	17.3434	11.229	7.16827	3.0394	0.0297901
Hspa8	TCONS_00020654	111.186	0.555439	0.712059	29.5202	720.05	2804.04	1616.43	0.0297901
Ctsl	TCONS_00005796	0	0.0064165	0.25104	17.3271	10.0255	0.13904	0	0.0302
Bloc1s2	TCONS_00010674	2.40993	0	0.447918	12.3734	6.3531	17.2165	14.4379	0.0307594
Cep57	TCONS_00021175	9.64247	0.35616	0.735815	13.5351	4.56537	1.85315	3.11136	0.0332223
Setx	TCONS_00010917	18.6017	0.557762	5.17747	77.3081	22.4161	10.0803	25.2023	0.0339788
Fdft1	TCONS_00006654	3.08014	0	0.510599	25.6755	11.3885	6.87146	2.34824	0.0354705
Eefsec	TCONS_00017499	51.0748	0.835603	0.90219	29.9772	6.67749	7.18846	16.553	0.0371941
Xiap	TCONS_00021906	6.95397	0.710322	2.0906	28.631	25.1664	14.9417	14.6542	0.0375836
Ubxn8	TCONS_00020099	0.074596	1e-06	0.188341	13.6171	17.522	0.323077	0.737005	0.0376899
Mrs2	TCONS_00005604	19.7166	0.0002515	0.40402	10.8745	1.70786	1.93576	0.630134	0.0377343
Morc2a	TCONS_00002506	3.74555	0.277361	2.44545	37.074	36.1429	18.4829	8.44835	0.0381021
Pin4	TCONS_00022070	11.8697	0	0.18077	20.1144	55.5405	6.09208	2.44953	0.0382301
Gm21149	TCONS_00015914	27.3417	0.312657	0.782297	11.9675	2.01902	0.36826	0.732556	0.0387554
Ppif	TCONS_00006081	2.5169	0.193388	3.01174	41.7033	6.94636	6.60799	5.31989	0.0396208
Rprd1a	TCONS_00009899	5.14877	0.938638	2.35546	27.0069	51.3498	13.7411	5.64961	0.0397697
Guca1a	TCONS_00009276	8.45968	0.0619775	0.566337	23.3168	27.5459	38.1238	11.0661	0.0398222
Gnl3	TCONS_00006489	1.21295	0	0.349918	14.1636	13.5338	4.58552	4.18266	0.0402288
Fnbp4	TCONS_00011178	6.93195	0.565335	3.41662	39.0045	12.7103	8.56585	3.19663	0.0423725
Platr14	TCONS_00011232	2.71566	0.191242	0.571496	23.9916	9.76837	6.10241	23.3139	0.0448275
Zfp978	TCONS_00014273	6.16054	0.828082	0.801937	32.1993	32.367	37.0059	24.7529	0.0458954
Platr14	TCONS_00011234	3.85305	0.361245	0.696826	15.268	22.7825	6.98414	13.595	0.0461307
Rpl36	TCONS_00008805	34.0011	0	0.394321	12.2313	14.9892	16.6256	21.1003	0.0468719
Med27	TCONS_00010921	1.41077	0.453271	1.54649	18.8296	47.5629	11.1138	0.732548	0.0494783
Adrm1	TCONS_00011693	7.08333	0.294878	1.24671	14.8522	9.32946	8.70597	8.45994	0.0497736

## Sheet: Novel gene
Supplementary Data 11 Novel transcripts with remarkably upregulated during 1-cell to 2-cell transition in expression
Legend: Novel genes with remarkably upregulated during 1-cell to 2-cell transition in expression.
Novel genes with TPM of oocyte ≤ 1, TPM of 1-cell > 0.1, TPM of 2-cell > 1, 2-cell/1-cell > 2, 2-cell–1-cell > 10 and Padj value < 0.05 are presented.
Padj values represent the significance probability of 1-cell to 2-cell transition and are calculated using DEseq2 with raw reads as input.
Gene id	Transcript id	Sperm TPM	Oocyte TPM	1-cell TPM	2-cell TPM	4-cell TPM	8-cell TPM	Blastocyst TPM	Padj	Coding potential
XLOC_009629	TCONS_00013581	0.299403	0	0.12735	233.888	64.9287	21.7499	11.1739	3.73e-11	noncoding
XLOC_004234	TCONS_00005908	0.0754645	0	0.314511	455.354	152.684	31.5773	8.24155	4.95e-11	noncoding
XLOC_012779	TCONS_00018050	0.399416	0	0.329949	515.531	131.288	40.199	32.0822	3.13e-10	noncoding
XLOC_003430	TCONS_00004812	0.41687	0	0.411824	263.575	73.3789	32.6509	13.1055	1.57e-09	noncoding
XLOC_015654	TCONS_00022215	0	0	0.102362	617.113	196.384	91.9966	0.983683	2.89e-09	noncoding
XLOC_015385	TCONS_00021852	1.04923	0.088576	0.257721	84.4277	43.9359	5.63796	0.826272	2.29e-08	noncoding
XLOC_006560	TCONS_00009225	0.07644	0	0.267861	83.2078	26.5817	7.5484	2.52269	2.36e-08	noncoding
XLOC_003556	TCONS_00004976	0.461435	0.013286	0.155259	68.466	46.8445	6.59273	0.577616	8.17e-08	noncoding
XLOC_011870	TCONS_00016743	0.727517	0.080516	0.203193	83.349	47.2176	6.36653	0.370362	1.06e-07	noncoding
XLOC_007497	TCONS_00010588	26.2612	0.181476	0.227347	79.5602	7.41903	0.253646	0.2383	1.12e-06	noncoding
XLOC_000267	TCONS_00000386	0.654756	0	0.117278	89.1371	22.0117	8.32477	4.54412	1.46e-06	noncoding
XLOC_006944	TCONS_00009816	0.058515	0	0.200431	71.8311	9.15564	4.32591	1.79368	6.9e-06	noncoding
XLOC_009731	TCONS_00013725	7.01876	0.601614	0.649052	57.9064	76.4701	14.3371	1.61713	3.88e-05	noncoding
XLOC_011710	TCONS_00016516	0.631848	0.0433425	0.313742	23.2999	40.0585	2.7773	0.270915	4.96e-05	noncoding
XLOC_010341	TCONS_00014585	1.87671	0.0464635	0.263236	27.399	33.7768	8.87195	1.51577	9.14e-05	noncoding
XLOC_014619	TCONS_00020734	0.820537	0	0.116858	18.4559	33.0411	7.8873	0.347777	0.000101384	noncoding
XLOC_002606	TCONS_00003587	20.5469	0	1.48528	374.172	265.015	95.9779	11.2211	0.00012858	noncoding
XLOC_003955	TCONS_00005527	0.271764	0.840132	0.352699	76.7117	4.1557	11.7755	4.5998	0.000161875	noncoding
XLOC_015386	TCONS_00021853	3.22086	0.782327	0.182769	39.3718	43.4509	11.4435	1.03043	0.00017034	noncoding
XLOC_000572	TCONS_00000770	0.524677	0.013779	0.177005	25.3513	10.3469	3.25298	0.48359	0.000173393	noncoding
XLOC_007603	TCONS_00010735	0.601252	0.078511	0.292932	38.0349	29.7946	2.47441	0.447601	0.000175498	noncoding
XLOC_002624	TCONS_00003614	0.272587	0.076025	0.148082	18.3618	15.7509	1.72863	0.100418	0.000182198	noncoding
XLOC_003845	TCONS_00005378	2.82105	0.0612535	0.167118	11.0206	76.9536	16.0919	10.4236	0.000217782	noncoding
XLOC_015353	TCONS_00021810	3.3343	0	0.126729	76.4398	16.6971	3.90383	0.204034	0.000230375	noncoding
XLOC_004958	TCONS_00006924	0.198744	0.57904	0.384124	25.904	13.5653	11.2811	2.233	0.00028857	noncoding
XLOC_010321	TCONS_00014556	7.00542	0	0.533013	114.907	49.7266	30.4363	5.52761	0.00032577	noncoding
XLOC_003957	TCONS_00005529	2.74282	0.319001	0.202192	73.9753	34.3235	7.48342	3.06108	0.000599398	noncoding
XLOC_014685	TCONS_00020835	21.6905	0.641529	1.24005	254.079	173.288	58.6842	6.49821	0.000719171	noncoding
XLOC_007614	TCONS_00010750	1.0257	0.274179	0.25756	19.2128	16.4922	2.18241	0.330466	0.000842565	noncoding
XLOC_002432	TCONS_00003331	9.97107	0.21182	0.318194	58.0838	17.6826	5.95522	6.9411	0.000911802	noncoding
XLOC_007639	TCONS_00010807	0	0.054671	0.178266	16.1429	21.8314	12.6653	0.91994	0.000929636	noncoding
XLOC_006199	TCONS_00008695	1.50932	0.246848	0.558675	25.8281	16.1111	1.43665	0.397841	0.000969764	noncoding
XLOC_015340	TCONS_00021795	25.9946	0.09365	0.214307	23.5074	13.8776	4.39936	10.2435	0.00108559	noncoding
XLOC_015349	TCONS_00021806	108.998	0.818083	3.88972	110.625	19.0581	16.9849	124.619	0.00119762	noncoding
XLOC_015503	TCONS_00022023	2.81181	0.093725	0.640645	63.2279	25.5036	30.3227	4.51064	0.00124575	noncoding
XLOC_004996	TCONS_00006980	0.122882	0.0660815	0.126241	14.5788	8.46993	1.08525	0	0.00126658	noncoding
XLOC_015346	TCONS_00021802	25.3208	0.111691	0.840093	27.6058	3.59311	4.99327	26.8051	0.00136083	noncoding
XLOC_014410	TCONS_00020450	1.31578	0.129442	0.307455	55.7584	25.8954	20.7087	3.81977	0.00155973	noncoding
XLOC_015346	TCONS_00021803	113.828	0.37447	4.74481	151.883	21.1809	21.1399	124.203	0.00178314	noncoding
XLOC_012448	TCONS_00017585	1.68203	0.0839755	0.250152	10.3914	15.5747	2.01641	0.335155	0.0020832	noncoding
XLOC_012737	TCONS_00017997	0.213396	0.122776	0.223389	15.2882	8.58112	3.19899	0.462471	0.00226854	noncoding
XLOC_002251	TCONS_00003084	12.5571	0.803933	0.646565	38.03	40.5313	9.67965	6.29924	0.00232443	noncoding
XLOC_001129	TCONS_00001546	2.04514	0.788204	0.330051	109.138	73.4711	6.74329	2.51905	0.00233675	noncoding
XLOC_010708	TCONS_00015120	0.071035	0	0.203341	23.8093	26.1116	4.67673	0.499262	0.00236966	noncoding
XLOC_015341	TCONS_00021797	32.8975	0.159348	0.19261	12.0891	3.16562	0.963499	3.52953	0.00238001	noncoding
XLOC_000691	TCONS_00000915	5.85211	0.331946	0.603061	28.2358	9.56024	6.00045	1.70832	0.00275718	noncoding
XLOC_001136	TCONS_00001553	19.4333	0.299017	1.8338	132.375	164.768	37.4822	4.80194	0.00327353	noncoding
XLOC_011025	TCONS_00015581	0.361026	0.144954	0.450201	23.3959	38.4476	1.8043	0.674108	0.00348808	noncoding
XLOC_012459	TCONS_00017597	19.5602	0.161499	0.38311	55.0651	35.0225	34.3178	2.5181	0.00389246	noncoding
XLOC_001918	TCONS_00002630	0.78737	0	0.373543	17.807	29.3941	3.57446	0.027596	0.00425799	noncoding
XLOC_008075	TCONS_00011413	0.963903	0.235291	0.149427	27.9206	9.161	2.20063	0.099564	0.00530214	noncoding
XLOC_007625	TCONS_00010763	2.0419	0.197809	0.367968	18.7305	17.4382	3.07492	0.32384	0.0057044	noncoding
XLOC_002391	TCONS_00003270	2.47925	0	0.187615	30.2812	3.34201	3.91732	1.83079	0.00602435	noncoding
XLOC_001326	TCONS_00001817	11.6586	0.802102	0.859809	27.8894	35.3179	7.55492	2.00158	0.00735306	noncoding
XLOC_007987	TCONS_00011283	18.426	0.275789	0.276377	17.6368	17.039	7.32118	3.36373	0.00817539	noncoding
XLOC_010684	TCONS_00015089	32.7657	0.117392	0.110102	18.6072	5.98449	7.92663	2.07685	0.00961289	noncoding
XLOC_012180	TCONS_00017190	0.461903	0.082639	0.290802	13.8147	8.92983	1.38416	0.318637	0.0102701	noncoding
XLOC_007638	TCONS_00010790	68.693	0.73472	3.80476	69.5235	156.719	53.8303	9.35312	0.0107896	noncoding
XLOC_011383	TCONS_00016057	5.47356	0.341774	0.426563	22.2314	12.5115	3.82444	1.52467	0.0113099	noncoding
XLOC_003638	TCONS_00005101	1.21251	0.478645	0.790825	23.2071	10.8035	0.964407	0.261977	0.0130843	noncoding
XLOC_013713	TCONS_00019462	39.3785	0.715097	0.821354	13.9595	8.45018	7.92436	7.63672	0.0139336	noncoding
XLOC_005272	TCONS_00007373	27.8691	0.75646	2.49781	57.6325	146.683	155.792	48.168	0.0158964	noncoding
XLOC_007085	TCONS_00010002	2.03918	0.585426	0.989302	21.4106	17.7609	5.56196	2.51284	0.0165815	noncoding
XLOC_004782	TCONS_00006685	14.1868	0	0.323174	12.5412	24.2006	7.45377	3.01995	0.0170377	noncoding
XLOC_007079	TCONS_00009996	82.8943	0.705234	5.64392	194.23	153.117	60.8805	31.5621	0.0170857	noncoding
XLOC_015845	TCONS_00022493	36.9373	0.615653	0.460325	26.9653	12.44	9.0122	5.56815	0.0171421	noncoding
XLOC_003187	TCONS_00004446	51.7803	0.953275	1.13317	41.974	37.3587	18.3277	8.89551	0.0172437	noncoding
XLOC_014987	TCONS_00021256	5.71106	0.56128	0.452338	11.7226	3.66423	1.79053	3.89032	0.0173851	noncoding
XLOC_006729	TCONS_00009493	13.0361	0.201822	1.24127	33.3065	30.9511	2.41011	1.68929	0.0217692	noncoding
XLOC_015347	TCONS_00021804	48.0682	0.169827	2.22187	35.3076	6.12197	8.8498	49.9099	0.0220029	noncoding
XLOC_002405	TCONS_00003288	164.448	0	2.96281	137.245	72.6511	3.34381	6.67652	0.0246964	noncoding
XLOC_000882	TCONS_00001204	4.18938	0.584088	1.70291	27.6249	80.2485	11.0446	2.44186	0.0257196	noncoding
XLOC_009649	TCONS_00013616	0.422339	0	0.454098	46.259	36.9819	9.27461	0.835326	0.0278279	noncoding
XLOC_002250	TCONS_00003083	16.7404	0.455866	1.19479	46.5254	83.1528	40.4527	13.6372	0.0347813	noncoding
XLOC_014556	TCONS_00020656	52.5253	0.178562	0.512034	20.297	11.5306	13.2874	8.375	0.0354705	noncoding
XLOC_003738	TCONS_00005225	314.656	0.263765	0.992177	12.6794	16.6427	45.8205	123.943	0.0457259	noncoding
XLOC_009321	TCONS_00013172	67.4682	0.459778	0.269201	14.783	20.1634	13.2195	10.7503	0.0457629	noncoding
XLOC_008859	TCONS_00012550	0.662283	0.206362	0.20713	15.9636	6.45378	0.778752	0.943627	0.0466703	noncoding
XLOC_003649	TCONS_00005116	0.317281	0.14566	0.229074	10.2487	3.96166	0.431941	0.221052	0.0479491	noncoding
XLOC_003958	TCONS_00005530	0.999124	0	0.326485	18.286	0.269321	2.8926	1.13301	0.0487601	noncoding
XLOC_015201	TCONS_00021562	0.361012	0	0.108566	124.489	37.2077	13.5148	7.43664	2.12e-11	coding
XLOC_004730	TCONS_00006617	0.349774	0.053304	0.128536	79.0574	149.313	24.9833	1.15631	3.28e-10	coding
XLOC_007348	TCONS_00010372	2.74575	0.124354	0.171003	52.0158	28.1597	10.8312	3.91775	1.58e-09	coding
XLOC_012360	TCONS_00017460	4.22851	0.0399105	0.139247	52.6666	29.6195	12.5493	4.00869	2.26e-09	coding
XLOC_004576	TCONS_00006379	1.27854	0	0.137944	52.7579	21.5867	7.4846	4.55812	8.81e-07	coding
XLOC_011412	TCONS_00016094	0	0.0136885	0.147304	18.197	3.53481	3.38496	1.02527	3.16e-05	coding
XLOC_007638	TCONS_00010791	0.276842	0	0.111155	28.824	21.2072	6.01147	0.731159	5.08e-05	coding
XLOC_011736	TCONS_00016549	0.88391	0.0121025	0.201678	17.3196	99.3953	66.7497	13.6725	6.69e-05	coding
XLOC_007638	TCONS_00010797	0	0.68692	0.100639	16.3434	12.5778	23.6327	0.223247	0.000118112	coding
XLOC_011314	TCONS_00015967	0.649595	0	0.215416	26.1531	11.5003	4.34676	1.18353	0.000123404	coding
XLOC_004309	TCONS_00006016	0.512255	0.038186	0.652353	76.5413	5.63199	13.173	5.2166	0.00020076	coding
XLOC_007638	TCONS_00010801	0	0	0.121683	44.1214	84.0851	68.1667	2.33648	0.000241735	coding
XLOC_011733	TCONS_00016546	0	0.102526	0.143094	15.2724	70.1016	50.1934	10.3332	0.000297783	coding
XLOC_010318	TCONS_00014553	6.14583	0.328968	0.349401	15.4486	4.8033	2.58891	1.70392	0.000957223	coding
XLOC_003059	TCONS_00004269	3.51443	0.127001	0.609214	19.9533	17.8639	20.6773	32.3381	0.00191764	coding
XLOC_003819	TCONS_00005338	0.25713	0.086502	0.482588	19.7922	14.6705	8.04825	8.00058	0.0044058	coding
XLOC_000475	TCONS_00000648	133.326	0.14199	0.704131	12.0992	18.4679	21.4185	11.7933	0.0198916	coding
XLOC_007638	TCONS_00010793	0.167609	0.586458	0.42338	14.0443	37.7884	28.2153	0.882842	0.0388772	coding
