# Supplementary material for: High-resolution annotation of the mouse preimplantation embryo transcriptome using long-read sequencing
Source: Nat Commun. 2020 May 27;11:2653. doi: 10.1038/s41467-020-16444-w (PMC7253418; doi:10.1038/s41467-020-16444-w)
Supplement: Supplementary file 14 — Supplementary Data 12 [file 41467_2020_16444_MOESM14_ESM.xlsx]

## Sheet: Augmented transcriptome
Supplementary Data 12. TPM of transcripts calculated with augmented transcriptome across seven stages
Legend: TPM of transcripts calculated with augmented transcriptome across seven stages using Salmon.
Transcript id	Sperm TPM	Oocyte TPM	1-cell TPM	2-cell TPM	4-cell TPM	8-cell TPM	Blastocyst TPM
ENSMUST00000193812.1	0.053831	0	0	0.046672	0	0.21086	0.057073
ENSMUST00000082908.1	0	0	0	0	0	0	0
ENSMUST00000162897.1	0.0128045	0.00994	0	0	0	0	0
ENSMUST00000159265.1	0.0315585	0	0.0088075	0	0	0.0065295	0.0246135
ENSMUST00000070533.4	0.0228255	0.0362035	0.0547235	0.082162	0	0	0.0174465
ENSMUST00000192857.1	0.104244	0	0	0	0	0	0
ENSMUST00000195335.1	0.008291	0	0	0	0	0	0
ENSMUST00000192336.1	0.021733	0	0	0	0	0.0202665	0.011406
ENSMUST00000194099.1	0.155806	0	0	0	0.0287445	0	0
ENSMUST00000161581.1	0	0	0	0	0	0	0
ENSMUST00000192973.1	0.023739	0	0	0.0206965	0	0	0
ENSMUST00000192183.1	0.439928	0	0	0	0	0	0
ENSMUST00000195166.1	0.609552	0.0320235	0.094	0.162885	0.066096	0.0975645	0.052099
ENSMUST00000192692.1	0.390147	0.0089215	0	0.0326965	0.0153175	0.0163865	0.0182545
ENSMUST00000193244.1	0.031218	0	0	0	0.021635	0	0.016511
ENSMUST00000194454.1	0.236218	0	0.011566	0.0088765	0	0.034281	0.0324925
ENSMUST00000157708.2	0	0	0	0	0	0	0
ENSMUST00000194643.1	0	0.623149	1.25354	1.10416	0	0	0
ENSMUST00000192427.1	6.04046	4.08349	4.50054	5.40318	8.60474	11.2908	8.76188
ENSMUST00000208660.1	0.498965	0.0882535	0.101298	0.165882	0.0226185	0.0446545	0.013341
ENSMUST00000208793.1	0.0508755	0	0	0.031399	0.0105135	0.0216445	0.0272405
ENSMUST00000194992.6	0.107855	1.3146	0.073335	0.431839	0.0282575	0	0.0450855
ENSMUST00000027032.5	0.049763	0.0131325	0.0328085	0.0239245	0	0	0
ENSMUST00000195384.1	0.625139	0	0	0	0.0184215	0	0
ENSMUST00000194382.1	0.633382	0	0	0	0.0487435	0.016454	0.018595
ENSMUST00000027035.9	0.270993	0	0	0.299505	0.0178945	0	3.73768
ENSMUST00000195555.1	3.04756	0.852127	0.446494	2.2554	0	0.0504775	8.67378
ENSMUST00000192650.5	0.953283	0	0	0	0	0	0
ENSMUST00000116652.7	0.450479	0.053428	0	2.22187	0.0704855	0.075239	6.48591
ENSMUST00000192505.1	0.797956	0	0.0510135	0.0964605	0	0	0.293208
ENSMUST00000191647.1	0	0	0	0	0	0	0
ENSMUST00000191939.1	0.360285	0	0	0.488219	0.0533135	0.231138	11.7637
ENSMUST00000192913.1	0.149826	0	0	0	0	0	0
ENSMUST00000193450.1	1.30389	0	0.0173395	0.074464	0	0	0.0174525
ENSMUST00000194935.1	0	0	0	0.146397	0	0	0
ENSMUST00000195361.1	0.031979	0.0294695	0	0.0067785	0	0	0.0081985
ENSMUST00000180019.1	0	0	0	0	0	0	0
ENSMUST00000193889.1	0	0	0	0	0	0	0
ENSMUST00000195771.1	0.465997	0	0.035445	0.39412	0.0703225	0.118199	0.0870385
ENSMUST00000192738.1	0.032492	0	0	0	0	0	0.0344985
ENSMUST00000182774.1	0.853865	0	0	0.620065	0.359382	0.160268	0.035382
ENSMUST00000193443.1	0.0458265	0	0	0	0.0318355	0.060451	0
ENSMUST00000157375.1	1.71642	0	0	2.46402	0	0	0
ENSMUST00000195671.1	0.183683	0	0	0	0.0865015	0.276618	0
ENSMUST00000193658.1	1.09425	0.0335135	0	0.19475	0.161666	0.363254	0.255458
ENSMUST00000130201.7	1.7542	0.226883	0.334757	7.05005	18.007	38.9842	22.4354
ENSMUST00000156816.6	3.54321	0.0862835	0.486644	4.23635	14.8573	32.8577	22.7358
ENSMUST00000045689.13	5.01058	0.0606415	1.41422	17.6577	40.5604	63.5735	27.3725
ENSMUST00000115538.4	19.9075	0.36803	1.88449	35.9372	104.196	224.869	156.856
ENSMUST00000192286.1	0.714936	0.17747	0.128144	0.51643	1.00878	0.734625	0.401438
ENSMUST00000146665.2	0.945262	0.936802	1.89472	3.91402	32.8303	56.7797	31.4529
ENSMUST00000132625.1	0	0.026503	0	0	0	0	0.20641
ENSMUST00000195445.1	6.15357	1.28911	0.656292	2.1865	1.87674	1.97054	1.03949
ENSMUST00000134384.7	421.05	0	0.612047	0.197848	0	1.63731	0.605885
ENSMUST00000027036.10	97.8116	42.0262	42.8433	45.4982	73.3829	59.7723	45.9826
ENSMUST00000150971.7	203.507	0	0	0.529782	1.24062	3.59384	1.15171
ENSMUST00000119612.8	0.526698	0	0	0	0	0	0
ENSMUST00000137887.7	4.3329	0.198463	0	0.62876	0.667698	1.42864	0.153435
ENSMUST00000115529.7	216.771	2.2591	1.9401	2.1291	2.69659	1.87733	1.11814
ENSMUST00000131119.1	47.0308	0.917269	0	0.304688	0.384929	0	0.106231
ENSMUST00000141278.1	2.2541	0.0192465	0.010654	0.346243	0.862739	0.302596	0.249903
ENSMUST00000155020.1	162.59	0.21265	0	0	0.209909	0.564895	0
ENSMUST00000081551.13	1.19115	199.155	185.849	35.441	98.7112	24.0385	29.7382
ENSMUST00000165720.2	2.95481	0.55704	0.609351	6.14215	2.06868	0.457201	0.597799
ENSMUST00000078030.4	0	0	0	0.063977	0.107842	0.485096	0
ENSMUST00000194052.1	0.025569	0	0	0.243977	0.197335	0.278284	0.081305
ENSMUST00000002533.14	1.13956	0.0180515	0	0.388277	0.0572185	0.150221	0.228439
ENSMUST00000118000.7	0.307345	0	0	0.151495	0	0	0
ENSMUST00000119256.7	1.59262	0	0	0	0	0	0
ENSMUST00000170566.1	0	0	0.14847	0.040145	0	0	0
ENSMUST00000147158.1	0	0.180169	0	0.0412895	0	0	0
ENSMUST00000156289.1	0.056745	0	0	0.106824	0	0	0
ENSMUST00000133521.1	0	0	0	0	0	0	0
ENSMUST00000168963.1	0	0	0	0	0.314385	0	0
ENSMUST00000194114.1	0.147559	0	0	0.102267	0.0499435	0.088367	0
ENSMUST00000144339.1	0.25469	0	0	0.0292795	0.058639	0.097824	0.018155
ENSMUST00000169520.1	0	0	0	0	0	0	0
ENSMUST00000192847.5	0	0	0	0.703914	0.087472	0.086391	0.292685
ENSMUST00000044369.12	13.1176	22.6054	4.47194	9.52522	15.9253	40.0924	49.8055
ENSMUST00000194676.5	1.45413	0.989301	0.295696	7.55298	1.26977	1.08215	0.60033
ENSMUST00000194301.5	0.240453	0.0073755	0	0.355804	0.281284	0.200112	0.115146
ENSMUST00000194978.5	2.07079	0	0.174062	0.329722	0.236174	0.263435	0.271728
ENSMUST00000192029.5	0.179099	0	0	0.200661	0.535587	0	0.55577
ENSMUST00000192698.2	0.473635	9.36843	1.80929	2.60902	1.31569	1.65897	3.90615
ENSMUST00000192142.1	0.0911895	0.0166	0	0.15015	0.145458	0.348869	0.0725165
ENSMUST00000193351.1	0.0469945	0	0	0.162138	0.133076	0	0
ENSMUST00000193241.1	0.497833	0	0.054843	6.31122	3.40326	0.638572	0.079604
ENSMUST00000194850.1	0.468325	0	0	0.387589	0.288336	0.305673	0.128382
ENSMUST00000192685.1	0.458529	0.0103475	0.0203535	0.0510235	0	0.035187	0.055403
ENSMUST00000160777.7	0.029478	0.036356	0.0100475	0.015067	0	0.004499	0
ENSMUST00000027038.10	0	0	0	0.028036	0	0	0
ENSMUST00000160339.1	0	5e-07	0.010872	0	0	0	0
ENSMUST00000159083.1	0.027012	0	0	0	0	0	0
ENSMUST00000193797.1	1.41077	0	0	0	0	0.142381	0
ENSMUST00000175274.1	1.25354	0	3.7639	3.06805	0	1.28434	0.866591
ENSMUST00000193807.1	0.746671	0	0	0.17949	0.0679715	0.110189	0.081382
ENSMUST00000044180.4	1.60549	0	0.038835	0.0323055	0.009491	0.016302	0.0068315
ENSMUST00000191956.1	0	0	0	0.0229565	0	0.0452515	0
ENSMUST00000159906.7	1.40047	1.51089	2.20512	20.8874	16.2049	2.40731	0.291142
ENSMUST00000160871.7	9.30531	4.46044	16.6642	42.667	42.3008	7.85774	2.4812
ENSMUST00000027040.12	4.00614	5.48527	7.36198	17.1528	11.2463	6.93762	1.91438
ENSMUST00000162210.7	13.2264	0.0494045	0	11.9951	4.81374	2.19626	2.27434
ENSMUST00000160062.7	0	0	0.127939	0.086436	2.19655	0.397576	0.788937
ENSMUST00000162795.7	14.549	15.7496	26.3757	56.0851	49.3213	13.4537	5.05708
ENSMUST00000161327.7	3.56178	3.63363	1.91496	11.3306	63.8321	9.62829	2.32212
ENSMUST00000159802.1	0.535806	0	0.0338625	0.927769	1.11092	0.395581	0.306698
ENSMUST00000162257.7	0.246355	0	0	6.04541	21.4974	1.28464	0
ENSMUST00000159206.1	0	0	0	0.69521	0.327138	0	0
ENSMUST00000159661.7	0	0	0	0.745564	2.39148	1.27973	0
ENSMUST00000161183.1	0	0	0	0.194078	2.81277	0.420112	0.735924
ENSMUST00000159349.1	0	0	0	0.466248	0.875158	0.070358	0
ENSMUST00000159530.1	0.326344	0.0605365	0.0924715	3.58444	15.8489	1.56334	0.111889
ENSMUST00000162418.1	1.41153	0	0	0.939987	3.17634	0.87129	0.213054
ENSMUST00000159656.1	0.411542	0	0	0	0.412621	0.250207	0.150531
ENSMUST00000191825.1	1.38174	0.010831	0.0813525	1.18421	3.25244	0.373509	0.434755
ENSMUST00000159618.1	3.22911	0	0	5.49001	0.911903	2.18405	1.36482
ENSMUST00000097832.1	0.202692	0	0.607653	3.18708	0	0.004367	0
ENSMUST00000133144.3	0.0308235	0	0	0.026674	0	0	0
ENSMUST00000193588.1	0.119717	0	0	0	0	0	0
ENSMUST00000192950.1	64.5144	0	0	0	0	0	0
ENSMUST00000194240.1	0.767872	0.081494	0.221349	0	0	0	0.0046045
ENSMUST00000140079.7	0	0.0236155	0	0	0	0	0
ENSMUST00000131494.7	0.078894	0.264678	0	0.68062	0	0	0
ENSMUST00000043578.12	0	0	0	0	0	0	0
ENSMUST00000139756.7	0.362709	0	0	0	0	0	0.069501
ENSMUST00000131467.7	0	0	0	0	0	0	0
ENSMUST00000150761.7	0	0	0	0	0	0	0
ENSMUST00000151281.7	0	0.23264	0	0	0	0	0
ENSMUST00000139838.7	0	0.306768	0	0	0	0	0
ENSMUST00000163727.3	0	0.165149	0.24772	0.001792	0.165587	0.073071	0.0778585
ENSMUST00000132207.1	0	0	0	0	0	0	0
ENSMUST00000142304.1	0.21203	0	0	0	0.105333	0	0
ENSMUST00000151015.1	0.167359	0	0.135557	0.087653	0	0	0.017865
ENSMUST00000130338.1	0	0	0	0.0700325	0.0208165	0	0
ENSMUST00000195780.2	0.0159755	0	0.009058	0.006974	0	0	0
ENSMUST00000194393.1	0	0	0	0	0	0	0
ENSMUST00000194605.1	0.12811	0	0	0	0	0	0
ENSMUST00000191703.1	0	0	0	0	0	0	0
ENSMUST00000193423.1	0.466471	0	0.460703	0	0	0	0.250775
ENSMUST00000191883.1	0.697561	0	0	0	0	0	0
ENSMUST00000195648.1	0	0	0	0	0	0	0
ENSMUST00000061280.16	18.0245	5.63892	9.65935	26.7234	2.663	2.36041	4.75775
ENSMUST00000182114.7	41.7262	2.97968	0.273454	8.72975	0.476936	1.13655	8.46273
ENSMUST00000182306.1	1.32626	0	0	0.437559	0.226906	0.273056	7.08102
ENSMUST00000182823.1	10.4643	0.3925	0	0.069498	1.24859	0	3.31602
ENSMUST00000182675.7	0.336462	0	0	0	0	0.252667	3.09216
ENSMUST00000182388.7	0.128848	0	0	0.258082	0.061343	0.0493365	0.738061
ENSMUST00000182892.7	0	0	0	0	0	0	0.114518
ENSMUST00000183204.1	0.567639	0	0.0742965	0.153354	0	0.194698	0.171172
ENSMUST00000182051.1	0	0	0	0	0	0	0
ENSMUST00000194854.1	0.107466	0.0092045	0.0784695	0.17922	0.111296	0.099526	0.158817
ENSMUST00000029124.7	0	0	0	0.025237	0	0.085309	0
ENSMUST00000195269.1	0	0	0	0	0	0	0
ENSMUST00000104056.1	0	0	0	0	0	0	0
ENSMUST00000192649.1	0	0	0	0.025194	0	0.0249135	0
ENSMUST00000181554.1	0.915817	0.391669	0.022555	0.695496	0.566486	0.133226	0.302399
ENSMUST00000193106.5	3.28429	1.10362	2.25758	0	2.19862	6.76582	1.53787
ENSMUST00000193732.1	0.835776	0.41986	0.50461	0.103318	1.09106	2.72163	0.311879
ENSMUST00000193428.1	0.054712	0	0	0.0482395	0.17903	0.117141	0.036717
ENSMUST00000193998.1	0.0503395	0	0	0	0	0	0
ENSMUST00000194886.1	0.0825695	0.0345645	0	0.0244525	0.0387105	0.05185	0.029074
ENSMUST00000195081.1	0	0	0	0	0	0	0
ENSMUST00000194219.1	0.0116195	0	0	0	0	0	0
ENSMUST00000194305.1	0	0	0.0737515	0.030947	0	0	0
ENSMUST00000194872.1	0.090858	0	0	0	0	0	0
ENSMUST00000132064.7	0	0	0	0	0	0	0
ENSMUST00000191683.5	0	0	0	0	0	0.0046745	0
ENSMUST00000140295.7	0	0	0	0.0146255	0	0	0
ENSMUST00000140302.7	0	0	0	0	0	0	0
ENSMUST00000115484.8	0.1949	0.063328	0	0.052237	0	0	0
ENSMUST00000135046.3	0	0	0	0.136515	0	0	0
ENSMUST00000115488.2	0.073939	0	0.0189995	0.0142655	0.0197085	0	0
ENSMUST00000144593.7	0.0457205	0	0.007402	0	0	0.005918	0.0357955
ENSMUST00000134075.7	0.0121935	0.02002	0	0	0	0	0
ENSMUST00000194098.1	0.111638	0	0	0.148596	0.154787	0.150073	0
ENSMUST00000126083.1	0.0418065	0	0.116323	0.117263	0	0	0
ENSMUST00000192338.1	0.333141	0	0	0.0682775	0.0549985	0.0564235	0
ENSMUST00000140995.1	0	0	0	0	0.225506	0	0
ENSMUST00000194602.1	0.090801	0	0	0.022584	0.067798	0.0243115	0
ENSMUST00000103887.2	0.816464	0.002739	0	0	0	0	0
ENSMUST00000193281.1	0.144096	0	0	0	0	0	0
ENSMUST00000119877.1	0	0	0	0	0	0	0
ENSMUST00000191876.1	0	0	0	0	0	0	0
ENSMUST00000102181.1	0	0	0	0	0	0	0
ENSMUST00000151704.1	0	0	0	0	0	0	0
ENSMUST00000192115.1	0	0	0	0	0	0	0
ENSMUST00000085919.2	0	0	0	0	0.175843	0	0.066298
ENSMUST00000193635.1	0.027625	0	0.03201	0.09578	0	0	0.029293
ENSMUST00000195333.1	0.0892805	0	0.109538	0	0	0	0
ENSMUST00000195180.1	0.0569485	0	0	0	0	0	0
ENSMUST00000040649.6	0	0	0	0	0.036926	0.056085	0
ENSMUST00000192026.1	0	0.570648	0.217597	0.0509725	0	0	0
ENSMUST00000195217.1	0	0	0	0	0.084652	0.02228	0
ENSMUST00000083691.1	0	0	0	0	0	0	0
ENSMUST00000192792.1	0	0	0	0	0	0	0
ENSMUST00000072079.8	77.8804	3.4634	1.70332	282.275	39.3382	25.3745	23.2039
ENSMUST00000144177.7	0.0555805	0.021964	0.055621	0.153268	0.0206215	0.0143665	0.015936
ENSMUST00000027044.14	0.512023	1.43171	0.947951	1.67698	0.132909	0.0627215	0.266176
ENSMUST00000130927.7	0.106665	0	0	0	0	0.366579	0
ENSMUST00000186467.1	0	0	0	0	0	0.235202	0
ENSMUST00000190654.1	0.325022	0	0	0.229929	0	0.010893	0.017385
ENSMUST00000115480.7	1.06159	13.7147	22.6471	5.86041	0.256154	0.187907	0.128431
ENSMUST00000145176.7	1.30768	0	0	0	0.1024	0	0
ENSMUST00000148585.7	0.169231	0	0	0.012399	0.016197	0.0063605	0
ENSMUST00000153239.7	0.591032	0	0	0.988033	4.84325	1.13512	0.201428
ENSMUST00000148310.2	0	0	0	0	0.345286	0.240433	0
ENSMUST00000121942.1	0.043963	0.0543425	0	0.061825	0	0	0
ENSMUST00000088666.3	0.0216645	0	0	0	0	0.0059375	0
ENSMUST00000191209.1	0.0270195	0	0	0	0	0.0483115	0
ENSMUST00000088658.10	0.286196	1.32805	2.43171	10.8248	2.20146	0.33451	0.363345
ENSMUST00000115468.8	0	0.275092	0.309583	1.9929	0.356123	0.140603	0
ENSMUST00000160022.1	0	0	0	0.189762	0	0.02284	0
ENSMUST00000160451.1	0	0	0	0.16942	0.191232	0.071419	0.190978
ENSMUST00000188212.1	0.0789155	0.049868	0.53754	5.83363	0	0.0921135	0.098794
ENSMUST00000057438.6	4.33308	1.79076	5.19325	3.81591	3.09575	1.13485	1.51423
ENSMUST00000181821.7	1.23614	0.108957	1.15856	0.097022	0.107271	0.159919	0.251779
ENSMUST00000181358.7	0.636352	0.101982	0.0198275	0	0	0	0
ENSMUST00000191287.6	0.275321	0	0.382418	0.937274	1.00291	1.16507	0.918711
ENSMUST00000189431.1	1.05634	0.180866	0	0.410477	0	0	0
ENSMUST00000207445.1	0.074198	0	0	0.583756	0.793443	0.365528	0.216911
ENSMUST00000209020.1	0.723002	0	0	0	0	0	0
ENSMUST00000189322.1	8.26737	0	0	6.40005	9.50898	8.31952	2.91332
ENSMUST00000166384.7	4.25115	1.2e-05	2.6e-05	0.171527	4.29298	6.5521	3.71618
ENSMUST00000188782.6	0.4701	0	0.033947	0.644968	0.607177	0.565269	0
ENSMUST00000168907.7	1.78538	0	0.0002165	0	3.33986	7.12682	3.97687
ENSMUST00000188625.1	0.21216	0	0	0.20312	0.314383	0.0581205	0.063501
ENSMUST00000188738.6	0.373144	0	0	0.11766	0.0645335	0.261518	0.243653
ENSMUST00000188298.6	0.944511	0	0	1.29322	1.44261	0.742798	0.200697
ENSMUST00000171265.7	0.197543	0.07971	0.0621015	0.743035	16.7147	2.51961	1.43757
ENSMUST00000188830.6	3.39981	0	0	5.23016	3.00449	3.49291	1.06817
ENSMUST00000189050.1	0.21691	0	0	0.651817	0	0.079262	0
ENSMUST00000097826.5	5.71878	0	0.0941695	1.95453	0.889605	2.23884	1.59103
ENSMUST00000191338.1	0.40894	0	0.007181	0.201195	0.511418	0.328851	0.08571
ENSMUST00000188486.1	0.752598	0.0306785	0	0.393983	0.398414	0.304126	0.15315
ENSMUST00000063059.4	0	0	0	0	0	0	0
ENSMUST00000158291.1	0	0	0	0	3.90295	0.886353	0
ENSMUST00000052843.11	0.382802	0	0	0.415091	0.28427	0.777567	0.414731
ENSMUST00000171802.7	0	0	0	0	0	0	0
ENSMUST00000125294.8	0.0261625	0	0.025656	0.045815	0	0	0.0182275
ENSMUST00000140948.8	0.123263	0	0	0	0.063708	0.137131	0.0354705
ENSMUST00000118098.2	0.327655	0.068605	0.013926	0.415973	0.158109	0.636528	0.234661
ENSMUST00000183059.1	0.789694	0	0.069984	0.246716	2.16464	1.09252	0.243949
ENSMUST00000182580.7	14.7236	6.3724	15.1155	43.9971	134.225	279.565	85.2408
ENSMUST00000182819.7	12.5967	0	0	10.8756	65.5642	15.9491	13.3346
ENSMUST00000182043.7	1.20163	0	0	0	8.88561	0.329968	1.68203
ENSMUST00000182498.7	1.17	0	0	1.74653	9.2581	5.7223	2.79111
ENSMUST00000182742.1	4.88585	1.49293	1.41632	10.8048	27.5063	75.1616	12.6767
ENSMUST00000175437.1	5.79022	0	0	4.85375	37.2237	2.90923	6.12985
ENSMUST00000185184.1	0.271699	0.425082	0.0918045	1.9099	0.189158	0.425427	0.06441
ENSMUST00000097824.2	0.0137815	0	0	0	0.116498	0	0.012966
ENSMUST00000192299.1	0.874633	0.180975	0.0848985	1.067	0	0.12132	0.056738
ENSMUST00000147000.8	0	0	0	0.360395	0	0	0
ENSMUST00000124874.7	0.108212	0.025453	0	0	0	0	0
ENSMUST00000027049.9	0.460747	0	0	0.289422	0	0	0
ENSMUST00000130102.7	0.053236	0	0	0.0395085	0	0	0
ENSMUST00000176398.7	0.277502	0	0	0	0.110046	0	0
ENSMUST00000155163.1	0	0	0	0.066946	0.118888	0.0552525	0
ENSMUST00000134692.1	0	0	0	0	0	0	0
ENSMUST00000179194.1	0	0	0	0	0	0	0
ENSMUST00000027050.9	4.94971	2.00311	8.27202	12.3071	43.2779	53.4338	48.7823
ENSMUST00000190155.6	0.901012	0	0	0.508477	0.33733	0.143862	0.388823
ENSMUST00000186528.6	0.190674	0.464191	1.64614	2.08456	10.9686	11.4171	3.12782
ENSMUST00000188619.1	0	0.782277	0	0	0	0	0
ENSMUST00000139578.7	0.252665	0	0.033064	0.495889	1.40036	0.773103	0.435244
ENSMUST00000150509.2	0	0.076493	0	0.473627	0.651721	0.820076	0.353802
ENSMUST00000191296.1	0.258642	0	0.28077	1.06139	2.02358	0.866611	0.610379
ENSMUST00000190610.1	1.31194	0.073355	0.083736	0.37152	0.839855	0.693603	0.536365
ENSMUST00000191012.6	0.230322	0	0	1.62685	1.00416	0.103022	0
ENSMUST00000071087.11	1.14139	0.101298	0.025986	2.73766	1.46096	1.89169	1.93584
ENSMUST00000143606.7	1.86051	0	0	1.36915	1.669	1.52512	1.24432
ENSMUST00000191360.6	0	0	0	0	0	0	0
ENSMUST00000117415.7	0	0.0662345	0	0.0750475	0	4.5e-06	0.190206
ENSMUST00000191521.6	1.83762	0	0	0.364188	0	1.04462	0.145429
ENSMUST00000118263.7	0.099105	0.044271	0.0469705	0.980088	1.4651	0.296511	0.527141
ENSMUST00000122156.7	0.044667	0	0	0.433549	0.699747	0.114108	0.218704
ENSMUST00000190063.6	2.28737	0.586596	0	2.6008	2.48395	3.57009	0
ENSMUST00000119714.7	0.146546	0	0	1.81213	1.04565	3.66265	2.89684
ENSMUST00000134716.1	0	0	0	0	0	0.233082	0
ENSMUST00000155974.7	1.57497	0	0	0	0	0	0
ENSMUST00000186294.6	0.309897	0.0229505	0.084163	0.080972	0.028016	0.018104	0.0237195
ENSMUST00000149214.2	1.16316	0	0	0	0.893331	0	0
ENSMUST00000190318.1	0.162486	0.005632	0.005018	0.439985	0.365146	0.362773	0.393116
ENSMUST00000188249.6	0.263775	0	0	0.218067	0.160554	0.38457	0.0948115
ENSMUST00000153804.1	0.206561	0	0	0.192546	0.052482	0.043474	0
ENSMUST00000188449.6	7.02038	0	0	0.556163	0.181862	0.307851	0.299214
ENSMUST00000123261.1	0.388202	0.015904	0	0	0.145978	0.869633	0
ENSMUST00000185422.1	0.393885	0	0	0.836462	0.416127	0	0
ENSMUST00000190625.1	0	0	0	2.10385	0.838678	0.457484	0.398825
ENSMUST00000187226.6	0.0344275	0	0	0	0	0.061295	0.0838065
ENSMUST00000136283.1	0	0	0	0	0	0	0
ENSMUST00000128164.1	0.178336	0	0	0	0.094142	0.16147	0.0617695
ENSMUST00000136898.1	0.124539	0	0	0	0	0.11541	0
ENSMUST00000148663.1	3.01124	0.0763595	0.0437815	1.89495	2.15568	1.30132	0.741101
ENSMUST00000194474.1	0.665558	0	0	0.0287925	0.381933	0.028645	0.212286
ENSMUST00000088615.10	0.751266	5.30485	10.5268	35.5776	12.7144	2.70389	4.08649
ENSMUST00000187417.1	0.0608785	4.71525	3.21681	20.4321	6.27329	1.96424	1.10319
ENSMUST00000142497.1	0.82839	0	0	0	0	0.210064	0
ENSMUST00000156563.1	0.168033	0	0	0.078223	0.058637	0.226532	0.218645
ENSMUST00000128834.1	0.696473	0	0	0.140342	2.95056	0.271986	0.412275
ENSMUST00000131556.1	0.13331	4.15273	0.910966	0.745672	0.137387	0	0.0880865
ENSMUST00000186813.1	0.0483615	0	0	0	0.028944	0.436491	0.286768
ENSMUST00000186720.1	0.380657	0	0	0.38394	0.212681	0	0.100938
ENSMUST00000157528.1	0.417154	0	1.79767	5.457	0.654263	0.752664	0
ENSMUST00000192111.1	0.0519105	0.109911	0	0.0146505	0.0811905	0.451497	0.263371
ENSMUST00000153695.7	0.918652	0	0	0	0	0.047797	0.0128025
ENSMUST00000035577.6	0.815539	0.160138	0.153205	0.033399	0	0	0
ENSMUST00000147575.1	0.460674	0.0183375	0.015189	0.062768	0.0503565	0.0739775	0.046916
ENSMUST00000140938.1	0	0.0837905	0.705941	0	0	0	0
ENSMUST00000194845.1	0.610954	0.0215375	0	0.098153	0.117686	0.117117	0.0747525
ENSMUST00000118350.1	0.335854	0	0	0.0313215	0	0.0168465	0.0525835
ENSMUST00000179958.1	0	0	0	0	0	0	0
ENSMUST00000119252.1	0.19596	0	0.568527	0	0	0	0
ENSMUST00000192705.1	0.0385565	0.016436	0.026924	0.011201	0	0	0
ENSMUST00000189483.1	1.61532	0	0.382391	0	0	0	0.047331
ENSMUST00000188013.1	0.044717	0	0	0	0	0.082972	0
ENSMUST00000157960.1	0.959898	0	0	0	0	1.01523	0
ENSMUST00000027056.11	0.327661	0.185387	0.159704	0.28123	0.167085	0.107619	0.0327865
ENSMUST00000190935.1	1.94198	0	0	0.203634	0.0593045	0.028384	0.024359
ENSMUST00000189822.1	0.020561	0	0	0.518933	0.204974	0.086945	0.013407
ENSMUST00000187694.1	0.035222	0	0	0.008568	0.0246255	0.0075005	0.007319
ENSMUST00000188189.6	0	6.13975	0	8.75773	3.19901	3.32097	0.347253
ENSMUST00000187745.6	0	2.05197	0.265699	0.635602	0.172124	0	0.0323415
ENSMUST00000189385.6	0	9.66918	9.49378	3.89582	0.536382	0.986176	0.229738
ENSMUST00000188154.1	0.420111	7.52578	6.05003	3.89527	1.20819	0.199466	0.293237
ENSMUST00000104130.1	0.789241	0	0	0.665734	0	0	0
ENSMUST00000187404.1	0	0	0	0	0	0	0
ENSMUST00000193623.1	1.06842	0	0	0.144803	0.112146	0.103734	0.018249
ENSMUST00000171690.8	0.186825	0.19022	0.144134	0.122075	0.0452465	0.0340235	0.079728
ENSMUST00000048613.13	0.0232615	0.250256	0.169691	0	0	0.021927	0.013849
ENSMUST00000150870.7	0	2.61552	0.702881	0	0.278427	0.318447	0.829013
ENSMUST00000142117.2	0.443461	0.213555	0.541492	0.586477	0.212751	0.162924	0.334587
ENSMUST00000141512.7	0.0168795	0.160894	0.123625	0.324962	0	0.029238	0.170234
ENSMUST00000135014.7	0	0.183753	0.441939	0.180573	0	0.0084445	0.0236885
ENSMUST00000137824.7	0	0	0	0	0	0	0
ENSMUST00000179089.7	0	0	0	0	0	0.009063	0
ENSMUST00000141339.2	0	0	0	0.056158	0.0612875	0.0033805	0
ENSMUST00000191437.1	0	0	0.757556	0	0	0	0.0631575
ENSMUST00000194502.1	0.580777	0.0443595	0.0158785	0.131597	0.149253	0.159732	0.043785
ENSMUST00000188880.1	1.06798	0	0	0	0	0	0
ENSMUST00000195360.1	1.08218	0	0.0128745	0.1225	0.549021	0.252859	0.249591
ENSMUST00000187748.1	0	0	0	0	0	0	0.038257
ENSMUST00000179834.1	0	0	0	0	0	0	0
ENSMUST00000183490.1	0.812124	0	0	0	0	0	0
ENSMUST00000181461.1	0.0405805	0	0	0	0	0	0
ENSMUST00000182390.1	0.052738	0	0	0	0	0	0
ENSMUST00000181272.1	1.89048	0.358536	0.158514	0.0378285	0.05261	0.061619	0.043731
ENSMUST00000186962.1	0.297386	5.52489	1.89289	0.297022	0.0520665	0	0
ENSMUST00000177608.7	0	0	0	0.0586165	0	0	0
ENSMUST00000180062.7	0.007191	0	0.0050525	0.137453	0	0	0.007535
ENSMUST00000186051.6	0.169838	0	0.0103105	0.188989	0.105673	0	0
ENSMUST00000187376.6	0	0.054343	0	0.131999	0	0.015365	0.188807
ENSMUST00000088585.9	0.29347	0	0.020703	0.036609	0	0.0385585	0.037449
ENSMUST00000189541.6	3.43975	0	0	0	0.273571	0.165055	0
ENSMUST00000186405.6	0	0	0	0	0	0	0.037572
ENSMUST00000186674.1	0.009153	0	0	0.149606	0	0	0.0193385
ENSMUST00000189447.1	0.0511055	0.060771	0	0.165518	0	0	0.0138165
ENSMUST00000185780.1	0.225971	0.0220985	0	0.100635	0.033025	0.0822705	0.129507
ENSMUST00000188454.6	0.242853	0.10637	0.107084	0.241609	0.302911	0.093377	0.030908
ENSMUST00000115403.8	0	0.000227	0.148972	0.348982	0.0002255	0.000244	4.5e-05
ENSMUST00000115402.7	0.370167	0	0	0.0335805	0	0	0.00651
ENSMUST00000136197.7	0.0375155	0	0.033623	0.0643125	0.0292125	0.007269	0.00989
ENSMUST00000146763.7	0.005614	0	0	0	0	0	0
ENSMUST00000147606.2	0	0	0	0	0	0	0
ENSMUST00000133201.2	0.0800235	0	0.349755	0	0	0	0
ENSMUST00000191566.1	0	0.020226	0	0.0283185	0	0	0
ENSMUST00000191708.1	0.947797	0	0	0.13142	0	0.072281	0
ENSMUST00000059065.9	0.479021	0.542771	0	2.31289	0.363071	0.865448	1.54432
ENSMUST00000187394.1	0	0.68175	3.91154	6.4437	3.70457	3.48564	0.935246
ENSMUST00000047577.6	0.06482	0.0117475	0.0193465	0.37298	2.87633	0.832527	1.24552
ENSMUST00000081713.10	0.285293	1.60331	0.336771	3.20413	0.750035	0.492291	0.432547
ENSMUST00000068304.12	0.648681	6.36676	6.13715	7.98554	1.97375	0.277915	0.99371
ENSMUST00000006037.12	0.101538	0.66258	0.267251	0.278218	0.228282	0.0066065	0.0143675
ENSMUST00000185275.1	0.142111	0	0	0.070151	0.0280095	0.154329	0.064091
ENSMUST00000146784.1	0.998328	0	0	0.499937	0	0.626061	0.399023
ENSMUST00000133232.1	0	0	0	0.748509	0.375846	0.162798	0.0864395
ENSMUST00000147927.7	0.548413	0.0127955	0	0.105684	0.056644	0.0752215	0.0655535
ENSMUST00000143603.7	0.752982	0.0078935	0.0669585	0.124768	0.198183	0.158085	0.033695
ENSMUST00000139970.7	0.022362	0	0	0.0935095	0.019491	0.0308825	0.068138
ENSMUST00000124088.1	0.032243	0	0	0.05148	0	0	0
ENSMUST00000145280.1	0.345909	0	0	0	0	0	0
ENSMUST00000195493.1	0.770284	0.016108	0.0224005	0.284127	0.25467	0.21615	0.091354
ENSMUST00000195811.1	0.0631295	0	0	0.109366	0	0.028005	0.195336
ENSMUST00000183805.1	0	0	0	0	0	0	0
ENSMUST00000194484.1	0.205691	0	0	0.484245	0	0.143561	0.275492
ENSMUST00000194357.1	2.36174	0	0.0483215	0.183589	0.225936	0.396269	0.210053
ENSMUST00000157157.1	0	0	0	0	0	0	0
ENSMUST00000195506.1	0.243754	0.0199275	0.0102145	0.217911	0.063242	0.050267	0.108554
ENSMUST00000195718.1	0.297158	0	0.012182	0.406573	0.318578	0.126492	0.0631715
ENSMUST00000185813.1	0.053537	0	0	1.54758	0.759687	0.239109	0.171166
ENSMUST00000187246.1	0.472262	0	0	0	0.0833005	0	0
ENSMUST00000027068.10	73.6143	22.5196	110.076	65.4935	7.06455	69.2221	48.9051
ENSMUST00000185447.1	6.58696	0	0.274925	1.64265	1.12024	5.52437	3.5945
ENSMUST00000188377.1	0.436425	0	0	0.326868	0	0.588446	0.965558
ENSMUST00000027071.6	1.34354	0.652079	0.352384	1.13054	13.2567	20.7981	24.9968
ENSMUST00000156222.1	0.83989	0	0.0002825	1.68257	21.5097	22.2697	27.065
ENSMUST00000194537.1	0.655192	0.350877	0.435574	4.06118	0.961244	1.14754	0.734346
ENSMUST00000088542.3	0.051283	0	0	0.215587	1.23251	1.03196	0.0458755
ENSMUST00000104180.1	0	0	0	0	0	0	0
ENSMUST00000180415.1	0.326935	0.0363995	0	0	0	0	0
ENSMUST00000194709.1	0.0642325	0.067894	0.0935945	0.0373495	0	0	0.0113125
ENSMUST00000158733.1	0	0	0	0.398597	0	0	0
ENSMUST00000193148.1	0.577754	0.0319975	0	0.0430705	0.0378915	0.036016	0.0278415
ENSMUST00000027066.12	0.0680335	1.0592	2.61779	2.9238	0.206925	0	0.334536
ENSMUST00000168081.8	0.0002265	3.00984	2.9021	2.0292	0	0	0.129914
ENSMUST00000080664.13	0.309298	0	0.0582935	0	0	0.0404415	0
ENSMUST00000190337.6	0	2.08078	2.57347	1.1809	0	0.001264	0.0482445
ENSMUST00000189526.1	0.189861	4.91498	3.25947	3.37343	0	0	0.511256
ENSMUST00000188857.6	0	1.08062	1.14497	0.474947	0	0	0
ENSMUST00000185453.6	0	3.5704	5.23505	2.65402	0.290411	0.026255	0.013463
ENSMUST00000187790.1	0	3.07927	3.83068	2.71571	0	0	0.0127215
ENSMUST00000185329.1	0.154282	0.325207	0.741676	0.276761	0.007389	0	0.0574435
ENSMUST00000179783.1	1.37835	0	0	0	0	1.85285	0
ENSMUST00000193605.1	0.918528	3.06865	2.21607	2.26538	0.237754	0.318033	0.133809
ENSMUST00000187401.1	0	0	0	0.437478	0.074191	0.51418	1.21061
ENSMUST00000067599.1	0.616794	0	0	0.143083	0.120754	0.15444	0.375088
ENSMUST00000027062.6	2.05978	0	0.0605325	0.100874	0.227646	4.12121	13.4306
ENSMUST00000190719.1	0.864469	0	0	0.0795315	0.153617	2.87392	2.61538
ENSMUST00000188982.1	3.05237	0	0	0	0.0240975	0.349829	1.07806
ENSMUST00000190471.1	1.09584	0	0	0	0	0.426959	2.4025
ENSMUST00000194866.1	0.032279	0	0	0.049201	0.0330175	0.00951	0.03876
ENSMUST00000121569.1	4.95898	2.77754	0	0	0	0.59362	0
ENSMUST00000121367.1	0.0500825	0	0	0	0.229593	0.0849435	0.134991
ENSMUST00000041447.4	0.0105535	0.789074	1.15376	0.626365	0.296814	0.150345	0.30025
ENSMUST00000235071.1	0	0	0	0	0.032854	0	0
ENSMUST00000157534.1	0	0	0	0	0	0	0
ENSMUST00000086739.5	0	0	0	0	0	0	0.115719
ENSMUST00000175681.2	0.113401	0.463369	0.193651	0.361983	0.0068155	0.0132205	0
ENSMUST00000170146.2	0.082989	0.0236865	0.0018665	0.0062245	0	0.0133505	0.0060755
ENSMUST00000193873.1	0.0679895	0	0	0	0	0.016814	0
ENSMUST00000194564.1	0.633728	0	0.013755	0.0446815	0.0158045	0.181459	0.039031
ENSMUST00000158204.1	0	0	0	0	0	0	0
ENSMUST00000104189.1	0	0	0	0	0	1.23944	0
ENSMUST00000188671.1	0.399325	0	0	0.282508	0	0	0
ENSMUST00000188400.1	0	0	0	0	0	0	0
ENSMUST00000188371.6	1.50453	1.3897	5.52664	1.02546	10.3319	8.40428	5.63934
ENSMUST00000186565.6	8.70322	2.93019	3.35857	28.823	15.4388	9.4263	7.45088
ENSMUST00000027057.7	1.96489	0.14423	34.8209	17.5829	48.847	48.2024	49.022
ENSMUST00000188684.1	0.188551	0.083007	0	1.3551	1.63388	0.664739	0.808589
ENSMUST00000194867.1	0.0327265	0	0.0097805	0.0517335	0.037511	0.074078	0.022435
ENSMUST00000040695.4	0.842284	1.77834	1.04288	0.377173	0.0101715	0.307767	0.480001
ENSMUST00000158318.1	0	0	0	0	0	0.243057	0
ENSMUST00000185778.1	0	0	0	0	0	0.167049	0
ENSMUST00000115367.7	7.12614	0.044146	0	1.60047	9.31208	5.68223	0.549404
ENSMUST00000145070.7	10.8863	0.0627085	0.102777	2.72606	1.73503	0.654772	0.127479
ENSMUST00000151004.1	135.717	0	0	24.2211	2.48015	1.30885	0
ENSMUST00000140597.7	0	0.0575115	0	5.91819	4.1381	0.702245	0
ENSMUST00000058437.13	18.0267	0.950239	1.07582	18.3266	209.38	309.896	152.494
ENSMUST00000141217.1	0.263875	0	0	0.51551	2.58809	1.41295	0.849822
ENSMUST00000151017.1	0.130441	0	0	2.03317	2.78923	0.667627	0.430582
ENSMUST00000149566.1	8.34215	0	0.276454	1.05144	26.2547	59.7104	7.45012
ENSMUST00000125005.1	0.298171	0	0	0.361897	1.10816	1.52095	0.117453
ENSMUST00000027053.7	11.2745	29.3349	37.4745	85.7709	44.1751	13.0926	2.12571
ENSMUST00000152626.1	0.0760655	0	0	0.503092	1.03945	0.642145	0.174033
ENSMUST00000192560.1	0.0103255	0	0	0.018015	0.151195	0.064877	0.021821
ENSMUST00000186343.1	0.20584	0	0.035818	0.059612	0	0.029031	0
ENSMUST00000162751.7	0.062738	1.08494	2.78865	0.149566	0	0.857136	1.1494
ENSMUST00000054668.12	0.189736	0	0	0	0.11352	0	0
ENSMUST00000162627.7	0.314834	0	0.153046	0	0	0	0
ENSMUST00000027052.12	0.34457	3.32071	6.71258	0.219053	0.337845	1.26016	2.49454
ENSMUST00000162435.7	0.326209	0.144976	0.093516	0.0449245	0	0.104696	0
ENSMUST00000159558.7	0.0477605	0	0	0.0300885	0	0	0.0602015
ENSMUST00000128957.8	0	0.046867	0.087556	0.216546	0	0.122764	0.309997
ENSMUST00000131257.8	0	0	0	0.135416	0	0	0
ENSMUST00000115360.7	0.0848135	0	0	0.863128	0	0	0.0433985
ENSMUST00000162007.7	1.90979	1.25849	4.68116	1.21859	1.05628	1.20006	0.471813
ENSMUST00000127420.7	0.077965	0	0.418216	0.163357	0	0	0.207401
ENSMUST00000149320.8	0	7.18142	5.66342	0.174047	0	0.205563	0.145896
ENSMUST00000151888.7	0	0	0.305248	2.13939	0.537555	0.316745	0
ENSMUST00000153966.8	0.280805	2.52447	3.32289	0.880354	0.426402	2.47854	0.266925
ENSMUST00000115359.9	0.819267	0.223615	1.42291	0.851731	1.42518	3.7623	1.36393
ENSMUST00000145092.7	0.802273	0.448166	0.567169	1.00152	0	0.876698	0.263689
ENSMUST00000144138.3	0	0	0	0	0	0	0
ENSMUST00000161626.1	0.392011	0	0	0.34231	0	0	0
ENSMUST00000160446.7	0.893855	0	0	0.170539	0	0	0
ENSMUST00000159190.1	0.996267	0	0	0	0	0	0
ENSMUST00000182554.7	0.415067	1.01851	1.138	1.68923	1.63417	0.239325	0.238981
ENSMUST00000182080.1	7.37574	0	2.40673	1.98369	2.98302	1.27948	1.33222
ENSMUST00000117146.7	32.6202	2.62423	60.494	16.5201	24.7946	11.1364	9.52172
ENSMUST00000133639.1	1.52492	0	0	0.532831	0.565627	0.674009	0.355992
ENSMUST00000136455.8	0.349834	0	0.0422275	0.385765	0.61131	0.24804	0.193523
ENSMUST00000132919.1	3.06022	0	0	2.46287	1.88829	1.06359	0.864854
ENSMUST00000195710.1	0.965016	0.0492645	0.118473	0.89417	0.078814	0.0269805	0.0401625
ENSMUST00000188641.6	1.66014	0.93902	2.47972	3.26557	36.5937	27.8364	13.9399
ENSMUST00000115352.9	1.66622	21.7825	55.6702	112.53	731.111	535.248	225.623
ENSMUST00000186948.6	3.23312	6.01663	18.7631	61.2744	368.589	319.687	77.2746
ENSMUST00000187910.6	0.828157	0.442423	1.08184	2.1175	15.6774	29.1976	12.2973
ENSMUST00000185771.6	1.79629	0	1.63612	2.15241	27.3243	25.3466	3.61014
ENSMUST00000185393.6	13.8069	12.8384	28.5346	192.888	1099.87	794.909	192.001
ENSMUST00000186701.1	0.49893	0.105207	0.125729	1.00755	10.6944	7.67904	1.57786
ENSMUST00000188987.6	2.96602	0	0	2.26109	2.3867	4.19315	2.41606
ENSMUST00000186541.1	0	0	0	0	0.883494	0	0
ENSMUST00000190986.1	1.81802	0	0	1.06382	6.63344	3.06476	1.59393
ENSMUST00000191535.1	0	0	0	0.429594	3.07742	0.859846	0.487804
ENSMUST00000181371.1	0.569493	0.105971	0.2777	0.953789	0.70673	0.365762	0.202591
ENSMUST00000186738.1	0.053268	0	0.110011	0.045281	0.136199	0.098534	0
ENSMUST00000177501.1	13.2048	4.28876	14.5027	16.6049	33.6314	30.2133	36.7825
ENSMUST00000177532.1	0	0	0	1.2271	0.382163	1.48512	0
ENSMUST00000065373.5	59.9703	38.9364	73.2573	109.266	142.208	165.507	172.414
ENSMUST00000176451.1	0.931921	0.305662	0	0.929932	0	1.84619	0
ENSMUST00000191260.1	1.60242	0.0742935	0.114829	2.58937	3.88866	3.61249	1.05208
ENSMUST00000026881.10	6.5857	0	0.073408	21.3556	72.4118	56.1718	11.5925
ENSMUST00000190366.1	0	0	0	0.250017	0.689418	0.400979	0.17181
ENSMUST00000185649.1	0	0	0	0	0	0	0
ENSMUST00000071842.9	0.013517	0.0170945	0	0.123029	0.037101	0.025235	0
ENSMUST00000186604.1	1.28038	0	0	0.472552	0	0.580079	0
ENSMUST00000194790.1	0.155752	0	0	0.134534	0.320553	0.036314	0.0831035
ENSMUST00000186024.1	0.070273	0	0	0.200308	0.106425	0	0
ENSMUST00000038382.4	0.509951	0.135233	0.25035	0.680754	0.292153	0.416324	0.365681
ENSMUST00000188872.1	0.565801	0	0	0.15087	0	0.172496	0
ENSMUST00000026879.7	0.049956	11.3084	21.6868	63.3861	26.033	0.171123	0.047117
ENSMUST00000150457.1	0.194671	0	0.012913	0.0196765	0.046636	0	0
ENSMUST00000189736.1	0	0	0.109577	0.031842	0.102825	0	0
ENSMUST00000189465.1	0.447863	0.097995	0.170369	0.129649	0.0895165	0.0672975	0.0380685
ENSMUST00000187817.1	0.085454	1.5108	1.11131	2.91659	0.169497	0	0
ENSMUST00000187478.1	0	0	0	0	0	0	0
ENSMUST00000188959.1	0	0	0.133149	0.179261	0	0.0977535	0.209299
ENSMUST00000186192.1	0	0	0	0	0	0	0.0085955
ENSMUST00000186816.1	0.101616	0	0	0	0	0.277303	0.108322
ENSMUST00000158909.1	0.846815	0	0	0	0	0	0
ENSMUST00000088476.3	2.27614	0.0418605	0.0663925	0.1782	0.191915	0.119922	0.047483
ENSMUST00000186267.1	0.280293	0.0067715	0.0190115	0.014011	0.012748	0.0145285	0.0204805
ENSMUST00000155588.7	0	0.049036	0.061016	0.129073	0.053701	0	0
ENSMUST00000127328.1	0.127607	0	0.026681	0.028978	0.0151825	0.004103	0
ENSMUST00000149914.1	0.0339	0	0	0	0	0	0
ENSMUST00000159958.7	1.03936	0.0280965	0.0240595	0	0.020533	0.033581	0.0310015
ENSMUST00000160305.7	0.29525	0	0	0	0	0	0
ENSMUST00000095075.4	0.371264	0	0	0	0	0	0
ENSMUST00000189853.1	1.03274	0	0.0740785	1.07899	3.56977	1.60689	0.590749
ENSMUST00000190885.1	0	0	0	0	0	0	0
ENSMUST00000190763.1	0	0.248883	0	0	0	0	0
ENSMUST00000185706.1	0.037464	0.175223	0.0315115	0.187908	0	0	0
ENSMUST00000209898.1	0.202284	0.119754	0.106563	0	0	0.0401625	0.0729755
ENSMUST00000209405.1	1.13017	0	0	0.33363	0.144572	0	0
ENSMUST00000191057.1	0.092353	0	0	0	0	0	0
ENSMUST00000185773.1	0	0	0	0	0	0	0
ENSMUST00000188360.1	0	0	0	0	0	0	0
ENSMUST00000130669.1	0.011227	0	0	0	0	0	0
ENSMUST00000026876.12	0.185274	0	0	0	0	0	0
ENSMUST00000115340.7	0.0579895	0	0	0	0	0	0
ENSMUST00000115344.1	0.464255	0	0	0.0271045	0.0436575	0	0
ENSMUST00000126871.1	3.55157	0	0	0	0	0	0
ENSMUST00000097818.1	0	0	0	0	0	0	0
ENSMUST00000088463.1	0	10.2445	4.43469	3.33267	0.92342	0	0
ENSMUST00000097817.3	0	0	0	0	0	0	0
ENSMUST00000186435.1	0	0	0	0	0	0.0259	0
ENSMUST00000189030.1	0	0	0	0	0	0	0
ENSMUST00000158175.1	0	0	0	0	0	0	0
ENSMUST00000185386.1	0	0	1.76423	0	0	0	0
ENSMUST00000185704.1	0	0	0.609981	1.23631	0.601915	0.285629	0
ENSMUST00000159108.2	0.425096	0.02423	0.0389835	0.0613435	0	0	0.0354945
ENSMUST00000037294.7	0.655968	0.026318	0.0461385	0.0496865	0.197565	0	0
ENSMUST00000149505.1	0.092161	0.0844175	0	0	0	0	0
ENSMUST00000162030.1	0	0	0	0.0811365	0.135146	0.0919325	0.091568
ENSMUST00000027059.10	1.30404	0.213181	0.194609	0.41968	0.134114	0.0397465	0.0177625
ENSMUST00000187754.6	1.08778	0.0917615	0.017615	0	0	0	0
ENSMUST00000064976.5	5.7145	0.0517455	0	0	0	0.00534	0
ENSMUST00000191068.1	0.182705	0	0	0.054756	0	0	0
ENSMUST00000186972.1	8.51224	0	0	0	0	0	0
ENSMUST00000189218.1	0.579706	0	0	0	0	0	0
ENSMUST00000190883.1	0	0	0	0	0	0	0
ENSMUST00000188428.1	0.311457	0.013628	0.046869	0.128645	0.027672	0.0204735	0.0298845
ENSMUST00000122719.1	0	0	0	0	0	0	0
ENSMUST00000193790.1	0	0	0	0	0	0	0
ENSMUST00000088448.11	0.141981	0.122226	0.183621	0.149973	0.010437	0.0124935	0.0017485
ENSMUST00000132647.1	0.23899	0	0.167473	0	0.064363	0	0
ENSMUST00000147480.7	0.242427	0	0	0.0135695	0	0	0.014507
ENSMUST00000128051.1	0.164632	0	0	0	0	0.0285985	0
ENSMUST00000194347.1	0.513886	0.016622	0	0.198774	0.15386	0.136943	0.0299105
ENSMUST00000161509.2	1.59212	0	0	0.180841	0	0	0
ENSMUST00000160969.2	0.232124	0	0	0.065384	0	0	0
ENSMUST00000093665.1	0	0	0	0	0	0	0
ENSMUST00000227082.1	0	0	0	0	0	0.078371	0
ENSMUST00000185494.1	0.168895	0.0106555	0	0.034999	0.0389285	0.06518	0.0233835
ENSMUST00000083625.1	0	0	0	0	0	0	0
ENSMUST00000083546.1	0	0	0	0	0	0	0
ENSMUST00000027061.4	0.023825	0	0	0	0.033112	0	0
ENSMUST00000039046.9	0.0581155	25.4193	7.25796	4.51991	0.690361	0.116467	0.100175
ENSMUST00000191111.1	0	0.33156	0	0	0	0	0
ENSMUST00000189301.1	0.108679	5.77892	2.51202	1.88725	0.173756	0.102589	0
ENSMUST00000190692.1	1.94609	16.5422	5.8812	4.3015	0.597474	0.311673	0.357881
ENSMUST00000053266.10	1.20244	2.7951	5.64075	11.8756	24.6259	23.7444	23.4878
ENSMUST00000185296.1	0	0	0	0.0361125	0.0333335	0	0.0233085
ENSMUST00000188112.1	0.188591	0.90506	0.127445	14.5731	25.1211	30.3813	16.6101
ENSMUST00000191061.1	0.101666	0.0453655	0	3.47487	2.18128	1.24502	0
ENSMUST00000190421.1	0.034341	0	0	0.0692005	0.089934	0.124246	0.111019
ENSMUST00000186367.1	0.093702	0	0	0	0	0	0
ENSMUST00000185290.1	0.695564	3.35004	1.62508	1.08859	0.32585	0	0
ENSMUST00000158233.1	0	0	0	0	0	0	0
ENSMUST00000181654.1	2.73259	0	0	0.0713535	0	0	0
ENSMUST00000189400.6	0.828415	0	0.0684725	0.488669	0.0367685	0	0.061452
ENSMUST00000068880.13	0.473938	0.0528275	0	0.510589	0.017021	0.052252	0.0132085
ENSMUST00000167119.7	2.21539	5e-07	0.0001585	0.0001385	0.113207	2.1e-05	0
ENSMUST00000187651.1	1.03972	0.005205	0.387348	0.595049	1.5e-06	0.0760745	0
ENSMUST00000104126.1	0	0	0	0.650792	0	0	0
ENSMUST00000185639.1	0.0369465	0	0	0	0	0	0
ENSMUST00000160782.1	2.14118	0	0	0.152455	0	0	0
ENSMUST00000038447.5	4.48689	0.0719015	0.217249	0.231901	0	0.146333	0.034386
ENSMUST00000037998.5	0.463373	3.75429	1.68803	4.13885	1.40309	2.15959	0.62588
ENSMUST00000187210.1	0.52768	3.55868	3.82911	0.255806	0.161232	0	0.0680135
ENSMUST00000186612.1	0.0804	0	0	0	0	0	0
ENSMUST00000189119.1	1.37394	1.60109	1.39057	0.726704	0.0815765	1.06364	0.745196
ENSMUST00000027065.11	0.527168	7.27014	7.81298	1.59705	0.232583	0.203847	2.0178
ENSMUST00000027064.7	0	1.64801	2.80115	0.155618	0	0.040413	1.00474
ENSMUST00000191648.1	0.474255	1.68455	1.26953	3.11404	1.96865	0.96229	0.889711
ENSMUST00000027067.14	4.50046	0	0	0.168654	0	0.829116	0.881509
ENSMUST00000121676.7	4.1889	0.084661	0.0811845	0.144207	0	0.257466	1.0304
ENSMUST00000124990.2	0.434975	0	0	0.809594	0.130092	0.411562	0.548396
ENSMUST00000190711.1	0.512736	0	0.0175885	0.258668	0.191087	0.435557	0.287661
ENSMUST00000185842.1	0.182643	0	0	0	0	0.496762	0.194675
ENSMUST00000178379.2	0.667366	0	0	0	0	0	0
ENSMUST00000082032.12	1.88974	0	0	0.967892	2.32756	0.95314	1.6711
ENSMUST00000178869.7	0.710699	0.195426	0	0.0704805	0.749216	0.165179	0.497235
ENSMUST00000179730.1	3.49363	0.0767765	0	1.59464	1.74881	0.165985	2.69826
ENSMUST00000178260.1	0.122748	0	0	0.33825	1.4361	0.90911	0.925098
ENSMUST00000088407.3	0.7673	9.48299	41.0528	30.2303	30.8273	8.01049	7.62222
ENSMUST00000148174.1	0.351602	2.40182	1.81341	12.0737	33.1691	3.22008	2.00785
ENSMUST00000137146.1	1.21494	10.9396	16.8612	74.5909	73.3742	15.7183	6.83558
ENSMUST00000070223.5	0.0399325	2.68333	14.43	6.84992	12.1472	3.99576	2.43594
ENSMUST00000142979.1	0	0.698305	0.24803	8.19218	5.99932	0.742936	0
ENSMUST00000140035.1	0.607468	1.3679	0	29.0925	22.2066	2.65579	0.540971
ENSMUST00000147615.1	0.24787	1177.85	2137.27	773.197	105.417	4.18648	1.13856
ENSMUST00000126985.2	1.13275	2.0743	6.02069	10.6861	17.7533	8.03797	0.628699
ENSMUST00000029667.12	0	0	0	0.219694	0.129136	0.0276235	0.0035265
ENSMUST00000115300.7	0.051007	0	0	0	0	0	0
ENSMUST00000173058.7	0	0	0	0.008799	0	0	0
ENSMUST00000174183.7	0	0	0	0	0	0	0.009366
ENSMUST00000173404.1	0.0976735	0	0	0	0	0	0
ENSMUST00000115299.7	0.646686	0.044212	0.0813805	0	0	0	0.13006
ENSMUST00000134505.1	1.01869	0	0	0.298238	0.237046	0.155861	0.173153
ENSMUST00000192487.1	0.165435	0	0	0.0203705	0.0712235	0.0473415	0.06527
ENSMUST00000119064.1	0.280828	0	0	0.109811	1.37361	0.897292	0.416191
ENSMUST00000194737.1	1.28931	0	0.095635	0.554386	0.147627	0.304515	0.167895
ENSMUST00000181002.1	1.61258	0	0	0.0427395	0.0942295	0.174552	0.085365
ENSMUST00000189850.1	0.629651	0	0	0	0	0	0
ENSMUST00000190225.1	0.354515	0	0	0	0	0	0.117601
ENSMUST00000081544.12	0	0.965977	1.8501	2.61706	0.050761	0.018315	0
ENSMUST00000115273.8	0	0	0	0	0	0	0
ENSMUST00000097811.9	0	0	0	0	0.040381	0	0
ENSMUST00000097810.9	0.018619	0	0	0	0	0	0
ENSMUST00000097809.9	0.13144	0	0	0	0	0	0
ENSMUST00000164877.7	0	0	0	0	0	0	0
ENSMUST00000185942.1	0.0709095	0	0	0	0	0.024998	0
ENSMUST00000097808.6	0.29102	0	0	0.017534	0	0	0
ENSMUST00000218140.1	0.042355	0.023593	0	0	0	0	0
ENSMUST00000180414.1	0.122924	0	0	0	0	0	0
ENSMUST00000190510.1	0	0	0	0.0287475	0	0	0
ENSMUST00000191045.1	0.858348	0.0294515	0.024584	0.051136	0.0604005	0.125412	0.0280575
ENSMUST00000073179.5	301.661	0.0704265	0	0	0	0.154581	0
ENSMUST00000158928.1	0	0	0	0	0	0	0
ENSMUST00000193885.1	0.371961	0	0	0.194975	0.102232	0	0.0794555
ENSMUST00000195365.1	1.41696	0.500511	0	2.85004	2.17399	8.82018	0.348564
ENSMUST00000083471.3	0	0	0	0	0	0	0
ENSMUST00000182303.1	0	0	0	0.369719	0	0.416144	0
ENSMUST00000083633.1	0	0	0	0	0	0	0
ENSMUST00000190910.1	0.406176	0	0	0	0	0	0
ENSMUST00000189078.1	0.234442	0	0	0	0	0	0
ENSMUST00000027343.5	0.435507	0.949453	0.885226	1.9442	0.801134	0.68283	0.718317
ENSMUST00000186064.6	0.0682955	0	0.015782	0.521111	0	0.055813	0
ENSMUST00000188677.1	0	1.19616	0.37009	2.848	0.265514	0.349475	0.547721
ENSMUST00000189537.1	0.034059	0.021228	0	0.0160675	0.0202165	0.0303805	0
ENSMUST00000180769.1	0	0.117362	0	0	0	0	0
ENSMUST00000191140.1	0.133297	0	0	0	0	0	0
ENSMUST00000144602.1	0.877986	0.810542	3.28441	2.36279	0.072869	0	0
ENSMUST00000063663.5	0.117116	1.20846	4.57051	2.59964	0.152002	0.142553	0.123582
ENSMUST00000140583.1	0.842132	0	0	0	0	0	0
ENSMUST00000149737.7	0.303835	0.0654905	0.249252	0.236849	0.10991	0.134108	0.147488
ENSMUST00000027339.13	9.98307	4.70714	4.42277	9.24349	8.13321	19.5225	14.0875
ENSMUST00000136506.1	0	0	0	0	0	0	0
ENSMUST00000129254.7	0	0	0	0	0	0	0
ENSMUST00000148710.7	0	0.329991	0.0617775	0.087996	0	0	0
ENSMUST00000141330.7	0.78844	0.879295	0.401986	0.0466565	0.1548	0	0.142172
ENSMUST00000133398.1	0	0	0	0	0.089726	0.0367325	0.027314
ENSMUST00000027338.3	11.9323	17.9307	70.684	9.86935	8.50263	30.3076	56.4103
ENSMUST00000155767.2	1.25956	0	0.648103	0	0	0.609941	0.893965
ENSMUST00000192339.1	14.6469	4.55454	7.15038	0.257574	0.807982	2e-06	0.472175
ENSMUST00000195143.1	0	0	0	0	0	0.146167	0
ENSMUST00000187619.6	0.286621	0.361071	0.322338	2.20801	0.256649	0.242619	0.398394
ENSMUST00000188712.6	0.0193735	5.6e-05	0	0	0.660465	0	0.154601
ENSMUST00000187752.6	0.0661685	0.001433	0	1.75825	0.638725	0	0.036232
ENSMUST00000187369.6	0	0	0	0	0.0828995	4.05e-05	0
ENSMUST00000186331.1	0.280427	0	0	3.688	0.985858	0.424959	0.815552
ENSMUST00000027337.14	4.73184	2.25289	4.17544	7.69022	1.79066	0.576866	0.741575
ENSMUST00000185807.1	0	0	0	0.136776	0	0	0
ENSMUST00000186999.6	5.93015	2.29276	4.52274	5.85182	0.325398	0.745449	1.0183
ENSMUST00000185525.1	5.58417	0.32671	0.588817	2.07702	0.059892	0.233515	0.482542
ENSMUST00000192408.1	0.426482	0	0.0175325	0.0291715	0.0419455	0.03945	0.054284
ENSMUST00000180661.1	0	0	0	0	0	0	0
ENSMUST00000054588.14	0.13335	0	0	0	0	0.004964	0.006245
ENSMUST00000088349.2	0.112023	0.0096295	0	0.0396735	0.010468	0	0
ENSMUST00000124600.1	0.16729	0	0	0	0	0	0
ENSMUST00000147902.1	0	0	0	0	0	0	0
ENSMUST00000144297.1	0.19345	0.181254	0.436601	0.192633	0.0708145	0.01448	0.017179
ENSMUST00000115244.8	0.246142	0.581018	0.0471545	0.17495	0.0139565	0	0
ENSMUST00000051344.5	0	0	0	0	0	0	0
ENSMUST00000104275.1	0	0	0	0	0	0	0
ENSMUST00000187481.1	0.199874	0.0249425	0.157175	0	0.047599	0	0.0374135
ENSMUST00000187714.1	0	0	0	0	0	0	0
ENSMUST00000088336.2	0	0	0	0	0	0	0
ENSMUST00000188299.1	38.8938	0	0	0	0	8.25286	0
ENSMUST00000190277.1	1.1e-05	0	0	0.000398	0.0175855	7.55e-05	5.97298
ENSMUST00000189941.1	8653.77	1542.69	867.38	4615.35	5511.89	1188.03	197.594
ENSMUST00000188231.1	0.001063	0.003652	0.102103	1.21174	7.65386	0.480145	0.925079
ENSMUST00000187117.1	26707.3	239.924	157.468	3210.37	3487.97	727.789	2468.84
ENSMUST00000191471.6	2.91798	0.167743	0.580318	0.376493	1.29579	0.23549	0.400108
ENSMUST00000186096.6	9.42753	3.18094	2.11501	1.33458	27.5557	18.3018	8.60098
ENSMUST00000186190.1	0	0	0	0	0	0.208925	0
ENSMUST00000095062.9	5.68436	1.04924	0.522719	2.06014	3.79135	2.24884	1.42407
ENSMUST00000187468.1	1.64017	0	0	0.211286	0.563343	0.170232	0.147503
ENSMUST00000190195.1	2.31242	0.408681	0.660202	0.0087405	8.69716	4.20977	0.355377
ENSMUST00000187022.1	0	0	0	0	0	0	0
ENSMUST00000186563.1	0.059528	0	0	0	0	0	0
ENSMUST00000189477.1	2.34827	0.211311	0.0149385	0.422094	0.064183	0.268389	0.270613
ENSMUST00000188406.1	0.626276	0.098316	0.049194	0.621841	0.095388	0.147501	0.203982
ENSMUST00000185379.1	0.943514	0	0	0	0	0.109117	0
ENSMUST00000126626.7	0	1.09533	1.22636	0.944923	0.037564	0.215514	0.013873
ENSMUST00000146592.7	0	0	0.0450145	0.234279	0	0	0
ENSMUST00000135518.7	0.010468	0	0	0	0	0	0.0075565
ENSMUST00000151309.7	0.148716	0.198696	0.103873	0.449669	0.022447	0	0
ENSMUST00000041838.6	0	0	0.157749	0	0	0	0
ENSMUST00000153568.7	0.121463	0	0	0.0710005	0	0	0
ENSMUST00000126096.7	0	0	0	0	0	0	0.0068865
ENSMUST00000154102.1	0	0	0	0	0	0.484048	0
ENSMUST00000190202.1	0.271371	0	0	0.020681	0	0.030222	0.0128905
ENSMUST00000134022.1	0.0229835	0.0134685	0	0.005376	0.019054	0	0.005614
ENSMUST00000189254.1	0.0332205	0.113721	0.24936	0.0583695	0.0239045	0	0.0037075
ENSMUST00000119680.1	0	0	0	0	0	0.221283	0
ENSMUST00000193138.1	1.0214	0	0.0191195	0.16627	0	0.132581	0
ENSMUST00000178643.1	0	0	0	0	0	0	0
ENSMUST00000192443.1	0	0	0.032858	0.0245535	0	0	0
ENSMUST00000192367.1	0	0	0	0	0	0	0
ENSMUST00000193392.1	0.445466	0	0.0075535	0.085542	0.108663	0.215809	0.044096
ENSMUST00000193079.1	0.227251	0	0.019613	0	0	0.0231275	0
ENSMUST00000195128.1	0.0372425	0	0	0	0	0	0
ENSMUST00000192216.1	0.434526	0	0.0308575	0.082641	0.033319	0.0267695	0.054324
ENSMUST00000122791.1	0	0	0	0	0	0	0
ENSMUST00000195543.1	0.109596	0	0	0.082281	0	0.021355	0.0220875
ENSMUST00000190216.1	0.584711	0	0	0	0.081813	0	0
ENSMUST00000194535.1	0.139645	0	0	0.007324	0	0	0.0250415
ENSMUST00000193573.1	0.0469255	0	0	0.019779	0.047296	0.005323	0.0059735
ENSMUST00000194644.1	0.867591	0.005639	0.0839195	0.190236	0.203672	0.158486	0.086282
ENSMUST00000192614.1	0.146685	0	0	0	0.021328	0.0340415	0.009976
ENSMUST00000191772.1	1.56949	0.105294	0.028846	0.358748	0.291978	0.331075	0.105556
ENSMUST00000195723.1	0.476797	0	0.013005	0.154559	0.118893	0.0611205	0
ENSMUST00000192448.1	0.009842	0	0	0	0.0117565	0	0.005194
ENSMUST00000194923.1	0.0253545	0	0	0.005492	0	0	0
ENSMUST00000195187.1	0.013885	0	0	0.012128	0	0	0
ENSMUST00000193912.1	2.0952	0.017418	0	0.691247	1.82152	1.6024	0.970691
ENSMUST00000195754.1	0.450643	0	0	0	0	0	0
ENSMUST00000194343.1	0.0453585	0	0	0.122324	0	0.021046	0.095417
ENSMUST00000185358.1	0.0760535	0	0	0	0	0	0
ENSMUST00000190716.1	0.057912	0	0	0	0.132041	0	0
ENSMUST00000157486.1	0	0	0	0.798574	0	0	0
ENSMUST00000097801.3	0.268951	0	0	0	0	0	0
ENSMUST00000179494.1	0	0	0	0	0	0	0
ENSMUST00000188432.1	0	0	0	0	0	0	0
ENSMUST00000185409.1	0.02469	0	0	0	0	0	0
ENSMUST00000188833.1	0	0	0	0	0.131082	0	0
ENSMUST00000189614.1	0	0	0	0	0	0	0
ENSMUST00000193585.1	0.155254	0	0	0.0299775	0.0518405	0	0
ENSMUST00000145844.2	0.303895	2.19164	0	0.410575	0	0	1.76206
ENSMUST00000059937.4	0.262087	0	0	0.0442025	0.03349	0.0211635	0.017055
ENSMUST00000122295.2	0.427688	0	0.0650275	0.690044	0.590766	0.239937	0.062761
ENSMUST00000081488.2	0	0	0	0	0	0	0
ENSMUST00000186678.1	0.39631	0	0	0.149828	0	0	0
ENSMUST00000082499.1	0	0	0	0	0	0	0
ENSMUST00000116975.1	7.23293	0	0	1.63698	0.044966	0.926463	0
ENSMUST00000116741.1	6.98394	0	0	0.885713	0	0	0
ENSMUST00000183870.1	0	0	0	0	0	0	0
ENSMUST00000190438.1	0	0	0	0	0	0.03499	0
ENSMUST00000190177.1	0	0	0	0	0	0	0.059779
ENSMUST00000178702.1	0	0	0	1.53246	0	2.11997	0
ENSMUST00000184585.1	0	1.09525	0	0	0	0	0
ENSMUST00000065469.2	0.048307	0.328794	0.239592	0.439231	0.095497	0.043061	0.0255355
ENSMUST00000188572.1	1.11786	0	0	0.0201765	0	0	0
ENSMUST00000186120.1	0	0	0	0	0	0	0
ENSMUST00000186733.6	0.260972	2.68626	1.8564	3.01635	3.83625	3.55728	0.604673
ENSMUST00000088310.9	0.22365	3.68205	4.38428	8.89866	2.65407	2.12435	1.61165
ENSMUST00000191329.1	0.547362	5.23067	3.7605	10.722	5.62699	3.9004	0.433124
ENSMUST00000190190.1	0.08128	0	0	0.0710105	0.496073	0.167579	0.0866115
ENSMUST00000187316.1	0	0	0	0	0.211257	0	0.0676435
ENSMUST00000186105.6	0.100775	0.153733	0	0.0388355	0.029156	0.063271	0.093506
ENSMUST00000191245.6	0.273394	0.46692	0.330218	0.653228	0.479265	0.0329355	0.05798
ENSMUST00000191064.6	0.0560195	0.063547	0.349962	0.978966	0.0517225	0.409236	0.261752
ENSMUST00000188847.1	0.313817	0.0107915	0	0.110518	0.225711	0.164357	0.081794
ENSMUST00000187600.1	0	0	0	2.45111	0	0	0
ENSMUST00000185521.1	0.0629505	5.66637	2.60674	16.1231	16.7214	15.6747	4.44555
ENSMUST00000188780.1	0.735661	1.77044	1.72592	1.19236	0.751837	0.572869	0.0511825
ENSMUST00000187968.1	0.275172	0	0.357433	0.177809	0.811238	0.144093	0
ENSMUST00000185604.1	2.90706	0	0	0.243802	0.375634	0.433036	0.351791
ENSMUST00000195437.1	0.016291	0	0	0.0141145	0.16192	0.115942	0.092877
ENSMUST00000192050.1	0.349174	0.0192985	0.016042	0.202001	0.31385	0.476625	0.159701
ENSMUST00000232841.1	6.5702	0	0.05084	0.598978	0.266365	0.417875	0.108511
ENSMUST00000153681.1	8.90445	0.24113	0.222534	0.891787	0.77064	1.06187	0.467658
ENSMUST00000130934.1	7.50598	0	0	1.26594	1.92358	1.2567	0.342315
ENSMUST00000233506.1	84.4745	113.055	185.135	247.726	73.2152	50.8004	38.927
ENSMUST00000027232.14	0	0	0	0	0	0	0
ENSMUST00000076587.5	281.448	889.287	1249.75	1923.62	619.385	394.301	235.459
ENSMUST00000178317.3	0.0480715	0	0	27.0349	4.35315	2.0697	0.1536
ENSMUST00000135273.3	0.0477775	0	0	4.29382	1.91418	7.66474	3.4404
ENSMUST00000233331.1	1e-06	0	0	0.572446	0.160625	0	0
ENSMUST00000152491.3	0.07213	0	0	11.5274	1.89387	0.26178	0.0509535
ENSMUST00000187892.7	0.137694	0	0.0325135	0.150373	0	0	0
ENSMUST00000188605.1	1.32917	0	0.041519	0	0.467415	0.43227	0.21315
ENSMUST00000127775.7	1.07428	4.90441	6.88779	7.91542	8.43214	1.92695	0.33173
ENSMUST00000187659.6	0	0	0	1.11514	0	0	0.212756
ENSMUST00000135245.2	0.659895	85.1085	25.9863	23.3369	1.98019	0.471235	0.049471
ENSMUST00000191364.1	0	1.44975	2.53822	0.53044	0.435154	0.19394	0.225131
ENSMUST00000184868.1	0	0	0	0	0	0	0
ENSMUST00000186448.1	0.571684	0.0389675	0.046305	0.181813	0.229312	0.178709	0.0355155
ENSMUST00000189666.1	0.465166	0	0	0.671171	0	0	0
ENSMUST00000062560.13	0.245358	0	0	0	0	0	0
ENSMUST00000161773.2	0	0.167119	0	0	0.0576755	0	0.017125
ENSMUST00000027230.2	0.109364	0	0	0	0	0	0
ENSMUST00000104476.1	0	0	0	0	0	0	0
ENSMUST00000185684.1	0	0.357067	0.344794	410.273	170.387	30.1747	1.1458
ENSMUST00000185859.1	0	0	0	146.741	36.9662	7.50272	0.804484
ENSMUST00000178167.2	0.0515825	0	0	39.7111	3.29994	2.94143	0.16489
ENSMUST00000189839.1	0	0	0	0	0	0	0
ENSMUST00000095050.4	8.6393	4.47823	12.1341	6.6552	1.00453	0.726217	5.61893
ENSMUST00000157995.1	0	0	0	0	0	0	0
ENSMUST00000117896.2	0.230676	0	0	0	0.053809	0	0
ENSMUST00000027226.11	0.074194	1.11004	0.385051	0.099322	0.0376375	0	0
ENSMUST00000189878.1	0.696569	0.592027	0.535382	0.750623	0.441383	0.253951	0.087772
ENSMUST00000188257.6	0.185358	0.005447	0	0.032502	0	0.0233745	0.014269
ENSMUST00000185666.1	0	0	0	0	0	0	0
ENSMUST00000186984.1	0	1.71303	2.76863	0.884063	0.308717	0	0
ENSMUST00000082754.1	0.865152	0	0	0	0	0	0
ENSMUST00000195178.1	0.186917	0.122964	0.0289175	0.0781515	0.0492605	0.0171275	0.035983
ENSMUST00000192993.1	0.000131	216.998	3251.42	4760.84	619.948	17.1269	0.723248
ENSMUST00000193099.1	0.0337515	0	0	0	0	0	0
ENSMUST00000195252.1	0.287	0	0	0	0	0.0342485	0
ENSMUST00000195761.1	0.144746	0	0.0282025	0.0267085	0.009327	0.0228635	0.0072485
ENSMUST00000171322.2	2.07626	0	0.0408365	0.0853315	0	0.023125	0.0133385
ENSMUST00000158864.1	0	0	0	0	0	0	0
ENSMUST00000195241.1	0.428345	0	0	0.164219	0.0409215	0.041802	0.038727
ENSMUST00000158770.1	0.288039	0	0	0	0	0	0
ENSMUST00000194631.1	0.261298	0.0056345	0	0.122605	0.154795	0.0692815	0.032455
ENSMUST00000186430.1	0.103125	0	0.023879	0.009934	0	0	0
ENSMUST00000195240.1	0.657214	35.6841	986.985	904.496	167.085	2.79041	0.699144
ENSMUST00000190159.1	0	0	0	0	0	0	0
ENSMUST00000191025.1	0	0	0.053787	0	0	0	0
ENSMUST00000158125.1	0	0	0	0	0	0	0
ENSMUST00000193283.1	0	0	0	0	0	0	0
ENSMUST00000187673.2	0.044856	0	0	0	0	0	0
ENSMUST00000083289.1	0	0	0	0	0	0	0
ENSMUST00000189104.2	0.03369	0	0	0.0873265	0	0	0
ENSMUST00000191215.2	0	0	0	0	0	0	0
ENSMUST00000083326.1	0	0	0	0	0	0	0
ENSMUST00000027312.10	1.28665	31.6281	11.3045	13.8581	29.5837	10.4472	8.67171
ENSMUST00000189552.1	0.305551	0.0534525	0.0153155	0.569336	0.754385	0.370063	0.236302
ENSMUST00000187353.1	3.14708	0.811956	0.37981	14.4009	18.6425	5.16928	2.86195
ENSMUST00000185489.1	0	0.192723	0.56372	0.263026	0.283426	0.125936	0.148294
ENSMUST00000192891.1	0.030115	0	0	0.0591695	0.047758	0.072593	0.055655
ENSMUST00000185377.1	2.73722	0	0.563509	1.60276	4.57148	1.86213	1.41513
ENSMUST00000191779.1	1.43655	0	0.040944	3.54251	0.535568	0	0
ENSMUST00000191965.1	0.541145	0	0.375657	1.3e-05	0.353646	0.192051	0.357565
ENSMUST00000193126.1	0.165781	0	0	0	0	0	0.0109485
ENSMUST00000195006.5	128.92	2.43944	9.44725	44.1534	5.13033	1.79188	3.65412
ENSMUST00000140354.7	1.59423	0.055828	0.016419	0.464232	0.150527	0.0971875	0.253016
ENSMUST00000088287.9	1.35759	5.36187	6.52868	7.07205	1.92798	0.913797	0.762162
ENSMUST00000138024.7	0.091942	0	0	0	0	0.105145	0
ENSMUST00000135330.7	0.624129	0	0	1.27208	0	0.024077	0.023499
ENSMUST00000151482.7	2.38307	0	0	4.33027	0.549443	0.586054	0.841654
ENSMUST00000115174.3	1.21085	0.807691	0	0.722502	0	0	0.110751
ENSMUST00000150593.7	7.80776	0	4.23324	16.8545	3.70806	0.999822	2.01532
ENSMUST00000122822.1	0	0	0	0	0	0.122879	0
ENSMUST00000132066.3	0.506859	0.183044	1.1e-05	2.53541	0.618054	2.06387	1.54075
ENSMUST00000044691.8	65.637	0.050566	0.238835	3.46881	3.21534	2.22493	2.49326
ENSMUST00000155484.1	0.551079	0	0	0.267196	0.405999	0	0
ENSMUST00000187602.1	4.16122	0	0	0.927009	0	0	0
ENSMUST00000189741.1	5.88494	0	0	0.613528	0	0	0.033506
ENSMUST00000195310.1	0.421878	0	0	0.165988	0	0	0
ENSMUST00000139143.7	0.00019	0	0.182872	3.2551	1.55515	0.056943	0.600375
ENSMUST00000019861.12	16.7644	15.0741	21.4088	9.80062	4.64445	3.14121	2.72951
ENSMUST00000115167.7	0.120705	0	1.52145	1.29883	0	0	0
ENSMUST00000151055.7	0.190556	0	1.00738	0	0.156239	0	0.294588
ENSMUST00000194656.5	0.412272	0.196128	1.23156	0	0	0.074144	0
ENSMUST00000130376.2	17.5629	0.623029	0.639942	1.9391	0	0	0
ENSMUST00000140163.1	0.214838	0	0.267354	0	1.24882	0	0
ENSMUST00000044455.7	1.1698	0.123475	0.17362	3.85847	2.20997	0.614427	0.355305
ENSMUST00000125723.3	71.8824	10.4661	4.90629	4.73559	0	1.18255	1.7843
ENSMUST00000117459.2	0.195033	0.058522	0.147946	36.552	21.5386	5.06285	0.593035
ENSMUST00000115161.7	0.0827255	0.149392	0.096044	0.118475	0.649434	0.13344	0
ENSMUST00000129464.7	0.038892	0	0	0	0.0977885	0.000356	0
ENSMUST00000062289.10	0.0192155	0	0.151168	0.508393	0	0	0
ENSMUST00000195350.5	0	0.682499	0.804862	0.318131	0	0	0
ENSMUST00000126724.7	0.063384	0.349558	0.260458	0.495219	0.0996345	0	0
ENSMUST00000139700.2	4.74253	0.34251	0	0.317661	1.85924	2.29307	0.329866
ENSMUST00000195730.1	0.4415	0	0	0.136504	0.080717	0.083889	0.06435
ENSMUST00000183034.4	0.061492	0.0603315	0.0843875	0.146302	0.042929	0.0215665	0.011186
ENSMUST00000187486.6	0.0065445	0	0	0	0	0	0
ENSMUST00000182697.7	0	0.0118915	0	0	0	0	0
ENSMUST00000182314.7	0.240369	0	0	0.371994	0.29125	0.32295	0.224933
ENSMUST00000183331.7	0	0	0	0.0008855	1.15e-05	0	0
ENSMUST00000097786.9	0.354521	0.211325	0.116512	0.968884	0.31467	0.58172	0.174494
ENSMUST00000115104.9	0	0.027835	0.0001785	0	0.002228	0.0701985	0.0317425
ENSMUST00000097785.9	0.0125105	0.0230255	0	0	0	0	0
ENSMUST00000182410.2	0.114471	0	0.0137535	0.40183	0.0668665	0.394587	0.0769395
ENSMUST00000183006.3	0.178987	0	0	1.33324	0.608848	1.59991	0.498007
ENSMUST00000183302.5	0.147554	0.155231	0.277783	3.53261	2.30298	2.45265	0.527307
ENSMUST00000185897.6	0.0040685	0.003811	0.022433	0.113788	0.0403655	0.0547885	0.0159615
ENSMUST00000185269.6	0	0	0	5e-07	0.186348	0.452146	0.0747605
ENSMUST00000182335.1	0.0396055	0	0	0.0246335	0	0.0055365	0
ENSMUST00000189952.1	0.620089	0.106973	0.0875175	1.18765	0.547602	1.51996	0.492644
ENSMUST00000194192.2	0.130921	0	0	0.063357	0.005293	0.0167525	0.0159275
ENSMUST00000182018.7	2.69028	2.8729	1.65949	2.22367	0.747444	1.72157	3.06523
ENSMUST00000185736.1	0.505355	0	0	0.118878	0.099258	0.017791	0
ENSMUST00000183100.7	2.85226	4.37184	1.54924	1.33735	1.1828	2.57707	2.33117
ENSMUST00000182507.3	4.45317	0	0	1.65082	0.0116685	0.84726	0.0979645
ENSMUST00000193333.1	0.304109	0	0.055553	0.924446	0.176968	1.18633	0.170218
ENSMUST00000190740.1	0	0	0	0	0	0	0
ENSMUST00000122557.1	0	0	0	0	0	0	0
ENSMUST00000194178.1	0.780358	0.0373195	0.0312045	0.618115	0.884197	0.420232	0.205254
ENSMUST00000198033.1	0	0	0	0	0	0	0
ENSMUST00000181692.2	0.407075	0	0.045256	0.21572	0.222032	0.0512335	0.032552
ENSMUST00000187268.1	0.869578	0	0.025657	0.391176	0.33572	0.208592	0.097404
ENSMUST00000194920.1	0.0686715	0	0	0.163908	0.0913785	0.23133	0.046455
ENSMUST00000193131.1	0	0	0	0	0	0	0
ENSMUST00000195223.1	3.41486	0	0.219833	1.66243	5.3068	5.57525	10.2723
ENSMUST00000187302.1	0	0.747462	0.367497	0.240397	0.090404	0.0205285	0
ENSMUST00000186409.1	0.660729	0	0	0.520806	0.709108	1.68293	0.91452
ENSMUST00000188254.2	56.5151	0.0550155	0.41977	1.4619	0.688538	2.51726	5.01926
ENSMUST00000192173.1	0.0712385	0.02233	0.0213125	0.234852	0.018907	0.0343785	0.026617
ENSMUST00000175111.1	0	0	0	0	0	0	0
ENSMUST00000042493.9	7.05047	74.8367	355.359	168.271	87.5923	45.987	43.775
ENSMUST00000188583.1	0.864927	0	0.158308	1.79689	0.363876	0.361007	0.524109
ENSMUST00000191315.1	0.372309	0.816391	1.37637	0.565133	1.24124	0.092896	0.194747
ENSMUST00000027303.13	2.19701	11.7892	19.7783	35.2657	60.663	36.0557	19.2249
ENSMUST00000187077.1	1.00032	0.112763	0.092462	0.80507	1.0465	0.58933	0.242489
ENSMUST00000137794.7	0.299102	0.42071	0	0	0	0.261103	1.08209
ENSMUST00000149962.7	1.09514	0	0.22147	14.9973	3.52669	1.98076	0.296523
ENSMUST00000134327.1	1.03164	28.6217	54.1127	74.3702	139.213	84.5024	42.7339
ENSMUST00000128086.1	0	0.26058	0	0	0.594676	0.263536	0
ENSMUST00000136770.2	0.537832	4.32725	1.61974	12.4804	15.6599	4.79048	2.93756
ENSMUST00000191000.1	0	0	0	0	0	0	0
ENSMUST00000185610.1	3.1755	0.053867	0.372847	1.366	0.475092	0.074569	0.230042
ENSMUST00000027302.13	36.7839	1.86386	3.85652	24.5958	6.09906	3.12821	13.254
ENSMUST00000190122.1	0.32904	0	0	4.27041	0.727854	0.086628	0.182199
ENSMUST00000188884.2	0.393974	0	0.133757	2.80824	0.908927	0	0.18317
ENSMUST00000186252.1	0.727646	0.0166515	0.122483	0.318978	0.120906	0.158311	0.092571
ENSMUST00000188972.2	66.2112	0.435499	0	9.33724	0.62241	0	2.75744
ENSMUST00000188019.1	3.45406	0	0	0.596372	0.291838	0	0
ENSMUST00000191357.2	1.62163	0.477213	0.478631	1.57387	1.78463	0.998953	0.305543
ENSMUST00000185218.1	2.71528	0.035628	0	0	0	0.154713	0.507781
ENSMUST00000185881.1	1.3927	0	0	1.56313	0	0	0.239938
ENSMUST00000188292.6	0.131937	0	0	0.228211	0.0433335	0	0
ENSMUST00000186117.1	0	0	0	0.238887	0.708353	0.0861375	0
ENSMUST00000027299.9	108.7	0	0	0	0.191262	0	0
ENSMUST00000191604.1	0.690419	0	0	0	0	0	0
ENSMUST00000188334.1	0	0	0	0	0	0.522342	0
ENSMUST00000027298.4	0.187334	0.291077	0.0649015	0	0	0.0343105	1.01818
ENSMUST00000189108.1	0	0	0	0	0.154498	0	0.227047
ENSMUST00000115071.3	2.13502	0	0	0	0.0736975	0	0.105979
ENSMUST00000190790.6	0.572894	0	0	0	0.23536	0	0
ENSMUST00000047840.8	9.67108	0.109974	0	0.129575	0.0767315	0	0.10869
ENSMUST00000186712.1	0.921175	0	0	0	0	0	0
ENSMUST00000062557.3	0	0	0	0	0	0	0
ENSMUST00000052670.10	0.0664395	0	0.011555	0	0.0070595	0	0.0161835
ENSMUST00000186179.1	0.268178	0	0	0	0	0	0
ENSMUST00000192770.1	0	0	0	0	0	0	0
ENSMUST00000192986.1	0.037944	0	0	0	0.0263255	0	0
ENSMUST00000195095.1	0.293541	18.8248	10.5047	2.10135	0.36615	0.0513635	0.0625785
ENSMUST00000159747.8	0.08368	0	0	0.0644815	0.0089555	0.0256625	0.176129
ENSMUST00000162599.7	0	0.061105	0.042231	0	0.114372	0.0035235	0.0252475
ENSMUST00000159021.8	0.033533	0.0748145	0.122423	0	0	0.0226085	0.0093745
ENSMUST00000047664.15	0.823002	0.140445	0.0574755	0.186354	0.566013	0.283882	0.58292
ENSMUST00000162760.7	0.035617	0	0	0	0.081664	0.226488	0.111398
ENSMUST00000159059.1	1.52565	0	0	0.13014	0	0	0
ENSMUST00000160855.1	0.15046	0	0.0215575	0.271674	0.06749	0.11289	0.005022
ENSMUST00000211073.1	0	0	0	0	0	0	0
ENSMUST00000192878.1	0	0	0	0.57743	0	0	0
ENSMUST00000194977.1	0.194123	0	0	0	0	0	0
ENSMUST00000193040.2	0.126064	0	0	0.085397	0.0761055	0.120833	0.030126
ENSMUST00000167518.7	0.352247	0.0779875	0	0.0391035	0.0545785	0.018501	0.210817
ENSMUST00000047534.11	1.78045	2.46665	2.01075	10.1483	9.29115	6.65635	4.9557
ENSMUST00000170092.7	0.319918	1.96026	4.9659	28.0786	4.95846	12.7701	3.09191
ENSMUST00000185469.6	0	0	0.35588	11.9402	0.497191	2.53705	0.164878
ENSMUST00000191307.6	0.480341	0	2.78968	9.73347	1.31759	5.32872	2.96711
ENSMUST00000185279.1	0	0.310193	0	1.65119	1.11719	0.359745	0
ENSMUST00000185231.1	0	0	0	2.93692	0.618818	0.655366	0
ENSMUST00000140534.1	0.133315	0	0	0	0	0	0
ENSMUST00000192924.1	0.467789	0	0.0160295	0.109641	0.147459	0.127776	0.0559955
ENSMUST00000156687.7	0.251288	0	0.0690675	0.223809	0.259497	0.253879	0.686073
ENSMUST00000027297.10	2.83399	4.97792	2.77072	3.71963	1.93356	1.10682	7.13151
ENSMUST00000152654.2	1.3854	0	2.04105	0.249289	0.571267	0.877727	2.45059
ENSMUST00000191722.1	0	0	0	0	0	0	0
ENSMUST00000193847.1	2.46419	0.014498	0	0.307626	0	0	0
ENSMUST00000193622.1	0	0	0	0	0	0	0
ENSMUST00000191672.1	0.249079	0	0	0.103485	0	0	0
ENSMUST00000192315.1	0	0	0	0	0	0	0
ENSMUST00000104043.1	1.57331	0	0	0	0	0	0
ENSMUST00000195168.1	0.59605	0.0705865	0	0	0	0.0522555	0
ENSMUST00000082667.1	0.87459	0	0	0	0	0	0
ENSMUST00000187528.1	0.471903	0.267228	0	0	0	0	0
ENSMUST00000194261.1	0.521984	0	0	0.14194	0.165539	0	0
ENSMUST00000191763.1	0.375895	0	0	0	0.248761	0.029412	0.0726185
ENSMUST00000192572.1	2.9867	0	0	0.275655	0.490256	0.101957	1.42584
ENSMUST00000193725.1	0	0	0	0	0.327706	0.873453	3.57759
ENSMUST00000194823.1	0	0	0	0	0	0.0816035	0.102614
ENSMUST00000192017.1	0	0	0	0.762146	0.137302	0	1.14572
ENSMUST00000195698.1	0.213328	0	0	0.16861	0.099817	0.069232	0.0386065
ENSMUST00000088174.3	0.906964	0.300082	2.03001	10.3148	3.72083	3.29943	5.08489
ENSMUST00000194670.1	0.491447	0	0.0276435	0.332986	0.233592	0.39488	0.152371
ENSMUST00000192656.1	0.065035	0.313983	0	3.21084	2.54783	0.351782	0.53433
ENSMUST00000193983.1	0.720541	0	0.0227555	0.154413	0.123414	0.138494	0.12753
ENSMUST00000046875.13	1.87813	0.119922	0.287567	1.36324	4.03754	2.48053	1.22613
ENSMUST00000173999.7	0.247533	0	0	1.46538	10.0728	8.8364	3.48712
ENSMUST00000174266.7	5.54037	0	0.237898	3.0077	9.83262	5.19581	3.44632
ENSMUST00000173250.1	2.46175	0	0	0.672204	2.40203	1.94528	1.05909
ENSMUST00000174224.7	0	0	0	0	0	0	0.110427
ENSMUST00000173166.1	0	0	0.050628	0.021443	0.150342	0.0258145	0.0561735
ENSMUST00000173082.1	1.27559	0	0	0.0663765	0.289815	0.0730325	0.0850665
ENSMUST00000174716.7	1.71386	0.004458	0.0034485	0.798589	0.46459	0.101777	0.101599
ENSMUST00000174142.1	0	0.006106	0.0059895	0	0	0	0
ENSMUST00000172592.1	0.256967	0	0.126863	0	0	0	0
ENSMUST00000192159.1	2.88106	0.0687935	0.328434	0.972052	0.21666	0.358391	0.060666
ENSMUST00000184790.1	1.12676	0	0	0	0	0	0
ENSMUST00000056946.7	54.2544	0.0385945	0.107616	1.40238	1.32948	1.04465	0.489504
ENSMUST00000188666.2	37.8136	0	0.10953	0.472438	0.058955	0	0.142489
ENSMUST00000126413.7	0.882896	0.123742	0.156807	1.82814	0	0	0.294592
ENSMUST00000142319.7	0.675534	0.789215	0.197132	1.3066	0.090764	0	0.818323
ENSMUST00000150747.7	1.2593	0	0	5.01593	0.574186	0.074126	0
ENSMUST00000145179.7	0	0	0	0.341729	0.101676	0.219917	0.0529785
ENSMUST00000124280.7	0.176877	0.0206815	0	0.0490595	0	0.026223	0
ENSMUST00000097778.8	1.04078	0.297279	0.826874	4.65157	1.15626	0.326977	0.88471
ENSMUST00000116629.8	3.51046	0.035103	0.29389	18.9564	1.37941	0.212585	0.981403
ENSMUST00000115031.7	0	0	0	0.0703195	0	0.030535	0
ENSMUST00000115032.7	0.167915	0	0.059974	0.110914	0.486046	0	0.055066
ENSMUST00000137906.1	0.042378	0	0	0.712398	0	0.066332	0.018338
ENSMUST00000192874.1	0.777948	0.063702	0.0267755	0.778721	0.355133	0.235486	0.129726
ENSMUST00000115029.1	0.13805	0	0	0.132965	0	0.100581	1.5e-06
ENSMUST00000140218.1	0	0	0	0	0	0	0
ENSMUST00000147123.7	0.554134	0	0.025325	0.182478	0.606932	1.08522	0.8839
ENSMUST00000141121.1	0	0	0	0	0	0	0
ENSMUST00000192234.1	0.788554	0	0	0.760571	0.81436	0.984247	0.211072
ENSMUST00000185912.6	0	0	0	0.843593	2.53282	6.55e-05	0.990982
ENSMUST00000010597.9	1.34636	0.348334	0.691383	4.52044	11.8994	5.34202	1.5211
ENSMUST00000186470.1	0	0	0.814998	0	0	0.009911	0
ENSMUST00000188961.6	0.0364495	0.170422	0.184904	0.104832	0.041569	0.0718915	0.0756195
ENSMUST00000188528.6	0.583422	0.309145	1.92029	0.823649	0.414913	0.195196	0.057049
ENSMUST00000185621.2	0	0.366107	0.226543	0.545689	0.088732	0	0
ENSMUST00000187628.1	2.81822	0.76369	0.632483	0.621544	0.223191	0	0
ENSMUST00000185614.1	3.00457	0.0142325	0.0422765	3.85055	4.95208	1.38783	1.02537
ENSMUST00000188957.1	1.34586	0	0	0	0	0	0
ENSMUST00000184898.1	0	0	0	0	0	0	0
ENSMUST00000179162.6	1.19452	0.040431	0.105396	0.327388	0.126173	0.052402	0.0063725
ENSMUST00000202030.1	0	0	0	0.113042	0	0	0.013281
ENSMUST00000140452.3	3.21295	0.127473	0.480058	0.714213	0.373049	0.151695	0.067313
ENSMUST00000192969.5	4.11556	0.293517	1.67693	5.15088	1.30375	6.80997	4.56579
ENSMUST00000125304.7	1.91713	0.086891	0.575096	1.83105	1.01928	1.03288	1.28239
ENSMUST00000134594.7	0.454041	0.077324	0.061181	0.317902	0.130066	0.15126	0.126537
ENSMUST00000115011.7	2.59515	0.143339	1.51676	0.777738	0.29842	0.945794	2.47665
ENSMUST00000001171.12	2.82916	0	0.281524	2.543	0.526015	0	0.762132
ENSMUST00000152088.1	0.463511	0	0	0	0	0	0.195816
ENSMUST00000123583.1	0.513452	0.129647	0	1.34224	0.133879	0.247268	0
ENSMUST00000193502.1	13.0311	0.0214395	0.269852	0.445645	0.482824	0.280133	0.352624
ENSMUST00000153128.1	3.36923	4.8581	1.92602	35.5336	45.0654	26.0399	11.2223
ENSMUST00000192530.1	0	0	0	0.443469	0.050087	0	0
ENSMUST00000193157.1	0.0562545	0	0	4.02318	1.05162	0.260985	0.023718
ENSMUST00000200651.1	0	0	0	0	0	0	0
ENSMUST00000001166.13	0.383957	0	0.0418595	3.30945	1.56149	0.965612	0.580169
ENSMUST00000097776.3	0.125796	0	0	0.233491	0	0	0.0907185
ENSMUST00000154225.1	0.153615	0	0	0.19677	0	0	0
ENSMUST00000195264.1	0.762626	0	0	3.37078	0.57225	0.348737	0.151866
ENSMUST00000135100.1	0	0	0	0	0	0	0.0135825
ENSMUST00000192037.1	6.65628	0	0.623516	0	1.07025	0.269442	0.0764865
ENSMUST00000193083.5	11.8958	0	0	0.451933	0.542296	0.290152	0.539524
ENSMUST00000054665.9	0.537958	0	0	0	0.108824	0.0574275	0
ENSMUST00000194853.2	0.182131	0	0.03104	0.431256	0.0619745	0	0
ENSMUST00000193991.2	7.1358	0	0.240659	0.840955	0.558778	0.235059	0.334135
ENSMUST00000191849.5	0.367968	0	0	0.238373	0.17108	0	0
ENSMUST00000207088.1	0	0	0	0	0	0	0
ENSMUST00000207843.1	3.52157	0	0.0368815	1.43639	0.84692	0.435963	0.318031
ENSMUST00000001172.11	3.21469	0.157699	0.152775	2.45037	4.15465	1.72083	2.6379
ENSMUST00000194894.3	0.802224	0	0.101671	4.01649	1.60923	2.48676	3.9124
ENSMUST00000207922.1	1.21538	0.0475075	0	0	0	0	0
ENSMUST00000208690.1	1.48819	0	0	3.16308	0.0742895	0	0.450041
ENSMUST00000208269.1	1.72887	0.043544	0	0.713565	0.258575	0.0627805	0.0353015
ENSMUST00000191677.5	0.145699	0	0	0.132027	0.0143475	0	0
ENSMUST00000191642.5	0.103694	0	0	0	0	0	0
ENSMUST00000195620.5	0.0807065	0.095275	0.097469	0.202992	0.0345915	0.005253	0.0604575
ENSMUST00000114991.7	0	0	0	0	0	0	0
ENSMUST00000191785.1	0.072794	0	0.114638	0	0	0	0
ENSMUST00000195160.1	0	0	0	0	0	0	0
ENSMUST00000193382.5	1.16543	0	0	0	0	0	0
ENSMUST00000195339.2	0	0	0	0	0	0	0
ENSMUST00000194426.1	0.27078	0	0.0262045	0.0654095	0.032199	0	0.011628
ENSMUST00000149224.2	0.236916	0	0	0.511566	0.166726	0	0.0634765
ENSMUST00000170295.7	3.09901	1.35e-05	0	0.642043	0.347328	0	0.0526315
ENSMUST00000193548.5	1.61772	1.13377	0.535409	0	0.257896	0	0.194788
ENSMUST00000193763.5	0.438621	0	0	2.06468	3.54341	0.444674	0
ENSMUST00000194025.1	0.135306	0	0	0	0	0	0
ENSMUST00000194839.5	0.638961	0	0	0.0741055	0.349704	0	0.572622
ENSMUST00000193155.5	0.319868	0	0	0	0	0	0
ENSMUST00000195729.1	0.450904	0.139435	0.0623825	0	0	0	0
ENSMUST00000114981.2	0.703291	0.310837	1.04105	2.54444	1.08334	0.149601	1.26656
ENSMUST00000161062.1	0	0	0	0.163062	0	0	0.444422
ENSMUST00000104746.1	0	0	0	0	0	0	0
ENSMUST00000081180.6	9.27929	67.3961	220.697	49.8732	15.9688	12.6867	60.0731
ENSMUST00000193210.5	497.642	190.263	508.658	336.505	270.053	525.63	1976.48
ENSMUST00000195151.5	19.7068	0.538253	0.485569	10.388	0.861274	6.65397	22.8072
ENSMUST00000191790.5	23.0214	0.617873	0.579311	9.34803	2.87276	2.39449	10.253
ENSMUST00000192859.1	4.96967	0	0	0.887131	0	0	2.09939
ENSMUST00000193235.1	565.289	237.735	505.096	349.98	270.79	412.017	1586.05
ENSMUST00000043951.9	5.55037	0.158843	0.376158	1.30334	3.75228	7.73197	12.4801
ENSMUST00000159675.1	0.579334	0	0	0	0	0	0
ENSMUST00000162684.2	1.25924	0	0	0	0.450958	0	0.17272
ENSMUST00000159448.7	2.89477	0.107026	0.720318	0.003803	0.344218	0.0922175	0.419216
ENSMUST00000160084.1	0.967048	0	0	0.426586	0.114598	0.20398	0
ENSMUST00000160043.1	2.2315	0	0	0.226062	0	0.125612	0.136466
ENSMUST00000162662.1	3.3347	0	0	0	0.871473	0.174887	0
ENSMUST00000192873.2	2.57511	0.229038	0.156713	0.16979	0	0.116769	0.130999
ENSMUST00000208994.1	2.03975	0.0327765	0	0.118425	0	0.025998	0.080417
ENSMUST00000195374.1	1.39232	0	0	0	0	0.143131	0
ENSMUST00000193459.2	0	0	0.311534	0	0	0.090068	0
ENSMUST00000193853.1	0.0648455	0.0599005	0	0.0146965	0.018741	0.085074	0.016605
ENSMUST00000027291.6	5.04296	0.058302	0.296097	0.706424	3.14889	2.80853	1.53919
ENSMUST00000185871.1	1.01468	0	0.096902	0	0	0	1.9733
ENSMUST00000186624.1	3.5054	0	0	0	0.169211	0.039007	0
ENSMUST00000190128.1	0.192544	0.070714	0.718739	0.728459	2.22139	1.61144	1.24477
ENSMUST00000181035.1	0	0	0	0	0	0	0
ENSMUST00000180475.1	0	0	0	0	0	0	0
ENSMUST00000027290.11	4.2721	4.13523	1.37956	1.38444	0.563951	1.41703	6.15899
ENSMUST00000194563.5	0.275753	0.351709	0.910318	0	0	0	0
ENSMUST00000191381.1	0.444265	0	0	0.033717	0.0189775	0.0204055	0.0320975
ENSMUST00000187917.1	1.0135	0	0	0	0	0	0
ENSMUST00000189470.1	0.0570325	0.36242	0.114941	0.241591	0.25685	0.193399	0.768594
ENSMUST00000190442.1	0	0	0	0	0	0	0
ENSMUST00000186486.1	0	0	0	0	0	0.305345	0.277357
ENSMUST00000185964.2	0.210585	0	0.284011	0.578793	0	0.433508	0.220852
ENSMUST00000192008.1	2.99981	0	0	0	0	0	0
ENSMUST00000194317.1	0.430754	0	0.0207725	0.445385	0.279044	1.9675	1.19263
ENSMUST00000194249.1	1.03685	0.0081265	0.013502	0.284138	0.14292	0.23429	0.134016
ENSMUST00000116168.3	1.07515	0	0	0.089478	0	0.172496	0
ENSMUST00000177688.1	0	0	0	0	0	0	0
ENSMUST00000117172.8	0.139184	0	0	0	0	0.0869275	0
ENSMUST00000124404.7	2.146	0.0270225	0	0.360501	0.250377	0.133613	0
ENSMUST00000067178.13	0	0	0	0	0	0	0
ENSMUST00000162449.6	0	0	0	0	0	0.104225	0
ENSMUST00000027289.13	2.03273	0	0.0171455	0.111964	0	0.452463	0.565045
ENSMUST00000194890.1	0.210782	0	0	0	0	1.13318	0.893169
ENSMUST00000194048.1	0.661133	0	0	0	0.078596	0.520824	1.54519
ENSMUST00000195450.1	2.17231	0	0	0.553683	0	3.44963	1.85987
ENSMUST00000169057.2	6.87005	0	0.0650045	0	0.020598	0	0
ENSMUST00000194320.1	10.2191	0	0.278288	0.176156	0.684134	0.183527	0.903902
ENSMUST00000195303.1	1.94456	0.371088	0.775656	1.04338	0.473059	0.237233	0.291276
ENSMUST00000191981.5	0	0	0	0	0.039992	0.123901	0.0617295
ENSMUST00000195272.5	0	0	0	0.0843565	0	0.0723915	0
ENSMUST00000194195.5	0	0	0.0490315	0	0	0	0
ENSMUST00000027288.9	0.324939	0.0162435	0	0.148541	0.089976	0.271207	1.19321
ENSMUST00000192404.1	0.613758	0	0	0	0	0	0
ENSMUST00000146676.1	0.766714	0	0	0	0	0	0
ENSMUST00000027287.10	1.53872	28.4721	23.0475	17.8852	1.71921	0.608383	1.08197
ENSMUST00000193024.1	0.81307	0	0	0.119224	0.068823	0.0845685	0.0616825
ENSMUST00000140264.7	0.0391105	0	0	0.010987	0	0	0
ENSMUST00000132401.7	0.313596	0.103493	0.165535	0.0171205	0.0348565	0.0474705	0.044774
ENSMUST00000136846.7	0	0	0	0	0	0	0
ENSMUST00000132615.7	0	0	0	0	0	0	0
ENSMUST00000193774.5	0	0	0	0	0	0	0
ENSMUST00000137266.7	0	0	0	0.0282655	0	0	0
ENSMUST00000058307.14	0.044481	0.018766	0.0765665	0.0909045	0.0073235	8.2e-05	0.020345
ENSMUST00000114933.8	0.138307	0	0	0	0	0.0539895	0
ENSMUST00000168546.2	0.271187	0.0119195	0.004262	0.0555115	0.0047275	5.55e-05	0.0131815
ENSMUST00000123124.1	0	0	0	0	0	0	0.0665825
ENSMUST00000137241.1	12.79	0	0.0552905	0.222401	0	0.202722	0.319613
ENSMUST00000141402.1	2.30573	0	0	0.469838	0	0	0
ENSMUST00000192652.1	2.99107	1.28259	2.24983	2.21272	0.621383	0.889455	0.179012
ENSMUST00000027286.6	21.8517	1.19059	1.57696	4.05475	7.13004	9.70128	12.1279
ENSMUST00000192179.1	0.237763	0	0	0.228735	0.177191	0.0774025	0.148463
ENSMUST00000114925.9	39.5019	4074.12	3647.68	507.728	150.641	76.3137	52.864
ENSMUST00000027285.12	71.7135	3203.36	4840.75	762.116	69.1558	44.2997	49.5833
ENSMUST00000144617.7	0	119.451	0	0	0	0	0
ENSMUST00000193979.5	8.66226	216.606	216.129	40.8862	6.49575	2.99201	1.83568
ENSMUST00000118059.2	16.5707	256.554	432.791	71.7668	4.80565	4.63919	5.23841
ENSMUST00000193713.1	0	41.0055	7.73715	2.50188	0.863634	0.568758	1.50114
ENSMUST00000134184.1	22.8529	21.5193	34.9764	29.9883	9.56259	5.94256	7.66722
ENSMUST00000042161.14	0	5e-06	0.699039	0	1.46213	0.188513	0.000386
ENSMUST00000151952.7	0.280959	0.768787	0.394461	3.50909	0.771532	1.14238	0.663356
ENSMUST00000154819.7	0.274	2.29395	5.50001	11.3766	4.95216	2.50248	1.799
ENSMUST00000143636.7	0.567581	4.17086	5.95147	11.1712	13.4022	6.05375	3.8969
ENSMUST00000149791.7	0	0	0.300711	0.399801	0.372184	0.446416	0
ENSMUST00000148047.1	0.917816	0.269456	0	0.167938	0	0	0
ENSMUST00000194660.1	0.275413	0	0.0156995	0.376105	0.028411	0.033923	0.0078435
ENSMUST00000195598.1	0.116378	0	0	24.676	1.45705	0.518771	0.25352
ENSMUST00000192316.1	0.545749	0	0	0.715555	0.216772	0.050871	0.035702
ENSMUST00000151866.1	1.25124	0.053715	0.015962	0.55525	0.168876	0.157879	0.191406
ENSMUST00000160023.5	0.33279	0	0.209523	0.24455	0.180746	0.16206	0.427402
ENSMUST00000162875.7	0.271587	0.0810785	0	0.0957035	0.0863915	0.251831	0.225206
ENSMUST00000160589.1	0.354526	0	0	0.289345	0.117919	0.151143	0
ENSMUST00000160659.1	3.04653	0	0.314197	0.063776	0	0.135203	0.0815605
ENSMUST00000192005.1	1.1239	0.016156	0.029562	0.284297	0.605236	0.086119	0.0331855
ENSMUST00000192480.1	0.109215	0	0.024748	0.018974	0.157189	0.351963	0.0330975
ENSMUST00000041815.14	5.96849	0.602711	0.488745	0.46261	0.117611	0.011433	0.09579
ENSMUST00000114902.7	0.660145	2.56443	1.50283	0.704837	0	0.050753	0.038659
ENSMUST00000088072.9	3.00477	0.494954	0.899778	1.11068	0	0.018251	0.0224515
ENSMUST00000151735.7	0.0914105	2.2019	3.14103	1.13714	0.066216	0.0168865	0.0534905
ENSMUST00000123082.7	0.406687	0.546144	1.00243	1.19336	0.574958	0.205542	0.513829
ENSMUST00000155852.6	0.219379	0	0.199594	0.308881	0.027171	0	0.0150585
ENSMUST00000193669.1	0.398073	0.814612	1.67782	0.559414	5.5e-06	0	0.16429
ENSMUST00000134024.1	0.10725	0.009601	0	0.102812	0.0233235	0.0193735	0.0329655
ENSMUST00000181885.1	0.25703	0.0095075	0.0211875	0.273624	0.845865	0.414739	0.0689055
ENSMUST00000128085.1	0	0.37207	0.421773	0.351973	0.411125	0.20711	0.068498
ENSMUST00000041621.4	0.359162	1.13197	6.80773	2.88726	5.53463	4.91012	1.71596
ENSMUST00000142670.1	0	0.537365	2.78119	0.736553	0.218274	0.519128	0.349798
ENSMUST00000144440.1	0.14353	0.115535	0.639874	0	0	0	0.105023
ENSMUST00000139725.7	0.177999	0.13871	0	0	0.0630805	0	0
ENSMUST00000027257.9	1.65844	37.9872	17.4441	2.42485	8.72899	7.84692	9.44129
ENSMUST00000131754.1	0.278128	0	0	0	0	0	0.117683
ENSMUST00000127170.1	0.41067	0	0	0.203386	1.58314	0	0.507416
ENSMUST00000138806.1	0.530606	0	0	0	0.215119	0.184371	0.424509
ENSMUST00000027256.11	2.50084	0.636679	2.34072	4.22789	22.2791	47.6551	29.8421
ENSMUST00000193673.5	3.0332	0.921481	2.38386	1.90264	19.3265	39.0959	27.6472
ENSMUST00000161694.1	0.386019	0	0	0	0.509938	0.18389	0.402948
ENSMUST00000160082.2	0.716067	0	0.089813	1.06815	1.39641	0.827923	0.700507
ENSMUST00000194857.5	6.67667	0.380073	1.69016	5.19427	27.8828	46.5423	34.5793
ENSMUST00000195373.1	21.8249	0.834585	1.08522	7.42556	32.7529	54.0506	45.9873
ENSMUST00000162513.1	0.118066	0	0	0.050735	0	0.275189	0.120409
ENSMUST00000078307.6	0.055598	0	0	0.128762	0.267848	0	0
ENSMUST00000129513.1	0.600325	0.028689	0.0192285	0.0715025	0.113295	0.106902	0.063883
ENSMUST00000144184.1	2.10652	0	0	0	0	0.0924145	0.0190645
ENSMUST00000027254.9	0	0	0	0	0.001634	0	0
ENSMUST00000114894.1	0	0	0	0.0908205	0.171708	0	0.0892355
ENSMUST00000158516.1	0	0	0	0	0	0	0
ENSMUST00000162031.7	0.857247	0.729626	12.6646	7.96623	30.5474	15.316	5.11014
ENSMUST00000193832.5	0.603244	0.172421	0.096892	0.688307	1.33395	0.50366	0.785398
ENSMUST00000195247.5	2.17177	1.39011	7.21328	11.5168	9.64002	10.2935	5.48679
ENSMUST00000194747.1	1.0785	0	0.702268	16.7208	6.20823	1.88067	1.33219
ENSMUST00000192960.5	0	0	0.333574	0	1.27399	0.510472	0.427822
ENSMUST00000195032.5	2.44344	2.30144	18.7809	9.2033	12.5164	8.71482	2.70913
ENSMUST00000192237.1	0	2.43013	9.46431	0.027434	0	11.5854	1.34201
ENSMUST00000194692.1	1.02372	0.755262	0.180443	0.745809	1.44917	0.549249	1.09266
ENSMUST00000027252.7	2.15781	9.65719	3.77277	12.5547	37.7502	15.928	5.40856
ENSMUST00000192548.5	8.81023	49.0874	6.51505	15.461	42.2942	18.7991	4.78376
ENSMUST00000193806.5	0.933693	0	0	0.191924	0.429279	0	0
ENSMUST00000193151.5	0	0	0.352819	4.59783	8.44031	8.01108	2.36085
ENSMUST00000195664.1	0	0	0	0.230846	0	0	3.63279
ENSMUST00000027251.11	1.29971	5.7396	6.44235	12.5982	3.95161	2.31628	2.66563
ENSMUST00000194650.5	0.152919	0	0	0	0	0.052486	0.399076
ENSMUST00000193008.1	0.061105	0	0	0	0.292235	0	0
ENSMUST00000193113.1	0	0	0	0.126895	0	0.285463	0
ENSMUST00000194815.5	0.077655	0	0	0	0	0	0
ENSMUST00000193472.1	0.250015	0	0.15507	0.925009	0.605404	0.590414	0.278963
ENSMUST00000192697.1	0.188898	0	0	0.201948	0.16254	0.129086	0.267012
ENSMUST00000193922.1	0.934265	0	0	1.04459	1.829	1.59696	2.02212
ENSMUST00000192594.5	1.3556	1.31443	0.786074	4.05867	0	1.65531	0.618992
ENSMUST00000193697.5	0.156557	5.03952	4.10057	15.6353	1.27864	5.18904	1.27681
ENSMUST00000195383.1	0	0.264888	0.611001	1.57876	0.974693	1.38856	0.509494
ENSMUST00000195028.1	0.050417	0	0	0	0	0	0.0543005
ENSMUST00000194892.1	3.74422	0	0.0153585	0.058654	0.0160115	0	0
ENSMUST00000095027.8	3.94546	0.720341	1.0168	2.01905	0.088666	0.271352	0.0955655
ENSMUST00000039827.13	0.729869	0	0	0.0617035	0.197324	0	0
ENSMUST00000136641.2	0.627803	0.159185	0	0	0.274839	0.112865	0
ENSMUST00000027250.13	0.24723	0.066284	0.0546	0.078516	0	0.0130925	0
ENSMUST00000134963.1	0.413024	0.0744955	0	0	0	0	0
ENSMUST00000212668.1	0	0	0	0.259361	0	0	0
ENSMUST00000127620.1	3.07177	0	0.773196	0.10301	0.185656	0.228573	0.13509
ENSMUST00000133299.1	0.348152	0.210788	0.664731	0.0927765	0	0.04769	0
ENSMUST00000129696.1	1.13031	0	0	0	0.203975	0.276042	0.0638055
ENSMUST00000143261.7	0.519969	0	0.026925	0.283766	0.0828815	0.216211	0.071265
ENSMUST00000131663.1	1.18009	0	0	0.062214	0.169467	0.234806	0
ENSMUST00000195175.1	6.19738	0	0	0.141847	0	0	0
ENSMUST00000195068.1	0	0	0	0	0	0	0
ENSMUST00000192930.1	0	0	0	0	0	0	0
ENSMUST00000147695.7	2.347	0.44795	1.16418	3.65403	0.274945	0.0277355	0.0299415
ENSMUST00000039612.4	0	0	0	0	0	0.0004945	0
ENSMUST00000191724.1	1.3085	0	0.027268	0.93394	0.322271	0.165168	0.04711
ENSMUST00000027249.11	3.00445	0.0451415	0.186859	0.160185	0	0.124326	0.068219
ENSMUST00000193441.5	0.063171	0	0	0	0	0	0
ENSMUST00000192948.5	0.743044	0	0	0.0071885	0	0	0
ENSMUST00000194361.5	1.66865	9e-06	3.55e-05	2.45e-05	0	3.1e-05	9e-06
ENSMUST00000194657.1	0.077947	0	0	0	0.0116705	0	0.009097
ENSMUST00000193435.5	0.585434	0.0262115	0	0	0	0	0
ENSMUST00000192175.1	0.446271	0	0	0.013771	0	0	0
ENSMUST00000195731.1	0	0.122462	0.090475	0.536907	0.460115	0.14283	0.105116
ENSMUST00000195309.1	1.16538	0.264452	0	0	0	0	0
ENSMUST00000193251.1	0.258391	0	0	0	0	0	0
ENSMUST00000088029.7	0.0295595	0	0.0614565	0	0	0	0
ENSMUST00000160214.1	0.194119	0	0	0	0	0	0
ENSMUST00000027247.10	1.00393	1.6679	2.03492	1.03275	2.47822	3.99091	6.42085
ENSMUST00000193489.1	0	2.36075	1.35209	0.176156	0	0	0
ENSMUST00000194552.1	2.30441	12.6831	7.51397	4.94828	7.38149	15.1436	18.861
ENSMUST00000193073.1	3.78593	20.0239	18.7829	14.1447	23.7194	38.4061	58.8921
ENSMUST00000194994.1	0.359274	0	0	0.040619	0.0739	0.430127	0.197395
ENSMUST00000195476.1	0.612254	0	0	0.0748375	0.0519845	0.053776	0.0982475
ENSMUST00000195455.1	1.13451	0.0683255	0.125431	0.162987	0.445273	0.622664	0.11345
ENSMUST00000184059.1	0	0	0	0	0	0	0
ENSMUST00000173050.7	0.448783	0	0	0	0	0	0.109219
ENSMUST00000056815.8	0.270386	4.84779	6.852	0.565686	0.402183	0.306903	0.22122
ENSMUST00000172825.1	0	9.16253	24.1865	0.263157	0	0.01582	0
ENSMUST00000174365.1	0	0	0	0	0	0	0
ENSMUST00000173076.1	0	0	0	0	0	0.236001	0.175423
ENSMUST00000086535.11	1.9383	1.73057	2.39111	4.59256	63.6789	146.008	77.1355
ENSMUST00000194746.5	11.9372	0	0	8.74698	51.0537	110.399	46.8971
ENSMUST00000178079.7	158.225	29.2889	10.002	54.3526	424.497	1256.59	367.802
ENSMUST00000179954.7	126.178	15.0811	12.5158	116.669	75.5644	220.711	95.2173
ENSMUST00000195123.5	0	0	0	0	0.365243	0.2334	0
ENSMUST00000191855.1	2.22218	0	0.276214	1.18151	3.83007	7.74696	4.67905
ENSMUST00000054462.10	2.5693	11.6538	6.90855	3.85465	0.109932	0.190462	0.363443
ENSMUST00000192099.1	0.165946	5.76267	1.18855	0.797965	0	0	0
ENSMUST00000192531.5	0	7.48808	0	0.000154	0.135466	0	0
ENSMUST00000193823.1	2.10979	0.283921	0	0.425988	0.09284	0.06643	0.08121
ENSMUST00000195854.1	0.11808	0	0	0	0	0	0.0528565
ENSMUST00000191698.1	0.0704595	0	0	0	0	0.03282	0
ENSMUST00000083695.2	0	0	0	0	0.456259	0.752251	0
ENSMUST00000197298.1	0	0	0	0.409216	0.000226	1.10327	0
ENSMUST00000161515.7	1.8078	24.5343	12.2504	8.00377	0.584606	2.6564	1.04723
ENSMUST00000003219.13	5.18364	99.4354	39.0825	20.4716	4.37485	9.74988	3.83393
ENSMUST00000160145.1	0.05418	7.64366	11.8666	1.41226	1.4222	1.03682	1.12195
ENSMUST00000195567.1	0	12.508	11.209	1.19575	2.77927	0.963832	2.6008
ENSMUST00000146314.1	0.680739	0	0	0.777892	1.06464	0.897715	0.0317535
ENSMUST00000104516.1	3.26585	0	0	5.78984	31.6548	3.22442	5.07976
ENSMUST00000062525.10	8.8535	1.39746	0.670345	24.5984	19.6943	27.4584	8.74492
ENSMUST00000195136.1	0.983316	0.694345	0	4.75216	1.37421	1.28375	0.543544
ENSMUST00000153381.1	4.22719	0.612249	0.30285	1.15384	0.705074	2.40949	0.326558
ENSMUST00000195705.1	1.07646	0.609428	0.382564	2.41057	0	1.56176	0.76069
ENSMUST00000083002.1	7.87384	0	0	1.96715	1.76049	1.50909	2.48043
ENSMUST00000195631.1	1.80763	0	0	0	0	0	0
ENSMUST00000053355.5	0.721581	0.009168	0.154178	0.256401	0.089446	0.0565285	0.0753255
ENSMUST00000181841.1	1.10108	0.023648	0.0496105	0.319858	0.152428	0.123214	0.140135
ENSMUST00000151913.2	36.0963	0.0312035	0.053397	0.159635	0.060488	0.131692	0
ENSMUST00000126760.1	0.632225	0.0595245	0	0.095465	0	0	0
ENSMUST00000171319.3	0.197491	0	0	0	0	0	0
ENSMUST00000187091.6	0.859091	0	0	0.32314	0	0.0474375	0
ENSMUST00000191299.6	0.979576	0	0	0.069183	0	0	0
ENSMUST00000186683.1	0	0	0	0	0	0	0
ENSMUST00000168431.6	0.150867	0.065291	0.105791	0.69817	0.275494	1.60109	0.707605
ENSMUST00000163854.8	0.024569	0.0860405	0.022799	0.024759	0.127504	0	0.237872
ENSMUST00000193661.1	0.721001	0	0.0564275	0.0234855	0.139368	1.07616	0.258498
ENSMUST00000191761.5	0	0	0	0	0	0	0
ENSMUST00000193682.5	0.187349	0	0	0	0.001835	8.3e-05	0.086604
ENSMUST00000195860.5	0.144088	0.123188	1e-06	0	0	0	0
ENSMUST00000195259.5	1e-06	0.002716	0	0	0	0	0
ENSMUST00000195636.5	0.135012	0.0501825	0.206386	0.837873	0.183954	1.22615	0.576224
ENSMUST00000192509.5	0	0.130226	0.270373	0.35932	0.071793	0.577513	0.367808
ENSMUST00000193514.6	0	0.0271945	0	0.158097	0	0	0
ENSMUST00000194163.1	0.361727	0	0	0	0.500465	0	0
ENSMUST00000195356.1	1.92721	0	0	0.13651	0	0.909454	0.61364
ENSMUST00000192355.5	0.616335	0	0.211486	0	0	0.154901	0.019252
ENSMUST00000191964.1	0	0.018928	0	0	0	0	0.270201
ENSMUST00000191865.1	0	0.097875	0.522487	0	0	0	0.181088
ENSMUST00000192194.1	0.470952	0	0.02668	0.0778935	0	0.459926	0.250945
ENSMUST00000192884.1	0.29159	0	0	0	0.107375	0	0.0860805
ENSMUST00000191657.1	0.329464	0	0.046061	0	0	1.0231	0.444557
ENSMUST00000193054.1	0.144899	0	0	0.422345	0.43931	0.185291	0.0854545
ENSMUST00000191671.5	0.088555	0.456855	0.827825	0.371694	0	0	0.0707815
ENSMUST00000027243.12	0.167266	0.263004	0.470322	0.343915	0	0	0.214461
ENSMUST00000195770.1	0	0.144329	0.400626	0.10718	0.038238	0.0747735	0.273052
ENSMUST00000194913.1	0.182438	0.205821	0.367066	0.145453	0	0	0
ENSMUST00000181756.2	0.151753	0.372814	0.562461	0.212545	0	0	0
ENSMUST00000193969.1	0.099199	0	0	0.0131675	0.0539635	0.0063355	0
ENSMUST00000027241.10	0.138378	0	0.0894235	0.0185935	0	0.020018	0
ENSMUST00000114795.2	1.49027	0.702071	0.149956	0.643504	0.0730495	0.042759	0.0786625
ENSMUST00000195402.1	1.34507	0	0	0	0	0.097613	0
ENSMUST00000191850.1	0.101861	0.102261	2.21931	1.48972	0.190174	0.0155185	0.0066635
ENSMUST00000192551.1	0.2944	0	0	0.006194	0.009117	0	0.0593095
ENSMUST00000095020.8	0.0676955	0	0	0.084762	0	0	0.0226135
ENSMUST00000194296.5	0.445873	0	0.0121735	0.028497	0.0234675	0.0327045	0.102155
ENSMUST00000193388.1	0.132181	0	0	0	0.0962785	0	0
ENSMUST00000192199.1	1.14217	0	0	0.101461	0.121926	0.29416	0
ENSMUST00000174335.7	0.434694	0	0	0	0	0	0
ENSMUST00000173881.7	0	0	0	0	0	0	0
ENSMUST00000097772.9	0.51564	0	0	0.07832	0	0	0
ENSMUST00000173514.7	0.129506	0	0	0	0	0.0083095	0
ENSMUST00000053043.7	0.0001195	0	0	0.061569	0.0276765	0.068199	0.0380835
ENSMUST00000167723.7	0	0.360835	1.32286	0.589659	0	0	0
ENSMUST00000193391.5	0.358514	0.149002	0.505989	0.599348	0.020121	0	0
ENSMUST00000193793.5	0	0.117921	0	0	0.0092425	0.016291	0
ENSMUST00000087983.7	0	0	0	0	0.0114325	0	0
ENSMUST00000195684.5	0	0	0	0	0	0	0
ENSMUST00000108044.3	0.703419	0.0103525	0	0.136583	0.060392	0.0912565	0.034456
ENSMUST00000027237.11	1.03584	0	0.233535	0.128608	0.0821865	0	0
ENSMUST00000163057.7	0	0.022726	0	0	0	0	0.017014
ENSMUST00000159724.1	1.0639	0	0.0552275	0.435578	0.389243	0.507745	0.412866
ENSMUST00000160468.1	0.0823455	0	0	0	0	0	0
ENSMUST00000193927.1	0.25747	0	0	0	0	0	0
ENSMUST00000194262.1	0	0	0	0	0	0	0
ENSMUST00000027233.8	0.0120775	0.672668	0.654103	0.288623	0.0099865	0	0
ENSMUST00000192849.1	0.105045	4.99239	2.29199	0.659895	0	0	0
ENSMUST00000193371.1	0	0.106176	0.426692	0	0	0	0
ENSMUST00000192454.1	0	0	0	0.195271	0.058085	0	0
ENSMUST00000192078.1	0.261535	0.088011	0.0427585	0.0541665	0.080213	0.0106015	0.012104
ENSMUST00000027231.12	0.517356	0.0572775	0.080248	0.064922	0.0099905	0	0.008218
ENSMUST00000192345.1	0.043142	0.057252	0.019842	0.0313415	0.057643	0.062193	0
ENSMUST00000192294.1	0	0	0	0	0	0	0.0394105
ENSMUST00000193691.1	0.0817905	28.6693	44.6404	2.07005	0.0572115	0	0
ENSMUST00000195134.1	0.0577475	0.138662	0.0217725	0.400882	0.095823	0	0.0336915
ENSMUST00000039672.5	1.8679	22.4526	7.43758	1.69012	0.280287	0.0682445	0.877614
ENSMUST00000131390.7	0.499377	2.0538	1.22751	0.364407	0	0	0.0600565
ENSMUST00000144385.1	0.071019	0.0758225	0.033687	0	0	0	0.030546
ENSMUST00000114765.3	0.0699235	2.64562	8.32485	4.23906	0.159518	0.038905	0
ENSMUST00000178542.2	0.194925	0	0.398555	0	0	0	0
ENSMUST00000194002.1	1.06524	0	0	0	0	0.147083	0.162784
ENSMUST00000191087.1	0	0	0	0	0	0.0084805	0
ENSMUST00000186391.1	0.610391	0	0.0393755	0.430062	0.451272	0.23552	0.119642
ENSMUST00000187227.1	0	0	0	0	0	0	0
ENSMUST00000191574.1	0.083482	0	0	0	0	0.0259355	0
ENSMUST00000191297.1	0.179094	0	0.0706635	0.263302	0.036089	0.0470595	0.024246
ENSMUST00000066196.1	0.541949	0	0	0.023165	0.0122725	0	0
ENSMUST00000188087.1	0.0149575	0	0	0.0770595	0.033288	0	0
ENSMUST00000191125.1	0	0	0	0	0	0	0
ENSMUST00000189138.1	0	0	0	0	0	0	0
ENSMUST00000209336.1	0.017832	0	0	0.0461325	0.045493	0	0
ENSMUST00000190148.1	0.021393	0	0	0.060519	0	0	0
ENSMUST00000191992.1	2.51728	0	0	0	0	0	0.089838
ENSMUST00000181660.7	0.119248	0	0	0.0305625	0	0.0109655	0
ENSMUST00000181725.7	2.51715	0	0	0.0698775	0	0	0
ENSMUST00000176154.2	0	0	0	0	0	0.247935	0
ENSMUST00000176977.7	0	0	0	0	0	0	0
ENSMUST00000181593.7	0.26302	0	0	0	0	0	0
ENSMUST00000180689.7	1.82221	0	0	0	0	0	0
ENSMUST00000188153.6	3.31786	0	0	0	0	0	0
ENSMUST00000176052.7	0	0	0	0	0	0	0
ENSMUST00000186656.6	0.222424	0	0	0	0	0	0.055547
ENSMUST00000078844.7	0.766369	0	0	0	0	0	0
ENSMUST00000185599.1	0.099035	0	0	0	0	0	0
ENSMUST00000177136.2	0.447294	0	0	0.047521	0	0	0.0155915
ENSMUST00000191831.1	0.322682	0	0	0	0	0	0
ENSMUST00000199521.4	1.84824	0.352303	1.25262	0.718557	0	0	0
ENSMUST00000176807.2	0	0.0527385	0.0897425	0.0177755	0	0	0
ENSMUST00000054883.3	2.35619	0.0561055	0.0351935	0.505751	0.043362	0.129466	0.0157715
ENSMUST00000180589.1	4.11572	0	0	0.211322	0	0	0
ENSMUST00000192894.1	0.974038	0	0	0	0	0	0
ENSMUST00000188773.1	0.491192	0.028481	0	0.0759415	0.044162	0.0795035	0.0324545
ENSMUST00000057208.12	5.16518	13.6214	12.8014	5.06744	19.0414	32.1183	28.6628
ENSMUST00000185376.6	0.0858905	0.0736705	0.185809	0.302604	0.367856	0.180381	0.280108
ENSMUST00000185523.6	0.0623005	0	0	0.017516	0.572908	0.258908	0.425673
ENSMUST00000188174.6	0.222876	0	0.0120885	0.0274275	0.83223	0.683514	0.302708
ENSMUST00000187414.1	0.037153	0.124978	0	0.182842	0.082207	0.0583995	0.126605
ENSMUST00000201108.3	0	0	0	0.07268	0.463664	0.282566	0.358316
ENSMUST00000202358.1	3.04026	0.147157	0.251128	1.67364	3.09376	1.8506	1.53145
ENSMUST00000104260.1	0	0	0	0	1.28087	0	0
ENSMUST00000188621.1	2.53207	0.0152595	0	0.167289	0.016535	0	0
ENSMUST00000179766.2	0.098202	0	0.0068055	0.005255	0.033239	0.005047	0
ENSMUST00000179655.1	0.05972	0	0	0.0253755	0.020184	0	0
ENSMUST00000187998.1	1.78329	0	0	0	0	0	0
ENSMUST00000114761.1	0	0	0	0	0	0	0
ENSMUST00000158463.1	0	0	0	0	0	0	0
ENSMUST00000095014.7	0.312505	1.26086	1.73703	2.12173	1.42863	0.726942	0.149579
ENSMUST00000186694.6	1.40956	6.35487	2.29853	5.07838	2.10175	0.451145	0.616691
ENSMUST00000188598.1	0.165152	0.038147	0	0.0570275	0	0.0061895	0.058154
ENSMUST00000188728.1	0	0	0	0	0	0.0350365	0
ENSMUST00000190427.6	0.183975	0	0.257521	0.25951	0	0	0.109659
ENSMUST00000187525.1	1.61025	0.398421	0.456588	3.97546	2.00341	0.643884	0.824561
ENSMUST00000187872.1	0.858733	0.0999505	0.117355	0.229656	0.0994585	0.140466	0.0422795
ENSMUST00000189010.1	0.348837	0.0647645	0	0.594938	0.128551	0.088537	0.364774
ENSMUST00000185980.1	0	0	0	0	0	0	0
ENSMUST00000039080.3	0.153482	0	0.0252245	0.095145	0.182565	0	0.16351
ENSMUST00000010434.7	0.67557	6.33041	11.4702	5.04571	13.2157	3.68337	2.97053
ENSMUST00000008280.13	1.25595	0	0.14115	1.33398	0.03914	5.63688	13.42
ENSMUST00000185893.1	0.0353945	0.0946885	0	0.218715	0.025739	0	0
ENSMUST00000187357.1	0	0	0	0	0.31283	0	0.445787
ENSMUST00000178557.1	28.2577	0	0	25.9222	187.752	376.969	426.707
ENSMUST00000189899.1	0.117218	0.145795	0.134779	0.111769	3.2413	5.49051	0.935108
ENSMUST00000187749.1	0	0	0.239571	0	0	0.213362	0.125301
ENSMUST00000189199.1	0	0	0	0	0	0	0
ENSMUST00000187435.6	0.221887	0	0	0.306177	0	0.686643	0.768926
ENSMUST00000136648.7	0	0	0	0.411508	0	0	0.084233
ENSMUST00000086421.8	2.31574	0.0960775	0.302569	0.574694	0.967736	7.07575	18.972
ENSMUST00000124817.1	0.35622	0	0.0387765	0	0.205909	0.408905	0.059583
ENSMUST00000202540.1	0	0	0.068228	0	0	0.086428	0.077406
ENSMUST00000114744.2	0.317036	0	0	0	0	0.129973	0.697323
ENSMUST00000194710.1	1.16484	0.036083	0.041637	0.212867	0.151479	0.256644	0.221979
ENSMUST00000193169.1	0.231128	0.129735	0.131071	0.636323	0.745238	2.71633	1.64321
ENSMUST00000027217.8	1.95341	0.209009	0	0.895367	0.239233	0.0909405	0.0643175
ENSMUST00000186289.1	1.48596	0	0	0.713396	0	0	0
ENSMUST00000185910.1	0	0	0	0	0	0	0
ENSMUST00000188753.1	0.129466	0	0	0.217785	0	0.232832	0
ENSMUST00000187764.1	0.658827	0.131229	0	0.0793185	0.138821	0	0.205192
ENSMUST00000126008.7	2.26607	3.44912	3.15354	1.28773	0.352159	0.464031	0.47036
ENSMUST00000076997.12	10.1488	51.499	39.3151	14.3693	2.56893	3.50183	3.67784
ENSMUST00000139451.7	9.18547	41.0531	43.4417	9.76189	1.99532	2.38686	2.45919
ENSMUST00000136179.7	0.449491	1.0784	2.34394	1.135	0	0	0
ENSMUST00000153317.5	0.251202	1.74772	0	0	0.261055	0.243666	0
ENSMUST00000134860.7	0	0.508195	1.43963	0.723495	0	0.352411	0.227706
ENSMUST00000136704.1	0.120273	0.318532	0	0.719105	0.157392	0.395728	0
ENSMUST00000128261.1	3.39502	2.57529	3.52401	1.22141	0	0.741982	0.451292
ENSMUST00000163003.1	0.212882	0.081064	0.348115	0.294982	0	0	0.019792
ENSMUST00000191395.1	0.079325	0	0.496733	0.0670545	0	0.071421	0.0774245
ENSMUST00000189286.1	0.717376	0	0	0	0.0557785	0	0
ENSMUST00000158223.1	0	0	0	0	0	0	0
ENSMUST00000179961.1	0	0	0	0	0	0	0
ENSMUST00000185579.6	2.92854	0	0.147139	5.3196	2.43229	2.71	2.24081
ENSMUST00000087933.9	2.62474	1.08836	0.721872	2.09259	4.52344	3.55393	2.19637
ENSMUST00000190401.6	0.295925	0.0666045	0	0.376626	0.4203	0.138688	0.15929
ENSMUST00000186028.1	0.893527	0	0	0.389291	0.502167	0.502981	0.86673
ENSMUST00000188313.6	0.817075	0.951799	0.789287	2.7577	7.18091	6.25125	3.45382
ENSMUST00000188302.6	0.134202	0.536956	0.243	0	0	0.365121	0.000147
ENSMUST00000189388.6	0.193643	0.205285	0	0	0	1.05824	0
ENSMUST00000186441.1	0	0.140181	1.10655	1.168	1.03094	0	0
ENSMUST00000190207.1	0.110163	0	0	0.0698085	0	0	0.0818895
ENSMUST00000187115.1	0.176633	0	0	0.907247	1.32794	0.873206	0.227806
ENSMUST00000061421.3	0.052906	0	0	0	0	0.112692	0
ENSMUST00000162750.1	0	0	0	0	0	0.31531	0
ENSMUST00000159881.1	0.0329495	0	0	0	0.0078395	0.0405885	0.026057
ENSMUST00000161575.1	0	0	0	0	0	1.13068	0
ENSMUST00000168641.1	0.171142	0	0.0041545	0.0064375	0.008799	0.003465	0
ENSMUST00000027215.11	0	0.790748	2.1315	7.4152	4.37842	1.62737	1.12719
ENSMUST00000156392.7	11.4204	42.177	23.7671	47.5181	42.5946	15.4322	17.2314
ENSMUST00000128190.7	0.05434	0	0	2.83893	0.781122	0	0
ENSMUST00000147571.7	1.91737	3.10871	2.43054	29.7381	5.1238	1.45826	1.81825
ENSMUST00000133677.7	0.077277	0.103808	0	1.84595	0.494841	0.915353	0.0686545
ENSMUST00000150911.7	24.2551	52.1062	38.4391	86.1191	45.7184	36.2316	22.8549
ENSMUST00000152239.7	2.63827	0	0	17.4316	1.45782	0.60495	0.0623595
ENSMUST00000129702.1	0.186135	0.233565	0	0.762644	0.769193	0.183393	0
ENSMUST00000147661.7	0.879698	0.271313	0	17.4068	10.5904	1.44707	1.60476
ENSMUST00000127923.7	0.52681	0	0	7.45575	0.908156	0.571624	0
ENSMUST00000143327.1	0.408896	1.40921	1.16914	9.91663	0.807426	1.28243	0
ENSMUST00000149502.7	0.180704	0.810667	0.641435	7.0705	4.53993	1.58074	1.06338
ENSMUST00000125540.1	16.038	4.71284	2.53193	42.4423	13.6535	3.63899	6e-06
ENSMUST00000148542.7	0	0	0	0	0	0	0
ENSMUST00000134195.2	0	0	0	0.161727	0.152301	0	0
ENSMUST00000065767.8	0.794937	5.57162	5.63985	3.05588	0.280898	0.485482	2.43904
ENSMUST00000141125.7	2.11363	0.535046	0.474336	0.0682385	0.0897215	0.0905655	0.481175
ENSMUST00000027213.13	0.14782	0	0.675181	0.192974	0.082632	0	0
ENSMUST00000149665.1	0.103576	0	0	0.0418835	0	0	0.0653185
ENSMUST00000152643.1	2.39326	0.126998	0	0.21112	0.302475	0.415031	0.455057
ENSMUST00000155917.7	0.922376	0.0930815	0.400688	0.297634	0	0	0.0634515
ENSMUST00000138521.7	0.39195	0	0.583059	0	0	0	0
ENSMUST00000035991.7	0.176082	0.369169	1.97233	0.990319	0.0261385	0.0589455	0.463498
ENSMUST00000186280.1	1.59152	0.373477	0.600873	0	0	0	0
ENSMUST00000114709.2	0.731394	0.336835	0.154086	0.785589	0	0	0.0859845
ENSMUST00000129068.1	3.3269	0	0	0	0	0	0
ENSMUST00000188376.1	2.9408	0.0907635	0.0328705	2.59727	0.390267	0.175331	0.511726
ENSMUST00000027214.3	3.63891	5.69531	8.28011	1.06398	2.07134	3.67245	4.50315
ENSMUST00000131177.7	0.081182	0	0	0	0	0	0.157346
ENSMUST00000139510.7	0	0	0.095583	1.17581	0.691329	0.09525	0
ENSMUST00000145406.1	0	0	0	0.785778	0	0.13667	0.44919
ENSMUST00000137380.7	0.809582	0	0.3879	0.088069	0	0.117861	0.264715
ENSMUST00000155862.1	0.086705	0	0	0.205558	0	0	0.057684
ENSMUST00000054801.3	0.139831	0	0	0.032573	0.168806	0.114395	0
ENSMUST00000150062.1	0.0663415	0	0.0189385	0	0	0	0.0154055
ENSMUST00000161563.1	0	0	0	0	0	0	0
ENSMUST00000191483.1	0	0	0	0	0	0	0
ENSMUST00000190951.1	1.23326	0.0318325	0	0.20828	0.393397	0.295121	0.150508
ENSMUST00000186385.1	0.805708	0.294169	0.691863	0.601292	0	0	0
ENSMUST00000074525.9	0.255667	0.522609	0.172367	0	0	0	2.40589
ENSMUST00000160854.7	0.713601	0.324337	0	1.27076	0.070327	0	0.03099
ENSMUST00000159555.7	0	0.154398	0.564664	0	0	0	0
ENSMUST00000161793.1	0.694162	0	1.6e-05	0	0	0	0.538748
ENSMUST00000161066.7	8.22078	0	0	0	0	0	2.57509
ENSMUST00000162600.1	0.127311	0	0.0615075	0.025946	0.0142215	0	0
ENSMUST00000194332.1	0.074081	0.0124375	0.01109	0.0280815	0.026261	0.0436445	0.041061
ENSMUST00000160955.1	0.412103	0	0	0	0	0	0.293617
ENSMUST00000186732.1	0	0	0	0	0	0	0.100249
ENSMUST00000194594.1	0.293357	0.90499	25.3793	19.6392	1.89171	0.0514585	0.038072
ENSMUST00000190083.1	0	0	0	0	0	0	0
ENSMUST00000185547.1	0	0	0	0	0	0	0
ENSMUST00000188283.1	0	0	0	0	0	0	0
ENSMUST00000189212.1	0	0	0	0	0	0	0
ENSMUST00000129611.1	0.0148345	0	0	0	0	0	0
ENSMUST00000087883.12	10.7018	0.0050425	0.0044875	0.0034755	0.0109765	0.0071855	0.011562
ENSMUST00000189818.1	0.829828	0.0198415	0	0	0	0	0
ENSMUST00000123204.1	0	0	0	0	0	0	0
ENSMUST00000190943.1	0.74309	0	0	0	0	0	0
ENSMUST00000185687.1	0	0	0	0	0	0	0
ENSMUST00000186021.1	15.3849	0	0	0	0	0.115746	0
ENSMUST00000198698.1	0	0	0	0	0	0	0
ENSMUST00000086430.4	0.517305	0.016793	0.0111995	0.005788	0.004568	0.0031155	0.073117
ENSMUST00000150143.1	0.093329	0	0	0	0	0	0
ENSMUST00000134681.7	0	0	0	0	0	0	0
ENSMUST00000131535.1	0.19301	0	0	0	0	0	0.558523
ENSMUST00000192814.1	0.107037	0.023504	0.0034755	0.008949	0.039191	0.0282615	0.073981
ENSMUST00000185597.1	0	0	0	0	0.250249	0	0
ENSMUST00000186840.1	0.060785	0	0	0	0	0	0.128944
ENSMUST00000185744.1	0	0	0	0.0591175	0	0.193072	0
ENSMUST00000179545.1	0	0	0	0	0	0	0
ENSMUST00000083321.1	0.782021	0.0127745	0.855066	0	0	1.39711	0
ENSMUST00000187682.1	0.171382	0.090388	0.028181	0.127088	0.125589	0	0.0227925
ENSMUST00000157139.1	0	0	0	0	0	0	0
ENSMUST00000027139.14	0.791931	6.24744	11.8827	19.5112	69.3842	47.0871	12.1684
ENSMUST00000154436.7	0.0534935	0	0	0.0903255	0	0.117869	0.0895545
ENSMUST00000142145.1	0.445871	0	0	0	0.986912	0.180806	0
ENSMUST00000147308.1	0.394854	7.59805	22.8317	8.01539	0.0667275	52.901	4.53643
ENSMUST00000143737.7	0.0356015	0	0	0.184894	0.559132	0.287341	0
ENSMUST00000146602.1	0.323243	0	0	0.776684	1.55265	2.03891	0.409668
ENSMUST00000135662.7	0.061358	0	0	0.322275	1.02473	0.13923	0.110943
ENSMUST00000186308.1	0.986677	0	0	0.256878	0.551381	0.473347	0.627988
ENSMUST00000186651.1	0	0	0	0	0	0	0
ENSMUST00000191371.1	0.10505	0	0.0294975	0	0.021259	0.079479	0
ENSMUST00000153604.1	3.07575	1.72124	0.679608	1.12968	0.152367	1.1593	0.306103
ENSMUST00000184038.1	0	0	0	0	0	0	0
ENSMUST00000183590.1	0	0	0	0	0	0	0
ENSMUST00000190055.1	0.0236905	0	0	0	0	0	0
ENSMUST00000027137.10	2.68375	0.096736	0.351108	3.67079	2.01598	0.269755	0.668845
ENSMUST00000191247.6	0.0972015	0	0	0.050843	0.0883545	0.0201825	0
ENSMUST00000188252.6	0	0	0	0.345303	0	0	0
ENSMUST00000186822.1	0.108359	0	0	0.339299	0.853591	0	0
ENSMUST00000187420.6	0	0.241418	0	0	0	0	0
ENSMUST00000187406.6	0	0	0	0	0	0	0
ENSMUST00000186804.1	0.661139	0	0	0.664759	0.236364	0	0
ENSMUST00000186755.1	0.118901	0	0	0.148641	0.0122425	0.0078755	0
ENSMUST00000191295.1	0.128019	0	0	0	0	0	0.0169285
ENSMUST00000085632.3	0.449829	0	0	0	0	0	0.108051
ENSMUST00000182781.1	0	0	0	0	0	0	0
ENSMUST00000051224.7	1.45347	0	0	0	0	0.013521	0
ENSMUST00000171707.7	0	0	0	0	0	0	0
ENSMUST00000167676.1	0	0	0	0.011919	0	0	0
ENSMUST00000187808.1	0	0	0	0	0	0	0
ENSMUST00000189861.1	0.535402	0.08898	0	0.718786	0.366427	0	0
ENSMUST00000188209.1	9.65638	0	0	0.413272	0.0865015	0	0.130526
ENSMUST00000069293.8	0.236136	0.338678	0.306835	0.5955	0.226197	0.03346	0.0020865
ENSMUST00000190792.1	0.17637	0.0167365	0.0213455	0.126906	0.11077	0.061758	0.020153
ENSMUST00000187548.1	0.195851	0.0177865	0.255526	0.257005	0.04281	0.0318135	0.012151
ENSMUST00000185557.1	0.084643	0	0.708104	0	0.709674	0	0
ENSMUST00000185879.1	1.48352	0.555298	0.258579	1.456	0.68784	0.093386	0.190441
ENSMUST00000093689.1	0	0	0	0	0	0	0
ENSMUST00000188705.1	0	0	0	0	0.047523	0.0650885	0.036801
ENSMUST00000189749.6	0.426264	0.813023	0.808659	0.937048	0.243509	0.0517945	0.0252945
ENSMUST00000178395.1	0	0	0	0	0	0.145224	0
ENSMUST00000189339.6	0.125284	0.654564	1.95736	0.507289	0	0.050633	0.116769
ENSMUST00000191499.1	0	1.51056	0.394194	1.58471	0.511559	0	0
ENSMUST00000187094.1	0.041843	7.59713	20.113	10.4933	0.673439	0.006906	0
ENSMUST00000027131.5	1.45564	76.6721	57.5257	49.0073	7.88675	1.91691	1.75966
ENSMUST00000141226.2	0.340846	0.825878	0.979792	4.01682	0.160252	0.111505	0.032126
ENSMUST00000186852.1	0	0	13.8621	8.35429	0	0.079796	0
ENSMUST00000185520.1	0	0	1.6318	0.35304	0	0	0
ENSMUST00000189404.1	0.761888	0	0	1.15328	1.35785	0.147899	0.168551
ENSMUST00000195118.1	0.123428	0	0	0	0.0192625	0.0101785	0
ENSMUST00000185210.1	0	0	0	0	0	0	0
ENSMUST00000186233.1	0	0	0	0	0	0	0
ENSMUST00000190006.1	18.9907	0.119832	0.201602	5.84788	2.69947	0.959855	0.761767
ENSMUST00000121202.1	0.441979	0	0	0	0.05762	0	0.098076
ENSMUST00000195733.1	0.0636375	0	0	0	0	0	0.0268445
ENSMUST00000183639.1	0	0	0	0	0	0	0
ENSMUST00000187720.1	0	0	0	0	0	0	0
ENSMUST00000194762.1	0	0	0	0	0	0	0
ENSMUST00000187358.1	0.294409	0.11539	0.159739	0.111109	0	0.119423	0.01346
ENSMUST00000178780.1	0.004807	0	0	0	0	0	0
ENSMUST00000157392.1	1.00777	0	0	0.250673	0	0	0
ENSMUST00000186401.1	0	0	0	0.0336335	0	0	0
ENSMUST00000181607.1	0.180956	0	0	0.0261085	0	0.220372	0
ENSMUST00000083009.1	0	0	0	0	0	0	0
ENSMUST00000188192.1	0.505826	0	0	0	0	0	0
ENSMUST00000189223.1	0.0581265	0	0	0	0	0	0
ENSMUST00000191041.1	0	0	0	0	0	0	0
ENSMUST00000181115.1	0	0	0	0	0	0	0
ENSMUST00000175049.1	0	0	0	0	0	0	0
ENSMUST00000186142.1	0	0	0	0	0	0	0
ENSMUST00000186145.1	0.073081	0	0	0.12138	0.098128	0	0
ENSMUST00000056879.8	1.64583	0	0	0.437418	0	0.314138	0.116829
ENSMUST00000188673.6	0	0	0	0	0	0	0
ENSMUST00000189810.1	0	0	0	0	0.05282	0	0
ENSMUST00000185858.1	0	0	0	0	0	0	0
ENSMUST00000186262.1	0	0	0	0	0	0	0
ENSMUST00000190905.1	0	0	0	0	0	0	0
ENSMUST00000186016.1	0.728812	0	0	0.0681975	0.141956	0.111555	0.0173015
ENSMUST00000185632.1	0.09524	0	0	0	0.190654	0	0
ENSMUST00000184689.1	0	0	0	0	0	0	0
ENSMUST00000191457.1	0.0859225	0	0	0	0	0	0
ENSMUST00000187207.1	0	0	0	0	0	0	0
ENSMUST00000122582.1	3.98999	0.284407	0	1.25308	0	1.80515	0.785227
ENSMUST00000187677.1	0.277413	0	0	1.70011	0.131949	0.0761345	0.032635
ENSMUST00000186103.6	0.426764	0	0	0	0	0	0.0787135
ENSMUST00000139157.7	0.370515	0.317472	0.460274	0.266051	0	0	0
ENSMUST00000114565.7	0.801647	0.095705	0.185003	2.34191	0.788018	0.0970055	0.0376035
ENSMUST00000081851.3	1.4687	3.48495	2.86352	2.99942	0.372471	0.0271395	0.014503
ENSMUST00000185627.1	1.78745	0	0.174895	0.164489	0.472676	0.12188	0.327564
ENSMUST00000175165.1	0	0	0	0	0	0	0
ENSMUST00000189560.1	0	1.09703	1.10668	0.666543	0	0	0
ENSMUST00000187777.1	0.407917	0.143877	0.112754	0.359215	0.173388	0.205486	0.15211
ENSMUST00000190705.1	1.48682	0.287637	0.212085	0.912001	2.81658	2.2024	0.311966
ENSMUST00000189867.1	0.154318	0	0.0194485	0	0.098773	0.0503085	0.039495
ENSMUST00000051572.7	0.298718	0	0.040435	0.006622	0	0.0063725	0.0160165
ENSMUST00000187104.1	0	0	0	0	0	0	0
ENSMUST00000189460.1	0.156407	0	0	0.265506	0.174698	0.657292	0.0850665
ENSMUST00000189542.6	0.401436	0	0	1.88631	1.74126	0.416517	0.27713
ENSMUST00000186003.6	0	0	0	0.240044	0	0	0.106531
ENSMUST00000190103.6	1.22866	0	0	2.8965	0.190227	0.477923	1.42144
ENSMUST00000027279.11	19.7317	0.772775	0.944904	18.404	56.0548	21.5738	21.3675
ENSMUST00000186684.6	7.09523	0.093735	0	0.419574	0.484059	1.00015	2.65616
ENSMUST00000188204.6	1.68663	0.08668	0.456361	10.8849	8.24373	7.68591	5.50959
ENSMUST00000188051.6	1.44196	0.161946	0	0	0	0	0.218906
ENSMUST00000185534.1	2.60042	0	0.799488	3.62001	9.05825	9.69344	11.8134
ENSMUST00000185961.1	1.84999	0	0	0.727435	1.45063	1.02235	0.490997
ENSMUST00000188303.1	1.86003	0	0.050625	0.143614	0.372026	0.254582	0.183996
ENSMUST00000190169.1	0.170543	0.416075	7.57593	2.17014	0.20018	0.0442665	0.0683945
ENSMUST00000189410.1	0	0.122732	1.88393	0.235198	0.112626	0.0763665	0.0564505
ENSMUST00000194442.1	0.439112	0.025774	0	0.12002	0.0269495	0.067134	0.039853
ENSMUST00000189576.1	0.0415145	0	0	0.114827	0	0.0723605	0.02198
ENSMUST00000186769.1	0.145564	0	0	0.0249585	0.0813405	0.264385	0
ENSMUST00000046390.13	3.70192	1.00177	2.34323	8.12499	13.6822	22.5351	12.6122
ENSMUST00000114537.8	13.6668	1.57968	1.02688	7.47321	6.86461	7.48456	0.724637
ENSMUST00000114541.7	0	0	0	0	0	0.0193545	0.0260395
ENSMUST00000018561.13	0	0.290443	0	6.57257	11.2648	10.4937	5.30214
ENSMUST00000145367.1	0.177346	0	0	0.19993	0.648143	0.54749	0.047998
ENSMUST00000140731.7	0	0.287147	0	0	1.28863	0.266045	0
ENSMUST00000140930.1	0.052641	0	0	0.137298	0.857564	0.28968	0.113535
ENSMUST00000136273.1	1.43958	0.235699	0.048767	2.22563	0	1.07078	0
ENSMUST00000136701.1	1.51801	0	0	0	0	0	0
ENSMUST00000126952.1	0.932543	0	0	0	1.54371	1.13838	0.714878
ENSMUST00000144694.1	13.4193	2.17614	2.97193	8.87136	5.01336	52.0991	19.7102
ENSMUST00000135125.7	0	0	0	0.349058	0	0.433893	0
ENSMUST00000151525.7	1.09291	0	0.0752415	0.984633	2.00128	2.19462	0.374245
ENSMUST00000123299.1	0.625549	1.82811	2.76954	0.908443	2.23561	0	0
ENSMUST00000126657.1	2.3753	0	0	2.74779	1.86884	3.0524	1.55275
ENSMUST00000186428.1	0	0.053684	0.0443045	0.0184365	0.403025	0.0757825	0.044943
ENSMUST00000186817.1	0.019259	0	0	0.0165675	0.31636	0.137113	0.060175
ENSMUST00000189886.1	0.56174	0	0	0.115753	0.145569	0	0
ENSMUST00000185162.1	0	0	0	0	0	0	0
ENSMUST00000097103.4	1.06507	0	0	0.0566905	0.153364	0.539376	0.458794
ENSMUST00000168302.7	2.29736	1.15327	1.28644	1.99639	0	0	0
ENSMUST00000027277.6	0.793002	0.055028	0	0	0	0	0
ENSMUST00000187053.1	0.387078	0	0	0	0	0	0
ENSMUST00000187554.1	0.125917	0	0	0	0	0	0
ENSMUST00000185516.1	0.406263	0	0.0297345	0.035186	0	0.009765	0
ENSMUST00000105087.1	0.656767	0	0	0	0	0	0.126605
ENSMUST00000210323.1	0.525418	0	0.336606	0.0673605	0	0.306091	0.14563
ENSMUST00000186574.6	1.58698	0.774118	0.522298	1.57098	0	0.12666	0.130518
ENSMUST00000070968.13	0.0317105	0	0	0	0	0.002855	0
ENSMUST00000191435.6	0	0	0	0	0	0	0.102781
ENSMUST00000186857.6	2.23244	0.198954	0.392594	0.319328	0.082953	0.057229	0.142487
ENSMUST00000188681.6	0.316488	0	0.121365	1.28806	0.099012	0	0.078687
ENSMUST00000189347.6	0.333517	0.572663	0.468925	0	0.125514	0	0.0460515
ENSMUST00000186186.1	10.6986	0	0.163749	0.398258	0.227992	0	0.153074
ENSMUST00000185743.1	0.289811	0	0	0.140712	0.0236	0	0.0661015
ENSMUST00000186057.6	0.172511	0	0.0424535	0.044295	0.000101	0.090735	0
ENSMUST00000189075.1	0.080488	0	0	0.042199	0	0	0
ENSMUST00000189244.6	0.079512	0	0	0.436953	0.24927	0.193136	0.0659965
ENSMUST00000189336.1	0.423136	0	0	0	0	0	0
ENSMUST00000185261.1	0	0	0	0	0	0	0
ENSMUST00000114513.8	0.768817	0.079921	0.025057	2.08469	1.01154	0.922217	0.506891
ENSMUST00000114512.7	0.246761	0.0278	0	5.31702	1.26669	0.0558195	0.117931
ENSMUST00000156887.7	0	0	0.117943	0	0.731457	0	0
ENSMUST00000136654.1	0.168148	0	0	0.090891	0	0	0
ENSMUST00000126221.1	0.144797	0	0	0	0	0	0
ENSMUST00000138906.7	1.91299	0	0.112283	0.20112	0	1.17951	0.667142
ENSMUST00000114510.7	0.243023	0	0.131768	1.48009	0.562244	0.752255	0.470048
ENSMUST00000114509.7	0.101246	0	0	0.316499	0.262001	0.249352	1.42651
ENSMUST00000155587.7	0.400186	0.228261	0.104442	1.96172	3.67091	6.06151	2.10873
ENSMUST00000129107.1	0	0	0.309785	5.24421	1.73577	1.15952	1.61413
ENSMUST00000123324.7	0.187187	0	0	0	0.160041	0.0442915	0.036939
ENSMUST00000139273.7	0	0	0	0.166324	0.0648325	0.427045	0.653417
ENSMUST00000148917.1	0.0554065	0	0	0.272421	0.012599	0.075019	0.068241
ENSMUST00000147825.7	0.075351	0.104022	0	0.644123	0	0.531402	0.634093
ENSMUST00000145514.7	0.031134	0	0.013274	0.287548	0.0441175	0.186642	0.262873
ENSMUST00000151694.1	0.473383	0	0	1.09628	0	0.43276	0.145826
ENSMUST00000142976.1	0	0	0	0.114665	0	0.323837	0
ENSMUST00000185256.1	0.0953605	0	0	0	0	0	0
ENSMUST00000083258.1	0	0	0	0	0	0	0
ENSMUST00000186764.6	0.736536	2.35317	1.5117	9.80539	0.226132	0.488308	0.329863
ENSMUST00000069792.13	1.55099	3.40789	3.39097	6.18155	1.48003	0.874159	1.88729
ENSMUST00000170269.1	0	0	0	0	0	0	0
ENSMUST00000167732.1	0.677897	0	0	0	0	0.170717	0.391958
ENSMUST00000168082.1	0	0	0	0	0	0	0
ENSMUST00000180794.1	0.059464	0	0	0	0	0.229372	0.0630925
ENSMUST00000191424.1	0.224502	0	0	0	0	0.100566	0
ENSMUST00000189527.1	0.305229	0	0	0	0	0	0
ENSMUST00000188544.1	0.0665355	0	0	0.0685645	0.090839	0.0297135	0.008174
ENSMUST00000179821.2	0	0	0	0	0.0749365	0	0
ENSMUST00000165859.7	0.590295	0.236279	0	0	0.337587	0.35177	0.208595
ENSMUST00000188507.6	0.426481	0.025865	0.093093	0.0218995	0.111392	0	0.187442
ENSMUST00000185483.6	0.066683	0.352491	0.379485	0	0	0.015009	0
ENSMUST00000190108.6	1.85802	0	0	0.0153375	0.0430845	0.029917	0.033304
ENSMUST00000185790.6	0.0822995	0.536454	0.385535	0.019782	0	0	0
ENSMUST00000186903.6	0.13084	0	0.052401	0	0.024774	0	0.075077
ENSMUST00000190452.6	0	0.250854	0.215469	0	0	0	0
ENSMUST00000191076.1	0	0.0947705	0	0	0	0	0
ENSMUST00000191873.1	3.51289	0.0293385	0.0917345	1.51231	1.13315	0.856299	0.661243
ENSMUST00000156876.7	2.04243	2.34374	1.88441	3.14129	0.662408	0.032047	0.0181725
ENSMUST00000147758.7	0.32913	0	0.045923	0.145118	0.172211	0.003601	0.025036
ENSMUST00000188126.1	0	0.0119235	0	0	0.0146355	0	0.02082
ENSMUST00000087701.3	0.0606735	0	0.050224	0	0	0	0
ENSMUST00000149887.1	0.516437	6.5e-06	0	0.098418	0	0	0
ENSMUST00000147421.1	0.449674	0.0455745	0.534848	0.655481	0	0	0
ENSMUST00000190228.1	0.038384	0.0121415	0	0	0	0	0
ENSMUST00000188413.1	0	0	0	0.232612	0	0	0
ENSMUST00000027271.8	2.42806	0.0229285	0.014698	0.454978	0.193181	0.230227	0.701877
ENSMUST00000177279.7	5.45279	0.105021	0.066271	0.824455	0.246198	1.55743	0.955459
ENSMUST00000159607.1	0.887574	0	0	0	0.06345	0	0.298936
ENSMUST00000162576.7	0.258922	0	0.209889	0	0	0	0.72695
ENSMUST00000162351.1	4.27184	0	0	0	0.205705	0.0390065	0.043612
ENSMUST00000159725.1	3.1115	0	0	0.703821	0.18216	0.075717	0.382917
ENSMUST00000186922.1	1.65673	0	0.0068315	0.509961	0.186795	0.22344	0.11952
ENSMUST00000159352.7	0	0	0	0.120443	0.366017	0.781223	0.594859
ENSMUST00000161125.7	0	0	0	0	0	0	0.034304
ENSMUST00000044478.6	0.675141	0	0.1141	0.085211	4.32925	5.55931	10.3067
ENSMUST00000161552.1	0	0	0	0	0	0.550897	0
ENSMUST00000159431.1	0.234528	0	0	0.339807	0	0	0
ENSMUST00000162609.1	0.215796	0	0	0.20308	0	0.571393	0.218455
ENSMUST00000162523.1	0.036689	0	0	0	0.129252	0.102366	0.0389945
ENSMUST00000050567.10	3.69335	0	0.093934	0.359342	0	0.173553	1.4766
ENSMUST00000114492.7	0.249983	0.0898745	0.148033	0.125971	0.018709	0.212857	0.451396
ENSMUST00000114493.1	0.917844	0	0	0	0	0	0
ENSMUST00000191441.1	0	18.8536	5.69587	3.71386	0.266954	0	0
ENSMUST00000190831.6	8.71153	0.628691	0.569034	0.414604	0	0.42964	0.741845
ENSMUST00000186266.1	8.5012	0	0	0	0	1.74046	2.54662
ENSMUST00000190726.1	0.42119	0	0	0	0	0	0
ENSMUST00000027269.6	0.0955115	0	0	0	0	0	0
ENSMUST00000191197.1	0	0	0	0	0	0	0
ENSMUST00000158709.1	1.80158	0	0	0	0	0	0
ENSMUST00000072235.9	7.03649	0.0694985	0	0.211292	0.21649	0.322236	2.89306
ENSMUST00000190748.1	0.644881	0	0	0.123186	0	0	0
ENSMUST00000027267.13	0.493312	28.8602	22.0628	0.90643	3.03238	2.66731	4.01387
ENSMUST00000135246.7	0.129543	6.65231	11.4942	0.350081	0.0664215	0.0648935	0
ENSMUST00000142922.1	0.189937	0.28391	0.15661	0.137419	0.277407	0.167927	0.240364
ENSMUST00000128337.7	0.353029	9.88625	18.4356	0.696609	0.399343	1.05844	1.12808
ENSMUST00000133358.1	0	0	0	0	0.198701	0.12348	0.14679
ENSMUST00000126590.1	0.535488	0.59373	1.24581	0	0.144769	0.545674	0.134799
ENSMUST00000126412.1	0	1.06717	3.0255	0.417706	0	0.385108	0.012316
ENSMUST00000188890.1	3.43463	0.0198285	0.02644	0.088143	0.099383	0.274815	0.445505
ENSMUST00000191402.1	0	0	0	0	0	0.07871	0.276676
ENSMUST00000135746.7	0.368759	0.0100055	0.008721	0.0272975	0.0191835	0.052125	0.0234055
ENSMUST00000027266.3	1.68167	8.66554	6.0931	1.36864	4.99668	6.95665	14.9006
ENSMUST00000190734.1	0	0	0.074754	0.0646445	0.314171	0.235374	0.281684
ENSMUST00000027265.9	2.1771	7.87241	16.6581	3.78375	12.3098	13.0713	6.29727
ENSMUST00000151296.7	0.494903	1.56137	2.26889	1.16744	3.15646	2.96061	2.29766
ENSMUST00000135786.7	0	0	0.510323	0.061824	0.155034	0.386906	0.198228
ENSMUST00000153939.1	0.322412	0	0.0531955	0.151828	0.298787	0.248642	0.37628
ENSMUST00000114484.7	0	0	0	0	0.037119	0.203342	0.121328
ENSMUST00000135614.7	0.528664	0	0.170357	0.06929	0	0.056093	0.04641
ENSMUST00000150115.1	0.622742	0	0	0	1.32644	0.189761	0.353129
ENSMUST00000144660.2	0.134245	0	0	0.213411	0.438493	0.0936115	0.091412
ENSMUST00000188688.6	0.077449	0	0.0536815	0	0	0	0
ENSMUST00000186588.1	0.180587	0	0	0	0	0.0527125	0.064164
ENSMUST00000027264.9	84.1987	3.95079	60.036	43.8146	28.4817	25.0121	35.463
ENSMUST00000123519.8	8.23048	0.988646	0.264369	0.989347	0.522756	3.55585	8.71278
ENSMUST00000147021.8	2.65654	0	0.573055	1.47194	0.216158	0.1573	0
ENSMUST00000154402.2	1.11168	0	0.160802	0.194078	0.151808	0.428953	0.295161
ENSMUST00000136468.1	0.45024	0	0	0	0	0.0524835	0
ENSMUST00000189678.1	0.470683	0	0	0.366193	0	0	0
ENSMUST00000186919.1	0.219729	0	0	0.061175	0	0.0671665	0
ENSMUST00000190697.1	0.213334	0.305845	0	0	0	0	0
ENSMUST00000094964.6	0.438331	0.180402	0.143683	0.317287	0.0910415	0.011552	0.007253
ENSMUST00000189677.1	2.9586	0	0	1.81445	0.509274	1.30129	0.39159
ENSMUST00000174916.1	27.5324	1.5669	0	2.92221	3.21072	5.10528	5.55616
ENSMUST00000027263.13	11.8124	0	0.0158175	6.80029	3.63807	3.53425	4.37315
ENSMUST00000187066.1	3.8493	0.11389	0	0.381837	0.360146	0.616465	0.156023
ENSMUST00000185920.1	3.09412	0	0	0	0	0	0
ENSMUST00000194911.1	0	0	0	0	0	0	0
ENSMUST00000120904.7	6e-06	3e-06	2.85e-05	0.622372	2.05e-05	0.174787	1.5e-06
ENSMUST00000087659.10	0.268569	0.0403275	0.16212	0.102777	0.81434	0.091652	0.129915
ENSMUST00000150677.7	0.246629	0	0	0.185623	0.147559	0.623038	0
ENSMUST00000152870.1	0.393508	0.244748	0.0511395	2.48721	2.04777	0.259535	0.18893
ENSMUST00000097741.2	0.42947	0	0.0399635	0	0	0	0.195183
ENSMUST00000146850.1	0.179586	0.110312	0.164124	0.302776	0.023716	0.108355	0.172972
ENSMUST00000184834.1	0	0	0	0	0	0	0
ENSMUST00000157324.1	3.34436	0	0	0.739713	0	0	0
ENSMUST00000192858.1	0.487676	0	0	0.0720335	0.0264215	0.123013	0.053258
ENSMUST00000178275.1	19.0827	5.49123	0	18.4877	12.9193	10.4726	4.77813
ENSMUST00000161988.1	2.81876	0	0.247061	0.10273	0.072103	0.0899025	0
ENSMUST00000027128.10	0.688914	0.156764	0.045256	0.0270525	0.030624	0.202996	0.303839
ENSMUST00000160472.7	0.369638	0	0.0531265	0	0	0.0214875	0
ENSMUST00000163072.7	0.697411	0	0	0.031851	0.311422	0.405741	0.070876
ENSMUST00000159682.1	0.357604	0.0205215	0	0	0	0.0613635	0.0497075
ENSMUST00000041638.7	1.55175	2.82358	2.32723	5.31238	15.6563	8.21785	7.55761
ENSMUST00000190419.1	0.106445	0	0	0.371724	0.120003	0.41429	0.385528
ENSMUST00000189906.1	0.142918	0	0	2.36852	0.459477	0	0.309754
ENSMUST00000210156.1	0.156139	0.475123	0.0920955	0.101264	0.137874	0.036448	0
ENSMUST00000097739.4	0.62768	0.13161	0.224379	0.432308	0.14445	1.45258	0.920206
ENSMUST00000185817.1	2.32343	0.26731	0.562949	0.371916	0	1.81746	1.08846
ENSMUST00000187949.1	0.135889	0.0268715	0.032131	0.139136	0.163733	0.158893	0.0441765
ENSMUST00000189506.1	1.45917	0	0	0.162318	0.030341	0.21051	0.268142
ENSMUST00000194316.1	1.74126	0.0191175	0.0174905	0.46488	0.950797	0.653269	0.490947
ENSMUST00000185933.1	0.140911	0	0	0.420266	0	0	0
ENSMUST00000189563.1	0.194761	2.28572	12.5404	44.7183	8.72467	0.124962	0.14986
ENSMUST00000179030.7	3.31181	1.55552	7.78009	4.23098	1.44684	0.515058	0.161791
ENSMUST00000044359.15	0	0.580398	4.09725	2.16036	0.182213	0.0143295	3.5e-06
ENSMUST00000178156.7	1.77194	1.28703	3.9821	6.78165	1.99601	0.112602	0.032283
ENSMUST00000178226.2	1.46885	0.097401	0	0	0	0.0078195	0
ENSMUST00000177704.7	0.259219	0	0	0.054236	0.06709	0.0545495	0.016857
ENSMUST00000179242.1	2.025	0	0	0	0	0	0.040608
ENSMUST00000179398.1	0.796377	0	0	0	0.0371035	0.027304	0.042486
ENSMUST00000178685.1	4.0477	0.890466	0.674045	1.7817	1.1881	1.01289	0.764409
ENSMUST00000178935.7	5.17863	0	0	0.0306795	0.125754	0.0869705	0.301549
ENSMUST00000177919.7	6.19858	2.16038	0.0653545	0.299512	0.127619	0.0910365	0.10135
ENSMUST00000180189.7	0.0356525	0.165062	0	1.09051	1.7331	0.13453	0
ENSMUST00000180327.7	13.9417	0	0	0.146613	0.019646	0.242485	0.199101
ENSMUST00000178905.1	2.36093	0.313165	0.579654	0	0	0	0.167312
ENSMUST00000177679.1	0	0.893257	0.351041	1.06598	0.19515	0.189885	0
ENSMUST00000190007.6	0.420679	0	0	0.102766	0.207058	0.0561265	0.259566
ENSMUST00000188243.1	0.337771	0	0	0	0	0	0
ENSMUST00000191996.1	0.714506	0	0	0.130338	0	0.0526035	0
ENSMUST00000158620.1	1.64784	0	0	0	0	0	0
ENSMUST00000193052.1	0.540756	0	0.045447	0.10618	0.120035	0.0627415	0.0169165
ENSMUST00000027127.13	1.37859	41.1713	21.6874	2.38402	9.84132	17.1719	11.5394
ENSMUST00000190175.1	0	0	0	0.627645	0.646543	0.0473595	0.164961
ENSMUST00000185429.1	1.16939	0	0.007254	0.424783	0.728252	0.390661	0.404377
ENSMUST00000187500.6	15.7798	65.6959	10.1661	2.58091	0.095216	17.2206	12.3809
ENSMUST00000188859.6	4.11926	0	0	1.10729	1.59141	1.47183	1.16263
ENSMUST00000191303.1	3.46217	107.068	20.9357	6.66742	39.4037	64.4873	55.3767
ENSMUST00000189051.1	0.798244	0	0.090462	1.04705	0.742709	0.564327	0.780396
ENSMUST00000188419.1	0	0	0	0.566633	0.0745635	0	0
ENSMUST00000193614.1	4.25273	0.041414	0.260115	0.678642	0.298335	0.0628345	0.188861
ENSMUST00000087617.10	3.78138	8.27045	3.15906	1.78059	1.42644	1.51693	0.247762
ENSMUST00000027125.6	54.5459	414.079	238.048	59.0799	23.4276	19.1542	19.3586
ENSMUST00000185474.1	53.0772	0.04841	0.176149	3.06507	0.307217	0.3592	0.556708
ENSMUST00000185918.1	0.115677	0	0	0.0602075	0	0.0608045	0.0106565
ENSMUST00000190239.1	2.85416	0	0	1.88855	0.540883	0.648573	0.590523
ENSMUST00000027123.14	13.3925	6.67416	8.71424	6.71275	5.72507	54.1495	175.034
ENSMUST00000127861.7	1.00218	18.0287	15.5199	7.25014	6.32285	18.5829	8.38476
ENSMUST00000144077.2	0	0	1.44951	0	0	5.39097	1.3541
ENSMUST00000075242.6	69.1569	157.221	112.081	200.034	70.5558	222.538	372.11
ENSMUST00000134628.1	7.72617	0.121658	0	0.726455	0.0411375	0.345811	0.723448
ENSMUST00000185999.1	0	0	0	0	0	0	0
ENSMUST00000160730.1	0.18967	0	0	0.557283	0.195742	0.216565	0.032396
ENSMUST00000159311.7	0	0.961415	1.73713	3.07011	8.1555	6.12551	8.60427
ENSMUST00000162364.7	2.00066	19.0661	21.0993	19.1384	17.6128	15.9976	9.91059
ENSMUST00000162930.7	0	0	0.0290555	0.041127	0.12526	0.033142	0.060646
ENSMUST00000027122.13	1.21917	57.2187	100.502	58.7023	29.3869	25.6649	13.1483
ENSMUST00000161122.1	0	7.97335	16.9405	4.55949	2.80088	1.57123	2.22063
ENSMUST00000162553.1	1.70518	22.9857	41.5568	26.8015	3.32177	3.40891	0.497283
ENSMUST00000159743.1	0	0	0.729263	0	0	0.217577	0
ENSMUST00000187422.1	1.78751	0	0	0.379931	2.34404	0.59974	1.51371
ENSMUST00000161440.1	0.263663	0	0	0	0.400309	0	0
ENSMUST00000027121.14	0.5491	0.010885	0.109298	0.325893	1.26743	0.422092	0.163219
ENSMUST00000132055.7	0.0363005	0	0	0.12205	0.318306	0.095038	0.156119
ENSMUST00000114428.2	0	0	0	0.0914175	0.374758	0.107126	0.250167
ENSMUST00000133294.1	0.066736	0	0	0	0.165833	0	0
ENSMUST00000141107.1	0.0383375	0	0	0	0	0	0
ENSMUST00000181563.1	0.545274	0.015909	0.014463	0.102217	0.0351405	0	0.01855
ENSMUST00000209801.1	0	0	0	0.130229	0	0.205478	0.175166
ENSMUST00000061334.9	1.9267	0.213556	0.223194	7.99872	2.69572	0.784952	1.13853
ENSMUST00000161810.1	2.94178	0	0	0.069427	0	0.299003	0.0803785
ENSMUST00000173983.7	3.28499	0.048886	0	0.114696	0	0.019958	0
ENSMUST00000114423.6	9.10783	0	0	0	0	0.156195	0
ENSMUST00000087585.9	0.0046025	0.0313935	0	1.02492	0	0.159955	0.037668
ENSMUST00000159564.8	0.143282	0	0	0	0.116678	0.0598225	0
ENSMUST00000159398.1	1.56721	0	0	0.712726	0.160212	0.132686	0
ENSMUST00000174065.1	0	0	0	0	0	0	0
ENSMUST00000162574.1	0.15285	0.391942	0.335793	0	5e-06	0.128842	0.163675
ENSMUST00000191444.1	0.202163	0	0	0	0	0	0.217759
ENSMUST00000188319.1	0.034806	0	0	0	0	0	0
ENSMUST00000042986.9	0.444461	1.18407	1.01422	0.482316	0.0278995	0.049297	0.007187
ENSMUST00000187059.1	0.987925	0.226224	0.183392	0.482573	0	0.101224	0
ENSMUST00000193928.1	0.701491	0.92881	4.98271	0.490585	0.228188	0.199625	0.55321
ENSMUST00000186507.1	0	0	0	0	0	0	0
ENSMUST00000193032.1	0.0804775	0	0	0	0	0	0.033987
ENSMUST00000189293.1	0.120053	0.310669	0.114555	0.754119	0.328039	0.112885	0.0669585
ENSMUST00000188040.1	0.0311715	0.342203	0.550557	0.508154	0.29115	0.080071	0
ENSMUST00000195320.1	0	0	0	0	0	0	0
ENSMUST00000186048.1	7.69833	0	0	0.498327	0	0	0
ENSMUST00000190280.1	1.04397	0	0	1.02835	0	0	0
ENSMUST00000185232.1	0	3.53615	13.3586	21.6325	34.1499	39.507	23.3391
ENSMUST00000187560.1	0.0239445	0	0	0	0.016469	0	0.0125745
ENSMUST00000062085.5	5.23848	0	0	0.099341	0	0	0.0201555
ENSMUST00000042857.13	0	0.195018	0.364661	0.762746	0.084251	0.233942	0.211954
ENSMUST00000114415.9	0.22127	0.36989	0.378718	0.839558	0.662972	1.15201	1.43492
ENSMUST00000177424.1	0	0	0.166544	1.25765	0.46513	2.30333	2.8477
ENSMUST00000176759.1	0	0	0.156012	0	0	0	1.45351
ENSMUST00000177282.1	0	0	0	0	0	0	0
ENSMUST00000135238.3	0.124012	1.63322	2.19997	1.04823	0.12641	1.00618	3.99273
ENSMUST00000187927.1	0	0	0	0	0	0	0
ENSMUST00000185204.1	0.157333	0.0234465	0.058573	0.0234835	0.025284	0.0255225	0.086276
ENSMUST00000195462.1	0.517234	1.54326	0.554006	1.79703	0.115038	0.191459	0.559166
ENSMUST00000187858.1	0	0	0.149226	0	0	0	0.07485
ENSMUST00000195287.1	0.01355	0	0	0.0802115	0.0563055	0.0114475	0.0126025
ENSMUST00000179712.1	0	0	0	0	0	0	0
ENSMUST00000185283.1	0.226828	0	0	0	0	0.0111135	0
ENSMUST00000190488.1	0.0487435	0	0.015775	0	0	0	0
ENSMUST00000188353.1	0.030566	0	0	0.079335	0	0	0
ENSMUST00000181949.2	1.39844	0.0605605	0.126893	1.08756	0.412565	0.559279	1.5047
ENSMUST00000042734.2	18.2397	68.7751	81.2623	18.9782	4.17482	1.10824	1.90318
ENSMUST00000185952.1	3.02176	1.52076	0.768122	1.77788	0.317164	0.76567	0
ENSMUST00000187255.1	2.88209	0.804018	0.780703	0	0	0.0071805	0
ENSMUST00000162686.7	0.494783	1.02183	1.21659	2.41887	6.95754	8.59417	3.63487
ENSMUST00000097732.10	0.391587	0	0	0.0842815	0	0.071294	0.205319
ENSMUST00000079998.12	0.720239	2.59565	3.22573	5.57456	10.5071	9.13612	7.36024
ENSMUST00000162663.1	0.358551	0.288298	1.42675	3.44011	3.42271	3.64849	0.37491
ENSMUST00000161727.7	0	0	0	0.063784	0	0.0132465	0.41571
ENSMUST00000160837.7	0	0	0.824842	0.120434	0.89152	1.22284	2.33426
ENSMUST00000161092.1	0.106051	0	0	0	0.526358	0.123725	0.268562
ENSMUST00000163039.7	0.114393	0.245739	0.47134	0.69058	2.35389	0	0.379127
ENSMUST00000160118.4	0	0.0788415	0.859704	0.368977	0.211673	0.30705	0.527301
ENSMUST00000161780.2	0.445335	0	0.115866	0.187532	1.19396	0.875677	0.737041
ENSMUST00000027114.5	10.6283	0.370773	0.15355	6.61527	13.4182	20.6012	23.2328
ENSMUST00000185709.1	1.73371	0.0219515	0.0165085	0.100313	0.14204	0.14707	0.120762
ENSMUST00000104588.1	1.56867	0	0	0	0	0	0
ENSMUST00000157728.1	0	0	0	0	0	2.60592	0
ENSMUST00000188636.1	0	0	0	0	0.0488155	0.0651	0.037163
ENSMUST00000194005.1	0.54306	0.031457	0.117481	0.156639	0.13257	0.319449	0.0518565
ENSMUST00000186851.1	0	0	0	0	0	0	0
ENSMUST00000172287.7	0.133438	0	0	0	0	0	0
ENSMUST00000168905.7	0.134714	0	0	0	0	0	0
ENSMUST00000172068.7	0	0	0	0	0	0	0
ENSMUST00000163239.7	0	0	0.009264	0	0	0	0
ENSMUST00000163922.1	0.481019	0	0	0	0	0.0194985	0.088332
ENSMUST00000167971.7	0	0	0	0	0	0.0524575	0.599333
ENSMUST00000170139.7	0.021119	0	0.003395	0	0	0	0.042546
ENSMUST00000171699.7	0.176249	0	0	0	0	0	0.342517
ENSMUST00000164302.7	0	0.087871	0.014285	0.190008	0.238333	0.285063	0.086849
ENSMUST00000167085.7	0.841996	0	0.040122	0.137748	0.35876	0.314723	0.247094
ENSMUST00000168016.7	0.132458	0	0	0	0	0.009569	0.091092
ENSMUST00000165235.1	0.372749	0	0	0	0	0.379698	0
ENSMUST00000168895.1	0.489912	0	0	0	0	0	0
ENSMUST00000169772.2	0.441372	0	0.130956	0	0	0	0.406785
ENSMUST00000164353.2	0.504664	0	0	1.3235	0.122141	0.037486	0.0884135
ENSMUST00000172128.1	0	0	0	1.27522	5.44802	3.87468	0.169587
ENSMUST00000164963.7	0.390796	0	0	1.15782	2.07007	0.477495	1.11531
ENSMUST00000114410.9	1.57281	6.58412	2.98374	3.26178	4.5501	1.85988	3.41813
ENSMUST00000161608.7	2.46892	0.801381	0.489269	3.12765	0.564454	0.766602	2.14834
ENSMUST00000163061.7	0.012444	0	0	0.0079625	0.04484	0.0130155	0.0273965
ENSMUST00000159826.1	0	0	0	0.584236	0	0	0
ENSMUST00000160614.8	0.146282	0	0	0	0	0.060071	0.08796
ENSMUST00000163006.1	0	0	0	0	0	0	0
ENSMUST00000068000.9	0.337801	0	0	0.147493	0.020024	0.0513555	0.207212
ENSMUST00000189298.1	0	0	0	0.373381	0.677963	0.413387	0.364903
ENSMUST00000162410.7	0.0718875	0	0.002719	0.20629	0.540898	0.0366275	0.153394
[truncated: 143,843 more rows]
