# Supplementary material for: High-resolution annotation of the mouse preimplantation embryo transcriptome using long-read sequencing
Source: Nat Commun. 2020 May 27;11:2653. doi: 10.1038/s41467-020-16444-w (PMC7253418; doi:10.1038/s41467-020-16444-w)
Supplement: Supplementary file 17 — Source Data [file 41467_2020_16444_MOESM17_ESM.zip › Figure 1.xlsx]

## Sheet: Figure1b
	SP	Oo	1C	2C	4C	8C	BL
Exact match to annotation	5052	2130	2343	3922	4498	4681	4675
Sequential subset of exons contained within annotation	963	2863	2732	1432	1323	1912	1973
Potentially novel isoform	1396	1240	1506	1578	1587	1355	921
Potentially novel gene	447	352	692	565	406	389	355
Other	663	449	670	522	443	494	485

## Sheet: Figure1c
	Number	Percentage
Exact match to annotation	8279	0.366
Sequential subset of exons contained within annotation	3317	0.147
Potentially novel isoform	6289	0.278
Potentially novel gene	2280	0.101
Other	2445	0.108

## Sheet: Figure1d
	Number	Percentage
Protein coding	10134	0.874
LncRNA	450	0.039
Else	1012	0.087

## Sheet: Figure1e
	Number	Percentage
Protein coding	4690	0.547
LncRNA	3665	0.428
Else	214	0.025

## Sheet: Figure1f
Annotated transcripts
	<0.1 TPM	0.1-1 TPM	1-10 TPM	10-100 TPM	>100 TPM
SP	117	112	1790	2870	1126
Oo	230	71	723	2699	1270
1C	417	86	782	2682	1108
2C	123	33	457	3410	1331
4C	246	27	437	3649	1462
8C	248	50	989	3913	1393
BL	263	49	975	3993	1368
Novel transcripts
	<0.1 TPM	0.1-1 TPM	1-10 TPM	10-100 TPM	>100 TPM
SP	42	120	681	823	177
Oo	37	58	455	785	257
1C	113	161	880	808	236
2C	45	23	402	1297	376
4C	42	40	423	1252	236
8C	45	76	590	882	151
BL	39	48	412	668	109
