# Supplementary material for: High-resolution annotation of the mouse preimplantation embryo transcriptome using long-read sequencing
Source: Nat Commun. 2020 May 27;11:2653. doi: 10.1038/s41467-020-16444-w (PMC7253418; doi:10.1038/s41467-020-16444-w)
Supplement: Supplementary file 17 — Source Data [file 41467_2020_16444_MOESM17_ESM.zip › Figure 2.xlsx]

## Sheet: Figure2a
Short-read+long-read							Short-read
Step0	Step1	Step2	Step3	Step4	Step5	Step6	Step0	Step1	Step2	Step3	Step4	Step5	Step6
5753	13164	20790	27921	31946	35354	38634	6337	10358	14705	20639	23526	29314	32637
5753	12575	17851	24643	27863	31873	38690	9699	16071	20341	22929	26554	29871	32605
5753	11425	20073	27220	31616	34742	38606	5899	12264	18480	21462	24099	29895	32620
8428	14869	23618	27293	32297	35985	38590	9699	14243	18017	21736	27626	29856	32607
7689	16751	21509	24633	31642	35630	38635	5899	10151	17029	21037	23502	26955	32649
5753	12575	16431	21427	28596	34778	38638	7814	14769	17694	21254	24112	29904	32639
11256	16751	20070	27220	31338	35330	38642	9699	13772	19977	24469	27643	29880	32592
5753	11425	17201	24463	30052	35637	38649	7814	12865	15883	19071	24971	29917	32596
8428	15661	20090	26313	32201	35300	38616	9699	13875	17101	23097	27086	29880	32618
5753	12575	19124	26352	32233	35338	38644	5899	9786	16046	21322	27074	29876	32615
5753	13164	20790	27921	31946	35354	38634	6337	10151	15220	21354	26945	29271	32619
5753	11425	17201	24441	28817	31916	38727	9699	13270	17094	23086	26440	29882	32620
11256	16345	23813	27297	31911	35976	38581	5899	10151	13783	19003	24943	27919	32654
11256	17225	21886	29099	32889	35583	38625	6396	11735	18238	24196	26547	29915	32612
11256	16128	21588	25557	28437	31881	38703	4799	11253	19361	23071	25980	29257	32590
7703	14419	18167	25562	31950	36003	38603	7814	11735	14394	20450	26549	29866	32607
8428	18957	24095	27185	31591	34721	38596	9699	13772	17048	21241	27099	29922	32616
7703	12575	20323	25237	32236	35346	38657	5899	12462	18520	24473	27595	29833	32585
5753	13164	20596	26335	29703	35325	38646	7814	12865	15883	21268	24209	29945	32631
11256	16128	21588	24939	31957	35361	38648	7814	14769	18482	21451	24647	30453	32586
8428	18957	23631	28795	32307	35294	38627	9699	13875	18476	24485	27363	30424	32580
9227	14530	18165	24965	28482	35407	38684	6955	11253	17239	21308	24911	27887	32626
9227	13957	18944	23421	30610	36063	38641	4799	11073	15893	21275	27133	29908	32638
5753	11667	18172	25448	31956	35349	38685	7814	11073	15261	21245	24143	29893	32631
6906	13389	18171	25558	30576	33277	38641	6337	10151	13783	19914	24937	29888	32624
5753	11425	17201	24441	28463	35376	38688	7814	12865	15883	21268	27123	29952	32641
5753	15566	20317	23714	27837	34744	38618	7814	14769	18212	21726	24631	26914	32626
9227	15455	22945	29073	32177	35305	38634	4799	11253	16042	21323	24932	27903	32628
6906	11667	16433	22626	26326	33337	38698	7814	11735	16577	19088	24991	27920	32646
6906	14869	19727	27312	30739	35305	38637	9699	14769	18476	21220	24109	26951	32638
11256	17225	21886	25247	32389	35338	38654	6337	12865	16571	19076	22070	27914	32641
5753	11667	16811	21418	28580	33296	38665	6955	12462	18520	21977	27598	30420	32564
11256	18957	23802	28654	31917	35981	38586	6396	11886	15209	21051	26976	29293	32626
5753	11425	17854	21419	28592	33316	38680	6396	14243	16989	20727	26568	29885	32613
5753	13164	17198	21992	26322	31922	38726	6955	12462	16544	21333	26927	29257	32605
7689	16751	20070	27220	31390	35303	38608	9699	13875	17101	20598	26458	29303	32620
7689	14419	19917	23424	26329	31900	38713	6396	11735	18238	21744	27640	30455	32585
7703	15455	19918	23415	29140	31890	38704	6955	16071	20079	24477	27605	29840	32590
7703	15661	20090	25117	31609	35604	38603	7814	14219	18516	21975	25597	30418	32570
11256	15566	20776	24436	28799	35676	38679	7814	12264	15891	21752	27644	29876	32628
11256	17225	21886	25902	32930	36035	38620	5899	12264	18518	22242	27362	30425	32586
8428	16968	21446	28554	32903	35581	38609	7814	11735	18238	24196	26547	29915	32612
7689	16751	24118	27201	31605	35611	38615	7814	11073	14391	19084	22070	27918	32660
7703	15455	19125	22616	28479	35394	38689	6396	12823	20338	24005	26933	29253	32606
9227	15455	19918	22962	30062	33313	38667	4799	9786	15269	19005	24140	29928	32654
8428	13556	20588	25400	29092	33290	38656	5899	10151	13783	20094	24111	26947	32636
11256	18957	23802	27454	32180	35283	38601	6337	12914	19074	22233	24887	29839	32583
6906	14530	21606	24942	28444	35355	38691	9699	14769	18482	21451	24647	30453	32586
7689	14419	18167	21440	27885	34797	38658	4799	13270	17055	20092	23497	26927	32619
6906	16128	19995	23720	27847	31862	38672	6396	11206	14003	20092	24363	29889	32619
6906	14869	19727	27312	30739	35305	38637	6396	14243	18017	21736	24114	26950	32662
5753	12575	16431	21427	28596	33314	38686	4799	10358	17062	23053	26481	29929	32610
7689	15480	21926	28666	32872	35580	38601	6955	16071	20341	24009	27624	29861	32601
11256	17225	24591	29073	32304	35972	38578	6955	16071	19970	24463	27637	30379	32550
9227	17225	21378	25531	28423	31863	38690	4799	9786	17103	20108	24107	29914	32636
6906	14869	20942	24103	28555	34719	38579	5899	10151	16552	22244	24907	27883	32623
8428	16968	20574	26310	32200	35629	38650	6955	12823	17968	20446	26552	29869	32613
8428	16968	20574	25394	29086	35341	38661	6337	11886	18051	21049	24652	26933	32639
7689	11425	20073	24414	28451	35370	38678	4799	13270	17055	23049	25989	29268	32592
7703	14419	17864	25148	30068	33324	38687	5899	13875	17021	21462	24652	30455	32588
5753	11425	17854	25137	30059	33314	38679	4799	11253	15692	20474	25007	27924	32657
7703	15455	21871	29082	32192	35640	38670	6337	10151	16122	21467	24113	29916	32631
9227	14530	19163	22620	28474	31882	38690	4799	11253	16042	19914	23847	29274	32614
7703	15455	22945	26318	29693	35321	38655	9699	14243	18223	24186	26539	29868	32596
7689	14419	21518	24883	31998	34768	38656	4799	9459	14396	20735	24123	26956	32667
11256	15566	20776	24933	31956	35345	38647	7814	11073	17712	20734	26569	29890	32621
9227	13957	17193	21987	28477	35385	38702	6337	13772	18026	21796	27650	30413	32563
11256	17225	21378	25531	29084	36067	38635	9699	16071	20079	24477	27349	29823	32589
11256	18957	24095	28543	32570	35277	38615	7814	14769	18212	21726	27622	29852	32600
5753	11425	16818	24336	27874	34798	38647	7814	11735	15906	21754	24135	29905	32650
6906	16128	21190	25542	29112	36090	38651	6337	10358	17062	20097	23501	29267	32595
7689	15480	21464	26265	30568	36040	38611	4799	13270	17709	20733	24119	26946	32651
7703	12575	20097	23784	30758	35306	38625	4799	11253	16042	19914	24928	29878	32609
8428	15480	21926	28666	31938	34725	38628	7814	14219	20874	23611	26542	29862	32599
5753	13164	20790	24440	28463	31880	38693	6396	12823	20338	22925	26450	29265	32597
7703	12575	17851	21427	27887	31883	38705	5899	12462	18520	21294	24334	29880	32622
5753	15566	20075	24313	31328	35320	38654	6396	11886	18107	24000	27640	29879	32571
6906	14530	21606	25566	28445	35355	38689	6396	11206	15204	19645	24678	26939	32646
7703	11993	19156	22624	29762	35373	38673	6955	14219	17233	23631	26552	29926	32619
6906	11667	16811	24143	28593	34754	38621	7814	11073	14391	20446	26549	29866	32607
5753	12575	20323	27502	32208	35637	38649	6396	11735	16577	19088	24991	27920	32646
11256	16128	19995	24880	27858	34780	38657	6337	11886	18107	21340	25641	30449	32590
7689	13389	18932	23401	30601	33291	38667	7814	12865	15883	21903	24984	29919	32606
7703	15455	21871	25236	32376	36011	38608	9699	13270	19371	23644	27067	29862	32595
11256	15566	20317	24611	28762	35637	38650	6337	12865	16127	19663	22050	27889	32627
5753	11425	16818	24144	28594	33298	38664	6955	16071	20887	24492	27596	29833	32583
8428	15661	20090	23780	29690	35313	38623	7814	11073	14391	20733	26570	29940	32630
9227	15455	19125	22616	26327	31917	38712	9699	14243	20357	24200	26553	29871	32601
11256	16345	23813	28674	31600	34729	38605	7814	11735	18238	20722	24128	26952	32656
5753	12575	19124	26352	30047	35661	38678	6396	12823	17483	20082	23835	29258	32598
11256	16345	20307	24608	27847	31852	38670	6955	12462	18520	24473	27041	29852	32597
11256	16128	21190	24886	29114	36087	38654	6337	10358	16611	19927	23854	27915	32645
6906	13389	16806	21986	28465	35370	38693	7814	11073	14391	19084	24235	26979	32665
7689	11425	17854	25137	30059	33314	38679	4799	10358	13795	19916	24941	29892	32626
5753	11667	19206	23779	29701	33300	38663	5899	12462	16032	20090	24362	29885	32618
6906	13389	21189	24314	27858	31858	38691	6955	12462	16544	23116	26913	30413	32555
6906	14869	19727	25532	31932	34707	38615	6396	11206	18020	20595	24130	29900	32635
7689	14419	21926	28666	31929	35997	38595	6396	11206	17480	21341	26932	30425	32576
8428	14869	22060	28815	31885	35308	38659	6337	10151	16122	21467	24113	26946	32632
5753	15566	22893	27462	32173	35615	38621	7814	11735	18238	21744	24112	29889	32636

## Sheet: Figure2b
Transcripts ID	Blastp log10(e-value)	Pfam log10(e-value)
TCONS_00000001	-123	-4
TCONS_00000005	-92	-38.3372
TCONS_00000004	-127	-38.3468
TCONS_00000006	-85	-38.1308
TCONS_00000008	-58	-38.0555
TCONS_00000011	-87	-94.6383
TCONS_00000012	-100	-47.7212
TCONS_00000013	-59	-47.7212
TCONS_00000026	-52	-65.7959
TCONS_00000030	-24.2976	-4
TCONS_00000033	-20.8477	-4
TCONS_00000038	-74	-3
TCONS_00000047	-93	-28.6021
TCONS_00000048	-53	-28.6576
TCONS_00000051	-132	-28.6198
TCONS_00000057	-23.1811	-4
TCONS_00000059	-144	-9.65758
TCONS_00000060	-76.6271	-3
TCONS_00000061	-125	-9.65758
TCONS_00000068	-89	-2
TCONS_00000076	-121.415	-1
TCONS_00000089	-95	-4
TCONS_00000093	-136.65	-4
TCONS_00000094	-145.629	-1
TCONS_00000100	-141.609	-4
TCONS_00000106	-66	-4
TCONS_00000109	-118	-44.284
TCONS_00000121	-58.1878	-13.3565
TCONS_00000123	-72	-1
TCONS_00000126	-79	-1
TCONS_00000133	-65	-3.4318
TCONS_00000136	-67.7696	0.30103
TCONS_00000141	-87.2306	-4
TCONS_00000142	-87.2306	-3
TCONS_00000143	-87.2306	-1
TCONS_00000159	-142	-3.25181
TCONS_00000161	-176.154	-29.1805
TCONS_00000164	-120	-12.2291
TCONS_00000166	-54	-33.0969
TCONS_00000184	-132	-3.63827
TCONS_00000187	-124	-79.2757
TCONS_00000190	-144	-8.82391
TCONS_00000191	-109	-2
TCONS_00000193	-134	-54.8539
TCONS_00000200	-80	-2
TCONS_00000229	-66.7932	-1.10237
TCONS_00000234	-113.078	-18.7959
TCONS_00000235	-128.222	-18.5086
TCONS_00000239	-31.7959	-3
TCONS_00000253	-59	-45.0458
TCONS_00000265	-89	-1
TCONS_00000275	-92	-2
TCONS_00000278	-148.233	-2
TCONS_00000280	-163.903	-3
TCONS_00000282	-152.275	-3
TCONS_00000279	-111	-2
TCONS_00000276	-150.371	-3
TCONS_00000283	-164.078	-3
TCONS_00000284	-163.971	-2
TCONS_00000285	-165.839	-2
TCONS_00000291	-113.093	-7.18709
TCONS_00000296	-82.8327	-37.8861
TCONS_00000297	-85.2118	-37.9208
TCONS_00000299	-68.7423	-38.1135
TCONS_00000298	-83.3556	-37.8861
TCONS_00000301	-82.8327	-37.8861
TCONS_00000302	-85.2118	-37.9208
TCONS_00000305	-116.374	-7.27572
TCONS_00000308	-89	-113.071
TCONS_00000323	-108	-21.1135
TCONS_00000333	-144.697	-4
TCONS_00000349	-126.306	-38.6021
TCONS_00000350	-126.526	-38.4089
TCONS_00000351	-133.036	-38.585
TCONS_00000352	-119	-2
TCONS_00000355	-69	-2
TCONS_00000354	-113	-2
TCONS_00000356	-128	-1
TCONS_00000359	-92.7305	-4
TCONS_00000358	-92.7305	-4
TCONS_00000373	-62	-129.921
TCONS_00000376	-143	-102.174
TCONS_00000375	-109	-102.174
TCONS_00000387	-86.1844	-3
TCONS_00000392	-110.376	-1
TCONS_00000397	-132.314	-63.8539
TCONS_00000405	-21.556	-1
TCONS_00000408	-48.5452	-18.7212
TCONS_00000411	-170.333	-22.2076
TCONS_00000445	-126	-13.1487
TCONS_00000453	-39.2716	-4
TCONS_00000469	-151.322	-40.3098
TCONS_00000481	-59	-3
TCONS_00000490	-148	-44.7696
TCONS_00000493	-134	-25.1938
TCONS_00000505	-97	-70.2676
TCONS_00000506	-144	-70.2924
TCONS_00000510	-142.131	-2
TCONS_00000511	-24.7305	-4
TCONS_00000527	-67.5302	-46.2147
TCONS_00000533	-141	-12.1938
TCONS_00000535	-80	-18.4815
TCONS_00000537	-119	-17.8861
TCONS_00000560	-147	-119.26
TCONS_00000559	-123	-105.208
TCONS_00000561	-128.883	-52
TCONS_00000583	-91	-64.4949
TCONS_00000607	-143	-146.638
TCONS_00000616	-137	-3
TCONS_00000622	-71.4271	-1.65758
TCONS_00000632	-85	-43
TCONS_00000634	-140.421	-50.0706
TCONS_00000646	-141	-23.9586
TCONS_00000648	-132	-3
TCONS_00000656	-81	-3
TCONS_00000657	-140	-1
TCONS_00000662	-71	-46.8239
TCONS_00000672	-43.7282	-0.05061
TCONS_00000679	-108.924	-3
TCONS_00000681	-91	-2
TCONS_00000683	-105	-1.69897
TCONS_00000684	-36.7423	-3
TCONS_00000685	-156.455	-42.1135
TCONS_00000686	-99	-41.5686
TCONS_00000687	-156.6	-42.0605
TCONS_00000694	-140.686	-4.30103
TCONS_00000700	-139	-1
TCONS_00000702	-149	-1
TCONS_00000704	-132	-2
TCONS_00000706	-70.4698	-1
TCONS_00000715	-117	-9.46852
TCONS_00000730	-55	-1
TCONS_00000741	-53	-17.6778
TCONS_00000742	-88	-33.1739
TCONS_00000758	-80.3526	-1
TCONS_00000762	-134.24	-7
TCONS_00000763	-134.24	-7
TCONS_00000778	-110.526	-1
TCONS_00000783	-118.215	-28.6778
TCONS_00000785	-127.079	-17.5528
TCONS_00000794	-50	-2
TCONS_00000801	-73	-0.0362122
TCONS_00000809	-178.246	-2
TCONS_00000819	-68.4056	-1
TCONS_00000828	-72.0472	-3
TCONS_00000835	-79.8477	-3
TCONS_00000838	-175.259	-16.9208
TCONS_00000839	-167.223	-9.82391
TCONS_00000844	-59	-44.1367
TCONS_00000845	-53	-2
TCONS_00000861	-137.676	-5.50864
TCONS_00000868	-162.208	-3
TCONS_00000881	-74.5129	-36.2441
TCONS_00000886	-105	-46.8539
TCONS_00000892	-134	-7.92082
TCONS_00000893	-126	-7.79588
TCONS_00000895	-57	-85.8861
TCONS_00000896	-134	-85.7447
TCONS_00000897	-143	-2
TCONS_00000919	-81	-3
TCONS_00000937	-122	-74.585
TCONS_00000943	-72	-3
TCONS_00000944	-93	-13.3665
TCONS_00000947	-55	-13.2757
TCONS_00000957	-96.2487	-29.585
TCONS_00000964	-109	-2.25964
TCONS_00000975	-113.592	-25.0269
TCONS_00000979	-176.738	-44.7212
TCONS_00000977	-62.1752	-13.699
TCONS_00000983	-22.7721	-1
TCONS_00000985	-82	-21.4949
TCONS_00000986	-119.263	-9.22915
TCONS_00000988	-102	-31.1871
TCONS_00000989	-53	-31.1871
TCONS_00000990	-97	-42.7447
TCONS_00001000	-127	-3.95861
TCONS_00001001	-126	-3.88606
TCONS_00001005	-116	-59.1612
TCONS_00001012	-163.12	-39.6576
TCONS_00001013	-73	-79.585
TCONS_00001020	-133	-107.149
TCONS_00001025	-21.1811	-4
TCONS_00001027	-86	-15.3279
TCONS_00001029	-73.7258	-1
TCONS_00001030	-51	-3
TCONS_00001031	-73.0605	-2
TCONS_00001036	-92.4134	-37.3872
TCONS_00001037	-69.1669	-37.4202
TCONS_00001038	-28.3487	-36.7212
TCONS_00001040	-36.6615	-38
TCONS_00001041	-31.4535	-38.0969
TCONS_00001043	-31.0137	-37.8861
TCONS_00001045	-52.8928	-37.7959
TCONS_00001044	-36.2676	-37.9586
TCONS_00001046	-30.9914	-37.8861
TCONS_00001048	-109	-38.2676
TCONS_00001047	-118	-38.2757
TCONS_00001049	-76	-38.2596
TCONS_00001050	-137	-38.2518
TCONS_00001052	-64	-38.1024
TCONS_00001051	-107	-38.0915
TCONS_00001053	-105	-38.3188
TCONS_00001055	-26.327	-15.1024
TCONS_00001056	-24.8097	-15.3565
TCONS_00001060	-164.132	-3.95861
TCONS_00001061	-96.3565	-2
TCONS_00001067	-110	-148.071
TCONS_00001075	-44.6819	-7.60206
TCONS_00001081	-158.788	-54.7447
TCONS_00001091	-75	-34.7959
TCONS_00001092	-112	-32.2147
TCONS_00001107	-126.839	-2.22915
TCONS_00001121	-127.37	-3.76955
TCONS_00001125	-157.963	-134.796
TCONS_00001126	-157.963	-134.796
TCONS_00001135	-50.0035	-21.0605
TCONS_00001149	-76.9788	-1
TCONS_00001150	-98	-54.0706
TCONS_00001156	-90	-34.4815
TCONS_00001159	-125	-33.301
TCONS_00001160	-102	-46.0088
TCONS_00001164	-147	-57.9586
TCONS_00001175	-90	-9.35655
TCONS_00001177	-69	-9.35655
TCONS_00001184	-86	-56.2366
TCONS_00001186	-61	-56.2366
TCONS_00001191	-86	-1.35655
TCONS_00001196	-65	-13.4559
TCONS_00001197	-104.39	-27.7447
TCONS_00001209	-104.507	-4
TCONS_00001210	-85	-13.0362
TCONS_00001219	-108.91	-18.1079
TCONS_00001226	-150	-20
TCONS_00001227	-62	-18.2596
TCONS_00001228	-106	-20
TCONS_00001234	-86.3019	-1.88606
TCONS_00001235	-86.3019	-1.88606
TCONS_00001242	-138	-1
TCONS_00001251	-136	-20.1805
TCONS_00001252	-27.3288	-2.72125
TCONS_00001255	-120	-2.3279
TCONS_00001261	-85	-1
TCONS_00001264	-107.514	-5.30103
TCONS_00001271	-162.33	-24.8239
TCONS_00001278	-83	-1
TCONS_00001290	-86	-50.1024
TCONS_00001294	-150.466	-0.366532
TCONS_00001301	-91.8097	-25.4949
TCONS_00001303	-68	-3
TCONS_00001312	-168.66	-48.3565
TCONS_00001319	-115	0.662758
TCONS_00001324	-124	-87.9586
TCONS_00001325	-102	-63.0223
TCONS_00001334	-89	-24.0605
TCONS_00001341	-67	-21.9208
TCONS_00001342	-82	-21.9208
TCONS_00001351	-124.175	-1.4437
TCONS_00001353	-77.1302	-1.50864
TCONS_00001354	-124.175	-1.4437
TCONS_00001355	-124.175	-1.4437
TCONS_00001356	-116	-72.7212
TCONS_00001375	-86	-1.85387
TCONS_00001376	-100	-28.3768
TCONS_00001384	-104	-1
TCONS_00001383	-144	-4
TCONS_00001385	-160.658	-4
TCONS_00001386	-136	-3
TCONS_00001396	-108	-93.6383
TCONS_00001402	-121	-27.0506
TCONS_00001405	-82.6289	-31.1367
TCONS_00001407	-95.4724	-4
TCONS_00001409	-146	-4
TCONS_00001410	-123.747	-3
TCONS_00001411	-125.199	-3
TCONS_00001418	-111.025	-1
TCONS_00001419	-117	-3.11919
TCONS_00001431	-128.114	-1
TCONS_00001434	-123	-24.1024
TCONS_00001463	-59	-48.3979
TCONS_00001468	-165.317	-3
TCONS_00001469	-102.363	-2
TCONS_00001472	-77.9355	-4.61979
TCONS_00001476	-74	-2
TCONS_00001483	-62	-48.4949
TCONS_00001490	-92	-124.009
TCONS_00001496	-85.0141	-53.699
TCONS_00001504	-66	-1
TCONS_00001503	-109	-2
TCONS_00001507	-86.5229	-1.50864
TCONS_00001517	-150	-69.4437
TCONS_00001519	-99	-4.07572
TCONS_00001522	-88	-6.85387
TCONS_00001521	-130	-16.4089
TCONS_00001538	-111.348	-45.8861
TCONS_00001543	-105.366	-1
TCONS_00001548	-102	-1.85387
TCONS_00001562	-89.4449	-22.0915
TCONS_00001565	-139	-16.8239
TCONS_00001566	-73.7077	-9.63827
TCONS_00001567	-73.7077	-9.63827
TCONS_00001572	-4.22475	-5.37675
TCONS_00001574	-116.07	-28.8861
TCONS_00001575	-104.278	-19.1135
TCONS_00001579	-137	-69.6383
TCONS_00001580	-150	-69.8239
TCONS_00001588	-142	-1
TCONS_00001589	-123	-1
TCONS_00001592	-167.772	-2
TCONS_00001594	-108.827	-2
TCONS_00001603	-106	-4
TCONS_00001608	-140	-63.7447
TCONS_00001609	-128	-63.4202
TCONS_00001617	-97	-4.46852
TCONS_00001625	-78	-58.1427
TCONS_00001629	-71	-25.699
TCONS_00001628	-56	-41.8861
TCONS_00001636	-146.357	-63.1675
TCONS_00001635	-104.243	-48.301
TCONS_00001634	-146.357	-63.1675
TCONS_00001637	-146.357	-63.1675
TCONS_00001656	-71.4572	-4
TCONS_00001674	-150.514	0.50515
TCONS_00001682	-103	-0.886057
TCONS_00001688	-105.029	-43.2076
TCONS_00001693	-72	-4
TCONS_00001712	-174.975	-42.585
TCONS_00001713	-174.807	-42.6383
TCONS_00001722	-176.714	-10.3188
TCONS_00001726	-154.143	-11.3565
TCONS_00001725	-119	-6.88606
TCONS_00001724	-179.388	-11.1135
TCONS_00001728	-64.06	-3
TCONS_00001731	-116.812	-25.8239
TCONS_00001742	-130	-1.67778
TCONS_00001746	-95.7235	-2
TCONS_00001747	-137.804	-3
TCONS_00001748	-95.7235	-2
TCONS_00001751	-82.399	-2
TCONS_00001753	-144.532	-0.00877392
TCONS_00001755	-77.9914	-2
TCONS_00001769	-140	-60.8239
TCONS_00001777	-144	-32.1871
TCONS_00001780	-98.9318	-39.0177
TCONS_00001787	-156.419	-9.22915
TCONS_00001794	-133.106	-3
TCONS_00001797	-119	-4
TCONS_00001799	-152.297	-4
TCONS_00001807	-134	-12.5229
TCONS_00001808	-53	-10.1427
TCONS_00001815	-150	-4
TCONS_00001825	-120	-25.6383
TCONS_00001826	-100	-4
TCONS_00001845	-145	-2
TCONS_00001847	-119	-2
TCONS_00001863	-144	-41.9586
TCONS_00001864	-140	-33.7212
TCONS_00001866	-154.658	-3
TCONS_00001880	-130	-2
TCONS_00001927	-72.4179	-1
TCONS_00001932	-63	-4
TCONS_00001933	-94	-4
TCONS_00001944	-146	-56.3768
TCONS_00001946	-140	-20.4685
TCONS_00001963	-141.327	-37.1938
TCONS_00001964	-141.327	-37.1938
TCONS_00001967	-136.484	-10.4685
TCONS_00001969	-112.554	-4
TCONS_00001970	-173.143	-0.221849
TCONS_00001971	-156.804	-2.04576
TCONS_00001973	-112.554	-1
TCONS_00001974	-173.22	-0.173925
TCONS_00001975	-173.076	-0.0315171
TCONS_00001976	-157.117	-0.60206
TCONS_00001984	-122.33	-1
TCONS_00001987	-124.951	-22.5528
TCONS_00001993	-120.554	-62.3188
TCONS_00001998	-120.066	-2
TCONS_00002001	-117.801	-2
TCONS_00002009	-37.6271	-1
TCONS_00002012	-96	-4
TCONS_00002036	-99	-3.3279
TCONS_00002038	-91.6038	-29.5686
TCONS_00002052	-141.597	-52.6198
TCONS_00002060	-175.366	-0.853872
TCONS_00002063	-116.567	-4
TCONS_00002071	-61	-73.2757
TCONS_00002074	-80.8041	-25.2518
TCONS_00002084	-33.1439	-7.20761
TCONS_00002090	-72.8665	-4
TCONS_00002095	-147.391	-1
TCONS_00002100	-150.62	-1
TCONS_00002104	-116	-27.1024
TCONS_00002105	-71	-60.5686
TCONS_00002106	-58	-60.4685
TCONS_00002107	-121	-55.2147
TCONS_00002114	-120.695	-22.3979
TCONS_00002116	-175.006	-3
TCONS_00002117	-175.006	-3
TCONS_00002119	-131.421	-4
TCONS_00002128	-143	-2
TCONS_00002130	-80	-2.20066
TCONS_00002140	-75.7423	-3
TCONS_00002148	-127	-13.7447
TCONS_00002157	-81.9666	-3
TCONS_00002156	-81.9666	-3
TCONS_00002158	-81.7878	-3
TCONS_00002163	-158.407	-2
TCONS_00002165	-109.031	-3
TCONS_00002166	-109.031	-1
TCONS_00002169	-76	-23.6383
TCONS_00002171	-113	-45.3468
TCONS_00002177	-81	-8.49485
TCONS_00002178	-102	-8.49485
TCONS_00002180	-75	-8.49485
TCONS_00002181	-104	-8.88606
TCONS_00002182	-97	-2
TCONS_00002198	-82	-2
TCONS_00002199	-88	-4
TCONS_00002201	-114	-76.0809
TCONS_00002202	-125	-72.5229
TCONS_00002203	-85	-76.0809
TCONS_00002220	-127.175	-2.72125
TCONS_00002221	-127.69	-2.4318
TCONS_00002227	-52	-160.553
TCONS_00002231	-114	-2
TCONS_00002232	-143	-4
TCONS_00002247	-101	-69.1427
TCONS_00002250	-150	-2
TCONS_00002252	-66.8729	-3
TCONS_00002259	-154.863	-4
TCONS_00002260	-140.13	-3
TCONS_00002275	-74.0768	-4.3098
TCONS_00002291	-105	-24.9586
TCONS_00002313	-92	-21.5229
TCONS_00002332	-148	-45.3565
TCONS_00002333	-119	-39
TCONS_00002334	-88	-45.3468
TCONS_00002343	-104.496	-39.5686
TCONS_00002345	-104.496	-39.5686
TCONS_00002347	-131.495	-18.1079
TCONS_00002348	-129.548	-18.1427
TCONS_00002385	-106	-147.456
TCONS_00002391	-147	-6.14874
TCONS_00002395	-149	-6.10791
TCONS_00002394	-58	-6.14874
TCONS_00002393	-59	-6.14874
TCONS_00002398	-136	-12.284
TCONS_00002400	-133	-4
TCONS_00002403	-14.4622	-2
TCONS_00002411	-73.7799	-4.45593
TCONS_00002429	-121	-2
TCONS_00002441	-113.154	-2
TCONS_00002450	-127	-37.6383
TCONS_00002451	-70	-37.6383
TCONS_00002455	-149	-30.8239
TCONS_00002463	-79.757	-5.82391
TCONS_00002465	-48.3883	-5.60206
TCONS_00002466	-61.5171	-5.60206
TCONS_00002468	-79.757	-5.82391
TCONS_00002485	-142.572	-64.699
TCONS_00002498	-68	-4
TCONS_00002516	-125.924	-7.33724
TCONS_00002518	-126.152	-7.36653
TCONS_00002519	-126.137	-7.36653
TCONS_00002520	-125.889	-7.37675
TCONS_00002521	-126.133	-7.38722
TCONS_00002525	-144.368	-36.2147
TCONS_00002526	-98.5171	-33.1871
TCONS_00002536	-132.836	-10.6576
TCONS_00002537	-171.917	-10.5376
TCONS_00002541	-140.112	-22.0458
TCONS_00002552	-72.5017	-3
TCONS_00002556	-65	-45.8539
TCONS_00002558	-22.5638	-1
TCONS_00002561	-22.6144	-2
TCONS_00002562	-68.0996	-2
TCONS_00002567	-61	-1
TCONS_00002570	-162.274	-5.25181
TCONS_00002590	-95	-32.6778
TCONS_00002592	-143	-40.4685
TCONS_00002594	-82.1707	-3
TCONS_00002605	-150	-39.8539
TCONS_00002616	-123	-38.0269
TCONS_00002622	-96	-69
TCONS_00002640	-107	-3
TCONS_00002648	-47.8013	-14.8239
TCONS_00002654	-137	-15.3872
TCONS_00002660	-164.469	-34.1938
TCONS_00002669	-137	-2
TCONS_00002671	-98.6383	-25.2757
TCONS_00002673	-178.633	-23.1612
TCONS_00002675	-147	-32.1024
TCONS_00002679	-131.842	-60.2441
TCONS_00002680	-146.79	-61.9586
TCONS_00002682	-133	-72.7959
TCONS_00002684	-91.4547	-3
TCONS_00002688	-178.116	-3
TCONS_00002692	-51.7471	-4
TCONS_00002697	-86	-1.52288
TCONS_00002699	-127	-3
TCONS_00002698	-112	-25.6576
TCONS_00002700	-57	-121
TCONS_00002701	-176.345	-82.9208
TCONS_00002707	-145	-4.18709
TCONS_00002721	0.70757	-1
TCONS_00002720	0.60206	-4
TCONS_00002719	0.39794	-2
TCONS_00002732	-153.352	-4
TCONS_00002735	-140	-2
TCONS_00002736	-138	-1
TCONS_00002739	-90.9872	-21.4559
TCONS_00002740	-90.9872	-21.4559
TCONS_00002755	-94	-1.56864
TCONS_00002767	-136	-52.2441
TCONS_00002781	-105.733	-70.1739
TCONS_00002783	-105.733	-70.1739
TCONS_00002784	-162.438	-104.538
TCONS_00002780	-162.438	-104.538
TCONS_00002779	-132.029	-81.9208
TCONS_00002789	-111.57	-47.3768
TCONS_00002799	-160.025	-2
TCONS_00002801	-131.478	-3.13668
TCONS_00002805	-101.028	-7.16115
TCONS_00002808	-93	-70.0132
TCONS_00002809	-85	-70.2007
TCONS_00002811	-88.2418	-3
TCONS_00002819	-67.1612	-12.6198
TCONS_00002838	-108.206	-22.5086
TCONS_00002845	-112	-9.74473
TCONS_00002848	-117	-12.8861
TCONS_00002852	-117.061	-96.3665
TCONS_00002859	-32.9031	-3
TCONS_00002871	-115	-20.6576
TCONS_00002880	-89	-120.387
TCONS_00002883	-72	-1.60206
TCONS_00002892	-67.1007	-2
TCONS_00002897	-101.364	-14.6198
TCONS_00002906	-79	-47.284
TCONS_00002913	-88	-17.8861
TCONS_00002919	-126	-44.4559
TCONS_00002920	-96.0762	-1
TCONS_00002924	-85	-3
TCONS_00002928	-77	-4
TCONS_00002945	-65	-0.481486
TCONS_00002949	-111	-20.3279
TCONS_00002979	-115	-1.5376
TCONS_00002980	-92	-27.9208
TCONS_00002981	-131	-1.52288
TCONS_00002985	-124.793	-9.60206
TCONS_00002986	-106	-58.0862
TCONS_00002988	-130.397	-46.0223
TCONS_00003003	-173.046	-33.0706
TCONS_00003004	-173.046	-33.0706
TCONS_00003011	-43.4012	-4.67778
TCONS_00003012	-43.4012	-4.67778
TCONS_00003013	-42.9281	-4.48149
TCONS_00003022	-58	-90.7212
TCONS_00003035	-99	-12.9586
TCONS_00003038	-53	-22.8861
TCONS_00003039	-73	-32.9586
TCONS_00003040	-119	-33.3979
TCONS_00003045	-173.593	-1.50864
TCONS_00003053	-132.296	-9.1549
TCONS_00003055	-131.323	-20.9208
TCONS_00003056	-92.3429	-18.1805
TCONS_00003058	-63.1561	-18.3372
TCONS_00003065	-118.618	-3
TCONS_00003069	-149	-1
TCONS_00003077	-66.1624	-20.1487
TCONS_00003080	-136.388	-2
TCONS_00003082	-98.1319	-3
TCONS_00003090	-157.432	-77.9208
TCONS_00003094	-128.996	-0.136677
TCONS_00003104	-145	-13.0555
TCONS_00003114	-108.042	-1
TCONS_00003116	-38.0395	-20.8539
TCONS_00003121	-66	-46.9586
TCONS_00003124	-69	-46.7212
TCONS_00003128	-176.987	-24.1367
TCONS_00003132	-75.6517	-38.6021
TCONS_00003138	-99.9245	-3
TCONS_00003151	-95	-1
TCONS_00003155	-150	-3.49485
TCONS_00003160	-94.4737	-49.0655
TCONS_00003172	-80	-5.92082
TCONS_00003183	-103.785	-12.284
TCONS_00003182	-56	-42.2147
TCONS_00003184	-90	-6.58503
TCONS_00003191	-75	-13.699
TCONS_00003190	-111	-0.920819
TCONS_00003192	-143	-2
TCONS_00003219	-138	-2.17393
TCONS_00003221	-117	-2.11919
TCONS_00003222	-101	-2.20066
TCONS_00003223	-115	-1.4318
TCONS_00003226	-84	-1
TCONS_00003244	-51.52	-16.7447
TCONS_00003251	-61.7721	-2.4318
TCONS_00003254	-69.4921	-1
TCONS_00003266	-111.04	-1.27572
TCONS_00003280	-129	-4
TCONS_00003282	-100	-63.2441
TCONS_00003294	-125.712	-41.7959
TCONS_00003301	-147	-141
TCONS_00003314	-64	-3
TCONS_00003317	-100	-12.1427
TCONS_00003318	-97	-12.2007
TCONS_00003319	-141	-12.1427
TCONS_00003323	-167.775	-4
TCONS_00003325	-100.067	-3
TCONS_00003337	-123.845	-0.853872
TCONS_00003338	-123.614	-0.721246
TCONS_00003351	-87	-37.5086
TCONS_00003361	-65	-41.301
TCONS_00003377	-172.851	-96.5229
TCONS_00003390	-109.764	-5.48149
TCONS_00003392	-110.409	-5.61979
TCONS_00003408	-86	-2
TCONS_00003421	-80	-1
TCONS_00003427	-88	-87.0555
TCONS_00003428	-98.7328	-27.3872
TCONS_00003432	-148	-2
TCONS_00003433	-123.625	0.869232
TCONS_00003435	-118.724	-1
TCONS_00003436	-56.2373	-4
TCONS_00003438	-121.412	-1
TCONS_00003448	-131	-3
TCONS_00003457	-91.8861	-13.0915
TCONS_00003458	-174.273	-9.58503
TCONS_00003459	-105	-9.5376
TCONS_00003460	-128	-9.4318
TCONS_00003481	-0.161151	-2
TCONS_00003485	-85	-2
TCONS_00003493	-106.578	-21.6576
TCONS_00003494	-66	-4
TCONS_00003501	-55.1475	-1.36653
TCONS_00003514	-133.203	-4
TCONS_00003520	-129	-3
TCONS_00003521	-63	-2
TCONS_00003529	-79.8827	-3
TCONS_00003531	-102	-1.61979
TCONS_00003543	-132.437	-78.1427
TCONS_00003551	-162.413	-85.9586
TCONS_00003553	-147	-19.3565
TCONS_00003559	-87.0762	-2
TCONS_00003560	-146.79	-3
TCONS_00003562	-146.79	-1
TCONS_00003566	-129.886	-13.5686
TCONS_00003568	-130.434	-12.1079
TCONS_00003569	-132.812	-13.6576
TCONS_00003582	-23.2321	-4
TCONS_00003605	-136.631	-100.387
TCONS_00003616	-165.033	-4
TCONS_00003617	-165.033	-4
TCONS_00003618	-165.033	-3
TCONS_00003620	-141	-3
TCONS_00003627	-136	-45.3188
TCONS_00003631	-124.975	-1.27572
TCONS_00003645	-142.939	-14.4949
TCONS_00003647	-138	-2
TCONS_00003649	-24.0472	-1
TCONS_00003651	-18.8894	-4
TCONS_00003650	-18.8386	-2
TCONS_00003653	-112.068	-1
TCONS_00003655	-112.068	-4
TCONS_00003657	-112.068	-4
TCONS_00003656	-112.068	-4
TCONS_00003659	-112.068	-3
TCONS_00003660	-111.265	-4
TCONS_00003661	-111.917	-2
TCONS_00003662	-112.068	-2
TCONS_00003665	-108	-18.1367
TCONS_00003666	-126	-18.1367
TCONS_00003669	-93.8633	-3.42022
TCONS_00003674	-129.269	-1
TCONS_00003688	-164.536	-29.3188
TCONS_00003698	-104	-62.4559
TCONS_00003699	-96	-62.4559
TCONS_00003716	-68	-19.301
TCONS_00003721	-91	-0.744727
TCONS_00003737	-98.4401	-3
TCONS_00003752	-130	-3
TCONS_00003754	-70	-3
TCONS_00003759	-91	-11.6383
TCONS_00003766	-91	-3.92082
TCONS_00003775	-148.625	-36.2147
TCONS_00003776	-148.625	-36.2147
TCONS_00003777	-148.625	-36.2147
TCONS_00003779	-140	-10.0506
TCONS_00003782	-71.8729	-10.5686
TCONS_00003784	-67	-1
TCONS_00003786	-144	-2
TCONS_00003787	-134.889	-2
TCONS_00003788	-122.312	-3
TCONS_00003796	-146.68	-2.23657
TCONS_00003801	-125.116	-14.3372
TCONS_00003803	-176.623	-1
TCONS_00003809	-1.13077	-1
TCONS_00003811	-132	-19.2291
TCONS_00003818	-62.719	-43
TCONS_00003820	-62.9393	-43.1308
TCONS_00003826	-88	-22.6383
TCONS_00003829	-79.0164	-2.29243
TCONS_00003830	-177.747	-1.55284
TCONS_00003831	-82	-1.23657
TCONS_00003833	-48.2907	-4.4437
TCONS_00003836	-136	-21.6383
TCONS_00003843	-91	-7.23657
TCONS_00003847	-110.799	-54.2007
TCONS_00003848	-111.106	-54.301
TCONS_00003849	-49.3726	-27.0655
TCONS_00003856	-117	-21.3768
TCONS_00003857	-55	-142.569
TCONS_00003859	-59	-18.4437
TCONS_00003869	-123	-12.0605
TCONS_00003871	-55	-22.6383
TCONS_00003876	-99	-56.1549
TCONS_00003878	-92.27	-1
TCONS_00003880	-82.1215	-1
TCONS_00003882	-66.9586	-2
TCONS_00003886	-160.116	0.591065
TCONS_00003887	-159.979	0.113943
TCONS_00003885	-155.648	-1
TCONS_00003884	-162.384	-3
TCONS_00003888	-144.011	-1
TCONS_00003897	-116	-8.48149
TCONS_00003900	-118.461	-2
TCONS_00003910	-98	-17.4559
TCONS_00003911	-116	-17.4202
TCONS_00003913	-84	-15.1367
TCONS_00003912	-50	-17.4202
TCONS_00003917	-121	-1.05552
TCONS_00003918	-117	-1.04096
TCONS_00003919	-83	-1.02228
TCONS_00003927	-109.144	-15.6576
TCONS_00003933	-167.167	-2.49485
TCONS_00003936	-26.644	-2
TCONS_00003940	-117	-2.24413
TCONS_00003941	-74.058	-2
TCONS_00003946	-126	-40.8539
TCONS_00003947	-140	-41.301
TCONS_00003948	-92	-39.9586
TCONS_00003952	-87.8928	-3
TCONS_00003953	-87.8928	-1
TCONS_00003962	-150	-1.27572
TCONS_00003998	-60.1469	-1
TCONS_00004000	-103	-44.5376
TCONS_00004001	-60	-44.5376
TCONS_00004005	-143	-35.3665
TCONS_00004006	-73	-35.2676
TCONS_00004008	-90.4271	-2
TCONS_00004009	-116.4	-1
TCONS_00004011	-53	-55.6383
TCONS_00004015	-86	-41.4685
TCONS_00004019	-74	-14.1079
TCONS_00004021	-137	-14.3372
TCONS_00004020	-72	-26.3372
TCONS_00004023	-69	-47.0223
TCONS_00004024	-127	-46.8539
TCONS_00004028	-126	-87.0555
TCONS_00004029	-107	-87.0555
TCONS_00004030	-125	-87.2757
TCONS_00004032	-120.678	-25.4318
TCONS_00004034	-135	-24.7696
TCONS_00004037	-154.963	0
TCONS_00004044	-106	-36.9208
TCONS_00004045	-95	-24.3768
TCONS_00004046	-77	-4.11351
TCONS_00004062	-144.212	-16
TCONS_00004065	-150	-24.9208
TCONS_00004069	-95.7144	-1
TCONS_00004072	-61.8761	-10.1192
TCONS_00004076	-71.3768	-1
TCONS_00004083	-81.7773	-1
TCONS_00004088	-163.971	-34.7959
TCONS_00004089	-145	-4
TCONS_00004092	-94.4547	-52.7212
TCONS_00004103	-84.0123	-69.5686
TCONS_00004104	-67	-100.602
TCONS_00004105	-125	-100.481
TCONS_00004111	-82	-28.7959
TCONS_00004112	-112	-29.0088
TCONS_00004122	-125.717	-2.58503
TCONS_00004121	-146.29	-2
TCONS_00004123	-148.625	-4
TCONS_00004130	-105.406	-47.8539
TCONS_00004132	-107	-0.958607
TCONS_00004135	-85.0899	-1.63827
TCONS_00004136	-110	-18.4202
TCONS_00004144	-114	-151.013
TCONS_00004159	-95	-25.8239
TCONS_00004161	-41.7235	-22.7959
TCONS_00004163	-23.8697	-8.29243
TCONS_00004166	-27.7033	-14.7696
TCONS_00004171	-128	-1.85387
TCONS_00004176	-91.8069	-8.79588
TCONS_00004182	-137.177	-83.3372
TCONS_00004184	-66.9245	-4
TCONS_00004188	-134	-86.585
TCONS_00004194	-178.757	-4.05552
TCONS_00004197	-78	-3
TCONS_00004201	-85	-72.6576
TCONS_00004205	-123	-17.1487
TCONS_00004211	-123	-3.82391
TCONS_00004217	-58	-75.0506
TCONS_00004223	-89.7595	-2.48149
TCONS_00004228	-59	-56.4089
TCONS_00004235	-52	-4.65758
TCONS_00004236	-114	-15.0458
TCONS_00004241	-21.1002	-3
TCONS_00004254	-62	-3
TCONS_00004256	-54	-2
TCONS_00004258	-144.287	-26.9586
TCONS_00004266	-36.9872	-2
TCONS_00004269	-72	-155.174
TCONS_00004273	-152.9	-3
TCONS_00004277	-78	-21.1024
TCONS_00004282	-21.983	-4
TCONS_00004340	-21.1314	-3
TCONS_00004345	-137	-1.49485
TCONS_00004346	-102.167	-3
TCONS_00004347	-73.4365	-4
TCONS_00004348	-102.167	-4
TCONS_00004352	-150	-27.9208
TCONS_00004353	-131	-27.9208
TCONS_00004364	-74	-77.8861
TCONS_00004365	-132	-77.8861
TCONS_00004367	-123.377	-66.6021
TCONS_00004368	-142.959	-81.7447
TCONS_00004369	-99.2907	-55.3768
TCONS_00004377	-135	-47.7959
TCONS_00004378	0.897627	-3
TCONS_00004388	-109	-4
TCONS_00004389	-85	-8.56864
TCONS_00004391	-169.228	-18
TCONS_00004401	-84	-18.8239
TCONS_00004402	-141	-20.2676
TCONS_00004407	-57	-20.2596
TCONS_00004406	-64.8097	-0.823909
TCONS_00004405	-64.8097	-0.823909
TCONS_00004409	-119	-31.0362
TCONS_00004411	-114	-20.4559
TCONS_00004413	-113	-3
TCONS_00004414	-148.742	-4
TCONS_00004416	-148.706	-1
TCONS_00004421	-166.793	-20.0915
TCONS_00004423	-133	-39.6383
TCONS_00004426	-167.717	-39.5528
TCONS_00004427	-138.284	-37.6021
TCONS_00004439	-97	-86.6778
TCONS_00004441	-100	-1.74473
TCONS_00004445	-157.201	-3
TCONS_00004448	-135	-11.1367
TCONS_00004452	-57.5607	-4
TCONS_00004469	-100	-16.7447
TCONS_00004475	-65.1884	-2
TCONS_00004476	-92	-11.8539
TCONS_00004480	-123	-14.9586
TCONS_00004487	-144	-35.6198
TCONS_00004491	-158.693	0.176091
TCONS_00004492	-164.046	-3
TCONS_00004493	-72	-2
TCONS_00004498	-95	-30.2218
TCONS_00004499	-136	-30.2147
TCONS_00004500	-94	-30.2291
TCONS_00004506	-105.009	-3.72125
TCONS_00004509	-98	-4.95861
TCONS_00004510	-68.426	-2
TCONS_00004513	-94	-8.95861
TCONS_00004512	-70	-9
TCONS_00004514	-105	-8.95861
TCONS_00004520	-134.292	-4
TCONS_00004524	-149.231	-0.568636
TCONS_00004542	-178.857	-9.37675
TCONS_00004545	-156.005	-1
TCONS_00004547	-158.793	-17.6576
TCONS_00004550	-149.81	-1
TCONS_00004558	-136	0.447158
TCONS_00004566	-150	0.447158
TCONS_00004577	-95	-113.921
TCONS_00004590	-128.833	-2.3098
TCONS_00004591	-135.57	-2.06048
TCONS_00004628	-78.8097	-5.284
TCONS_00004631	-92	-50.4685
TCONS_00004632	-132	-77.3279
TCONS_00004638	-140	-14.2518
TCONS_00004637	-66	-14.2518
TCONS_00004647	-94	-0.677781
TCONS_00004648	-139	-0.853872
TCONS_00004649	-108.462	-4
TCONS_00004650	-89	-53.1805
TCONS_00004651	-113.388	-30.9208
TCONS_00004653	-134	-5.29243
TCONS_00004654	-119	-11.2291
TCONS_00004655	-63	-11.2291
TCONS_00004659	-134	-4
TCONS_00004663	-147	-16.6198
TCONS_00004662	-86	-21.2924
TCONS_00004665	-135	-21.1938
TCONS_00004667	-114	-62.4318
TCONS_00004669	-129.341	-14.1487
TCONS_00004671	-129.228	-14.0757
TCONS_00004673	-170.057	-13.9586
TCONS_00004674	-170.134	-13.9586
TCONS_00004675	-137.975	-9.92082
TCONS_00004676	-132.572	-8.79588
TCONS_00004678	-96.1192	-4
TCONS_00004679	-60	-1
TCONS_00004682	-113.62	-71.0362
TCONS_00004684	-79	-20.8539
TCONS_00004687	-134.47	-4
TCONS_00004690	-102.839	-14.0269
TCONS_00004692	-141.67	-23.9208
TCONS_00004694	-153.516	-4
TCONS_00004701	-107	-1.42022
TCONS_00004707	-147.585	-64.699
TCONS_00004709	-130.91	-2
TCONS_00004713	-126.216	-13.3872
TCONS_00004716	-83	-11.4202
TCONS_00004717	-143.742	-2.16115
TCONS_00004725	-133.511	-4
TCONS_00004729	-175.082	-1
TCONS_00004734	-81.1972	-4
TCONS_00004741	-118	-4
TCONS_00004745	-67.9872	-2
TCONS_00004746	-18.2	-4
TCONS_00004756	-48.8327	-4
TCONS_00004757	-77.0691	-22.5376
TCONS_00004760	-89.9469	-31.4559
TCONS_00004770	-136	-4
TCONS_00004772	-137.893	-4
TCONS_00004781	-56	-2.79588
TCONS_00004786	-68	-27.9586
TCONS_00004787	-142	-34.0915
TCONS_00004790	-58	-36.1871
TCONS_00004792	-37.0301	-4
TCONS_00004796	-130	-20.7696
TCONS_00004803	-122.102	-0.958607
TCONS_00004804	-126	-1.45593
TCONS_00004805	-86	-1.45593
TCONS_00004810	-81.4895	-1
TCONS_00004832	-122.156	-1.45593
TCONS_00004835	-85	-19.699
TCONS_00004839	-109	-19.4559
TCONS_00004840	-108	-21.585
TCONS_00004842	0	-4.45593
TCONS_00004848	-116	-3
TCONS_00004877	-66	-76.2366
TCONS_00004886	-121.128	-50.7447
TCONS_00004890	-52	-63.1079
TCONS_00004898	-130.854	-1.39794
TCONS_00004904	-77.059	-4.46852
TCONS_00004905	-78.7375	-4.49485
TCONS_00004909	-163.135	-3
TCONS_00004916	-96.2636	-17.0177
TCONS_00004928	-144.469	-43.0269
TCONS_00004929	-142.493	-27.1308
TCONS_00004936	-128	-29.5686
TCONS_00004937	-116	-29.5686
TCONS_00004946	-133	-6.67778
TCONS_00004951	-84.9508	-27.3188
TCONS_00004965	-86.8794	-1
TCONS_00004967	-69.8386	-4
TCONS_00004968	-69.8386	-3
TCONS_00004971	0.278754	-1
TCONS_00004974	-95	-0.677781
TCONS_00004973	-95	-1
TCONS_00004972	-90	-0.744727
TCONS_00004990	-122.745	-2
TCONS_00004991	-74.9031	-2
TCONS_00005008	-53	-53.699
TCONS_00005023	-65.1746	-1.4318
TCONS_00005024	-28.3747	-32.8861
TCONS_00005025	-65.4123	-73.2676
TCONS_00005026	-65.4123	-73.2676
TCONS_00005027	-65.1952	-73.1938
TCONS_00005029	-77	-63.0655
TCONS_00005030	-168.772	-39.8239
TCONS_00005031	-148.387	-37.1192
TCONS_00005034	-100.728	-1.40894
TCONS_00005035	-100.728	-1.40894
TCONS_00005036	-119.717	-2
TCONS_00005052	-127	-20.7959
TCONS_00005053	-147	-20.7959
TCONS_00005056	-3	-4
TCONS_00005058	-1	-1
TCONS_00005083	-53	-50.2007
TCONS_00005082	-58	-64.6576
TCONS_00005084	-101	-64.4089
TCONS_00005085	-100	-62.4318
TCONS_00005086	-91	-64.3979
TCONS_00005088	-91	-63
TCONS_00005089	-83	-16
TCONS_00005090	-149	-60.1487
TCONS_00005091	-113	-60.1487
TCONS_00005093	-146	-61.2676
TCONS_00005092	-144	-61.2076
TCONS_00005094	-78	-63.4437
TCONS_00005095	-73	-60.1487
TCONS_00005104	-133	-20.3872
TCONS_00005110	-124.541	-37.2076
TCONS_00005113	-129	-58.1675
TCONS_00005117	-127	-12.9208
TCONS_00005123	-126.674	-45.4685
TCONS_00005125	-52	-13.8861
TCONS_00005135	-136	-1
TCONS_00005134	-167.991	-1
TCONS_00005137	-63.0114	-1
TCONS_00005149	-108.031	-39.1367
TCONS_00005158	-99.3565	-2.79588
TCONS_00005159	-139	-26.1871
TCONS_00005161	-92	-3
TCONS_00005166	-114.033	-2
TCONS_00005174	-179.62	-13.9208
TCONS_00005182	-107.385	-4
TCONS_00005208	-90.9508	-23.4949
TCONS_00005211	-63.9136	-23.5086
TCONS_00005216	-94	-75.4949
TCONS_00005233	-130.287	-2
TCONS_00005234	-150.638	-4
TCONS_00005240	-64.2628	-3.95861
TCONS_00005260	-85.9747	-0.346787
TCONS_00005263	-91	-0.920819
TCONS_00005268	-136	-98.6383
TCONS_00005273	-171.599	-75.6576
TCONS_00005293	-127.211	-1
TCONS_00005311	-65	-58.585
TCONS_00005312	-127	-58.585
TCONS_00005313	-96.057	-24.1427
TCONS_00005316	-72.4214	-3
TCONS_00005323	-118	-4
TCONS_00005325	-131	-2
TCONS_00005324	-119	-3
TCONS_00005330	-27.3788	-3
TCONS_00005334	-33.27	-3
TCONS_00005338	-70.5171	-22.2676
TCONS_00005339	-28.118	-3
TCONS_00005341	-91.4283	-21.0915
TCONS_00005346	-62.8633	-32.041
TCONS_00005347	-169.421	-75.2291
TCONS_00005349	-109	-53.4202
TCONS_00005357	-20.7399	-4
TCONS_00005360	-137.124	-71.6778
TCONS_00005364	-172.078	-94.0809
TCONS_00005371	-126.652	-79.9208
TCONS_00005377	-123	-1.55284
TCONS_00005382	-88	-25.2218
TCONS_00005381	-65	-25.1871
TCONS_00005390	-68.2262	-3
TCONS_00005398	-133.668	-29.3468
TCONS_00005399	-133.668	-29.3468
TCONS_00005418	-110.074	-25.9208
TCONS_00005424	-79.8508	-1
TCONS_00005449	-101.745	-1
TCONS_00005459	-148.361	-3.10791
TCONS_00005461	-51	-50.4089
TCONS_00005471	-26.2204	-2
TCONS_00005476	-50	-120.824
TCONS_00005477	-122	-120.77
TCONS_00005486	-139	-6.95861
TCONS_00005490	-147.107	-48.3372
TCONS_00005497	-92	-8.58503
TCONS_00005498	-111.896	-29.6576
TCONS_00005502	-173.167	-3.02687
TCONS_00005517	-134	-4.39794
TCONS_00005516	-64	-4.39794
TCONS_00005518	-142	-4.23657
TCONS_00005519	-128	-4.14874
TCONS_00005545	-64	-26.1135
TCONS_00005551	-147	-54.4089
TCONS_00005552	-97	-54.5686
TCONS_00005554	-133.222	-38.5086
TCONS_00005555	-60	-74.1367
TCONS_00005558	-166.255	-0.481486
TCONS_00005559	-101.561	-3
TCONS_00005561	-138	-2
TCONS_00005564	-161.788	-16.3979
TCONS_00005567	-120	-65.1427
TCONS_00005582	-70	-50.9586
TCONS_00005591	-135.575	-2
TCONS_00005592	-96.3516	-4
TCONS_00005597	-151.012	-76.3279
TCONS_00005599	-129.453	-68.2924
TCONS_00005600	-129.453	-68.2924
TCONS_00005604	-138	-4
TCONS_00005621	-51	-129.032
TCONS_00005623	-99	-129.032
TCONS_00005626	-78	-59.1739
TCONS_00005630	-87	-50.4949
TCONS_00005631	-116	-39.8239
TCONS_00005651	-113.024	-1.24413
TCONS_00005658	-171.547	-62.1079
TCONS_00005665	-139	-80.0269
TCONS_00005669	-87	-2
TCONS_00005674	-157.585	-1.36653
TCONS_00005677	-129.775	-5.284
TCONS_00005676	-53.7352	-0.79588
TCONS_00005678	-128.372	-0.958607
TCONS_00005681	-133.313	-2.22915
TCONS_00005691	-147.907	-48.4318
TCONS_00005692	-139.614	-43.6778
TCONS_00005693	-117.66	-28.7696
TCONS_00005694	-163.535	-52.8861
TCONS_00005695	-163.535	-52.8861
TCONS_00005699	-62	-186.959
TCONS_00005703	-112.903	-12.2366
TCONS_00005708	-100.648	-2
TCONS_00005712	-146	-2.88606
TCONS_00005713	-130.74	-44
TCONS_00005719	-73	-2
TCONS_00005721	-164.303	-4
TCONS_00005720	-110	-1
TCONS_00005718	-105	-1
TCONS_00005717	-170.896	-4
TCONS_00005722	-87.9586	-3
TCONS_00005724	-110	-1
TCONS_00005723	-131	-1
TCONS_00005732	-83	-27.6021
TCONS_00005733	-111	-27.6198
TCONS_00005734	-135.188	-17.5528
TCONS_00005741	-119	-4
TCONS_00005743	-62	-2
TCONS_00005744	-110.735	0.255273
TCONS_00005745	-110.735	0.255273
TCONS_00005746	-93	-6.60206
TCONS_00005748	-97	-43
TCONS_00005749	-86	-43
TCONS_00005750	-63	-43.0862
TCONS_00005751	-68	-43
TCONS_00005752	-144	-43
TCONS_00005757	-117	-43.0044
TCONS_00005756	-143	-43
TCONS_00005758	-127	-43
TCONS_00005759	-21.1475	-3
TCONS_00005761	-137.155	-3
TCONS_00005774	-99.4214	-33.3665
TCONS_00005783	-111.213	-1
TCONS_00005785	-133.917	-4.11919
TCONS_00005793	-140.614	-13.7959
TCONS_00005796	-97.0057	-41.4949
TCONS_00005800	-140.903	-19.0862
TCONS_00005801	-98	-36.6383
TCONS_00005830	-116	-4
TCONS_00005831	-5.83863	-4
TCONS_00005832	-0.79588	-1
TCONS_00005833	-2.52288	-2.4318
TCONS_00005834	-3	-0.886057
TCONS_00005836	-2	-3
TCONS_00005837	-4	-0.853872
TCONS_00005842	-59.6861	-3
TCONS_00005846	-79.5513	-0.79588
TCONS_00005859	-132.59	-64.6383
TCONS_00005862	-135	-80.4815
TCONS_00005864	-88	-10.4559
TCONS_00005877	-53	-0.853872
TCONS_00005881	-130	-14.3768
TCONS_00005885	-106	-42.0177
TCONS_00005904	-157.131	-3
TCONS_00005907	-83	-2
TCONS_00005915	-71	-2.38722
TCONS_00005914	-90	-2.63827
TCONS_00005916	-86	-2.61979
TCONS_00005926	-95	-12.0655
TCONS_00005933	-124.703	-16.7696
TCONS_00005937	-103.975	-2
TCONS_00005938	-108.472	-31.585
TCONS_00005946	-73	-21.6021
TCONS_00005955	-62	-0.920819
TCONS_00005960	-84	-4
TCONS_00005961	-150.383	-3
TCONS_00005965	-67	-3.20066
TCONS_00005966	-126	-3.10237
TCONS_00005976	-116.613	-1.01323
TCONS_00005984	-136	-1
TCONS_00005983	-121	-1
TCONS_00005982	-115	-3
TCONS_00005981	-122	-3
TCONS_00005980	-135	-2
TCONS_00006004	-135	-119
TCONS_00006007	-131	-23.7212
TCONS_00006010	0.732394	-1
TCONS_00006016	-0.721246	-2
TCONS_00006019	0.623249	-20.8539
TCONS_00006020	-2	-19.7447
TCONS_00006025	-90	-39.585
TCONS_00006031	-66	-19.3768
TCONS_00006032	-86.8477	-17.6778
TCONS_00006035	-132	-9.13668
TCONS_00006049	-110.514	-0.920819
TCONS_00006053	-115.606	-21.5086
TCONS_00006058	-168.432	-1.39794
TCONS_00006065	-165.06	-3
TCONS_00006066	-62	-4
TCONS_00006067	-147	-2
TCONS_00006068	-5.42481	-1.69897
TCONS_00006070	-1	-1.63827
TCONS_00006071	-5.91721	-1.69897
TCONS_00006076	-91.4078	-2
TCONS_00006078	-84.0311	-4
TCONS_00006081	-69.821	-1
TCONS_00006083	-108.652	-2
TCONS_00006084	-18.041	-12.6778
TCONS_00006085	-18.041	-12.6778
TCONS_00006086	-17.7696	-12.585
TCONS_00006087	-0.221849	-2
TCONS_00006088	-18.041	-12.6778
TCONS_00006089	-0.221849	-3
TCONS_00006090	-17.5867	-12.5686
TCONS_00006093	-31.4989	-31.1367
TCONS_00006100	-131.32	-4
TCONS_00006129	-52	-2.03621
TCONS_00006137	-103.134	-11.0915
TCONS_00006142	-131.304	-1
TCONS_00006148	-2	-23.0362
TCONS_00006151	0.995635	-22.9208
TCONS_00006158	-155.664	-5.82391
TCONS_00006170	-99.5114	-1
TCONS_00006169	-99.5114	-4
TCONS_00006182	-78.2774	-4
TCONS_00006185	-148	-0.853872
TCONS_00006192	-80.2958	-1
TCONS_00006193	-134.697	-1.3098
TCONS_00006201	-100.411	-32.8239
TCONS_00006203	-127.845	-14.6778
TCONS_00006205	-164.796	-14.5376
TCONS_00006209	-72	-2
TCONS_00006210	-118	-0.283997
TCONS_00006211	-105	-0.537602
TCONS_00006212	-77	-1
TCONS_00006215	-109	-22.2366
TCONS_00006223	-75	-4.82391
TCONS_00006230	-106.27	-6.48149
TCONS_00006240	0.662758	-3.25964
TCONS_00006255	-129	-1.92082
TCONS_00006259	-83	-9.82391
TCONS_00006275	-150	-2
TCONS_00006276	-87	-1
TCONS_00006278	-72	-38.7959
TCONS_00006286	-93	-19.6198
TCONS_00006298	-153.272	-0.481486
TCONS_00006308	-62	-74.3372
TCONS_00006317	-125.77	-1
TCONS_00006318	-99.3595	-2
TCONS_00006322	-4	-3
TCONS_00006336	-156.544	-13.699
TCONS_00006337	-58	-16.3979
TCONS_00006339	-128.289	-2
TCONS_00006354	-102.456	-39.8239
TCONS_00006356	-170.535	-64.7212
TCONS_00006355	-155.879	-57.1871
TCONS_00006357	-42.0227	-3
TCONS_00006359	-142.048	-2
TCONS_00006368	-109.991	-1.11919
TCONS_00006379	-58.9066	-4
TCONS_00006390	-128	-25.4437
TCONS_00006391	-61	-25.1249
TCONS_00006392	-75	-25.2441
TCONS_00006407	-2	-9.38722
TCONS_00006410	-4	-14.3188
TCONS_00006413	-68	-37.7212
TCONS_00006419	-143.627	-1
TCONS_00006420	-150.067	-1.08619
TCONS_00006437	-52	-3
TCONS_00006438	-72	-2
TCONS_00006443	-92	-21.4685
TCONS_00006444	-86	-4
TCONS_00006445	-150	-20.9586
TCONS_00006447	-55	-71.2007
TCONS_00006449	-137	-73.9208
TCONS_00006451	-124	-74.5686
TCONS_00006484	-123	-61.0088
TCONS_00006485	-108	-60.9586
TCONS_00006488	-55	-2
TCONS_00006489	-104	-4
TCONS_00006512	-144.588	-26.9586
TCONS_00006517	-157.583	-13.1675
TCONS_00006518	-157.607	-13.2147
TCONS_00006519	-157.607	-13.2147
TCONS_00006522	-157.607	-13.2147
TCONS_00006523	-157.583	-13.1675
TCONS_00006524	-53.6576	-18
TCONS_00006525	-12.1543	-7.88606
TCONS_00006528	-10.7747	-25.1871
TCONS_00006529	-12.6925	-20.7959
TCONS_00006531	-117.83	-1
TCONS_00006537	-136.261	-9.74473
TCONS_00006536	-136.261	-9.74473
TCONS_00006543	-100.377	-33
TCONS_00006547	-96.0106	-63.3565
TCONS_00006550	-174.025	-3
TCONS_00006556	-134	-1.01773
TCONS_00006565	-105.413	-25.6383
TCONS_00006568	-146	-12.585
TCONS_00006569	-61	-12.585
TCONS_00006570	-109	-12.5528
TCONS_00006574	-92	-12.5528
TCONS_00006572	-112	-12.5686
TCONS_00006571	-69	-12.2757
TCONS_00006578	-102	-12.3279
TCONS_00006577	-58	-12.6198
TCONS_00006592	-85.4295	-14.6021
TCONS_00006596	-80.0269	-38.9586
TCONS_00006605	-79	-3
TCONS_00006611	-82.0132	-17.699
TCONS_00006613	-146	-61.6021
TCONS_00006616	-92	-17.2441
TCONS_00006617	-98.2255	-1.92082
TCONS_00006618	-160.003	-2.39794
TCONS_00006628	-62	-2
TCONS_00006627	-92	-3
TCONS_00006629	-111	-7.14874
TCONS_00006630	-83.6073	-0.09691
TCONS_00006635	-107	-14.0269
TCONS_00006638	-145	-8.5376
TCONS_00006639	-81.1421	-2.11919
TCONS_00006642	-107.636	-2.85387
TCONS_00006646	-59	-60.3098
TCONS_00006653	-119	-3
TCONS_00006654	-121	-1
TCONS_00006667	-147	-33.3979
TCONS_00006670	-82.0969	-3
TCONS_00006671	-83	-32.9208
TCONS_00006676	-128.254	-3
TCONS_00006677	-128.254	-3
TCONS_00006688	-51	-15.1549
TCONS_00006695	-50	-44.3665
TCONS_00006698	-169.444	-2
TCONS_00006702	-117.5	-33.6021
TCONS_00006703	-117.5	-33.6021
TCONS_00006704	-79.3045	-23.0044
TCONS_00006705	-87	-1
TCONS_00006708	-132.402	-2
TCONS_00006713	-145	-1
TCONS_00006728	-87.7595	-3.74473
TCONS_00006740	-144	-18.7212
TCONS_00006741	-112	-20.3665
TCONS_00006746	-117.658	-16
TCONS_00006750	-53	-4
TCONS_00006773	-111.914	-4.26761
TCONS_00006775	-67.3958	-17.5229
TCONS_00006777	-66.3089	-2.38722
TCONS_00006780	-103	-4.82391
TCONS_00006802	-62.7645	-26.1024
TCONS_00006804	-95	-36.6021
TCONS_00006808	-128	-8.79588
TCONS_00006810	-164.527	-8.39794
TCONS_00006814	-74	-7.4437
TCONS_00006818	-67.2557	-2
TCONS_00006824	-100.79	-47.3372
TCONS_00006826	-134	-2
TCONS_00006828	-143	-7.42022
TCONS_00006829	-61	-81.2924
TCONS_00006833	-139	-3
TCONS_00006834	-72	-59.4318
TCONS_00006836	-118	-44.8239
TCONS_00006838	-26.2204	-2
TCONS_00006848	-50	-22.4559
TCONS_00006854	-132.196	-1
TCONS_00006868	-93.3143	-4
TCONS_00006875	-53	-2
TCONS_00006883	-111	-11.7212
TCONS_00006889	-96	-13.3188
TCONS_00006890	-115	-13.3188
TCONS_00006909	-137.39	-5.79588
TCONS_00006910	-150.836	-5.63827
TCONS_00006929	-94.5287	-4
TCONS_00006930	-124	-17.5528
TCONS_00006934	-86	-131.337
TCONS_00006948	-129.21	-6.50864
TCONS_00006949	-129.381	-52.8539
TCONS_00006959	-124.457	-39.5376
TCONS_00006961	-50	-61.8861
TCONS_00006964	-85	-96.7696
TCONS_00006971	-150	-32.6021
TCONS_00006989	-65	-15.8239
TCONS_00006990	-170.452	0.20412
TCONS_00006994	-120	-2
TCONS_00006999	-80.2832	-3
TCONS_00007003	-97.1367	-12.5086
TCONS_00007006	-76.3298	-2
TCONS_00007010	-165.62	-21.3565
TCONS_00007013	-59	-3
TCONS_00007020	-51.3979	-2
TCONS_00007029	-92	-10.9208
TCONS_00007037	-117.213	-4
TCONS_00007038	-128	-15.3098
TCONS_00007041	-128	-41.5528
TCONS_00007042	-114.812	-28
TCONS_00007043	-48.1451	-1
TCONS_00007056	-137	-11.2757
TCONS_00007057	-176.618	-11.4437
TCONS_00007061	-137	-0.744727
TCONS_00007069	-176.042	-26.6576
TCONS_00007072	-65.3335	-1
TCONS_00007081	-129.866	-2
TCONS_00007083	-147	-1
TCONS_00007086	-76	-3
TCONS_00007085	-128	-3
TCONS_00007089	-177.266	-2
TCONS_00007090	-76.3675	-4
TCONS_00007091	-59	-3
TCONS_00007099	-95	-6.04096
TCONS_00007100	-116	-6.04096
TCONS_00007118	-173.611	-41.4202
TCONS_00007121	-173.611	-41.4202
TCONS_00007127	-84	-16.6778
TCONS_00007133	-70	-20.3872
TCONS_00007134	-109	-20.3872
TCONS_00007135	-111	-20.3768
TCONS_00007136	-64	-20.3872
TCONS_00007137	-125.629	-20.6383
TCONS_00007142	-114.496	-2
TCONS_00007147	-52	-3
TCONS_00007152	-86.2765	-16.9586
TCONS_00007160	-73.5702	-15.1675
TCONS_00007168	-129	-1
TCONS_00007171	-72.5436	-7.34679
TCONS_00007178	-106.796	-19.3279
TCONS_00007179	-136	-28.2441
TCONS_00007183	-149	-3.45593
TCONS_00007186	-69	-35.9208
TCONS_00007189	-70	-35.7212
TCONS_00007191	-82.3439	-1
TCONS_00007203	-139.754	-2
TCONS_00007213	-128	-25.0969
TCONS_00007214	-58	-20.3565
TCONS_00007215	-83	-38.6021
TCONS_00007216	-63	-35.3872
TCONS_00007217	-103	-35.3872
TCONS_00007218	-116	-38.5528
TCONS_00007233	-88.9355	-45.585
TCONS_00007268	-126	-31.6021
TCONS_00007270	-52	-85.3979
TCONS_00007271	-62	-90.301
TCONS_00007272	-63	-1.10237
TCONS_00007274	-63	-0.853872
TCONS_00007285	-135.058	-15.4202
TCONS_00007294	-101	-4
TCONS_00007296	-92	-2
TCONS_00007301	-83	-1
TCONS_00007302	-134	-19.3188
TCONS_00007314	-123	-3.92082
TCONS_00007316	-70	-22.1308
TCONS_00007338	-102.86	-4
TCONS_00007360	-69.0057	-3
TCONS_00007361	-68.2518	-4
TCONS_00007362	-135	-1
TCONS_00007364	-146.429	-2
TCONS_00007371	-150.188	-1
TCONS_00007376	-111	-0.619789
TCONS_00007380	-105.742	-12.2147
TCONS_00007382	-87	-12.0315
TCONS_00007383	-105.381	-12.284
TCONS_00007389	-114	-43.6383
TCONS_00007397	-86	-2
TCONS_00007399	-134	-34.1549
TCONS_00007402	-78	-3
TCONS_00007400	-56	-3
TCONS_00007403	-134.983	-1
TCONS_00007405	-80.6144	-3
TCONS_00007413	-86.0958	-1
TCONS_00007421	-121.22	-27.6021
TCONS_00007422	-121.22	-27.6021
TCONS_00007423	-121.22	-27.6021
TCONS_00007427	-66	-1
TCONS_00007435	-91.6216	-43.9208
TCONS_00007442	-56	-26.2757
TCONS_00007443	-111	-26.2291
TCONS_00007452	-83.0287	-11.1249
TCONS_00007454	-121	-4
TCONS_00007460	-82	-12.2596
TCONS_00007461	-70	-11.9208
TCONS_00007470	-150.26	-2
TCONS_00007471	0.732394	-4
TCONS_00007480	-98.8794	-3
TCONS_00007495	-56	-0.958607
TCONS_00007505	-118.22	-6.08092
TCONS_00007507	-69	-2
TCONS_00007510	-83.5544	-4
TCONS_00007519	-124	-38.2924
TCONS_00007525	-58.3585	-38.8539
TCONS_00007535	-86.8601	-0.823909
TCONS_00007537	-95.6819	-6.30103
TCONS_00007538	-126.365	-5.65758
TCONS_00007549	-88	-4.85387
TCONS_00007553	-85	-63.7959
TCONS_00007559	-108	-23.6021
TCONS_00007560	-93	-38.7959
TCONS_00007569	-125	-0.387216
TCONS_00007570	-112	-19.0809
TCONS_00007574	-94.5452	-3
TCONS_00007579	-118.3	-32.2291
TCONS_00007581	-59	-1.42022
TCONS_00007582	-156.442	-1.39794
TCONS_00007584	-81	-54
TCONS_00007587	-149	-4.85387
TCONS_00007591	-60	-42.6576
TCONS_00007592	-145	-42.6198
TCONS_00007593	-131	-42.6383
TCONS_00007596	-86	-21.5686
TCONS_00007597	-70	-7.58503
TCONS_00007600	-139.198	-2
TCONS_00007603	-94.8894	-2.88606
TCONS_00007609	-99	-17.8861
TCONS_00007610	-21.1278	-1
TCONS_00007624	-144.246	-15.284
TCONS_00007626	-126	-5.23657
TCONS_00007627	-109	-5.16749
TCONS_00007628	-59	-5.17393
TCONS_00007637	-86.6459	-1
TCONS_00007638	-138.569	-20.9586
TCONS_00007646	-50.4802	-17.8239
TCONS_00007669	-140.421	-5
TCONS_00007677	-157.189	-1
TCONS_00007686	-97.0565	-4
TCONS_00007688	-75	-21.7696
TCONS_00007698	-102	-2
TCONS_00007697	-144	-4
TCONS_00007710	-159.516	-1.72125
TCONS_00007709	-152.662	-2
TCONS_00007708	-160.623	-1.95861
TCONS_00007712	-102.939	-0.207608
TCONS_00007716	-135	-21.0809
TCONS_00007717	-132	-178.678
TCONS_00007727	-79.279	-9.95861
TCONS_00007730	-77	-1
TCONS_00007731	-133.357	-1.07058
TCONS_00007732	-132	-0.853872
TCONS_00007747	-102	-28.2596
TCONS_00007748	-109	-28.2596
TCONS_00007749	-122	-2
TCONS_00007750	-86	-28.2147
TCONS_00007767	-118.68	-5.49485
TCONS_00007773	-96	-43.4318
TCONS_00007774	-146	-23.0269
TCONS_00007775	-114	-43.4318
TCONS_00007779	-132.298	-30.3665
TCONS_00007781	-94.5918	-1.18046
TCONS_00007782	-110.322	-2.61979
TCONS_00007790	-119	-41.1249
TCONS_00007791	-85	-41.0605
TCONS_00007793	-109	-65.8861
TCONS_00007807	-124	-19.4949
TCONS_00007816	-146.371	-2.05061
TCONS_00007818	-80.3565	-2.49485
TCONS_00007817	-80.3565	-2.49485
TCONS_00007820	-115	-153.921
TCONS_00007827	-71	-22.8861
TCONS_00007832	-156.412	-3.17393
TCONS_00007839	-134	-4.5376
TCONS_00007840	-177.204	-4.1549
TCONS_00007846	-44.7878	-1.48149
TCONS_00007848	-31.0701	-0.309804
TCONS_00007849	-44.7878	-1.48149
TCONS_00007850	-44.7878	-1.48149
TCONS_00007853	-101.703	-6.04576
TCONS_00007854	-138.346	-10.3565
TCONS_00007859	-107	-54.7212
TCONS_00007862	-124.587	-4
TCONS_00007869	-123.804	-3
TCONS_00007870	-58	-2
TCONS_00007879	-123.166	-13.4318
TCONS_00007880	-123.166	-13.4318
TCONS_00007886	-166.733	0.0413927
TCONS_00007889	-113	-4
TCONS_00007891	-51	-4.88606
TCONS_00007893	-156.991	-5.74473
TCONS_00007904	-147	-47.2924
TCONS_00007906	-134	-42.7696
TCONS_00007916	-123	-3
TCONS_00007922	-137	-128.854
TCONS_00007923	-162.438	-108.081
TCONS_00007925	-123	-21.699
TCONS_00007929	-87	-97
TCONS_00007931	-102	-97.1192
TCONS_00007950	-147	-22.0969
TCONS_00007951	-147	-22.2757
TCONS_00007961	-75.4841	-8.39794
TCONS_00007972	-44.8539	-13.4318
TCONS_00007985	-86	-9.19382
TCONS_00008006	-86	-37.6576
TCONS_00008009	-124.109	-1.34679
TCONS_00008021	-77.9872	-2
TCONS_00008029	-59	-91.6576
TCONS_00008031	-84.1238	-1
TCONS_00008042	-105.693	-1.85387
TCONS_00008043	-105.451	-1.74473
TCONS_00008045	-105.793	-2
TCONS_00008047	-84	-18.5376
TCONS_00008064	-102	-46.0862
TCONS_00008067	-72.767	-8.17393
TCONS_00008083	-106.975	-4
TCONS_00008095	0.908485	-4
TCONS_00008096	-0.638272	-0.853872
TCONS_00008106	-113	-9.5376
TCONS_00008108	-177.476	-3
TCONS_00008110	-132	-43.3979
TCONS_00008116	-79	-2
TCONS_00008118	-51	-19.2924
TCONS_00008121	-99.7258	-2
TCONS_00008126	-87.6716	-30.1135
TCONS_00008131	-85.9431	-26
TCONS_00008135	-134.088	-28.7212
TCONS_00008136	-134.088	-28.7212
TCONS_00008139	-136.33	-2
TCONS_00008144	-163.991	-2.12494
TCONS_00008145	-87.7852	-1.95861
TCONS_00008148	-50	-18.4815
TCONS_00008165	-50	-3
TCONS_00008178	-140.824	-22.4202
TCONS_00008191	-148	-4.40894
TCONS_00008196	-99.1805	-27.4089
TCONS_00008199	-95	-1
TCONS_00008202	-86.062	0.845098
TCONS_00008215	-88	-4
TCONS_00008221	-125.504	-1.34679
TCONS_00008230	-94	-3
TCONS_00008235	-138.777	-14.7212
TCONS_00008237	-72	-51.2924
TCONS_00008255	-163.851	-2
TCONS_00008259	-170.19	-19.3188
TCONS_00008266	-111	-10.7447
TCONS_00008267	-139	-10.7696
TCONS_00008274	-2.69897	-10.8861
TCONS_00008287	-111.556	-16.4949
TCONS_00008295	-0.136677	-16.5686
TCONS_00008301	-159.536	-1
TCONS_00008317	-145	-171.076
TCONS_00008329	-94	-2
TCONS_00008333	-72	-95.6198
TCONS_00008334	-106	-146.854
TCONS_00008335	-56	-145.854
TCONS_00008349	-88.8268	-3
TCONS_00008363	-71.5346	-9.38722
TCONS_00008364	-93.0467	-12.5528
TCONS_00008366	-127.866	-2
TCONS_00008384	-54	-2
TCONS_00008385	-86	-13.3468
TCONS_00008386	-120	-4
TCONS_00008394	-115	-48.0915
TCONS_00008409	-100	-97.0809
TCONS_00008420	-123.742	-4
TCONS_00008422	-42.4841	-2.01323
TCONS_00008424	-58	-3
TCONS_00008430	-22.3872	-4
TCONS_00008441	-129.742	-3
TCONS_00008443	-167.271	-4
TCONS_00008442	-167.271	-2
TCONS_00008444	-167.271	-4
TCONS_00008447	-73.6498	-1.48149
TCONS_00008446	-75.9031	-1.95861
TCONS_00008448	-72.6536	-2
TCONS_00008452	-89.1175	-21
TCONS_00008459	-135.237	-106.143
TCONS_00008465	-82	-0.886057
TCONS_00008469	-75	-0.886057
TCONS_00008470	-97	-0.886057
TCONS_00008471	-92.4609	-0.638272
TCONS_00008474	-71	-3.82391
TCONS_00008477	-95.9136	-27.3188
TCONS_00008495	-127	-108.347
TCONS_00008496	-116	-108.347
TCONS_00008502	-93	-3.4437
TCONS_00008509	-72.8041	-3.17393
TCONS_00008510	-126.921	-10.8239
TCONS_00008522	-56	-91.0809
TCONS_00008530	-69	-15.2366
TCONS_00008536	-136	-3.09691
TCONS_00008545	-101	-46.8539
TCONS_00008547	-135.056	-35.1938
TCONS_00008546	-156.662	-48.2147
TCONS_00008548	-85.6478	-48.0757
TCONS_00008554	-128.15	-6.74473
TCONS_00008562	-142.699	-7.25964
TCONS_00008563	-73.6073	-7.72125
TCONS_00008579	-69.3625	-4
TCONS_00008581	-178.377	-14.8539
TCONS_00008598	-100.796	-18.8861
TCONS_00008602	-153.407	-4
TCONS_00008607	-67	-10.2147
TCONS_00008608	-108.688	-9.88606
TCONS_00008615	-76.6576	-12.8239
TCONS_00008616	-53.6676	-1.67778
TCONS_00008625	-119	-68.4685
TCONS_00008640	-148.924	-9.27572
TCONS_00008646	-97	-4.3279
TCONS_00008651	-173.975	-27.3768
TCONS_00008653	-121	-47.3565
TCONS_00008654	-126.511	-31.0706
TCONS_00008657	-84.4672	-37.8539
TCONS_00008659	-158.87	-37.0177
TCONS_00008661	-4.49621	-1
TCONS_00008667	-82	-3
TCONS_00008671	-119.631	-9.95861
TCONS_00008682	-88.6757	-10.3979
TCONS_00008685	-52	-4.95861
TCONS_00008686	-102	-4.88606
TCONS_00008693	-54	-42.0506
TCONS_00008706	-124.602	-1
TCONS_00008709	-103.391	-1
TCONS_00008712	-122	-19.5086
TCONS_00008713	-162.187	-19.7447
TCONS_00008714	-130.526	-1
TCONS_00008716	-52	-8.72125
TCONS_00008718	-44.4622	-4.60206
TCONS_00008721	-59	-12.7212
TCONS_00008727	-138	-14.5229
TCONS_00008730	-75	-14.7959
TCONS_00008738	-117	-6.48149
TCONS_00008739	-144	-6.48149
TCONS_00008757	-114	-3
TCONS_00008770	-114.545	-4
TCONS_00008769	-113.807	-1
TCONS_00008777	-50.248	-1
TCONS_00008782	-111.514	-6
TCONS_00008783	-111.514	-6
TCONS_00008802	-126.693	-3
TCONS_00008805	-45.279	-1
TCONS_00008806	-59	-275.252
TCONS_00008811	-86.9393	-7.58503
TCONS_00008812	-60.9706	-3
TCONS_00008820	-60.5918	-2.45593
TCONS_00008824	-107.59	-1
TCONS_00008830	-52	-60.9586
TCONS_00008835	-135.947	-72.6778
TCONS_00008839	-55	-1
TCONS_00008849	-177.214	-1
TCONS_00008853	-105	-1
TCONS_00008857	-127	-22.0706
TCONS_00008858	-84	-22.0269
TCONS_00008860	-86.7878	-13.4318
TCONS_00008862	-86.7878	-13.4318
TCONS_00008861	-86.7878	-13.4318
TCONS_00008863	-86.4989	-13.2596
TCONS_00008866	-62	-22.3279
TCONS_00008869	-142	-38.7696
TCONS_00008872	-141	-14.4815
TCONS_00008881	-71	-4
TCONS_00008885	-178.996	-3
TCONS_00008890	-122.197	-97.2757
TCONS_00008900	-127	-13.4202
TCONS_00008901	-141.979	-9.33724
TCONS_00008902	-140.355	-9.3279
TCONS_00008915	-82	-11.4815
TCONS_00008926	-138	-101.77
TCONS_00008938	-94	-42.8539
TCONS_00008944	-62	-70.6021
TCONS_00008945	-75	-97.4815
TCONS_00008948	-80.2248	-32.1308
TCONS_00008953	-174.441	-3
TCONS_00008973	-105.52	-27.7696
TCONS_00008985	-148.975	-36.8539
TCONS_00008987	-145	-7.3098
TCONS_00008988	-117	-7.29243
TCONS_00008997	-163.595	-103.553
TCONS_00009001	-139.592	-76.7212
TCONS_00009004	-68.0655	-3
TCONS_00009024	-85	-31.1612
TCONS_00009027	-146.276	-30.3468
TCONS_00009036	-86	-96.6576
TCONS_00009038	-73.1385	-38.8539
TCONS_00009047	-116.421	-48.4202
TCONS_00009048	-116.775	-48.699
TCONS_00009054	-110.029	-25.4559
TCONS_00009057	-57.8794	-12.6383
TCONS_00009062	-124.467	-2
TCONS_00009063	-148.328	-2
TCONS_00009068	-127.33	-44.0969
TCONS_00009067	-179.07	-13.1938
TCONS_00009070	-117.86	-4
TCONS_00009078	0.662758	-4
TCONS_00009079	-61.6498	-2
TCONS_00009086	-119.951	-48.699
TCONS_00009092	-153.376	-38.9586
TCONS_00009090	-153.376	-38.9586
TCONS_00009095	-118.314	-4
TCONS_00009098	-52	-18.6778
TCONS_00009099	-98	-18.7447
TCONS_00009101	-109	-21.7212
TCONS_00009127	-122.35	-6.18046
TCONS_00009128	-116.53	-6.29243
TCONS_00009129	-140.839	-6.10791
TCONS_00009131	-168.866	-2.23657
TCONS_00009135	-91	-43.7696
TCONS_00009136	-141.821	-20.6198
TCONS_00009137	-57	-43.7447
TCONS_00009143	-124	-124.155
TCONS_00009147	-76	-36.6778
TCONS_00009146	-119	-52.6021
TCONS_00009159	-63.7932	-29.6576
TCONS_00009169	-167.796	-21.9586
TCONS_00009181	-135.426	-4
TCONS_00009182	-104	-41.9586
TCONS_00009188	-104.11	-1
TCONS_00009190	-163.775	-1
TCONS_00009191	-140.044	-1
TCONS_00009194	-164.062	-1
TCONS_00009207	-164.666	-1.42022
TCONS_00009210	-63	-46.0044
TCONS_00009211	-119	-43.6383
TCONS_00009232	-167.979	-4
TCONS_00009231	-164.529	-3
TCONS_00009234	-64	-4
TCONS_00009235	-68	-1
TCONS_00009246	-78	-1.56864
TCONS_00009248	-118	-13.585
TCONS_00009249	-55	-1
TCONS_00009251	-49.821	-3
TCONS_00009252	-109.246	-12.6778
TCONS_00009257	-139	-22.3979
TCONS_00009271	-123.693	-16.2924
TCONS_00009274	-146.747	-3
TCONS_00009276	-89.6271	-15.1871
TCONS_00009277	-149.963	-23.9208
TCONS_00009278	-149.963	-23.9208
TCONS_00009279	-149.963	-23.9208
TCONS_00009284	-67	-29.7447
TCONS_00009293	-121	-2
TCONS_00009292	-114	-4
TCONS_00009303	-79	-13.3872
TCONS_00009308	-103.495	-33.1079
TCONS_00009309	-82	-45.0362
TCONS_00009310	-84	-45.0362
TCONS_00009320	-123	-6.18709
TCONS_00009337	-163.678	-3
TCONS_00009338	-176.298	-4
TCONS_00009342	-134.873	-41.585
TCONS_00009365	-130.19	-1.52288
TCONS_00009366	-177.963	-1.79588
TCONS_00009367	-178.156	-1.79588
TCONS_00009370	-95	-21.6021
TCONS_00009371	-145	-21.6021
TCONS_00009375	-82.8508	-2
TCONS_00009376	-82.8508	-1
TCONS_00009384	-164.697	-65.1024
TCONS_00009409	-125.406	-12.0223
TCONS_00009431	-173.162	-0.0757207
TCONS_00009449	-83.4078	-16.699
TCONS_00009453	-84.7122	-16.1249
TCONS_00009454	-82.7033	-16.5528
TCONS_00009452	-150.812	-16.0915
TCONS_00009451	-84.7033	-16.1739
TCONS_00009462	-82.7033	-16.5528
TCONS_00009458	-84.8508	-16.1367
TCONS_00009461	-82.7033	-16.5528
TCONS_00009457	-82.7033	-16.5528
TCONS_00009456	-92.8633	-16.4202
TCONS_00009455	-129.662	-16.0915
TCONS_00009464	-144.335	-16.1192
TCONS_00009466	-60	-20.6383
TCONS_00009482	-103.582	-43
TCONS_00009494	-57	-1
TCONS_00009500	-143	-3
TCONS_00009512	-137	-13.5086
TCONS_00009515	-123	-0.769551
TCONS_00009518	-66	-19.5086
TCONS_00009521	-1	-4
TCONS_00009526	-113	-74.0605
TCONS_00009527	-103	-73.8539
TCONS_00009533	-143	-10.6021
TCONS_00009566	-75	-21.9586
TCONS_00009574	-99	-2
TCONS_00009575	-78	-4
TCONS_00009583	-77	-2.33724
TCONS_00009594	-141.302	-41.0362
TCONS_00009595	-146.267	-44.9208
TCONS_00009596	-112.943	-39.6198
TCONS_00009598	-145.917	-44.6198
TCONS_00009597	-112.943	-39.6198
TCONS_00009599	-146.143	-44.6198
TCONS_00009600	-145.917	-44.6198
TCONS_00009601	-113.044	-39.5086
TCONS_00009603	-136	-105.215
TCONS_00009604	-53	-55.5229
TCONS_00009605	-129	-38
TCONS_00009606	-112	-67.2218
TCONS_00009612	-65	-97.6576
TCONS_00009615	-133	-8.67778
TCONS_00009626	-150.181	-28.3188
TCONS_00009644	-149.284	-3
TCONS_00009653	-151.281	-1.79588
TCONS_00009661	-162.606	-13.1024
TCONS_00009665	-101.385	-20.1427
TCONS_00009674	-109	-1
TCONS_00009688	-57	-25.5528
TCONS_00009700	-139.159	-1
TCONS_00009707	-122.472	-22
TCONS_00009716	-107.924	-1.12494
TCONS_00009722	-116.21	-16.699
TCONS_00009723	-138.903	-30.301
TCONS_00009721	-138.66	-30.2147
TCONS_00009720	-147	-30.1549
TCONS_00009726	-46.9872	-4.5376
TCONS_00009727	-146	-26.7447
TCONS_00009746	-80	-102.194
TCONS_00009745	-98	-102.194
TCONS_00009756	-139.259	-31.4202
TCONS_00009758	-165.695	-23.6576
TCONS_00009761	-173.406	-9.4437
TCONS_00009762	-125	-9.31876
TCONS_00009768	-105	-10.9208
TCONS_00009773	-156.638	-23.1487
TCONS_00009785	-139.833	-58.4815
TCONS_00009787	-136.87	-48.3768
TCONS_00009789	-106.111	-36.3279
TCONS_00009790	-136.87	-48.3768
TCONS_00009791	-106.111	-36.3279
TCONS_00009797	-92.4498	-1.10237
TCONS_00009801	-90	-79.0605
TCONS_00009802	-68.2541	-3
TCONS_00009807	-60	-34.3665
TCONS_00009808	-124	-34.3279
TCONS_00009821	-138.055	-14.3279
TCONS_00009822	-2	-2
TCONS_00009823	-140.035	-14.699
TCONS_00009824	-104.453	-5.50864
TCONS_00009829	-77.5638	-11.301
TCONS_00009836	-92	-1
TCONS_00009845	-128	-9.92082
TCONS_00009846	-145	-9.88606
TCONS_00009847	-144	-1.74473
TCONS_00009849	-104	-24.8539
TCONS_00009853	-131	-20.0088
TCONS_00009854	-73	-19.8239
TCONS_00009858	-154.883	-1
TCONS_00009862	-108	-71.6383
TCONS_00009871	-62	-49.8861
TCONS_00009873	-119.613	-1.55284
TCONS_00009888	-79.5654	-37.5376
TCONS_00009900	-84	-3
TCONS_00009899	-58	-4
TCONS_00009898	-67	-4
TCONS_00009902	-56	-2
TCONS_00009903	-133.602	-1
TCONS_00009906	-99	0.361728
TCONS_00009907	-107	-3
TCONS_00009913	-94.4949	-26.1427
TCONS_00009918	-62	-66.3665
TCONS_00009919	-163.733	-16.3979
TCONS_00009922	-25.8601	-2
TCONS_00009928	-98	-20.9586
TCONS_00009934	-93.5017	-12.4685
TCONS_00009937	-177.058	-38.7447
TCONS_00009941	-107	-2.79588
TCONS_00009963	-163.558	-12.6021
TCONS_00009973	-21.0625	-1
TCONS_00009976	-67	-9.72125
TCONS_00009977	-120	-20.2676
TCONS_00009978	-101	-20.2676
TCONS_00010017	-133	-30.5229
TCONS_00010019	-87	-40.1612
TCONS_00010021	-144	-1
TCONS_00010023	-142	-0.958607
TCONS_00010024	-83	-0.853872
TCONS_00010025	-114.122	-3
TCONS_00010035	-90	-12.0969
TCONS_00010044	-123	-2.4318
TCONS_00010054	-105	-78
TCONS_00010056	-121	-1.45593
TCONS_00010063	-84	-13.5086
TCONS_00010064	-108.983	-0.744727
TCONS_00010070	-104.391	-3
TCONS_00010073	-147	-2
TCONS_00010074	-81	-2
TCONS_00010084	-55	-162.553
TCONS_00010083	-54	-162.553
TCONS_00010085	-109	-162.553
TCONS_00010101	-117	-12.7959
TCONS_00010107	-157.967	-34.5686
TCONS_00010109	-157.967	-34.5686
TCONS_00010108	-157.967	-34.5686
TCONS_00010113	-110.793	-23.7959
TCONS_00010117	-143.558	-0.508638
TCONS_00010119	-135.451	-1
TCONS_00010118	-165.446	-4
TCONS_00010120	-164.197	-3
TCONS_00010121	-176.37	-4
TCONS_00010123	-167.258	-3
TCONS_00010126	-81.7167	-7.4318
TCONS_00010135	-46.1261	-14.5086
TCONS_00010140	-167.69	-24.3565
TCONS_00010141	-85.8297	-9.60206
TCONS_00010160	-117.333	-39.2147
TCONS_00010169	-50	-10
TCONS_00010170	-80	-6.67778
TCONS_00010174	-142.44	-1.40894
TCONS_00010179	-135	-59.0223
TCONS_00010183	-137.01	-23.5086
TCONS_00010188	-117	-147.456
TCONS_00010192	-100	-9.07572
TCONS_00010200	-72.7077	-15.0655
TCONS_00010205	-174.572	-44.1135
TCONS_00010207	-174.572	-44.1135
TCONS_00010206	-174.572	-44.1135
TCONS_00010228	-146.409	-17.9586
TCONS_00010236	-158.268	-11.9208
TCONS_00010252	-154.158	-20.2147
TCONS_00010253	-149.418	-20.1739
TCONS_00010258	-136.232	-31.4559
[truncated: 2,606 more rows]

## Sheet: Figure2c
Novel non-coding transcripts	Fraction of conserved bases(phyloP)	Best 200-bp sliding window(phastCons)	Random control region	Fraction of conserved bases(phyloP)	Best 200-bp sliding window(phastCons)
TCONS_00000002	0.173962	0.802165	TCONS_00000002	0	0
TCONS_00000009	0.457143	0.91397	TCONS_00000009	0.0822785	0.109285
TCONS_00000014	0	0	TCONS_00000014	0	0
TCONS_00000016	0.114424	0.142205	TCONS_00000016	0.0776161	0.314895
TCONS_00000020	0	0	TCONS_00000020	0.0550293	0.33096
TCONS_00000021	0	0.153385	TCONS_00000021	0	0.049875
TCONS_00000022	0	0	TCONS_00000022	0	0.113595
TCONS_00000027	0.396304	0.91674	TCONS_00000027	0	0.58065
TCONS_00000029	0	0	TCONS_00000029	0	0
TCONS_00000031	0.0141388	0.515735	TCONS_00000031	0	0
TCONS_00000035	0	0	TCONS_00000035	0	0.063825
TCONS_00000036	0.0299145	0.07889	TCONS_00000036	0	0.01041
TCONS_00000037	0	0.001595	TCONS_00000037	0	0.254035
TCONS_00000042	0	0	TCONS_00000042	0	0.256791
TCONS_00000043	0	0	TCONS_00000043	0	0.039475
TCONS_00000044	0.0628931	0.00828302	TCONS_00000044	0	0
TCONS_00000045	0	0	TCONS_00000045	0	0
TCONS_00000055	0.285714	0.97105	TCONS_00000055	0.0305958	0.29277
TCONS_00000063	0.160714	0.42628	TCONS_00000063	0.109739	0.13063
TCONS_00000064	0.173387	0.217995	TCONS_00000064	0	0
TCONS_00000065	0	0	TCONS_00000065	0	0
TCONS_00000067	0.155773	0.477615	TCONS_00000067	0.00870511	0.22744
TCONS_00000070	0	0	TCONS_00000070	0	0.02109
TCONS_00000079	0.0208623	0.09784	TCONS_00000079	0.112578	0.232765
TCONS_00000080	0	0.170555	TCONS_00000080	0.0460269	0.53836
TCONS_00000082	0.0792982	0.15143	TCONS_00000082	0	0.233325
TCONS_00000084	0	0	TCONS_00000084	0.297691	0.811645
TCONS_00000086	0	0	TCONS_00000086	0	0
TCONS_00000091	0	0.00756115	TCONS_00000091	0	0.243943
TCONS_00000092	0	0	TCONS_00000092	0.221698	0.017
TCONS_00000101	0.114706	0.678575	TCONS_00000101	0.0977223	0.06045
TCONS_00000110	0.3	0.76062	TCONS_00000110	0.0828625	0.011165
TCONS_00000113	0	0	TCONS_00000113	0	0
TCONS_00000131	0	0	TCONS_00000131	0.0176211	0.107885
TCONS_00000154	0	0	TCONS_00000154	0.583333	0.847667
TCONS_00000155	0	0.0527698	TCONS_00000155	0	0.0541143
TCONS_00000157	0	0	TCONS_00000157	0.0707117	0.114535
TCONS_00000170	0	0	TCONS_00000170	0.181818	0.51005
TCONS_00000174	0.431308	0.97044	TCONS_00000174	0.145875	0.603105
TCONS_00000179	0.120592	0.25549	TCONS_00000179	0	0
TCONS_00000189	0	0.15521	TCONS_00000189	0	0
TCONS_00000194	0.139869	0.23022	TCONS_00000194	0	0
TCONS_00000195	0.143541	0.103875	TCONS_00000195	0.0366242	0.0733
TCONS_00000198	0.203196	0.300525	TCONS_00000198	0	0
TCONS_00000201	0	1.5e-05	TCONS_00000201	0	0
TCONS_00000205	0.054007	0.20793	TCONS_00000205	0.112014	0.948475
TCONS_00000212	0	0	TCONS_00000212	0.0541667	0.015155
TCONS_00000215	0.456835	0.96058	TCONS_00000215	0	0
TCONS_00000217	0	0	TCONS_00000217	0	0.0499194
TCONS_00000220	0.224932	0.91942	TCONS_00000220	0.0920785	0.33682
TCONS_00000221	0.235867	0.91942	TCONS_00000221	0	0.02642
TCONS_00000226	0.119923	0.583195	TCONS_00000226	0.103382	0.721555
TCONS_00000227	0	0.453245	TCONS_00000227	0	0.99154
TCONS_00000231	0.399199	0.967685	TCONS_00000231	0.0586667	0.095755
TCONS_00000232	0.462279	0.967685	TCONS_00000232	0	0.103135
TCONS_00000260	0	0	TCONS_00000260	0	0.0331
TCONS_00000262	0	0	TCONS_00000262	0	0
TCONS_00000263	0	0.168944	TCONS_00000263	0	0
TCONS_00000266	0.67907	0.877175	TCONS_00000266	0	0
TCONS_00000267	0.638067	0.992115	TCONS_00000267	0.582266	0.991015
TCONS_00000269	0.0738552	0.23315	TCONS_00000269	0	0.158435
TCONS_00000274	0	0	TCONS_00000274	0	0
TCONS_00000286	0.398357	0.92059	TCONS_00000286	0.0594872	0.11178
TCONS_00000287	0.369926	0.92059	TCONS_00000287	0.0829493	0.07448
TCONS_00000294	0.0928473	0.173565	TCONS_00000294	0	0
TCONS_00000300	0.115962	0.81967	TCONS_00000300	0	0
TCONS_00000303	0.0627063	0.07064	TCONS_00000303	0	0.04887
TCONS_00000304	0.167382	0.5385	TCONS_00000304	0	0
TCONS_00000316	0.556675	0.79813	TCONS_00000316	0	0.33096
TCONS_00000322	0.757843	0.999165	TCONS_00000322	0.0244858	0.097225
TCONS_00000329	0.139535	0.608025	TCONS_00000329	0.0682643	0.205145
TCONS_00000330	0.340168	0.85786	TCONS_00000330	0.181564	0.053965
TCONS_00000331	0.346602	0.855385	TCONS_00000331	0.13676	0.609835
TCONS_00000334	0.419727	0.855485	TCONS_00000334	0.0230608	0.203405
TCONS_00000344	0.0707547	0.121585	TCONS_00000344	0	0
TCONS_00000345	0.0675039	0.121585	TCONS_00000345	0	0
TCONS_00000361	0.266667	0.339094	TCONS_00000361	0	0
TCONS_00000363	0.048	0.00057	TCONS_00000363	0.0717131	0.02771
TCONS_00000364	0.03	0.007365	TCONS_00000364	0	0.22569
TCONS_00000365	0.0609756	0.01433	TCONS_00000365	0	0
TCONS_00000366	0.0947547	0.158735	TCONS_00000366	0.0591216	0.269385
TCONS_00000367	0	0	TCONS_00000367	0.0200617	0.46096
TCONS_00000385	0	0	TCONS_00000385	0.175245	0.5951
TCONS_00000386	0	0	TCONS_00000386	0.04	0.17114
TCONS_00000388	0	0	TCONS_00000388	0.0961857	0.182135
TCONS_00000402	0	0	TCONS_00000402	0	0
TCONS_00000403	0	0	TCONS_00000403	0.0702143	0.39444
TCONS_00000404	0	0	TCONS_00000404	0	0.0320806
TCONS_00000406	0	0	TCONS_00000406	0	0
TCONS_00000409	0.0941558	0.538575	TCONS_00000409	0.00405515	0.168095
TCONS_00000417	0.321429	0.98164	TCONS_00000417	0	0
TCONS_00000418	0.301645	0.908405	TCONS_00000418	0.0748175	0.04759
TCONS_00000420	0.0496454	0.002075	TCONS_00000420	0	0
TCONS_00000422	0	0	TCONS_00000422	0	0
TCONS_00000424	0	0	TCONS_00000424	0.0471698	0.09643
TCONS_00000433	0.579886	0.969025	TCONS_00000433	0.0316045	0.190865
TCONS_00000437	0.15812	0.2354	TCONS_00000437	0.0383795	0.216875
TCONS_00000448	0.349633	0.892745	TCONS_00000448	0	0.208695
TCONS_00000458	0	0	TCONS_00000458	0	0.147555
TCONS_00000465	0	0	TCONS_00000465	0	0
TCONS_00000471	0.384892	0.94439	TCONS_00000471	0.116801	0.193785
TCONS_00000476	0.0695187	0.101725	TCONS_00000476	0	0.0659
TCONS_00000478	0.606407	0.94526	TCONS_00000478	0.123288	0.19125
TCONS_00000480	0	0.014905	TCONS_00000480	0	0
TCONS_00000482	0.035533	0.0489442	TCONS_00000482	0.444444	0.594843
TCONS_00000483	0.0673684	0.461605	TCONS_00000483	0	0
TCONS_00000485	0.0901713	0.051695	TCONS_00000485	0	0
TCONS_00000495	0	0	TCONS_00000495	0	0.238627
TCONS_00000496	0	0	TCONS_00000496	0	0.03743
TCONS_00000497	0.105472	0.240105	TCONS_00000497	0.0213946	0.455575
TCONS_00000498	0	0	TCONS_00000498	0	0.182567
TCONS_00000500	0.331194	0.853015	TCONS_00000500	0	0.000695
TCONS_00000507	0	0	TCONS_00000507	0	0.023443
TCONS_00000508	0.0972763	0.02291	TCONS_00000508	0	0
TCONS_00000513	0	0	TCONS_00000513	0.119534	0.23927
TCONS_00000517	0	0	TCONS_00000517	0.0366162	0.18355
TCONS_00000531	0	0	TCONS_00000531	0.0394331	0.20565
TCONS_00000532	0	0.156305	TCONS_00000532	0.15304	0.03695
TCONS_00000538	0.0404172	0.22922	TCONS_00000538	0	0
TCONS_00000542	0.3287	0.990055	TCONS_00000542	0	0
TCONS_00000548	0	0	TCONS_00000548	0	0
TCONS_00000558	0	0.48089	TCONS_00000558	0.152139	0.10605
TCONS_00000567	0.107062	0.07157	TCONS_00000567	0.0795455	0.01991
TCONS_00000566	0.114695	0.04922	TCONS_00000566	0	0
TCONS_00000565	0.0997625	0.05841	TCONS_00000565	0	0
TCONS_00000568	0.136771	0.370725	TCONS_00000568	0.0503919	0.168025
TCONS_00000569	0.196078	0.30503	TCONS_00000569	0.131285	0.02009
TCONS_00000580	0.596875	0.96705	TCONS_00000580	0	0.323115
TCONS_00000585	0.283217	0.38247	TCONS_00000585	0	0.52803
TCONS_00000587	0.0114679	0.0532	TCONS_00000587	0.28833	0.715475
TCONS_00000590	0	0.164665	TCONS_00000590	0	0
TCONS_00000596	0.431421	0.97902	TCONS_00000596	0	0.029785
TCONS_00000597	0.474295	0.984075	TCONS_00000597	0	0.018745
TCONS_00000600	0.166485	0.808645	TCONS_00000600	0.0671031	0.34291
TCONS_00000604	0.0619835	0.14959	TCONS_00000604	0.0330237	0.117335
TCONS_00000610	0.0693333	0.021405	TCONS_00000610	0	0
TCONS_00000613	0.0602962	0.392035	TCONS_00000613	0.0292563	0.86053
TCONS_00000617	0	0	TCONS_00000617	0.0202224	0.20683
TCONS_00000641	0	0	TCONS_00000641	0	0
TCONS_00000652	0.679431	0.99386	TCONS_00000652	0	0.121335
TCONS_00000658	0	0	TCONS_00000658	0	0.214495
TCONS_00000665	0.770035	0.977145	TCONS_00000665	0	0.093235
TCONS_00000669	0.229709	0.551835	TCONS_00000669	0.412844	0.904185
TCONS_00000671	0.642726	0.979515	TCONS_00000671	0.0533088	0.062735
TCONS_00000676	0.0898083	0.35322	TCONS_00000676	0.0574597	0.102135
TCONS_00000680	0	0	TCONS_00000680	0.0738948	0.47835
TCONS_00000688	0.107884	0.151795	TCONS_00000688	0	0.313925
TCONS_00000689	0.120259	0.14549	TCONS_00000689	0.0878004	0.295015
TCONS_00000699	0.348449	0.99999	TCONS_00000699	0.0978053	0.27471
TCONS_00000724	0	0	TCONS_00000724	0	0
TCONS_00000725	0	0	TCONS_00000725	0.151515	0.13203
TCONS_00000726	0	0.31987	TCONS_00000726	0.0856742	0.18089
TCONS_00000727	0	0	TCONS_00000727	0	0
TCONS_00000728	0	0	TCONS_00000728	0	0
TCONS_00000729	0	0.024215	TCONS_00000729	0	0
TCONS_00000731	0	0	TCONS_00000731	0.0357427	0.27276
TCONS_00000735	0	0.00119118	TCONS_00000735	0	0
TCONS_00000746	0	0.31881	TCONS_00000746	0.117552	0.136805
TCONS_00000750	0	0	TCONS_00000750	0.142395	0.01685
TCONS_00000752	0	0.062445	TCONS_00000752	0	0.375985
TCONS_00000755	0.265499	0.91012	TCONS_00000755	0	0
TCONS_00000757	0.315873	0.94983	TCONS_00000757	0	0.07035
TCONS_00000760	0.308797	0.658	TCONS_00000760	0.062724	0.034565
TCONS_00000761	0.26538	0.658	TCONS_00000761	0	0
TCONS_00000766	0	0	TCONS_00000766	0.115044	0.00792
TCONS_00000768	0.85426	0.999855	TCONS_00000768	0	0
TCONS_00000769	0	0	TCONS_00000769	0	0
TCONS_00000770	0	0	TCONS_00000770	0.0713602	0.206145
TCONS_00000771	0	0.304155	TCONS_00000771	0.0605892	0.31134
TCONS_00000775	0	0	TCONS_00000775	0.0471698	0.00415094
TCONS_00000776	0	0	TCONS_00000776	0.0339394	0.23223
TCONS_00000777	0	0	TCONS_00000777	0	0.182225
TCONS_00000790	0.347701	0.93341	TCONS_00000790	0.144907	0.500775
TCONS_00000795	0	0	TCONS_00000795	0.238095	0.040127
TCONS_00000797	0	0	TCONS_00000797	0.044586	0.0335032
TCONS_00000802	0	0.56689	TCONS_00000802	0.242833	0.711195
TCONS_00000808	0	0	TCONS_00000808	0	0.0152806
TCONS_00000821	0	0	TCONS_00000821	0	0
TCONS_00000822	0	0	TCONS_00000822	0	0
TCONS_00000824	0.194553	0.805025	TCONS_00000824	0.0477778	0.134905
TCONS_00000834	0	0.16535	TCONS_00000834	0	0.406955
TCONS_00000843	0.58134	0.94239	TCONS_00000843	0	0.37697
TCONS_00000850	0.00557103	0.021985	TCONS_00000850	0.075	0.098135
TCONS_00000853	0.0111857	0.08175	TCONS_00000853	0	0
TCONS_00000854	0.00660066	0.051855	TCONS_00000854	0	0
TCONS_00000857	0.146184	0.612945	TCONS_00000857	0	0.020735
TCONS_00000864	0	0	TCONS_00000864	0	0
TCONS_00000869	0.0289855	0.128685	TCONS_00000869	0.00981308	0.077365
TCONS_00000870	0	0	TCONS_00000870	0.130542	0.16274
TCONS_00000872	0.368376	0.97358	TCONS_00000872	0	0
TCONS_00000891	0.0183824	0.426325	TCONS_00000891	0	0.37403
TCONS_00000900	0	0	TCONS_00000900	0	0
TCONS_00000915	0	0	TCONS_00000915	0	0
TCONS_00000916	0.169651	0.717385	TCONS_00000916	0	0
TCONS_00000922	0.682715	0.99715	TCONS_00000922	0	0.557335
TCONS_00000923	0.678652	0.993495	TCONS_00000923	0.0366766	0.223805
TCONS_00000925	0.683973	0.993495	TCONS_00000925	0	0
TCONS_00000926	0.280922	0.942725	TCONS_00000926	0	0.153155
TCONS_00000931	0.748603	0.9548	TCONS_00000931	0	0
TCONS_00000932	0.705128	0.9548	TCONS_00000932	0.227621	0.86388
TCONS_00000940	0.0653061	0.39142	TCONS_00000940	0.199728	0.180445
TCONS_00000945	0.77193	0.988705	TCONS_00000945	0	0
TCONS_00000949	0.73107	0.988705	TCONS_00000949	0.103478	0.058675
TCONS_00000948	0.741758	0.988705	TCONS_00000948	0.172338	0.31007
TCONS_00000950	0	0	TCONS_00000950	0	0.075505
TCONS_00000954	0	0	TCONS_00000954	0.0858086	0.032955
TCONS_00000955	0.149554	0.41503	TCONS_00000955	0.0446097	0.19163
TCONS_00000960	0.0971039	0.21034	TCONS_00000960	0	0.1542
TCONS_00000966	0.0949227	0.01814	TCONS_00000966	0	0.08591
TCONS_00000974	0.410227	0.78139	TCONS_00000974	0.0669694	0.17334
TCONS_00000978	0.308442	0.78139	TCONS_00000978	0.134054	0.297965
TCONS_00000995	0	0.00116327	TCONS_00000995	0.111111	0.042
TCONS_00000997	0.207044	0.512535	TCONS_00000997	0	0
TCONS_00001010	0	0	TCONS_00001010	0	0
TCONS_00001014	0.16792	0.207985	TCONS_00001014	0.13	0.032965
TCONS_00001015	0.155433	0.207985	TCONS_00001015	0	0
TCONS_00001016	0.0647059	0.05258	TCONS_00001016	0	0.21774
TCONS_00001022	0.0391198	0.16004	TCONS_00001022	0	0
TCONS_00001024	0	0	TCONS_00001024	0.0562827	0.68994
TCONS_00001042	0.0412844	0.07756	TCONS_00001042	0	0
TCONS_00001062	0.528403	0.982785	TCONS_00001062	0	0
TCONS_00001065	0	0	TCONS_00001065	0	0
TCONS_00001066	0	0	TCONS_00001066	0	0
TCONS_00001069	0	0	TCONS_00001069	0	0
TCONS_00001070	0.539007	0.99195	TCONS_00001070	0.140845	0.00357746
TCONS_00001071	0	0.0911104	TCONS_00001071	0	0.297561
TCONS_00001076	0	0	TCONS_00001076	0	0
TCONS_00001079	0.275472	0.77631	TCONS_00001079	0	0
TCONS_00001083	0	0	TCONS_00001083	0	0
TCONS_00001090	0.219002	0.537195	TCONS_00001090	0.0643087	0.063835
TCONS_00001096	0.334052	0.64734	TCONS_00001096	0.0387097	0.010545
TCONS_00001098	0.0638945	0.144995	TCONS_00001098	0.00101317	0.546615
TCONS_00001104	0.205638	0.56158	TCONS_00001104	0	0.1584
TCONS_00001116	0	0	TCONS_00001116	0	0
TCONS_00001118	0	0	TCONS_00001118	0.5633	0.999975
TCONS_00001119	0	0	TCONS_00001119	0	0.09068
TCONS_00001120	0	0	TCONS_00001120	0.0948012	0.17791
TCONS_00001124	0	0	TCONS_00001124	0	0
TCONS_00001127	0	0	TCONS_00001127	0	0.20436
TCONS_00001128	0	0	TCONS_00001128	0	0
TCONS_00001129	0	0	TCONS_00001129	0	0
TCONS_00001132	0	0	TCONS_00001132	0	0.0184274
TCONS_00001133	0	0	TCONS_00001133	0	0.009075
TCONS_00001145	0	0	TCONS_00001145	0.0274295	0.151905
TCONS_00001148	0.157495	0.39122	TCONS_00001148	0	0.14867
TCONS_00001152	0	0	TCONS_00001152	0.0659722	0.01116
TCONS_00001162	0	0	TCONS_00001162	0.0928571	0.103229
TCONS_00001172	0.414268	0.974895	TCONS_00001172	0	0
TCONS_00001176	0.530373	0.995815	TCONS_00001176	0.301531	0.94992
TCONS_00001178	0.603563	0.95877	TCONS_00001178	0	0.05945
TCONS_00001179	0.59126	0.949645	TCONS_00001179	0.158974	0.11044
TCONS_00001180	0.475806	0.888695	TCONS_00001180	0	0
TCONS_00001181	0.530837	0.994115	TCONS_00001181	0	0.117275
TCONS_00001188	0.0329114	0.016765	TCONS_00001188	0.108586	0.13794
TCONS_00001190	0.31278	0.9657	TCONS_00001190	0.0663857	0.639785
TCONS_00001201	0.411014	0.94391	TCONS_00001201	0.0749601	0.64401
TCONS_00001203	0	0	TCONS_00001203	0	0.296305
TCONS_00001204	0	0	TCONS_00001204	0	0
TCONS_00001208	0	0	TCONS_00001208	0	0
TCONS_00001212	0.0587432	0.07989	TCONS_00001212	0.0668486	0.10939
TCONS_00001216	0	0	TCONS_00001216	0	0
TCONS_00001221	0	0	TCONS_00001221	0.0576923	0.107673
TCONS_00001222	0	0	TCONS_00001222	0	0
TCONS_00001223	0	0	TCONS_00001223	0	0.0418738
TCONS_00001225	0.386162	0.971985	TCONS_00001225	0.119591	0.77901
TCONS_00001233	0.781705	0.996335	TCONS_00001233	0	0.23974
TCONS_00001244	0.246057	0.349555	TCONS_00001244	0.176101	0.04763
TCONS_00001245	0	0	TCONS_00001245	0	0.172512
TCONS_00001246	0.0689655	0.24283	TCONS_00001246	0.0255556	0.266185
TCONS_00001258	0.449675	0.97741	TCONS_00001258	0.0648824	0.13365
TCONS_00001266	0.00257732	0.00032	TCONS_00001266	0.100257	0.287815
TCONS_00001267	0.18705	0.607155	TCONS_00001267	0	0.29455
TCONS_00001273	0.486925	0.985705	TCONS_00001273	0.440541	0.96863
TCONS_00001283	0.187348	0.483465	TCONS_00001283	0	0
TCONS_00001298	0.0633166	0.15604	TCONS_00001298	0	0.46543
TCONS_00001297	0.0723307	0.15671	TCONS_00001297	0.0126147	0.051965
TCONS_00001308	0.0621118	0.16439	TCONS_00001308	0	0.33891
TCONS_00001315	0.178788	0.43948	TCONS_00001315	0	0.08013
TCONS_00001316	0.171975	0.395895	TCONS_00001316	0.11746	0.04097
TCONS_00001317	0.107784	0.36945	TCONS_00001317	0	0
TCONS_00001318	0.105735	0.411965	TCONS_00001318	0	0
TCONS_00001323	0	0	TCONS_00001323	0.115641	0.127425
TCONS_00001330	0.0695397	0.28037	TCONS_00001330	0.195695	0.340465
TCONS_00001340	0.126556	0.41696	TCONS_00001340	0.0549223	0.072915
TCONS_00001344	0.383929	0.914975	TCONS_00001344	0.163528	0.682265
TCONS_00001361	0	0.0409338	TCONS_00001361	0.109489	0.00365693
TCONS_00001368	0.129657	0.23172	TCONS_00001368	0	0
TCONS_00001373	0.0899654	0.041445	TCONS_00001373	0	0
TCONS_00001392	0.769565	0.99982	TCONS_00001392	0.137272	0.432265
TCONS_00001399	0.408343	0.999995	TCONS_00001399	0.102892	0.536155
TCONS_00001400	0.632616	0.999995	TCONS_00001400	0.0650183	0.13258
TCONS_00001414	0	0.0153929	TCONS_00001414	0	0.0100457
TCONS_00001420	0.240741	0.47412	TCONS_00001420	0	0
TCONS_00001421	0.324149	0.810635	TCONS_00001421	0	0.380525
TCONS_00001423	0.249102	0.810635	TCONS_00001423	0.118421	0.1272
TCONS_00001425	0.279035	0.810635	TCONS_00001425	0	0
TCONS_00001448	0.103953	0.476155	TCONS_00001448	0	0.088655
TCONS_00001449	0.0605144	0.234975	TCONS_00001449	0.0830816	0.128965
TCONS_00001451	0.412032	0.95653	TCONS_00001451	0.0935905	0.31714
TCONS_00001454	0	0	TCONS_00001454	0	0
TCONS_00001455	0	0.00124725	TCONS_00001455	0	0
TCONS_00001459	0.144201	0.368915	TCONS_00001459	0	0
TCONS_00010768	0.0735695	0.552875	TCONS_00010768	0	0
TCONS_00010770	0	0.21678	TCONS_00010770	0.127921	0.308915
TCONS_00010771	0	0.43481	TCONS_00010771	0.0656	0.205215
TCONS_00010772	0	0.11677	TCONS_00010772	0	0
TCONS_00010779	0.0480065	0.36472	TCONS_00010779	0.0325203	0.136425
TCONS_00010780	0.00944882	0.015115	TCONS_00010780	0.106918	0.093255
TCONS_00010786	0.189474	0.375225	TCONS_00010786	0	0
TCONS_00010787	0	0	TCONS_00010787	0	0
TCONS_00010788	0.045614	0.12709	TCONS_00010788	0	0.300105
TCONS_00010789	0.0339286	0.17624	TCONS_00010789	0.138608	0.2439
TCONS_00010790	0.207398	0.344035	TCONS_00010790	0.129288	0.08733
TCONS_00010804	0.066874	0.533265	TCONS_00010804	0	0.114775
TCONS_00010802	0.0707573	0.534925	TCONS_00010802	0	0.32212
TCONS_00010807	0.0292056	0.043705	TCONS_00010807	0.245041	0.83557
TCONS_00010808	0.0334873	0.04513	TCONS_00010808	0	0.078115
TCONS_00010809	0	0	TCONS_00010809	0	0
TCONS_00010810	0.102204	0.187835	TCONS_00010810	0.308	0.492635
TCONS_00010811	0.0447284	0.20555	TCONS_00010811	0	0
TCONS_00010812	0.000502008	0.156535	TCONS_00010812	0.0767687	0.255945
TCONS_00010813	0	0.08978	TCONS_00010813	0	0
TCONS_00010816	0.376238	0.85587	TCONS_00010816	0	0
TCONS_00010821	0	0.24117	TCONS_00010821	0	0.545755
TCONS_00010822	0	0.00133155	TCONS_00010822	0	0.0458404
TCONS_00010828	0.194474	0.77384	TCONS_00010828	0.0647902	0.13198
TCONS_00010829	0	0	TCONS_00010829	0	0
TCONS_00010837	0	0	TCONS_00010837	0.0825175	0.31229
TCONS_00010854	0	0	TCONS_00010854	0	0
TCONS_00010866	0.321281	0.8582	TCONS_00010866	0.145511	0.58621
TCONS_00010871	0	0	TCONS_00010871	0.0737606	0.15008
TCONS_00010882	0	0.02922	TCONS_00010882	0.149466	0.04369
TCONS_00010891	0.1261	0.080795	TCONS_00010891	0.412281	0.881195
TCONS_00010898	0	0	TCONS_00010898	0	0.0755227
TCONS_00010907	0	0	TCONS_00010907	0	0.498085
TCONS_00010909	0.708672	0.98766	TCONS_00010909	0	0.155765
TCONS_00010910	0.733906	0.98766	TCONS_00010910	0	0
TCONS_00010912	0.167063	0.546775	TCONS_00010912	0.096519	0.34327
TCONS_00010940	0.206777	0.925925	TCONS_00010940	0	0
TCONS_00010943	0.647147	0.999805	TCONS_00010943	0.093214	0.540035
TCONS_00010953	0.0903832	0.235545	TCONS_00010953	0	0.587645
TCONS_00010968	0.0705357	0.051585	TCONS_00010968	0	0
TCONS_00010974	0.156342	0.79022	TCONS_00010974	0	0
TCONS_00010994	0.720264	0.99501	TCONS_00010994	0.103297	0.102175
TCONS_00010998	0	0	TCONS_00010998	0	0
TCONS_00011001	0	0.27216	TCONS_00011001	0	0
TCONS_00011011	0	0	TCONS_00011011	0	0
TCONS_00011019	0	0	TCONS_00011019	0.122188	0.395485
TCONS_00011022	0.301935	0.88658	TCONS_00011022	0.148936	0.307085
TCONS_00011024	0.0680272	0.29145	TCONS_00011024	0	0.17383
TCONS_00011025	0.0383912	0.330205	TCONS_00011025	0	0.20309
TCONS_00011027	0.232971	0.949975	TCONS_00011027	0	0.54528
TCONS_00011028	0.271889	0.949975	TCONS_00011028	0	0
TCONS_00011036	0.681223	0.93955	TCONS_00011036	0	0
TCONS_00011048	0	0	TCONS_00011048	0	0
TCONS_00011049	0	0	TCONS_00011049	0.129139	0.05197
TCONS_00011050	0	0.148765	TCONS_00011050	0.259003	0.85205
TCONS_00011051	0	0	TCONS_00011051	0	0
TCONS_00011067	0.227891	0.36513	TCONS_00011067	0	0.21784
TCONS_00011081	0.123393	0.50618	TCONS_00011081	0.135517	0.28283
TCONS_00011093	0.00689935	0.192145	TCONS_00011093	0.0486815	0.712415
TCONS_00011098	0.111406	0.402265	TCONS_00011098	0	0
TCONS_00011104	0.051395	0.313365	TCONS_00011104	0.0557594	0.072985
TCONS_00011105	0.450925	0.999415	TCONS_00011105	0.0241477	0.118005
TCONS_00011112	0.018018	0.0946667	TCONS_00011112	0	0.014375
TCONS_00011113	0	0	TCONS_00011113	0	0.278275
TCONS_00011114	0	0.22927	TCONS_00011114	0.00224719	0.0011
TCONS_00011116	0.0830389	0.024735	TCONS_00011116	0.123457	0.07807
TCONS_00011119	0	0.253415	TCONS_00011119	0.0104895	0.059945
TCONS_00011128	0	0	TCONS_00011128	0.0785653	0.19854
TCONS_00011129	0.295864	0.75042	TCONS_00011129	0	0
TCONS_00011136	0.0829315	0.1171	TCONS_00011136	0	0
TCONS_00011141	0.0547046	0.55869	TCONS_00011141	0	0.179775
TCONS_00011140	0.0614887	0.264285	TCONS_00011140	0	0
TCONS_00011139	0.0482234	0.55869	TCONS_00011139	0	0.267695
TCONS_00011142	0.0566251	0.55869	TCONS_00011142	0.00565611	0.179865
TCONS_00011147	0	0	TCONS_00011147	0	0.15923
TCONS_00011152	0	0	TCONS_00011152	0.063981	0.120245
TCONS_00011171	0	0	TCONS_00011171	0	0
TCONS_00011177	0.0789916	0.77635	TCONS_00011177	0.0764385	0.195805
TCONS_00011183	0.447137	0.98455	TCONS_00011183	0	0
TCONS_00011185	0.448276	0.98455	TCONS_00011185	0.0112021	0.27994
TCONS_00011200	0.676606	0.971495	TCONS_00011200	0.0778923	0.099685
TCONS_00011213	0	0	TCONS_00011213	0	0
TCONS_00011214	0	0	TCONS_00011214	0	0
TCONS_00011215	0	0	TCONS_00011215	0.136752	0.30391
TCONS_00011216	0	0	TCONS_00011216	0	0.081495
TCONS_00011218	0.0529412	0.070515	TCONS_00011218	0.33627	0.775045
TCONS_00011220	0.0681818	0.049115	TCONS_00011220	0	0
TCONS_00011232	0	0.14692	TCONS_00011232	0.0951743	0.193965
TCONS_00011234	0	0.233085	TCONS_00011234	0	0
TCONS_00011236	0.0875386	0.435375	TCONS_00011236	0.0884774	0.057385
TCONS_00011263	0	0	TCONS_00011263	0.052349	0.04197
TCONS_00011283	0.0196399	0.135095	TCONS_00011283	0.0866013	0.00651
TCONS_00011285	0.389495	0.989555	TCONS_00011285	0.114297	0.37358
TCONS_00011288	0.0932945	0.553595	TCONS_00011288	0.0648216	0.22812
TCONS_00011293	0.237435	0.589475	TCONS_00011293	0.193772	0.29831
TCONS_00011298	0.392453	0.84362	TCONS_00011298	0.143216	0.8381
TCONS_00011316	0.718232	0.992655	TCONS_00011316	0.115862	0.03523
TCONS_00011320	0.448728	0.999945	TCONS_00011320	0.0680883	0.48929
TCONS_00011330	0.238095	0.48876	TCONS_00011330	0.0672854	0.16563
TCONS_00011337	0.235129	0.90671	TCONS_00011337	0.148951	0.667215
TCONS_00011340	0.454212	0.776655	TCONS_00011340	0.131627	0.060245
TCONS_00011343	0.0444444	0.0969111	TCONS_00011343	0	0.0125809
TCONS_00011357	0	0.123035	TCONS_00011357	0	0.000815
TCONS_00011364	0.392185	0.943845	TCONS_00011364	0	0
TCONS_00011365	0.278997	0.526015	TCONS_00011365	0	0
TCONS_00011369	0.365546	0.589515	TCONS_00011369	0	0
TCONS_00011407	0	0	TCONS_00011407	0	0.0634
TCONS_00011408	0	0	TCONS_00011408	0.143731	0.12404
TCONS_00011412	0.07109	0.188465	TCONS_00011412	0.0638298	0.01185
TCONS_00011413	0	0	TCONS_00011413	0	0.097875
TCONS_00011415	0.406467	0.87648	TCONS_00011415	0	0.64018
TCONS_00011418	0.37467	0.96542	TCONS_00011418	0	0.341235
TCONS_00011424	0.161905	0.264325	TCONS_00011424	0	0
TCONS_00011428	0.34471	0.99846	TCONS_00011428	0	0
TCONS_00011442	0.545374	0.958905	TCONS_00011442	0	0.14168
TCONS_00011445	0.548913	0.958905	TCONS_00011445	0	0.291825
TCONS_00011449	0.326165	0.61622	TCONS_00011449	0	0.71965
TCONS_00011458	0.165025	0.281925	TCONS_00011458	0	0.08898
TCONS_00011463	0.216304	0.61521	TCONS_00011463	0	0.259265
TCONS_00011468	0.526377	0.98159	TCONS_00011468	0.0433509	0.109615
TCONS_00011471	0	0.120669	TCONS_00011471	0	0
TCONS_00011483	0.0833333	0.32414	TCONS_00011483	0	0.180355
TCONS_00011482	0.106426	0.448695	TCONS_00011482	0	0.09544
TCONS_00011481	0.106343	0.431235	TCONS_00011481	0	0.080995
TCONS_00011480	0.122388	0.252285	TCONS_00011480	0	0
TCONS_00011501	0	0	TCONS_00011501	0	0
TCONS_00011513	0.210914	0.836835	TCONS_00011513	0.012987	0.19938
TCONS_00011516	0.284324	0.91128	TCONS_00011516	0	0
TCONS_00011525	0.728571	0.96466	TCONS_00011525	0.145299	0.02555
TCONS_00011531	0.119284	0.40063	TCONS_00011531	0.0013245	0.790355
TCONS_00011540	0.542889	0.985715	TCONS_00011540	0	0
TCONS_00011541	0.538793	0.985085	TCONS_00011541	0	0
TCONS_00011546	0.178728	0.604655	TCONS_00011546	0.0460022	0.06384
TCONS_00011554	0.221983	0.25761	TCONS_00011554	0	0
TCONS_00011573	0	0.10907	TCONS_00011573	0.0569106	0.07454
TCONS_00011575	0.26178	0.61776	TCONS_00011575	0	0
TCONS_00011585	0.143101	0.317675	TCONS_00011585	0	0
TCONS_00011586	0.143723	0.317675	TCONS_00011586	0.137543	0.11212
TCONS_00011587	0	0.231905	TCONS_00011587	0	0
TCONS_00011599	0.431487	0.9029	TCONS_00011599	0	0
TCONS_00011612	0.0391198	0.09439	TCONS_00011612	0	0
TCONS_00011623	0	0	TCONS_00011623	0.052459	0.01085
TCONS_00011625	0	0.05545	TCONS_00011625	0.0655738	0.049805
TCONS_00011633	0.237662	0.907775	TCONS_00011633	0.0207523	0.204725
TCONS_00011635	0.0856643	0.068635	TCONS_00011635	0	0.24819
TCONS_00011641	0.332851	0.936485	TCONS_00011641	0.138728	0.616685
TCONS_00011647	0.133333	0.00345714	TCONS_00011647	0	0.165925
TCONS_00011655	0.448276	0.949395	TCONS_00011655	0.286013	0.648905
TCONS_00011662	0	0	TCONS_00011662	0.0695187	0.00153476
TCONS_00011665	0.13271	0.3815	TCONS_00011665	0.197761	0.38488
TCONS_00011666	0	0	TCONS_00011666	0	0
TCONS_00011670	0	0.98447	TCONS_00011670	0.355932	0.96352
TCONS_00011672	0.191192	0.93468	TCONS_00011672	0	0.666755
TCONS_00011674	0	0	TCONS_00011674	0	0.162337
TCONS_00011676	0.0523013	0.17675	TCONS_00011676	0	0.256385
TCONS_00011678	0.123781	0.519085	TCONS_00011678	0	0.094945
TCONS_00011686	0.00830565	0.236345	TCONS_00011686	0	0.411005
TCONS_00011698	0	0	TCONS_00011698	0	0.129475
TCONS_00011745	0.956785	1	TCONS_00011745	0	0
TCONS_00011752	0.1168	0.1299	TCONS_00011752	0	0.045985
TCONS_00011768	0.289979	0.889335	TCONS_00011768	0.085197	0.13431
TCONS_00011770	0	0	TCONS_00011770	0	0.16386
TCONS_00011772	0.287692	0.935885	TCONS_00011772	0.0668716	0.10126
TCONS_00011775	0	0	TCONS_00011775	0	0
TCONS_00011777	0	0.35804	TCONS_00011777	0	0
TCONS_00011778	0.121509	0.634355	TCONS_00011778	0	0.070835
TCONS_00011779	0.0167891	0.1604	TCONS_00011779	0	0.023665
TCONS_00011780	0.103261	0.300005	TCONS_00011780	0	0.264615
TCONS_00011803	0	0	TCONS_00011803	0.114551	0.11165
TCONS_00011804	0.246167	0.901035	TCONS_00011804	0	0
TCONS_00011820	0.269006	0.561915	TCONS_00011820	0	0.08759
TCONS_00011827	0.0338983	0.00584	TCONS_00011827	0	0.00012
TCONS_00011828	0.0903955	0.05083	TCONS_00011828	0	0.091475
TCONS_00011833	0.356557	0.7943	TCONS_00011833	0.175869	0.03974
TCONS_00011840	0.544413	0.939935	TCONS_00011840	0.0651396	0.057165
TCONS_00011841	0.530423	0.939935	TCONS_00011841	0	0
TCONS_00011847	0.336219	0.90568	TCONS_00011847	0.0518732	0.18542
TCONS_00011877	0	0	TCONS_00011877	0	0
TCONS_00011893	0.172549	0.269125	TCONS_00011893	0	0.1607
TCONS_00011896	0.176887	0.242245	TCONS_00011896	0	0.025295
TCONS_00011895	0.17422	0.26786	TCONS_00011895	0.133803	0.40229
TCONS_00011898	0.157258	0.26786	TCONS_00011898	0	0
TCONS_00011908	0.0303867	0.106345	TCONS_00011908	0.0991736	0.124655
TCONS_00011931	0	0	TCONS_00011931	0	0
TCONS_00011939	0.148279	0.731035	TCONS_00011939	0	0.306915
TCONS_00011942	0.46875	0.758685	TCONS_00011942	0	0
TCONS_00011959	0.566038	0.98259	TCONS_00011959	0	0.479825
TCONS_00011965	0	0	TCONS_00011965	0.160714	0.558255
TCONS_00011966	0	0	TCONS_00011966	0.108747	0.067235
TCONS_00011970	0	0.30862	TCONS_00011970	0.0544872	0.208905
TCONS_00011973	0.164935	0.54007	TCONS_00011973	0.0194679	0.988515
TCONS_00011976	0.0445545	0.29556	TCONS_00011976	0.0837438	0.09661
TCONS_00011977	0	0	TCONS_00011977	0.0627547	0.24946
TCONS_00011978	0	0	TCONS_00011978	0.0319001	0.14031
TCONS_00011987	0	0	TCONS_00011987	0	0
TCONS_00011996	0.0793991	0.055795	TCONS_00011996	0.117773	0.339805
TCONS_00011997	0.187406	0.842865	TCONS_00011997	0	0.354815
TCONS_00011999	0	0	TCONS_00011999	0	0.15461
TCONS_00012000	0	0	TCONS_00012000	0	0
TCONS_00012002	0.285444	0.63534	TCONS_00012002	0	0
TCONS_00012003	0.195652	0.488845	TCONS_00012003	0.0843373	0.067015
TCONS_00012006	0	0	TCONS_00012006	0.10303	0.304655
TCONS_00012013	0	0	TCONS_00012013	0.0463918	0.003385
TCONS_00012014	0.365584	0.98933	TCONS_00012014	0.0660243	0.97666
TCONS_00012029	0	0	TCONS_00012029	0.0716814	0.557455
TCONS_00012030	0.737687	0.999865	TCONS_00012030	0.124666	0.147875
TCONS_00012034	0.0280899	0.055495	TCONS_00012034	0.0448179	0.048765
TCONS_00012035	0.0948238	0.300135	TCONS_00012035	0	0.18789
TCONS_00012036	0.017075	0.49406	TCONS_00012036	0.167656	0.26124
TCONS_00012053	0.0309406	0.265565	TCONS_00012053	0.122449	0.37815
TCONS_00012057	0.463376	0.93828	TCONS_00012057	0	0
TCONS_00012065	0	0	TCONS_00012065	0	0.122985
TCONS_00012066	0	0	TCONS_00012066	0	0
TCONS_00012067	0	0	TCONS_00012067	0	0
TCONS_00012076	0.0916031	0.0423359	TCONS_00012076	0.0757576	0.0543561
TCONS_00012093	0	0	TCONS_00012093	0.18138	0.497705
TCONS_00012122	0.115878	0.346055	TCONS_00012122	0	0
TCONS_00012123	0.194359	0.796875	TCONS_00012123	0.198529	0.890465
TCONS_00012130	0.189462	0.80249	TCONS_00012130	0.0257559	0.32147
TCONS_00012131	0	0	TCONS_00012131	0.105263	0.144225
TCONS_00012133	0	0	TCONS_00012133	0	0.06296
TCONS_00012134	0	0	TCONS_00012134	0	0.077
TCONS_00012141	0.144698	0.341595	TCONS_00012141	0	0
TCONS_00012150	0	0.52371	TCONS_00012150	0.052381	0.017615
TCONS_00012167	0.116352	0.169925	TCONS_00012167	0.0501567	0.064555
TCONS_00012171	0	0.211895	TCONS_00012171	0	0.08977
TCONS_00012173	0	0	TCONS_00012173	0	0.107095
TCONS_00012177	0.537676	0.991635	TCONS_00012177	0	0.060565
TCONS_00012188	0.867655	1	TCONS_00012188	0.140505	0.35934
TCONS_00012190	0.856896	1	TCONS_00012190	0.044406	0.232505
TCONS_00012202	0.439421	0.97696	TCONS_00012202	0	0.08613
TCONS_00012206	0	0.0850875	TCONS_00012206	0.0434783	0.00145342
TCONS_00012223	0	0	TCONS_00012223	0	0
TCONS_00012266	0	0	TCONS_00012266	0.0120968	0.119955
TCONS_00012278	0.1373	0.359295	TCONS_00012278	0.0722781	0.613215
TCONS_00012304	0.161887	0.533595	TCONS_00012304	0	0.291375
TCONS_00012313	0	0	TCONS_00012313	0.0895884	0.23247
TCONS_00012329	0.0769231	0.097185	TCONS_00012329	0	0.12463
TCONS_00012335	0.0394385	0.29274	TCONS_00012335	0	0
TCONS_00012347	0	0	TCONS_00012347	0	0
TCONS_00012348	0.112903	0.216275	TCONS_00012348	0.749425	0.999965
TCONS_00012350	0	0	TCONS_00012350	0	0.049525
TCONS_00012355	0.328076	0.750695	TCONS_00012355	0.0628931	0.00747
TCONS_00012361	0.292599	0.98314	TCONS_00012361	0.0240757	0.270845
TCONS_00012372	0.0876033	0.281635	TCONS_00012372	0.161716	0.482735
TCONS_00012384	0.549598	0.990865	TCONS_00012384	0	0
TCONS_00012385	0.513784	0.990865	TCONS_00012385	0	0.353135
TCONS_00012386	0.54448	0.990865	TCONS_00012386	0.179872	0.69844
TCONS_00012390	0.0567376	0.17955	TCONS_00012390	0.0707547	0.24964
TCONS_00012421	0.095186	0.08255	TCONS_00012421	0	0.425205
TCONS_00012424	0.0921053	0.0652237	TCONS_00012424	0	0.0814935
TCONS_00012441	0.0841837	0.083295	TCONS_00012441	0.0713679	0.41874
TCONS_00012443	0.0887097	0.07835	TCONS_00012443	0.220884	0.15534
TCONS_00012444	0.0849558	0.14108	TCONS_00012444	0	0.03693
TCONS_00012452	0	0.31008	TCONS_00012452	0	0
TCONS_00012453	0	0	TCONS_00012453	0	0
TCONS_00012458	0.42638	0.88439	TCONS_00012458	0.122324	0.0863
TCONS_00012459	0.383333	0.87884	TCONS_00012459	0.0249307	0.253225
TCONS_00012461	0.469388	0.82866	TCONS_00012461	0.0576271	0.30922
TCONS_00012467	0	0.0014	TCONS_00012467	0.139394	0.127815
TCONS_00012471	0	0	TCONS_00012471	0.0726744	0.41438
TCONS_00012476	0.558328	0.99967	TCONS_00012476	0.127182	0.443025
TCONS_00012479	0.101415	0.333785	TCONS_00012479	0	0
TCONS_00012485	0	0	TCONS_00012485	0	0
TCONS_00012489	0.0638402	0.304675	TCONS_00012489	0	0.609265
TCONS_00012490	0.0501654	0.14926	TCONS_00012490	0	0
TCONS_00012495	0	0.015815	TCONS_00012495	0	0.087955
TCONS_00012496	0	0.16461	TCONS_00012496	0	0
TCONS_00012504	0.173759	0.553415	TCONS_00012504	0	0
TCONS_00012506	0.487205	0.952515	TCONS_00012506	0.0629302	0.15557
TCONS_00012511	0.106212	0.464265	TCONS_00012511	0	0
TCONS_00012513	0.0216173	0.14934	TCONS_00012513	0.04	0.20452
TCONS_00012515	0.18624	0.817435	TCONS_00012515	0.056872	0.090695
TCONS_00012517	0.0451128	0.266035	TCONS_00012517	0.125704	0.08209
TCONS_00012518	0	0	TCONS_00012518	0	0
TCONS_00012520	0.023511	0.26678	TCONS_00012520	0.082224	0.68772
TCONS_00012529	0.638889	0.999615	TCONS_00012529	0	0
TCONS_00012533	0	0	TCONS_00012533	0	0
TCONS_00012549	0	0	TCONS_00012549	0	0.0584114
TCONS_00012550	0	0.00251	TCONS_00012550	0	0.16715
TCONS_00012552	0.306407	0.79818	TCONS_00012552	0	0
TCONS_00012553	0	0	TCONS_00012553	0	0.12942
TCONS_00012556	0	0	TCONS_00012556	0	0
TCONS_00012558	0	0	TCONS_00012558	0.229654	0.78977
TCONS_00012562	0	0.18298	TCONS_00012562	0	0
TCONS_00012566	0	0	TCONS_00012566	0.0909091	0.006885
TCONS_00012583	0.126506	0.03899	TCONS_00012583	0	0.248615
TCONS_00012584	0	0	TCONS_00012584	0.015873	0.044275
TCONS_00012586	0.615611	0.98691	TCONS_00012586	0.15	0.76082
TCONS_00012589	0.0223614	0.099545	TCONS_00012589	0.0786416	0.36187
TCONS_00012591	0	0	TCONS_00012591	0.276128	0.963155
TCONS_00012599	0.0881175	0.288235	TCONS_00012599	0	0.609835
TCONS_00012605	0.663603	0.987365	TCONS_00012605	0.0422018	0.12713
TCONS_00012617	0.0579524	0.16995	TCONS_00012617	0	0
TCONS_00012618	0	0	TCONS_00012618	0	0
TCONS_00012627	0	0	TCONS_00012627	0.0805654	0.08869
TCONS_00012633	0.104566	0.2385	TCONS_00012633	0	0
TCONS_00012637	0	0	TCONS_00012637	0	0
TCONS_00012639	0	0.633695	TCONS_00012639	0	0.012885
TCONS_00012641	0	0	TCONS_00012641	0.0762911	0.03817
TCONS_00012648	0	0	TCONS_00012648	0	0
TCONS_00012649	0.0515971	0.137265	TCONS_00012649	0.0944785	0.415075
TCONS_00012650	0.146769	0.39139	TCONS_00012650	0.0196937	0.1359
TCONS_00012652	0.147415	0.39139	TCONS_00012652	0.132967	0.65076
TCONS_00012651	0.147763	0.39139	TCONS_00012651	0	0
TCONS_00012653	0	0	TCONS_00012653	0.0429253	0.03351
TCONS_00012660	0.108656	0.20658	TCONS_00012660	0	0
TCONS_00012662	0.674242	0.98992	TCONS_00012662	0.0831758	0.10876
TCONS_00012663	0.659176	0.98992	TCONS_00012663	0	0
TCONS_00012668	0	0.190265	TCONS_00012668	0.0891473	0.580915
TCONS_00012670	0	0.29048	TCONS_00012670	0.165803	0.212165
TCONS_00012675	0	0	TCONS_00012675	0.636771	0.99166
TCONS_00012679	0.0681818	0.036775	TCONS_00012679	0.094518	0.050505
TCONS_00012685	0	0	TCONS_00012685	0	0
TCONS_00012689	0.120724	0.59261	TCONS_00012689	0	0.311325
TCONS_00012697	0.144016	0.15545	TCONS_00012697	0.0708502	0.616415
TCONS_00012698	0.143382	0.1538	TCONS_00012698	0	0
TCONS_00012701	0.1875	0.18993	TCONS_00012701	0	0.03403
TCONS_00012703	0.458412	0.997305	TCONS_00012703	0.009375	0.404665
TCONS_00012705	0	0	TCONS_00012705	0.072327	0.04098
TCONS_00012711	0	0	TCONS_00012711	0.0630841	0.015985
TCONS_00012720	0.44335	0.891845	TCONS_00012720	0	0.017825
TCONS_00012732	0	0	TCONS_00012732	0.174129	0.118465
TCONS_00012737	0.244537	0.782775	TCONS_00012737	0.0883576	0.38141
TCONS_00012760	0.635528	0.934275	TCONS_00012760	0	0.058485
TCONS_00012765	0	0	TCONS_00012765	0.115055	0.25369
TCONS_00012774	0	0.11768	TCONS_00012774	0.146974	0.40222
TCONS_00012781	0.331921	0.909915	TCONS_00012781	0.00141044	0.035155
TCONS_00012782	0.201271	0.249975	TCONS_00012782	0.139535	0.43959
TCONS_00012795	0	0.5455	TCONS_00012795	0	0
TCONS_00012801	0.307359	0.94956	TCONS_00012801	0	0.2025
TCONS_00012822	0	0	TCONS_00012822	0	0
TCONS_00012821	0	0	TCONS_00012821	0.136502	0.649225
TCONS_00012823	0	0	TCONS_00012823	0.44	0.99969
TCONS_00012827	0	0	TCONS_00012827	0.0724638	0.07369
TCONS_00012828	0	0	TCONS_00012828	0.104283	0.00685
TCONS_00012833	0	0	TCONS_00012833	0	0
TCONS_00012835	0	0	TCONS_00012835	0	0
TCONS_00012842	0.480258	0.969035	TCONS_00012842	0	0.326385
TCONS_00012846	0.274306	0.435015	TCONS_00012846	0	0
TCONS_00012869	0.4656	0.84466	TCONS_00012869	0	0
TCONS_00012873	0	0.154245	TCONS_00012873	0.122036	0.38811
TCONS_00012888	0	0	TCONS_00012888	0.22488	0.42497
TCONS_00012892	0.265393	0.617685	TCONS_00012892	0	0
TCONS_00012895	0	0	TCONS_00012895	0	0
TCONS_00012897	0.0208333	0.11836	TCONS_00012897	0	0.167375
TCONS_00012907	0	0	TCONS_00012907	0.0641026	0.00162821
TCONS_00012914	0.08733	0.261255	TCONS_00012914	0.265379	0.92832
TCONS_00012915	0.415765	0.96072	TCONS_00012915	0	0
TCONS_00012919	0	0	TCONS_00012919	0	0.006
TCONS_00012920	0	0	TCONS_00012920	0	0
TCONS_00012935	0.342484	0.906165	TCONS_00012935	0	0
TCONS_00012947	0.379112	0.99263	TCONS_00012947	0.0731306	0.01811
TCONS_00012948	0.353414	0.99263	TCONS_00012948	0.132424	0.56938
TCONS_00012953	0.115152	0.09085	TCONS_00012953	0	0
TCONS_00012959	0.106122	0.236865	TCONS_00012959	0.00543848	0.00262
TCONS_00012968	0.0138408	0.011935	TCONS_00012968	0	0
TCONS_00012969	0.0314637	0.145765	TCONS_00012969	0	0
TCONS_00012976	0	0	TCONS_00012976	0	0.040775
TCONS_00012983	0.0865385	0.01183	TCONS_00012983	0.105431	0.065205
TCONS_00012986	0.0414922	0.41049	TCONS_00012986	0	0.30873
TCONS_00012989	0	0.000297101	TCONS_00012989	0	0.651842
TCONS_00012992	0.0246046	0.009695	TCONS_00012992	0.189474	0.4622
TCONS_00013003	0	0	TCONS_00013003	0.0980216	0.2065
TCONS_00013008	0.103761	0.395615	TCONS_00013008	0	0.33307
TCONS_00013027	0.0480167	0.0132	TCONS_00013027	0	0.467705
TCONS_00013028	0.10438	0.145955	TCONS_00013028	0.221601	0.617255
TCONS_00013037	0.101868	0.264505	TCONS_00013037	0.305085	0.9808
TCONS_00013039	0.0204082	0.00417007	TCONS_00013039	0	0
TCONS_00013061	0.139738	0.597665	TCONS_00013061	0.0196292	0.19056
TCONS_00013063	0.10018	0.952345	TCONS_00013063	0	0.36946
TCONS_00013064	0.195282	0.43953	TCONS_00013064	0.10733	0.27966
TCONS_00013083	0	0	TCONS_00013083	0	0.151655
TCONS_00013092	0	0	TCONS_00013092	0.0759582	0.130365
TCONS_00013093	0	0	TCONS_00013093	0.128793	0.749005
TCONS_00013094	0	0	TCONS_00013094	0	0
TCONS_00013095	0	0.613685	TCONS_00013095	0.0296552	0.287085
TCONS_00013100	0	0	TCONS_00013100	0.0860281	0.11863
TCONS_00013103	0	0.253285	TCONS_00013103	0	0.015785
TCONS_00013104	0.258691	0.91857	TCONS_00013104	0	0
TCONS_00013118	0.227941	0.310412	TCONS_00013118	0	0
TCONS_00013119	0	0	TCONS_00013119	0	0
TCONS_00013120	0.0577689	0.14164	TCONS_00013120	0	0
TCONS_00013131	0	0	TCONS_00013131	0	0.277035
TCONS_00013132	0.280503	0.896345	TCONS_00013132	0.0841709	0.172275
TCONS_00013133	0	0	TCONS_00013133	0	0
TCONS_00013137	0.237811	0.654835	TCONS_00013137	0	0.27853
TCONS_00013146	0.00907591	0.22739	TCONS_00013146	0	0
TCONS_00013149	0.054721	0.082295	TCONS_00013149	0.0846731	0.085925
TCONS_00013153	0.038864	0.04988	TCONS_00013153	0	0.24052
TCONS_00013155	0.0414013	0.04988	TCONS_00013155	0	0
TCONS_00013156	0	0	TCONS_00013156	0	0.371477
TCONS_00013157	0	0.082675	TCONS_00013157	0.0568401	0.35099
TCONS_00013161	0.632541	0.99972	TCONS_00013161	0.0813232	0.348005
TCONS_00013169	0.0317757	0.14341	TCONS_00013169	0	0
TCONS_00013172	0	0	TCONS_00013172	0	0
TCONS_00013173	0.0742407	0.380025	TCONS_00013173	0	0
TCONS_00013174	0	0	TCONS_00013174	0	0
TCONS_00013179	0.104396	0.285525	TCONS_00013179	0.360476	0.948835
TCONS_00013180	0.194872	0.71752	TCONS_00013180	0.0580205	0.080285
TCONS_00013181	0.0955882	0.11652	TCONS_00013181	0	0
TCONS_00013188	0.267327	0.753995	TCONS_00013188	0	0.05202
TCONS_00013189	0.0946565	0.230315	TCONS_00013189	0	0
TCONS_00013191	0	0	TCONS_00013191	0.100307	0.278085
TCONS_00013196	0	0.36084	TCONS_00013196	0.0518407	0.33617
TCONS_00013206	0.0393064	0.08126	TCONS_00013206	0.102771	0.17961
TCONS_00013210	0	0	TCONS_00013210	0	0
TCONS_00013229	0	0	TCONS_00013229	0.0853789	0.273875
TCONS_00013239	0.0824806	0.818925	TCONS_00013239	0	0.604425
TCONS_00013258	0.215613	0.79027	TCONS_00013258	0	0
TCONS_00013266	0.238998	0.642145	TCONS_00013266	0.140258	0.28072
TCONS_00013270	0	0	TCONS_00013270	0	0
TCONS_00013272	0.0735456	0.476445	TCONS_00013272	0	0
TCONS_00013275	0.34127	0.719405	TCONS_00013275	0	0
TCONS_00013276	0.386179	0.74047	TCONS_00013276	0.513185	0.86497
TCONS_00013289	0.453704	0.963485	TCONS_00013289	0.106236	0.018515
TCONS_00013304	0	0.00671	TCONS_00013304	0.12605	0.03616
TCONS_00013341	0.107517	0.29503	TCONS_00013341	0	0.05401
TCONS_00013345	0	0	TCONS_00013345	0.208163	0.887685
TCONS_00013349	0	0.66924	TCONS_00013349	0.056059	0.630115
TCONS_00013350	0	0	TCONS_00013350	0	0
TCONS_00013351	0	0.61818	TCONS_00013351	0	0
TCONS_00013353	0	0	TCONS_00013353	0	0
TCONS_00013354	0	0	TCONS_00013354	0.0826902	0.20804
TCONS_00013364	0	0	TCONS_00013364	0	0
TCONS_00013365	0.493766	0.93772	TCONS_00013365	0.0970149	0.021055
TCONS_00013370	0.0357873	0.2781	TCONS_00013370	0	0.00127
TCONS_00013391	0.204566	0.52324	TCONS_00013391	0.00547445	0.31303
TCONS_00013396	0	0	TCONS_00013396	0.123016	0.06233
TCONS_00013397	0.26538	0.667625	TCONS_00013397	0.0843373	0.092605
TCONS_00013398	0	0	TCONS_00013398	0	0
TCONS_00013404	0.561644	0.737877	TCONS_00013404	0	0
TCONS_00013416	0.0539773	0.154125	TCONS_00013416	0.143262	0.430495
TCONS_00013418	0.0527183	0.16913	TCONS_00013418	0	0.4224
TCONS_00013423	0	0	TCONS_00013423	0	0.205745
TCONS_00013427	0.187241	0.525165	TCONS_00013427	0	0
TCONS_00013432	0	0	TCONS_00013432	0	0.26915
TCONS_00013447	0	0	TCONS_00013447	0	0
TCONS_00013448	0	0	TCONS_00013448	0	0.09893
TCONS_00013451	0.152632	0.49404	TCONS_00013451	0.117338	0.054945
TCONS_00013452	0.144759	0.49404	TCONS_00013452	0	0.109745
TCONS_00013453	0	0	TCONS_00013453	0.155224	0.02612
TCONS_00013454	0	0	TCONS_00013454	0	0
TCONS_00013463	0.496437	0.98927	TCONS_00013463	0.229858	0.4724
TCONS_00013465	0.867838	1	TCONS_00013465	0	0.216645
TCONS_00013471	0	0	TCONS_00013471	0	0
TCONS_00013492	0	0	TCONS_00013492	0	0
TCONS_00013494	0	0	TCONS_00013494	0	0.368725
TCONS_00013497	0	0	TCONS_00013497	0.168091	0.47688
TCONS_00013498	0	0	TCONS_00013498	0	0.3962
TCONS_00013508	0	0.197635	TCONS_00013508	0	0
TCONS_00013517	0.602699	0.98412	TCONS_00013517	0	0
TCONS_00013529	0.115183	0.38079	TCONS_00013529	0	0.00583
TCONS_00013539	0.684015	0.937	TCONS_00013539	0	0
TCONS_00013545	0.414379	0.99533	TCONS_00013545	0.112998	0.09458
TCONS_00013551	0	0	TCONS_00013551	0	0
TCONS_00013553	0.102236	0.031	TCONS_00013553	0	0
TCONS_00013556	0.175385	0.239805	TCONS_00013556	0.0582822	0.051635
TCONS_00013561	0	0	TCONS_00013561	0	0
TCONS_00013568	0	0.00576543	TCONS_00013568	0.312883	0.465994
TCONS_00013581	0	0.00045	TCONS_00013581	0.0455154	0.152895
TCONS_00013582	0.13748	0.53257	TCONS_00013582	0.0539216	0.16175
TCONS_00013583	0	0	TCONS_00013583	0	0.166545
TCONS_00013584	0.090263	0.083085	TCONS_00013584	0	0.122915
TCONS_00013585	0	0	TCONS_00013585	0	0
TCONS_00013587	0	0	TCONS_00013587	0.0211988	0.592065
TCONS_00013592	0.33564	0.906685	TCONS_00013592	0	0.138695
TCONS_00013593	0.386819	0.906685	TCONS_00013593	0.135908	0.49533
TCONS_00013602	0.477848	0.88999	TCONS_00013602	0.0757098	0.01115
TCONS_00013604	0.45788	0.93386	TCONS_00013604	0	0
TCONS_00013607	0.619748	0.98559	TCONS_00013607	0	0
TCONS_00013615	0.156415	0.343855	TCONS_00013615	0	0
TCONS_00013616	0.03861	0.002265	TCONS_00013616	0	0
TCONS_00013617	0	0	TCONS_00013617	0	0
TCONS_00013623	0	0	TCONS_00013623	0	0.24856
TCONS_00013625	0.0629834	0.27713	TCONS_00013625	0	0.23416
TCONS_00013632	0.402504	0.728535	TCONS_00013632	0	0
TCONS_00013637	0	0	TCONS_00013637	0.0905416	0.4385
TCONS_00013638	0	0	TCONS_00013638	0.125	0.78389
TCONS_00013639	0	0	TCONS_00013639	0.0599613	0.519975
TCONS_00013643	0.0373832	0.15728	TCONS_00013643	0	0.01175
TCONS_00013649	0	0	TCONS_00013649	0	0.792315
TCONS_00013653	0	0	TCONS_00013653	0	0
TCONS_00013655	0.0743155	0.07872	TCONS_00013655	0	0.09985
TCONS_00013657	0.0505443	0.208875	TCONS_00013657	0.0979021	0.11997
TCONS_00013664	0.642127	0.952965	TCONS_00013664	0.181633	0.44007
TCONS_00013671	0	0	TCONS_00013671	0.12716	0.42049
TCONS_00013673	0.0733668	0.143035	TCONS_00013673	0	0
TCONS_00013677	0.673352	0.998295	TCONS_00013677	0	0
TCONS_00013679	0.230769	0.4794	TCONS_00013679	0.0710227	0.38471
TCONS_00013683	0.0727273	0.15885	TCONS_00013683	0.0852995	0.29251
TCONS_00013686	0	0	TCONS_00013686	0	0.00258
TCONS_00013687	0	0	TCONS_00013687	0	0.108785
TCONS_00013698	0.0397237	0.090345	TCONS_00013698	0	0.02846
TCONS_00013700	0.00212089	0.281915	TCONS_00013700	0.173729	0.108375
TCONS_00013715	0	0	TCONS_00013715	0	0.00406
TCONS_00013717	0.819629	0.999785	TCONS_00013717	0.128092	0.389425
TCONS_00013725	0	0	TCONS_00013725	0.148297	0.56224
TCONS_00013732	0	0	TCONS_00013732	0.107143	0.112407
TCONS_00013735	0.466709	0.974255	TCONS_00013735	0.0198337	0.102895
TCONS_00013754	0.0227743	0.186165	TCONS_00013754	0	0
TCONS_00013766	0.00584795	0.05518	TCONS_00013766	0	0
TCONS_00013784	0	0.418405	TCONS_00013784	0.0760687	0.55124
TCONS_00013785	0	0.034565	TCONS_00013785	0	0
TCONS_00013790	0	0	TCONS_00013790	0	0
TCONS_00013795	0.298013	0.770465	TCONS_00013795	0	0
TCONS_00013796	0	0	TCONS_00013796	0	0.25755
TCONS_00013797	0.015674	0.060175	TCONS_00013797	0.0466118	0.19766
TCONS_00013800	0	0	TCONS_00013800	0.0615812	0.740755
TCONS_00013805	0.299781	0.787765	TCONS_00013805	0.120087	0.12786
TCONS_00013806	0.284232	0.787765	TCONS_00013806	0.0807453	0.01557
TCONS_00013809	0.446319	0.970545	TCONS_00013809	0	0.10226
TCONS_00013810	0.412676	0.970545	TCONS_00013810	0.0801688	0.2309
TCONS_00013812	0.527244	0.97785	TCONS_00013812	0.2368	0.76424
TCONS_00013811	0.337438	0.787765	TCONS_00013811	0.2457	0.454205
TCONS_00013813	0.289583	0.787765	TCONS_00013813	0.02079	0.13905
TCONS_00013821	0.540037	0.983925	TCONS_00013821	0.100372	0.13382
TCONS_00013822	0.147395	0.55414	TCONS_00013822	0	0
TCONS_00013826	0.238806	0.903945	TCONS_00013826	0.102548	0.27744
TCONS_00013834	0.132308	0.23919	TCONS_00013834	0	0.244215
TCONS_00013839	0.482838	0.9392	TCONS_00013839	0	0.26404
TCONS_00013840	0.4819	0.94027	TCONS_00013840	0	0.006175
TCONS_00013843	0	0	TCONS_00013843	0	0.083875
TCONS_00013845	0	0	TCONS_00013845	0	0.056035
TCONS_00013852	0	0	TCONS_00013852	0	0.074355
TCONS_00013854	0	0.09856	TCONS_00013854	0.11583	0.043215
TCONS_00013855	0	0	TCONS_00013855	0	4.5e-05
TCONS_00013860	0.455847	0.948565	TCONS_00013860	0	0.07255
TCONS_00013865	0	0.008805	TCONS_00013865	0.221739	0.79406
TCONS_00013869	0	0	TCONS_00013869	0	0
TCONS_00013870	0	0	TCONS_00013870	0	0.565135
TCONS_00013873	0	0	TCONS_00013873	0	0.313895
TCONS_00013877	0	0	TCONS_00013877	0	0.038235
TCONS_00013885	0	0.00198404	TCONS_00013885	0.0793651	0.0369947
TCONS_00013888	0.174797	0.301865	TCONS_00013888	0.123732	0.306065
TCONS_00013889	0.216912	0.24107	TCONS_00013889	0.194139	0.51938
TCONS_00013890	0	0	TCONS_00013890	0.149789	0.474285
TCONS_00013892	0	0.268205	TCONS_00013892	0	0.05956
TCONS_00013894	0.169365	0.67115	TCONS_00013894	0	0.219525
TCONS_00013896	0.159563	0.69263	TCONS_00013896	0	0
TCONS_00013900	0	0.003585	TCONS_00013900	0	0
TCONS_00013903	0.304878	0.90598	TCONS_00013903	0.13401	0.604365
TCONS_00013905	0.241987	0.967535	TCONS_00013905	0	0.12191
TCONS_00013917	0	0.112765	TCONS_00013917	0.135531	0.26052
TCONS_00013942	0.317852	0.7718	TCONS_00013942	0	0.064365
TCONS_00013946	0.608733	0.9586	TCONS_00013946	0	0.11802
TCONS_00013955	0	0	TCONS_00013955	0.0446735	0.11276
TCONS_00013970	0.0541237	0.142135	TCONS_00013970	0.565553	0.98513
TCONS_00013978	0	0	TCONS_00013978	0.060241	0.26532
TCONS_00013980	0.364407	0.972155	TCONS_00013980	0.772902	1
TCONS_00013982	0.3125	0.972155	TCONS_00013982	0	0.188605
TCONS_00013986	0	0	TCONS_00013986	0	0.202315
TCONS_00013989	0	0	TCONS_00013989	0.0475836	0.46478
TCONS_00013990	0	0	TCONS_00013990	0	0
TCONS_00014003	0	0	TCONS_00014003	0.0755524	0.042215
TCONS_00014004	0	0.42485	TCONS_00014004	0.113346	0.178445
TCONS_00014005	0	0	TCONS_00014005	0	0
TCONS_00014008	0.485755	0.83071	TCONS_00014008	0	1e-05
TCONS_00014009	0	0	TCONS_00014009	0	0.176435
TCONS_00014013	0	0.385885	TCONS_00014013	0.124359	0.085925
TCONS_00014020	0.686722	0.94806	TCONS_00014020	0	0
TCONS_00014023	0	0	TCONS_00014023	0.0790191	0.03683
TCONS_00014025	0.589695	0.99978	TCONS_00014025	0.128417	0.71801
TCONS_00014034	0	0.202595	TCONS_00014034	0	0
TCONS_00014061	0	0	TCONS_00014061	0.055814	0.004845
TCONS_00014067	0	0	TCONS_00014067	0.131173	0.013235
TCONS_00014072	0.199125	0.70863	TCONS_00014072	0	0.208005
TCONS_00014078	0	0	TCONS_00014078	0	0.00384615
TCONS_00014083	0	0.29072	TCONS_00014083	0	0
TCONS_00014084	0	0	TCONS_00014084	0	0.216365
TCONS_00014095	0.0976923	0.34183	TCONS_00014095	0	0.408475
TCONS_00014102	0.134799	0.420835	TCONS_00014102	0.108883	0.95291
TCONS_00014115	0	0	TCONS_00014115	0.1875	0.161195
TCONS_00014122	0.0874598	0.34515	TCONS_00014122	0.0392031	0.16502
TCONS_00014121	0.0719125	0.34515	TCONS_00014121	0	0
TCONS_00014123	0	0.031835	TCONS_00014123	0	0
TCONS_00014125	0	0.00269	TCONS_00014125	0.0676856	0.025035
TCONS_00014138	0.275893	0.95032	TCONS_00014138	0	0.656785
TCONS_00014139	0.313433	0.81603	TCONS_00014139	0	0.16362
TCONS_00014140	0.29551	0.986835	TCONS_00014140	0.0318108	0.133245
TCONS_00014141	0	0	TCONS_00014141	0	0
TCONS_00014146	0	0	TCONS_00014146	0	0.20574
TCONS_00014158	0.346597	0.962465	TCONS_00014158	0.0481172	0.285195
TCONS_00014173	0.0860735	0.262245	TCONS_00014173	0	0
TCONS_00014177	0.197504	0.73634	TCONS_00014177	0	0
TCONS_00014205	0	0	TCONS_00014205	0	0
TCONS_00014209	0	0	TCONS_00014209	0.0706605	0.104285
TCONS_00014222	0.137587	0.659725	TCONS_00014222	0	0
TCONS_00014223	0.296482	0.808465	TCONS_00014223	0.0401338	0.2222
TCONS_00014231	0.0580411	0.13838	TCONS_00014231	0.338164	0.865625
TCONS_00014230	0.0618557	0.13838	TCONS_00014230	0	0
TCONS_00014243	0	0.06464	TCONS_00014243	0.177508	0.88252
TCONS_00014245	0	0	TCONS_00014245	0	0
TCONS_00014246	0	0.248595	TCONS_00014246	0.109302	0.061615
TCONS_00014247	0	0.248595	TCONS_00014247	0	0
TCONS_00014249	0	0	TCONS_00014249	0.0940071	0.494075
TCONS_00014252	0.119205	0.35684	TCONS_00014252	0.219577	0.616615
TCONS_00014253	0	0.046245	TCONS_00014253	0	0.54081
TCONS_00014265	0	0.22782	TCONS_00014265	0	0.328875
TCONS_00014266	0	0.22782	TCONS_00014266	0.237216	0.69829
TCONS_00014270	0	0.13672	TCONS_00014270	0	0.352745
TCONS_00014271	0	0.128605	TCONS_00014271	0	0
TCONS_00014272	0	0.128815	TCONS_00014272	0.0397727	0.15412
TCONS_00014273	0	0.132105	TCONS_00014273	0	0
TCONS_00014274	0	0.132105	TCONS_00014274	0.0810811	0.11293
TCONS_00014278	0.133891	0.07715	TCONS_00014278	0.200418	0.412145
TCONS_00014283	0.0795087	0.12934	TCONS_00014283	0.0736434	0.698915
TCONS_00014295	0.450742	0.78942	TCONS_00014295	0.0633423	0.38852
TCONS_00014313	0	0	TCONS_00014313	0	0.15963
TCONS_00014327	0	0.29958	TCONS_00014327	0	0.17796
TCONS_00014335	0.0286145	0.039895	TCONS_00014335	0	0.008805
TCONS_00014338	0.0862745	0.107035	TCONS_00014338	0	0
TCONS_00014373	0	0	TCONS_00014373	0	0
TCONS_00014378	0.147413	0.448295	TCONS_00014378	0.075779	0.265285
TCONS_00014384	0	0	TCONS_00014384	0	0.479805
TCONS_00014385	0	0	TCONS_00014385	0	0
TCONS_00014389	0	0	TCONS_00014389	0.0901348	0.11863
TCONS_00014390	0	0	TCONS_00014390	0	0.0250472
TCONS_00014394	0	0	TCONS_00014394	0	0
TCONS_00014395	0	0	TCONS_00014395	0.0767873	0.140765
TCONS_00014397	0	0	TCONS_00014397	0.0408304	0.18024
TCONS_00014396	0	0	TCONS_00014396	0.0152566	0.297945
TCONS_00014402	0.0343348	0.02463	TCONS_00014402	0.162393	0.196915
TCONS_00014410	0.0456182	0.310915	TCONS_00014410	0.00719424	0.08802
TCONS_00014411	0.248918	0.550565	TCONS_00014411	0	0.254225
TCONS_00014412	0.151383	0.21254	TCONS_00014412	0	0
TCONS_00014413	0.133758	0.21185	TCONS_00014413	0.131043	0.10303
TCONS_00014414	0.565777	1	TCONS_00014414	0.178309	0.315475
TCONS_00014415	0.53012	1	TCONS_00014415	0.0343938	0.10005
TCONS_00014416	0.0112	0.144475	TCONS_00014416	0	0
TCONS_00014418	0	0	TCONS_00014418	0	0.201475
TCONS_00014421	0.142763	0.65214	TCONS_00014421	0	0
TCONS_00014422	0.0219579	0.228635	TCONS_00014422	0.047532	0.117415
TCONS_00014431	0	0.00121	TCONS_00014431	0	0
TCONS_00014435	0.698384	0.98968	TCONS_00014435	0	0
TCONS_00014438	0	0	TCONS_00014438	0.0927835	0.0475722
TCONS_00014439	0	0	TCONS_00014439	0.0861702	0.290415
TCONS_00014440	0	0	TCONS_00014440	0	0
TCONS_00014444	0.0429936	0.192005	TCONS_00014444	0.104928	0.167395
TCONS_00014445	0	0	TCONS_00014445	0.128083	0.38357
TCONS_00014454	0	0	TCONS_00014454	0	0
TCONS_00014464	0	6e-05	TCONS_00014464	0.140351	0.043535
TCONS_00014470	0.0361727	0.341975	TCONS_00014470	0.145688	0.53143
TCONS_00014471	0.0607662	0.319315	TCONS_00014471	0	0
TCONS_00014481	0.0563648	0.556145	TCONS_00014481	0.0993671	0.201505
TCONS_00014484	0.385185	0.96818	TCONS_00014484	0.0382244	0.087715
TCONS_00014506	0	7.5e-05	TCONS_00014506	0	0.296555
TCONS_00014507	0.340426	0.86569	TCONS_00014507	0.0119522	0.17244
TCONS_00014508	0.378254	0.952835	TCONS_00014508	0.0565749	0.032815
TCONS_00014515	0.387481	0.915785	TCONS_00014515	0.129561	0.21927
TCONS_00014547	0	0	TCONS_00014547	0.0397924	0.029855
TCONS_00014549	0	0	TCONS_00014549	0	0.01032
TCONS_00014550	0.484536	0.767835	TCONS_00014550	0	0.0508205
TCONS_00014551	0.0514523	0.25962	TCONS_00014551	0	0.000395
TCONS_00014552	0	0	TCONS_00014552	0.0936639	0.09393
TCONS_00014555	0	0.0121	TCONS_00014555	0	0
TCONS_00014556	0	0	TCONS_00014556	0.00779221	0.063425
TCONS_00014563	0.229442	0.95006	TCONS_00014563	0.0821839	0.365635
TCONS_00014564	0.212121	0.95006	TCONS_00014564	0	0
TCONS_00014568	0.0490566	0.32129	TCONS_00014568	0.048995	0.14516
TCONS_00014582	0	0.27078	TCONS_00014582	0.0792227	0.06359
TCONS_00014585	0	0	TCONS_00014585	0.0325615	0.14266
TCONS_00014586	0	0.16901	TCONS_00014586	0	0.77053
TCONS_00014589	0.185255	0.708725	TCONS_00014589	0.0447103	0.166545
TCONS_00014592	0	0	TCONS_00014592	0.0862202	0.067855
TCONS_00014594	0	0	TCONS_00014594	0	0
TCONS_00014595	0	0.002795	TCONS_00014595	0.0888889	0.020475
TCONS_00014604	0.0910448	0.069715	TCONS_00014604	0	0
TCONS_00014610	0.192182	0.35157	TCONS_00014610	0.305195	0.56247
TCONS_00014615	0	0	TCONS_00014615	0.113661	0.23642
TCONS_00014617	0	0	TCONS_00014617	0.117277	0.472905
TCONS_00014619	0	0	TCONS_00014619	0	0.13822
TCONS_00014621	0	0	TCONS_00014621	0.0236559	0.335095
TCONS_00014632	0.134742	0.87472	TCONS_00014632	0	0.10725
TCONS_00014651	0	0	TCONS_00014651	0.142857	0.147705
TCONS_00014668	0	0.02978	TCONS_00014668	0.0996885	0.217465
TCONS_00014693	0.511149	0.80385	TCONS_00014693	0	0
TCONS_00014717	0.271595	0.760935	TCONS_00014717	0.0777605	0.542315
TCONS_00014719	0.326334	0.904755	TCONS_00014719	0.252411	0.95029
TCONS_00014764	0	0	TCONS_00014764	0	0
TCONS_00014766	0.415328	0.92581	TCONS_00014766	0.0888889	0.02337
TCONS_00014768	0.209272	0.68874	TCONS_00014768	0	0
TCONS_00014770	0.929151	0.99998	TCONS_00014770	0.176991	0.738275
TCONS_00014785	0	0	TCONS_00014785	0	0.078815
TCONS_00014807	0	0.099815	TCONS_00014807	0	0
TCONS_00014808	0	0.102404	TCONS_00014808	0	0.0219184
TCONS_00014830	0.424444	0.849	TCONS_00014830	0.0699223	0.196785
TCONS_00014835	0	0	TCONS_00014835	0	0
TCONS_00014858	0	0	TCONS_00014858	0.187755	0.011095
TCONS_00014859	0	0	TCONS_00014859	0	0.14603
TCONS_00014875	0.21764	0.94259	TCONS_00014875	0.0686499	0.152645
TCONS_00014880	0.394102	0.638535	TCONS_00014880	0	0
TCONS_00014889	0.417553	0.98791	TCONS_00014889	0.0704475	0.33563
TCONS_00014897	0	0.02351	TCONS_00014897	0	0
TCONS_00014907	0	0	TCONS_00014907	0.15	0.053975
TCONS_00014908	0.118871	0.213065	TCONS_00014908	0.0771513	0.10562
TCONS_00014912	0.0262857	0.283545	TCONS_00014912	0.0490868	0.10666
TCONS_00014917	0.176991	0.979495	TCONS_00014917	0.0671176	0.226695
TCONS_00014924	0.0854093	0.204195	TCONS_00014924	0	0
TCONS_00014932	0	0	TCONS_00014932	0	0.160981
TCONS_00014938	0.160656	0.13791	TCONS_00014938	0.0621931	0.19193
TCONS_00014939	0.224093	0.89075	TCONS_00014939	0.0336488	0.360255
TCONS_00014949	0	0	TCONS_00014949	0.0893855	0.00399441
TCONS_00014952	0.261639	0.864965	TCONS_00014952	0.132093	0.13459
TCONS_00014956	0.203499	0.865995	TCONS_00014956	0.0763569	0.12003
TCONS_00014964	0.684	0.992775	TCONS_00014964	0	0
TCONS_00014970	0	0	TCONS_00014970	0	0.0729282
TCONS_00014971	0.0578947	0.054245	TCONS_00014971	0.0525394	0.191375
TCONS_00014980	0.153436	0.426295	TCONS_00014980	0	0
TCONS_00014981	0.177778	0.42663	TCONS_00014981	0	0.276095
TCONS_00014986	0	0	TCONS_00014986	0	0.0937471
TCONS_00014993	0	0	TCONS_00014993	0	0
TCONS_00015003	0	0	TCONS_00015003	0	0
TCONS_00015046	0.097109	0.41968	TCONS_00015046	0.00666667	0.09301
TCONS_00015047	0.481586	0.94253	TCONS_00015047	0	0
TCONS_00015060	0	0.129045	TCONS_00015060	0	0
TCONS_00015080	0.398467	0.8142	TCONS_00015080	0	0
TCONS_00015081	0.0230627	0.22285	TCONS_00015081	0.0184332	0.117135
TCONS_00015087	0	0	TCONS_00015087	0	0.036435
TCONS_00015089	0.156863	0.37942	TCONS_00015089	0	0.2316
TCONS_00015103	0.186667	0.258335	TCONS_00015103	0.0530973	0.007545
TCONS_00015109	0.498691	0.869605	TCONS_00015109	0	0.146725
TCONS_00015111	0	0	TCONS_00015111	0	0.222935
TCONS_00015113	0	0	TCONS_00015113	0.162137	0.360375
TCONS_00015115	0	0	TCONS_00015115	0.122283	0.1712
TCONS_00015119	0	0	TCONS_00015119	0.117728	0.14373
TCONS_00015120	0	0	TCONS_00015120	0.0395349	0.167155
TCONS_00015122	0.0384209	0.969545	TCONS_00015122	0.0246653	0.51645
TCONS_00015123	0.0451907	0.969545	TCONS_00015123	0.0617489	0.13088
TCONS_00015124	0	0.41682	TCONS_00015124	0.0949495	0.037775
TCONS_00015127	0	0	TCONS_00015127	0.0846154	0.200895
TCONS_00015128	0.0308311	0.31517	TCONS_00015128	0	0
TCONS_00015133	0	0	TCONS_00015133	0	0.170905
TCONS_00015134	0	0	TCONS_00015134	0	0.46633
TCONS_00015136	0.588523	0.98689	TCONS_00015136	0	0.690285
TCONS_00015142	0.47494	0.98646	TCONS_00015142	0.0119237	0.16656
TCONS_00015161	0	0	TCONS_00015161	0.0459364	0.245315
TCONS_00015176	0.194618	0.948265	TCONS_00015176	0.372733	0.75971
TCONS_00015183	0.261972	0.49008	TCONS_00015183	0	0.41106
TCONS_00015191	0.678336	0.987795	TCONS_00015191	0.0158416	0.163185
TCONS_00015193	0.168172	0.462025	TCONS_00015193	0	0
TCONS_00015195	0.299255	0.9938	TCONS_00015195	0.140257	0.78488
TCONS_00015210	0.259295	0.786185	TCONS_00015210	0.0152381	0.099135
TCONS_00015235	0.606918	0.960845	TCONS_00015235	0.178683	0.132315
TCONS_00015236	0.34126	0.93754	TCONS_00015236	0.0285036	0.21443
TCONS_00015238	0.203476	0.53653	TCONS_00015238	0.0781476	0.15341
TCONS_00015249	0	0.11468	TCONS_00015249	0	0.233635
TCONS_00015251	0	0	TCONS_00015251	0	0
TCONS_00015259	0.265835	0.945295	TCONS_00015259	0	0
TCONS_00015268	0	0.814775	TCONS_00015268	0.053681	0.13254
TCONS_00015269	0	0.207255	TCONS_00015269	0	0
TCONS_00015275	0.72549	0.914657	TCONS_00015275	0	0.00754369
TCONS_00015278	0.24478	0.803875	TCONS_00015278	0.0669065	0.4801
TCONS_00015295	0.445731	0.965985	TCONS_00015295	0.209538	0.69924
TCONS_00015302	0.0334928	0.00062	TCONS_00015302	0.104762	0.030945
TCONS_00015308	0.158485	0.684915	TCONS_00015308	0	0.04584
TCONS_00015317	0	0	TCONS_00015317	0	0.04905
TCONS_00015319	0	0	TCONS_00015319	0	0
TCONS_00015325	0	0.21348	TCONS_00015325	0	0.076565
TCONS_00015338	0.0188679	0.169995	TCONS_00015338	0	0
TCONS_00015339	0.0183908	0.16564	TCONS_00015339	0.0917431	0.93659
TCONS_00015346	0.145129	0.44879	TCONS_00015346	0	0
TCONS_00015353	0	0	TCONS_00015353	0	0.05314
TCONS_00015364	0.534591	0.992445	TCONS_00015364	0	0
TCONS_00015374	0.114094	0.456305	TCONS_00015374	0	0.475475
TCONS_00015376	0.270622	0.846475	TCONS_00015376	0	0.202365
TCONS_00015380	0.10318	0.11241	TCONS_00015380	0	0
TCONS_00015404	0.105585	0.266575	TCONS_00015404	0	0
TCONS_00015406	0.0105263	0.032705	TCONS_00015406	0	0
TCONS_00015407	0	0.263185	TCONS_00015407	0	0.160635
TCONS_00015419	0.0229008	0.017415	TCONS_00015419	0	0
TCONS_00015426	0.122172	0.160965	TCONS_00015426	0	0.0228
TCONS_00015445	0	0	TCONS_00015445	0	0
TCONS_00015450	0	0	TCONS_00015450	0.17803	0.59507
TCONS_00015452	0	0.00959	TCONS_00015452	0	0
TCONS_00015460	0	0.12099	TCONS_00015460	0.0713649	0.570465
TCONS_00015483	0	0.462675	TCONS_00015483	0	0.03943
TCONS_00015485	0.516378	0.97527	TCONS_00015485	0	0.198485
TCONS_00015486	0.523629	0.97527	TCONS_00015486	0	0.170485
TCONS_00015493	0.224969	0.898875	TCONS_00015493	0.0246914	0.117095
TCONS_00015492	0.208477	0.898875	TCONS_00015492	0	0
TCONS_00015507	0	0	TCONS_00015507	0.0133397	0.20956
TCONS_00015510	0.0777311	0.08249	TCONS_00015510	0	0
TCONS_00015512	0	0	TCONS_00015512	0.000654879	0.153395
TCONS_00015513	0.486284	0.957535	TCONS_00015513	0	0.04591
TCONS_00015514	0.153846	0.264275	TCONS_00015514	0	0
TCONS_00015541	0	0.530415	TCONS_00015541	0.129956	0.105745
TCONS_00015542	0	0	TCONS_00015542	0	0
TCONS_00015548	0	0	TCONS_00015548	0.0899912	0.45354
TCONS_00015562	0.0302744	0.37634	TCONS_00015562	0.23535	0.70707
TCONS_00015564	0.374833	0.91819	TCONS_00015564	0	0
TCONS_00015566	0.32526	0.772935	TCONS_00015566	0.0259067	0.0315
TCONS_00015576	0	0	TCONS_00015576	0	0
TCONS_00015581	0.383313	0.89789	TCONS_00015581	0.0845411	0.1594
TCONS_00015582	0.389237	0.89789	TCONS_00015582	0	0.25343
TCONS_00015589	0.529593	0.99489	TCONS_00015589	0	0
TCONS_00015593	0.139594	0.4657	TCONS_00015593	0.0582278	0.206945
TCONS_00015595	0.421277	0.88441	TCONS_00015595	0.044586	0.13322
TCONS_00015599	0.434453	0.968145	TCONS_00015599	0	0
TCONS_00015601	0	0	TCONS_00015601	0	0.11279
TCONS_00015602	0.695255	0.980425	TCONS_00015602	0	0.460515
TCONS_00015604	0	0.342325	TCONS_00015604	0.076087	0.091235
TCONS_00015605	0.224075	0.64868	TCONS_00015605	0.147101	0.415875
TCONS_00015608	0.162105	0.30451	TCONS_00015608	0	0
TCONS_00015613	0.463947	0.95783	TCONS_00015613	0	0
TCONS_00015620	0	0	TCONS_00015620	0.0259067	0.0170259
TCONS_00015621	0	0	TCONS_00015621	0	0
TCONS_00015622	0	0.233415	TCONS_00015622	0	0.047275
TCONS_00015632	0.109482	0.417135	TCONS_00015632	0	0.17247
TCONS_00015634	0.0663957	0.23288	TCONS_00015634	0.0893099	0.105305
TCONS_00015647	0.0483365	0.2872	TCONS_00015647	0.0207026	0.09485
TCONS_00015652	0	0	TCONS_00015652	0	0
TCONS_00015669	0.383442	0.63864	TCONS_00015669	0	0
TCONS_00015670	0	0	TCONS_00015670	0	0
TCONS_00015683	0	0.01659	TCONS_00015683	0	0.487565
TCONS_00015690	0	0.16944	TCONS_00015690	0.101737	0.050185
TCONS_00015696	0.140655	0.318115	TCONS_00015696	0.0461538	0.164
TCONS_00015698	0	0.152155	TCONS_00015698	0	0
TCONS_00015703	0	0.35595	TCONS_00015703	0.0251748	0.260425
TCONS_00015707	0.0535211	0.18095	TCONS_00015707	0	0
TCONS_00015765	0	0	TCONS_00015765	0	0
TCONS_00015772	0.155631	0.79802	TCONS_00015772	0	0
TCONS_00015777	0.467305	0.950965	TCONS_00015777	0	0.21914
TCONS_00015778	0	0	TCONS_00015778	0.2	0.0489062
TCONS_00015786	0	0.038369	TCONS_00015786	0.281915	0.280463
TCONS_00015792	0.483731	0.98523	TCONS_00015792	0	0.250685
TCONS_00015797	0.232722	0.3381	TCONS_00015797	0	0.10708
TCONS_00015799	0	0	TCONS_00015799	0	0
TCONS_00015817	0.0142566	0.10976	TCONS_00015817	0.128049	0.05678
TCONS_00015820	0.0382003	0.30258	TCONS_00015820	0.104326	0.06038
TCONS_00015824	0	0	TCONS_00015824	0	0.0936435
TCONS_00015862	0	3e-05	TCONS_00015862	0.151144	0.62908
TCONS_00015874	0.457027	0.841555	TCONS_00015874	0	0.29862
TCONS_00015878	0.242744	0.58518	TCONS_00015878	0.0843215	0.21316
TCONS_00015879	0.154661	0.162315	TCONS_00015879	0.00845666	0.114245
TCONS_00015880	0.0596685	0.04821	TCONS_00015880	0.115894	0.02799
TCONS_00015900	0	0	TCONS_00015900	0.126126	0.077405
TCONS_00015902	0	0.025835	TCONS_00015902	0	0
TCONS_00015903	0	0.025835	TCONS_00015903	0	0
TCONS_00015909	0	0.028445	TCONS_00015909	0	0
TCONS_00015910	0.0237557	0.06434	TCONS_00015910	0	0
TCONS_00015916	0	0	TCONS_00015916	0.0852713	0.02832
TCONS_00015917	0	0	TCONS_00015917	0.0722611	0.45857
TCONS_00015922	0	0	TCONS_00015922	0.0451174	0.268405
TCONS_00015926	0.56305	0.99997	TCONS_00015926	0.232234	0.973765
TCONS_00015928	0.271186	0.36361	TCONS_00015928	0	0
TCONS_00015940	0.25	0.66422	TCONS_00015940	0	0.04241
TCONS_00015942	0.259346	0.732955	TCONS_00015942	0	0
TCONS_00015951	0.271394	0.707405	TCONS_00015951	0	0.05686
TCONS_00015952	0.821569	0.99517	TCONS_00015952	0	0.292705
TCONS_00015953	0.806288	0.99932	TCONS_00015953	0.35157	0.83689
TCONS_00015955	0.805076	0.99932	TCONS_00015955	0.0669371	0.05553
TCONS_00015961	0	0.1783	TCONS_00015961	0	0
TCONS_00015966	0.155255	0.900115	TCONS_00015966	0	0.532635
TCONS_00015968	0.00713267	0.564895	TCONS_00015968	0.0811966	0.1074
TCONS_00015969	0.253184	0.96662	TCONS_00015969	0.0576347	0.181465
TCONS_00015984	0.195219	0.710975	TCONS_00015984	0	0
TCONS_00015985	0.249167	0.790545	TCONS_00015985	0.222315	0.63786
TCONS_00015996	0.0677711	0.477785	TCONS_00015996	0.20617	0.499355
TCONS_00016001	0.0599201	0.124755	TCONS_00016001	0.0172872	0.099405
TCONS_00016023	0	0.219325	TCONS_00016023	0	0
TCONS_00016027	0.24611	0.624035	TCONS_00016027	0	0
TCONS_00016031	0	0	TCONS_00016031	0	0
TCONS_00016041	0	0	TCONS_00016041	0.069873	0.17649
TCONS_00016052	0	0.278975	TCONS_00016052	0.204545	0.66877
TCONS_00016057	0	0	TCONS_00016057	0	0
TCONS_00016058	0	0	TCONS_00016058	0	0
TCONS_00016063	0.0483461	0.09166	TCONS_00016063	0	0.07483
TCONS_00016064	0.0487805	0.09166	TCONS_00016064	0.0794872	0.19163
TCONS_00016076	0.423792	0.992945	TCONS_00016076	0.102786	0.076105
TCONS_00016078	0.50365	0.96914	TCONS_00016078	0	0
TCONS_00016079	0.441255	0.992945	TCONS_00016079	0	0
TCONS_00016080	0.445166	0.992945	TCONS_00016080	0	0.045455
TCONS_00016089	0.124424	0.347425	TCONS_00016089	0	0
TCONS_00016092	0.745342	0.998545	TCONS_00016092	0.0868217	0.071475
TCONS_00016102	0	0.30497	TCONS_00016102	0	0
TCONS_00016103	0	0	TCONS_00016103	0	0.0187353
TCONS_00016104	0	0	TCONS_00016104	0	0
TCONS_00016117	0.246729	0.45824	TCONS_00016117	0.130597	0.124055
TCONS_00016120	0.577061	0.9729	TCONS_00016120	0	0
TCONS_00016121	0	0	TCONS_00016121	0.0897868	0.1523
TCONS_00016126	0.311111	0.630615	TCONS_00016126	0.110865	0.216835
TCONS_00016127	0	0	TCONS_00016127	0.207895	0.865785
TCONS_00016131	0.199536	0.335195	TCONS_00016131	0	0
TCONS_00016139	0.0514981	0.544955	TCONS_00016139	0.117867	0.222985
TCONS_00016141	0	0.04136	TCONS_00016141	0	0
TCONS_00016142	0.0617496	0.33227	TCONS_00016142	0	0.07718
TCONS_00016149	0.00454545	0.03752	TCONS_00016149	0.0135747	0.228225
TCONS_00016174	0.784722	0.9889	TCONS_00016174	0.00230947	0.0296
TCONS_00016183	0.20355	0.691055	TCONS_00016183	0.0321508	0.829285
TCONS_00016189	0.247405	0.788625	TCONS_00016189	0.0984456	0.203115
TCONS_00016191	0	0	TCONS_00016191	0.190789	0.0657
TCONS_00016192	0.158215	0.486625	TCONS_00016192	0.107432	0.06824
TCONS_00016196	0.07393	0.015525	TCONS_00016196	0	0.001255
TCONS_00016199	0	0	TCONS_00016199	0	0.409475
TCONS_00016200	0	0	TCONS_00016200	0.0794208	0.15574
TCONS_00016201	0	0	TCONS_00016201	0.108066	0.41509
TCONS_00016208	0.16295	0.88205	TCONS_00016208	0	0.076285
TCONS_00016213	0.316804	0.75095	TCONS_00016213	0	0
TCONS_00016224	0.268431	0.6832	TCONS_00016224	0	0
TCONS_00016246	0	0.039115	TCONS_00016246	0	0
TCONS_00016257	0	0.086945	TCONS_00016257	0.0632672	0.12771
TCONS_00016282	0	0	TCONS_00016282	0	0.240755
TCONS_00016289	0.0450262	0.13413	TCONS_00016289	0.0878661	0.211105
TCONS_00016294	0.0910624	0.48133	TCONS_00016294	0	0
TCONS_00016295	0.0298507	0.350705	TCONS_00016295	0	0
TCONS_00016296	0.0345572	0.345665	TCONS_00016296	0	0
TCONS_00016297	0	0.00253	TCONS_00016297	0.115556	0.010335
TCONS_00016308	0	0	TCONS_00016308	0	0.00356944
TCONS_00016319	0	0.03739	TCONS_00016319	0	0.081265
TCONS_00016361	0.0263889	0.111205	TCONS_00016361	0.188627	0.507885
TCONS_00016370	0.153477	0.46019	TCONS_00016370	0.120958	0.28958
TCONS_00016382	0.00576923	0.19174	TCONS_00016382	0	0
TCONS_00016381	0.0074813	0.19174	TCONS_00016381	0	0.00227
TCONS_00016383	0.00125471	0.25616	TCONS_00016383	0	0
TCONS_00016386	0.068254	0.21288	TCONS_00016386	0.0285261	0.14172
TCONS_00016414	0.0885375	0.61139	TCONS_00016414	0	0
TCONS_00016428	0	0	TCONS_00016428	0	0.02007
TCONS_00016435	0.142967	0.75055	TCONS_00016435	0.0737327	0.593325
TCONS_00016470	0	0	TCONS_00016470	0	0.19979
TCONS_00016471	0	0	TCONS_00016471	0	0.003605
TCONS_00016475	0	0	TCONS_00016475	0.0193992	0.081845
TCONS_00016487	0.107937	0.13439	TCONS_00016487	0.18859	0.60308
TCONS_00016488	0.116906	0.131445	TCONS_00016488	0	0.246615
TCONS_00016493	0.546374	0.969605	TCONS_00016493	0	0.068155
TCONS_00016507	0.0745921	0.08743	TCONS_00016507	0	0
TCONS_00016516	0	0	TCONS_00016516	0.100481	0.458675
TCONS_00016520	0.0331126	0.188925	TCONS_00016520	0	0.062965
TCONS_00016529	0.102919	0.176665	TCONS_00016529	0	0.052795
TCONS_00016545	0	0	TCONS_00016545	0.12	0.266825
TCONS_00016547	0	0.04571	TCONS_00016547	0	0.067205
TCONS_00016548	0	0.12381	TCONS_00016548	0	0.066465
TCONS_00016551	0	0	TCONS_00016551	0	0
TCONS_00016556	0	0	TCONS_00016556	0	0.6523
TCONS_00016560	0	0.067965	TCONS_00016560	0	0.060625
TCONS_00016562	0	0.15539	TCONS_00016562	0.134783	0.772055
TCONS_00016563	0	0.15539	TCONS_00016563	0	0.109515
TCONS_00016570	0	0	TCONS_00016570	0	0.0606752
TCONS_00016571	0	0	TCONS_00016571	0.428571	0.60747
TCONS_00016572	0	0	TCONS_00016572	0.133285	0.237095
TCONS_00016576	0	0	TCONS_00016576	0	0
TCONS_00016580	0	0.01125	TCONS_00016580	0	0
TCONS_00016585	0.630584	0.988055	TCONS_00016585	0	0
TCONS_00016587	0.565502	0.999325	TCONS_00016587	0.135076	0.246
TCONS_00016589	0.110886	0.57406	TCONS_00016589	0.147297	0.548355
TCONS_00016591	0	0	TCONS_00016591	0	0
TCONS_00016594	0.0918605	0.12909	TCONS_00016594	0.0865776	0.93828
TCONS_00016596	0.0996441	0.098615	TCONS_00016596	0	0
TCONS_00016598	0	0	TCONS_00016598	0	0
TCONS_00016602	0.609783	0.97932	TCONS_00016602	0	0
TCONS_00016608	0.365854	0.921512	TCONS_00016608	0	0.267928
TCONS_00016614	0.330202	0.931945	TCONS_00016614	0	0
TCONS_00016616	0.482711	0.929405	TCONS_00016616	0	0
TCONS_00016621	0.194753	0.661075	TCONS_00016621	0.654234	0.98222
TCONS_00016620	0.217833	0.661075	TCONS_00016620	0	0.03355
TCONS_00016644	0	0	TCONS_00016644	0	0.462955
TCONS_00016645	0.0633094	0.01446	TCONS_00016645	0.139368	0.13993
TCONS_00016646	0.0607424	0.02551	TCONS_00016646	0.130337	0.22108
TCONS_00016656	0	0	TCONS_00016656	0.09375	0.08786
TCONS_00016659	0.412331	0.94825	TCONS_00016659	0	0.4169
TCONS_00016661	0.290375	0.666835	TCONS_00016661	0	0.03816
TCONS_00016663	0.0691824	0.0600503	TCONS_00016663	0	0
TCONS_00016665	0.0204842	0.5728	TCONS_00016665	0.0651365	0.14253
TCONS_00016666	0	0	TCONS_00016666	0.314286	0.596069
TCONS_00016672	0	0	TCONS_00016672	0	0
TCONS_00016675	0.299379	0.891625	TCONS_00016675	0.0409429	0.18818
TCONS_00016680	0.0841346	0.02083	TCONS_00016680	0.0671463	0.01922
TCONS_00016681	0.0580986	0.02083	TCONS_00016681	0	0.165975
TCONS_00016682	0	0	TCONS_00016682	0.102837	0.010085
TCONS_00016683	0	0.000585366	TCONS_00016683	0	0.358277
TCONS_00016685	0.361953	0.612925	TCONS_00016685	0	0
TCONS_00016687	0.198895	0.182335	TCONS_00016687	0	0
TCONS_00016698	0	0	TCONS_00016698	0.0753138	0.252995
TCONS_00016700	0	0.401174	TCONS_00016700	0.258065	0.451882
TCONS_00016705	0	0	TCONS_00016705	0	0.08855
TCONS_00016709	0.12176	0.554205	TCONS_00016709	0	0.086765
TCONS_00016710	0.206388	0.165135	TCONS_00016710	0	0
TCONS_00016719	0	0	TCONS_00016719	0	0
TCONS_00016721	0	0	TCONS_00016721	0	0
TCONS_00016732	0.58502	0.960635	TCONS_00016732	0.0929293	0.34796
TCONS_00016734	0	0	TCONS_00016734	0.108939	0.497305
TCONS_00016740	0.200389	0.333615	TCONS_00016740	0.0582524	0.228905
TCONS_00016743	0	0	TCONS_00016743	0	0.1495
TCONS_00016744	0.057423	0.15992	TCONS_00016744	0	0.305235
TCONS_00016748	0.0302198	0.31507	TCONS_00016748	0	0.295395
TCONS_00016755	0.511743	0.986945	TCONS_00016755	0	0
TCONS_00016764	0	0.409225	TCONS_00016764	0	0
TCONS_00016767	0	0	TCONS_00016767	0.0163265	0.223515
TCONS_00016770	0.352431	0.80137	TCONS_00016770	0	0.094055
TCONS_00016772	0	0	TCONS_00016772	0.0777778	0.00435556
TCONS_00016780	0.101669	0.41584	TCONS_00016780	0.10235	0.54812
TCONS_00016782	0.0657596	0.16476	TCONS_00016782	0.0847688	0.539535
TCONS_00016784	0.483491	0.976475	TCONS_00016784	0	0
TCONS_00016788	0.381799	0.95067	TCONS_00016788	0	0
TCONS_00016789	0.381143	0.95067	TCONS_00016789	0	0
TCONS_00016790	0.397306	0.95067	TCONS_00016790	0.119955	0.28618
TCONS_00016798	0	0	TCONS_00016798	0.0763889	0.118675
TCONS_00016800	0.189711	0.343115	TCONS_00016800	0	0.402675
TCONS_00016830	0	0.230035	TCONS_00016830	0.112817	0.20641
TCONS_00016831	0	1e-05	TCONS_00016831	0.0487805	0.37214
TCONS_00016851	0.475465	0.95503	TCONS_00016851	0.194257	0.43768
TCONS_00016856	0.34981	0.50317	TCONS_00016856	0	0
TCONS_00016874	0.157895	0.664105	TCONS_00016874	0.0926694	0.082845
TCONS_00016875	0.136842	0.4531	TCONS_00016875	0	0
TCONS_00016887	0.151163	0.27257	TCONS_00016887	0	0.71307
TCONS_00016905	0.00493827	0.36713	TCONS_00016905	0.0765117	0.52662
TCONS_00016916	0.223559	0.96563	TCONS_00016916	0	0
TCONS_00016928	0.221154	0.571635	TCONS_00016928	0	0.23654
TCONS_00016938	0.0904255	0.16187	TCONS_00016938	0	0
TCONS_00016939	0.13467	0.383995	TCONS_00016939	0	0.202835
TCONS_00016942	0.455598	0.68157	TCONS_00016942	0.211538	0.212615
TCONS_00016948	0.0788934	0.0651	TCONS_00016948	0.0296827	0.28566
TCONS_00016950	0.441176	0.93952	TCONS_00016950	0	0
TCONS_00016951	0.322581	0.93952	TCONS_00016951	0.0837359	0.127375
TCONS_00016957	0	0.00120207	TCONS_00016957	0	0
TCONS_00016959	0.0187207	0.182495	TCONS_00016959	0.0996885	0.110395
TCONS_00016982	0.0572238	0.58753	TCONS_00016982	0.0894677	0.16331
TCONS_00016984	0.0725806	0.070545	TCONS_00016984	0.277108	0.4099
TCONS_00016986	0.0484429	0.317875	TCONS_00016986	0.0689655	0.03137
TCONS_00016996	0.165316	0.18121	TCONS_00016996	0	0.05747
TCONS_00017002	0	0	TCONS_00017002	0	0
TCONS_00017006	0.100713	0.705515	TCONS_00017006	0	0.029535
TCONS_00017014	0	0.402305	TCONS_00017014	0	0
TCONS_00017015	0	0.310205	TCONS_00017015	0.0838046	0.28673
TCONS_00017022	0	0.080815	TCONS_00017022	0	0
TCONS_00017037	0	0.25405	TCONS_00017037	0	0.08427
TCONS_00017045	0.230508	0.86342	TCONS_00017045	0	0
TCONS_00017053	0.452577	0.960875	TCONS_00017053	0	0
TCONS_00017065	0	0.110005	TCONS_00017065	0	0
TCONS_00017070	0	0.00019	TCONS_00017070	0	0
TCONS_00017074	0.387597	0.967935	TCONS_00017074	0.0295775	0.104645
TCONS_00017079	0.510769	0.99339	TCONS_00017079	0	0
TCONS_00017086	0	0	TCONS_00017086	0.045082	0.01268
TCONS_00017093	0	0	TCONS_00017093	0	0
TCONS_00017102	0	0.292675	TCONS_00017102	0.080292	0.138835
TCONS_00017103	0	0	TCONS_00017103	0.105597	0.471965
TCONS_00017109	0.128205	0.65562	TCONS_00017109	0.0332907	0.09879
TCONS_00017131	0.792108	1	TCONS_00017131	0.002405	0.18323
TCONS_00017134	0.057377	0.03547	TCONS_00017134	0	0
TCONS_00017135	0.0156028	0.11087	TCONS_00017135	0	0
TCONS_00017140	0.103435	0.763515	TCONS_00017140	0	0.05047
TCONS_00017144	0.0787476	0.1738	TCONS_00017144	0.0417062	0.48324
TCONS_00017148	0.0476839	0.0902	TCONS_00017148	0	0.15615
TCONS_00017154	0.491413	0.959455	TCONS_00017154	0.060686	0.103535
TCONS_00017173	0	0	TCONS_00017173	0.187457	0.765695
TCONS_00017183	0.184186	0.459835	TCONS_00017183	0.196097	0.82876
TCONS_00017187	0	0	TCONS_00017187	0	0
TCONS_00017190	0	0	TCONS_00017190	0	0
TCONS_00017195	0.0605536	0.10882	TCONS_00017195	0.0613656	0.14356
TCONS_00017197	0.0539707	0.10882	TCONS_00017197	0.0693374	0.332145
TCONS_00017199	0.0472517	0.10882	TCONS_00017199	0	0
TCONS_00017200	0.0784615	0.394135	TCONS_00017200	0	0
TCONS_00017201	0.071831	0.39726	TCONS_00017201	0.0646976	0.02483
TCONS_00017208	0.159475	0.32795	TCONS_00017208	0.0393258	0.00712
TCONS_00017209	0	0	TCONS_00017209	0.0232399	0.30343
TCONS_00017214	0	0	TCONS_00017214	0	0
TCONS_00017215	0	0	TCONS_00017215	0.00519481	0.046935
TCONS_00017228	0	0	TCONS_00017228	0	0
TCONS_00017229	0.477273	0.818545	TCONS_00017229	0	0
TCONS_00017238	0.105023	0.009535	TCONS_00017238	0	0.059325
TCONS_00017239	0.0774194	0.00438065	TCONS_00017239	0.0897436	0.00640385
TCONS_00017240	0.061008	0.40907	TCONS_00017240	0.047619	0.00601
TCONS_00017260	0.168831	0.7309	TCONS_00017260	0.0560345	0.01446
TCONS_00017269	0.0944444	0.15629	TCONS_00017269	0.291262	0.73221
TCONS_00017270	0.100741	0.14909	TCONS_00017270	0.0872781	0.19364
TCONS_00017281	0	0	TCONS_00017281	0	0.02905
TCONS_00017283	0.366873	0.909835	TCONS_00017283	0.117465	0.518975
TCONS_00017292	0	0	TCONS_00017292	0.0485207	0.265105
TCONS_00017296	0	0	TCONS_00017296	0.0781893	0.09942
TCONS_00017299	0.0864198	0.0141	TCONS_00017299	0.0492611	0.063675
TCONS_00017300	0	0	TCONS_00017300	0	0.487855
TCONS_00017302	0	0.232045	TCONS_00017302	0	0
TCONS_00017307	0	0.0314023	TCONS_00017307	0	0
TCONS_00017314	0.0301205	0.04753	TCONS_00017314	0	0.09095
TCONS_00017318	0.0122699	0.32554	TCONS_00017318	0	0
TCONS_00017319	0.0113314	0.32554	TCONS_00017319	0	0
TCONS_00017330	0	0	TCONS_00017330	0.0524691	0.229405
TCONS_00017334	0	0	TCONS_00017334	0	0
TCONS_00017333	0	0	TCONS_00017333	0.147727	0.20039
TCONS_00017335	0.0564516	0.046455	TCONS_00017335	0	0
TCONS_00017337	0.0360169	0.19935	TCONS_00017337	0.0232886	0.09056
TCONS_00017339	0.0444444	0.19935	TCONS_00017339	0	0.097365
TCONS_00017341	0.038003	0.19935	TCONS_00017341	0.00893522	0.33334
TCONS_00017340	0.0421488	0.19935	TCONS_00017340	0	0.502075
TCONS_00017343	0.0445415	0.19935	TCONS_00017343	0	0
TCONS_00017344	0.731144	0.99875	TCONS_00017344	0.130012	0.140285
TCONS_00017349	0.950456	1	TCONS_00017349	0	0.390595
TCONS_00017363	0.429463	0.93856	TCONS_00017363	0.00498753	0.02259
TCONS_00017368	0.22561	0.296793	TCONS_00017368	0	0
TCONS_00017370	0.551546	0.854115	TCONS_00017370	0.0719794	0.00869
TCONS_00017381	0	0	TCONS_00017381	0.136561	0.96361
TCONS_00017385	0	0	TCONS_00017385	0	0
TCONS_00017387	0.0538415	0.873345	TCONS_00017387	0	0.079985
TCONS_00017388	0	0	TCONS_00017388	0	0
TCONS_00017389	0	0	TCONS_00017389	0.0818182	0.0232545
TCONS_00017390	0	0	TCONS_00017390	0	0
TCONS_00017397	0.381119	0.901335	TCONS_00017397	0	0
TCONS_00017421	0.0780488	0.118935	TCONS_00017421	0	0.06435
TCONS_00017423	0	0	TCONS_00017423	0	0.313095
TCONS_00017424	0	0	TCONS_00017424	0	0
TCONS_00017425	0	0.013655	TCONS_00017425	0	0
TCONS_00017426	0.0506993	0.04718	TCONS_00017426	0	0.399245
TCONS_00017430	0.377345	0.92685	TCONS_00017430	0.0843547	0.12854
TCONS_00017437	0	0	TCONS_00017437	0.102151	0.020245
TCONS_00017442	0.0961298	0.152455	TCONS_00017442	0.280549	0.90876
TCONS_00017449	0.247672	0.884375	TCONS_00017449	0.126394	0.059565
TCONS_00017457	0.468705	0.96813	TCONS_00017457	0.0232727	0.432585
TCONS_00017463	0.0550996	0.18086	TCONS_00017463	0.215457	0.74203
TCONS_00017466	0	0.191435	TCONS_00017466	0.117293	0.117595
TCONS_00017465	0	0.16527	TCONS_00017465	0	0.039775
TCONS_00017464	0	0.16527	TCONS_00017464	0	0.167335
TCONS_00017471	0.501912	0.991605	TCONS_00017471	0	0.271205
TCONS_00017473	0.496344	0.991605	TCONS_00017473	0	0
TCONS_00017483	0.848652	1	TCONS_00017483	0	0
TCONS_00017481	0.848559	1	TCONS_00017481	0.126838	0.11608
TCONS_00017522	0	9.67742e-05	TCONS_00017522	0	0.0286524
TCONS_00017523	0	0	TCONS_00017523	0.0588235	0.01938
TCONS_00017524	0.376325	0.775565	TCONS_00017524	0.181658	0.148405
TCONS_00017525	0.236923	0.70574	TCONS_00017525	0	0.034035
TCONS_00017527	0.237385	0.899905	TCONS_00017527	0.159091	0.642005
TCONS_00017535	0.159774	0.207505	TCONS_00017535	0.101313	0.044325
TCONS_00017537	0	0	TCONS_00017537	0	0
TCONS_00017543	0.112478	0.085545	TCONS_00017543	0	0.00946
TCONS_00017546	0.433766	0.80909	TCONS_00017546	0.0880829	0.03707
TCONS_00017550	0.0251142	0.001105	TCONS_00017550	0	0
TCONS_00017554	0.0522134	0.346445	TCONS_00017554	0.0453772	0.03786
TCONS_00017555	0.211447	0.724065	TCONS_00017555	0	0
TCONS_00017557	0.117739	0.296345	TCONS_00017557	0.347451	0.998085
TCONS_00017558	0.118288	0.2977	TCONS_00017558	0	0
TCONS_00017560	0.119497	0.2977	TCONS_00017560	0	0.97496
TCONS_00017559	0.119301	0.2977	TCONS_00017559	0.252847	0.965685
TCONS_00017561	0.0845588	0.1622	TCONS_00017561	0	0
TCONS_00017562	0.0956341	0.186995	TCONS_00017562	0	0
TCONS_00017570	0.240214	0.560125	TCONS_00017570	0	0.30025
TCONS_00017572	0.299578	0.96342	TCONS_00017572	0	0.13543
TCONS_00017585	0	0.644625	TCONS_00017585	0.172595	0.875575
TCONS_00017594	0	0	TCONS_00017594	0.116438	0.0227671
TCONS_00017595	0.227273	0.59032	TCONS_00017595	0	0.09542
TCONS_00017597	0	0.1437	TCONS_00017597	0	0.06424
TCONS_00017607	0.0717703	0.40769	TCONS_00017607	0.0904762	0.013605
TCONS_00017610	0	0	TCONS_00017610	0	0.0334489
TCONS_00017636	0.485969	0.96693	TCONS_00017636	0	0.202215
TCONS_00017654	0.221571	0.68307	TCONS_00017654	0	0
TCONS_00017655	0.263948	0.75093	TCONS_00017655	0.0541555	0.27245
TCONS_00017661	0.117513	0.38693	TCONS_00017661	0.0969213	0.27721
TCONS_00017663	0.0999398	0.296965	TCONS_00017663	0.099278	0.16615
TCONS_00017672	0.348958	0.79444	TCONS_00017672	0	0
TCONS_00017675	0.0846824	0.339245	TCONS_00017675	0	0.03424
TCONS_00017677	0.114064	0.20283	TCONS_00017677	0	0.142595
TCONS_00017680	0.12798	0.31606	TCONS_00017680	0.0614035	0.22794
TCONS_00017682	0.111931	0.024955	TCONS_00017682	0	0.23277
TCONS_00017683	0.201149	0.568485	TCONS_00017683	0	0.04358
TCONS_00017689	0.121547	0.105915	TCONS_00017689	0.22314	0.33152
TCONS_00017695	0.0245283	0.057515	TCONS_00017695	0	0
TCONS_00017700	0.188925	0.46668	TCONS_00017700	0	0.173345
TCONS_00017703	0	0	TCONS_00017703	0.214418	0.667025
TCONS_00017708	0.485981	0.59508	TCONS_00017708	0	0
TCONS_00017716	0.329525	0.846655	TCONS_00017716	0.105168	0.122105
TCONS_00017717	0.302826	0.86243	TCONS_00017717	0.103564	0.171135
TCONS_00017720	0	0.237425	TCONS_00017720	0	0.39157
TCONS_00017722	0	0.28169	TCONS_00017722	0	0
TCONS_00017725	0.0957652	0.185085	TCONS_00017725	0	0
TCONS_00017729	0.326571	0.93764	TCONS_00017729	0.029431	0.33712
TCONS_00017769	0.353204	0.953495	TCONS_00017769	0	0
TCONS_00017775	0	0.099815	TCONS_00017775	0	0.16546
TCONS_00017782	0.445714	0.75159	TCONS_00017782	0	0.013125
TCONS_00017791	0	0	TCONS_00017791	0.14228	0.25595
TCONS_00017792	0	0	TCONS_00017792	0	0
TCONS_00017823	0	0	TCONS_00017823	0.100746	0.0916
TCONS_00017834	0	0.000365	TCONS_00017834	0.0135135	0.446495
TCONS_00017842	0	0	TCONS_00017842	0.0330827	0.307375
TCONS_00017844	0	0	TCONS_00017844	0	0
TCONS_00017845	0	0	TCONS_00017845	0	0
TCONS_00017849	0	0.036525	TCONS_00017849	0	0
TCONS_00017855	0	0	TCONS_00017855	0	0
TCONS_00017872	0	0	TCONS_00017872	0.346749	0.761235
TCONS_00017873	0.201158	0.424835	TCONS_00017873	0	0
TCONS_00017899	0	0.344745	TCONS_00017899	0	0.1575
TCONS_00017900	0	0.344745	TCONS_00017900	0	0.91021
TCONS_00017901	0	0.344745	TCONS_00017901	0.110902	0.606315
TCONS_00017903	0	0.38035	TCONS_00017903	0.0465328	0.38064
TCONS_00017905	0	0	TCONS_00017905	0.124183	0.00354902
TCONS_00017909	0	0.046205	TCONS_00017909	0.0818966	0.10641
TCONS_00017919	0.06875	0.12147	TCONS_00017919	0	0.04852
TCONS_00017928	0.024236	0.583205	TCONS_00017928	0	0.0523
TCONS_00017936	0.814815	0.989235	TCONS_00017936	0	0
TCONS_00017940	0	0	TCONS_00017940	0	0.076835
TCONS_00017950	0	0.14751	TCONS_00017950	0	0
TCONS_00017965	0.122841	0.486075	TCONS_00017965	0.104506	0.064465
TCONS_00017971	0	0	TCONS_00017971	0	0
TCONS_00017988	0.479545	0.751095	TCONS_00017988	0.111111	0.21846
TCONS_00017997	0	0	TCONS_00017997	0.0344828	0.127375
TCONS_00017999	0	0	TCONS_00017999	0.126899	0.40593
TCONS_00018013	0	0	TCONS_00018013	0	0
TCONS_00018020	0.22542	0.364175	TCONS_00018020	0	0.15554
TCONS_00018022	0	0	TCONS_00018022	0.236817	0.74363
TCONS_00018031	0	0.300095	TCONS_00018031	0	0
TCONS_00018032	0	0	TCONS_00018032	0	0
TCONS_00018035	0	0	TCONS_00018035	0	0.457505
TCONS_00018050	0	0	TCONS_00018050	0.115385	0.28382
TCONS_00018051	0	0	TCONS_00018051	0	0
TCONS_00018090	0.2773	0.802915	TCONS_00018090	0	0
TCONS_00018098	0.250875	0.932945	TCONS_00018098	0	0.212025
TCONS_00018112	0.442231	0.638475	TCONS_00018112	0	0
TCONS_00018113	0	0.217665	TCONS_00018113	0	0
TCONS_00018116	0.0403646	0.41367	TCONS_00018116	0.0689207	0.03502
TCONS_00018123	0	0	TCONS_00018123	0.0595349	0.18658
TCONS_00018124	0	0	TCONS_00018124	0	0.283505
TCONS_00018132	0.186047	0.511215	TCONS_00018132	0	0
TCONS_00018135	0	0.04467	TCONS_00018135	0	0
TCONS_00018136	0	0	TCONS_00018136	0.167328	0.83384
TCONS_00018137	0	0	TCONS_00018137	0	0
TCONS_00018154	0.302977	0.60054	TCONS_00018154	0.117133	0.275035
TCONS_00018156	0.358566	0.747145	TCONS_00018156	0	0.094515
TCONS_00018158	0	0	TCONS_00018158	0	0.163465
TCONS_00018159	0.187964	0.8671	TCONS_00018159	0.0244989	0.414895
TCONS_00018166	0.0767077	0.3154	TCONS_00018166	0.074986	0.33409
TCONS_00018174	0.00452233	0.037965	TCONS_00018174	0.149718	0.88864
TCONS_00018176	0	0.269625	TCONS_00018176	0.0438799	0.00258
TCONS_00018178	0	0	TCONS_00018178	0	0
TCONS_00018182	0	0.296435	TCONS_00018182	0	0.177815
TCONS_00018196	0	5.31915e-06	TCONS_00018196	0	0
TCONS_00018203	0.248329	0.938795	TCONS_00018203	0	0
TCONS_00018204	0.0825853	0.11064	TCONS_00018204	0	0
TCONS_00018206	0.0889749	0.12947	TCONS_00018206	0	0
TCONS_00018207	0.17437	0.348585	TCONS_00018207	0	0.07311
TCONS_00018221	0	0	TCONS_00018221	0.0587882	0.25192
TCONS_00018227	0.484627	0.989385	TCONS_00018227	0	0
TCONS_00018228	0.178752	0.483575	TCONS_00018228	0	0.06027
TCONS_00018229	0.167539	0.40914	TCONS_00018229	0	0
TCONS_00018230	0.136678	0.3097	TCONS_00018230	0	0.222305
TCONS_00018231	0.331713	0.981955	TCONS_00018231	0.10801	0.10565
TCONS_00018233	0.305949	0.80122	TCONS_00018233	0	0
TCONS_00018237	0	0	TCONS_00018237	0	0
TCONS_00018242	0.401786	0.6149	TCONS_00018242	0	0
TCONS_00018243	0.29918	0.804865	TCONS_00018243	0	0
TCONS_00018249	0.00434783	0.256895	TCONS_00018249	0	0.1443
TCONS_00018250	0.117874	0.17811	TCONS_00018250	0.334942	0.9995
TCONS_00018251	0.0976059	0.0939	TCONS_00018251	0	0
TCONS_00018290	0.356502	0.96593	TCONS_00018290	0.0571429	0.13632
TCONS_00018300	0.0480769	0.819785	TCONS_00018300	0.0644719	0.16815
TCONS_00018313	0.31117	0.565345	TCONS_00018313	0	0
TCONS_00018337	0.123737	0.520545	TCONS_00018337	0.176619	0.995655
TCONS_00018338	0.121187	0.532345	TCONS_00018338	0	0.250745
TCONS_00018339	0.0628492	0.04537	TCONS_00018339	0.0990237	0.126295
TCONS_00018347	0	0.406415	TCONS_00018347	0.0252976	0.24459
TCONS_00018348	0.0208333	0.28973	TCONS_00018348	0	0
TCONS_00018380	0.149789	0.316115	TCONS_00018380	0.385263	0.89857
TCONS_00018385	0	0	TCONS_00018385	0.0835913	0.020935
TCONS_00018387	0	0	TCONS_00018387	0	0.24072
TCONS_00018391	0.341414	0.746995	TCONS_00018391	0.102823	0.31841
TCONS_00018393	0.591432	0.990945	TCONS_00018393	0	0
TCONS_00018394	0.556428	0.990945	TCONS_00018394	0	0.64586
TCONS_00018398	0	0.30986	TCONS_00018398	0	0.091995
TCONS_00018401	0.30062	0.73848	TCONS_00018401	0	0
TCONS_00018413	0	0	TCONS_00018413	0	0.418785
TCONS_00018425	0	0.117025	TCONS_00018425	0.148978	0.52105
TCONS_00018459	0.0765408	0.02883	TCONS_00018459	0.041708	0.2314
TCONS_00018460	0	0	TCONS_00018460	0	0.001565
TCONS_00018464	0	0	TCONS_00018464	0	0.53457
TCONS_00018469	0.0905771	0.776885	TCONS_00018469	0	0
TCONS_00018470	0.0251142	0.440385	TCONS_00018470	0	0.18265
TCONS_00018471	0.0198878	0.421935	TCONS_00018471	0.119776	0.213595
TCONS_00018480	0.168675	0.43421	TCONS_00018480	0	0.2624
TCONS_00018489	0.314145	0.877305	TCONS_00018489	0.16913	0.063065
TCONS_00018519	0.298271	0.76688	TCONS_00018519	0	0.11264
TCONS_00018528	0.0192982	0.52405	TCONS_00018528	0	0.312955
TCONS_00018530	0.120146	0.43918	TCONS_00018530	0	0
TCONS_00018533	0.0986056	0.37859	TCONS_00018533	0	0
TCONS_00018535	0.120253	0.46267	TCONS_00018535	0.0677507	0.208005
TCONS_00018547	0.292658	0.98664	TCONS_00018547	0	0.046175
TCONS_00018549	0.192308	0.150355	TCONS_00018549	0.100213	0.063715
TCONS_00018552	0.04158	0.027385	TCONS_00018552	0.0228453	0.295115
TCONS_00018575	0.113055	0.07685	TCONS_00018575	0.0376344	0.29415
TCONS_00018576	0	0	TCONS_00018576	0.213816	0.68917
TCONS_00018578	0.256351	0.670565	TCONS_00018578	0	0.328055
TCONS_00018590	0	0.108585	TCONS_00018590	0	0.161965
TCONS_00018591	0	0.159195	TCONS_00018591	0.0310559	0.368165
TCONS_00018592	0	0.35714	TCONS_00018592	0	0
TCONS_00018605	0	0.16935	TCONS_00018605	0	0.200315
TCONS_00018639	0.185328	0.141075	TCONS_00018639	0	0.08876
TCONS_00018657	0	0	TCONS_00018657	0	0.525135
TCONS_00018664	0	0	TCONS_00018664	0.0772871	0.169495
TCONS_00018666	0.153846	0.25432	TCONS_00018666	0	0.20988
TCONS_00018695	0.115714	0.5987	TCONS_00018695	0	0
TCONS_00018698	0.0788346	0.409155	TCONS_00018698	0.131849	0.066
TCONS_00018701	0.0551601	0.14403	TCONS_00018701	0.0905861	0.076375
TCONS_00018703	0	0	TCONS_00018703	0	0
TCONS_00018718	0.168118	0.64771	TCONS_00018718	0.04083	0.222965
TCONS_00018719	0	0	TCONS_00018719	0	0
TCONS_00018727	0.475241	0.951955	TCONS_00018727	0	0.016055
TCONS_00018766	0.457995	0.81758	TCONS_00018766	0	0
TCONS_00018771	0.149502	0.033055	TCONS_00018771	0.0960265	0.03431
TCONS_00018775	0	0.032525	TCONS_00018775	0.0696517	0.106915
TCONS_00018781	0.212355	0.395675	TCONS_00018781	0	0
TCONS_00018782	0.197472	0.395675	TCONS_00018782	0	0
TCONS_00018786	0.0253731	0.20342	TCONS_00018786	0.0938897	0.010385
TCONS_00018796	0.396078	0.59288	TCONS_00018796	0	0
TCONS_00018798	0	0	TCONS_00018798	0	0
TCONS_00018808	0.530017	0.994215	TCONS_00018808	0	0.179
TCONS_00018809	0.0078125	0.25961	TCONS_00018809	0.0780814	0.384445
TCONS_00018810	0.081862	0.377435	TCONS_00018810	0.134615	0.03057
TCONS_00018812	0.0981857	0.411635	TCONS_00018812	0.146055	0.56703
TCONS_00018815	0.102845	0.361055	TCONS_00018815	0.084153	0.102615
TCONS_00018814	0.0922473	0.406825	TCONS_00018814	0.283333	0.974605
TCONS_00018813	0.124503	0.08572	TCONS_00018813	0	0
TCONS_00018816	0.07277	0.168445	TCONS_00018816	0.24356	0.575995
TCONS_00018817	0.0991597	0.170135	TCONS_00018817	0	0.00216
TCONS_00018822	0	0.44521	TCONS_00018822	0.109567	0.376635
TCONS_00018825	0.116954	0.440815	TCONS_00018825	0.0380435	0.02711
TCONS_00018830	0	0	TCONS_00018830	0	0.312945
TCONS_00018852	0.405102	0.88139	TCONS_00018852	0	0.351305
TCONS_00018855	0.207746	0.614205	TCONS_00018855	0.066823	0.43697
TCONS_00018858	0.307895	0.52301	TCONS_00018858	0.0262467	0.018845
TCONS_00018870	0.209658	0.6491	TCONS_00018870	0.124706	0.119645
TCONS_00018901	0.251422	0.52696	TCONS_00018901	0	0
TCONS_00018905	0	0.39892	TCONS_00018905	0.0812937	0.056915
TCONS_00018906	0	0.39892	TCONS_00018906	0	0.078075
TCONS_00018907	0	0.39892	TCONS_00018907	0.0351351	0.118685
TCONS_00018909	0	0.39892	TCONS_00018909	0	0
TCONS_00018908	0	0.39892	TCONS_00018908	0	0.18795
TCONS_00018915	0.409357	0.91389	TCONS_00018915	0	0
TCONS_00018916	0	0	TCONS_00018916	0	0.134824
TCONS_00018921	0	0	TCONS_00018921	0	0
TCONS_00018922	0	0.280155	TCONS_00018922	0.21045	0.52825
TCONS_00018926	0	0	TCONS_00018926	0	0.14635
TCONS_00018927	0	0	TCONS_00018927	0	0.20073
TCONS_00018933	0.358192	0.97243	TCONS_00018933	0.0801354	0.111005
TCONS_00018946	0.382838	0.994155	TCONS_00018946	0.0500275	0.465765
TCONS_00018949	0	0	TCONS_00018949	0.0743551	0.298455
TCONS_00018951	0	0.556515	TCONS_00018951	0	0
TCONS_00018952	0	0	TCONS_00018952	0	0
TCONS_00018967	0	0	TCONS_00018967	0	0
TCONS_00018968	0.156404	0.34544	TCONS_00018968	0	0.28773
TCONS_00018984	0.19295	0.82735	TCONS_00018984	0.0180807	0.21899
TCONS_00019010	0	0	TCONS_00019010	0	0.29475
TCONS_00019013	0	0	TCONS_00019013	0	0
TCONS_00019023	0.0542636	0.02954	TCONS_00019023	0	0.21526
TCONS_00019034	0	0	TCONS_00019034	0.161376	0.32387
TCONS_00019041	0.112641	0.413355	TCONS_00019041	0.0196705	0.46367
TCONS_00019054	0.456706	0.87423	TCONS_00019054	0	0
TCONS_00019087	0	0	TCONS_00019087	0	0
TCONS_00019110	0	0	TCONS_00019110	0	0.0671
TCONS_00019118	0.0218341	0.001265	TCONS_00019118	0.0478261	0.10829
TCONS_00019134	0.0252413	0.32552	TCONS_00019134	0.143175	0.641895
TCONS_00019136	0.269571	0.59568	TCONS_00019136	0	0.2103
TCONS_00019135	0.232126	0.4246	TCONS_00019135	0.0788497	0.26437
TCONS_00019142	0.388668	0.995175	TCONS_00019142	0.010929	0.869405
TCONS_00019144	0	0.314695	TCONS_00019144	0.340909	0.816665
TCONS_00019145	0.0138648	0.314695	TCONS_00019145	0	0.045055
TCONS_00019147	0	0.092605	TCONS_00019147	0	0
TCONS_00019156	0.121693	0.00558201	TCONS_00019156	0.331579	0.244826
TCONS_00019191	0	0	TCONS_00019191	0.165992	0.138535
TCONS_00019192	0.0820276	0.437775	TCONS_00019192	0.115101	0.2773
TCONS_00019204	0	0	TCONS_00019204	0.0971039	0.07686
TCONS_00019221	0.812921	1	TCONS_00019221	0	0.380825
TCONS_00019224	0.364937	0.87932	TCONS_00019224	0	0
TCONS_00019227	0.100534	0.56327	TCONS_00019227	0	0.84367
TCONS_00019236	0.667946	0.94712	TCONS_00019236	0.0842912	0.11223
TCONS_00019240	0.184211	0.534125	TCONS_00019240	0	0.441535
TCONS_00019241	0.175879	0.675635	TCONS_00019241	0.107023	0.04373
TCONS_00019248	0.248344	0.628155	TCONS_00019248	0	0
TCONS_00019249	0.263079	0.67516	TCONS_00019249	0.0850746	0.10575
TCONS_00019265	0	0	TCONS_00019265	0.0785013	0.11851
TCONS_00019267	0	0	TCONS_00019267	0	0
TCONS_00019268	0	0	TCONS_00019268	0	0.165245
TCONS_00019270	0.285034	0.709665	TCONS_00019270	0	0.089125
TCONS_00019285	0.404762	0.913185	TCONS_00019285	0	0
TCONS_00019287	0.340872	0.81723	TCONS_00019287	0.170968	0.67007
TCONS_00019314	0.168224	0.16451	TCONS_00019314	0.0869565	0.033825
TCONS_00019315	0.00988468	0.000815	TCONS_00019315	0	0
TCONS_00019319	0.477958	0.941065	TCONS_00019319	0.0555556	0.02238
TCONS_00019332	0.125915	0.57634	TCONS_00019332	0	0
TCONS_00019344	0	0.156345	TCONS_00019344	0.0498534	0.031825
TCONS_00019347	0.273481	0.532855	TCONS_00019347	0	0
TCONS_00019353	0	0.001855	TCONS_00019353	0.153318	0.59344
TCONS_00019354	0	0	TCONS_00019354	0	0
TCONS_00019355	0.273333	0.764095	TCONS_00019355	0.0666112	0.23714
TCONS_00019358	0.00295421	0.0539	TCONS_00019358	0.020649	0.05088
TCONS_00019361	0.306623	0.84202	TCONS_00019361	0	0
TCONS_00019366	0	0	TCONS_00019366	0.0167131	0.30834
TCONS_00019367	0	0	TCONS_00019367	0	0.34016
TCONS_00019374	0.0818505	0.14673	TCONS_00019374	0.0886525	0.12255
TCONS_00019378	0	0	TCONS_00019378	0.295552	0.97604
TCONS_00019392	0.0548303	0.30871	TCONS_00019392	0.10691	0.29532
TCONS_00019407	0.0237826	0.265115	TCONS_00019407	0.177602	0.517475
TCONS_00019411	0.221757	0.889925	TCONS_00019411	0	0
TCONS_00019419	0	0.400895	TCONS_00019419	0.126389	0.05437
TCONS_00019420	0.0666667	0.219385	TCONS_00019420	0	0
TCONS_00019432	0	0.0543258	TCONS_00019432	0	0
TCONS_00019435	0.0949914	0.74685	TCONS_00019435	0	0.26236
TCONS_00019437	0	0.2012	TCONS_00019437	0	0
TCONS_00019442	0.0540323	0.13932	TCONS_00019442	0.0564061	0.06387
TCONS_00019445	0.441026	0.853485	TCONS_00019445	0	0
TCONS_00019447	0.402778	0.681725	TCONS_00019447	0	0
TCONS_00019457	0	0	TCONS_00019457	0.172619	0.110845
TCONS_00019458	0	0.33004	TCONS_00019458	0	0
TCONS_00019462	0.216109	0.93928	TCONS_00019462	0.0391156	0.18288
TCONS_00019474	0.455172	0.995545	TCONS_00019474	0	0.294265
TCONS_00019475	0.422893	0.995545	TCONS_00019475	0	0
TCONS_00019476	0	0.191715	TCONS_00019476	0	0.093015
TCONS_00019482	0.0853242	0.2659	TCONS_00019482	0.199319	0.484055
TCONS_00019484	0.0952381	0.158405	TCONS_00019484	0.0951638	0.09716
TCONS_00019489	0.384244	0.95387	TCONS_00019489	0	0
TCONS_00019488	0.203822	0.95387	TCONS_00019488	0.0648148	0.799395
TCONS_00019494	0.329638	0.85242	TCONS_00019494	0.0406204	0.412785
TCONS_00019497	0.383145	0.992295	TCONS_00019497	0	0
TCONS_00019498	0.41687	0.974025	TCONS_00019498	0	0.20376
TCONS_00019523	0.0148515	0.111755	TCONS_00019523	0	0.25706
TCONS_00019527	0.181219	0.97488	TCONS_00019527	0	0.28383
TCONS_00019528	0	0.0471	TCONS_00019528	0	0
TCONS_00019531	0.0325203	0.135955	TCONS_00019531	0.0702703	0.002495
TCONS_00019535	0.0655556	0.39239	TCONS_00019535	0	0.200355
TCONS_00019538	0.166805	0.68498	TCONS_00019538	0.225539	0.93112
TCONS_00019551	0.0677291	0.025385	TCONS_00019551	0.290258	0.876945
TCONS_00019556	0.287081	0.916905	TCONS_00019556	0	0.09996
TCONS_00019558	0.0712743	0.125095	TCONS_00019558	0.107759	0.08147
TCONS_00019559	0	0	TCONS_00019559	0.150641	0.028425
TCONS_00019565	0.0617284	0.345215	TCONS_00019565	0.40411	0.93626
TCONS_00019564	0.0548112	0.35346	TCONS_00019564	0	0
TCONS_00019567	0.0417362	0.345215	TCONS_00019567	0	0.146695
TCONS_00019566	0.0569715	0.345215	TCONS_00019566	0	0
TCONS_00019568	0.0406291	0.345215	TCONS_00019568	0.0549738	0.21008
TCONS_00019569	0.036643	0.35346	TCONS_00019569	0.0920897	0.04435
TCONS_00019570	0.096875	0.026765	TCONS_00019570	0	0
TCONS_00019585	0.082996	0.552535	TCONS_00019585	0	0.07402
TCONS_00019588	0.312775	0.86025	TCONS_00019588	0.0615836	0.209335
TCONS_00019609	0.16378	0.247835	TCONS_00019609	0	0.165915
TCONS_00019636	0.276377	0.94642	TCONS_00019636	0	0.506565
TCONS_00019638	0.230298	0.71153	TCONS_00019638	0.0244648	0.134485
TCONS_00019644	0.27305	0.676905	TCONS_00019644	0.0530035	0.09972
TCONS_00019649	0	0.438125	TCONS_00019649	0	0
TCONS_00019655	0.498559	0.91826	TCONS_00019655	0.172662	0.05854
TCONS_00019669	0.178969	0.75398	TCONS_00019669	0.0410578	0.21337
TCONS_00019679	0.409901	0.8091	TCONS_00019679	0	0
TCONS_00019678	0.379859	0.8091	TCONS_00019678	0.10582	0.119485
TCONS_00019691	0	0.110055	TCONS_00019691	0	0.03846
TCONS_00019696	0.0433763	0.157015	TCONS_00019696	0.0398126	0.47506
TCONS_00019697	0.134931	0.4339	TCONS_00019697	0.0654912	0.038535
TCONS_00019698	0	0.00026	TCONS_00019698	0.142857	0.024275
TCONS_00019699	0	0	TCONS_00019699	0	0.350705
TCONS_00019707	0.165245	0.82702	TCONS_00019707	0.0825786	0.168015
TCONS_00019736	0.388567	0.91908	TCONS_00019736	0.240894	0.85774
TCONS_00019737	0.129784	0.33764	TCONS_00019737	0.089701	0.075105
TCONS_00019739	0.115658	0.15943	TCONS_00019739	0	0.008145
TCONS_00019740	0	0.346475	TCONS_00019740	0	0
TCONS_00019743	0.510389	0.966505	TCONS_00019743	0	0.353185
TCONS_00019744	0.55454	0.99151	TCONS_00019744	0.0747717	0.041275
TCONS_00019745	0.253383	0.99151	TCONS_00019745	0	0.08201
TCONS_00019751	0.365209	0.978935	TCONS_00019751	0.0924797	0.02136
TCONS_00019755	0.312139	0.954285	TCONS_00019755	0	0
TCONS_00019760	0.373711	0.69321	TCONS_00019760	0	0
TCONS_00019763	0.298701	0.451135	TCONS_00019763	0	0.07437
TCONS_00019774	0.38695	0.82271	TCONS_00019774	0.0833333	0.023395
TCONS_00019776	0.45409	0.93648	TCONS_00019776	0	0
TCONS_00019785	0.165816	0.13307	TCONS_00019785	0.101781	0.00646
TCONS_00019787	0	0	TCONS_00019787	0	0.070145
TCONS_00019790	0.0485133	0.27459	TCONS_00019790	0.0234375	0.18758
TCONS_00019812	0.597433	0.99985	TCONS_00019812	0.0855107	0.14965
TCONS_00019820	0	0	TCONS_00019820	0.205882	0.02733
TCONS_00019827	0.195551	0.97193	TCONS_00019827	0.0382627	0.215905
TCONS_00019832	0	0	TCONS_00019832	0	0.172375
TCONS_00019834	0.369919	0.89589	TCONS_00019834	0.184584	0.057985
TCONS_00019839	0	0.014485	TCONS_00019839	0	0
TCONS_00019841	0.21999	0.79774	TCONS_00019841	0	0.18821
TCONS_00019847	0.102064	0.302385	TCONS_00019847	0	0.0002
TCONS_00019857	0	0	TCONS_00019857	0.111984	0.685375
TCONS_00019875	0.151762	0.16587	TCONS_00019875	0.0621622	0.106515
TCONS_00019876	0	0	TCONS_00019876	0.0949721	0.13238
TCONS_00019878	0.424681	0.99457	TCONS_00019878	0	0.373635
TCONS_00019879	0.422301	0.99457	TCONS_00019879	0.0302312	0.26718
TCONS_00019890	0.260404	0.879425	TCONS_00019890	0.0997625	0.253265
TCONS_00019894	0.0250784	0.236795	TCONS_00019894	0.0730689	0.12742
TCONS_00019895	0.0807249	0.22679	TCONS_00019895	0	0
TCONS_00019902	0.122029	0.5604	TCONS_00019902	0	0.262
TCONS_00019912	0.263395	0.967195	TCONS_00019912	0.250675	0.987635
TCONS_00019923	0.0967366	0.38838	TCONS_00019923	0	0.360515
TCONS_00019937	0.232639	0.28208	TCONS_00019937	0	0.136235
TCONS_00019940	0.0402772	0.35974	TCONS_00019940	0.0246753	0.46377
TCONS_00019949	0	0.206325	TCONS_00019949	0	0
TCONS_00019954	0	0	TCONS_00019954	0	0
TCONS_00019956	0.389427	0.821945	TCONS_00019956	0.0466549	0.19057
TCONS_00019959	0.0379747	0.20666	TCONS_00019959	0	0.05014
TCONS_00019960	0	0	TCONS_00019960	0	0
TCONS_00019979	0.0451694	0.32451	TCONS_00019979	0	0.34294
TCONS_00019986	0	0	TCONS_00019986	0	0.046015
TCONS_00019987	0	0	TCONS_00019987	0	0
TCONS_00019990	0	0	TCONS_00019990	0.060241	0.13577
TCONS_00019991	0	0	TCONS_00019991	0	0.06998
TCONS_00020009	0.350769	0.99996	TCONS_00020009	0	0.388695
TCONS_00020010	0.13643	0.233835	TCONS_00020010	0.149275	0.237805
TCONS_00020011	0	0.480174	TCONS_00020011	0	0
TCONS_00020024	0	0	TCONS_00020024	0.241908	0.757245
TCONS_00020026	0	0	TCONS_00020026	0	0
TCONS_00020027	0.213075	0.26841	TCONS_00020027	0.316425	0.80762
TCONS_00020029	0.045977	0.05085	TCONS_00020029	0	0.38989
TCONS_00020033	0	0	TCONS_00020033	0.0886228	0.235205
TCONS_00020035	0	0	TCONS_00020035	0.132308	0.915435
TCONS_00020039	0.0298673	0.241545	TCONS_00020039	0	0.05494
TCONS_00020044	0	0	TCONS_00020044	0	0
TCONS_00020045	0	0	TCONS_00020045	0.0507152	0.055755
TCONS_00020053	0	0	TCONS_00020053	0	0.17069
TCONS_00020060	0.349537	0.932295	TCONS_00020060	0.073246	0.455855
TCONS_00020065	0	0	TCONS_00020065	0.155493	0.69227
TCONS_00020082	0.0769231	0.00531	TCONS_00020082	0	0.004705
TCONS_00020085	0.528139	0.87481	TCONS_00020085	0	0.3924
TCONS_00020092	0.244479	0.55154	TCONS_00020092	0	0
TCONS_00020095	0.198413	0.680445	TCONS_00020095	0	0
TCONS_00020096	0.169738	0.680445	TCONS_00020096	0.112403	0.3241
TCONS_00020098	0.208333	0.680445	TCONS_00020098	0	0.189295
TCONS_00020101	0.81719	0.999445	TCONS_00020101	0	0.72921
TCONS_00020103	0.757085	0.999445	TCONS_00020103	0.0727763	0.095175
TCONS_00020111	0	0	TCONS_00020111	0.0726714	0.345225
TCONS_00020114	0.0288066	0.091955	TCONS_00020114	0.0204918	0.15043
TCONS_00020122	0.652778	0.99453	TCONS_00020122	0	0.09712
TCONS_00020127	0.13188	0.2299	TCONS_00020127	0	0
TCONS_00020135	0	0	TCONS_00020135	0.0605428	0.15758
TCONS_00020142	0.417027	0.94562	TCONS_00020142	0	0.01104
TCONS_00020144	0.12629	0.376755	TCONS_00020144	0	0.090715
TCONS_00020150	0	0	TCONS_00020150	0	0
TCONS_00020153	0	0	TCONS_00020153	0	0.079485
TCONS_00020159	0.190761	0.5138	TCONS_00020159	0.0376068	0.11651
TCONS_00020162	0.0136054	0.263125	TCONS_00020162	0	0.121415
TCONS_00020164	0.495459	0.90979	TCONS_00020164	0.165323	0.909195
TCONS_00020176	0.139394	0.100661	TCONS_00020176	0	0
TCONS_00020178	0.0224033	0.18375	TCONS_00020178	0	0.13489
TCONS_00020181	0.0807453	0.192415	TCONS_00020181	0.151938	0.07633
TCONS_00020182	0.358247	0.799225	TCONS_00020182	0.0771208	0.0043
TCONS_00020217	0.168478	0.43799	TCONS_00020217	0	0.24732
TCONS_00020226	0	0	TCONS_00020226	0	0
TCONS_00020232	0.10086	0.80039	TCONS_00020232	0.0226651	0.571815
TCONS_00020236	0.556701	0.96404	TCONS_00020236	0	0
TCONS_00020276	0	0	TCONS_00020276	0.0139535	0.027015
TCONS_00020279	0.467911	0.77234	TCONS_00020279	0	0.11681
TCONS_00020292	0.0122768	0.42867	TCONS_00020292	0.0691193	0.100485
TCONS_00020303	0.16805	0.349795	TCONS_00020303	0.0227743	0.037675
TCONS_00020304	0.492322	0.96702	TCONS_00020304	0	0
TCONS_00020305	0.918651	0.99979	TCONS_00020305	0.394059	0.99779
TCONS_00020306	0.105663	0.50672	TCONS_00020306	0	0.01421
TCONS_00020309	0	0.448575	TCONS_00020309	0.00371747	0.504715
TCONS_00020310	0	0	TCONS_00020310	0.102713	0.12218
TCONS_00020315	0.512545	0.709425	TCONS_00020315	0	0.036365
TCONS_00020316	0.038835	0.025275	TCONS_00020316	0.270531	0.387745
TCONS_00020321	0.175202	0.42073	TCONS_00020321	0.02693	0.16755
TCONS_00020327	0	0.68589	TCONS_00020327	0	0
TCONS_00020346	0	0	TCONS_00020346	0.0697329	0.109035
TCONS_00020347	0	0	TCONS_00020347	0.304694	0.88103
TCONS_00020345	0	0	TCONS_00020345	0	0.011265
TCONS_00020344	0	0	TCONS_00020344	0.0258328	0.148575
TCONS_00020360	0	0	TCONS_00020360	0	0.36519
TCONS_00020379	0.474645	0.707	TCONS_00020379	0	0.0105
TCONS_00020391	0	0	TCONS_00020391	0.153374	0.0141595
TCONS_00020401	0	0.312545	TCONS_00020401	0	0
TCONS_00020405	0	0	TCONS_00020405	0	0
TCONS_00020406	0.0602706	0.50953	TCONS_00020406	0.452088	0.997235
TCONS_00020416	0.179676	0.61492	TCONS_00020416	0	0
TCONS_00020435	0.342612	0.65703	TCONS_00020435	0	0
TCONS_00020442	0.23029	0.119835	TCONS_00020442	0.0662526	0.28685
TCONS_00020446	0.0622568	0.107355	TCONS_00020446	0	0
TCONS_00020450	0	0	TCONS_00020450	0	0.01474
TCONS_00020453	0.170379	0.915515	TCONS_00020453	0.1071	0.6982
TCONS_00020457	0.337218	0.993225	TCONS_00020457	0.0380435	0.17182
TCONS_00020460	0.0547588	0.216465	TCONS_00020460	0.135417	0.11164
TCONS_00020472	0.235762	0.703225	TCONS_00020472	0	0.50052
TCONS_00020474	0.169545	0.330345	TCONS_00020474	0.0485893	0.14257
TCONS_00020479	0.10479	0.29413	TCONS_00020479	0.0179372	0.013735
TCONS_00020494	0.365008	0.81346	TCONS_00020494	0	0
TCONS_00020501	0.137405	0.49338	TCONS_00020501	0	0
TCONS_00020510	0	0.38816	TCONS_00020510	0	0.291865
TCONS_00020514	0.44	0.80036	TCONS_00020514	0	0
TCONS_00020519	0.383428	0.97419	TCONS_00020519	0	0
TCONS_00020520	0.404629	0.97701	TCONS_00020520	0	0.268265
TCONS_00020524	0	0	TCONS_00020524	0	0.0957218
TCONS_00020526	0	0.1484	TCONS_00020526	0	0.135605
TCONS_00020527	0.0238806	0.25776	TCONS_00020527	0	0.30371
TCONS_00020529	0	0	TCONS_00020529	0	0
TCONS_00020534	0.650558	0.9041	TCONS_00020534	0	0
TCONS_00020549	0	0	TCONS_00020549	0	0
TCONS_00020564	0	0	TCONS_00020564	0.183927	0.63622
TCONS_00020574	0	0	TCONS_00020574	0	0.242165
TCONS_00020575	0	0.030995	TCONS_00020575	0	0.39143
TCONS_00020577	0.492099	0.96463	TCONS_00020577	0	0
TCONS_00020601	0	0	TCONS_00020601	0	0.172113
TCONS_00020602	0	0.01881	TCONS_00020602	0	0.016395
TCONS_00020605	0.486527	0.993835	TCONS_00020605	0	0
TCONS_00020609	0.21634	0.531615	TCONS_00020609	0.0888308	0.39112
TCONS_00020610	0	0.87986	TCONS_00020610	0	0
TCONS_00020612	0.412046	0.85554	TCONS_00020612	0	0
TCONS_00020615	0.170683	0.2832	TCONS_00020615	0	0.014675
TCONS_00020622	0.406176	0.852535	TCONS_00020622	0	0
TCONS_00020624	0	0.273006	TCONS_00020624	0	0
TCONS_00020634	0.213531	0.60984	TCONS_00020634	0.0189873	0.040275
TCONS_00020639	0.0594406	0.156905	TCONS_00020639	0	0
TCONS_00020646	0	0	TCONS_00020646	0.0791667	0.010095
TCONS_00020655	0	0	TCONS_00020655	0	0
TCONS_00020656	0	0	TCONS_00020656	0	0
TCONS_00020658	0.139423	0.526335	TCONS_00020658	0.114833	0.022645
TCONS_00020659	0.21968	0.39377	TCONS_00020659	0	0
TCONS_00020667	0	9.5e-05	TCONS_00020667	0.154804	0.05409
TCONS_00020673	0	0.000303797	TCONS_00020673	0	0
TCONS_00020693	0.54512	0.986785	TCONS_00020693	0	0
TCONS_00020694	0.362519	0.91099	TCONS_00020694	0.297546	0.95226
TCONS_00020704	0	0	TCONS_00020704	0	0.259775
TCONS_00020711	0	0.000955	TCONS_00020711	0	0
TCONS_00020715	0.0652921	0.57647	TCONS_00020715	0	0.10196
TCONS_00020720	0.0467091	0.359285	TCONS_00020720	0	0.15164
TCONS_00020722	0.0488323	0.352885	TCONS_00020722	0	0.05316
TCONS_00020734	0	0	TCONS_00020734	0.0795276	0.06574
TCONS_00020735	0	0	TCONS_00020735	0.0232945	0.12694
TCONS_00020737	0	0	TCONS_00020737	0.117086	0.58688
TCONS_00020796	0.526652	0.9957	TCONS_00020796	0	0.509845
TCONS_00020803	0.527482	0.98192	TCONS_00020803	0.0310009	0.343485
TCONS_00020805	0.557692	0.978385	TCONS_00020805	0.0893372	0.074025
TCONS_00020812	0.0277778	0.1597	TCONS_00020812	0.0321168	0.03382
TCONS_00020814	0.1159	0.56379	TCONS_00020814	0	0.06812
TCONS_00020813	0.114736	0.56379	TCONS_00020813	0.347191	0.978095
TCONS_00020816	0	0.166217	TCONS_00020816	0	0.444446
TCONS_00020817	0	0	TCONS_00020817	0.0262172	0.01316
TCONS_00020818	0	0	TCONS_00020818	0	0.033665
TCONS_00020835	0	0	TCONS_00020835	0.0599251	0.01498
TCONS_00020853	0.0305011	0.119185	TCONS_00020853	0	0
TCONS_00020861	0.0975955	0.185135	TCONS_00020861	0.153955	0.047285
TCONS_00020863	0.0963061	0.182585	TCONS_00020863	0	0
TCONS_00020866	0.119281	0.199605	TCONS_00020866	0	0
TCONS_00020876	0	0.09015	TCONS_00020876	0.13877	0.295815
TCONS_00020884	0	0	TCONS_00020884	0.0952146	0.57211
TCONS_00020885	0.761006	0.99993	TCONS_00020885	0.0680628	0.17866
TCONS_00020886	0.226787	0.742225	TCONS_00020886	0.0353038	0.338015
TCONS_00020887	0.23694	0.742225	TCONS_00020887	0.160298	0.77024
TCONS_00020896	0.340502	0.84715	TCONS_00020896	0	0.045525
TCONS_00020897	0	0	TCONS_00020897	0.0182482	0.04344
TCONS_00020903	0	0	TCONS_00020903	0.394286	0.996825
TCONS_00020939	0	0	TCONS_00020939	0	0.394975
TCONS_00020947	0	0.085025	TCONS_00020947	0.136476	0.29572
TCONS_00020950	0.24381	0.776695	TCONS_00020950	0	0
TCONS_00020974	0.454974	0.97412	TCONS_00020974	0	0.59198
TCONS_00020984	0.279793	0.468205	TCONS_00020984	0.198276	0.036575
TCONS_00020999	0.190909	0.485745	TCONS_00020999	0.0658592	0.25706
TCONS_00021004	0.302362	0.636225	TCONS_00021004	0.116352	0.10713
TCONS_00021013	0.423364	0.87402	TCONS_00021013	0.0429505	0.24373
TCONS_00021034	0.326819	0.977635	TCONS_00021034	0	0.072505
TCONS_00021039	0.581378	0.95984	TCONS_00021039	0	0.111895
TCONS_00021050	0.193598	0.42133	TCONS_00021050	0.0639269	0.18536
TCONS_00021049	0.201717	0.497975	TCONS_00021049	0.107143	0.179725
TCONS_00021051	0.152334	0.40834	TCONS_00021051	0	0
TCONS_00021052	0.0983182	0.305775	TCONS_00021052	0.125323	0.051985
TCONS_00021065	0.279323	0.782675	TCONS_00021065	0	0.385755
TCONS_00021079	0.229572	0.792385	TCONS_00021079	0	0
TCONS_00021086	0	0	TCONS_00021086	0.0375313	0.196795
TCONS_00021087	0	0	TCONS_00021087	0	0
TCONS_00021089	0.0234506	0.092025	TCONS_00021089	0	0
TCONS_00021099	0	0.07535	TCONS_00021099	0	0
TCONS_00021104	0.583333	0.9903	TCONS_00021104	0.0335404	0.08978
TCONS_00021110	0.516713	0.96343	TCONS_00021110	0.157163	0.634385
TCONS_00021126	0.103757	0.379085	TCONS_00021126	0	0.30684
TCONS_00021133	0.407773	0.99958	TCONS_00021133	0	0.329645
TCONS_00021149	0.0455312	0.19641	TCONS_00021149	0	0.061425
TCONS_00021155	0.0868455	0.523395	TCONS_00021155	0.00510204	0.207835
TCONS_00021156	0	0	TCONS_00021156	0.333333	0.819135
TCONS_00021160	0	0	TCONS_00021160	0	0.016295
TCONS_00021168	0.00561798	0.31431	TCONS_00021168	0.0254586	0.43455
TCONS_00021186	0.465374	0.84057	TCONS_00021186	0	0
TCONS_00021198	0.114566	0.083575	TCONS_00021198	0.243464	0.732175
TCONS_00021199	0.106222	0.083575	TCONS_00021199	0.069697	0.06498
TCONS_00021219	0	0	TCONS_00021219	0.273438	0.30292
TCONS_00021230	0.259835	0.94006	TCONS_00021230	0	0.12881
TCONS_00021232	0.318807	0.94006	TCONS_00021232	0	0.113675
TCONS_00021240	0.368421	0.97524	TCONS_00021240	0	0
TCONS_00021248	0	0	TCONS_00021248	0.164609	0.036565
TCONS_00021254	0.632317	0.93519	TCONS_00021254	0.107908	0.06415
TCONS_00021256	0.13987	0.2832	TCONS_00021256	0	0
TCONS_00021259	0.324388	0.7774	TCONS_00021259	0.00867508	0.471765
TCONS_00021260	0	0	TCONS_00021260	0	0.126665
TCONS_00021274	0	0	TCONS_00021274	0	0
TCONS_00021277	0.190667	0.267785	TCONS_00021277	0	0.11235
TCONS_00021278	0.121419	0.264885	TCONS_00021278	0.10218	0.3458
TCONS_00021280	0.0689655	0.08082	TCONS_00021280	0	0.02182
TCONS_00021283	0.0127065	0.093145	TCONS_00021283	0	0
TCONS_00021281	0.0114548	0.093145	TCONS_00021281	0.0526617	0.223215
TCONS_00021284	0.0158604	0.093145	TCONS_00021284	0	0.16139
TCONS_00021285	0.0412758	0.00837	TCONS_00021285	0.0430712	0.08657
TCONS_00021286	0.0437956	0.00837	TCONS_00021286	0.0597668	0.07844
TCONS_00021298	0	0.1381	TCONS_00021298	0.501873	0.90812
TCONS_00021300	0.0488323	0.132215	TCONS_00021300	0.161017	0.05822
TCONS_00021304	0	0.21893	TCONS_00021304	0.0162703	0.021565
TCONS_00021328	0.545455	0.957195	TCONS_00021328	0	0
TCONS_00021342	0.320796	0.390915	TCONS_00021342	0	0.206095
TCONS_00021343	0.218997	0.353025	TCONS_00021343	0	0
TCONS_00021350	0.0740741	0.34517	TCONS_00021350	0.0107941	0.37035
TCONS_00021352	0	0.0246111	TCONS_00021352	0.153374	0.0738712
TCONS_00021368	0.152249	0.70854	TCONS_00021368	0.134163	0.451805
TCONS_00021382	0.770861	0.995405	TCONS_00021382	0.0701058	0.11398
TCONS_00021383	0	0	TCONS_00021383	0	0
TCONS_00021393	0.179245	0.381774	TCONS_00021393	0	0
TCONS_00021394	0	0	TCONS_00021394	0.0383562	0.15673
TCONS_00021417	0.0357766	0.06809	TCONS_00021417	0	0.11373
TCONS_00021421	0	0.082775	TCONS_00021421	0.0910973	0.163115
[truncated: 1,880 more rows]

## Sheet: Figure2d
2C_Novel TSS	-4000	-3950	-3900	-3850	-3800	-3750	-3700	-3650	-3600	-3550	-3500	-3450	-3400	-3350	-3300	-3250	-3200	-3150	-3100	-3050	-3000	-2950	-2900	-2850	-2800	-2750	-2700	-2650	-2600	-2550	-2500	-2450	-2400	-2350	-2300	-2250	-2200	-2150	-2100	-2050	-2000	-1950	-1900	-1850	-1800	-1750	-1700	-1650	-1600
TCONS_00021519	0.0870414	0.0817834	0.0980366	0.0752427	0.0911689	0.140519	0.198391	0.190817	0.178427	0.203284	0.227758	0.220864	0.179106	0.142245	0.126798	0.128279	0.16679	0.356914	0.536251	0.538265	0.338273	0.130829	0.0817065	0.251152	0.496324	0.593259	0.521531	0.433818	0.389718	0.264114	0.113984	0.0196461	0.0080058	0.0367968	0.0672911	0.0754337	0.0683089	0.0979094	0.145413	0.176654	0.176588	0.159088	0.157803	0.158531	0.172543	0.225281	0.273675	0.267273	0.226751
TCONS_00021447	0.293103	0.274303	0.243075	0.211204	0.158833	0.100934	0.0327447	0.0296649	0.117287	0.227997	0.294977	0.296479	0.256146	0.216279	0.197078	0.170469	0.111093	0.0421373	0.0140075	0.0485267	0.150624	0.240911	0.275739	0.27526	0.279114	0.275613	0.199575	0.127235	0.0920833	0.0801059	0.104089	0.149359	0.202975	0.228446	0.231529	0.245291	0.233634	0.26474	0.34957	0.386433	0.299422	0.15999	0.16634	0.28927	0.363896	0.351523	0.325284	0.313825	0.312475
TCONS_00021156	17.774	18.4324	14.1568	7.73878	2.79931	0.793331	0.503409	1.10912	5.0962	12.8845	20.2469	21.5211	15.6816	8.06791	3.46031	2.28525	2.13411	1.67495	1.77215	4.62852	9.25515	13.6539	17.224	20.4777	23.8102	25.3859	23.4208	17.1695	8.91783	2.79242	0.715458	1.75228	4.31283	5.98449	5.12209	2.67071	1.08922	1.86478	4.84035	7.26958	7.22748	6.44091	6.36948	5.96062	3.67582	1.36313	1.02871	3.90748	10.4103
TCONS_00021001	0.471484	0.586063	0.545666	0.409249	0.317699	0.354969	0.417856	0.416449	0.404786	0.398864	0.374465	0.24754	0.135578	0.11886	0.134613	0.151272	0.149505	0.137359	0.131376	0.118456	0.0970415	0.0734679	0.0555916	0.0414153	0.0250846	0.0432184	0.0798657	0.0886733	0.067357	0.0456601	0.0489828	0.0651223	0.079426	0.0717253	0.0493949	0.0562323	0.0905357	0.117843	0.125421	0.105828	0.0987443	0.0956677	0.10889	0.133922	0.124768	0.127443	0.151321	0.186857	0.18138
TCONS_00020514	0	0	0	0.00991467	0.022308	0.0247867	0.0138805	0.0014872	0	0	0	0	0.0081796	0.0205729	0.0247867	0.0156156	0.00322227	0.0052052	0.0175985	0.0247867	0.0277934	0.040965	0.05113	0.0398813	0.0143164	0.00470947	0.0272653	0.0473427	0.05298	0.0505277	0.0434293	0.0339512	0.063988	0.102263	0.095616	0.0444843	0.00347013	0.036531	0.102026	0.192871	0.231886	0.190652	0.126252	0.0868474	0.0957277	0.0935917	0.0971717	0.100438	0.086881
TCONS_00020183	0.181242	0.0939433	0.0464078	0.109394	0.177457	0.169168	0.116786	0.0857305	0.082263	0.111162	0.171817	0.199645	0.149919	0.0857509	0.0723486	0.0772268	0.0848465	0.0850399	0.0660906	0.0292483	0.00555853	0.0700354	0.166523	0.216256	0.186526	0.156461	0.203879	0.241414	0.209792	0.133709	0.094783	0.0799837	0.0780531	0.0854839	0.121483	0.166695	0.182307	0.179073	0.159089	0.162198	0.173691	0.183138	0.177277	0.222501	0.323	0.366704	0.326831	0.266451	0.278408
TCONS_00019771	0.0923814	0.0784417	0.0693623	0.104828	0.171716	0.206965	0.196847	0.133594	0.0663784	0.0232159	0	0.0127825	0.0599434	0.129345	0.162942	0.151729	0.124925	0.125838	0.117557	0.0853587	0.0584199	0.0713553	0.103111	0.138528	0.195075	0.209548	0.156713	0.0974411	0.13366	0.225894	0.279544	0.311797	0.304872	0.251183	0.211983	0.210105	0.233093	0.197738	0.121388	0.0824937	0.0960308	0.123361	0.10774	0.066587	0.0360144	0.0206256	0.0121823	0.0225205	0.0488383
TCONS_00019701	0.156788	0.242242	0.323249	0.366761	0.333213	0.273432	0.211525	0.159813	0.137885	0.103551	0.0707725	0.0525697	0.0339102	0.0215169	0.0083536	0.0454742	0.134377	0.231108	0.250982	0.199554	0.230828	0.293721	0.273301	0.144262	0.100818	0.225747	0.304095	0.266068	0.17784	0.154558	0.177228	0.203796	0.208334	0.191325	0.178153	0.146468	0.104301	0.122702	0.183834	0.190317	0.14629	0.135297	0.172628	0.151511	0.0983678	0.103557	0.144771	0.172494	0.248833
TCONS_00019068	0.303539	0.208302	0.213471	0.233392	0.205815	0.193781	0.223874	0.230458	0.168463	0.112777	0.108073	0.107912	0.111996	0.167055	0.235412	0.227657	0.191959	0.212886	0.258298	0.246111	0.18549	0.156123	0.163891	0.147559	0.137858	0.180723	0.20754	0.192294	0.157216	0.202593	0.284366	0.271866	0.195966	0.138298	0.140455	0.183771	0.283116	0.422584	0.453486	0.344358	0.226687	0.158994	0.1531	0.201848	0.271845	0.276326	0.250467	0.247264	0.253465
TCONS_00018721	0.211247	0.19376	0.198032	0.179535	0.10986	0.0343441	0.00852773	0.0224521	0.03481	0.0445979	0.0633715	0.0979509	0.121803	0.111016	0.0753233	0.0403883	0.0416153	0.07414	0.0915253	0.0714897	0.051095	0.0684372	0.0925597	0.0889323	0.0878484	0.123653	0.163457	0.143557	0.0760547	0.0206802	0.0253667	0.06425	0.109634	0.114848	0.0736235	0.0637414	0.142227	0.274655	0.344775	0.330281	0.355901	0.406767	0.403333	0.359402	0.282677	0.190619	0.0959564	0.137578	0.293006
TCONS_00018097	0.0456433	0.0570471	0.0780208	0.0808053	0.0619201	0.028676	0.0010226	0.0228453	0.102388	0.186037	0.185358	0.107039	0.0405697	0.0251347	0.0327615	0.0597331	0.0930365	0.142898	0.172262	0.185913	0.238464	0.291496	0.302533	0.299172	0.374399	0.431314	0.463514	0.55892	0.621876	0.539067	0.453337	0.545435	0.591675	0.396431	0.144984	0.0743201	0.152677	0.280601	0.389815	0.462413	0.51658	0.48164	0.348039	0.256618	0.310964	0.367528	0.27098	0.114931	0.047293
TCONS_00017869	0.246114	0.243821	0.187893	0.176185	0.227833	0.2186	0.136242	0.0718752	0.126329	0.246011	0.305753	0.252762	0.208023	0.260081	0.309183	0.275557	0.18515	0.138209	0.127086	0.102303	0.054138	0.0189061	0.0300578	0.097345	0.183388	0.222718	0.220244	0.222035	0.218387	0.16201	0.0989316	0.0849305	0.0851187	0.0743291	0.078867	0.0986565	0.0881827	0.0442867	0.0170559	0.0246816	0.052683	0.0662815	0.0674377	0.0915903	0.123235	0.125996	0.0857035	0.0478695	0.0320275
TCONS_00017464	0.229752	0.240249	0.205949	0.168075	0.168809	0.203664	0.234848	0.260298	0.287543	0.340419	0.380467	0.343269	0.27441	0.222168	0.206346	0.253845	0.297606	0.264519	0.160089	0.106224	0.143172	0.131993	0.072745	0.0271071	0.0319379	0.0827369	0.18283	0.261653	0.265535	0.231091	0.21629	0.224759	0.204191	0.188156	0.184586	0.189087	0.197531	0.2121	0.244433	0.277442	0.29573	0.286108	0.234098	0.157753	0.0838174	0.0328186	0.0543877	0.162938	0.256366
TCONS_00017349	0.312247	0.248972	0.226324	0.210938	0.201	0.218702	0.266359	0.285111	0.243128	0.188566	0.130293	0.117131	0.122842	0.110691	0.080967	0.0739604	0.083861	0.06874	0.0379538	0.005221	0.0097147	0.058801	0.109389	0.115041	0.0919187	0.0641973	0.0615131	0.0679841	0.0669767	0.0496314	0.0309707	0.0548469	0.112963	0.143886	0.116692	0.068058	0.0347013	0.0247867	0.0272653	0.0396587	0.0741157	0.0853043	0.0605177	0.0245424	0	0.00619667	0.01859	0.026353	0.038029
TCONS_00017010	0.069879	0.0318649	0.0517956	0.095902	0.150609	0.193571	0.196955	0.170698	0.204234	0.30545	0.326048	0.240864	0.13282	0.0933421	0.106819	0.117342	0.106973	0.0716517	0.0406875	0.0307311	0.0502032	0.0936257	0.132377	0.15718	0.184602	0.198697	0.175278	0.120103	0.094248	0.0996658	0.0957987	0.100702	0.155203	0.285509	0.367751	0.364432	0.342161	0.330698	0.315241	0.311684	0.360632	0.438199	0.476067	0.464003	0.433069	0.392403	0.335606	0.282299	0.274885
TCONS_00017009	0.0776477	0.035335	0.0450188	0.0891247	0.141515	0.190236	0.198265	0.172628	0.193605	0.292891	0.333548	0.2564	0.145653	0.0940329	0.104197	0.114731	0.110628	0.07826	0.0436411	0.0312477	0.0454056	0.0870933	0.126987	0.150995	0.181028	0.200095	0.183133	0.129687	0.0932742	0.0973052	0.0956301	0.0991186	0.142763	0.268638	0.364015	0.361956	0.344955	0.336203	0.321682	0.307284	0.341627	0.42501	0.479827	0.47203	0.436799	0.397448	0.344684	0.289176	0.27539
TCONS_00015596	0.0540247	0.0951999	0.122104	0.102797	0.0609814	0.0622412	0.113181	0.131147	0.122351	0.126589	0.148037	0.139519	0.0820614	0.0534426	0.0627788	0.0649937	0.0497795	0.0567583	0.099557	0.125077	0.128308	0.12639	0.110682	0.0848422	0.104346	0.151276	0.168954	0.142869	0.110038	0.130004	0.162502	0.164789	0.145906	0.122654	0.128055	0.133453	0.120371	0.0995964	0.0696551	0.0651996	0.105145	0.180074	0.264267	0.286673	0.253674	0.213666	0.214283	0.272604	0.312231
TCONS_00015528	0.0140978	0.0569692	0.11863	0.14614	0.173715	0.221395	0.249623	0.235206	0.234553	0.332476	0.415127	0.402682	0.293603	0.160297	0.118489	0.216321	0.348537	0.386132	0.321376	0.232824	0.18982	0.16678	0.148257	0.0949127	0.0662216	0.111148	0.175605	0.190942	0.190088	0.190676	0.18292	0.174733	0.167166	0.147389	0.0952945	0.0667622	0.0952061	0.128954	0.151409	0.160882	0.156919	0.131741	0.104363	0.10394	0.119834	0.134213	0.145373	0.203462	0.303641
TCONS_00014937	0.210234	0.125772	0.139848	0.193993	0.205275	0.174085	0.127211	0.123082	0.218593	0.409232	0.533255	0.47365	0.296546	0.132237	0.0648023	0.0661224	0.0760634	0.073917	0.0823026	0.0937573	0.129717	0.164723	0.162351	0.134323	0.106291	0.118208	0.136644	0.154814	0.211547	0.247624	0.200929	0.146862	0.169457	0.251146	0.252608	0.157386	0.0569603	0.0272271	0.069036	0.137285	0.178183	0.174461	0.142497	0.128396	0.134217	0.115374	0.102741	0.129364	0.174597
TCONS_00014797	0.0771106	0.0709087	0.069544	0.062546	0.0680966	0.0947794	0.122635	0.126985	0.0854389	0.0472385	0.0568606	0.118047	0.188018	0.200059	0.146273	0.123432	0.168211	0.216425	0.198707	0.133808	0.0971789	0.0815908	0.102676	0.120727	0.144473	0.17595	0.176873	0.147893	0.0992119	0.0789937	0.084979	0.163222	0.251235	0.25033	0.181803	0.173421	0.252251	0.30174	0.324957	0.355953	0.331912	0.212957	0.105448	0.0698937	0.0949634	0.130244	0.150494	0.148535	0.130338
TCONS_00014530	0.25855	0.146758	0.122211	0.1906	0.256952	0.249762	0.178795	0.102859	0.0470947	0.0203251	0.0203251	0.0247867	0.0337362	0.0424379	0.0620193	0.0855878	0.0818434	0.057505	0.035445	0.0548565	0.0947975	0.100703	0.0666055	0.0209633	0.00974623	0.0409707	0.0874578	0.10916	0.0827304	0.0548347	0.050596	0.05113	0.0311893	0.0261762	0.0954619	0.183732	0.282457	0.360098	0.364968	0.306394	0.257756	0.247125	0.208361	0.155242	0.183228	0.293039	0.390586	0.388728	0.317801
TCONS_00014354	0.0804653	0.0865055	0.153748	0.206649	0.184256	0.108955	0.0445649	0.0264283	0.0480381	0.0748211	0.11076	0.149333	0.152119	0.111161	0.0536375	0.0274992	0.0227776	0.0469501	0.0801959	0.0828723	0.0517371	0.0734494	0.133824	0.150358	0.144971	0.173235	0.233744	0.247681	0.22064	0.181165	0.171225	0.192395	0.207483	0.160157	0.0787588	0.0245628	0.00871223	0.0818571	0.259321	0.403676	0.403396	0.289447	0.254443	0.292337	0.285376	0.217075	0.136009	0.15151	0.182948
TCONS_00013752	0.067789	0.0404973	0.0193336	0.0203251	0.0247867	0.0158635	0.0221342	0.0787823	0.128416	0.114383	0.0719796	0.0591353	0.0801193	0.0838483	0.065033	0.0516146	0.0649439	0.118632	0.151855	0.121469	0.0621685	0.0414015	0.0603527	0.0792623	0.0766967	0.057266	0.0296554	0.0056243	0.0270989	0.0750361	0.129869	0.151533	0.120992	0.0713737	0.060908	0.0778353	0.0755799	0.0719838	0.0750289	0.0785999	0.0595047	0.0513598	0.0558395	0.0403927	0.0148277	0	0	0.0224029	0.063028
TCONS_00013412	0.074509	0.105009	0.132214	0.123319	0.135861	0.204039	0.254495	0.228071	0.165259	0.160595	0.159579	0.141697	0.12787	0.147241	0.206391	0.235542	0.203645	0.127955	0.0769951	0.0656373	0.0815113	0.112089	0.132694	0.110486	0.0551922	0.0258717	0.131444	0.275464	0.362263	0.333936	0.252038	0.203884	0.163464	0.143905	0.123729	0.138347	0.198684	0.258867	0.256749	0.205803	0.164738	0.173693	0.197269	0.189433	0.141192	0.0927259	0.155293	0.295526	0.367903
TCONS_00013413	0.074509	0.105009	0.132214	0.123319	0.135861	0.204039	0.254495	0.228071	0.165259	0.160595	0.159579	0.141697	0.12787	0.147241	0.206391	0.235542	0.203645	0.127955	0.0769951	0.0656373	0.0815113	0.112089	0.132694	0.110486	0.0551922	0.0258717	0.131444	0.275464	0.362263	0.333936	0.252038	0.203884	0.163464	0.143905	0.123729	0.138347	0.198684	0.258867	0.256749	0.205803	0.164738	0.173693	0.197269	0.189433	0.141192	0.0927259	0.155293	0.295526	0.367903
TCONS_00012876	0.259052	0.250727	0.281409	0.288561	0.223274	0.139493	0.0813997	0.087383	0.152365	0.23455	0.335152	0.383268	0.362275	0.250653	0.12463	0.0670621	0.0386476	0.0453023	0.0444529	0.0530262	0.0698894	0.0754053	0.0581289	0.0898713	0.175406	0.220404	0.199834	0.156651	0.176321	0.215806	0.205975	0.155352	0.121935	0.159459	0.201834	0.204435	0.167245	0.130748	0.0985163	0.0843489	0.122526	0.166521	0.170923	0.147221	0.145301	0.130117	0.0774053	0.0995262	0.181484
TCONS_00012854	0.183738	0.180064	0.189197	0.210763	0.200341	0.142599	0.071953	0.0268488	0.0437331	0.0978677	0.117804	0.118214	0.109817	0.118751	0.118493	0.145591	0.193226	0.186734	0.135917	0.141646	0.215947	0.258387	0.257725	0.211693	0.162639	0.0882406	0.0294709	0.0249818	0.0347435	0.0579234	0.0653715	0.0529988	0.0504842	0.108214	0.189123	0.223901	0.184245	0.110283	0.0997203	0.130742	0.1308	0.0702146	0.0167081	0.0331672	0.0935888	0.166087	0.220751	0.205552	0.161738
TCONS_00012326	0.104983	0.272576	0.414398	0.422787	0.31221	0.193047	0.149935	0.184024	0.219469	0.202718	0.160508	0.200835	0.267536	0.267282	0.186155	0.112953	0.0906515	0.0810932	0.0638464	0.0462963	0.043925	0.0521836	0.120383	0.194872	0.235358	0.244219	0.284475	0.34202	0.333594	0.266427	0.211522	0.212572	0.238313	0.234032	0.205234	0.209464	0.281216	0.313445	0.239238	0.145422	0.111566	0.176492	0.221384	0.245812	0.295834	0.335298	0.357491	0.3177	0.304675
TCONS_00011130	0.0924333	0.122852	0.12825	0.142953	0.17582	0.190783	0.161126	0.109211	0.0803939	0.0567051	0.0294842	0.0501083	0.0955496	0.103229	0.0773023	0.0540964	0.0513433	0.0717629	0.0940213	0.112395	0.0989812	0.0654886	0.046585	0.0385354	0.0378134	0.0306421	0.0274992	0.0297621	0.0348097	0.0578141	0.0895777	0.120904	0.13948	0.159629	0.161733	0.180267	0.207569	0.197343	0.162695	0.132751	0.164501	0.176702	0.164852	0.170103	0.211401	0.243305	0.208185	0.168002	0.18447
TCONS_00010366	0.212487	0.173502	0.097158	0.0635658	0.110756	0.161178	0.151284	0.105028	0.0966701	0.12298	0.11194	0.0754217	0.0592111	0.0592308	0.050995	0.0506357	0.0468422	0.041246	0.0442108	0.0597753	0.0815568	0.0793417	0.0627759	0.0583987	0.0611525	0.0782233	0.115975	0.138564	0.12904	0.0950646	0.0725928	0.104845	0.136557	0.146667	0.140868	0.129018	0.100926	0.0661776	0.0803744	0.136494	0.156147	0.134818	0.125514	0.12685	0.20015	0.298462	0.337638	0.290499	0.230549
TCONS_00010160	0.0685914	0.0504747	0.0660964	0.125117	0.151535	0.126644	0.0948843	0.0949998	0.0944017	0.0776967	0.0633729	0.0488048	0.0587845	0.0985863	0.119357	0.0832079	0.0235291	0.0347346	0.090758	0.116572	0.096229	0.0799013	0.107014	0.134776	0.169729	0.204626	0.196931	0.164302	0.159724	0.18076	0.209703	0.222353	0.224568	0.180893	0.140361	0.161055	0.168313	0.14628	0.101085	0.0912246	0.118303	0.135993	0.140335	0.132025	0.127064	0.117684	0.0915038	0.0835898	0.08212
TCONS_00009845	0.226055	0.29623	0.314352	0.263235	0.177498	0.122752	0.107543	0.139404	0.250697	0.370954	0.378374	0.291807	0.219088	0.169403	0.111627	0.0443608	0.0126231	0.0374181	0.128265	0.211554	0.264527	0.255553	0.229826	0.270942	0.352572	0.403432	0.386826	0.348497	0.303213	0.219791	0.188125	0.220178	0.206961	0.125624	0.0444657	0.0358619	0.0717646	0.151065	0.232164	0.242146	0.169628	0.0895206	0.0555657	0.166118	0.322356	0.401001	0.366238	0.261309	0.164422
TCONS_00009279	0.0913317	0.121431	0.170524	0.153419	0.0768714	0.0181763	0.0140967	0.0265744	0.075772	0.141243	0.15651	0.0999831	0.0649754	0.100903	0.121524	0.103881	0.0962331	0.110443	0.0942019	0.0538972	0.0309305	0.0236	0.0254617	0.0353499	0.0652171	0.108842	0.139647	0.129664	0.105583	0.0838652	0.0552477	0.0309306	0.0215644	0.0247867	0.0166071	0.0317491	0.0747387	0.0910843	0.0611116	0.0187646	0.0272729	0.0617408	0.0864297	0.0917491	0.0824937	0.091833	0.118005	0.161798	0.206476
TCONS_00008607	0.27952	0.346657	0.442001	0.452682	0.376868	0.264509	0.170536	0.162332	0.185967	0.188571	0.18344	0.201249	0.226619	0.215531	0.202149	0.24596	0.310769	0.331663	0.260471	0.180276	0.177574	0.205596	0.213163	0.258068	0.381846	0.484227	0.444009	0.273011	0.105896	0.0773359	0.142197	0.178058	0.314804	0.593096	0.781238	0.620742	0.303145	0.169935	0.152245	0.178777	0.224384	0.27817	0.285141	0.275931	0.294914	0.293194	0.267657	0.21939	0.172533
TCONS_00007978	0.147541	0.122118	0.101762	0.0718567	0.0421666	0.0210597	0.023122	0.0546607	0.120406	0.20988	0.296703	0.301683	0.244551	0.200361	0.173881	0.13703	0.0768326	0.0971855	0.175859	0.215985	0.170697	0.105778	0.108041	0.17713	0.244453	0.223826	0.141798	0.136031	0.198954	0.2593	0.329814	0.515281	0.719731	0.700243	0.46496	0.274021	0.225836	0.18122	0.155107	0.233131	0.386817	0.430432	0.34886	0.294319	0.318736	0.349238	0.33127	0.290856	0.302747
TCONS_00007919	0.351245	0.260341	0.223692	0.21749	0.210216	0.203129	0.214433	0.199488	0.130704	0.0551703	0.0313203	0.0602392	0.121344	0.156431	0.131293	0.0847022	0.0543773	0.0569676	0.079848	0.120248	0.154807	0.157518	0.124445	0.0952228	0.0922596	0.104184	0.09632	0.0854183	0.0910531	0.138173	0.20021	0.249209	0.279606	0.259963	0.202843	0.122387	0.0769494	0.0951367	0.123936	0.117038	0.103091	0.11283	0.17507	0.23282	0.231611	0.186636	0.163851	0.186374	0.198457
TCONS_00007749	0.175739	0.136276	0.0965677	0.0649868	0.046806	0.05113	0.046017	0.0857029	0.169831	0.198293	0.129178	0.0366832	0.0138594	0.037428	0.0575789	0.0516565	0.0275659	0.00870167	0	0	0.0036547	0.014445	0.0438597	0.0655729	0.0806942	0.0817612	0.0649862	0.0586029	0.0681647	0.0990044	0.123147	0.125674	0.103461	0.06078	0.018384	0.0414163	0.0920367	0.102143	0.0816991	0.0649543	0.0737553	0.0603419	0.0379102	0.0451879	0.0592651	0.0569469	0.0457773	0.0489911	0.0612757
TCONS_00007316	0.152039	0.113495	0.11726	0.111444	0.0918351	0.101502	0.13608	0.134997	0.0997963	0.0639368	0.0355154	0.0836119	0.185909	0.230462	0.190415	0.122078	0.129741	0.190788	0.262242	0.299427	0.244917	0.162762	0.122272	0.142474	0.200547	0.320661	0.432742	0.411667	0.247691	0.0927372	0.0934327	0.187593	0.24552	0.258638	0.272821	0.276918	0.25849	0.190776	0.173137	0.183165	0.206013	0.213251	0.267935	0.322008	0.333747	0.30557	0.273254	0.348835	0.454833
TCONS_00007268	0.0699387	0.0409007	0.0272274	0.0511801	0.103142	0.120403	0.086594	0.0687189	0.1235	0.183085	0.177777	0.109488	0.0469597	0.0537603	0.0924624	0.0980529	0.0592649	0.0165754	0	0	0.0067873	0.015489	0.0174033	0.0099199	0.00121823	0.0071582	0.0327232	0.0526172	0.0558072	0.0411483	0.022308	0.00991467	0.00768387	0.0292483	0.0479173	0.0608807	0.0710251	0.0801514	0.0698523	0.0383439	0.0121455	0	0	0	0	0.00198293	0.0143763	0.0247867	0.0218123
TCONS_00007186	0.306087	0.301567	0.27183	0.242964	0.23451	0.234348	0.242709	0.280544	0.319511	0.312726	0.226259	0.0977446	0.037768	0.0575741	0.101798	0.121538	0.097489	0.0728905	0.0818817	0.0780991	0.0785221	0.0948404	0.134821	0.188078	0.205709	0.182803	0.130034	0.104533	0.0924815	0.0509668	0.0151866	0.0369274	0.239545	0.484554	0.54588	0.398846	0.231182	0.169245	0.102306	0.0389124	0.0174033	0.0146188	0.0160402	0.13554	0.298383	0.351301	0.276574	0.168918	0.132684
TCONS_00007169	0.014545	0	0.0026105	0.0174045	0.032199	0.0315027	0.0160121	0.00191437	0	0.00545307	0.0405164	0.0848565	0.0997562	0.0765715	0.0480161	0.036724	0.0240179	0.0146188	0.0285434	0.0574363	0.0783217	0.0717077	0.045601	0.0279894	0.0301134	0.074167	0.135056	0.162468	0.138639	0.101754	0.109038	0.184107	0.246514	0.25035	0.223461	0.178296	0.157391	0.142933	0.246432	0.372798	0.3692	0.281983	0.242229	0.284862	0.261915	0.254045	0.339651	0.419101	0.379297
TCONS_00007003	0.0263319	0.0376757	0.0473427	0.038915	0.0287525	0.0247867	0.0294961	0.0366315	0.0453332	0.0471473	0.0360936	0.0338364	0.036932	0.0401543	0.0347013	0.0183421	0.0059488	0	0.00835433	0.0264555	0.0442077	0.0424667	0.0236693	0.0073094	0	0	0.0104104	0.0232995	0.0376757	0.0381713	0.0272495	0.0225664	0.0248882	0.0450566	0.0586686	0.0607359	0.0612035	0.073917	0.0907457	0.0785737	0.0486452	0.0258677	0.0174033	0.0121823	0.00348067	0.0200772	0.044864	0.0550684	0.0682087
TCONS_00006670	0.0247141	0.029588	0.0285436	0.024366	0.0180996	0.0385934	0.0724521	0.106085	0.0958604	0.0512534	0.0189181	0.00348067	0.0232111	0.0603242	0.0979683	0.0992431	0.062874	0.021749	0.00840107	0.0731075	0.188561	0.341083	0.415821	0.357912	0.231018	0.117518	0.089251	0.0779163	0.110415	0.224581	0.299218	0.251156	0.189965	0.254748	0.326098	0.247492	0.111965	0.0540417	0.0659157	0.094295	0.18037	0.297181	0.408106	0.464741	0.461422	0.415699	0.396158	0.460676	0.452783
TCONS_00006318	0.282698	0.288536	0.320003	0.287248	0.163746	0.0451562	0.0247867	0.0713322	0.230115	0.396651	0.418065	0.295458	0.181178	0.136985	0.116341	0.0988917	0.0800749	0.105013	0.133922	0.130867	0.0925854	0.0690621	0.0847523	0.094043	0.120088	0.143164	0.154378	0.180255	0.232732	0.246718	0.211239	0.210534	0.244554	0.231428	0.14014	0.0471022	0.00494677	0	0	0.0193336	0.148927	0.352778	0.474164	0.413794	0.246348	0.124727	0.166538	0.317447	0.39158
TCONS_00006317	0.311427	0.282567	0.308945	0.313311	0.243624	0.108054	0.0242279	0.0294486	0.132442	0.309258	0.424799	0.374368	0.235095	0.161828	0.125822	0.109275	0.0921253	0.0887992	0.117301	0.134759	0.11582	0.0792428	0.0733712	0.0841243	0.103501	0.137487	0.145656	0.164506	0.202607	0.248362	0.231196	0.198411	0.230164	0.246121	0.197906	0.097658	0.0244921	0.0010442	0	0.0014872	0.0540534	0.232418	0.424316	0.474902	0.348741	0.181395	0.122239	0.221702	0.363877
TCONS_00006031	0.0595951	0.0655927	0.0552033	0.0348029	0.0147928	0.0147928	0.021755	0.0313285	0.03568	0.0297621	0.0128792	0.0194402	0.0601471	0.0981227	0.0968011	0.0826509	0.0834863	0.0817389	0.0753876	0.0812463	0.098931	0.0906306	0.0737525	0.0761714	0.097528	0.127197	0.145828	0.149458	0.142744	0.159104	0.176813	0.172793	0.170125	0.153013	0.118048	0.0925291	0.0971119	0.115164	0.113475	0.0961017	0.0807593	0.0801512	0.08582	0.0920496	0.104801	0.148054	0.297342	0.443901	0.494265
TCONS_00005277	0.157761	0.164647	0.197536	0.174034	0.110901	0.0956445	0.149938	0.172157	0.128913	0.0936672	0.127153	0.17662	0.162279	0.105773	0.0914024	0.146019	0.223767	0.222467	0.16295	0.110703	0.0741177	0.041249	0.0605494	0.149576	0.236524	0.272584	0.242195	0.183244	0.1106	0.0810519	0.125203	0.146729	0.174241	0.230156	0.288244	0.263817	0.163027	0.149657	0.20265	0.242334	0.194668	0.144724	0.151844	0.183384	0.171834	0.11697	0.12084	0.17525	0.25937
TCONS_00005276	0.142021	0.203408	0.228925	0.182227	0.155704	0.186876	0.195932	0.148254	0.0911109	0.116704	0.166612	0.158776	0.109948	0.0962842	0.152925	0.180887	0.142995	0.0864308	0.105262	0.185965	0.237252	0.198682	0.131824	0.0979141	0.0643973	0.0342041	0.0880054	0.192863	0.26492	0.27019	0.211232	0.150524	0.096065	0.0991206	0.135777	0.144568	0.190058	0.26394	0.293333	0.227905	0.14066	0.168291	0.223034	0.230831	0.167959	0.139528	0.172972	0.186807	0.147737
TCONS_00004772	0.14781	0.139929	0.117768	0.0894019	0.0876472	0.0994123	0.073854	0.0643264	0.115038	0.214279	0.323118	0.417468	0.414026	0.350277	0.351141	0.450631	0.494317	0.384063	0.215136	0.0961167	0.100657	0.143607	0.167022	0.167172	0.179063	0.196804	0.154093	0.0995218	0.0690267	0.05113	0.0316022	0.0177132	0.0327711	0.0454973	0.0584806	0.0874796	0.123674	0.136212	0.159221	0.214235	0.233369	0.165015	0.0626539	0.0602854	0.120369	0.138879	0.153481	0.206564	0.280868
TCONS_00004632	0.181255	0.11832	0.0842728	0.148854	0.315915	0.435046	0.398411	0.244209	0.106097	0.0557261	0.062051	0.0706788	0.0854532	0.101311	0.123342	0.157767	0.192669	0.224812	0.212535	0.201418	0.197316	0.170493	0.164301	0.176214	0.178852	0.171304	0.146333	0.149883	0.148781	0.142138	0.131079	0.0910213	0.0695891	0.0522313	0.0398012	0.0896104	0.201337	0.28425	0.292147	0.234824	0.172247	0.127634	0.125775	0.19503	0.259023	0.270906	0.214356	0.123527	0.0947591
TCONS_00004448	0.443383	0.442547	0.388239	0.268608	0.182238	0.141175	0.118205	0.079761	0.0467155	0.0256568	0.0113491	0.0388537	0.11221	0.196327	0.267241	0.327433	0.377799	0.39736	0.361767	0.294253	0.247384	0.287744	0.346367	0.323794	0.247695	0.221004	0.248413	0.248185	0.238721	0.232909	0.189088	0.117297	0.0721727	0.123226	0.225301	0.334655	0.368692	0.302327	0.197338	0.148325	0.185462	0.221808	0.207334	0.184344	0.185586	0.188254	0.190636	0.182952	0.22224
TCONS_00004135	0.146049	0.139433	0.0950904	0.0387379	0.0121823	0.0174033	0.015489	0.015489	0.0260787	0.0355134	0.0305298	0.0268276	0.0355293	0.0580403	0.0927087	0.106895	0.0843667	0.0342577	0.0010226	0.000174033	0.0190382	0.0399592	0.0413198	0.0214642	0.00123933	0	0	0	0	0	0.00718813	0.0282568	0.0616828	0.0914877	0.102184	0.0925744	0.0704297	0.0910445	0.121712	0.113324	0.058604	0.005113	0	0.00800553	0.0233541	0.0543247	0.0961151	0.1075	0.0986163
TCONS_00003845	0.109229	0.0890035	0.100702	0.132522	0.132016	0.0900546	0.0647998	0.090419	0.110727	0.0843995	0.0575673	0.0704467	0.0860889	0.0853189	0.068907	0.0568045	0.0849273	0.138319	0.151584	0.0946924	0.0272791	0.0257662	0.049596	0.0654473	0.0654473	0.05113	0.0557311	0.0792273	0.100733	0.081391	0.065224	0.0995697	0.150702	0.199748	0.211446	0.171235	0.0958737	0.0555213	0.0677148	0.102595	0.14558	0.165446	0.140391	0.111108	0.163171	0.240622	0.25557	0.207913	0.164438
TCONS_00003830	0.139802	0.114788	0.104861	0.203585	0.298323	0.251948	0.111027	0.0151462	0.019144	0.0528973	0.152909	0.250944	0.255177	0.21884	0.232894	0.262431	0.215693	0.121243	0.0660801	0.0422333	0.0289423	0.0681053	0.135884	0.164731	0.129849	0.0965481	0.088062	0.0643591	0.0310628	0.05439	0.13093	0.2018	0.201612	0.141524	0.0744382	0.0475651	0.0832447	0.155991	0.244841	0.261834	0.18951	0.0812737	0.0281946	0.0825213	0.163332	0.182505	0.120844	0.0414151	0.0873548
TCONS_00003080	0.180108	0.247691	0.343068	0.415395	0.413275	0.328804	0.236437	0.193434	0.211111	0.221422	0.194847	0.194584	0.226497	0.240317	0.247225	0.295104	0.335816	0.326386	0.296662	0.297247	0.359722	0.448058	0.504233	0.475816	0.383291	0.374301	0.533943	0.711357	0.75584	0.569351	0.385105	0.417762	0.546911	0.65878	0.648515	0.655349	0.624088	0.483909	0.282268	0.152682	0.163352	0.238583	0.292023	0.275455	0.28612	0.326978	0.373252	0.371021	0.380178
TCONS_00002899	0.0788951	0.0272778	0.00545307	0	0	0	0.0235198	0.0490847	0.05113	0.025565	0	0	0	0.0025565	0.0281215	0.0540886	0.0581886	0.0383666	0.0137486	0.00504697	0.00661357	0.0560336	0.129899	0.153595	0.104959	0.0574085	0.05113	0.0455057	0.0199407	0	0.00800553	0.0261261	0.0392156	0.0334883	0.0143763	0.00570093	0.0161113	0.0385919	0.0877407	0.125067	0.126036	0.105996	0.0879621	0.0764734	0.0588287	0.0665252	0.0721987	0.0668594	0.0604606
TCONS_00002592	0.268562	0.286033	0.208957	0.144348	0.145609	0.149825	0.149292	0.221102	0.302494	0.284232	0.184478	0.106628	0.119625	0.164814	0.181865	0.151185	0.143997	0.174278	0.212552	0.204774	0.226042	0.250262	0.205207	0.15471	0.151431	0.182398	0.173831	0.178851	0.253429	0.332627	0.349146	0.290214	0.220962	0.202622	0.242824	0.255474	0.239853	0.24182	0.276727	0.363226	0.404432	0.384346	0.272547	0.134592	0.0527957	0.00842747	0	0.00694027	0.02976
TCONS_00002516	0.103291	0.0413485	0.0461248	0.0962296	0.134387	0.144763	0.14233	0.117884	0.110069	0.113767	0.114141	0.0953529	0.106968	0.145541	0.146608	0.105004	0.0780703	0.150671	0.279409	0.327857	0.233095	0.0814154	0.0031327	0.00482977	0.107688	0.249921	0.327427	0.285371	0.171247	0.109122	0.0798678	0.0841513	0.116408	0.133832	0.11895	0.073282	0.0313137	0.0171028	0.0194871	0.0453196	0.103333	0.137171	0.130622	0.0916591	0.0623198	0.0663382	0.0738639	0.0964927	0.117348
TCONS_00002474	0.131703	0.234418	0.286806	0.2548	0.159842	0.0751104	0.0490947	0.104816	0.201382	0.254155	0.256898	0.243238	0.243305	0.215991	0.168954	0.130388	0.139229	0.253756	0.343869	0.296706	0.180054	0.123875	0.136076	0.135199	0.135618	0.171022	0.223109	0.232916	0.235389	0.238266	0.262217	0.308315	0.294443	0.238618	0.17453	0.128591	0.0932387	0.0467317	0.027297	0.0498963	0.101725	0.176932	0.197275	0.145908	0.117725	0.149196	0.183356	0.1449	0.131997
TCONS_00002472	0.223932	0.12794	0.0605755	0.0646706	0.1399	0.224592	0.257592	0.247203	0.244126	0.238184	0.198627	0.151744	0.125525	0.183363	0.298212	0.334492	0.250437	0.147937	0.128865	0.135705	0.13139	0.149869	0.190199	0.231569	0.233684	0.237317	0.237531	0.272959	0.321	0.285846	0.214824	0.147941	0.1127	0.0762455	0.0370696	0.0328399	0.0627759	0.12871	0.193207	0.186767	0.131815	0.121463	0.165841	0.174026	0.130284	0.146619	0.196133	0.181371	0.106808
TCONS_00002473	0.223932	0.12794	0.0605755	0.0646706	0.1399	0.224592	0.257592	0.247203	0.244126	0.238184	0.198627	0.151744	0.125525	0.183363	0.298212	0.334492	0.250437	0.147937	0.128865	0.135705	0.13139	0.149869	0.190199	0.231569	0.233684	0.237317	0.237531	0.272959	0.321	0.285846	0.214824	0.147941	0.1127	0.0762455	0.0370696	0.0328399	0.0627759	0.12871	0.193207	0.186767	0.131815	0.121463	0.165841	0.174026	0.130284	0.146619	0.196133	0.181371	0.106808
TCONS_00002343	0.195869	0.122971	0.175807	0.211067	0.161167	0.07223	0.0270175	0.011154	0.0104895	0.043978	0.0735908	0.126129	0.200984	0.2241	0.165283	0.0984825	0.0864109	0.0754343	0.0510863	0.0668513	0.101572	0.129198	0.141381	0.138913	0.109883	0.0571242	0.0331614	0.026026	0.0329663	0.0481239	0.0618741	0.0636523	0.0418599	0.0221031	0.0182737	0.021755	0.0236697	0.0193181	0.0123564	0.0077451	0.0296554	0.05113	0.0470827	0.0343971	0.0364809	0.0641587	0.109559	0.138272	0.116354
TCONS_00002260	0.0664449	0.0509211	0.0274445	0.0344281	0.0824378	0.142158	0.159902	0.10817	0.0496471	0.0414976	0.05113	0.0398813	0.0169269	0.0142277	0.0565016	0.0932493	0.0946012	0.0647207	0.0308778	0.014872	0.0036969	0.0099199	0.0189699	0.0389644	0.0584943	0.0705617	0.0730723	0.0589379	0.0480367	0.038813	0.040379	0.0687394	0.109363	0.150477	0.168076	0.156886	0.157055	0.189699	0.236765	0.248557	0.201308	0.133472	0.0785043	0.04957	0.0362733	0.0314107	0.0381627	0.0629773	0.098623
TCONS_00002259	0.0652375	0.0396725	0.0219179	0.050564	0.107848	0.157291	0.144743	0.0796273	0.0423018	0.046191	0.05113	0.0286328	0.00950703	0.0331345	0.0754083	0.0952323	0.0811475	0.049284	0.0240747	0.00941893	0.00504697	0.0137486	0.0241917	0.048247	0.0630773	0.0751395	0.0709259	0.0546503	0.044208	0.0349837	0.0521606	0.0842097	0.12675	0.15894	0.163613	0.15166	0.16746	0.216986	0.252637	0.234151	0.168524	0.1063	0.0641903	0.0415585	0.0334883	0.0330938	0.0458471	0.0777121	0.110025
TCONS_00001312	0.203536	0.129568	0.087572	0.133601	0.178522	0.16498	0.113807	0.126191	0.181789	0.174859	0.0954746	0.0184073	0	0	0.0348506	0.148875	0.248759	0.245787	0.19242	0.162298	0.13985	0.0809597	0.0476048	0.05113	0.040904	0.0387862	0.115258	0.201996	0.215688	0.146407	0.0654456	0.0245424	0	0.0305234	0.0821409	0.127263	0.175737	0.182994	0.140877	0.066924	0.0176512	0.0469828	0.0933965	0.138723	0.141443	0.0951027	0.0878796	0.131542	0.160615
TCONS_00000305	0.0811142	0.0487201	0.0879952	0.146902	0.171989	0.183946	0.209631	0.280491	0.308399	0.23687	0.111025	0.057792	0.147213	0.313686	0.460981	0.492007	0.381057	0.25028	0.183469	0.152494	0.104543	0.0608954	0.0895354	0.20849	0.356376	0.484347	0.569436	0.630257	0.692801	0.825195	1.10079	1.35114	1.5083	1.49863	1.45349	1.23696	0.870379	0.555844	0.321302	0.222064	0.150465	0.185131	0.243805	0.22817	0.192619	0.201321	0.293603	0.485457	0.659173
TCONS_00021439	0.0702133	0.109828	0.133293	0.152642	0.165849	0.18492	0.193672	0.182493	0.217492	0.292613	0.31805	0.271699	0.296839	0.36728	0.340984	0.243158	0.190751	0.220919	0.252054	0.263712	0.24317	0.188173	0.165035	0.181356	0.182576	0.17056	0.159551	0.143335	0.114077	0.0707477	0.0668031	0.115309	0.23069	0.310615	0.27973	0.183003	0.112791	0.108598	0.0947703	0.0694601	0.0578338	0.0540563	0.058488	0.0976677	0.157029	0.187617	0.147487	0.0908628	0.0867956
TCONS_00021291	0.219534	0.270553	0.288584	0.23752	0.200713	0.189216	0.170185	0.123797	0.0908648	0.0728237	0.0320761	0.00314843	0	0	0.000991467	0.0133848	0.0893837	0.189304	0.229889	0.196983	0.174074	0.206613	0.213376	0.174189	0.1281	0.115129	0.16409	0.277391	0.343179	0.280912	0.157861	0.121378	0.158179	0.161953	0.102993	0.0746396	0.108097	0.114476	0.0955199	0.0974311	0.14125	0.168592	0.169582	0.14669	0.0972739	0.0414729	0.0550249	0.148689	0.216877
TCONS_00020795	0.22035	0.154978	0.156224	0.173607	0.186892	0.20253	0.203079	0.186629	0.155438	0.159128	0.201013	0.220549	0.196231	0.134629	0.0959584	0.112432	0.148779	0.176934	0.190475	0.186473	0.220475	0.344902	0.478442	0.481013	0.390766	0.357755	0.386002	0.333043	0.203368	0.131363	0.180456	0.273693	0.304266	0.269769	0.199883	0.12907	0.0586834	0.075686	0.214609	0.324343	0.311741	0.209712	0.150894	0.18485	0.220692	0.213636	0.157725	0.133867	0.159945
TCONS_00020748	0.270778	0.276083	0.243485	0.310102	0.546678	0.692378	0.615427	0.423454	0.384262	0.437375	0.365392	0.182516	0.102672	0.255789	0.502799	0.636209	0.548193	0.387477	0.283987	0.270622	0.249035	0.183257	0.160239	0.203722	0.267997	0.309345	0.298123	0.263008	0.241713	0.221146	0.207458	0.168153	0.139639	0.162864	0.214155	0.237009	0.19017	0.10759	0.0443637	0.048049	0.065433	0.083841	0.0923476	0.129143	0.248854	0.361345	0.438475	0.456008	0.460883
TCONS_00019890	0.137015	0.116618	0.123459	0.165782	0.164722	0.124797	0.0773393	0.0623125	0.0620365	0.056445	0.0508391	0.0503712	0.0868809	0.107884	0.088234	0.0522266	0.0324204	0.0413324	0.0380136	0.0603158	0.126415	0.179264	0.156061	0.079134	0.0434941	0.0719725	0.122746	0.135431	0.108826	0.0952191	0.139599	0.246164	0.342984	0.321166	0.196151	0.0880033	0.05113	0.046109	0.0569557	0.111877	0.161434	0.168656	0.155773	0.151432	0.158359	0.156887	0.138766	0.127154	0.11744
TCONS_00019267	0.373706	0.31292	0.245153	0.275964	0.307946	0.272551	0.176765	0.166186	0.225503	0.254897	0.33319	0.410088	0.478117	0.461679	0.371086	0.283937	0.175872	0.142939	0.181583	0.19925	0.189814	0.213123	0.256915	0.299971	0.31242	0.289733	0.216468	0.115114	0.0863461	0.133707	0.157069	0.131875	0.0980577	0.10315	0.127186	0.183794	0.24036	0.232256	0.204339	0.204955	0.216978	0.220156	0.22289	0.229131	0.19604	0.129044	0.119286	0.131531	0.151095
TCONS_00019144	0.137819	0.291231	0.411277	0.386799	0.301561	0.306306	0.370335	0.311963	0.17224	0.0897453	0.0717577	0.123778	0.229424	0.282251	0.274867	0.25097	0.308418	0.342132	0.305883	0.282334	0.283762	0.308431	0.314551	0.313068	0.321469	0.308008	0.283297	0.304826	0.374715	0.429169	0.353242	0.226248	0.149121	0.146054	0.161108	0.14995	0.147443	0.160728	0.213504	0.23786	0.245655	0.270048	0.279163	0.233255	0.142718	0.0871135	0.113917	0.29559	0.459092
TCONS_00018887	0.23958	0.169546	0.152237	0.246073	0.407373	0.50925	0.410824	0.192786	0.0782422	0.0731704	0.143446	0.206642	0.237465	0.227245	0.192019	0.161697	0.174858	0.283944	0.381866	0.344337	0.190713	0.0610174	0.00678787	0	0	0.047301	0.204327	0.349531	0.34555	0.257939	0.228952	0.244384	0.181644	0.0871709	0.0553127	0.0724306	0.0995829	0.163161	0.253494	0.282837	0.205919	0.0985329	0.0583045	0.0510674	0.0597314	0.0982151	0.135127	0.155922	0.171483
TCONS_00018886	0	0.00400277	0.0412831	0.0802505	0.0812402	0.0506369	0.0355507	0.0578552	0.0725076	0.0836106	0.0837167	0.060917	0.0262594	0.02885	0.0580913	0.0691214	0.0621795	0.0538596	0.0745448	0.0998438	0.095745	0.0592735	0.0403489	0.0780874	0.112293	0.102196	0.0760732	0.0633537	0.0526523	0.0358051	0.0362729	0.0379763	0.0243647	0.00748343	0	0	0	0.0451641	0.114432	0.147691	0.132755	0.11271	0.114093	0.0885832	0.045399	0.0334167	0.0382907	0.0340919	0.0637388
TCONS_00018752	0.0367663	0.0477673	0.0444907	0.0459292	0.0585983	0.0596128	0.0562691	0.0433377	0.0358537	0.0271504	0.0172293	0.00852763	0	0.0118976	0.0281197	0.0451765	0.0463596	0.0299362	0.0140976	0.0274994	0.060743	0.076887	0.075648	0.0678374	0.0702652	0.0687923	0.100419	0.133441	0.12398	0.104669	0.0961249	0.0974976	0.108073	0.160172	0.253876	0.302868	0.273971	0.278572	0.309912	0.313819	0.253691	0.213456	0.224441	0.208484	0.205181	0.291201	0.364825	0.324076	0.283427
TCONS_00017873	0.299234	0.206025	0.121145	0.108785	0.168789	0.243451	0.260441	0.16919	0.0552812	0.0233365	0.0517781	0.114286	0.165096	0.171778	0.138931	0.103305	0.104071	0.105186	0.0862484	0.0495031	0.0213165	0.0239692	0.0473896	0.101666	0.129862	0.107079	0.0557517	0.0160003	0.0316492	0.0560523	0.0870749	0.103495	0.105027	0.0902383	0.0924626	0.126525	0.150014	0.147664	0.162538	0.20829	0.230943	0.215701	0.165101	0.126507	0.131289	0.143859	0.142888	0.119922	0.0926811
TCONS_00017616	0.181162	0.251293	0.303705	0.380458	0.416079	0.357012	0.238265	0.155964	0.210597	0.302462	0.342522	0.317034	0.268288	0.205211	0.124939	0.0740834	0.0990443	0.159147	0.18856	0.18131	0.203894	0.239681	0.212106	0.132883	0.118187	0.163468	0.180246	0.133887	0.0677329	0.0464997	0.0682464	0.126854	0.21841	0.318551	0.395186	0.380241	0.255085	0.145705	0.100611	0.0974976	0.0648447	0.0314121	0.0274992	0.0177517	0.0319015	0.188309	0.368808	0.398247	0.253197
TCONS_00017416	0.141032	0.170287	0.176618	0.169551	0.172594	0.163551	0.196178	0.22683	0.247931	0.241223	0.219153	0.185027	0.127673	0.119003	0.123524	0.159067	0.180182	0.184309	0.174725	0.169644	0.18247	0.155876	0.109132	0.0676179	0.107201	0.202117	0.27511	0.287607	0.266122	0.250363	0.245862	0.245057	0.243386	0.256787	0.253546	0.208655	0.12145	0.0464696	0.0252359	0.032198	0.0476309	0.0993488	0.366228	0.66438	0.693592	0.419146	0.154384	0.146692	0.202356
TCONS_00016935	0.163043	0.191134	0.160196	0.1534	0.167513	0.182662	0.13646	0.0655381	0.0558636	0.0809353	0.128926	0.132051	0.0939325	0.0951448	0.135628	0.169123	0.140191	0.140436	0.23929	0.328605	0.300622	0.159356	0.0590517	0.0628612	0.132843	0.199672	0.27473	0.287783	0.239203	0.202707	0.184587	0.184994	0.14467	0.148089	0.166877	0.144474	0.0942013	0.0543594	0.0814927	0.142229	0.196694	0.189901	0.160017	0.206195	0.32551	0.352928	0.224061	0.0693942	0.0039549
TCONS_00016144	0.0015339	0.0365407	0.100514	0.156596	0.151815	0.104113	0.0913714	0.0976003	0.0980109	0.106999	0.120026	0.115263	0.0862677	0.0922431	0.118279	0.138414	0.190109	0.233878	0.224422	0.159118	0.122631	0.119181	0.0929357	0.0792394	0.1617	0.297499	0.398063	0.448425	0.422261	0.366342	0.297544	0.248842	0.239157	0.267418	0.343496	0.390735	0.442249	0.516699	0.642575	0.676193	0.518748	0.325574	0.193664	0.209558	0.257161	0.30258	0.465573	0.6985	0.801056
TCONS_00015883	0.328234	0.304767	0.254667	0.218975	0.23873	0.280251	0.267748	0.24737	0.25629	0.285141	0.26009	0.185757	0.159826	0.186461	0.251827	0.299623	0.290421	0.295717	0.294984	0.278282	0.243778	0.194678	0.177233	0.165252	0.130356	0.0968694	0.084119	0.0810552	0.0653658	0.0345077	0.0450773	0.0769287	0.0933362	0.105776	0.112743	0.118984	0.0986339	0.0740353	0.0586537	0.037942	0.0565564	0.0852547	0.0795322	0.0365623	0.0250537	0.0506187	0.0531753	0.0720773	0.130756
TCONS_00015834	0.1405	0.138104	0.110303	0.100408	0.114489	0.105006	0.0775573	0.0856553	0.125057	0.117317	0.0650482	0.0316742	0.0247867	0.0215644	0.0215644	0.0308778	0.0638161	0.0883019	0.0788033	0.0424802	0.00699497	0.0387192	0.111026	0.178694	0.203787	0.189959	0.232447	0.295629	0.28687	0.200046	0.13619	0.152732	0.202463	0.249435	0.272219	0.227113	0.128628	0.160515	0.402034	0.61592	0.574343	0.464649	0.479202	0.515295	0.420567	0.33284	0.341097	0.312629	0.230095
TCONS_00015398	0.145759	0.194981	0.200407	0.164559	0.128522	0.118551	0.0949897	0.0457324	0.0403818	0.0919379	0.147787	0.175026	0.154673	0.118683	0.0908347	0.112881	0.141174	0.156723	0.16303	0.158217	0.181702	0.247641	0.35425	0.407523	0.374837	0.293635	0.212304	0.166343	0.137075	0.163846	0.235879	0.304672	0.363784	0.372761	0.305444	0.173077	0.0627615	0.0261067	0.0222306	0.0638806	0.100703	0.123605	0.159019	0.258103	0.325383	0.317385	0.312851	0.29537	0.262814
TCONS_00015039	0.201813	0.213755	0.151673	0.0726043	0.0224601	0.0312843	0.063076	0.075914	0.0998317	0.16418	0.282111	0.350675	0.316693	0.215167	0.146375	0.181361	0.23085	0.255252	0.273582	0.269928	0.211048	0.135112	0.0855293	0.0863046	0.131327	0.273836	0.426054	0.475712	0.43993	0.372884	0.306446	0.196164	0.105386	0.0842212	0.0860139	0.0619959	0.0539522	0.107915	0.186587	0.255755	0.274632	0.219805	0.141373	0.0958312	0.0915322	0.113279	0.232877	0.443661	0.528174
TCONS_00014675	0.175916	0.168726	0.118307	0.097435	0.13251	0.178623	0.221845	0.266637	0.293397	0.301701	0.266974	0.186779	0.0877663	0.0776042	0.151592	0.188114	0.168057	0.152584	0.164104	0.231181	0.326944	0.372649	0.344482	0.312541	0.321039	0.267235	0.157328	0.124547	0.169166	0.183449	0.152729	0.131808	0.138974	0.195054	0.261017	0.314848	0.31851	0.337467	0.360116	0.348278	0.324001	0.357951	0.40224	0.323615	0.167669	0.0570039	0.0777193	0.115012	0.176013
TCONS_00013770	0.0555675	0.14726	0.217111	0.182244	0.0950334	0.0933431	0.148804	0.171915	0.181066	0.202548	0.245065	0.256863	0.274217	0.268979	0.203205	0.126227	0.0639241	0.0429025	0.0418868	0.078115	0.115559	0.112569	0.0753888	0.0659387	0.0762627	0.0694037	0.0415329	0.0258825	0.0397113	0.0469628	0.0397483	0.0370481	0.047237	0.0558227	0.0720991	0.087549	0.102186	0.0932533	0.0904332	0.133189	0.227019	0.301407	0.340682	0.380027	0.383755	0.348267	0.371092	0.459614	0.520722
TCONS_00013717	0.0568732	0.0461681	0.0654975	0.141228	0.204427	0.1849	0.0995849	0.0375192	0.0271335	0.031922	0.0304612	0.0196341	0.0470946	0.126713	0.268004	0.35978	0.330608	0.232339	0.153769	0.141352	0.147986	0.146421	0.16826	0.187661	0.179302	0.264989	0.397949	0.417666	0.299203	0.165951	0.13644	0.124291	0.133289	0.202216	0.297568	0.403145	0.407314	0.326251	0.288636	0.379001	0.444855	0.370581	0.236084	0.167404	0.196697	0.270928	0.335676	0.326674	0.245905
TCONS_00013086	0.0390516	0.0963874	0.136721	0.150485	0.170208	0.167281	0.146878	0.132519	0.128103	0.125925	0.104186	0.131568	0.163191	0.158168	0.138396	0.10131	0.0653407	0.0223988	0.0078157	0.0289107	0.0540256	0.0619273	0.0464017	0.0236704	0.0199244	0.034754	0.0481083	0.0868123	0.132374	0.144801	0.143292	0.142422	0.143583	0.0937567	0.043634	0.039509	0.0452856	0.0787561	0.16358	0.243849	0.271127	0.213993	0.120418	0.073365	0.0920009	0.142293	0.155713	0.118934	0.0778964
TCONS_00013020	0.0493161	0.0499956	0.0635697	0.0860097	0.11848	0.162848	0.182793	0.161213	0.144911	0.146566	0.133123	0.0758254	0.0199407	0.00121823	0.0415699	0.256742	0.511807	0.569232	0.395089	0.186897	0.111947	0.0835571	0.0687188	0.063359	0.0442678	0.0146241	0.0307632	0.0819809	0.121791	0.150424	0.179475	0.18857	0.148773	0.110581	0.120726	0.148551	0.14111	0.104024	0.0717188	0.0567723	0.0513085	0.0520518	0.0506175	0.0378497	0.0365755	0.062791	0.0965983	0.0929212	0.0640794
TCONS_00012571	0.319797	0.288886	0.219299	0.181307	0.175406	0.186223	0.166621	0.125418	0.0778866	0.0412483	0.0187961	0.00591713	0.0219859	0.047551	0.05113	0.047551	0.0482472	0.0734449	0.0940411	0.0956621	0.0770878	0.0336993	0.00665547	0.0522619	0.106386	0.1078	0.0934977	0.105609	0.15702	0.173906	0.162567	0.143764	0.108388	0.0934613	0.0890284	0.0822264	0.077872	0.0845567	0.105058	0.114711	0.113137	0.108874	0.135487	0.179303	0.179326	0.116756	0.0528135	0.0534901	0.0790813
TCONS_00012156	0.341411	0.655776	0.758989	0.610423	0.432926	0.306396	0.232875	0.13983	0.0924753	0.0765801	0.0361516	0.00959763	0.0716901	0.166624	0.225413	0.199568	0.121958	0.112043	0.161291	0.211045	0.178019	0.093143	0.0423512	0.0465633	0.0778017	0.121072	0.155829	0.162768	0.136735	0.129074	0.147381	0.14122	0.111272	0.0759641	0.073876	0.100685	0.197973	0.304169	0.327812	0.27527	0.200329	0.137463	0.104902	0.128904	0.174197	0.166041	0.100022	0.0542643	0.0629599
TCONS_00011378	0.132229	0.227441	0.272892	0.242356	0.222296	0.227924	0.180017	0.0788012	0.0127825	0	0	0.0101625	0.0225559	0.0272653	0.0423098	0.065396	0.0775599	0.0834095	0.0780746	0.0641754	0.0732819	0.123321	0.172933	0.177552	0.153387	0.161796	0.191137	0.192919	0.162428	0.108621	0.0780947	0.076794	0.0908196	0.103988	0.100963	0.0843877	0.0636942	0.0616003	0.0839994	0.11821	0.148516	0.139346	0.10981	0.106508	0.144977	0.167984	0.17456	0.214013	0.309391
TCONS_00011035	0.0633773	0.081654	0.129716	0.183566	0.194872	0.145016	0.0835837	0.0793597	0.0751588	0.067914	0.072142	0.0970781	0.160509	0.20114	0.17694	0.111841	0.0664686	0.0529653	0.04582	0.0444645	0.0940944	0.209281	0.370971	0.448883	0.352865	0.230701	0.232775	0.283022	0.251625	0.220556	0.292559	0.392831	0.418447	0.381124	0.341051	0.290947	0.235872	0.292156	0.371892	0.331981	0.176386	0.0539165	0.0649842	0.140779	0.219533	0.260992	0.244372	0.203063	0.18761
TCONS_00010879	0.113275	0.104455	0.218598	0.314358	0.276283	0.172428	0.140618	0.15839	0.141871	0.132981	0.151882	0.172374	0.145523	0.136912	0.155362	0.137525	0.0991406	0.0614267	0.0494287	0.0410747	0.0382903	0.0638157	0.0925493	0.101849	0.118346	0.17329	0.241679	0.250362	0.204689	0.178095	0.157076	0.126542	0.100574	0.0843833	0.0573331	0.0439779	0.0888019	0.140895	0.147104	0.146708	0.1652	0.170129	0.199464	0.329511	0.453885	0.414489	0.360764	0.446074	0.521833
TCONS_00010869	0.0111381	0.00243647	0	0	0.0165771	0.0810836	0.149126	0.149626	0.088347	0.0405722	0.034636	0.034636	0.0259325	0.0196341	0.0419158	0.0681633	0.0711377	0.0580871	0.0707895	0.09332	0.0818169	0.0475503	0.0240431	0.0116497	0	0	0	0	0.0116497	0.0240431	0.0245388	0.0121455	0.0132938	0.051252	0.0759167	0.0758926	0.063491	0.059045	0.0638545	0.0748757	0.0948613	0.0859368	0.0632048	0.0618863	0.0959059	0.111246	0.0838733	0.0741909	0.136009
TCONS_00010709	0.03481	0.0318509	0.0541589	0.0967622	0.130812	0.1193	0.0904895	0.0799518	0.0747181	0.061336	0.0410563	0.0344429	0.0360988	0.0322753	0.0165754	0.00539503	0	0	0	0	0.0107373	0.0363023	0.05113	0.0383477	0.0127825	0.0292521	0.0635187	0.0753328	0.0525529	0.0348125	0.0559438	0.0715026	0.0838984	0.0903776	0.0991058	0.0919261	0.0688826	0.0748023	0.0982479	0.108115	0.0868337	0.0715599	0.0860531	0.0850931	0.0618866	0.0543168	0.101751	0.136009	0.10891
TCONS_00007915	0.173053	0.198205	0.222559	0.243034	0.274416	0.279371	0.217326	0.153475	0.137028	0.169661	0.171446	0.117962	0.055695	0.03916	0.0621683	0.160132	0.298936	0.382549	0.347134	0.247623	0.174019	0.140907	0.134815	0.118112	0.0925732	0.101266	0.130804	0.12589	0.102906	0.095922	0.110552	0.10321	0.0924379	0.145895	0.195235	0.198482	0.199255	0.21643	0.220199	0.190798	0.166363	0.175136	0.17249	0.143839	0.137037	0.131913	0.133589	0.141506	0.121087
TCONS_00007215	0.0645373	0.0502973	0.0250239	0.0041768	0.0136748	0.0347698	0.0649965	0.120121	0.183726	0.230805	0.227683	0.181858	0.129458	0.125561	0.169403	0.219754	0.285887	0.314085	0.256279	0.123198	0.0272248	0.0346158	0.114948	0.240418	0.346825	0.350407	0.30001	0.30015	0.323496	0.282343	0.190641	0.140269	0.166251	0.226753	0.289571	0.334923	0.381764	0.44089	0.447463	0.55194	0.667234	0.66184	0.46648	0.211925	0.108335	0.0570677	0.0454179	0.0911772	0.256664
TCONS_00006485	0.0209006	0.0472341	0.0850587	0.108841	0.124608	0.144421	0.138277	0.101495	0.0695218	0.0548247	0.0421193	0.0189713	0.00174033	0.0014872	0.0144026	0.0340104	0.0397113	0.0260998	0.0153149	0.027963	0.0499299	0.0503713	0.0318588	0.0234688	0.0454383	0.0810983	0.0951637	0.0723952	0.0464822	0.0473403	0.051169	0.0368973	0.0126524	0.0439413	0.102003	0.116124	0.0730958	0.0257497	0.0479568	0.116989	0.160309	0.142141	0.096373	0.0655821	0.0637733	0.0553459	0.0588265	0.0666469	0.0679653
TCONS_00006322	0.0310519	0.0151199	0.00768387	0.0213534	0.0374911	0.0362412	0.0196711	0.0132265	0.0174033	0.0233732	0.0270649	0.0247867	0.0166071	0.00421373	0	0	0	0.00278453	0.0114862	0.0174033	0.0173928	0.0210845	0.0247867	0.0203251	0.00793173	0	0.0168729	0.0445264	0.0619201	0.061293	0.0540396	0.0474121	0.0371805	0.0380154	0.0562635	0.0716999	0.0825166	0.0949853	0.0861952	0.0523955	0.015339	0	0.000870167	0.0186226	0.0792403	0.158321	0.193427	0.153376	0.109533
TCONS_00004792	0.194504	0.160988	0.160276	0.183049	0.191458	0.217112	0.230058	0.229122	0.196914	0.167717	0.209953	0.279807	0.319111	0.284835	0.257975	0.241298	0.18805	0.0970944	0.0194879	0	0.0218458	0.103761	0.231144	0.349886	0.376599	0.302123	0.273401	0.270481	0.249073	0.17121	0.0982438	0.106476	0.150074	0.207936	0.237355	0.250935	0.252052	0.262106	0.271536	0.297376	0.291414	0.253968	0.228831	0.261471	0.367472	0.412661	0.34849	0.284659	0.313974
TCONS_00004104	0.404918	0.591508	0.7413	0.666432	0.445756	0.381784	0.493811	0.503995	0.42057	0.351944	0.36406	0.379623	0.357679	0.341729	0.402045	0.563875	0.641954	0.54956	0.386485	0.309088	0.261526	0.194356	0.151697	0.210153	0.323614	0.376378	0.38591	0.384226	0.380635	0.350737	0.399411	0.455785	0.414803	0.294869	0.247536	0.364264	0.51811	0.540394	0.444902	0.341874	0.288632	0.248181	0.18058	0.127152	0.0710831	0.0421175	0.0940073	0.18252	0.211113
TCONS_00003823	0.170589	0.149924	0.120621	0.106734	0.113037	0.173275	0.214053	0.191816	0.120703	0.0768104	0.104062	0.156676	0.219417	0.240629	0.194739	0.135616	0.102457	0.0778023	0.0390094	0.0126786	0.0644947	0.148382	0.194603	0.188885	0.146	0.1435	0.242438	0.357482	0.365102	0.289874	0.352704	0.475078	0.429072	0.239811	0.103016	0.132914	0.199876	0.210485	0.151674	0.114067	0.12765	0.144254	0.144418	0.116289	0.0717639	0.052443	0.135164	0.272637	0.334663
TCONS_00003821	0.139919	0.118301	0.110622	0.126782	0.182326	0.209932	0.171762	0.108256	0.0804983	0.118174	0.177749	0.228672	0.22879	0.176959	0.127078	0.0989926	0.0678487	0.0278372	0.0211169	0.0860863	0.163798	0.197401	0.179684	0.136876	0.154763	0.277762	0.379766	0.338715	0.294501	0.389163	0.486391	0.388635	0.180543	0.104627	0.152315	0.209812	0.196136	0.133137	0.116717	0.135256	0.151334	0.137414	0.103198	0.0586253	0.0654274	0.168863	0.300849	0.330219	0.244645
TCONS_00003674	0.0774565	0.0447531	0.0125748	0.0107901	0.0238438	0.0344613	0.047515	0.0661541	0.0830731	0.080134	0.0603449	0.0900377	0.136159	0.132715	0.0741907	0.0216241	0.0327423	0.0530863	0.0645253	0.0597084	0.0526346	0.0557253	0.0530142	0.0511775	0.053633	0.0762713	0.0915323	0.0789353	0.0596988	0.0678258	0.0954813	0.0963884	0.0719233	0.0420424	0.0370128	0.0528301	0.103885	0.161003	0.178415	0.166206	0.15007	0.141307	0.12659	0.130419	0.137631	0.114275	0.0828161	0.109635	0.19125
TCONS_00002688	0.0686789	0.0558227	0.0434559	0.0465209	0.0821445	0.128263	0.155978	0.14173	0.114673	0.100947	0.133377	0.189768	0.226542	0.258086	0.247936	0.208238	0.224352	0.259617	0.256633	0.163669	0.110553	0.184033	0.32258	0.450321	0.452502	0.349919	0.234577	0.178646	0.221973	0.267675	0.270446	0.206475	0.108652	0.0494677	0.0567672	0.185844	0.310057	0.308302	0.263214	0.315655	0.37328	0.292728	0.163079	0.144184	0.173143	0.21024	0.289981	0.323453	0.22604
TCONS_00001342	0.543017	0.445095	0.459682	0.484865	0.40129	0.283544	0.26783	0.317311	0.303348	0.211741	0.191533	0.206969	0.185179	0.143627	0.149893	0.198582	0.204459	0.228843	0.276799	0.243776	0.1382	0.059643	0.0455601	0.0366843	0.0376758	0.109257	0.18924	0.187078	0.131686	0.157324	0.24728	0.250866	0.168904	0.113816	0.160618	0.238618	0.258701	0.213396	0.138061	0.100276	0.0935017	0.0894866	0.084858	0.0628008	0.0317269	0.0166071	0.0353539	0.0760387	0.090045
TCONS_00001340	0.126581	0.0775371	0.0829632	0.128686	0.142664	0.10487	0.0498705	0.0619491	0.210881	0.419239	0.52113	0.439121	0.280024	0.175286	0.136683	0.158285	0.192348	0.198968	0.175647	0.221507	0.324675	0.422306	0.488573	0.507679	0.48795	0.374272	0.211827	0.126585	0.129028	0.160465	0.151715	0.124105	0.11604	0.121459	0.153496	0.171675	0.244323	0.313075	0.324305	0.263438	0.196917	0.179918	0.140059	0.11841	0.107849	0.145648	0.238318	0.345313	0.390297
TCONS_00000316	0.0385377	0.0515382	0.117496	0.165252	0.159919	0.117665	0.0867941	0.0720092	0.0708713	0.105221	0.134903	0.148196	0.146094	0.135232	0.103417	0.054965	0.0321502	0.0517644	0.122843	0.22722	0.266468	0.197107	0.0975433	0.0515617	0.0736554	0.0988197	0.131757	0.141347	0.103079	0.0474222	0.0141519	0.0392329	0.140356	0.277991	0.310839	0.218625	0.119565	0.10226	0.125496	0.1238	0.111649	0.10016	0.0890937	0.084604	0.0669777	0.0372329	0.0114019	0.00226243	0.024002
TCONS_00018598	0.215298	0.251454	0.265357	0.257351	0.203916	0.134007	0.126874	0.189261	0.223678	0.187196	0.126036	0.0878502	0.085805	0.120712	0.224222	0.345167	0.377944	0.287698	0.175854	0.109872	0.091841	0.0984654	0.134512	0.160787	0.142267	0.108968	0.113489	0.178839	0.260756	0.351675	0.405991	0.391808	0.347463	0.288953	0.223286	0.159841	0.145997	0.200067	0.297027	0.413196	0.488029	0.489304	0.552498	0.605469	0.519691	0.285473	0.0763176	0.0479058	0.0912235
TCONS_00015940	0.152264	0.0845023	0.067217	0.121556	0.215041	0.316808	0.407254	0.459718	0.450739	0.332921	0.164791	0.0532909	0.0249659	0.0261789	0.0613346	0.14143	0.193505	0.165351	0.0979607	0.134193	0.232147	0.299843	0.292182	0.242757	0.21585	0.207601	0.25784	0.302535	0.255288	0.13735	0.0469165	0.0195552	0.0641978	0.200694	0.35405	0.410964	0.365453	0.330091	0.354603	0.368362	0.315719	0.203466	0.125596	0.0940158	0.0868227	0.0892087	0.149254	0.251171	0.336875
TCONS_00013882	0.0291441	0.0324175	0.114083	0.187546	0.196882	0.164931	0.124934	0.129439	0.187032	0.23368	0.199475	0.14606	0.220078	0.320454	0.310753	0.230506	0.189798	0.243326	0.311693	0.319098	0.251322	0.153156	0.118218	0.127032	0.113677	0.080387	0.0579865	0.0644453	0.0986391	0.146697	0.193643	0.199983	0.146134	0.0719394	0.0131703	0.0109061	0.0792641	0.218015	0.334734	0.374066	0.377167	0.359194	0.308122	0.221391	0.139339	0.0704732	0.0401269	0.0713666	0.0919277
TCONS_00005980	0	0	0	0	0	0.00696133	0.015663	0.0174033	0.00974587	0.0010442	0.000348067	0.00904973	0.019144	0.0384527	0.0491053	0.0395057	0.0184107	0	0	0.00322227	0.0173507	0.0445263	0.0735529	0.0889213	0.0891867	0.0707402	0.0408953	0.0345389	0.0465283	0.05113	0.0382682	0.0337982	0.0468898	0.0516325	0.0556361	0.0542006	0.035936	0.0115337	0.00123933	0.015547	0.0418472	0.0828281	0.0993382	0.0787594	0.0567056	0.0654331	0.097096	0.095722	0.0767914
TCONS_00021662	0.0548247	0.0476883	0.056232	0.0758503	0.0966595	0.103968	0.0846967	0.0631119	0.0493488	0.0948308	0.195428	0.310234	0.320789	0.207945	0.107068	0.0804633	0.123606	0.165693	0.242314	0.312021	0.287937	0.178509	0.0932961	0.124276	0.165924	0.140902	0.0895354	0.0897385	0.126561	0.145395	0.159045	0.169542	0.179551	0.175104	0.179774	0.198379	0.232702	0.278402	0.323594	0.307493	0.256557	0.258125	0.280036	0.253374	0.159592	0.097499	0.0774111	0.0460674	0.0108481
TCONS_00018907	0.0487337	0.0590023	0.05676	0.054359	0.0507191	0.0502541	0.0499059	0.0659275	0.108166	0.153606	0.157569	0.107416	0.0661616	0.0530911	0.0490777	0.0267696	0.00247867	0	0	0.0209633	0.0465283	0.0717029	0.0877977	0.101584	0.140829	0.154174	0.133157	0.102132	0.0840512	0.0808829	0.0732124	0.0941992	0.113685	0.113936	0.128437	0.184761	0.219586	0.174396	0.0972666	0.0436085	0.0507194	0.0620121	0.0567544	0.0655414	0.101027	0.13067	0.10851	0.0544008	0.0142716
TCONS_00018595	0.106047	0.0886216	0.0470472	0.0155545	0.0485699	0.0912377	0.0937473	0.0627294	0.0356927	0.0379237	0.0339577	0.0247023	0.0338907	0.0476883	0.0475143	0.0584814	0.0713401	0.0867242	0.0780226	0.0689715	0.0953971	0.124979	0.145073	0.121421	0.0773805	0.0500209	0.0430722	0.0529584	0.0712036	0.0772984	0.0653339	0.0663142	0.0979919	0.118071	0.0898856	0.0900607	0.147633	0.212265	0.283407	0.339405	0.346877	0.357747	0.390741	0.382541	0.267069	0.20964	0.241517	0.217662	0.135069
TCONS_00018596	0.106047	0.0886216	0.0470472	0.0155545	0.0485699	0.0912377	0.0937473	0.0627294	0.0356927	0.0379237	0.0339577	0.0247023	0.0338907	0.0476883	0.0475143	0.0584814	0.0713401	0.0867242	0.0780226	0.0689715	0.0953971	0.124979	0.145073	0.121421	0.0773805	0.0500209	0.0430722	0.0529584	0.0712036	0.0772984	0.0653339	0.0663142	0.0979919	0.118071	0.0898856	0.0900607	0.147633	0.212265	0.283407	0.339405	0.346877	0.357747	0.390741	0.382541	0.267069	0.20964	0.241517	0.217662	0.135069
TCONS_00017757	0.0814111	0.100805	0.0737015	0.0275635	0.0010442	0.0173938	0.0551305	0.0837007	0.0731849	0.0351528	0.014371	0.0151409	0.0214937	0.0535827	0.0874506	0.107962	0.149245	0.236713	0.272139	0.186931	0.0856695	0.0600663	0.0726944	0.0656439	0.0833975	0.145023	0.181863	0.159898	0.134483	0.115046	0.0990637	0.0949048	0.0986443	0.0969877	0.101539	0.15828	0.193899	0.141331	0.0830154	0.0677941	0.066488	0.0343099	0.0020884	0.00619667	0.0428388	0.100589	0.139855	0.132505	0.115423
TCONS_00017505	0.326444	0.280653	0.226533	0.139363	0.0726069	0.0400858	0.107682	0.233862	0.297371	0.221053	0.112349	0.104247	0.163429	0.252277	0.286497	0.233867	0.116431	0.0289561	0.0171813	0.047124	0.108496	0.225188	0.308177	0.285293	0.194004	0.1158	0.142316	0.206481	0.26594	0.295533	0.298989	0.273948	0.240622	0.240873	0.233178	0.182801	0.117193	0.156547	0.262846	0.343874	0.332003	0.223161	0.133778	0.0941927	0.0848803	0.0749165	0.0853608	0.119763	0.132503
TCONS_00016585	0.02071	0.0244017	0.0247867	0.0156156	0.00322227	0	0.0107373	0.0363023	0.0516521	0.0584776	0.0534853	0.0409718	0.0203725	0.00884933	0.0170553	0.0170553	0.0098875	0.0270989	0.05113	0.047551	0.0309091	0.0213165	0.0247867	0.014872	0.00247867	0	0	0.0120533	0.0500116	0.0759167	0.0608266	0.0306894	0.028916	0.04219	0.0326814	0.0115864	0.000174033	0.0088757	0.0174033	0.0165332	0.0078315	0	0	0	0.0067873	0.020885	0.0315027	0.0273251	0.0125306
TCONS_00016584	0.0174033	0.0213745	0.0250662	0.0247867	0.0133848	0.000991467	0	0.015339	0.040904	0.053962	0.0576727	0.0503708	0.0376704	0.0177936	0.0099199	0.0174033	0.015489	0.0129229	0.0317006	0.05113	0.0429493	0.0285382	0.0235473	0.0247867	0.0126412	0.000247867	0	0	0.0188858	0.0568441	0.0759167	0.0539941	0.027654	0.0327131	0.04219	0.0288843	0.00778933	0.00174033	0.010442	0.0174033	0.0149669	0.0062652	0	0	0	0.0083536	0.0240179	0.0327212	0.0257585
TCONS_00016079	0.08807	0.0634629	0.048907	0.0616269	0.0850217	0.10887	0.103254	0.101446	0.155733	0.208669	0.188444	0.0934702	0.0254277	0.0175985	0.0247867	0.01859	0.0110696	0.0135746	0.0174033	0.0130525	0.0165226	0.0332668	0.0484564	0.0442427	0.0731483	0.14432	0.183047	0.158258	0.094965	0.057266	0.0390743	0.0525444	0.134653	0.207121	0.209043	0.138745	0.0572179	0.0160122	0	0.0158247	0.0989458	0.175922	0.166739	0.133919	0.119815	0.124329	0.0987215	0.119906	0.196183
TCONS_00014710	0.111845	0.110839	0.114568	0.109434	0.106321	0.099555	0.0694443	0.038986	0.0313285	0.0665118	0.116482	0.172297	0.212865	0.213979	0.184946	0.121103	0.096732	0.0923285	0.0799386	0.0729915	0.0595967	0.0787632	0.136718	0.187769	0.179167	0.152011	0.145867	0.137334	0.137671	0.183385	0.211057	0.14941	0.0744466	0.0751394	0.160853	0.251787	0.289738	0.294184	0.275676	0.244073	0.184358	0.119684	0.0764255	0.0550416	0.148756	0.374771	0.550839	0.550709	0.474639
TCONS_00014362	0.0968717	0.0613393	0.030361	0.0263228	0.0404108	0.0632353	0.0757324	0.0869379	0.111452	0.144296	0.175331	0.166157	0.118828	0.0650436	0.030666	0.0252191	0.0360989	0.0674078	0.0915803	0.0817232	0.0456793	0.0099199	0.0089021	0.048582	0.0904713	0.091716	0.0610445	0.0385693	0.0527409	0.0755769	0.0826596	0.0851803	0.0860709	0.102005	0.108441	0.123928	0.165535	0.169241	0.112085	0.0675963	0.0984079	0.126977	0.125787	0.146989	0.236084	0.360601	0.411478	0.407482	0.346094
TCONS_00013217	0.0959724	0.0923271	0.084025	0.0735721	0.0537207	0.0364224	0.0521912	0.0967127	0.121263	0.102563	0.0819591	0.080746	0.0808293	0.0646898	0.0672597	0.0800724	0.0953342	0.101285	0.118379	0.115987	0.0725796	0.0363151	0.0266957	0.0546309	0.0841388	0.110495	0.166837	0.200928	0.162007	0.0914792	0.0621348	0.111494	0.140545	0.136891	0.131115	0.163549	0.210309	0.232213	0.235702	0.227544	0.223145	0.202005	0.156946	0.183001	0.366436	0.562568	0.543621	0.325316	0.215207
TCONS_00011309	0.076325	0.100168	0.0976327	0.0651054	0.0205368	0.00556907	0	0	0.0184068	0.0518157	0.102271	0.134049	0.122358	0.0865578	0.0447801	0.0240957	0.0100939	0.00139227	0	0.0104104	0.0228037	0.0247867	0.0133848	0.003776	0.0114862	0.0174033	0.0149141	0.0186058	0.0407239	0.0598359	0.0526003	0.0245651	0.00347013	0.019867	0.0557565	0.0778707	0.066933	0.0479615	0.0399279	0.0352603	0.040898	0.0473427	0.0416417	0.0240117	0.0493708	0.0976845	0.131023	0.121824	0.0893707
TCONS_00010179	0.06405	0.0872103	0.091367	0.0732331	0.0445467	0.0276642	0.0530439	0.0786296	0.0838947	0.0724071	0.0570474	0.0317006	0.0120095	0.0465811	0.095164	0.106216	0.0707303	0.0234963	0.00452497	0.0250821	0.0695046	0.107709	0.106297	0.0857515	0.0780789	0.0787115	0.0964298	0.129181	0.139145	0.103098	0.0701302	0.0658057	0.114065	0.250121	0.3946	0.438572	0.345587	0.221864	0.167398	0.140926	0.141808	0.17193	0.190059	0.208784	0.252527	0.287477	0.28227	0.280637	0.404405
TCONS_00009746	0.0896048	0.135239	0.198964	0.247961	0.2555	0.251806	0.222061	0.139329	0.0625807	0.0599238	0.115655	0.148185	0.120164	0.0795372	0.0777761	0.0959316	0.0931083	0.0762102	0.072551	0.0668423	0.065222	0.0973781	0.136945	0.144513	0.111238	0.072377	0.0571974	0.0655803	0.0954938	0.147297	0.164835	0.137886	0.102225	0.0948463	0.121911	0.123344	0.120588	0.145649	0.188181	0.188022	0.160999	0.162707	0.179901	0.173624	0.135087	0.123905	0.126867	0.118293	0.0885391
TCONS_00009600	0.0233785	0.00228353	0.00396587	0.0163592	0.0247867	0.0198293	0.007436	0	0.0076695	0.0562443	0.125271	0.159737	0.128167	0.0776233	0.0482392	0.0281355	0.0123933	0.0081796	0.0252458	0.152531	0.357697	0.443586	0.385202	0.270032	0.230522	0.218533	0.190686	0.218323	0.221082	0.178263	0.15742	0.179921	0.190855	0.143461	0.140244	0.200927	0.210556	0.128584	0.0441434	0.0321598	0.0414204	0.0563204	0.0655455	0.0524604	0.0273715	0.00793173	0.0277611	0.0607273	0.0803087
TCONS_00008619	0.0641217	0.0636523	0.0753765	0.0911063	0.098075	0.105233	0.102461	0.108933	0.138575	0.207154	0.240597	0.197999	0.128045	0.0854699	0.0835354	0.108816	0.173419	0.216795	0.20977	0.20053	0.184883	0.150133	0.094771	0.0653267	0.0786671	0.0761591	0.0549993	0.0208853	0.000696133	0	0	0.00504697	0.0137486	0.0174033	0.0172295	0.026455	0.0440337	0.0452517	0.0266284	0.00799473	0.0260763	0.05113	0.0838543	0.134674	0.182915	0.186048	0.120429	0.0616241	0.0572967
TCONS_00007738	0	0	0	0	0	0	0	0	0	0	0	0	0.00400277	0.034179	0.0661837	0.0926855	0.0929902	0.0681422	0.0369432	0.005113	0.0073094	0.0160111	0.0174033	0.0093978	0.000696133	0	0.00470947	0.0277611	0.0560179	0.0607536	0.0373065	0.0219124	0.0299919	0.0451488	0.0486451	0.0436772	0.0389783	0.0287894	0.0161113	0.003718	0	0	0.0117599	0.0477354	0.0739337	0.0621117	0.0251447	0.000991467	0.0107373
TCONS_00007301	0.0313999	0.0437893	0.0557993	0.0571597	0.053911	0.0563478	0.0662891	0.0736983	0.0793993	0.0716514	0.0455976	0.028531	0.035445	0.0413937	0.0307355	0.0131369	0.0007436	0	0.0126728	0.045866	0.0828683	0.087426	0.0643801	0.0567806	0.0766519	0.106196	0.118935	0.105742	0.101838	0.129357	0.176843	0.188039	0.134542	0.0627913	0.0392496	0.0687518	0.0888987	0.0779537	0.0668351	0.0657907	0.051866	0.0295872	0.024366	0.0307953	0.0449293	0.0519377	0.0562878	0.0626719	0.0783313
TCONS_00007013	0.426758	0.580676	0.516479	0.317609	0.235959	0.261902	0.315947	0.290886	0.25606	0.26366	0.24114	0.177284	0.119444	0.112485	0.122448	0.132422	0.117397	0.0908134	0.198998	0.415092	0.525042	0.45824	0.355824	0.371079	0.397473	0.383158	0.320994	0.253404	0.232046	0.251431	0.233645	0.164642	0.111935	0.071069	0.0804739	0.160414	0.255532	0.295142	0.326563	0.364682	0.348076	0.289281	0.242918	0.217802	0.208501	0.217013	0.243347	0.260812	0.281225
TCONS_00006775	0.181194	0.122031	0.06609	0.064391	0.093667	0.106937	0.0848922	0.0552682	0.0358537	0.026977	0.0394706	0.085296	0.131913	0.137509	0.108979	0.0902584	0.0793568	0.0693347	0.059475	0.042633	0.0228037	0.00495733	0.00643923	0.0151409	0.0174033	0.0456532	0.101017	0.131437	0.105253	0.087848	0.117065	0.203412	0.273819	0.265768	0.222985	0.346791	0.631598	0.715598	0.462946	0.155007	0.209483	0.558792	0.774698	0.649337	0.345607	0.206121	0.221523	0.225954	0.214851
TCONS_00004409	0.0498739	0.0477855	0.0313999	0.0230516	0.0230516	0.0247867	0.0235473	0.0235473	0.0447277	0.0969299	0.141292	0.129362	0.0699725	0.0331458	0.0332434	0.0297621	0.0350981	0.0670527	0.104561	0.123312	0.114838	0.116873	0.11591	0.0923171	0.0593771	0.0265744	0.0247761	0.0505278	0.0716333	0.0996776	0.143131	0.184365	0.17657	0.112097	0.0692982	0.0671244	0.0926336	0.11849	0.117428	0.0924446	0.071436	0.0696555	0.0869865	0.0912649	0.0858989	0.10978	0.118655	0.0897637	0.0537881
TCONS_00003427	0.148033	0.0865264	0.0423761	0.0364947	0.0323771	0.0484829	0.0646024	0.0860834	0.139263	0.257677	0.406733	0.446556	0.382556	0.280695	0.225997	0.237376	0.3332	0.419556	0.404494	0.325557	0.240519	0.198192	0.161474	0.280521	0.449793	0.485621	0.375519	0.222791	0.160134	0.141856	0.14036	0.135267	0.090658	0.0393776	0.0532074	0.098007	0.130623	0.148669	0.183619	0.224717	0.282228	0.358358	0.433537	0.496396	0.508266	0.475384	0.376896	0.27396	0.207396
TCONS_00002913	0.320056	0.27112	0.199106	0.11715	0.0936831	0.170479	0.284347	0.309367	0.232586	0.133385	0.0914637	0.0790284	0.0497505	0.028088	0.006993	0	0	0.0259894	0.127353	0.334173	0.457215	0.374492	0.186188	0.0571964	0.0652251	0.123715	0.191906	0.228874	0.212704	0.191435	0.179498	0.15853	0.139102	0.156386	0.189189	0.178885	0.133512	0.113708	0.119669	0.0993345	0.0585609	0.0257594	0.0120091	0.0123564	0.0234957	0.0429788	0.0666848	0.075837	0.075185
TCONS_00002835	0.0504813	0.112741	0.142718	0.106815	0.0494865	0.0342583	0.0447372	0.0770877	0.161071	0.238092	0.226807	0.185383	0.218977	0.289137	0.279358	0.178068	0.0832746	0.0634547	0.118248	0.174285	0.179669	0.130261	0.08442	0.0909123	0.120246	0.137365	0.121564	0.123639	0.167148	0.221245	0.248942	0.237906	0.227354	0.214647	0.223636	0.222231	0.190813	0.158536	0.114368	0.0683467	0.0221036	0.0010442	0	0	0.00421373	0.0176513	0.0427077	0.0836504	0.116705
TCONS_00002671	0.0833609	0.148066	0.180835	0.143138	0.112488	0.120588	0.1179	0.0776196	0.0762538	0.125887	0.156108	0.145819	0.128725	0.123544	0.0945209	0.0771113	0.0892113	0.133347	0.16785	0.148472	0.10895	0.069485	0.0635233	0.0600759	0.0422211	0.0343753	0.0229735	0.0280212	0.0523719	0.094039	0.112869	0.0913021	0.0771976	0.101514	0.150667	0.173147	0.153589	0.123746	0.0997655	0.0930857	0.101074	0.121226	0.138023	0.128822	0.102156	0.0914123	0.0809659	0.0791177	0.13421
TCONS_00001025	0.0299195	0.070988	0.183932	0.298315	0.323834	0.315	0.305003	0.275574	0.248925	0.291518	0.397294	0.425231	0.370538	0.328607	0.334068	0.35855	0.36619	0.321519	0.251468	0.214068	0.259384	0.297983	0.284661	0.278185	0.276723	0.243154	0.167346	0.125147	0.161937	0.243617	0.298749	0.275492	0.209382	0.16355	0.123684	0.086509	0.110584	0.175495	0.232106	0.223009	0.179473	0.178826	0.215133	0.269218	0.286746	0.271255	0.261173	0.243519	0.190902
TCONS_00000013	0.063419	0.063995	0.0988047	0.116857	0.0805713	0.0276248	0.0159583	0.0587485	0.110315	0.147022	0.13926	0.108793	0.0985839	0.11474	0.164039	0.189261	0.200048	0.228009	0.301443	0.389393	0.44248	0.504018	0.660704	0.740341	0.587239	0.309248	0.12106	0.100641	0.334702	0.842211	1.15828	0.930575	0.394635	0.0763878	0.093011	0.204009	0.263428	0.207022	0.101943	0.0488971	0.0264548	0.0276136	0.156538	0.337548	0.4118	0.303145	0.125115	0.0366331	0.0543132
TCONS_00020103	0.0174033	0.0267274	0.0428124	0.0582487	0.0525477	0.0358299	0.0304352	0.0316182	0.0545179	0.0721323	0.0641213	0.0345445	0.0376748	0.065977	0.0751383	0.0869725	0.115903	0.15823	0.166025	0.183039	0.189545	0.148058	0.0988619	0.118816	0.193766	0.197261	0.119518	0.0660338	0.0855319	0.107041	0.098116	0.105079	0.167576	0.233616	0.257473	0.262858	0.291771	0.352842	0.418128	0.414034	0.297443	0.152155	0.129678	0.264434	0.364727	0.304074	0.173738	0.138873	0.266098
TCONS_00019445	0.156519	0.216726	0.18987	0.110128	0.0540877	0.0413304	0.0326287	0.0312312	0.059436	0.140153	0.205758	0.175667	0.10232	0.0861566	0.108664	0.101049	0.0850098	0.107522	0.12493	0.0982202	0.0551476	0.0223607	0.0099199	0.00121823	0	0	0.0081916	0.0424583	0.118093	0.170456	0.177485	0.135406	0.114983	0.164994	0.222334	0.247158	0.206556	0.135294	0.0744231	0.0350019	0.0163591	0.025553	0.0434607	0.05113	0.0311893	0.00835083	0.0372891	0.0973074	0.120781
TCONS_00018908	0.0485597	0.0586543	0.0564383	0.0542113	0.0514153	0.0506022	0.0499059	0.0649049	0.105594	0.151708	0.159266	0.110484	0.0668889	0.052796	0.0495733	0.0277611	0.0029744	0	0	0.0199407	0.0455057	0.0707115	0.086806	0.100887	0.139258	0.154321	0.13418	0.103155	0.0847255	0.0813786	0.0725381	0.0930288	0.114381	0.113767	0.127572	0.182251	0.21946	0.176432	0.0992809	0.0452744	0.0500232	0.0621598	0.0575985	0.0646928	0.0991343	0.1298	0.110403	0.056816	0.0149678
TCONS_00018909	0.0485597	0.0586543	0.0564383	0.0542113	0.0514153	0.0506022	0.0499059	0.0649049	0.105594	0.151708	0.159266	0.110484	0.0668889	0.052796	0.0495733	0.0277611	0.0029744	0	0	0.0199407	0.0455057	0.0707115	0.086806	0.100887	0.139258	0.154321	0.13418	0.103155	0.0847255	0.0813786	0.0725381	0.0930288	0.114381	0.113767	0.127572	0.182251	0.21946	0.176432	0.0992809	0.0452744	0.0500232	0.0621598	0.0575985	0.0646928	0.0991343	0.1298	0.110403	0.056816	0.0149678
TCONS_00016690	0.0451282	0.0662678	0.0981859	0.107907	0.0855803	0.0558719	0.0485587	0.045948	0.0395087	0.0496037	0.0692713	0.0746667	0.0584009	0.0445124	0.0437566	0.0397113	0.0254036	0.0176218	0.0506713	0.0828068	0.0723633	0.0501721	0.0457034	0.0545487	0.0479203	0.0418609	0.0533629	0.0571594	0.0648695	0.0760085	0.0676017	0.0412472	0.0295858	0.0647954	0.111394	0.121328	0.10958	0.0989506	0.0836053	0.04821	0.0455314	0.0844136	0.110521	0.0938621	0.0615552	0.0421952	0.0400945	0.059658	0.0934061
TCONS_00010155	0.119088	0.0867647	0.0523948	0.0322724	0.0492009	0.087792	0.0980299	0.0741495	0.0603947	0.068749	0.071012	0.044208	0.0107907	0.00574347	0.0254795	0.0608469	0.0983555	0.139362	0.171978	0.15546	0.0906893	0.0374832	0.0247867	0.0237952	0.026026	0.0394107	0.0497474	0.041842	0.0364891	0.0553232	0.0656877	0.0725883	0.0868041	0.111101	0.126921	0.145227	0.182325	0.188291	0.156798	0.122086	0.181918	0.294997	0.360595	0.325923	0.297792	0.362577	0.511724	0.574645	0.473415
TCONS_00009635	0.0378255	0.13003	0.279187	0.371616	0.328371	0.232584	0.174355	0.14076	0.159476	0.234404	0.271657	0.216222	0.135658	0.0991534	0.083703	0.111779	0.19816	0.286478	0.322545	0.278548	0.210048	0.163181	0.141585	0.126947	0.113841	0.129495	0.212998	0.279132	0.256037	0.192292	0.15838	0.20424	0.225428	0.183137	0.176839	0.234345	0.277532	0.209321	0.099945	0.0423799	0.0290849	0.0738355	0.132584	0.158079	0.126635	0.0936493	0.103742	0.0943606	0.0591303
TCONS_00009599	0.0292851	0.00819013	0.000495733	0.0128891	0.0247867	0.0232995	0.0109061	0	0.0005113	0.0388597	0.110955	0.156898	0.14169	0.0884701	0.0527208	0.0340421	0.0158635	0.0081796	0.0171028	0.105421	0.303386	0.436366	0.411582	0.290259	0.234526	0.22495	0.199763	0.209469	0.22185	0.19547	0.158236	0.174158	0.191913	0.154288	0.133283	0.185596	0.217904	0.154799	0.0616701	0.0331095	0.0362096	0.0511569	0.0648491	0.0600603	0.0357151	0.0081796	0.0208208	0.0535393	0.0775823
TCONS_00009595	0.0326603	0.0115653	0	0.0109061	0.0232995	0.0247867	0.0128891	0.000495733	0	0.0306786	0.0991943	0.151989	0.146496	0.0962021	0.0582035	0.0374173	0.0178464	0.0081796	0.0151199	0.0852556	0.269681	0.42213	0.419959	0.307898	0.241758	0.22969	0.206704	0.200784	0.219733	0.204664	0.161258	0.17133	0.191198	0.164027	0.132102	0.173283	0.217676	0.167884	0.074636	0.0355463	0.0342266	0.0477814	0.0634567	0.0634358	0.0404828	0.0115548	0.0168549	0.0475903	0.07436
TCONS_00005260	0.027771	0.00922377	0.0351584	0.0675107	0.0649002	0.0349844	0.0130525	0.0174033	0.0123564	0.0272927	0.0658296	0.0843833	0.0580658	0.033499	0.0387199	0.0407977	0.0221814	0.00247867	0.000174033	0.0390608	0.106644	0.154472	0.135647	0.0737184	0.0551221	0.0816953	0.112859	0.115474	0.102027	0.0898391	0.0711522	0.0621545	0.115743	0.178613	0.196456	0.17636	0.16516	0.187759	0.188051	0.163147	0.151801	0.163212	0.177892	0.160862	0.131253	0.136036	0.169771	0.181154	0.188346
TCONS_00004649	0.0836053	0.0877836	0.109892	0.128778	0.123828	0.0970736	0.0865819	0.0811859	0.0718406	0.0514432	0.0389323	0.0565657	0.074841	0.0596983	0.0365485	0.0306669	0.0261789	0.0190857	0.0190857	0.0247867	0.0203251	0.00793173	0	0	0.0164805	0.0384458	0.0553069	0.102759	0.147095	0.185414	0.209816	0.217284	0.181896	0.0900378	0.0336158	0.0358527	0.0615699	0.0941331	0.122926	0.191519	0.243924	0.214875	0.162056	0.165068	0.246437	0.291603	0.251014	0.163336	0.128434
TCONS_00013799	0.125212	0.151915	0.181672	0.187497	0.137539	0.0727836	0.0528919	0.0685334	0.100619	0.0991456	0.0714872	0.0565189	0.0687087	0.119132	0.198817	0.252313	0.217232	0.116374	0.0320244	0.0046989	0.0165343	0.061928	0.120237	0.146511	0.115068	0.0754223	0.0717215	0.122711	0.18362	0.221734	0.215219	0.180813	0.169838	0.163447	0.164103	0.150316	0.140305	0.130401	0.113624	0.101707	0.118237	0.136711	0.135067	0.121304	0.117447	0.0995089	0.073828	0.088466	0.102315
TCONS_00000843	0.0651572	0.139031	0.220369	0.271241	0.305674	0.351789	0.413494	0.425759	0.365179	0.314393	0.268858	0.211043	0.14711	0.110101	0.091954	0.0687959	0.0743109	0.119987	0.14981	0.13287	0.0883432	0.071084	0.158944	0.234617	0.247165	0.235998	0.23902	0.237179	0.166689	0.0913052	0.0487822	0.065373	0.14325	0.202448	0.202298	0.187219	0.262877	0.404188	0.446908	0.398759	0.361761	0.396308	0.375263	0.252592	0.156024	0.136397	0.166977	0.16863	0.175748
TCONS_00022576	0.0142707	0.00852763	0.0116602	0.0174033	0.0216804	0.025372	0.0258309	0.0256093	0.0208735	0.015663	0.00696133	0.0123933	0.0247867	0.027972	0.0242803	0.0261067	0.0299361	0.0205367	0.00800553	0	0.00870167	0.0174033	0.0167072	0.0155364	0.0419197	0.0897413	0.118361	0.0987998	0.0550809	0.0316826	0.0247867	0.0278612	0.0241696	0.0247141	0.0247141	0.0174033	0.0177989	0.0214906	0.0247867	0.014872	0.00247867	0	0.00748343	0.0417505	0.100193	0.126281	0.0905322	0.0320909	0.0218709
TCONS_00022396	0.0225559	0.0101625	0	0	0	0	0	0	0	0	0.000991467	0.014255	0.0343585	0.0482141	0.0429575	0.0245401	0.00870167	0.00295873	0.0203637	0.042816	0.0558697	0.0478637	0.0254111	0.00939833	0.0100939	0.0174033	0.0274604	0.0311521	0.0240431	0.0201774	0.0187632	0.0439801	0.0636604	0.0606035	0.0503551	0.0652595	0.105425	0.109962	0.0774074	0.054988	0.0595963	0.057967	0.0361745	0.0113124	0.0142075	0.0340842	0.0482823	0.0428293	0.0313063
TCONS_00022322	0.0604837	0.0758441	0.0627242	0.0284575	0	0.0101625	0.0225559	0.0247867	0.0136327	0.00123933	0	0.0015663	0.0175783	0.045426	0.0664863	0.0938679	0.104464	0.0847207	0.0408482	0.0194607	0.0330693	0.0318509	0.0154901	0.0010442	0.00817957	0.0168812	0.0330796	0.049943	0.0647056	0.0728904	0.0800108	0.100615	0.103741	0.0761991	0.0336	0.0205924	0.0437208	0.0641825	0.052683	0.0220711	0.0036547	0.000174033	0.0298665	0.0805067	0.113231	0.0933313	0.134017	0.271098	0.338634
TCONS_00021955	0.0378363	0.05113	0.0368137	0.0112486	0	0	0	0	0	0	0	0.0061356	0.0317006	0.05113	0.0429493	0.0173842	0	0.00556907	0.0174039	0.0292399	0.0365503	0.0595467	0.092073	0.0944677	0.0607119	0.0452078	0.06078	0.0686073	0.0490259	0.0222605	0.0083536	0	0	0.00504697	0.0208854	0.0332434	0.0290658	0.012531	0.0335942	0.0838557	0.107832	0.0797191	0.0344465	0.0302608	0.0443892	0.055327	0.0546948	0.0529597	0.0559189
TCONS_00021034	0.0212328	0.0221031	0.0182737	0.0128785	0.0041768	0	0	0.0031326	0.0285793	0.0697953	0.090422	0.0704757	0.0358727	0.0259163	0.032721	0.0431213	0.0729549	0.0974357	0.0838347	0.0381628	0.003655	0	0	0.0238328	0.0607667	0.0835415	0.0681891	0.030458	0.00887623	0.0303284	0.0861777	0.156909	0.194656	0.175204	0.12327	0.0597637	0.0247149	0.00661373	0.0073094	0.0266693	0.0404549	0.0341845	0.0165596	0.0158635	0.03371	0.0425594	0.045645	0.0566433	0.0661807
TCONS_00020501	0.131361	0.15099	0.133728	0.0917669	0.0798748	0.111842	0.138684	0.10379	0.0454736	0.0211901	0.0373728	0.0847658	0.125888	0.141032	0.122911	0.0888456	0.0673559	0.0549686	0.0475649	0.0471233	0.0541436	0.0631345	0.0606334	0.0757393	0.0972313	0.0972463	0.069621	0.0290958	0.00793173	0	0	0	0	0.00421373	0.0166071	0.0247867	0.0282831	0.0287691	0.029588	0.0541646	0.0812293	0.0981844	0.0828343	0.0847869	0.106716	0.133353	0.141861	0.122925	0.0887507
TCONS_00020187	0.305988	0.275258	0.235989	0.16424	0.122374	0.115364	0.115994	0.129639	0.135125	0.117144	0.071006	0.0377035	0.0581679	0.127012	0.201165	0.215053	0.150581	0.0846861	0.124991	0.201343	0.231826	0.171471	0.0911933	0.0532399	0.0383103	0.0794294	0.136549	0.156558	0.128894	0.129942	0.169945	0.171105	0.120032	0.0741004	0.0646437	0.0891082	0.109763	0.100744	0.0643884	0.0365237	0.0492654	0.0564467	0.0596721	0.0796836	0.0850349	0.0667367	0.0720842	0.119623	0.164264
TCONS_00020184	0.0071359	0	0	0	0.0248676	0.076903	0.126318	0.142569	0.116552	0.0815842	0.0815929	0.110937	0.166741	0.188533	0.177236	0.161936	0.18801	0.243678	0.234641	0.159376	0.0688912	0.0332831	0.065975	0.155233	0.202586	0.148436	0.0552967	0.0613182	0.148943	0.187109	0.148249	0.0935028	0.08288	0.0926249	0.139602	0.189241	0.179135	0.118873	0.07473	0.0762249	0.0808603	0.0867549	0.0797128	0.0493253	0.0146241	0.0270768	0.111081	0.195951	0.211874
TCONS_00019638	0.24562	0.253524	0.257383	0.220718	0.162543	0.179853	0.234306	0.321763	0.49457	0.630828	0.58871	0.359193	0.133888	0.049741	0.0502782	0.18854	0.408527	0.615245	0.620748	0.48976	0.436428	0.465273	0.476212	0.366337	0.260499	0.215292	0.212293	0.220342	0.239615	0.294806	0.328686	0.283128	0.17466	0.0948585	0.0617337	0.0484219	0.0655478	0.100868	0.12115	0.14416	0.147046	0.143556	0.138332	0.138594	0.131468	0.0927706	0.0847413	0.133122	0.186036
TCONS_00019195	0	0.0029744	0.026026	0.0487085	0.0586605	0.0613149	0.0662097	0.0862959	0.0868165	0.0639497	0.0302397	0.00470947	0	0.015339	0.0545777	0.136418	0.182598	0.14485	0.0630098	0.0035791	0.00173507	0.027878	0.064643	0.0858343	0.0883653	0.118546	0.169946	0.187442	0.181444	0.153014	0.110187	0.0523094	0.0218528	0.0519435	0.0868757	0.103162	0.0841247	0.0474523	0.0184068	0.00487293	0.0212441	0.0506378	0.0629643	0.0445479	0.0158503	0	0	0.00322227	0.0156156
TCONS_00018600	0.315758	0.189899	0.0976243	0.123476	0.20424	0.223453	0.177069	0.12798	0.113105	0.115691	0.0900348	0.0485593	0.0705039	0.116588	0.148363	0.172565	0.177296	0.182102	0.23384	0.362159	0.41648	0.337688	0.249765	0.222964	0.198484	0.21145	0.277725	0.313302	0.274152	0.217551	0.159659	0.0921871	0.0484291	0.0463911	0.112458	0.257844	0.356441	0.324569	0.217914	0.154819	0.160655	0.14019	0.0987539	0.057116	0.0402142	0.0434854	0.0708304	0.1635	0.279314
TCONS_00017649	0.0208208	0.0247867	0.0193705	0.0156788	0.0174033	0.0127044	0.00400277	0	0.0067873	0.0226771	0.0493781	0.0594932	0.0416206	0.0156156	0	0	0	0	0	0.0044616	0.0168549	0.0247867	0.0225559	0.0307354	0.0500231	0.0548606	0.0337641	0.0492589	0.10891	0.144701	0.108398	0.070113	0.081382	0.08594	0.0582208	0.0239525	0.0174033	0.00922377	0.00330663	0.0114862	0.0193181	0.0387695	0.124184	0.194729	0.181627	0.114493	0.0844103	0.100049	0.0728513
TCONS_00016771	0.165717	0.154742	0.157826	0.159521	0.123158	0.0752466	0.0624199	0.0914068	0.117767	0.14806	0.155487	0.155923	0.134666	0.17864	0.244079	0.228305	0.151553	0.0754978	0.084878	0.0853452	0.0732585	0.0869443	0.111951	0.200731	0.262265	0.222484	0.107124	0.0102262	0	0	0	0.0130367	0.0568195	0.148472	0.251422	0.350529	0.388094	0.349128	0.306243	0.294549	0.334455	0.3684	0.352667	0.325039	0.340188	0.375381	0.456203	0.484504	0.440154
TCONS_00016770	0.0337653	0.0236697	0.0244535	0.0498452	0.112321	0.177605	0.202529	0.165911	0.0920978	0.0357779	0.0128785	0.0189704	0.0381169	0.0643781	0.084721	0.080718	0.0817623	0.099167	0.117475	0.136629	0.150976	0.149615	0.134408	0.123558	0.132767	0.136521	0.122917	0.122527	0.112121	0.0937488	0.0818595	0.0784238	0.113472	0.136843	0.112555	0.081562	0.0586367	0.0480731	0.0686059	0.105638	0.154933	0.215373	0.273037	0.26734	0.215467	0.208932	0.222397	0.200215	0.156054
TCONS_00016254	0.0441807	0.0764164	0.0860517	0.0638528	0.0443235	0.0363763	0.045078	0.0395083	0.0217552	0.0237213	0.0493781	0.0698192	0.0716498	0.0736449	0.0913448	0.0968585	0.0907475	0.0888389	0.111391	0.151581	0.181006	0.178214	0.144529	0.0962588	0.0471593	0.0411545	0.0506187	0.049596	0.0240311	0.00748343	0.0161851	0.0174033	0.0171555	0.0208472	0.0310519	0.0308303	0.0208735	0.0165332	0.0252085	0.038472	0.0354027	0.0170342	0.00272653	0	0.0066469	0.0322119	0.0586134	0.0586231	0.0449345
TCONS_00015599	0.0778981	0.140861	0.180503	0.135488	0.0643303	0.0745978	0.146763	0.178222	0.13935	0.129594	0.167497	0.20143	0.22114	0.272732	0.311868	0.278382	0.338508	0.470946	0.478121	0.278964	0.0645387	0.0113285	0.0809884	0.17174	0.200077	0.15435	0.109865	0.142601	0.167757	0.152243	0.130138	0.121207	0.108413	0.0642261	0.0211531	0.0026105	0.0174034	0.0379763	0.0409718	0.0261513	0.0522388	0.11967	0.165845	0.165958	0.158813	0.208586	0.279596	0.305342	0.277747
TCONS_00014702	0.0878395	0.0376073	0.0377406	0.0780705	0.0997247	0.0842977	0.0468684	0.0232995	0.0243806	0.0486675	0.0950687	0.113012	0.0848491	0.0377517	0.0324957	0.0607234	0.0756918	0.0562192	0.0233216	0.00852763	0.00991467	0.0319748	0.0668975	0.0831204	0.0797893	0.0928656	0.123644	0.148309	0.132639	0.119567	0.118853	0.120963	0.132389	0.194361	0.247542	0.213537	0.118584	0.0491094	0.0446478	0.0485353	0.0474558	0.0619627	0.0756924	0.0802748	0.0720947	0.05113	0.0270989	0.0396225	0.104902
TCONS_00013716	0.0445443	0.0127825	0	0	0	0	0.00591713	0.0146188	0.0194921	0.0618878	0.122361	0.149408	0.114945	0.0739171	0.0791336	0.0812607	0.0662206	0.0443813	0.0353313	0.0381167	0.0356797	0.0352557	0.0602986	0.0932969	0.110509	0.0892836	0.0549021	0.0421065	0.0691965	0.095686	0.076464	0.044459	0.0436006	0.0795263	0.086645	0.0553331	0.0362096	0.0574903	0.089319	0.0888889	0.0795616	0.0840599	0.0825613	0.0684734	0.0489857	0.0346777	0.0338699	0.0558936	0.09895
TCONS_00013031	0.0110625	0.0545003	0.0900977	0.0817785	0.0533618	0.0356481	0.0318509	0.0213439	0.0279931	0.04219	0.0343005	0.0132055	0	0	0	0	0	0	0	0	0	0	0	0	0	0	0	0	0	0	0	0.00470947	0.0171028	0.0247867	0.0190857	0.0066924	0.00644453	0.0188379	0.0247867	0.0173507	0.00495733	0	0	0	0	0	0	0	0
TCONS_00012782	0.116167	0.063414	0.046122	0.045774	0.0346353	0.0236697	0.0161851	0.0284145	0.149445	0.299811	0.341906	0.345393	0.40145	0.428702	0.28201	0.0814877	0.00151357	0	0.0129892	0.0406988	0.062207	0.0859933	0.118095	0.151899	0.171242	0.182945	0.217858	0.253974	0.275485	0.296374	0.275617	0.217709	0.167304	0.144776	0.127214	0.08025	0.0532736	0.053535	0.0593666	0.0530699	0.026026	0.043154	0.103195	0.150601	0.142661	0.124462	0.135858	0.145843	0.130993
TCONS_00012362	0.389355	0.444978	0.513779	0.532703	0.540696	0.562476	0.495196	0.32567	0.196949	0.223264	0.268082	0.208299	0.0979747	0.0320399	0.0183474	0.027297	0.134145	0.28426	0.342899	0.252979	0.142251	0.158563	0.18745	0.162634	0.099884	0.102994	0.150116	0.216805	0.254556	0.239381	0.183668	0.119049	0.126849	0.171625	0.176505	0.127003	0.109186	0.153053	0.24893	0.285657	0.229986	0.168011	0.164071	0.194153	0.181633	0.144982	0.150225	0.168489	0.168974
TCONS_00011812	0.121259	0.13147	0.0779039	0.0171028	0	0.0117599	0.0378207	0.0702157	0.0807017	0.060368	0.0464038	0.0436772	0.0409718	0.0265692	0.0190857	0.0347119	0.051593	0.0760568	0.0952139	0.116544	0.139316	0.141448	0.10784	0.063074	0.0820521	0.133323	0.140949	0.122533	0.119064	0.119684	0.0849371	0.0390385	0.021755	0.015663	0.0130525	0.0232203	0.0506175	0.070352	0.0753161	0.0851127	0.0893247	0.0979982	0.128456	0.148539	0.150315	0.174514	0.25015	0.275152	0.20509
TCONS_00011791	0.346158	0.140419	0.0142491	0	0.00748367	0.055837	0.17868	0.320553	0.346806	0.309815	0.318538	0.335175	0.336292	0.304463	0.308284	0.336057	0.324194	0.310085	0.293166	0.313288	0.333427	0.296274	0.260176	0.278746	0.290618	0.251581	0.182134	0.141896	0.146657	0.190611	0.237778	0.253899	0.242289	0.200741	0.154271	0.131238	0.158549	0.24563	0.296393	0.25275	0.158253	0.100712	0.107869	0.13689	0.167783	0.165288	0.121374	0.0920316	0.158235
TCONS_00011037	0.0521997	0.120941	0.208065	0.259932	0.254453	0.202319	0.188658	0.173543	0.168726	0.238825	0.391445	0.542858	0.534011	0.361576	0.160734	0.0461991	0.0512099	0.130095	0.214384	0.258359	0.295046	0.336972	0.308732	0.20533	0.13137	0.147024	0.198693	0.238934	0.25526	0.243749	0.196802	0.152756	0.111744	0.0705953	0.0358721	0.0137328	0.0691978	0.186011	0.342962	0.412394	0.357663	0.264479	0.186055	0.153369	0.132593	0.132053	0.15943	0.197069	0.245479
TCONS_00010974	0.0823977	0.0733313	0.0951085	0.135251	0.138758	0.110805	0.0991865	0.0899155	0.070844	0.0755759	0.0890578	0.0887431	0.0595435	0.0420924	0.0426413	0.050943	0.0765079	0.0888987	0.0705457	0.0538567	0.079713	0.123224	0.137496	0.133604	0.144383	0.152524	0.12801	0.0741215	0.0452152	0.0426098	0.0666003	0.0985053	0.106815	0.0893534	0.055522	0.04065	0.0499986	0.0919337	0.121848	0.123736	0.107922	0.111606	0.162842	0.249317	0.28782	0.224998	0.153207	0.145085	0.151512
TCONS_00010426	0.0723634	0.0643122	0.0678139	0.067183	0.0433373	0.0288459	0.106349	0.186803	0.174359	0.0946353	0.0638568	0.130718	0.176273	0.166286	0.162791	0.182142	0.177855	0.164687	0.154318	0.134566	0.0991257	0.0682251	0.0600714	0.0379305	0.0210588	0.029588	0.03481	0.0444489	0.0642587	0.0751731	0.052149	0.0409602	0.143517	0.306073	0.358078	0.242243	0.0910677	0.0440641	0.0698605	0.0971903	0.0982561	0.0693281	0.0373556	0.0413947	0.0825378	0.142208	0.164381	0.130104	0.0805597
TCONS_00009383	0.0328313	0.0186225	0.0308065	0.0443501	0.0600501	0.0629033	0.0417542	0.0210061	0.0371135	0.0578616	0.0498969	0.0367056	0.0727234	0.122681	0.19409	0.2687	0.283368	0.253549	0.199234	0.203426	0.195874	0.141814	0.0793538	0.0264878	0.0173242	0.0174033	0.0127941	0.03387	0.0761635	0.0935463	0.0912549	0.075856	0.0795203	0.0826393	0.0755852	0.0711987	0.0606827	0.0597105	0.0561973	0.0652218	0.0811374	0.0981698	0.0973307	0.0698821	0.0340482	0.00591713	0	0	0.00330663
TCONS_00008869	0	0	0.0127825	0.0383477	0.05113	0.0403051	0.0234417	0.0174033	0.0127044	0.014661	0.0294961	0.0436247	0.0379237	0.0180943	0.00495733	0	0.0010226	0.0305535	0.0674892	0.072849	0.0522412	0.029744	0.0399545	0.0588467	0.0610839	0.0420446	0.0261326	0.0466432	0.071257	0.069405	0.0555036	0.0625568	0.0662499	0.0446532	0.0163616	0	0.00400277	0.0127044	0.0266067	0.0474728	0.0801217	0.107318	0.110386	0.128818	0.177741	0.210289	0.183727	0.146561	0.137812
TCONS_00008706	0.0607505	0.0902454	0.0737617	0.0327868	0.0295922	0.0773172	0.102934	0.0791377	0.0362855	0.0308822	0.0664093	0.108622	0.140972	0.146555	0.113861	0.0649331	0.0290546	0.0263433	0.0387367	0.04219	0.0313894	0.0250884	0.032199	0.0315027	0.0160121	0.00191437	0.0031326	0.0118343	0.0358101	0.0575463	0.0633123	0.0506926	0.04884	0.0615163	0.055593	0.0319333	0.0324093	0.0598413	0.066793	0.0541411	0.060264	0.115508	0.158137	0.14359	0.116108	0.0922957	0.0709983	0.0331946	0.000696167
TCONS_00007688	0.0163591	0.0174033	0.0480284	0.128472	0.210515	0.230811	0.242469	0.296954	0.307685	0.234731	0.180247	0.18312	0.202139	0.202867	0.216773	0.25325	0.297304	0.402015	0.435987	0.35271	0.240364	0.1765	0.178775	0.180932	0.251658	0.35758	0.351384	0.239082	0.144948	0.1501	0.200773	0.219707	0.212667	0.202467	0.20471	0.246075	0.264593	0.241521	0.192561	0.176498	0.19566	0.21343	0.220161	0.206011	0.19444	0.185345	0.168742	0.137638	0.117725
TCONS_00007043	0.0158952	0.0811885	0.255389	0.4	0.381283	0.307735	0.296444	0.323128	0.255221	0.159705	0.182803	0.226193	0.250823	0.241882	0.230816	0.211761	0.199503	0.259851	0.307866	0.269337	0.155058	0.0634096	0.0179576	0.000870167	0.00668203	0.0460526	0.0951916	0.15548	0.218472	0.237801	0.260709	0.267495	0.252745	0.204377	0.186238	0.214618	0.190917	0.124848	0.139931	0.252208	0.325447	0.296017	0.222297	0.208128	0.264749	0.307081	0.300907	0.238095	0.17802
TCONS_00006997	0.117743	0.1269	0.156807	0.272543	0.347149	0.266119	0.106316	0.0331613	0.0647227	0.177531	0.308132	0.345232	0.25818	0.173225	0.197261	0.22582	0.240981	0.222932	0.176262	0.126504	0.0835022	0.11338	0.149053	0.191018	0.223751	0.219478	0.233264	0.271548	0.281166	0.198016	0.0825555	0.0381278	0.0675879	0.103465	0.145382	0.163478	0.148121	0.128539	0.130493	0.130393	0.108391	0.10493	0.122569	0.155467	0.147007	0.113037	0.193009	0.393711	0.568455
TCONS_00006483	0.0263969	0.0052212	0	0.0184489	0.059176	0.084413	0.0802353	0.059872	0.0765803	0.111912	0.123399	0.114696	0.0931147	0.076233	0.0583063	0.048211	0.057784	0.0841562	0.126465	0.158937	0.170703	0.161965	0.131017	0.08385	0.059124	0.0981476	0.143957	0.137426	0.111567	0.107271	0.132567	0.151489	0.147319	0.159804	0.268928	0.467351	0.551375	0.425059	0.258821	0.240098	0.301008	0.379936	0.505023	0.6173	0.580263	0.438212	0.413365	0.50202	0.528242
TCONS_00006359	0.0314791	0.0304876	0.0228037	0.0104104	0	0	0.00487293	0.0266287	0.0478623	0.0515751	0.0587267	0.0712167	0.0741816	0.0568406	0.0521227	0.0592927	0.0567561	0.0423535	0.0257781	0.0131369	0.025286	0.0567547	0.0831915	0.0852458	0.0905205	0.117599	0.121005	0.0911199	0.0437414	0.0368327	0.0594463	0.0728526	0.0580212	0.025268	0.0083378	0.0118343	0.0252363	0.0301102	0.0222772	0.0088757	0.00314843	0.0241169	0.0546309	0.0630107	0.0640405	0.084374	0.100208	0.073485	0.0318351
TCONS_00006192	0.30806	0.289085	0.24399	0.204161	0.194094	0.197658	0.179598	0.124065	0.0819737	0.0811855	0.098159	0.124677	0.158278	0.204741	0.292136	0.395259	0.47655	0.436385	0.360318	0.336112	0.318839	0.305475	0.239437	0.170204	0.139369	0.214764	0.290053	0.262199	0.164637	0.0902427	0.130178	0.223608	0.282106	0.268433	0.288579	0.334067	0.294546	0.19537	0.162709	0.231806	0.279575	0.253991	0.199955	0.176487	0.231008	0.300176	0.321944	0.305241	0.243096
TCONS_00005430	0.0786432	0.0803913	0.0511084	0.0200772	0.00347013	0.00139227	0.0158951	0.0509145	0.0804817	0.0750815	0.043832	0.0255621	0.0348014	0.0760209	0.109881	0.112345	0.101424	0.0817033	0.063175	0.0395608	0.0352289	0.0479719	0.0525821	0.0618328	0.114619	0.167472	0.189829	0.162518	0.107868	0.0805226	0.0642953	0.0852117	0.115706	0.142308	0.212096	0.365378	0.444008	0.33807	0.156427	0.0793509	0.102197	0.0838553	0.039446	0.0191422	0.0362997	0.0508606	0.0689311	0.0972805	0.102882
TCONS_00004510	0.189228	0.193077	0.245638	0.267802	0.203906	0.0807662	0.00559923	0.0325395	0.128379	0.205576	0.204735	0.218378	0.301835	0.366244	0.300294	0.202505	0.170367	0.152676	0.103967	0.0714162	0.0760182	0.0653677	0.0362242	0.0425231	0.10861	0.219179	0.299353	0.315442	0.26217	0.233903	0.250306	0.239314	0.236394	0.265785	0.325536	0.357303	0.363695	0.364211	0.346929	0.277433	0.182435	0.0809009	0.0119618	0	0.0005221	0.0150766	0.0732353	0.152739	0.220193
TCONS_00004447	0.369178	0.42474	0.451448	0.425136	0.317776	0.210458	0.15745	0.129944	0.0986676	0.0593366	0.0349386	0.0168022	0.0154894	0.0753816	0.157593	0.244814	0.304021	0.360012	0.394122	0.377578	0.333228	0.260289	0.259321	0.317314	0.345722	0.282096	0.224844	0.229606	0.25282	0.242068	0.241263	0.220716	0.146235	0.0890114	0.0863037	0.177837	0.286441	0.362591	0.339056	0.24214	0.163584	0.161497	0.211861	0.216762	0.19842	0.182079	0.183312	0.19217	0.186159
TCONS_00004340	0.255808	0.261164	0.217209	0.177021	0.160163	0.154025	0.158527	0.20993	0.267061	0.274738	0.233735	0.199525	0.219138	0.282867	0.34314	0.309262	0.182031	0.0595229	0	0.00487293	0.0466806	0.148082	0.227452	0.244094	0.225191	0.255477	0.295933	0.28529	0.241638	0.236342	0.29837	0.311758	0.272112	0.220931	0.204149	0.168288	0.0891471	0.0932267	0.143572	0.169787	0.137681	0.141455	0.20419	0.251754	0.259927	0.24255	0.288372	0.327758	0.331983
TCONS_00004241	0.0052052	0.00842747	0.0356933	0.115679	0.269798	0.376902	0.33758	0.249758	0.209986	0.217438	0.197885	0.160078	0.168495	0.18585	0.19743	0.215497	0.229481	0.245615	0.258533	0.263564	0.256855	0.2146	0.179811	0.219452	0.274916	0.262303	0.237303	0.275512	0.308357	0.280519	0.246275	0.249486	0.233315	0.203457	0.189695	0.1559	0.130481	0.179126	0.279142	0.307365	0.264727	0.21816	0.189959	0.173632	0.159021	0.15293	0.162117	0.156929	0.119115
TCONS_00003791	0.289942	0.150038	0.0784196	0.0658213	0.0699204	0.0549534	0.0535739	0.0904007	0.12549	0.119036	0.0848329	0.0697423	0.0665135	0.101293	0.142975	0.168662	0.190009	0.211914	0.2041	0.136133	0.0790315	0.0674573	0.0924485	0.113365	0.121924	0.14071	0.161711	0.161696	0.171278	0.182426	0.168064	0.140822	0.105207	0.089695	0.0991005	0.135345	0.201172	0.218941	0.180567	0.129042	0.0926849	0.107725	0.198296	0.303551	0.316308	0.215944	0.126291	0.154395	0.227445
TCONS_00003605	0.0565347	0.029744	0.0173507	0.0410877	0.0608808	0.067902	0.075946	0.138856	0.201264	0.198993	0.163841	0.153118	0.193177	0.222948	0.202745	0.133124	0.0544842	0.0263631	0.119933	0.254648	0.306845	0.245866	0.159933	0.125637	0.0804557	0.0320566	0.00922377	0.0027529	0.0158635	0.0384193	0.0583265	0.0816608	0.100455	0.110974	0.095819	0.0580007	0.0213165	0.00328027	0.0163601	0.0309805	0.0313287	0.0272188	0.0472529	0.086702	0.108099	0.097077	0.0860693	0.084645	0.0841965
TCONS_00003551	0.00545307	0.00991467	0.022308	0.0247867	0.0138805	0.00166123	0.0088757	0.0240957	0.0356189	0.0373276	0.0342057	0.0294961	0.0190857	0.0178464	0.029204	0.06471	0.0811745	0.0772394	0.0806832	0.0759167	0.0560239	0.0180655	0.0066469	0.0322119	0.062284	0.0711694	0.0807213	0.093179	0.0866962	0.0505256	0.0184068	0.0735733	0.160006	0.178489	0.107102	0.0227149	0.0089232	0.0213165	0.0360353	0.0516857	0.0682328	0.085179	0.114392	0.127156	0.105591	0.0641973	0.0458553	0.0613866	0.0653786
TCONS_00002718	0.0833927	0.0996887	0.0645298	0.0165129	0	0.008528	0.025933	0.03481	0.0248887	0.0156633	0.0214431	0.0862165	0.149393	0.167327	0.118566	0.0467917	0.0192861	0.00609117	0.0146188	0.0176512	0.04942	0.101751	0.149673	0.136203	0.0758549	0.0390092	0.0355277	0.0697955	0.0927378	0.113736	0.127337	0.11599	0.0750404	0.0430787	0.0798868	0.116018	0.09603	0.0383687	0.00487293	0.0357021	0.066488	0.0704954	0.0602829	0.0538525	0.0646497	0.0911483	0.149891	0.187748	0.188583
TCONS_00001622	0.168683	0.163759	0.141837	0.132894	0.151121	0.207737	0.239158	0.229902	0.199067	0.16803	0.127361	0.0937042	0.106144	0.139969	0.161848	0.129816	0.0640351	0.0382362	0.0673751	0.110432	0.115489	0.092056	0.0927329	0.115153	0.165814	0.207818	0.194616	0.165168	0.133263	0.140281	0.131912	0.128481	0.169653	0.23612	0.252321	0.181373	0.0943456	0.0626415	0.0767145	0.0675124	0.0754605	0.117086	0.159826	0.149168	0.113849	0.159805	0.267725	0.343954	0.309105
TCONS_00001000	0.0161323	0.0292542	0.0556405	0.0788037	0.0979737	0.116711	0.128831	0.102756	0.0563449	0.0166598	0.0118976	0.0451627	0.123309	0.197248	0.270243	0.361978	0.465314	0.499927	0.422113	0.348271	0.349762	0.408679	0.418348	0.480963	0.604074	0.606321	0.419338	0.21733	0.227499	0.499252	0.72288	0.667627	0.423851	0.255188	0.269175	0.288228	0.28713	0.285354	0.298694	0.366554	0.456815	0.508443	0.534299	0.537464	0.557542	0.558144	0.572283	0.566408	0.537677
TCONS_00000715	0.0174033	0.0130525	0.00435083	0.00842747	0.027979	0.0575099	0.0698044	0.0569094	0.0407052	0.0327342	0.0578864	0.0987084	0.129761	0.133034	0.100901	0.0847095	0.079236	0.0802694	0.0938146	0.0963937	0.0808573	0.0696834	0.116794	0.225757	0.294544	0.24595	0.142525	0.0859063	0.0960524	0.138192	0.199307	0.281053	0.385999	0.476194	0.550004	0.557416	0.522965	0.43593	0.281424	0.125202	0.0281191	0.0174033	0.0093978	0.0472449	0.198439	0.360217	0.453596	0.491779	0.52756
TCONS_00009246	0.374637	0.382432	0.333952	0.245001	0.144601	0.0616406	0.0351678	0.0629373	0.112263	0.169809	0.188744	0.19432	0.181919	0.162716	0.161709	0.245437	0.376214	0.381409	0.240484	0.109215	0.118854	0.266428	0.438442	0.491645	0.39464	0.258954	0.197421	0.198486	0.255665	0.385344	0.46638	0.424349	0.307464	0.214255	0.249635	0.31029	0.29988	0.187233	0.0848532	0.062284	0.0471475	0.0391809	0.053787	0.0676677	0.050069	0.01859	0.0173842	0.0543841	0.100525
TCONS_00006824	0.0235265	0.052727	0.0835139	0.0715255	0.041331	0.0643502	0.121466	0.14858	0.220265	0.298466	0.285471	0.167989	0.0904355	0.11327	0.124271	0.114266	0.13671	0.197803	0.202573	0.147466	0.126045	0.17528	0.204678	0.140517	0.0495612	0.0165337	0.0647687	0.168091	0.262284	0.267241	0.20883	0.143731	0.0993473	0.0743837	0.0922985	0.146622	0.17901	0.159955	0.102093	0.0480742	0.0116497	0	0.00870167	0.0248393	0.0365365	0.0327922	0.0413482	0.0793066	0.100703
TCONS_00006392	0.0052052	0.0175985	0.0247867	0.01859	0.0063707	0.0088757	0.0174033	0.0165332	0.0078315	0	0	0	0	0	0	0.00817957	0.0168812	0.0172293	0.00852763	0	0	0	0.00765747	0.0163591	0.0174033	0.0155734	0.0344112	0.061028	0.0587656	0.0302344	0.00495733	0	0	0	0	0	0	0	0	0.0205729	0.0453597	0.0513083	0.0432816	0.037855	0.0387199	0.0242381	0.00661327	0.000348067	0.00904973
TCONS_00005982	0	0	0	0	0	0.00696133	0.015663	0.0174033	0.00974587	0.0010442	0.000348067	0.00904973	0.019144	0.0384527	0.0491053	0.0395057	0.0184107	0	0	0.00322227	0.0173507	0.0445263	0.0735529	0.0889213	0.0891867	0.0707402	0.0408953	0.0345389	0.0465283	0.05113	0.0382682	0.0337982	0.0468898	0.0516325	0.0556361	0.0542006	0.035936	0.0115337	0.00123933	0.015547	0.0418472	0.0828281	0.0993382	0.0787594	0.0567056	0.0654331	0.097096	0.095722	0.0767914
TCONS_00005466	0.299223	0.21078	0.160033	0.128641	0.141981	0.205657	0.260222	0.216707	0.113047	0.0606141	0.0757338	0.101299	0.105843	0.154004	0.236711	0.30354	0.31962	0.308083	0.297193	0.256553	0.189407	0.115101	0.0705349	0.0562087	0.0556021	0.0609358	0.0723377	0.0739337	0.0640971	0.0536867	0.0627117	0.0805972	0.0906537	0.0804403	0.0525921	0.0423066	0.0611924	0.0859173	0.111854	0.138195	0.154087	0.16929	0.184557	0.193933	0.188592	0.203433	0.239518	0.239307	0.230556
TCONS_00003245	0.464917	0.770226	0.879489	0.670488	0.349079	0.16467	0.113105	0.0940224	0.177214	0.367943	0.501707	0.491323	0.434234	0.464551	0.503931	0.408842	0.254235	0.181029	0.17841	0.250826	0.35319	0.421806	0.388788	0.283226	0.222427	0.152768	0.096128	0.0644734	0.0430603	0.0445843	0.0393527	0.0456542	0.0905529	0.129096	0.16418	0.166365	0.12661	0.0772271	0.0541518	0.0994757	0.159647	0.168431	0.113954	0.0439153	0.0089232	0.0175985	0.0505281	0.108346	0.183638
TCONS_00002526	0.0322456	0.0723867	0.119308	0.115057	0.0788027	0.0607934	0.0685333	0.0514109	0.0171441	0	0	0.00800553	0.0167072	0.0174033	0.00870167	0.00382873	0.0125304	0.0290531	0.0369215	0.0287156	0.0156261	0.0121823	0.0174033	0.0502875	0.119312	0.19956	0.208536	0.145153	0.153931	0.267734	0.340927	0.248218	0.0856362	0.00980917	0.0469615	0.133408	0.212919	0.228208	0.199743	0.16896	0.162903	0.181839	0.212764	0.224903	0.181232	0.12367	0.0733557	0.0475885	0.0628186
TCONS_00022471	0.210653	0.18936	0.18433	0.136267	0.0591967	0.00937673	0.00852763	0.0240179	0.0560162	0.133574	0.260445	0.338344	0.373098	0.344794	0.291103	0.250221	0.194304	0.139362	0.0534052	0.0458863	0.112487	0.160894	0.154796	0.138381	0.164267	0.198939	0.176736	0.122435	0.102549	0.175299	0.256318	0.28068	0.274902	0.270622	0.271658	0.225223	0.198177	0.257342	0.371547	0.401881	0.328871	0.206505	0.103888	0.0534171	0.0665816	0.154997	0.200157	0.148062	0.0595186
TCONS_00022152	0.184947	0.136361	0.0963988	0.107201	0.133006	0.244912	0.325258	0.274717	0.131382	0.0253662	0.0161851	0.00748343	0.00470947	0.071533	0.142742	0.182481	0.178979	0.152071	0.118904	0.0712791	0.0932937	0.214522	0.344322	0.342123	0.20478	0.053721	0	0.0201907	0.166594	0.347031	0.387134	0.289679	0.180084	0.179683	0.195048	0.188366	0.160481	0.0997423	0.074573	0.126673	0.197021	0.226745	0.213114	0.173073	0.130067	0.0782066	0.0544746	0.0633151	0.123904
TCONS_00022070	0.0864134	0.0571939	0.029649	0.0292693	0.0416152	0.0712254	0.0839805	0.0653758	0.0296218	0	0	0	0	0	0.0061356	0.0599765	0.124306	0.138202	0.0906061	0.0450308	0.0621226	0.0952253	0.13399	0.175243	0.182948	0.136063	0.0926028	0.0828068	0.0935993	0.0880292	0.0822101	0.0993799	0.1068	0.0880444	0.0494316	0.0341555	0.0402631	0.0459891	0.0686291	0.0986503	0.108081	0.117316	0.122834	0.118417	0.105267	0.128413	0.157401	0.126106	0.0687702
TCONS_00021859	0.335788	0.339399	0.379362	0.357103	0.269694	0.249859	0.281673	0.287425	0.248416	0.178097	0.151093	0.153056	0.215183	0.276859	0.290923	0.229021	0.156312	0.12569	0.156818	0.281214	0.372903	0.360652	0.244379	0.162373	0.16185	0.161627	0.157754	0.161952	0.226081	0.326084	0.347554	0.293328	0.245076	0.24275	0.248806	0.214086	0.243735	0.277197	0.26121	0.225197	0.204194	0.196383	0.16816	0.16671	0.22198	0.27094	0.262049	0.231154	0.253794
TCONS_00021577	0.110442	0.0909277	0.0775309	0.0433767	0.0183421	0	0.0127052	0.058864	0.10189	0.137586	0.137044	0.100315	0.0546399	0.0296753	0.0960978	0.144911	0.133157	0.0974304	0.0738177	0.101025	0.119537	0.111137	0.066361	0.0387896	0.0845469	0.128341	0.115823	0.071795	0.101876	0.191289	0.222963	0.169303	0.127493	0.157332	0.168647	0.109606	0.0448987	0.027847	0.0436853	0.0560427	0.0457737	0.0397705	0.091598	0.181251	0.214309	0.152441	0.0602459	0.0123572	0.0132938
TCONS_00021481	0.0501777	0.0315185	0.0152295	0.0410573	0.0749252	0.069781	0.0318227	0	0.00556907	0.0142707	0.0181469	0.0461409	0.090729	0.120055	0.104371	0.147791	0.239663	0.266778	0.205765	0.173221	0.243235	0.290362	0.285062	0.23177	0.174699	0.133218	0.141953	0.193793	0.189207	0.119096	0.0577635	0.0772212	0.141369	0.173135	0.15559	0.175403	0.203235	0.177509	0.138797	0.117888	0.112938	0.0882958	0.072994	0.0734943	0.0856585	0.0998251	0.106221	0.0883121	0.161344
TCONS_00021093	0.0622179	0.234507	0.44175	0.523436	0.429431	0.330131	0.333726	0.353633	0.344307	0.34803	0.334542	0.233483	0.0983071	0.0578846	0.107275	0.166532	0.220362	0.244939	0.235919	0.185781	0.129907	0.0683002	0.0466657	0.0856509	0.17974	0.25458	0.257723	0.268382	0.304342	0.3055	0.220329	0.132766	0.152613	0.217012	0.238637	0.21713	0.162588	0.0996827	0.0612369	0.0870045	0.150299	0.172911	0.165909	0.173089	0.199987	0.250535	0.251449	0.196364	0.124193
TCONS_00021029	0.18292	0.176229	0.165375	0.150738	0.116698	0.0838959	0.0539547	0.0196672	0.0101625	0.0225559	0.0360353	0.0519335	0.0780105	0.121266	0.140489	0.120856	0.0908292	0.0664283	0.0781311	0.168896	0.290115	0.333305	0.281235	0.235873	0.236826	0.205919	0.150558	0.11124	0.0714119	0.0416679	0.0392156	0.0579589	0.0659698	0.0694734	0.0987077	0.121348	0.115208	0.0807321	0.0516466	0.0702265	0.109193	0.166599	0.209576	0.218549	0.173666	0.102746	0.103117	0.129555	0.145519
TCONS_00021011	0.122749	0.0851377	0.135126	0.221097	0.223489	0.136541	0.0756371	0.107103	0.143785	0.134061	0.0871087	0.045112	0.0306324	0.033798	0.061974	0.0980222	0.123286	0.131583	0.141733	0.178712	0.206947	0.182228	0.126784	0.0870638	0.0664737	0.0601727	0.0516923	0.051692	0.0800193	0.118674	0.127609	0.0798843	0.023999	0.0138647	0.0392741	0.0709079	0.0815353	0.0681558	0.0732399	0.109245	0.133668	0.128608	0.109113	0.0917625	0.112214	0.212641	0.302051	0.272632	0.161037
TCONS_00020770	0.0795046	0.100643	0.177093	0.335535	0.501921	0.528057	0.38141	0.194974	0.108782	0.08881	0.0836488	0.0813442	0.101558	0.102407	0.0787252	0.0578754	0.083155	0.154243	0.209956	0.246613	0.250816	0.251452	0.228823	0.175734	0.141877	0.126215	0.138371	0.132409	0.130839	0.135396	0.108741	0.0614497	0.0423215	0.0850373	0.141023	0.14202	0.101571	0.122989	0.219562	0.299063	0.284512	0.216417	0.17736	0.157365	0.122274	0.0731858	0.0422348	0.0308575	0.0618793
TCONS_00020569	0.360299	0.269033	0.257105	0.276797	0.288405	0.244698	0.225706	0.255927	0.319387	0.319824	0.202768	0.0747081	0.0036495	0.00123933	0.0305509	0.116474	0.209219	0.257125	0.220558	0.15997	0.12786	0.156306	0.200853	0.222881	0.264236	0.303225	0.318941	0.251194	0.170656	0.112419	0.104285	0.142577	0.21976	0.315609	0.336717	0.318471	0.270956	0.211446	0.134502	0.0735681	0.12564	0.243313	0.330666	0.342421	0.336644	0.381178	0.396103	0.333544	0.238418
TCONS_00020520	0.472719	0.409938	0.329809	0.335514	0.293001	0.183918	0.0937538	0.0517637	0.0469804	0.0405049	0.0372463	0.0817855	0.164272	0.197683	0.136554	0.0412415	0.0157	0.0397124	0.0611623	0.0620912	0.0474352	0.0318504	0.0222774	0.0452317	0.0855907	0.106465	0.0920976	0.0830205	0.0806788	0.05659	0.0455057	0.0714565	0.1456	0.198801	0.19523	0.145192	0.0825959	0.0491207	0.0426751	0.0447532	0.0740287	0.127889	0.191859	0.232242	0.230743	0.221313	0.213075	0.193487	0.149385
TCONS_00020300	0.214459	0.186463	0.142072	0.0927515	0.0550878	0.0710921	0.117745	0.149681	0.168462	0.156994	0.109433	0.0507807	0.0319167	0.0423641	0.0760777	0.184959	0.276005	0.315233	0.295843	0.259223	0.207004	0.120697	0.0705893	0.0456228	0.0795866	0.135377	0.143128	0.0921991	0.0611568	0.137732	0.227729	0.236293	0.152381	0.088842	0.087315	0.0984713	0.128728	0.171546	0.21154	0.193012	0.152191	0.114854	0.0815062	0.0667786	0.0863267	0.114	0.131727	0.193133	0.273651
TCONS_00020232	0.154529	0.151253	0.163738	0.168075	0.139788	0.150383	0.169983	0.157976	0.107149	0.0692493	0.0714333	0.118689	0.168742	0.1829	0.15036	0.101296	0.0612332	0.0370562	0.0699487	0.113473	0.137568	0.12502	0.11615	0.150495	0.204494	0.221931	0.162685	0.0941531	0.0812339	0.0996237	0.101383	0.109388	0.157588	0.301204	0.434197	0.447221	0.330713	0.262417	0.318023	0.400269	0.486747	0.531959	0.51202	0.431538	0.374228	0.33805	0.361022	0.455421	0.521547
TCONS_00020104	0.502314	0.553698	0.432072	0.279419	0.187502	0.109865	0.0466674	0.0483867	0.0710115	0.0968666	0.124098	0.14234	0.124713	0.0790123	0.079742	0.103211	0.102098	0.0829809	0.069735	0.0816956	0.0986305	0.157934	0.22582	0.224482	0.181885	0.193743	0.252717	0.28107	0.254422	0.212941	0.206207	0.202768	0.207553	0.247697	0.278516	0.248455	0.179241	0.145911	0.171378	0.200901	0.204459	0.197632	0.194502	0.194539	0.17617	0.139289	0.144255	0.195324	0.229191
TCONS_00020009	0.0629672	0.0814962	0.0718454	0.0415868	0.0164014	0	0	0	0.0126465	0.0386153	0.0670158	0.0904297	0.0905007	0.0756233	0.0826043	0.110624	0.132273	0.103527	0.0491176	0.015339	0	0	0	0.0005113	0.0417077	0.0878564	0.0954635	0.0612815	0.0211799	0.0206836	0.0316847	0.0407977	0.0325232	0.0121243	0.000696133	0	0.011154	0.0240431	0.0376757	0.037428	0.0399067	0.052052	0.0495733	0.0312312	0.00766277	0.019091	0.0389677	0.0402756	0.0214114
TCONS_00019859	0.170046	0.244739	0.307011	0.264234	0.159422	0.117609	0.140092	0.181059	0.181894	0.134867	0.118988	0.127606	0.178712	0.292335	0.411842	0.405929	0.244735	0.117346	0.149696	0.284874	0.403447	0.44225	0.43534	0.370964	0.289579	0.244851	0.38875	0.579375	0.586436	0.518238	0.526664	0.641936	0.600486	0.389713	0.247584	0.240129	0.263045	0.205082	0.14792	0.192915	0.224855	0.158225	0.0522581	0.00570093	0.0571829	0.128217	0.188742	0.248953	0.327401
TCONS_00019856	0.16975	0.241681	0.306494	0.267545	0.163176	0.11741	0.138279	0.180068	0.182863	0.13782	0.118587	0.126267	0.176023	0.286789	0.40814	0.409989	0.252517	0.118824	0.145257	0.277904	0.401437	0.443304	0.43738	0.373252	0.291129	0.242425	0.380951	0.575874	0.588341	0.521551	0.521961	0.640711	0.606442	0.395724	0.252394	0.238579	0.263541	0.207771	0.146897	0.191218	0.225699	0.162981	0.0561695	0.0052052	0.0546733	0.124684	0.186379	0.246391	0.324311
TCONS_00019844	0.0746693	0.0776285	0.0714925	0.0612086	0.0480369	0.0503711	0.0435632	0.0228147	0.00852763	0.00800553	0.0167072	0.0174033	0.00870167	0.0317439	0.108702	0.177	0.166067	0.0881762	0.0430511	0.0837403	0.152686	0.179786	0.146294	0.114152	0.117643	0.118634	0.0894679	0.0414157	0.042499	0.0714603	0.0816155	0.0645271	0.0442252	0.0921419	0.168319	0.197054	0.143226	0.0737975	0.0826366	0.120331	0.120685	0.102777	0.13492	0.229431	0.304497	0.271261	0.193205	0.160856	0.201008
TCONS_00019697	0	0.0250093	0.0647289	0.0863797	0.0774671	0.050683	0.0587309	0.083739	0.0929767	0.0721109	0.0294134	0.0103525	0.0255302	0.0546354	0.0852175	0.103828	0.138635	0.164281	0.145685	0.086805	0.0281406	0.0144448	0.0154362	0.0307881	0.0359248	0.0344323	0.0501476	0.118352	0.177092	0.185058	0.169757	0.161082	0.146522	0.082981	0.0235584	0	0	0.0114019	0.0237952	0.0290004	0.0342057	0.0428966	0.0704443	0.088558	0.0838604	0.0846526	0.0973786	0.111497	0.09159
TCONS_00019588	0.186007	0.185119	0.151343	0.0923969	0.0409007	0.0403401	0.100321	0.224267	0.324419	0.293073	0.163611	0.0739906	0.0722282	0.079429	0.0657178	0.0540455	0.0531562	0.0363471	0.0502804	0.0802613	0.097592	0.123518	0.145593	0.134475	0.0735964	0.0411003	0.0587706	0.05664	0.0452013	0.0508035	0.0660357	0.0618696	0.0484319	0.0437543	0.0458789	0.0402766	0.0273813	0.0217753	0.0174033	0.0130525	0.00435083	0	0.0086921	0.034257	0.05113	0.0529231	0.0529789	0.0554191	0.0557881
TCONS_00019509	0.0485663	0.051692	0.0925401	0.121268	0.108878	0.0837701	0.100686	0.123173	0.118798	0.0799673	0.0970656	0.166148	0.201582	0.189621	0.158204	0.131264	0.0891691	0.0647697	0.0977817	0.124753	0.0919856	0.0396218	0.0311893	0.0594836	0.0881417	0.11382	0.128939	0.114821	0.0775035	0.0696642	0.108979	0.170611	0.185952	0.170585	0.165315	0.197015	0.233565	0.233088	0.205766	0.163234	0.125901	0.102212	0.0928863	0.115565	0.133076	0.13281	0.127031	0.122039	0.103831
TCONS_00019406	0.0113122	0.0174033	0.0140967	0.00539503	0	0	0	0.0041768	0.0177147	0.0474266	0.123154	0.227153	0.339805	0.351319	0.247537	0.130758	0.0918405	0.130087	0.13027	0.0889735	0.0785491	0.093085	0.101129	0.0904398	0.0911912	0.105269	0.0824585	0.0492629	0.0458329	0.091387	0.126489	0.123228	0.0908361	0.0533552	0.0424342	0.0518548	0.0668322	0.0874527	0.117954	0.15178	0.138742	0.0980052	0.110255	0.201773	0.278975	0.27295	0.209324	0.175181	0.154109
TCONS_00019404	0	0.00278453	0.0114862	0.0174033	0.0139227	0.005221	0	0	0	0.00435083	0.0183106	0.0483598	0.124847	0.229151	0.341208	0.350723	0.245027	0.129166	0.0922625	0.13035	0.129527	0.0886362	0.0785336	0.093259	0.100981	0.0902921	0.0917025	0.105258	0.0817623	0.0489995	0.0461654	0.0923047	0.12681	0.122806	0.0900924	0.0526116	0.0423604	0.0522767	0.0675019	0.0879483	0.11864	0.151795	0.137899	0.0974093	0.111615	0.203977	0.279471	0.271679	0.208491
TCONS_00019293	0.202494	0.189944	0.125176	0.0670942	0.0611895	0.210378	0.390888	0.411612	0.297178	0.225109	0.247731	0.28703	0.415489	0.624638	0.727035	0.598301	0.407823	0.325746	0.352358	0.388572	0.366098	0.29931	0.240968	0.222604	0.209598	0.175586	0.134737	0.115952	0.126606	0.138988	0.141892	0.132643	0.11533	0.115326	0.193914	0.299853	0.336233	0.249247	0.114599	0.045522	0.0192861	0.0356927	0.0468045	0.0660445	0.081535	0.0825427	0.0864493	0.0983455	0.120079
TCONS_00019075	0.109519	0.0801678	0.0340173	0.0199598	0.0396077	0.0539145	0.0554515	0.0422798	0.0298336	0.0286206	0.019882	0.0116602	0.00295857	0.00765747	0.0163591	0.0174033	0.00904973	0.000348067	0.000696133	0.0143551	0.034754	0.0446269	0.0386781	0.0600157	0.104878	0.119062	0.0825583	0.0427925	0.0460323	0.0640633	0.0739401	0.0764597	0.0681212	0.048508	0.0445212	0.0816065	0.139042	0.194576	0.256124	0.386978	0.517025	0.507835	0.383554	0.299611	0.35673	0.428174	0.423097	0.391006	0.416967
TCONS_00018994	0	0.0097147	0.0382541	0.0687602	0.0813872	0.066999	0.0402783	0.0315252	0.0426443	0.05113	0.0705607	0.0961273	0.101752	0.0657087	0.0404989	0.0515173	0.04647	0.0203632	0	0	0	0.00991467	0.022308	0.0247867	0.0203198	0.0166281	0.0306971	0.0491266	0.0526963	0.0441446	0.0376932	0.0695271	0.0968995	0.0912527	0.0827347	0.084628	0.0816017	0.0441451	0.0092034	0	0	0	0	0.00247867	0.014872	0.0247867	0.0213165	0.0089232	0.00867533
TCONS_00018968	0.10112	0.0839493	0.0651394	0.0496978	0.0327202	0.0187959	0.0109641	0.00226243	0.00870167	0.0174033	0.0184423	0.0221339	0.0247867	0.0220601	0.0258836	0.0922055	0.192238	0.227406	0.168358	0.0915255	0.0641213	0.0510369	0.028722	0.0142707	0.015489	0.0321982	0.065964	0.116167	0.156177	0.158762	0.124688	0.0908218	0.0803963	0.0885337	0.119693	0.155557	0.155979	0.0993564	0.0307891	0.00412407	0.0212333	0.0553467	0.0838903	0.0880677	0.0770757	0.0808664	0.110554	0.131359	0.13105
TCONS_00018859	0.0739483	0.0548243	0.0905017	0.145062	0.196847	0.258877	0.286058	0.237113	0.115667	0.0210452	0.00838527	0.0312209	0.052634	0.0495232	0.0591311	0.117118	0.184172	0.228676	0.272104	0.378752	0.501383	0.476492	0.294089	0.0901175	0.0070721	0.114489	0.290403	0.393179	0.347625	0.275821	0.305542	0.378217	0.415546	0.391439	0.299886	0.186139	0.211229	0.318255	0.339779	0.216074	0.072692	0.05776	0.174257	0.348426	0.478601	0.481577	0.350167	0.181387	0.0658029
TCONS_00018634	0.381687	0.337028	0.3086	0.272538	0.205579	0.171687	0.197033	0.32518	0.445502	0.431295	0.360994	0.325735	0.353153	0.352326	0.308555	0.278413	0.312356	0.393864	0.417848	0.371996	0.278053	0.187084	0.147895	0.259748	0.406946	0.414077	0.296081	0.172496	0.136166	0.112586	0.17733	0.305539	0.354014	0.258007	0.101868	0.126732	0.268544	0.34632	0.294022	0.19883	0.225639	0.301638	0.342385	0.332863	0.352938	0.469674	0.587494	0.597232	0.489911
TCONS_00018513	0.500497	0.493664	0.409857	0.313386	0.273365	0.252491	0.2114	0.179795	0.143537	0.167871	0.218933	0.324096	0.438931	0.501538	0.504816	0.416723	0.398645	0.471945	0.517651	0.46556	0.441669	0.462147	0.405305	0.254959	0.140056	0.155539	0.211999	0.279803	0.322213	0.305779	0.224809	0.130904	0.088466	0.11137	0.148557	0.188474	0.256823	0.294023	0.251047	0.14173	0.0706909	0.0815343	0.125019	0.136658	0.101221	0.0703064	0.0983405	0.141042	0.167344
TCONS_00018421	0.0163064	0.00661327	0.0263213	0.116186	0.203503	0.235522	0.202983	0.159212	0.169363	0.215054	0.273006	0.330834	0.331168	0.256909	0.145341	0.0879609	0.133117	0.159866	0.147258	0.155777	0.188801	0.228963	0.227766	0.201127	0.167123	0.154278	0.182505	0.207858	0.186066	0.107394	0.0454475	0.0332249	0.0414939	0.0436935	0.072934	0.109199	0.119859	0.107749	0.0932957	0.0857315	0.0699089	0.0610753	0.0534337	0.0489303	0.0913302	0.141936	0.144053	0.108124	0.0864112
TCONS_00018274	0.208341	0.235893	0.250185	0.249702	0.208594	0.19105	0.206246	0.21308	0.198298	0.199339	0.236307	0.226944	0.175341	0.176265	0.252447	0.308758	0.273654	0.209279	0.164697	0.199216	0.280147	0.345273	0.329907	0.261391	0.238858	0.243917	0.27636	0.358405	0.468214	0.523657	0.527798	0.486328	0.418904	0.367653	0.338244	0.348629	0.322945	0.251406	0.164841	0.0792533	0.0919225	0.203362	0.344697	0.417934	0.370024	0.275928	0.194081	0.128056	0.117811
TCONS_00017813	0.106265	0.107611	0.0804684	0.0632241	0.0670369	0.0539985	0.0368637	0.0236	0.0217124	0.0641425	0.107888	0.138577	0.146169	0.167909	0.175362	0.160799	0.163791	0.16282	0.162354	0.154544	0.148753	0.113102	0.0732604	0.0534814	0.0493253	0.0537769	0.109353	0.160257	0.135923	0.0656277	0.0448536	0.110192	0.164213	0.151395	0.0879314	0.0296554	0.0082672	0.0140969	0.0273251	0.0403369	0.0508155	0.0489786	0.0420002	0.0332985	0.0334943	0.0466659	0.0550959	0.0562405	0.0431058
TCONS_00017665	0.203426	0.183445	0.17428	0.196455	0.218613	0.190509	0.0891632	0.00511313	0.0061356	0.042143	0.104323	0.185252	0.274747	0.304561	0.277052	0.205299	0.15472	0.154871	0.151505	0.17377	0.238997	0.308863	0.29811	0.200059	0.123418	0.0958574	0.0661434	0.0637497	0.118263	0.184448	0.183478	0.135507	0.16676	0.21553	0.194234	0.129598	0.0875023	0.0754305	0.0390838	0.0258955	0.0337657	0.0285436	0.0283627	0.0506025	0.130112	0.276523	0.402772	0.39317	0.299964
TCONS_00017045	0.195818	0.208467	0.221259	0.233579	0.239098	0.214221	0.115607	0.0528276	0.0615379	0.123939	0.168897	0.147355	0.0965666	0.0612757	0.0618718	0.0588708	0.0413937	0.0166071	0	0.005047	0.0384643	0.0682273	0.099668	0.142717	0.211173	0.235642	0.189157	0.133789	0.0994043	0.105501	0.0997175	0.0921604	0.0764604	0.0591355	0.0469945	0.0408596	0.0622813	0.0820263	0.101304	0.118556	0.113314	0.127418	0.16603	0.188871	0.141422	0.0562185	0.0372147	0.0594783	0.0851874
TCONS_00016224	0.166323	0.267113	0.37319	0.365778	0.242185	0.179951	0.190787	0.21098	0.195183	0.143879	0.118463	0.161786	0.24871	0.295771	0.258862	0.184832	0.120196	0.121588	0.254492	0.397421	0.420953	0.300524	0.153537	0.074172	0.0416365	0.0904863	0.236904	0.352588	0.349081	0.345851	0.406868	0.42245	0.29766	0.184578	0.218052	0.298164	0.318133	0.285546	0.250863	0.287807	0.335819	0.307912	0.192806	0.0603111	0.0563353	0.122244	0.147623	0.14786	0.16223
TCONS_00016137	0.130091	0.118804	0.0845787	0.0487368	0.0198087	0.0146188	0.0226253	0.0250623	0.0198403	0.0114862	0.00748343	0.0186223	0.0562167	0.108135	0.162108	0.180469	0.148191	0.10392	0.0771295	0.133695	0.218756	0.23554	0.154385	0.0844794	0.0913929	0.0990033	0.0642137	0.0270921	0.0386512	0.0495733	0.048334	0.0359407	0.0245388	0.0201879	0.0689004	0.144921	0.169077	0.22509	0.359896	0.467302	0.425274	0.304372	0.245696	0.26802	0.40267	0.531445	0.490173	0.324642	0.210309
TCONS_00015792	0.218857	0.210747	0.189874	0.192272	0.210752	0.216833	0.189287	0.226824	0.287486	0.28026	0.215654	0.176743	0.219173	0.231704	0.215033	0.176436	0.138963	0.125738	0.136226	0.141085	0.0941202	0.0835978	0.151032	0.216438	0.188684	0.0930981	0.0326243	0.0400014	0.0934929	0.12469	0.110328	0.0811878	0.068413	0.086266	0.088217	0.0886703	0.089198	0.0758135	0.0599114	0.0528091	0.0612291	0.0590617	0.0471305	0.0560191	0.0956644	0.115898	0.0994179	0.0848818	0.0830383
TCONS_00015552	0.0128891	0.0050663	0.0634931	0.190354	0.272747	0.233536	0.126411	0.0728089	0.0836335	0.110515	0.121828	0.13261	0.142573	0.122577	0.0768223	0.0294154	0.046836	0.13209	0.242755	0.278338	0.216113	0.165147	0.167345	0.176129	0.14441	0.101971	0.066179	0.0250513	0.00396587	0.0413059	0.152812	0.245048	0.253879	0.231773	0.233577	0.243001	0.245445	0.285458	0.290223	0.205609	0.0945333	0.03568	0.0288917	0.0176887	0.0678795	0.222888	0.364449	0.365871	0.25392
TCONS_00014981	0.0589269	0.0779011	0.132164	0.25357	0.312281	0.238034	0.116077	0.113212	0.179544	0.16318	0.0929124	0.0535059	0.13498	0.291149	0.410859	0.397975	0.252591	0.118855	0.062954	0.0497474	0.0575166	0.0986574	0.17364	0.210443	0.225425	0.234129	0.231774	0.176373	0.101393	0.0773676	0.0961847	0.120142	0.122523	0.135087	0.18433	0.210272	0.160075	0.0985259	0.105321	0.133173	0.122292	0.102227	0.106906	0.121215	0.0945401	0.0512183	0.0165771	0.0220601	0.0421373
TCONS_00014727	0.0409637	0.06852	0.0849468	0.0885337	0.0981501	0.0992794	0.0705308	0.0348506	0.0390744	0.105615	0.168619	0.171687	0.111403	0.0592449	0.0663595	0.131812	0.198313	0.189579	0.134788	0.0866324	0.0718406	0.0747563	0.0721926	0.0962818	0.113556	0.0972096	0.0599254	0.0237022	0.0180996	0.0637256	0.13742	0.21374	0.240267	0.20192	0.18795	0.168746	0.129975	0.0684542	0.0526383	0.127093	0.23217	0.286064	0.259562	0.184247	0.111271	0.0708228	0.0281392	0.00670293	0.04065
TCONS_00013505	0.151963	0.212326	0.286483	0.358164	0.379634	0.313766	0.219314	0.164374	0.177638	0.218733	0.221297	0.185492	0.135798	0.0975299	0.183081	0.305923	0.331346	0.246254	0.136762	0.101519	0.120079	0.211538	0.348928	0.41328	0.362243	0.290391	0.273178	0.287167	0.291044	0.263769	0.225087	0.178053	0.150305	0.160005	0.198836	0.208522	0.172545	0.154798	0.213315	0.288178	0.314098	0.282898	0.225232	0.221282	0.309337	0.400115	0.389784	0.268533	0.154875
TCONS_00013380	0.637865	0.551553	0.364955	0.151412	0.0184068	0.0010442	0.0036547	0.0123564	0.0174033	0.0149669	0.0466489	0.110123	0.194929	0.252418	0.310299	0.34978	0.30163	0.189695	0.0959192	0.119259	0.216299	0.307669	0.298091	0.233661	0.216231	0.269812	0.275343	0.180891	0.086113	0.0798248	0.230452	0.390167	0.414629	0.311292	0.241817	0.250046	0.211902	0.173959	0.16502	0.172139	0.142051	0.0883507	0.0663416	0.0778381	0.117753	0.152289	0.176394	0.195075	0.203902
TCONS_00012405	0.22526	0.132032	0.0694638	0.0526704	0.0627094	0.0947517	0.105146	0.126083	0.15563	0.161997	0.126094	0.101896	0.124012	0.127712	0.111597	0.110654	0.113302	0.0798498	0.0415224	0.0471	0.0609962	0.0534745	0.0592419	0.0922447	0.132313	0.18091	0.234749	0.250315	0.196861	0.127636	0.0957054	0.0902928	0.0902526	0.0957061	0.102813	0.11354	0.128899	0.13152	0.124599	0.115613	0.120026	0.105615	0.074066	0.0587248	0.0598945	0.0687173	0.0530071	0.0367176	0.0384679
TCONS_00012216	0.042921	0.0859473	0.097191	0.0717269	0.0655775	0.104387	0.111873	0.0738214	0.0224972	0.0109061	0.0279012	0.0563456	0.0836277	0.101695	0.0938298	0.0543114	0.026823	0.023927	0.0360988	0.0331457	0.0572187	0.122628	0.176317	0.161334	0.0977203	0.0789089	0.0963028	0.0986011	0.06149	0.017261	0.00173507	0.00591713	0.0146188	0.0386155	0.0905485	0.140784	0.136409	0.0741288	0.022221	0.014044	0.0417536	0.0752386	0.142834	0.254317	0.331846	0.335654	0.267061	0.257973	0.277512
TCONS_00012202	0.211318	0.144391	0.0817	0.089604	0.111002	0.08843	0.0458079	0.019144	0.0283833	0.0491318	0.0797007	0.0891166	0.0644313	0.0286328	0.0030678	0	0	0	0	0	0	0.000696133	0.0274454	0.090693	0.13979	0.122897	0.0582993	0.0112486	0	0.00400277	0.0187968	0.0405527	0.0471663	0.0723623	0.128193	0.154303	0.107611	0.0305469	0	0.0081796	0.0333143	0.0805548	0.128354	0.162936	0.187695	0.169939	0.122614	0.0785998	0.0734083
TCONS_00011572	0.0689493	0.0851059	0.12163	0.146968	0.121258	0.0897607	0.158043	0.260124	0.334183	0.357007	0.382369	0.439511	0.459585	0.43246	0.411681	0.375553	0.324499	0.271587	0.229749	0.240601	0.298138	0.389263	0.440117	0.390098	0.278113	0.177727	0.11264	0.0942169	0.138484	0.274099	0.392469	0.417319	0.399792	0.350522	0.272354	0.196754	0.228121	0.361963	0.408098	0.323556	0.20523	0.167142	0.26222	0.368404	0.387161	0.28564	0.140711	0.0888985	0.166692
TCONS_00011461	0.251536	0.251703	0.251959	0.268636	0.289875	0.273834	0.224196	0.227023	0.269628	0.243647	0.13895	0.0324078	0.0071582	0.0413604	0.135798	0.209256	0.192385	0.11726	0.0974583	0.142161	0.142188	0.104512	0.088418	0.125591	0.18775	0.260859	0.317146	0.296844	0.214393	0.194256	0.221544	0.201177	0.11086	0.0218214	0.00765747	0.039708	0.114119	0.1668	0.142565	0.10467	0.0898072	0.0843734	0.0431329	0.00903893	0.0182739	0.0283695	0.0299361	0.0594925	0.101701
TCONS_00011200	0.0315582	0.0146399	0.0134006	0.0174033	0.0196662	0.0196662	0.0174033	0.0306932	0.0748053	0.115559	0.111087	0.0639388	0.0242981	0.00904973	0.000348067	0	0	0	0	0	0	0	0.00435083	0.0130525	0.0174033	0.0123564	0.0036547	0	0	0.0143164	0.0398813	0.05113	0.0347683	0.0183745	0.0215644	0.0273432	0.0427456	0.0590617	0.0726281	0.0624572	0.0354976	0.0348546	0.0579146	0.0754209	0.0529237	0.0149654	0	0.0098039	0.0308989
TCONS_00010946	0.0470471	0.0783434	0.103513	0.117015	0.108935	0.0878606	0.111711	0.13461	0.148865	0.140193	0.123372	0.119203	0.114155	0.118022	0.156821	0.227909	0.253451	0.193668	0.116963	0.10233	0.153791	0.195758	0.200912	0.194754	0.178568	0.154301	0.159995	0.19625	0.242562	0.218949	0.181345	0.242315	0.312318	0.321024	0.305921	0.275796	0.251759	0.232228	0.214888	0.260871	0.305182	0.340169	0.320001	0.280856	0.267142	0.232856	0.157895	0.0780998	0.0390943
TCONS_00010921	0.308568	0.367256	0.380807	0.361215	0.305497	0.253893	0.274403	0.300006	0.264949	0.228017	0.250146	0.270945	0.201874	0.0965771	0.0671687	0.104532	0.144796	0.150333	0.136059	0.135433	0.145638	0.174446	0.217236	0.241535	0.279428	0.314679	0.29362	0.250535	0.343194	0.544892	0.632215	0.553917	0.443344	0.378912	0.3382	0.335912	0.416803	0.440072	0.332221	0.181091	0.120538	0.223863	0.346858	0.347729	0.214145	0.0835926	0.0403073	0.0539875	0.0646721
TCONS_00010342	0.137117	0.110668	0.0987967	0.12543	0.141914	0.143066	0.141569	0.145932	0.176056	0.19632	0.1921	0.12471	0.047179	0.0604726	0.101442	0.130398	0.133336	0.115823	0.0917933	0.0441635	0.0556026	0.140421	0.186682	0.141829	0.0692358	0.0429887	0.0732521	0.0929362	0.0837488	0.0473162	0.00935787	0	0.00347013	0.0158635	0.0552156	0.0887123	0.086807	0.0702226	0.0627939	0.063322	0.036526	0.020264	0.0515299	0.0809636	0.0827176	0.0938363	0.108791	0.0976283	0.0627071
TCONS_00010296	0.0382259	0.0282792	0.0505201	0.0847328	0.0921213	0.0659407	0.0308581	0.00541087	0.0182749	0.0332434	0.0316768	0.015142	0.000870167	0	0	0.000696133	0.0165859	0.0369848	0.0420371	0.0595143	0.0844539	0.0977764	0.0818349	0.0510353	0.0322595	0.0246751	0.0621273	0.105756	0.111755	0.0933369	0.0858218	0.0791855	0.0467097	0.0197587	0.0535047	0.116127	0.127637	0.0765878	0.0351232	0.0494256	0.0691978	0.0602745	0.0322753	0.0347909	0.0919178	0.153497	0.158154	0.124963	0.104564
TCONS_00010236	0.194373	0.211958	0.215113	0.222442	0.233623	0.212664	0.157904	0.140898	0.143729	0.218944	0.309379	0.326143	0.264065	0.273745	0.361662	0.359081	0.246067	0.136906	0.181041	0.416185	0.701243	0.774987	0.583858	0.386724	0.336601	0.316157	0.225556	0.118938	0.0638583	0.0455037	0.0497738	0.0613303	0.0773919	0.167099	0.295667	0.344296	0.286795	0.291739	0.379141	0.371373	0.221113	0.0815293	0.140001	0.311409	0.398374	0.367501	0.363923	0.378073	0.298588
TCONS_00009575	0.146827	0.299454	0.34051	0.23267	0.118128	0.142982	0.237698	0.247456	0.174904	0.105976	0.129716	0.212887	0.238051	0.180192	0.0999264	0.060701	0.0838843	0.128804	0.204695	0.270818	0.295256	0.272273	0.248957	0.269279	0.259326	0.209774	0.135661	0.11048	0.164357	0.224624	0.224246	0.137692	0.0941077	0.13455	0.181797	0.214673	0.206674	0.177343	0.132225	0.15629	0.205163	0.193446	0.128628	0.0889019	0.128861	0.144215	0.111902	0.0873957	0.101207
TCONS_00009574	0.144027	0.296903	0.341617	0.235644	0.118202	0.141701	0.236591	0.248141	0.176449	0.106662	0.129062	0.211458	0.238035	0.181796	0.101282	0.0608751	0.083299	0.127201	0.202828	0.269606	0.295663	0.273207	0.248957	0.269015	0.259912	0.211308	0.136858	0.11058	0.163013	0.222932	0.224831	0.139459	0.0945454	0.133717	0.181285	0.214177	0.20669	0.178102	0.132605	0.155241	0.204493	0.194891	0.130146	0.088306	0.127854	0.144737	0.112935	0.087659	0.100274
TCONS_00009277	0.120162	0.100397	0.0941115	0.108025	0.0831024	0.0468085	0.0293009	0.0228775	0.0270649	0.0376757	0.0787191	0.125305	0.141553	0.122985	0.0960068	0.0757	0.0456971	0.0255935	0.0247867	0.0232995	0.0188695	0.0436793	0.0829193	0.0844069	0.0469506	0.0189501	0.0375529	0.0680693	0.088807	0.0895326	0.0821019	0.0942971	0.128398	0.182209	0.222195	0.218027	0.182687	0.143482	0.125514	0.103395	0.0772016	0.094912	0.146231	0.158895	0.113502	0.0723148	0.061685	0.0683088	0.0587356
TCONS_00009085	0.233184	0.226001	0.21063	0.252613	0.371984	0.502795	0.53129	0.398034	0.283262	0.297774	0.345148	0.34781	0.312738	0.309855	0.308159	0.28434	0.287336	0.277988	0.211598	0.178291	0.20865	0.216358	0.146393	0.0550021	0.0540973	0.0759015	0.0900293	0.116258	0.185601	0.232514	0.176295	0.0951098	0.0802057	0.141598	0.23398	0.296416	0.282474	0.235872	0.221745	0.244961	0.262941	0.275135	0.299278	0.296577	0.27558	0.260367	0.260926	0.280488	0.271583
TCONS_00008642	0.288325	0.319208	0.22179	0.17161	0.273036	0.420295	0.450164	0.37651	0.275696	0.199782	0.184853	0.162557	0.151628	0.127861	0.118017	0.186018	0.281369	0.30967	0.236309	0.177749	0.182175	0.201732	0.192531	0.21215	0.315305	0.425732	0.47113	0.431584	0.339348	0.209146	0.0981249	0.0564617	0.131928	0.214499	0.227454	0.226397	0.254204	0.431786	0.589764	0.621038	0.521225	0.334575	0.231902	0.159509	0.165337	0.203334	0.198535	0.142553	0.0667332
TCONS_00008609	0.199544	0.217538	0.222243	0.175172	0.10404	0.0877595	0.165586	0.264435	0.314234	0.324178	0.269466	0.190355	0.105639	0.0719103	0.158869	0.258188	0.269437	0.171689	0.0777799	0.0908129	0.167673	0.255457	0.304281	0.28923	0.218026	0.158437	0.134014	0.139814	0.131132	0.0946867	0.0983629	0.154697	0.193363	0.141665	0.0818176	0.0880913	0.138119	0.21227	0.284191	0.377305	0.428183	0.387587	0.265785	0.156489	0.130869	0.132156	0.115964	0.130976	0.184919
TCONS_00008572	0	0.0123142	0.0334092	0.0425381	0.052854	0.0648992	0.0659325	0.0432114	0.0427768	0.0699679	0.0702923	0.0372914	0.0100043	0.0137486	0.0174033	0.0116602	0.00295857	0	0	0.00174033	0.0144079	0.0439251	0.0623095	0.0508812	0.0210687	0.0078526	0.039346	0.0826999	0.117586	0.120688	0.0929659	0.0560072	0.0203251	0.00421373	0	0.0229151	0.0680751	0.124034	0.160766	0.154619	0.119398	0.0758832	0.0884323	0.143612	0.189576	0.164201	0.0969245	0.0466093	0.0358103
TCONS_00008522	0.113353	0.0773317	0.0597041	0.0595967	0.0428405	0.0403922	0.0732401	0.101943	0.107721	0.132048	0.187688	0.214681	0.209767	0.207236	0.259859	0.283386	0.214483	0.108743	0.0433758	0.0485356	0.0891887	0.134461	0.155433	0.131224	0.103831	0.0892453	0.0757902	0.110389	0.158471	0.174683	0.118491	0.0590282	0.0479777	0.0630668	0.0857159	0.126968	0.165844	0.154659	0.0958487	0.0474966	0.0599227	0.102147	0.125543	0.107173	0.0755505	0.0503711	0.0367369	0.0198187	0.0182745
TCONS_00008145	0.0331151	0.0420063	0.0657805	0.0927692	0.10545	0.089871	0.054308	0.0250515	0.019144	0.031154	0.0381167	0.0316769	0.0226261	0.0257592	0.0470812	0.0628993	0.0591361	0.0458634	0.0317851	0.0281955	0.0250623	0.0135746	0.00487293	0.0056243	0.0311893	0.05113	0.0434607	0.0178955	0.00609117	0.0245502	0.0482574	0.064568	0.0739885	0.0780874	0.0908448	0.131386	0.148681	0.111027	0.0622937	0.0466443	0.0572613	0.0520659	0.0585772	0.0753319	0.0741937	0.0577612	0.0439804	0.0478451	0.0461935
TCONS_00007989	0.153285	0.24073	0.376218	0.498136	0.60813	0.639796	0.511317	0.369632	0.340273	0.393452	0.353757	0.193829	0.0572017	0.0259874	0.0547283	0.0715447	0.0757391	0.112894	0.166481	0.181828	0.210673	0.274464	0.297815	0.230035	0.227375	0.310575	0.32956	0.236161	0.160359	0.24096	0.331525	0.342927	0.278142	0.198299	0.155705	0.112898	0.104268	0.100236	0.0684257	0.0346999	0.0365367	0.0917203	0.163149	0.188739	0.147817	0.0769119	0.0290757	0.0376606	0.108105
TCONS_00007929	0.0699786	0.0833607	0.083329	0.0587971	0.0492239	0.0573952	0.0480623	0.0224972	0	0.0081796	0.0205729	0.0381609	0.0500849	0.0490676	0.0481885	0.0485005	0.0602203	0.0699677	0.0684528	0.0615033	0.0844086	0.11355	0.107472	0.0643771	0.0207153	0.0376085	0.0690062	0.086327	0.0731212	0.0572492	0.053344	0.0330084	0.0331155	0.0570356	0.0788033	0.0619958	0.025465	0.0142707	0.0344287	0.0720195	0.126362	0.163409	0.167004	0.1387	0.108652	0.110024	0.102197	0.079372	0.0642507
TCONS_00007891	0.220453	0.313584	0.314792	0.217202	0.115109	0.0453323	0	0.0266307	0.143241	0.27871	0.300692	0.202219	0.105326	0.0877716	0.0937166	0.107773	0.1298	0.130984	0.115479	0.111742	0.163294	0.228885	0.223565	0.151249	0.0775602	0.08301	0.106652	0.117097	0.142703	0.190515	0.245033	0.258829	0.272679	0.254481	0.228769	0.205721	0.158978	0.102974	0.0642571	0.0587189	0.0465606	0.0694628	0.212333	0.351354	0.352367	0.279009	0.236862	0.223636	0.183728
TCONS_00006484	0.0124519	0.0463034	0.10387	0.115628	0.0710817	0.0252539	0.0499709	0.119003	0.160309	0.140312	0.0952026	0.0652185	0.0637733	0.0553459	0.0591749	0.0671427	0.0679653	0.069469	0.0616745	0.0525879	0.0384647	0.0341137	0.0276733	0.0231475	0.0215809	0.0174033	0.015489	0.0309056	0.0663101	0.0792353	0.0805505	0.097877	0.137753	0.184282	0.214745	0.218489	0.187733	0.168743	0.192978	0.213952	0.220816	0.229396	0.206189	0.12955	0.0385698	0.00574327	0.0608545	0.23192	0.45621
TCONS_00006438	0.0642669	0.0414153	0.0158503	0	0.0061572	0.0731539	0.170225	0.23325	0.310343	0.389034	0.408842	0.303493	0.153593	0.0771852	0.040326	0.0307738	0.0327212	0.0201891	0.00870167	0.0177524	0.0313287	0.0302843	0.0156638	0.0083536	0.0142707	0.0174033	0.0128785	0.0205367	0.0432103	0.0629139	0.0685663	0.0642561	0.0802409	0.104853	0.126903	0.112476	0.0645999	0.0239011	0.00123933	0.0245424	0.0501073	0.0553125	0.0471879	0.0385353	0.0359933	0.0178569	0.00295857	0.00295857	0.0116602
TCONS_00006437	0.04219	0.0284044	0.0073094	0	0.0073094	0.0160111	0.0248882	0.0255845	0.0180996	0.0337662	0.053356	0.0682016	0.0725282	0.0623885	0.0559504	0.0448031	0.04473	0.0417707	0.0302839	0.0320249	0.03481	0.0380949	0.0417849	0.0543353	0.0527058	0.0379027	0.0358423	0.03481	0.0501179	0.0709192	0.088558	0.0771365	0.0466405	0.0285573	0.0137486	0.0179729	0.034021	0.04219	0.0393897	0.0393897	0.0607287	0.0807166	0.0745715	0.0457605	0.0267862	0.0443125	0.0594227	0.0426979	0.0130736
TCONS_00006391	0.0296554	0.0040904	0.00793173	0.0203251	0.0247867	0.0158635	0.00555853	0.0107901	0.0174033	0.0146188	0.00591713	0	0	0	0	0	0.00139227	0.0100939	0.0174033	0.0153149	0.00661327	0	0	0.000870167	0.00957183	0.0174033	0.015837	0.0182999	0.0414306	0.0637543	0.0541245	0.022867	0.0022308	0	0	0	0	0	0	0	0.00247867	0.026026	0.048334	0.0513083	0.0424696	0.0370428	0.0359933	0.0195972	0.0046989
TCONS_00005907	0.105608	0.160131	0.179672	0.176658	0.157819	0.120438	0.15874	0.237446	0.265233	0.195693	0.107242	0.111282	0.170214	0.196234	0.167419	0.126587	0.0973277	0.0823801	0.0777993	0.079714	0.0954347	0.125867	0.181203	0.18775	0.131448	0.0866982	0.0902913	0.12881	0.143805	0.167072	0.194246	0.176504	0.106931	0.0344559	0.0113127	0.0401827	0.0948458	0.146115	0.17697	0.158165	0.117369	0.100432	0.124822	0.158299	0.154563	0.127085	0.129823	0.159123	0.157684
TCONS_00005708	0.01859	0.0662094	0.124078	0.131996	0.0835491	0.0464607	0.0755274	0.132718	0.15796	0.158097	0.152998	0.175538	0.184175	0.143424	0.074578	0.0257148	0.0174033	0.0343089	0.0598739	0.0685333	0.0476145	0.0590247	0.114826	0.153638	0.124865	0.058272	0.0178955	0.0104104	0.0228037	0.0275712	0.024871	0.0194392	0.0236697	0.0226253	0.015663	0.00696133	0	0	0	0.0145399	0.0443382	0.0883904	0.153707	0.186673	0.171849	0.125296	0.122386	0.145137	0.126508
TCONS_00004898	0.113389	0.123467	0.12443	0.123447	0.107799	0.0882067	0.092199	0.116442	0.130268	0.118852	0.0999239	0.0829257	0.056665	0.040901	0.0511697	0.061787	0.0604149	0.0563931	0.0826702	0.0996199	0.0969329	0.0941716	0.0792144	0.0922968	0.134814	0.168486	0.162902	0.155266	0.178367	0.217525	0.225381	0.230032	0.257009	0.249435	0.203887	0.128593	0.083883	0.0829187	0.0763417	0.0610252	0.0472379	0.0254142	0.0283503	0.0617415	0.0751575	0.0877655	0.198164	0.346636	0.431204
TCONS_00004839	0.197866	0.209568	0.143874	0.0616787	0.0160503	0.017568	0.0560585	0.102529	0.114105	0.0859896	0.0473509	0.0220446	0.0193181	0.026949	0.0424755	0.060814	0.0878949	0.128025	0.146613	0.139435	0.12067	0.0919899	0.0849525	0.0820527	0.101249	0.137408	0.174822	0.18074	0.165323	0.166218	0.157779	0.158214	0.192642	0.239927	0.222954	0.163692	0.127047	0.131374	0.168529	0.229535	0.261769	0.204007	0.124117	0.114993	0.145752	0.130882	0.0612507	0.00828857	0
TCONS_00004832	0.117881	0.122195	0.128137	0.159256	0.171276	0.147353	0.107292	0.0748602	0.067045	0.0561206	0.0484564	0.0498603	0.0543061	0.128945	0.232429	0.285299	0.227281	0.149487	0.153263	0.200468	0.205422	0.136541	0.0598939	0.0455046	0.143266	0.239527	0.265342	0.23825	0.187747	0.116708	0.0379346	0.00725667	0.0375227	0.182187	0.450223	0.576572	0.415482	0.137807	0.035326	0.117197	0.226954	0.274693	0.254038	0.203715	0.139717	0.0837437	0.0548137	0.133815	0.273529
TCONS_00004368	0.350015	0.261501	0.13805	0.0830517	0.114374	0.148754	0.189612	0.210739	0.178551	0.117902	0.0853219	0.0922753	0.121126	0.177575	0.209798	0.167262	0.071406	0.0123792	0.011154	0.104891	0.358571	0.566686	0.524147	0.311356	0.219813	0.264437	0.247819	0.201513	0.170323	0.169278	0.141702	0.138589	0.177508	0.170973	0.109701	0.074211	0.0905838	0.113072	0.0981649	0.0708874	0.0661864	0.0645677	0.0901171	0.138565	0.167506	0.174714	0.154271	0.129665	0.0970479
TCONS_00004348	0.0733341	0.150478	0.250749	0.347283	0.348488	0.28206	0.223329	0.228761	0.222838	0.200062	0.200919	0.18214	0.153888	0.138935	0.131894	0.120339	0.163646	0.282462	0.345722	0.402437	0.442587	0.39555	0.294992	0.219995	0.217199	0.204969	0.180769	0.159469	0.180132	0.237143	0.265801	0.235061	0.257844	0.331774	0.342965	0.24708	0.173465	0.206215	0.271472	0.320779	0.314591	0.275372	0.271795	0.301208	0.32189	0.289726	0.212882	0.148605	0.191405
TCONS_00004173	0.267298	0.239483	0.171538	0.11884	0.157532	0.218241	0.246929	0.277854	0.316003	0.314698	0.240366	0.134704	0.0833283	0.0583731	0.0606081	0.113787	0.176187	0.20169	0.195624	0.17309	0.135315	0.0848496	0.0517909	0.0606203	0.0941435	0.12066	0.138002	0.147967	0.144213	0.114544	0.0675481	0.0371201	0.0347013	0.0665575	0.149966	0.202262	0.189461	0.18625	0.248863	0.310751	0.31165	0.283514	0.262365	0.345452	0.442488	0.40833	0.213905	0.0378883	0
TCONS_00004074	0.0508254	0.133121	0.267574	0.36392	0.374397	0.306333	0.197893	0.0736324	0.0267605	0.0642688	0.240838	0.489177	0.625946	0.566798	0.414274	0.29984	0.202089	0.127202	0.11152	0.13477	0.152828	0.135249	0.113121	0.101772	0.0864301	0.0752385	0.0685681	0.134758	0.254165	0.374832	0.409395	0.349962	0.361355	0.43281	0.429397	0.341382	0.255806	0.198216	0.138542	0.0915025	0.118976	0.178518	0.189192	0.131361	0.0397238	0.032376	0.079036	0.115188	0.119787
TCONS_00003822	0.139919	0.118301	0.110622	0.126782	0.182326	0.209932	0.171762	0.108256	0.0804983	0.118174	0.177749	0.228672	0.22879	0.176959	0.127078	0.0989926	0.0678487	0.0278372	0.0211169	0.0860863	0.163798	0.197401	0.179684	0.136876	0.154763	0.277762	0.379766	0.338715	0.294501	0.389163	0.486391	0.388635	0.180543	0.104627	0.152315	0.209812	0.196136	0.133137	0.116717	0.135256	0.151334	0.137414	0.103198	0.0586253	0.0654274	0.168863	0.300849	0.330219	0.244645
TCONS_00003687	0.0404281	0.0576236	0.0884318	0.118384	0.125291	0.101815	0.069203	0.0505204	0.0412828	0.0508384	0.074406	0.0841729	0.071787	0.039085	0.0132268	0.0088757	0.0142707	0.0174033	0.015837	0.0272389	0.0411985	0.0709536	0.099442	0.101255	0.0657473	0.0236479	0.0269772	0.0461227	0.0661351	0.104093	0.126738	0.105646	0.089393	0.121691	0.182656	0.248397	0.33335	0.383478	0.320339	0.182276	0.0767835	0.0492715	0.15586	0.366158	0.48476	0.419651	0.295769	0.304157	0.370052
TCONS_00003645	0.405152	0.337803	0.25156	0.207212	0.203794	0.164459	0.110858	0.0827498	0.105747	0.170324	0.196789	0.166374	0.146306	0.158299	0.18094	0.164118	0.138376	0.146538	0.183577	0.209213	0.233505	0.233026	0.17572	0.0965782	0.0636006	0.0881888	0.126883	0.174503	0.272627	0.409721	0.484023	0.419988	0.242629	0.10669	0.144099	0.325514	0.45343	0.452599	0.373197	0.300558	0.226783	0.134527	0.0748356	0.0826926	0.166041	0.242107	0.234158	0.209404	0.221152
TCONS_00003293	0.276938	0.315612	0.292372	0.229228	0.164554	0.176195	0.162398	0.121186	0.111614	0.171875	0.282226	0.298987	0.201698	0.0874021	0.0421428	0.0918398	0.190333	0.268052	0.325144	0.354357	0.336706	0.244614	0.119362	0.128323	0.241814	0.306675	0.289969	0.292174	0.381588	0.429611	0.349291	0.303314	0.326445	0.359726	0.320939	0.202152	0.108206	0.0558499	0.0733039	0.119251	0.167597	0.187718	0.214723	0.224766	0.193157	0.230494	0.315346	0.350313	0.234915
TCONS_00002897	0.363546	0.324615	0.288431	0.30262	0.327926	0.277278	0.201063	0.164099	0.145053	0.108358	0.0525571	0.0380511	0.0658342	0.0935707	0.0807873	0.0363027	0.00786513	0.0770686	0.218964	0.309401	0.286943	0.278483	0.368682	0.457663	0.434365	0.39127	0.342167	0.257087	0.181168	0.133582	0.124335	0.114687	0.129393	0.128953	0.114093	0.119862	0.158329	0.212567	0.219319	0.166907	0.083142	0.0434991	0.105196	0.16212	0.182997	0.191885	0.224499	0.247823	0.224752
TCONS_00002809	0.0746351	0.0780336	0.0916929	0.097481	0.0645903	0.0174608	0.00696133	0.015663	0.0174033	0.00974587	0.0010442	0.00917107	0.0215644	0.026527	0.0490972	0.0765409	0.0815992	0.0534329	0.0448451	0.0970955	0.146424	0.173276	0.168498	0.133519	0.101599	0.089039	0.0988283	0.0906873	0.0714489	0.0925383	0.125852	0.133414	0.132691	0.157361	0.181583	0.14417	0.0798514	0.0445136	0.0516607	0.0854631	0.118406	0.118286	0.0793802	0.0707405	0.099735	0.124656	0.122419	0.0890406	0.0722717
TCONS_00001324	0.303937	0.402532	0.362424	0.218953	0.096147	0.0808038	0.183768	0.372166	0.526653	0.584764	0.561002	0.499493	0.367789	0.213362	0.095068	0.0466099	0.0450853	0.0443791	0.0407878	0.0538182	0.116084	0.228078	0.31166	0.304696	0.237681	0.194118	0.211708	0.267423	0.359181	0.4084	0.350254	0.275503	0.280546	0.3063	0.290734	0.259604	0.228912	0.21137	0.241179	0.30431	0.354164	0.423898	0.451609	0.355364	0.212883	0.161357	0.223715	0.318786	0.420468
TCONS_00001027	0.186247	0.199249	0.143804	0.0975631	0.116711	0.143207	0.144597	0.140227	0.158119	0.174602	0.204218	0.215358	0.170875	0.0856863	0.0143488	0	0	0	0.0173256	0.0997087	0.182469	0.182247	0.138399	0.147137	0.298804	0.495405	0.581574	0.509074	0.375288	0.331123	0.365124	0.413092	0.40947	0.359608	0.274059	0.180326	0.116157	0.0711588	0.0957133	0.169096	0.238558	0.262053	0.229302	0.160906	0.0967232	0.0725405	0.0789617	0.103563	0.121165
TCONS_00000686	0.0572178	0.06708	0.0593436	0.0446876	0.0379427	0.0495694	0.10172	0.152628	0.15009	0.110349	0.0776204	0.0635277	0.0584782	0.0779051	0.12692	0.152599	0.145364	0.148902	0.211407	0.258283	0.224603	0.155176	0.133074	0.138802	0.110999	0.129689	0.247673	0.347328	0.325585	0.233507	0.174318	0.174196	0.20039	0.298897	0.403582	0.440585	0.455893	0.476527	0.43597	0.280845	0.10777	0.0287688	0.0232102	0.104535	0.264136	0.404737	0.424808	0.312245	0.200622
TCONS_00000685	0.054259	0.066384	0.0671591	0.0502411	0.0374203	0.0411331	0.0765691	0.135565	0.155872	0.126798	0.0902009	0.0685753	0.0563066	0.0680329	0.107401	0.148327	0.147336	0.135486	0.187432	0.252065	0.252227	0.170554	0.131988	0.142575	0.13087	0.110954	0.182577	0.314848	0.351571	0.274494	0.189828	0.167349	0.184877	0.262071	0.356003	0.430749	0.448525	0.474096	0.470205	0.347084	0.175845	0.0513311	0.015663	0.0605041	0.193719	0.355377	0.432991	0.366461	0.240525
TCONS_00022557	0	0	0	0	0	0	0	0	0	0	0.00139227	0.0100939	0.0174033	0.015837	0.015837	0.0174033	0.0161851	0.023845	0.0419267	0.0626172	0.0616154	0.0419682	0.0219302	0.0045252	0	0.00295857	0.0198414	0.0342877	0.0309806	0.0196667	0.0147928	0.0291632	0.047941	0.0542626	0.0590952	0.0870026	0.124766	0.131538	0.101698	0.156233	0.267424	0.314935	0.252105	0.137507	0.0739247	0.059314	0.143012	0.247798	0.251056
TCONS_00022543	0.356379	0.223441	0.101047	0.0569043	0.056018	0.0680318	0.1275	0.17779	0.172028	0.119375	0.0788598	0.0793573	0.066109	0.0526882	0.0598099	0.065617	0.0591237	0.0352988	0.0109852	0.0146769	0.0247867	0.0225559	0.0577689	0.137934	0.19784	0.173556	0.106623	0.106137	0.134636	0.170471	0.182266	0.177681	0.223776	0.298619	0.331537	0.267576	0.16893	0.113627	0.0713278	0.0497363	0.0819289	0.121238	0.17462	0.214664	0.224658	0.194618	0.141137	0.141408	0.142706
TCONS_00022473	0.0547973	0.0810345	0.0839183	0.0672318	0.0487058	0.0532764	0.0706658	0.0707962	0.0495827	0.0314538	0.0464575	0.103871	0.15438	0.157518	0.105432	0.0531099	0.0494076	0.0515325	0.0430612	0.0220759	0.0142075	0.0293009	0.0399539	0.0312523	0.0118976	0.00644453	0.0188379	0.0247867	0.0627593	0.110199	0.135078	0.117132	0.103107	0.139297	0.148781	0.112733	0.0487532	0.0346806	0.06849	0.0829809	0.0552399	0.0145324	0.0170793	0.040904	0.05113	0.0337457	0.0081808	0.000870167	0.00957183
TCONS_00022260	0.211023	0.210425	0.157741	0.0974238	0.114577	0.166813	0.20102	0.213036	0.206026	0.190236	0.146191	0.0889147	0.0756274	0.13985	0.250065	0.285098	0.214892	0.200954	0.309468	0.364208	0.261165	0.120781	0.0685333	0.0559869	0.0407268	0.0401016	0.0508821	0.0747067	0.11274	0.140961	0.153799	0.157355	0.140413	0.0887981	0.0308242	0.0303941	0.0939103	0.173928	0.218561	0.210198	0.216941	0.216185	0.183257	0.135003	0.137661	0.198143	0.202523	0.20044	0.259057
TCONS_00021604	0.00643923	0	0	0	0.0178955	0.0434607	0.05113	0.0311893	0.0310803	0.0634145	0.0759167	0.0481201	0.0188634	0.0174033	0.0160111	0.0109643	0.0272566	0.0534	0.0630773	0.0558892	0.0400152	0.0248886	0.0299656	0.0559704	0.066481	0.0418156	0.00882297	0.00619667	0.01859	0.0247867	0.0175985	0.0052052	0	0	0	0.0056243	0.0311893	0.0744953	0.107396	0.105125	0.0919732	0.0813866	0.085671	0.0751627	0.0439717	0.0184068	0.0057062	0.0268012	0.04219
TCONS_00020588	0.108027	0.0529113	0.0171291	0.0205729	0.0273972	0.0465092	0.0526003	0.0388834	0.0177884	0	0	0	0	0	0.0081808	0.0337457	0.0554808	0.0594285	0.0724827	0.0930375	0.0953025	0.0655865	0.0290531	0.0099199	0.00121823	0.00643923	0.0208851	0.0318509	0.0276733	0.0125307	0.00581167	0.0246442	0.0623048	0.0956871	0.104409	0.0787468	0.0411728	0.0134013	0.0010442	0.0189181	0.044483	0.0533925	0.0498342	0.0394117	0.0311548	0.0137498	0	0	0
TCONS_00020487	0.2785	0.187499	0.153078	0.165257	0.149439	0.126774	0.112928	0.10798	0.10712	0.110668	0.165709	0.223606	0.212346	0.134627	0.0746621	0.0628399	0.0559413	0.036374	0.0272879	0.034462	0.0280215	0.0106165	0.00643923	0.0151409	0.0174033	0.0286748	0.045538	0.0607968	0.057437	0.0433002	0.0388425	0.0297565	0.0294135	0.0461639	0.0585576	0.0495014	0.0237533	0.0301361	0.0687801	0.106675	0.14671	0.157694	0.128717	0.0897703	0.0769316	0.0987315	0.0994305	0.0982501	0.131847
TCONS_00019676	0	0	0.000696133	0.0139233	0.048037	0.0682273	0.0529103	0.019493	0	0.0033069	0.0348097	0.0821633	0.110302	0.116049	0.113731	0.112711	0.113223	0.0960417	0.0640246	0.0523665	0.0740738	0.117928	0.113318	0.0637999	0.0208843	0	0.025565	0.075848	0.15211	0.255242	0.297778	0.245874	0.176675	0.189596	0.248463	0.23163	0.159939	0.0981967	0.108153	0.162609	0.236387	0.302691	0.443754	0.554022	0.49968	0.340968	0.219421	0.23164	0.30126
TCONS_00019585	0	0.0250537	0.0506187	0.049596	0.0240311	0	0	0	0	0	0	0	0.00570093	0.0180943	0.0247867	0.0180943	0.00570093	0	0	0	0.00991467	0.022308	0.0247867	0.0241065	0.0680795	0.119891	0.119983	0.0739645	0.0298997	0.0175985	0.00793173	0.0151199	0.0247867	0.0210687	0.00867533	0	0	0	0	0	0.0375707	0.115534	0.180997	0.186934	0.134248	0.0810353	0.0649543	0.0713184	0.0687621
TCONS_00019065	0.269589	0.178463	0.140419	0.177129	0.207634	0.23903	0.274814	0.268306	0.205397	0.188801	0.244994	0.258213	0.169275	0.0861254	0.0742941	0.0782393	0.0830628	0.20079	0.405769	0.544927	0.613525	0.654549	0.650459	0.545001	0.471603	0.50361	0.466549	0.394801	0.410472	0.436943	0.435701	0.39004	0.332503	0.246744	0.174674	0.197595	0.196603	0.160622	0.122768	0.113833	0.112159	0.109946	0.10475	0.0935059	0.100224	0.134594	0.152452	0.146054	0.17777
TCONS_00018557	0.0179255	0.019144	0.0240179	0.034498	0.053145	0.0601418	0.0467308	0.0193336	0	0.0005221	0.00922377	0.0174033	0.0245401	0.0356941	0.0406026	0.0331403	0.0126412	0.000247867	0.00817957	0.0168812	0.0202037	0.0238954	0.0350127	0.0566118	0.0595575	0.0582263	0.0716111	0.101695	0.103086	0.0621536	0.0312312	0.025467	0.037143	0.0317796	0.0150354	0.00435083	0.00817957	0.0383622	0.0887703	0.113695	0.0932433	0.0551929	0.054141	0.0860028	0.110895	0.108494	0.0825388	0.0612937	0.0395801
TCONS_00017987	0.0293019	0.0484525	0.0688522	0.0582033	0.0439731	0.0640656	0.093994	0.0876341	0.0570148	0.0440693	0.042246	0.0273255	0.0099205	0	0.0040904	0.0601169	0.138981	0.179203	0.151842	0.0852489	0.0421125	0.0337745	0.0841787	0.139265	0.13589	0.0967159	0.107095	0.147103	0.133099	0.0706133	0.0474249	0.108189	0.186955	0.203247	0.138021	0.0811005	0.111778	0.154129	0.14485	0.12837	0.124475	0.103558	0.102414	0.16425	0.210639	0.166816	0.0782524	0.0308093	0.0502883
TCONS_00017465	0.229752	0.240249	0.205949	0.168075	0.168809	0.203664	0.234848	0.260298	0.287543	0.340419	0.380467	0.343269	0.27441	0.222168	0.206346	0.253845	0.297606	0.264519	0.160089	0.106224	0.143172	0.131993	0.072745	0.0271071	0.0319379	0.0827369	0.18283	0.261653	0.265535	0.231091	0.21629	0.224759	0.204191	0.188156	0.184586	0.189087	0.197531	0.2121	0.244433	0.277442	0.29573	0.286108	0.234098	0.157753	0.0838174	0.0328186	0.0543877	0.162938	0.256366
TCONS_00016503	0.437867	0.42112	0.303676	0.201457	0.148725	0.160107	0.220329	0.266821	0.240518	0.174802	0.174403	0.195123	0.168542	0.115329	0.0746035	0.0985429	0.204456	0.316676	0.336904	0.301381	0.256792	0.224769	0.177824	0.138399	0.149663	0.144661	0.130784	0.135289	0.1305	0.141779	0.17061	0.203779	0.220558	0.184774	0.126561	0.0724783	0.0393343	0.0339393	0.0287177	0.0161856	0.00487293	0	0.0062652	0.0322661	0.0557993	0.0605657	0.0553649	0.0744733	0.0955373
TCONS_00016131	0.000991467	0.0133848	0.0247867	0.0228037	0.0104104	0.00765747	0.0163591	0.0174033	0.00904973	0.000348067	0	0	0.00278453	0.0114862	0.0268223	0.0481283	0.0547943	0.0381713	0.0133848	0	0	0	0	0	0	0	0	0	0.0005221	0.00922377	0.0174033	0.0161851	0.00748343	0	0	0	0	0	0	0	0.00609117	0.0147928	0.0174033	0.010616	0.0153158	0.0308065	0.0341137	0.0200154	0.00330663
TCONS_00015441	0.0247901	0.0390424	0.051304	0.044483	0.0264017	0.0520577	0.144418	0.196528	0.153147	0.0616836	0.00643923	0.0099199	0.0221028	0.0375933	0.0660421	0.196485	0.381901	0.472631	0.414349	0.305851	0.312207	0.386017	0.44619	0.492491	0.469055	0.428196	0.372322	0.321051	0.295527	0.2585	0.291256	0.320929	0.271832	0.171493	0.145956	0.222184	0.318822	0.362892	0.367673	0.395674	0.352609	0.233882	0.119551	0.103926	0.198944	0.25138	0.260002	0.260989	0.238964
TCONS_00014017	0.115297	0.134059	0.120425	0.110848	0.178021	0.258439	0.222038	0.102234	0.0253888	0.0605119	0.147159	0.213766	0.240475	0.221892	0.181138	0.160582	0.158764	0.162331	0.122868	0.0853526	0.0695139	0.0633127	0.0974311	0.134813	0.168614	0.187773	0.190517	0.17157	0.136179	0.118638	0.161918	0.255125	0.311531	0.292088	0.235631	0.201183	0.183022	0.142245	0.115359	0.189984	0.292612	0.332104	0.307942	0.285501	0.332307	0.372335	0.414951	0.436383	0.349604
TCONS_00014015	0.491124	0.491766	0.374737	0.251227	0.161232	0.155185	0.253422	0.287151	0.201601	0.131684	0.136958	0.173348	0.185159	0.165166	0.131209	0.0791758	0.0452254	0.0210159	0.0234731	0.0811248	0.131497	0.140658	0.100098	0.0507169	0.0309272	0.0382903	0.0637017	0.0774517	0.0952037	0.141229	0.203597	0.262668	0.285387	0.242311	0.159871	0.0951745	0.098391	0.120438	0.109517	0.0846773	0.0773764	0.107052	0.138844	0.154526	0.134503	0.121829	0.12259	0.138463	0.160863
TCONS_00012476	0.3202	0.19833	0.149031	0.162422	0.125527	0.110222	0.119667	0.106677	0.0848781	0.0846945	0.100283	0.0763886	0.0438609	0.0345325	0.0156683	0.00762583	0.0234091	0.0718902	0.104017	0.0934507	0.059695	0.0359142	0.0449432	0.0725982	0.0901537	0.07543	0.0448533	0.0247867	0.0413662	0.0545377	0.0766967	0.0905027	0.118895	0.139358	0.104555	0.0565568	0.0318502	0.0426413	0.0739508	0.138658	0.173276	0.131783	0.0556104	0.0397953	0.0889496	0.113244	0.103112	0.101161	0.131682
TCONS_00011463	0.0243491	0.00173507	0	0	0	0.0121455	0.0245388	0.0240431	0.0116497	0.00869233	0.059824	0.10482	0.134987	0.132431	0.0976613	0.0566681	0.01884	0.0312084	0.0599065	0.0803699	0.075714	0.0818291	0.112922	0.124704	0.08593	0.0288923	0.00382873	0	0.0089232	0.0294965	0.0559407	0.0639527	0.0477307	0.0302839	0.0514463	0.0883602	0.0993145	0.0888445	0.0783096	0.0899111	0.0826724	0.0697953	0.0641028	0.0533608	0.0374327	0.024261	0.0314791	0.0449586	0.0576263
TCONS_00011266	0.0584403	0.058159	0.0780278	0.0674523	0.0700067	0.100666	0.140978	0.163531	0.188881	0.211641	0.176556	0.10974	0.0565566	0.0472897	0.0615237	0.0814796	0.117531	0.233859	0.351661	0.337617	0.214619	0.101591	0.077344	0.0942175	0.173605	0.320685	0.452617	0.51271	0.482414	0.38691	0.260168	0.181303	0.181825	0.220206	0.242134	0.216198	0.178542	0.14299	0.123083	0.106381	0.133497	0.19821	0.230839	0.230247	0.260838	0.303315	0.271834	0.200974	0.219237
TCONS_00010358	0.102958	0.0848473	0.0668846	0.0550709	0.0615456	0.0834759	0.114786	0.116867	0.0989017	0.0953083	0.104883	0.104231	0.0925679	0.0818738	0.077435	0.104509	0.12808	0.117397	0.115189	0.15357	0.186142	0.181665	0.188389	0.214462	0.201129	0.156234	0.156688	0.196992	0.199801	0.150336	0.106371	0.098882	0.109289	0.108329	0.0881359	0.0669389	0.0496747	0.0417721	0.0549438	0.0685333	0.0592328	0.0383673	0.0587688	0.10806	0.121556	0.126978	0.134406	0.140938	0.133756
TCONS_00010183	0.170084	0.177827	0.242391	0.399835	0.528971	0.524919	0.378803	0.241398	0.185056	0.166312	0.187076	0.26881	0.405175	0.477064	0.482974	0.424606	0.350365	0.286641	0.230622	0.183267	0.130162	0.113501	0.144054	0.192634	0.19644	0.180037	0.212206	0.240137	0.216809	0.156828	0.104292	0.0685153	0.0577773	0.084878	0.131298	0.184894	0.294484	0.407897	0.431416	0.410662	0.437583	0.459744	0.374555	0.257451	0.208409	0.21015	0.207544	0.193331	0.15961
TCONS_00009787	0.506435	0.719944	0.855925	0.712618	0.385571	0.186065	0.186861	0.240382	0.246318	0.234677	0.222198	0.223706	0.19784	0.1271	0.0824979	0.0948514	0.159527	0.16004	0.102501	0.0789852	0.133564	0.193706	0.18926	0.21796	0.28574	0.341925	0.349871	0.358241	0.337486	0.225855	0.125899	0.110138	0.148548	0.176929	0.179805	0.164015	0.219965	0.378598	0.550951	0.571508	0.495314	0.464787	0.47415	0.449559	0.360123	0.34335	0.436779	0.494493	0.390447
TCONS_00009342	0	0	0.00626533	0.0236703	0.0426413	0.0436853	0.0294135	0.0198403	0.0175774	0.0144448	0.0146663	0.0213165	0.0247867	0.014872	0.00247867	0.00545307	0.0178464	0.0449112	0.0814367	0.0918888	0.0623768	0.0194066	0.0134018	0.0392343	0.0556308	0.0454985	0.0273763	0.0203777	0.0160111	0.0073094	0	0.0010226	0.0265876	0.05113	0.0480623	0.0224972	0	0.0280113	0.0659697	0.0756688	0.0493935	0.0398441	0.0748211	0.108552	0.124015	0.13357	0.14685	0.131943	0.087054
TCONS_00009276	0.0331722	0.0582865	0.0858106	0.102275	0.0992413	0.0793313	0.0910963	0.147336	0.1872	0.169765	0.147135	0.163714	0.18344	0.179669	0.171218	0.175236	0.169393	0.161029	0.185511	0.210837	0.195642	0.165628	0.154928	0.175283	0.200167	0.197114	0.158939	0.120356	0.130595	0.179004	0.18219	0.139204	0.132614	0.169909	0.212667	0.233353	0.221752	0.180825	0.122967	0.117426	0.14429	0.137718	0.0872489	0.0308415	0.00452487	0	0.0163592	0.0458553	0.066676
TCONS_00009245	0.129266	0.19756	0.21661	0.179042	0.132063	0.110937	0.108326	0.0990813	0.0930906	0.136678	0.212979	0.239846	0.181035	0.140902	0.152342	0.153599	0.0964608	0.0324322	0.0233522	0.0343796	0.064494	0.0924097	0.0932047	0.0633589	0.0237477	0.0118238	0.0434995	0.0743893	0.0679238	0.0435574	0.026527	0.0474228	0.0729877	0.0759167	0.0485088	0.012987	0.0111381	0.0254842	0.0434477	0.057997	0.0769266	0.0946901	0.124583	0.162396	0.188693	0.184935	0.158351	0.133175	0.0922192
TCONS_00009062	0.224442	0.205852	0.196202	0.191768	0.208237	0.344607	0.429998	0.360207	0.199212	0.0687686	0.0608916	0.211192	0.416656	0.46701	0.375954	0.338392	0.403991	0.362757	0.192693	0.0452682	0	0	0.0249548	0.101525	0.183344	0.195928	0.209896	0.275926	0.308276	0.233279	0.12112	0.0825155	0.0938476	0.160642	0.235855	0.260541	0.235579	0.210348	0.249082	0.280454	0.283363	0.240479	0.196827	0.230914	0.31265	0.393822	0.390786	0.349952	0.355126
TCONS_00008510	0.222114	0.133643	0.146028	0.160127	0.168808	0.22549	0.258119	0.225003	0.17755	0.156075	0.157061	0.136917	0.134946	0.159798	0.191232	0.240594	0.28818	0.264129	0.187047	0.174158	0.261836	0.308211	0.23804	0.125054	0.0585703	0.0885361	0.151097	0.18556	0.171215	0.140947	0.143392	0.154449	0.150645	0.150782	0.213536	0.262812	0.264009	0.250813	0.26365	0.335103	0.385907	0.412813	0.360208	0.240962	0.177457	0.217093	0.294727	0.345003	0.359726
TCONS_00006466	0.0166004	0.0120083	0.0174033	0.0134006	0.0046989	0.0170585	0.0550168	0.0759167	0.0558214	0.0178632	0.0127825	0.0545961	0.0884734	0.0832018	0.0525898	0.044057	0.0697834	0.083966	0.0667848	0.0324251	0.0254568	0.0387199	0.0388834	0.020267	0.00247867	0	0	0	0	0	0.00278453	0.0114862	0.0174033	0.0139227	0.0226889	0.0487535	0.0734773	0.0732333	0.0565006	0.0677328	0.0765404	0.0589496	0.0316441	0.0198767	0.038188	0.047412	0.0730823	0.107568	0.127829
TCONS_00006459	0	0	0	0	0.0062652	0.0349076	0.062909	0.0641825	0.0421966	0.0225163	0.0411956	0.056525	0.047551	0.0219859	0	0	0	0	0	0.0144461	0.0318511	0.0417713	0.0418225	0.0385513	0.0345325	0.0220021	0.0172662	0.0226253	0.0262807	0.0210587	0.0114862	0.00330663	0.0154204	0.0547798	0.102807	0.123246	0.0954577	0.0483646	0.0476839	0.0985212	0.123779	0.0853897	0.0380688	0.0537284	0.0901997	0.099528	0.0740486	0.0407899	0.0226946
TCONS_00005552	0.0160111	0.0191384	0.0273549	0.0340104	0.0354607	0.027318	0.0308462	0.0686226	0.119138	0.127969	0.0859798	0.0479754	0.0384384	0.105099	0.173845	0.194827	0.149454	0.0773983	0.0440463	0.0204991	0.0658274	0.172452	0.272501	0.296715	0.251999	0.203295	0.192358	0.20449	0.228966	0.251324	0.294456	0.390373	0.473358	0.457025	0.312302	0.173671	0.113016	0.0988948	0.134464	0.180678	0.192726	0.176973	0.205318	0.2493	0.217494	0.13413	0.0954661	0.152445	0.208038
TCONS_00005330	0.189768	0.129756	0.101244	0.0441739	0.007436	0	0.00539553	0.0297512	0.115319	0.204587	0.216517	0.190375	0.317654	0.478381	0.510162	0.372125	0.232559	0.194376	0.132309	0.123183	0.118227	0.131311	0.116358	0.0779952	0.0723947	0.0693287	0.0822213	0.121667	0.223487	0.28693	0.222973	0.093497	0.0126306	0.0176143	0.0340104	0.0618487	0.0735068	0.0867012	0.138847	0.234472	0.295833	0.272274	0.204855	0.128432	0.0657777	0.0200146	0.00382873	0.0067873	0.021364
TCONS_00004951	0.34819	0.252997	0.135049	0.106365	0.131372	0.170741	0.21758	0.217508	0.175035	0.201807	0.29932	0.342304	0.289006	0.23794	0.262979	0.329069	0.349778	0.305633	0.285696	0.299625	0.313102	0.301813	0.278112	0.248751	0.198559	0.166387	0.139283	0.120517	0.129318	0.14986	0.172101	0.197033	0.237781	0.290462	0.290689	0.21917	0.150526	0.153703	0.208919	0.224086	0.220781	0.260869	0.317071	0.348073	0.335907	0.328012	0.321881	0.28009	0.280616
TCONS_00004667	0.271039	0.204508	0.12199	0.0799725	0.104441	0.15751	0.193532	0.198502	0.160428	0.0932262	0.0380565	0.0040904	0.0141389	0.0352339	0.0771459	0.139464	0.164344	0.127903	0.0701568	0.0442788	0.0374436	0.0401439	0.0661233	0.110304	0.132035	0.138764	0.147602	0.132468	0.0961791	0.0610086	0.0815709	0.108566	0.12704	0.135719	0.118138	0.0763592	0.0240405	0.0354947	0.139573	0.320006	0.481622	0.486691	0.358098	0.20336	0.127719	0.148565	0.230081	0.293577	0.256666
TCONS_00004364	0.12139	0.124412	0.125228	0.11951	0.150446	0.178422	0.148783	0.0809774	0.0521618	0.0895669	0.101012	0.0819706	0.0705887	0.0685333	0.0482457	0.0139791	0	0	0	0.00487293	0.0329082	0.073917	0.0870644	0.0647564	0.0378455	0.0408475	0.0608424	0.0681853	0.0554029	0.0301858	0.0328871	0.0576738	0.087413	0.113485	0.136736	0.132861	0.0888	0.0536876	0.0453597	0.0433767	0.0237952	0.014872	0.0220601	0.0376284	0.0567684	0.0611577	0.0443697	0.0175247	0.0405835
TCONS_00004254	0.0759037	0.0404549	0.0632914	0.0885597	0.112037	0.131516	0.13952	0.135322	0.114281	0.112659	0.113924	0.0937902	0.064992	0.0625069	0.0654661	0.0638262	0.083002	0.116537	0.147233	0.228762	0.34257	0.405835	0.351499	0.254614	0.250355	0.290984	0.291703	0.2166	0.119478	0.0548516	0.0318496	0.0487191	0.0759167	0.0921773	0.108574	0.160965	0.212982	0.220339	0.211122	0.243166	0.275011	0.243598	0.17364	0.19499	0.290565	0.312116	0.261252	0.205415	0.18664
TCONS_00004088	0.209005	0.207556	0.219825	0.258959	0.266421	0.200689	0.116457	0.0640843	0.0741033	0.1093	0.167073	0.194613	0.159831	0.167852	0.262591	0.324049	0.280642	0.203325	0.145662	0.0904708	0.0538481	0.0666732	0.117162	0.150561	0.158177	0.15761	0.138473	0.109534	0.0950547	0.0917541	0.164427	0.300677	0.411679	0.419802	0.3487	0.288816	0.22966	0.18825	0.207487	0.363346	0.532344	0.518387	0.322899	0.116806	0.0628432	0.0899778	0.122217	0.127094	0.122207
TCONS_00003952	0.0134006	0.0189699	0.0227994	0.0299361	0.0325471	0.0287177	0.0309805	0.0419981	0.0470809	0.0470641	0.0461951	0.0431419	0.076484	0.16586	0.255792	0.276669	0.231407	0.194873	0.171999	0.148509	0.12878	0.117613	0.0899937	0.0584436	0.0628466	0.0848269	0.121073	0.14817	0.158819	0.182849	0.183946	0.174584	0.189288	0.269962	0.323549	0.237295	0.103907	0.0254099	0.0262804	0.127334	0.327087	0.457092	0.377292	0.218923	0.160576	0.188375	0.197905	0.195418	0.209396
TCONS_00003661	0.16574	0.312606	0.342032	0.230182	0.160604	0.210819	0.300006	0.287343	0.257747	0.266444	0.317596	0.35448	0.312878	0.236728	0.133935	0.0971891	0.0901378	0.0860603	0.12134	0.199041	0.235419	0.190082	0.132772	0.139656	0.152656	0.155043	0.185061	0.194644	0.146431	0.0736578	0.0453649	0.0566625	0.117471	0.208792	0.251557	0.183697	0.0724295	0.0704265	0.160781	0.231037	0.228125	0.16365	0.102721	0.0469422	0.0348098	0.0885346	0.127657	0.145674	0.198247
TCONS_00003462	0.240923	0.187361	0.115282	0.0748519	0.0763992	0.13658	0.226495	0.226548	0.210821	0.289447	0.451335	0.501431	0.397923	0.254808	0.137018	0.0714733	0.07277	0.194033	0.302494	0.321827	0.283128	0.250826	0.214599	0.185006	0.194606	0.178331	0.129398	0.139499	0.218085	0.286376	0.259694	0.160234	0.0855991	0.0708251	0.110873	0.174152	0.298136	0.411701	0.408762	0.297702	0.222417	0.235886	0.233893	0.187928	0.117429	0.0886668	0.131071	0.169795	0.145144
TCONS_00003368	0.082214	0.102514	0.112019	0.0791613	0.0361912	0.0199598	0.0685975	0.147306	0.217901	0.209084	0.150769	0.121501	0.115947	0.0998709	0.0777631	0.133966	0.218678	0.311494	0.360908	0.394171	0.429768	0.405424	0.366997	0.387751	0.438756	0.395253	0.263601	0.169143	0.139832	0.0857831	0.0234795	0.000991467	0.000991467	0.0133848	0.0247867	0.0366304	0.0585039	0.0878999	0.141091	0.17481	0.173145	0.128939	0.101473	0.135724	0.165379	0.168087	0.127621	0.0817817	0.0368664
TCONS_00003035	0.0429283	0.0288738	0.0286312	0.039685	0.0329662	0.0203461	0.0280563	0.0411985	0.0459871	0.0459871	0.04219	0.0290478	0.0219704	0.0351126	0.04219	0.0264848	0.00538977	0.00622303	0.027318	0.0493482	0.0879674	0.119722	0.120733	0.117292	0.106673	0.0909867	0.0445035	0.00658087	0.0116602	0.0174033	0.0137486	0.0100939	0.0284481	0.0562672	0.0824853	0.100077	0.124726	0.16197	0.172015	0.142077	0.0835987	0.0541462	0.0713534	0.134649	0.179969	0.190426	0.160295	0.100499	0.0448235
TCONS_00002038	0.05113	0.0449943	0.0194294	0	0	0	0	0	0	0	0	0.00539503	0.0140967	0.0174033	0.0113122	0.0113122	0.0332668	0.0573572	0.0601197	0.0727219	0.0833527	0.0698434	0.031885	0.0132951	0.0343901	0.04219	0.0272073	0.0120874	0.0328144	0.0749795	0.097789	0.102145	0.106697	0.105846	0.0841349	0.0578809	0.0599247	0.0904167	0.108648	0.131268	0.156296	0.184735	0.227051	0.225173	0.168665	0.122727	0.110257	0.114458	0.142129
TCONS_00001517	0.0138051	0.03937	0.05113	0.0356277	0.0241605	0.0315027	0.03568	0.0295878	0.0250623	0.0520909	0.084223	0.0852766	0.0569325	0.0478014	0.0645306	0.0675408	0.048974	0.0311611	0.0452399	0.0553437	0.0518761	0.0611879	0.0770683	0.0842719	0.0655536	0.04826	0.046193	0.0360566	0.0233521	0.0116602	0.00295857	0	0.00765747	0.0209608	0.04757	0.0601797	0.0534273	0.0486093	0.04219	0.0319062	0.0108112	0	0	0.0022308	0.0270175	0.0495733	0.0453597	0.0205729	0
TCONS_00001354	0.167279	0.2167	0.292692	0.305499	0.277604	0.281062	0.317257	0.288784	0.190816	0.0881403	0.0849529	0.223096	0.354161	0.364154	0.236347	0.0883732	0.060505	0.125486	0.20575	0.217966	0.193061	0.197053	0.198596	0.183384	0.156635	0.15725	0.147616	0.113893	0.0809927	0.059197	0.068457	0.072301	0.0745794	0.0913603	0.131622	0.158841	0.143036	0.131265	0.167765	0.233852	0.260871	0.23306	0.222638	0.232647	0.241157	0.237465	0.234295	0.21436	0.153495
TCONS_00001104	0.138661	0.105727	0.0861942	0.169032	0.288233	0.287474	0.157293	0.0432912	0.0274989	0.0687794	0.166191	0.244989	0.228777	0.160171	0.1416	0.187057	0.177968	0.116144	0.104046	0.15487	0.190588	0.155249	0.106905	0.087231	0.0841341	0.123426	0.201053	0.232011	0.167683	0.0712914	0.0221791	0.0174033	0.0093978	0.0163117	0.0404023	0.0534022	0.0535568	0.0510478	0.0539543	0.0442083	0.0342333	0.0556036	0.0880825	0.0931512	0.0683959	0.0537482	0.0810419	0.101081	0.110308
TCONS_00001052	0.84406	0.736827	0.574719	0.453711	0.43791	0.547247	0.692142	0.704642	0.538155	0.337176	0.321214	0.54132	0.766758	0.831918	0.765055	0.719327	0.723528	0.750555	0.684648	0.477325	0.332347	0.376704	0.586886	0.716943	0.683951	0.577391	0.465802	0.773235	1.67276	2.48343	2.4542	1.80265	1.51589	1.63152	1.48114	0.946572	0.465891	0.275133	0.26812	0.312123	0.344515	0.547482	0.923547	1.36942	1.79253	2.12658	2.18652	1.96421	1.81427
TCONS_00000762	0.0886368	0.069308	0.098729	0.120562	0.102479	0.0988345	0.16167	0.237195	0.238129	0.177258	0.116672	0.0933287	0.116695	0.136221	0.112046	0.0877176	0.155775	0.352076	0.513024	0.489821	0.369767	0.301097	0.310651	0.33045	0.423241	0.600391	0.709267	0.646217	0.46153	0.293051	0.199338	0.183067	0.21088	0.257394	0.289838	0.284617	0.24741	0.232023	0.26232	0.343116	0.440439	0.538135	0.545449	0.418931	0.25977	0.151932	0.134562	0.133745	0.130657
TCONS_00000760	0.0814866	0.0943229	0.085114	0.0522904	0.0242467	0.0320275	0.0407977	0.0306089	0.0232995	0.030182	0.0448604	0.0475446	0.0566546	0.0617468	0.0727137	0.0814153	0.0922435	0.146643	0.193009	0.183157	0.116328	0.0784301	0.0903035	0.109871	0.132484	0.199518	0.250647	0.21946	0.128969	0.0413395	0.0109641	0.0424791	0.133222	0.253981	0.306983	0.266611	0.224941	0.205561	0.18526	0.146646	0.150177	0.220896	0.269056	0.228127	0.128049	0.0435789	0.0129787	0.0137486	0.0174033
TCONS_00000026	0.0513779	0.0383477	0.0127825	0.00968787	0.0307829	0.051361	0.0563816	0.0617438	0.0959582	0.123387	0.104541	0.0874093	0.103065	0.115697	0.0929073	0.0698349	0.0697518	0.0490068	0.0147401	0.0083536	0.0170553	0.0418909	0.0699491	0.0791254	0.0663879	0.0442469	0.0361146	0.0245915	0.0099199	0.0180911	0.042438	0.05113	0.052664	0.0559706	0.0752838	0.0705749	0.0405114	0.0348958	0.0591428	0.10466	0.106842	0.0638621	0.0210857	0.014872	0.0595994	0.112658	0.127534	0.089537	0.0581653
TCONS_00021759	0.157421	0.160971	0.177216	0.201378	0.202738	0.159013	0.106772	0.102178	0.152374	0.183015	0.201616	0.252209	0.281456	0.286372	0.287181	0.278338	0.287546	0.257922	0.286245	0.320748	0.280913	0.199014	0.110562	0.0803204	0.0450614	0.0151296	0.0295235	0.0653393	0.088293	0.108808	0.155262	0.208162	0.206344	0.152163	0.089704	0.0804055	0.136903	0.188486	0.172356	0.126043	0.136769	0.187037	0.193796	0.151596	0.118495	0.105557	0.0867447	0.060258	0.0689783
TCONS_00019196	0.152849	0.132673	0.0658779	0.0197383	0	0	0	0	0	0	0.00897063	0.0399803	0.0783031	0.104859	0.100318	0.0735618	0.0559826	0.0641393	0.079673	0.080096	0.0654964	0.0617652	0.0709699	0.100899	0.114694	0.0834053	0.0360397	0.00174033	0.0062652	0.0149669	0.0184259	0.0370296	0.0574723	0.0782307	0.0736287	0.044483	0.0189181	0	0	0	0	0	0	0.0073094	0.0160111	0.0315317	0.0483128	0.0497738	0.033462
TCONS_00018314	0.00452487	0.0176881	0.0414464	0.0689437	0.0723877	0.0473427	0.0156156	0.0092034	0.057778	0.134938	0.164205	0.114266	0.0381599	0.00173507	0	0	0	0	0	0.00591713	0.0180889	0.0332668	0.0355767	0.0224135	0.0193336	0.0237952	0.0249607	0.021269	0.0174033	0.0165332	0.0078315	0	0	0	0	0	0	0	0.00800553	0.0167072	0.0174033	0.0093978	0.0093978	0.0254099	0.0414227	0.045948	0.037942	0.0268024	0.0229735
TCONS_00014236	0.0431633	0.0151413	0.0184613	0.0669823	0.116709	0.114173	0.0869213	0.0704441	0.0726222	0.0615991	0.0599506	0.0860286	0.118888	0.11298	0.0632808	0.0248004	0.021059	0.0471341	0.0938983	0.131241	0.137635	0.115965	0.0757893	0.0700895	0.0879499	0.106658	0.102849	0.0917407	0.094261	0.105304	0.106359	0.0825313	0.0448012	0.011154	0.0050417	0.0402079	0.104897	0.148697	0.1372	0.0842863	0.0354449	0.00939253	0.0214746	0.0470397	0.05113	0.0334512	0.0483232	0.105339	0.136175
TCONS_00013262	0.115857	0.232136	0.317467	0.391362	0.403847	0.335344	0.221696	0.171536	0.241236	0.261765	0.22477	0.195462	0.213633	0.236705	0.252767	0.322414	0.424872	0.468327	0.397864	0.267441	0.177311	0.141658	0.138234	0.129964	0.103647	0.104679	0.151777	0.243514	0.265374	0.187452	0.10842	0.0743736	0.0834603	0.0812293	0.099003	0.124313	0.11326	0.104125	0.10835	0.106589	0.0763835	0.046051	0.0445034	0.0713077	0.0992118	0.118734	0.113137	0.112805	0.122373
TCONS_00012966	0.154435	0.128298	0.0696091	0.0421372	0.0648752	0.179068	0.309385	0.343301	0.262834	0.1675	0.130778	0.118602	0.111344	0.122941	0.178199	0.227868	0.217338	0.136467	0.0863776	0.13619	0.191325	0.166306	0.0725768	0.00778403	0	0	0.0071355	0.0245405	0.0608244	0.171846	0.260489	0.241004	0.137239	0.0493919	0.055869	0.061826	0.0818845	0.0927907	0.073438	0.0421266	0.01239	0.031829	0.0605267	0.102563	0.128715	0.133847	0.125719	0.117888	0.115528
TCONS_00012816	0.0471663	0.0438597	0.0362782	0.0602768	0.0989184	0.114585	0.0931334	0.0515428	0.0245289	0.010616	0.0178049	0.0570908	0.083392	0.077422	0.0529834	0.050126	0.0544773	0.0421197	0.0304578	0.021755	0.024366	0.021755	0.0301094	0.076031	0.130479	0.177458	0.231405	0.285749	0.26467	0.160889	0.0829651	0.0853906	0.110598	0.112535	0.11111	0.109235	0.123175	0.147243	0.168546	0.143807	0.0896466	0.0680722	0.0796008	0.0987421	0.109002	0.1026	0.0926927	0.0782757	0.0811235
TCONS_00012781	0.251821	0.177654	0.114101	0.110267	0.133816	0.13126	0.0996821	0.0913751	0.098923	0.126199	0.122573	0.109997	0.105055	0.108968	0.158728	0.191005	0.183438	0.13043	0.0801381	0.0967622	0.133157	0.151461	0.12617	0.090395	0.0857139	0.114064	0.157485	0.155312	0.111336	0.119249	0.173363	0.18544	0.137049	0.120012	0.155232	0.1476	0.107277	0.0763562	0.0685333	0.0615592	0.0533992	0.0795717	0.0950782	0.0797779	0.0557896	0.0263265	0.0149669	0.0116602	0.0140967
TCONS_00011563	0.433015	0.341731	0.199508	0.154064	0.186556	0.214869	0.220292	0.197016	0.171635	0.138095	0.0845046	0.0471681	0.0319975	0.0347962	0.0752534	0.218846	0.494539	0.677459	0.663945	0.54744	0.435817	0.342213	0.20384	0.125895	0.163494	0.200968	0.16331	0.0844206	0.0451331	0.108884	0.230463	0.350717	0.368604	0.276304	0.198323	0.189132	0.200885	0.251402	0.372767	0.422501	0.34514	0.238861	0.186289	0.134809	0.0565858	0.0538368	0.08103	0.114693	0.118282
TCONS_00009745	0.0896048	0.135239	0.198964	0.247961	0.2555	0.251806	0.222061	0.139329	0.0625807	0.0599238	0.115655	0.148185	0.120164	0.0795372	0.0777761	0.0959316	0.0931083	0.0762102	0.072551	0.0668423	0.065222	0.0973781	0.136945	0.144513	0.111238	0.072377	0.0571974	0.0655803	0.0954938	0.147297	0.164835	0.137886	0.102225	0.0948463	0.121911	0.123344	0.120588	0.145649	0.188181	0.188022	0.160999	0.162707	0.179901	0.173624	0.135087	0.123905	0.126867	0.118293	0.0885391
TCONS_00008746	0.0449205	0.020053	0.042438	0.0694405	0.13624	0.216185	0.239936	0.176174	0.0866066	0.052168	0.0824388	0.124575	0.119606	0.0789945	0.0574089	0.0732343	0.0639541	0.0600237	0.0966695	0.134088	0.127375	0.0760628	0.0401143	0.0301102	0.0441969	0.0610938	0.0908613	0.139816	0.163966	0.146001	0.101402	0.0822103	0.0917587	0.110347	0.130139	0.138276	0.140812	0.175062	0.23584	0.303121	0.303434	0.232954	0.208569	0.251411	0.271657	0.21483	0.146193	0.242176	0.391221
TCONS_00006461	0	0	0	0	0	0.00713537	0.0383342	0.0654657	0.0641825	0.0396401	0.0225163	0.0428819	0.0556549	0.0449943	0.0194294	0	0	0	0	0	0.0161866	0.0335917	0.0422933	0.0421915	0.0383982	0.0336624	0.0207628	0.0168971	0.0234957	0.0262807	0.0201884	0.010616	0.00330663	0.0180257	0.0581288	0.106978	0.123324	0.0921087	0.0449379	0.0506638	0.104057	0.122909	0.0802224	0.0337718	0.0575242	0.09293	0.0984952	0.0718192	0.0376577
TCONS_00005806	0.0237952	0.0153519	0.0354931	0.0853531	0.124631	0.114048	0.0743831	0.0621156	0.066466	0.0739203	0.0624683	0.0599755	0.0849279	0.099634	0.0922047	0.0538581	0.0206344	0.0120716	0.0309464	0.0694202	0.0841353	0.0690043	0.0671637	0.090069	0.10239	0.0782358	0.0493963	0.0359782	0.0247867	0.0123933	0	0.0486981	0.117444	0.149153	0.12493	0.0728723	0.0431772	0.0209666	0.0502089	0.10657	0.163889	0.181992	0.179607	0.194067	0.208328	0.248573	0.26952	0.238788	0.160536
TCONS_00004628	0.0568502	0.0774107	0.0616585	0.0379497	0.0403562	0.0406237	0.036468	0.0380343	0.0454123	0.0546417	0.0514196	0.0447649	0.0397256	0.0609807	0.0962469	0.105886	0.0800945	0.037929	0.0304672	0.0645192	0.095686	0.0800969	0.0353865	0.00452487	0	0.00643923	0.0163802	0.0341692	0.0588993	0.113365	0.179465	0.185704	0.118182	0.0436916	0.019144	0.0200143	0.0233214	0.0641594	0.115658	0.119183	0.0908233	0.0610609	0.0729541	0.0751627	0.0561653	0.0479353	0.0446782	0.0779659	0.0933945
TCONS_00003460	0.247823	0.227818	0.145453	0.0855903	0.0677023	0.101245	0.191426	0.237485	0.204736	0.233848	0.368454	0.497238	0.465429	0.322916	0.196045	0.0975307	0.0613595	0.123886	0.257546	0.324486	0.303525	0.261707	0.23139	0.198079	0.192675	0.190961	0.15095	0.126999	0.173848	0.261532	0.282742	0.210478	0.116885	0.0698503	0.0831575	0.144495	0.23014	0.364229	0.42569	0.352019	0.263503	0.21985	0.239282	0.213811	0.150733	0.0931423	0.106328	0.158643	0.166727
TCONS_00001468	0.0251964	0.0036547	0.0123564	0.0174033	0.0189699	0.0264059	0.0978561	0.292795	0.561714	0.716821	0.721217	0.603353	0.411438	0.202499	0.043035	0.0036547	0	0	0	0.00495733	0.0355883	0.0983768	0.171982	0.206943	0.268884	0.359791	0.355132	0.241381	0.128319	0.121826	0.163343	0.161122	0.148669	0.15488	0.17454	0.183673	0.159549	0.1643	0.193688	0.232952	0.226227	0.17132	0.136235	0.150902	0.182231	0.222431	0.223549	0.172765	0.119234
TCONS_00022522	0.0782099	0.0858006	0.0887667	0.0998903	0.128076	0.185118	0.231239	0.242768	0.21151	0.147327	0.118701	0.11761	0.134025	0.119784	0.0695891	0.0406189	0.0365868	0.0444544	0.0617117	0.11481	0.150392	0.138651	0.104956	0.095396	0.100096	0.0985621	0.173995	0.334864	0.449346	0.402982	0.291904	0.241113	0.217286	0.16031	0.119829	0.161246	0.222043	0.222666	0.182716	0.14335	0.131495	0.137723	0.19139	0.233184	0.193667	0.11051	0.0864291	0.118107	0.111963
TCONS_00022309	0.169423	0.175394	0.205073	0.278389	0.293901	0.186255	0.0592241	0.0387287	0.093243	0.140368	0.202079	0.255696	0.283065	0.282767	0.305967	0.37619	0.419628	0.392579	0.33189	0.282693	0.234149	0.164488	0.115744	0.117692	0.128679	0.125652	0.165494	0.26826	0.358094	0.425705	0.413799	0.347885	0.272648	0.245199	0.240943	0.18115	0.119067	0.104514	0.122448	0.142254	0.140824	0.141357	0.170517	0.181916	0.17588	0.191599	0.239035	0.281398	0.249255
TCONS_00022214	0.0798298	0.157312	0.16796	0.158486	0.17179	0.202616	0.192879	0.161315	0.15675	0.139039	0.129348	0.134984	0.130305	0.124119	0.112716	0.142392	0.206424	0.238583	0.201351	0.128496	0.117962	0.199122	0.25319	0.216746	0.185158	0.245204	0.354861	0.382555	0.31766	0.232208	0.158174	0.119686	0.128332	0.172206	0.224705	0.292465	0.336538	0.310684	0.235003	0.177079	0.153483	0.170608	0.213437	0.255751	0.236975	0.176816	0.148264	0.151591	0.171933
TCONS_00022110	0.0965478	0.13251	0.140921	0.117875	0.0837251	0.0719102	0.0775227	0.084095	0.0692647	0.0447303	0.0388231	0.0425131	0.04219	0.0291797	0.0233144	0.050488	0.0819181	0.075349	0.0487661	0.0359512	0.0441571	0.0598054	0.0874073	0.113164	0.122231	0.104287	0.0830091	0.0654654	0.0558782	0.0646989	0.0648786	0.0506378	0.0193297	0.00295857	0	0	0.0116497	0.0299602	0.0454238	0.0556568	0.056739	0.071698	0.0756808	0.0649109	0.0489193	0.0318509	0.0268029	0.0287176	0.040553
TCONS_00022054	0.0218123	0.00941893	0	0	0	0	0	0.00435087	0.0304575	0.0598972	0.0658512	0.0528075	0.0331666	0.0265174	0.0364644	0.0695379	0.120147	0.133062	0.104686	0.069908	0.0448374	0.0304348	0.0109061	0.00967207	0.0307671	0.04219	0.0439307	0.0684731	0.0922973	0.0808164	0.0593873	0.0731235	0.100953	0.107992	0.104626	0.113383	0.139243	0.152014	0.136695	0.134179	0.144611	0.130926	0.0683111	0.0422311	0.106949	0.161365	0.151632	0.0891287	0.0422591
TCONS_00021764	0.140402	0.139065	0.142336	0.138823	0.10645	0.0547853	0.0164594	0.0259103	0.0532088	0.0849649	0.133349	0.161629	0.149207	0.12558	0.136387	0.197926	0.235155	0.203075	0.125876	0.0607314	0.0483714	0.0678784	0.0884514	0.0855667	0.0625791	0.0320916	0.0174033	0.0100939	0.014272	0.0491916	0.121547	0.171985	0.177197	0.148615	0.109163	0.0784946	0.0560055	0.0605669	0.0762413	0.11048	0.149563	0.173552	0.162614	0.154199	0.159347	0.14346	0.0948825	0.0526029	0.0411121
TCONS_00021709	0.0631405	0.114826	0.218095	0.256557	0.189096	0.230817	0.419427	0.5275	0.389978	0.152931	0.114806	0.237885	0.355517	0.334462	0.295178	0.321091	0.314672	0.290963	0.414811	0.560132	0.489175	0.278624	0.152172	0.222641	0.284894	0.265499	0.256506	0.391809	0.540765	0.513946	0.39157	0.340982	0.313601	0.205724	0.13467	0.181949	0.327828	0.383951	0.326354	0.220467	0.144505	0.111556	0.0782296	0.0995739	0.177765	0.257008	0.243396	0.180398	0.166434
TCONS_00021654	0.0866071	0.122386	0.177937	0.207153	0.188139	0.145353	0.1028	0.0958012	0.148443	0.198854	0.217563	0.239299	0.242189	0.181068	0.0765387	0.0163539	0.0304559	0.0797097	0.145466	0.177615	0.140165	0.0932474	0.0793173	0.0972106	0.145211	0.198499	0.216467	0.16162	0.0926469	0.0647357	0.112776	0.166836	0.161654	0.131098	0.153616	0.216117	0.214305	0.196195	0.191025	0.193548	0.171628	0.203409	0.298611	0.315201	0.229731	0.132192	0.102161	0.086667	0.0410249
TCONS_00021605	0.176414	0.202969	0.24851	0.263898	0.215284	0.152018	0.135931	0.171808	0.179544	0.175134	0.191841	0.201605	0.194325	0.16263	0.105251	0.0713783	0.102389	0.137667	0.121616	0.0730273	0.0365451	0.0266294	0.0126945	0.0306575	0.0682983	0.0979493	0.096035	0.0656877	0.0410466	0.0363677	0.046599	0.050317	0.0399067	0.0267696	0.0126412	0.000247867	0	0	0	0	0	0	0.00643923	0.0151409	0.0296745	0.0567796	0.086037	0.099438	0.0881575
TCONS_00021503	0.0062652	0	0	0.00470947	0.0171028	0.0247867	0.0190857	0.0475839	0.0875514	0.09332	0.0486957	0.00203567	0	0	0	0.00748343	0.0221339	0.0357455	0.0340104	0.0183685	0.0105	0.0137486	0.0174033	0.015489	0.015489	0.0174033	0.0128785	0.0109641	0.015489	0.0174033	0.0099199	0.00121823	0	0.0114019	0.0251875	0.0348806	0.0297967	0.0153149	0.0128785	0.0149669	0.0175774	0.0193181	0.019144	0.0380078	0.0633988	0.0683593	0.0444914	0.0102248	0
TCONS_00021472	0.0174033	0.0099199	0.0118607	0.0340003	0.0625752	0.0726574	0.118307	0.180952	0.184562	0.110365	0.0258999	0.0548503	0.106201	0.103504	0.0679289	0.0495871	0.0589003	0.0407307	0.0205518	0.03371	0.053228	0.059727	0.0486905	0.0297622	0.0394885	0.0624424	0.077454	0.0719051	0.0628313	0.077103	0.0943327	0.0968799	0.0807306	0.0605814	0.0457656	0.0317269	0.0132371	0.00954547	0.0174033	0.016607	0.0202987	0.0380143	0.0761659	0.106847	0.105747	0.0720739	0.0287043	0.0164858	0.0290004
TCONS_00021242	0.188608	0.149576	0.130701	0.113066	0.0708789	0.0407361	0.0612243	0.10167	0.0965287	0.0470596	0.0051158	0.000870167	0.00957183	0.0352988	0.074637	0.126224	0.152291	0.132509	0.0894122	0.0494631	0.0332475	0.0326991	0.0508954	0.0709488	0.0721514	0.0515702	0.0260787	0.00922377	0.0005221	0.0026105	0.0113122	0.0383666	0.060625	0.056525	0.052664	0.0736287	0.0966387	0.113186	0.112293	0.0938313	0.0520772	0.00746237	0.0184068	0.0439717	0.05113	0.0317222	0.0150329	0.0569152	0.145483
TCONS_00021213	0	0	0	0	0.0096668	0.026585	0.0420167	0.0442386	0.0357847	0.0330407	0.0287894	0.0193336	0.0089232	0.0230779	0.04219	0.0501692	0.0433819	0.0450694	0.0634441	0.0766141	0.0752177	0.055245	0.0533924	0.0939894	0.145528	0.149444	0.0968644	0.0363976	0.0167072	0.0174033	0.0140967	0.00539503	0	0	0	0	0.000348067	0.00904973	0.0174033	0.0359684	0.0569063	0.0788189	0.0925623	0.10145	0.0965951	0.0611543	0.0226264	0	0
TCONS_00021190	0.104068	0.0808151	0.0648095	0.0608411	0.0347804	0.0116497	0	0	0	0.0096668	0.0262369	0.0376651	0.0315317	0.0142655	0.00382873	0.000495733	0.0128891	0.0375692	0.0616471	0.0620361	0.0363023	0.0151989	0.0168549	0.0247867	0.0222922	0.0265322	0.0377284	0.0385353	0.02909	0.0203514	0.0172293	0.00852763	0	0	0	0	0	0	0	0	0	0	0	0.00198293	0.0267696	0.0495733	0.0456073	0.0208208	0
TCONS_00021079	0.00226243	0	0	0	0	0.00545307	0.0290004	0.0572573	0.0644453	0.0488297	0.0544409	0.0821365	0.101857	0.0923788	0.0677941	0.0592552	0.0617483	0.114108	0.195006	0.266417	0.278904	0.236657	0.183791	0.133402	0.0949146	0.0605705	0.0513286	0.0861722	0.202588	0.299762	0.280537	0.18691	0.118317	0.100131	0.0575719	0.017677	0.0379162	0.103632	0.197383	0.255348	0.233453	0.163835	0.115796	0.124226	0.134995	0.13089	0.114538	0.114028	0.0947597
TCONS_00021069	0.129391	0.117641	0.0946727	0.0689159	0.0729099	0.0883879	0.0863993	0.127209	0.203558	0.228654	0.162895	0.0861986	0.081846	0.104242	0.113091	0.111628	0.114667	0.163699	0.221046	0.229606	0.190174	0.157641	0.148711	0.222716	0.43686	0.600135	0.515227	0.273646	0.125773	0.134968	0.230342	0.362158	0.40247	0.311227	0.196763	0.171243	0.175062	0.130784	0.123513	0.186066	0.243868	0.224128	0.153396	0.128628	0.116167	0.0866322	0.0754993	0.0933411	0.108763
TCONS_00021068	0.0962536	0.10398	0.114054	0.122598	0.135079	0.164506	0.195189	0.180392	0.15956	0.13477	0.118001	0.0847137	0.0448011	0.0292641	0.0240431	0.0247867	0.0222816	0.0232994	0.0563183	0.0960075	0.104155	0.107938	0.142673	0.17678	0.144906	0.0871695	0.0820651	0.130643	0.14879	0.111344	0.0562824	0.0153783	0.0121823	0.0288909	0.049255	0.0718813	0.0885897	0.107734	0.134885	0.134711	0.095029	0.045948	0.0214069	0.0139227	0.0158793	0.0299919	0.0530433	0.05924	0.0565305
TCONS_00020923	0.0265876	0.0201652	0.0658028	0.101252	0.102488	0.0813846	0.0580533	0.0322543	0.0181318	0.0283698	0.047515	0.0525623	0.0391607	0.0241921	0.018796	0.0302839	0.0431637	0.0469923	0.037942	0.0208851	0.0147928	0.0387039	0.0719752	0.0931683	0.0869029	0.0598034	0.0396639	0.0286215	0.0351678	0.0517388	0.0543747	0.0382301	0.0181786	0.0132265	0.0174033	0.0121823	0.0242039	0.0549899	0.0685333	0.0450688	0.0163712	0.0259322	0.0531621	0.0650337	0.0611246	0.0459928	0.0287525	0.0166071	0.0255315
TCONS_00020872	0.0208847	0.0236697	0.0420367	0.13241	0.246855	0.263017	0.1606	0.0779609	0.10851	0.159891	0.136857	0.103686	0.10925	0.133766	0.126538	0.0860234	0.052736	0.0221031	0.015663	0.0253351	0.030593	0.037755	0.0467946	0.0634728	0.107982	0.126737	0.111136	0.0821054	0.104257	0.162095	0.175222	0.131617	0.06438	0.0286519	0.0142707	0.00556907	0	0	0	0	0	0.0005221	0.00922377	0.0174033	0.0161851	0.00748343	0.0183421	0.0431287	0.0619667
TCONS_00020843	0.108166	0.117595	0.120792	0.115493	0.101172	0.106099	0.115008	0.0922442	0.0466642	0.0213633	0.0221031	0.0366703	0.0582884	0.0738093	0.0647266	0.0476449	0.0620769	0.0764124	0.079539	0.06372	0.0565892	0.0562057	0.0436857	0.0332425	0.0200143	0.010442	0.0064498	0.0171028	0.0342057	0.0523525	0.0640285	0.0614402	0.0446076	0.0253575	0.0118343	0.0317953	0.0777118	0.109342	0.116978	0.124431	0.145665	0.137472	0.101476	0.071721	0.0553549	0.0539082	0.0775593	0.108954	0.136365
TCONS_00020609	0.113992	0.0852948	0.0476887	0.0963677	0.203915	0.246882	0.176775	0.07035	0.0317269	0.0163592	0.00396587	0.0159851	0.0457834	0.0604667	0.0507995	0.0512057	0.0888301	0.142019	0.163552	0.130568	0.0698697	0.01859	0.00226243	0.0123566	0.0274992	0.0318509	0.0224515	0.0254106	0.03481	0.0320252	0.0146202	0.0106583	0.040898	0.0674197	0.0617187	0.0304876	0.0223105	0.0974731	0.201886	0.246681	0.196302	0.10321	0.0613735	0.0567907	0.0566375	0.0459715	0.0662813	0.120942	0.133096
TCONS_00020443	0.0327881	0.034965	0.04219	0.0266324	0.00553743	0	0	0	0.011154	0.0240586	0.050863	0.0704636	0.0679073	0.0497095	0.0278929	0.0339646	0.0592165	0.0772883	0.10912	0.130858	0.13999	0.121055	0.0732795	0.0346357	0.0026106	0.0005221	0.00939783	0.0262807	0.0335917	0.024018	0.0127044	0.0135746	0.0258308	0.0326551	0.0435295	0.0582085	0.076865	0.0760221	0.0467464	0.0236494	0.054764	0.105744	0.142753	0.132601	0.0960979	0.0655749	0.0398695	0.051464	0.0909097
TCONS_00020307	0.074247	0.0288052	0.0099199	0.0259321	0.0453885	0.0643062	0.0862767	0.115978	0.123536	0.105448	0.0715742	0.0574657	0.0698727	0.171036	0.295382	0.301194	0.176462	0.0358338	0.00139227	0.0256319	0.109593	0.222827	0.256708	0.205181	0.180481	0.220552	0.275357	0.316155	0.341259	0.355244	0.311141	0.268764	0.241871	0.187977	0.109691	0.0338629	0.0266067	0.0490391	0.0566991	0.0612728	0.0866013	0.101787	0.0799028	0.0944211	0.146342	0.155539	0.0915061	0.0424621	0.0565254
TCONS_00020250	0.062909	0.0751475	0.0768324	0.114233	0.159175	0.141772	0.0792413	0.0407252	0.0521607	0.0755386	0.0980662	0.105059	0.100283	0.104569	0.115741	0.0965221	0.0464921	0.0086921	0	0	0.00800553	0.0167072	0.0174033	0.00870167	0.003718	0.0213165	0.046351	0.0736163	0.0758473	0.061134	0.0479036	0.0505258	0.0628078	0.0696152	0.0735922	0.0591009	0.0466803	0.0426866	0.0635067	0.0738907	0.0562657	0.0422631	0.0575233	0.105626	0.144345	0.141732	0.0997902	0.0517916	0.0444183
TCONS_00020180	0.345077	0.328453	0.38542	0.483927	0.486904	0.382266	0.32233	0.31347	0.232044	0.112594	0.068652	0.143801	0.241031	0.313527	0.341456	0.282866	0.191756	0.114919	0.104567	0.15046	0.260779	0.332952	0.283184	0.187056	0.150663	0.179901	0.159439	0.127232	0.166716	0.220277	0.20086	0.142767	0.124123	0.163506	0.16614	0.115423	0.0643542	0.0575577	0.0622778	0.0382084	0.00941893	0	0.00348067	0.0240799	0.0416943	0.0375175	0.0226191	0.01859	0.0247867
TCONS_00020164	0.0061356	0.0078368	0.0336316	0.059596	0.0707833	0.057694	0.0334167	0.0216284	0.0213165	0.0332141	0.0358667	0.0519913	0.0741864	0.0706376	0.041066	0.0076695	0	0.0073094	0.0194921	0.0382893	0.0636371	0.075627	0.0636615	0.0296554	0.0040904	0	0	0.0118976	0.0242909	0.0242909	0.0118976	0.0073094	0.0177517	0.0278473	0.0390915	0.05775	0.073868	0.0769489	0.0826354	0.0956857	0.109262	0.0976653	0.0702727	0.0679454	0.0725369	0.0662053	0.0469427	0.0448023	0.0516649
TCONS_00020085	0.135616	0.183325	0.20383	0.194176	0.172349	0.180854	0.19601	0.193754	0.188005	0.198982	0.228999	0.217182	0.181224	0.14434	0.127169	0.0998287	0.0633533	0.0379044	0.0465671	0.0824498	0.0956554	0.0851881	0.0791597	0.125633	0.261077	0.331004	0.250646	0.124691	0.081663	0.115021	0.111512	0.0811093	0.0605849	0.109225	0.260071	0.362849	0.39391	0.434975	0.475717	0.422077	0.305342	0.277995	0.286124	0.225716	0.123843	0.086541	0.0999457	0.118049	0.134488
TCONS_00019860	0.170046	0.244739	0.307011	0.264234	0.159422	0.117609	0.140092	0.181059	0.181894	0.134867	0.118988	0.127606	0.178712	0.292335	0.411842	0.405929	0.244735	0.117346	0.149696	0.284874	0.403447	0.44225	0.43534	0.370964	0.289579	0.244851	0.38875	0.579375	0.586436	0.518238	0.526664	0.641936	0.600486	0.389713	0.247584	0.240129	0.263045	0.205082	0.14792	0.192915	0.224855	0.158225	0.0522581	0.00570093	0.0571829	0.128217	0.188742	0.248953	0.327401
TCONS_00019861	0.170046	0.244739	0.307011	0.264234	0.159422	0.117609	0.140092	0.181059	0.181894	0.134867	0.118988	0.127606	0.178712	0.292335	0.411842	0.405929	0.244735	0.117346	0.149696	0.284874	0.403447	0.44225	0.43534	0.370964	0.289579	0.244851	0.38875	0.579375	0.586436	0.518238	0.526664	0.641936	0.600486	0.389713	0.247584	0.240129	0.263045	0.205082	0.14792	0.192915	0.224855	0.158225	0.0522581	0.00570093	0.0571829	0.128217	0.188742	0.248953	0.327401
TCONS_00019862	0.170046	0.244739	0.307011	0.264234	0.159422	0.117609	0.140092	0.181059	0.181894	0.134867	0.118988	0.127606	0.178712	0.292335	0.411842	0.405929	0.244735	0.117346	0.149696	0.284874	0.403447	0.44225	0.43534	0.370964	0.289579	0.244851	0.38875	0.579375	0.586436	0.518238	0.526664	0.641936	0.600486	0.389713	0.247584	0.240129	0.263045	0.205082	0.14792	0.192915	0.224855	0.158225	0.0522581	0.00570093	0.0571829	0.128217	0.188742	0.248953	0.327401
TCONS_00019855	0.0220654	0.0174033	0.0314218	0.0532144	0.0689943	0.0593804	0.0274937	0.00785263	0.0381751	0.0959663	0.137207	0.13801	0.114772	0.0948212	0.0654473	0.0301667	0.0046017	0	0.0101625	0.0349493	0.0495733	0.037428	0.0210687	0.0208208	0.0247867	0.0153677	0.00488877	0.0160118	0.0541283	0.080932	0.068923	0.0301103	0.0020884	0	0.0116497	0.0240431	0.0245388	0.020652	0.0543883	0.0917633	0.082719	0.0719865	0.0818093	0.0894913	0.0724377	0.0675647	0.0759167	0.0517477	0.0137895
TCONS_00019827	0.0334173	0.018971	0.00295857	0.0056243	0.0311893	0.05113	0.0434607	0.0178955	0.0118976	0.0242909	0.0242909	0.0118976	0.0078316	0.0337643	0.0574353	0.0565653	0.0407267	0.0286912	0.0517484	0.0732544	0.0649674	0.0426066	0.0332668	0.0411458	0.0442663	0.0497804	0.0547847	0.047636	0.0358089	0.0658984	0.117265	0.13295	0.106004	0.0749841	0.062969	0.0480833	0.0292704	0.0320804	0.0573439	0.118541	0.169535	0.168761	0.108377	0.0446518	0.0264953	0.0177515	0.047168	0.123636	0.186499
TCONS_00019731	0.312919	0.347999	0.406322	0.454765	0.447785	0.413135	0.380226	0.295104	0.176328	0.187996	0.327607	0.452733	0.502034	0.439422	0.29071	0.125328	0.017002	0.00121823	0.0152073	0.110659	0.265865	0.402913	0.459612	0.417152	0.384334	0.349318	0.306372	0.245449	0.202094	0.224023	0.276561	0.393067	0.493762	0.472099	0.326613	0.212287	0.218749	0.273279	0.292554	0.298816	0.288271	0.251273	0.195223	0.133085	0.155101	0.243378	0.336354	0.39407	0.395939
TCONS_00019617	0.0626001	0.0798461	0.110209	0.146282	0.164066	0.158883	0.133445	0.113182	0.17109	0.223146	0.2146	0.191462	0.225877	0.28907	0.252763	0.177737	0.161449	0.248297	0.313374	0.314141	0.332956	0.337871	0.283677	0.189581	0.153114	0.169893	0.174976	0.164303	0.169466	0.155169	0.203568	0.264546	0.263212	0.196097	0.1471	0.222768	0.333705	0.433386	0.523557	0.513005	0.363425	0.159058	0.034049	0.0616921	0.150802	0.238333	0.317743	0.408938	0.458854
TCONS_00019505	0.362871	0.274438	0.225064	0.218508	0.275265	0.318613	0.293538	0.206454	0.10311	0.0766032	0.266056	0.543013	0.62252	0.419631	0.151464	0.065643	0.156437	0.339304	0.427359	0.361521	0.240241	0.212547	0.245561	0.238938	0.212519	0.19577	0.2105	0.213934	0.222331	0.249046	0.23593	0.157752	0.086691	0.11043	0.14661	0.151511	0.169058	0.176622	0.139151	0.0752273	0.0498242	0.0629643	0.0669442	0.0742398	0.104409	0.109333	0.0892533	0.0940909	0.0995147
TCONS_00019475	0.0380976	0.0529959	0.0684473	0.0818667	0.0989637	0.107329	0.0922402	0.0664943	0.0357239	0.01859	0.019164	0.104879	0.20687	0.222737	0.133073	0.0334736	0.0197818	0.0450905	0.0669767	0.0526954	0.0428018	0.0570831	0.0669767	0.0457498	0.0209631	0.0238479	0.0304981	0.0277452	0.0257781	0.0257781	0.0247867	0.0153677	0.00470947	0.0235737	0.055327	0.0722571	0.0621323	0.0675733	0.093967	0.113476	0.107267	0.0773493	0.0676395	0.0599448	0.0522137	0.0513437	0.0674249	0.109928	0.115639
TCONS_00019427	0.0545487	0.0525241	0.0270766	0.02071	0.041146	0.0488297	0.0450355	0.074125	0.119113	0.121506	0.0741702	0.0240395	0.0053952	0	0	0	0.0332022	0.0711604	0.0771404	0.0760094	0.115411	0.156007	0.118252	0.0416985	0.0201571	0.0853827	0.184255	0.228221	0.20623	0.227729	0.282456	0.379969	0.470002	0.446521	0.296442	0.106375	0.0279195	0.0153677	0.0029744	0.0245424	0.0501073	0.0819274	0.108282	0.146715	0.169569	0.151564	0.135399	0.10449	0.0734846
TCONS_00019405	0.0083536	0.0170553	0.0170553	0.0083536	0	0	0	0.00121823	0.0099199	0.0361633	0.0931389	0.194372	0.309703	0.355655	0.281474	0.1608	0.0994357	0.122634	0.140058	0.10324	0.0783604	0.082637	0.100047	0.0929496	0.0881791	0.104409	0.094294	0.0572643	0.0430065	0.074495	0.119928	0.128597	0.100851	0.0662971	0.0437099	0.0446978	0.0610784	0.0824954	0.104152	0.142312	0.147602	0.111559	0.0954725	0.165876	0.265434	0.287267	0.223485	0.178495	0.165249
TCONS_00019322	0	0	0	0.0035791	0.0291441	0.0642669	0.0834293	0.069514	0.035445	0.0230516	0.0273972	0.0341159	0.0278137	0.0177409	0.0301342	0.0488045	0.0521759	0.0331681	0.0100939	0.0104526	0.0301553	0.0507193	0.0486737	0.027229	0.00817957	0	0.00452487	0.0191753	0.0357455	0.036969	0.0213271	0.00545307	0	0	0.0189551	0.0937187	0.195721	0.241176	0.211074	0.140729	0.0866669	0.0837541	0.116929	0.143356	0.143923	0.117196	0.0797252	0.0330653	0.0193815
TCONS_00019287	0.301076	0.285425	0.244453	0.209954	0.179266	0.126959	0.0849762	0.0814463	0.114316	0.168526	0.208019	0.204115	0.161282	0.148409	0.139713	0.126715	0.109852	0.0950659	0.109753	0.108102	0.105939	0.128888	0.202911	0.254816	0.222446	0.145838	0.11844	0.171669	0.218779	0.202457	0.157917	0.16139	0.163124	0.140489	0.135487	0.171421	0.207056	0.219597	0.222634	0.247397	0.230676	0.162183	0.0809305	0.017433	0.0221041	0.0388127	0.0552825	0.0784923	0.151396
TCONS_00019242	0.0114872	0.0407898	0.0997254	0.150371	0.166482	0.149894	0.128115	0.116195	0.0908043	0.0837801	0.0808645	0.0615085	0.0268487	0.0017878	0.0220601	0.0468467	0.0490777	0.0314791	0.0265217	0.0441203	0.042633	0.022308	0.0164066	0.0387842	0.0757443	0.092431	0.081359	0.0900274	0.114299	0.140991	0.124677	0.0864277	0.0823865	0.0971126	0.0956221	0.0796735	0.0816063	0.0842093	0.0680073	0.0636557	0.0803797	0.10417	0.173197	0.246042	0.253605	0.175795	0.0839727	0.0298125	0.0336065
TCONS_00018823	0.195902	0.22406	0.35799	0.526262	0.524657	0.351355	0.170628	0.0577052	0.0132946	0.0449482	0.136162	0.192311	0.209111	0.253398	0.296278	0.264314	0.203383	0.192755	0.199661	0.21194	0.244852	0.28059	0.277931	0.266624	0.28528	0.363673	0.466552	0.494151	0.442012	0.367528	0.34214	0.284017	0.18995	0.11644	0.0487529	0.0114869	0	0	0.0106055	0.0317005	0.058725	0.102895	0.169223	0.205648	0.195798	0.177848	0.181653	0.208542	0.201586
TCONS_00018738	0.0059176	0.0233226	0.03481	0.0274998	0.0100948	0.009225	0.0434915	0.0685333	0.056567	0.0223003	0	0	0.0066924	0.0190857	0.0247867	0.0171028	0.00470947	0	0	0	0	0	0	0	0	0	0	0	0	0	0	0.00545307	0.0245388	0.0438723	0.0431287	0.0230516	0.00470947	0	0.0230085	0.0485737	0.05113	0.0357431	0.0225714	0.0247867	0.0250081	0.0337098	0.0569255	0.0701531	0.0641209
TCONS_00018677	0.159544	0.192331	0.147609	0.102849	0.120477	0.16957	0.195888	0.205669	0.189322	0.155915	0.163814	0.197458	0.200288	0.133271	0.0469343	0.0180573	0.0354976	0.0454973	0.0388049	0.0285003	0.0276406	0.0671431	0.12692	0.155004	0.171652	0.184427	0.182237	0.181646	0.18765	0.179333	0.107308	0.021758	0	0	0	0.00272653	0.0242299	0.106666	0.195863	0.200578	0.114008	0.0396202	0.0328954	0.03481	0.0301983	0.0586835	0.0971118	0.0959588	0.088159
TCONS_00018661	0.0198293	0.007436	0	0.00842747	0.033462	0.0622147	0.0646933	0.0379237	0.0104104	0.0083536	0.0170553	0.0170553	0.0083536	0	0.0121455	0.0446015	0.0828078	0.086575	0.0562873	0.0324574	0.0247867	0.0195815	0.018849	0.038986	0.061787	0.0646459	0.0725181	0.0996453	0.113825	0.0876498	0.068035	0.118544	0.176571	0.186784	0.200971	0.296873	0.428095	0.439321	0.305722	0.157974	0.152305	0.250237	0.283081	0.207597	0.12961	0.118457	0.138973	0.158419	0.222571
TCONS_00018633	0.190004	0.292339	0.407358	0.513852	0.547311	0.453847	0.341613	0.295578	0.249712	0.184854	0.118563	0.0786663	0.0776923	0.109283	0.129466	0.103262	0.07934	0.0838982	0.0931682	0.12551	0.146567	0.134226	0.0957819	0.0704893	0.0970006	0.109164	0.11015	0.133486	0.181504	0.265821	0.332044	0.321946	0.235566	0.128862	0.140438	0.331284	0.484081	0.473045	0.356281	0.287068	0.26534	0.208467	0.163027	0.147843	0.157713	0.1697	0.22494	0.275178	0.263602
TCONS_00018403	0.0931903	0.103781	0.0960543	0.0743883	0.0567669	0.0538926	0.0508916	0.0589456	0.0808003	0.151259	0.212849	0.22292	0.19277	0.159256	0.181555	0.25504	0.303514	0.245237	0.160852	0.144305	0.240609	0.322558	0.313407	0.272186	0.247172	0.233343	0.152996	0.0723144	0.0603202	0.0739864	0.0788606	0.0995565	0.163168	0.198871	0.205078	0.219574	0.216329	0.176513	0.160214	0.258834	0.364327	0.40705	0.36025	0.26057	0.152251	0.0811409	0.0984163	0.111104	0.099319
TCONS_00018312	0.215739	0.220374	0.19763	0.144356	0.0885025	0.0709277	0.0792417	0.111276	0.14525	0.152461	0.123954	0.0872592	0.080185	0.132248	0.19323	0.20467	0.164906	0.167679	0.233022	0.308833	0.344478	0.29904	0.210621	0.16748	0.186992	0.198061	0.161923	0.130321	0.143638	0.135799	0.10328	0.0856246	0.0757215	0.0636288	0.0628506	0.0673248	0.0598584	0.0558251	0.0749176	0.0957881	0.110258	0.11829	0.134066	0.158311	0.19574	0.24273	0.234266	0.214005	0.203351
TCONS_00018293	0.00278453	0.0114862	0.0191384	0.0280511	0.0376915	0.0490987	0.0997081	0.165867	0.188384	0.134929	0.0558233	0.0186226	0.00452487	0.0360989	0.0946216	0.128943	0.112567	0.10266	0.110866	0.0856757	0.0402813	0.0173507	0.0247867	0.0470049	0.099792	0.141099	0.11964	0.0524137	0.0086921	0	0	0	0.00852763	0.027144	0.0391892	0.0329662	0.0138805	0.0014872	0.00941893	0.0218123	0.0247867	0.0143763	0.00198293	0.00870167	0.0174033	0.0203625	0.0203625	0.026628	0.0448872
TCONS_00018098	0.0341587	0.005113	0.0173842	0.0853484	0.174459	0.193561	0.122095	0.0474231	0.0247867	0.0319596	0.0553134	0.0841723	0.135928	0.167587	0.184017	0.228453	0.284125	0.308065	0.292514	0.358122	0.427379	0.461277	0.539986	0.615837	0.560112	0.451961	0.527221	0.603899	0.441938	0.172937	0.0688203	0.137047	0.262188	0.374693	0.444906	0.514001	0.498766	0.372248	0.255729	0.295299	0.371847	0.296964	0.137187	0.0465595	0.0976291	0.237313	0.332514	0.297645	0.186804
TCONS_00018026	0.0660728	0.0387116	0.0198405	0.0174033	0.0153149	0.0142707	0.0208207	0.0628917	0.113601	0.151441	0.192233	0.235628	0.255322	0.242954	0.243339	0.302334	0.354637	0.32115	0.20692	0.158546	0.229039	0.305504	0.285116	0.200376	0.194081	0.230288	0.245168	0.198601	0.164716	0.244235	0.388383	0.459183	0.393077	0.250122	0.135597	0.0921028	0.213265	0.408496	0.473169	0.363942	0.22506	0.211938	0.219568	0.202034	0.231823	0.294638	0.346263	0.32245	0.26091
TCONS_00017929	0.093565	0.0603032	0.101412	0.156577	0.194799	0.178713	0.152778	0.138563	0.135824	0.148231	0.1271	0.0967975	0.0648285	0.0575079	0.0404565	0.0443119	0.0700649	0.0683246	0.0353937	0.0483346	0.134861	0.198579	0.199451	0.168621	0.180585	0.188551	0.142316	0.0842532	0.0494371	0.0494651	0.0464121	0.0646917	0.0917426	0.107335	0.104918	0.100893	0.103236	0.0750279	0.0791731	0.142987	0.199267	0.19308	0.137284	0.116686	0.114342	0.102324	0.086501	0.0547283	0.0256826
TCONS_00017675	0.310783	0.39393	0.41933	0.366663	0.253549	0.0952355	0.0247867	0.0315413	0.096877	0.244529	0.340475	0.35976	0.341047	0.315241	0.277871	0.275813	0.364793	0.400614	0.347988	0.296503	0.27921	0.242182	0.166463	0.100252	0.0741072	0.117869	0.191482	0.201265	0.150578	0.116415	0.189301	0.244542	0.201853	0.115863	0.0905867	0.128238	0.126707	0.0889613	0.0471753	0.0372376	0.0610988	0.120519	0.182174	0.209716	0.192691	0.13728	0.0934812	0.100474	0.11606
TCONS_00017569	0.102923	0.0575981	0.0153161	0.000174033	0	0	0.0046989	0.0134006	0.0219291	0.0339117	0.051494	0.0897168	0.116997	0.101693	0.0535498	0.0146558	0.0284578	0.0845985	0.118436	0.0937487	0.04121	0.0286591	0.0621122	0.072475	0.0729899	0.0732816	0.0685333	0.0692296	0.0960503	0.170624	0.214056	0.224884	0.252613	0.277238	0.327367	0.414568	0.475895	0.423979	0.362197	0.389981	0.452858	0.407631	0.273635	0.199907	0.199905	0.278871	0.327653	0.304119	0.232807
TCONS_00017520	0.231384	0.258637	0.240492	0.167489	0.10385	0.139491	0.172164	0.154565	0.0774747	0.0154611	0	0.0118352	0.0292402	0.0439125	0.0517799	0.0463674	0.0322701	0.0198767	0.0263265	0.0455082	0.0791562	0.128872	0.173051	0.195262	0.18795	0.149266	0.117123	0.103303	0.115704	0.125155	0.103282	0.0897207	0.0942293	0.116553	0.12284	0.0887329	0.0403972	0.0161218	0.0177518	0.0280214	0.026977	0.0223556	0.0251769	0.0285047	0.0332141	0.0294961	0.0312312	0.0312312	0.0394057
TCONS_00017466	0.229752	0.240249	0.205949	0.168075	0.168809	0.203664	0.234848	0.260298	0.287543	0.340419	0.380467	0.343269	0.27441	0.222168	0.206346	0.253845	0.297606	0.264519	0.160089	0.106224	0.143172	0.131993	0.072745	0.0271071	0.0319379	0.0827369	0.18283	0.261653	0.265535	0.231091	0.21629	0.224759	0.204191	0.188156	0.184586	0.189087	0.197531	0.2121	0.244433	0.277442	0.29573	0.286108	0.234098	0.157753	0.0838174	0.0328186	0.0543877	0.162938	0.256366
TCONS_00017344	0.078965	0.0774104	0.0567733	0.0242471	0.00174033	0.028122	0.0809887	0.116392	0.107726	0.0786543	0.0597621	0.0627631	0.0709427	0.0657584	0.036236	0.0334812	0.0807527	0.132066	0.138121	0.092816	0.0528746	0.029744	0.022308	0.0322227	0.0562981	0.0843417	0.0764124	0.0403771	0.0143164	0	0.011154	0.0235473	0.0325602	0.0415097	0.0424379	0.0329029	0.0274499	0.0491303	0.0661065	0.0484815	0.0158635	0	0	0	0.0195815	0.044368	0.0646933	0.0681633	0.05924
TCONS_00017282	0.0579577	0.061613	0.059993	0.0735487	0.114682	0.133752	0.119317	0.0839423	0.0484885	0.0459889	0.072428	0.158177	0.22781	0.207592	0.128711	0.0676251	0.0800984	0.113102	0.117702	0.101348	0.116089	0.177519	0.233765	0.230609	0.179793	0.129545	0.129435	0.141247	0.14911	0.189109	0.238238	0.283841	0.335779	0.341835	0.256842	0.103728	0.00503643	0.0096668	0.0543918	0.14878	0.25136	0.340078	0.340243	0.30389	0.277758	0.254945	0.207485	0.155973	0.189528
TCONS_00017236	0.281178	0.303894	0.260902	0.184913	0.11158	0.0844038	0.141488	0.286778	0.386649	0.356959	0.229743	0.14488	0.156549	0.216057	0.231975	0.167823	0.107539	0.124784	0.207996	0.272935	0.277899	0.243272	0.237062	0.260515	0.259677	0.204045	0.147338	0.168162	0.22032	0.219193	0.142614	0.0665088	0.0581814	0.117392	0.18017	0.201876	0.183806	0.138805	0.101876	0.0877827	0.093611	0.0858707	0.0642898	0.0747262	0.0881077	0.0948443	0.102694	0.161131	0.266463
TCONS_00017131	0.082763	0.0925683	0.0755357	0.0507241	0.037428	0.0225084	0.0525134	0.12015	0.190263	0.254775	0.297755	0.28711	0.202951	0.101241	0.0447797	0.0432545	0.100361	0.142718	0.120207	0.0621087	0.0247867	0.0133848	0.00150277	0.0265876	0.0906671	0.252698	0.43365	0.482953	0.417492	0.348987	0.317274	0.26699	0.225039	0.2273	0.201306	0.119882	0.0737243	0.0624422	0.0673922	0.0798932	0.101964	0.169788	0.266612	0.304252	0.216261	0.101415	0.0560812	0.048334	0.0515654
TCONS_00017129	0.0799777	0.0842658	0.0932325	0.0712713	0.0448041	0.035197	0.0218439	0.0623048	0.135753	0.204031	0.265895	0.29737	0.276221	0.184096	0.0880533	0.0404602	0.0517937	0.111131	0.140735	0.109437	0.0533217	0.0235473	0.011154	0.005113	0.0357913	0.110023	0.284544	0.454289	0.477935	0.405304	0.33962	0.312586	0.256238	0.22171	0.227379	0.188445	0.110057	0.0683606	0.061398	0.0672521	0.0840725	0.110102	0.186411	0.280356	0.297301	0.196363	0.0869019	0.0525319	0.0461033
TCONS_00017130	0.0799777	0.0842658	0.0932325	0.0712713	0.0448041	0.035197	0.0218439	0.0623048	0.135753	0.204031	0.265895	0.29737	0.276221	0.184096	0.0880533	0.0404602	0.0517937	0.111131	0.140735	0.109437	0.0533217	0.0235473	0.011154	0.005113	0.0357913	0.110023	0.284544	0.454289	0.477935	0.405304	0.33962	0.312586	0.256238	0.22171	0.227379	0.188445	0.110057	0.0683606	0.061398	0.0672521	0.0840725	0.110102	0.186411	0.280356	0.297301	0.196363	0.0869019	0.0525319	0.0461033
TCONS_00017011	0.19776	0.172494	0.217899	0.317319	0.314721	0.220891	0.118179	0.0928515	0.110015	0.119082	0.101403	0.0643733	0.0377605	0.0300669	0.0575897	0.103417	0.136043	0.16262	0.190347	0.200231	0.166075	0.105567	0.0934862	0.102701	0.0980295	0.105926	0.174265	0.307772	0.369425	0.35939	0.339214	0.328831	0.311331	0.315999	0.377632	0.449569	0.471059	0.46086	0.430925	0.385907	0.32195	0.272474	0.280185	0.297513	0.278195	0.200745	0.161439	0.155712	0.185521
TCONS_00016834	0.0929103	0.0948787	0.080322	0.0698253	0.0744154	0.0699622	0.0546001	0.0551048	0.0793566	0.11506	0.109407	0.0854319	0.0718103	0.0572657	0.0348716	0.0370759	0.0587263	0.0583433	0.054284	0.0753471	0.0991145	0.0974559	0.0808805	0.0684885	0.0576615	0.0508738	0.0836752	0.127594	0.151611	0.151565	0.142016	0.130303	0.10691	0.0877871	0.103258	0.135018	0.155479	0.141818	0.139031	0.183015	0.231967	0.221209	0.147329	0.0936184	0.104665	0.139699	0.123824	0.0845216	0.0701381
TCONS_00016731	0	0	0	0	0.0162215	0.0618638	0.095994	0.0814453	0.0417518	0.0230516	0.0247867	0.0413973	0.0545689	0.0501073	0.0245424	0	0	0	0	0.0005113	0.0290349	0.0627902	0.065977	0.0367571	0.0367463	0.0659659	0.0683593	0.0340926	0	0.0200781	0.066738	0.09332	0.0726416	0.0346833	0.0174033	0.0381172	0.0805473	0.102263	0.0869233	0.0613567	0.0554808	0.0493392	0.0405184	0.0435876	0.112294	0.217578	0.270273	0.234869	0.176718
TCONS_00016661	0.00226243	0.0109641	0.022005	0.0446115	0.0568731	0.044483	0.0189181	0.0101625	0.0582487	0.0995737	0.104459	0.0792467	0.0708681	0.114959	0.191374	0.231973	0.186074	0.100207	0.0461935	0.031036	0.014988	0.0137486	0.0174033	0.0286632	0.0410565	0.047412	0.0456261	0.0650632	0.111238	0.140798	0.126004	0.0820399	0.0676586	0.0981668	0.14561	0.152848	0.117686	0.0957199	0.106183	0.119668	0.105218	0.0924926	0.10107	0.114425	0.112216	0.0924301	0.0649913	0.0409089	0.0260787
TCONS_00016500	0.0894546	0.0466587	0.0453914	0.055327	0.0491672	0.0270807	0.0334145	0.0644241	0.100845	0.101712	0.0658601	0.0286945	0.0080952	0.0268642	0.07325	0.108139	0.110699	0.0844161	0.0575216	0.038273	0.0295351	0.0290658	0.0212328	0.0088757	0.000174033	0	0	0	0.0046017	0.0301667	0.0654473	0.0843667	0.0700493	0.0347683	0.0092034	0	0	0.0158503	0.0414153	0.05113	0.0332345	0.0076695	0	0	0.011154	0.0235473	0.0247867	0.0126412	0.000247867
TCONS_00016456	0.296772	0.13044	0.0508677	0.0299665	0.0322648	0.0637135	0.0933227	0.162721	0.240078	0.30314	0.364875	0.359107	0.310718	0.280447	0.347993	0.390474	0.323575	0.245495	0.195587	0.175079	0.157999	0.150564	0.195178	0.251554	0.286601	0.280082	0.283918	0.356293	0.357768	0.251854	0.122138	0.0557711	0.063062	0.157215	0.251249	0.259964	0.207853	0.208342	0.360972	0.47357	0.456009	0.345376	0.215712	0.157643	0.169219	0.215672	0.287904	0.32516	0.296179
TCONS_00016409	0	0	0	0	0	0	0	0	0	0	0	0	0.0102416	0.0313366	0.04219	0.0368749	0.0244815	0.0201884	0.0215809	0.0187959	0.0139227	0.017203	0.033077	0.04219	0.034612	0.0289111	0.0364891	0.0354027	0.0190172	0.00470947	0	0.00570093	0.0180943	0.0247867	0.0180943	0.00622303	0.0104631	0.0357358	0.0543747	0.0556252	0.0390543	0.0205366	0.00870167	0.0167087	0.0339397	0.040379	0.0318498	0.0175774	0.010268
TCONS_00016342	0.00718813	0.0195815	0.0247867	0.0168549	0.0168549	0.0356927	0.0468467	0.0502571	0.0529444	0.0605014	0.0598306	0.0420987	0.0252363	0.00904973	0.000348067	0.0046989	0.0134006	0.0174033	0.0120083	0.0212021	0.0434607	0.0635233	0.055976	0.0294195	0.0114019	0.0253004	0.0704469	0.095498	0.0723662	0.0262284	0.00421373	0	0	0	0	0.00173507	0.0141284	0.0247867	0.0220601	0.0096668	0.0118976	0.0242909	0.0242909	0.0343948	0.0480623	0.05113	0.0265876	0.00955023	0.0172293
TCONS_00016213	0.113356	0.131102	0.126069	0.0830987	0.0286681	0.0192755	0.0174033	0.0118343	0.00330663	0.0088757	0.0174033	0.0238438	0.0306324	0.0447929	0.0510939	0.0349071	0.0131158	0.00987773	0.0309727	0.0496749	0.0468119	0.0269337	0.00922377	0.0005221	0.0209633	0.0465283	0.05113	0.0281215	0.0025565	0.00350127	0.0446819	0.103182	0.118209	0.0765322	0.0283534	0.0555755	0.10291	0.0999567	0.0686168	0.0541136	0.0643565	0.0485926	0.0287128	0.0267801	0.0272233	0.0574135	0.0999563	0.117609	0.0794718
TCONS_00016203	0.232441	0.0682558	0.0005113	0	0	0	0	0.0020884	0.0647456	0.168914	0.208041	0.154095	0.120956	0.17291	0.197062	0.145357	0.0953571	0.144111	0.23533	0.246598	0.198058	0.144778	0.130922	0.105694	0.0800368	0.0736373	0.0502559	0.0537721	0.0871943	0.119754	0.105663	0.0626255	0.0381167	0.0274992	0.0179257	0.0078315	0	0	0.0119503	0.0503427	0.0937555	0.103533	0.0747917	0.0666287	0.0871807	0.124953	0.136825	0.103216	0.0550435
TCONS_00015884	0.328234	0.304767	0.254667	0.218975	0.23873	0.280251	0.267748	0.24737	0.25629	0.285141	0.26009	0.185757	0.159826	0.186461	0.251827	0.299623	0.290421	0.295717	0.294984	0.278282	0.243778	0.194678	0.177233	0.165252	0.130356	0.0968694	0.084119	0.0810552	0.0653658	0.0345077	0.0450773	0.0769287	0.0933362	0.105776	0.112743	0.118984	0.0986339	0.0740353	0.0586537	0.037942	0.0565564	0.0852547	0.0795322	0.0365623	0.0250537	0.0506187	0.0531753	0.0720773	0.130756
TCONS_00015879	0.119089	0.138049	0.201401	0.241516	0.218277	0.175255	0.157726	0.141735	0.126345	0.150967	0.217638	0.228153	0.178631	0.123295	0.115277	0.119189	0.116396	0.139254	0.159581	0.187983	0.216348	0.232099	0.205826	0.169146	0.184128	0.220835	0.31017	0.41031	0.452349	0.354512	0.169901	0.0482477	0.0127825	0.0520963	0.124716	0.212476	0.289415	0.382143	0.492171	0.604902	0.604056	0.436674	0.231971	0.0959641	0.0617077	0.0885008	0.116526	0.130257	0.10991
TCONS_00015811	0.084979	0.0865893	0.0908077	0.113005	0.123482	0.118345	0.12985	0.157988	0.19111	0.195301	0.159012	0.142374	0.137544	0.115327	0.0621571	0.0168524	0.014988	0.0468863	0.0778622	0.0766444	0.0479219	0.020896	0.0174033	0.0121823	0.00348067	0.0147654	0.0603814	0.0922758	0.0799795	0.0654903	0.0731971	0.102073	0.119969	0.117335	0.0979732	0.0601153	0.0416488	0.0359248	0.0210265	0.0192017	0.0403665	0.0608777	0.0671497	0.0733321	0.0826143	0.0726933	0.0421709	0.0141284	0.00173507
TCONS_00015769	0.0299318	0.0788081	0.102551	0.0770595	0.0291753	0.0010442	0	0.00817957	0.0168812	0.0172293	0.00852763	0.00800553	0.0167072	0.0473365	0.0825421	0.107148	0.116811	0.110332	0.108458	0.103783	0.11047	0.13119	0.125883	0.0997037	0.080115	0.0680366	0.059583	0.037428	0.0285047	0.0833174	0.186216	0.253701	0.244	0.195998	0.229144	0.348151	0.429104	0.413592	0.377002	0.401778	0.443388	0.407189	0.404679	0.437082	0.412007	0.390506	0.444249	0.524651	0.427638
TCONS_00015669	0.0516271	0.0581834	0.0801939	0.09673	0.0877453	0.0573072	0.0344395	0.0297759	0.0365628	0.0493781	0.0466516	0.0302924	0.0178991	0.0174033	0.015489	0.0149681	0.0400109	0.0713189	0.0786772	0.0620242	0.0380135	0.0201352	0.00495733	0	0	0	0	0.0116723	0.0459389	0.0685333	0.0541198	0.0198531	0	0	0	0	0	0	0	0	0	0	0	0	0	0	0	0	0
TCONS_00015532	0.0142718	0.0580029	0.119827	0.146725	0.174706	0.222471	0.2486	0.234726	0.236625	0.334854	0.415449	0.400889	0.290804	0.157845	0.119249	0.219458	0.351015	0.386143	0.319072	0.231179	0.189793	0.166358	0.147424	0.0936577	0.0662372	0.112856	0.176638	0.191185	0.189794	0.19065	0.182414	0.174078	0.167092	0.146614	0.0946092	0.0673628	0.0957331	0.129128	0.151815	0.161214	0.156086	0.130908	0.104611	0.103839	0.120345	0.134651	0.145884	0.20555	0.305292
TCONS_00015527	0.0125312	0.0476684	0.10786	0.140874	0.166031	0.21171	0.249874	0.240876	0.227734	0.306877	0.408152	0.420296	0.31852	0.179282	0.111904	0.190972	0.327258	0.387601	0.339696	0.247629	0.192689	0.168347	0.154515	0.10819	0.0660813	0.096024	0.166652	0.190146	0.192391	0.192078	0.186783	0.178064	0.168015	0.14976	0.101974	0.0659572	0.0904641	0.127387	0.151549	0.159281	0.154034	0.136258	0.10802	0.104863	0.116176	0.132538	0.140523	0.186205	0.288788
TCONS_00015523	0.17722	0.0916956	0.0682514	0.104396	0.168541	0.210318	0.197632	0.160033	0.176261	0.237584	0.213956	0.142342	0.130579	0.151831	0.127246	0.10338	0.160475	0.218778	0.199949	0.133945	0.0880984	0.0841654	0.0991927	0.150561	0.200905	0.208343	0.186448	0.159871	0.140942	0.0955318	0.0622182	0.108633	0.166733	0.159737	0.102972	0.0608763	0.047866	0.0314691	0.0127044	0.00400277	0.0085282	0.0259332	0.03481	0.0248889	0.0135751	0.0147928	0.0174033	0.0111381	0.0165912
TCONS_00015451	0.0897253	0.113907	0.137578	0.154685	0.146111	0.128288	0.114187	0.116006	0.111956	0.0801033	0.0473907	0.0662118	0.0936913	0.104756	0.0898039	0.0727521	0.106927	0.203819	0.396785	0.538645	0.505209	0.32512	0.143374	0.072457	0.0589658	0.11197	0.18805	0.21056	0.206515	0.231827	0.308456	0.355115	0.34456	0.328499	0.298753	0.289096	0.272032	0.236007	0.205535	0.213993	0.270439	0.300557	0.278236	0.277188	0.332348	0.352747	0.29218	0.236826	0.238032
TCONS_00015329	0.270464	0.293737	0.289134	0.264949	0.255307	0.214363	0.118752	0.0543744	0.0282693	0.0283695	0.052556	0.0884463	0.122625	0.135105	0.134888	0.147559	0.182328	0.217719	0.240122	0.270418	0.291064	0.249026	0.174852	0.144995	0.171077	0.188472	0.189565	0.219546	0.267567	0.314112	0.322708	0.304261	0.329009	0.358509	0.338994	0.33261	0.364682	0.410912	0.412753	0.485969	0.58708	0.514787	0.270927	0.0571255	0.00176143	0.0136327	0.0741275	0.256857	0.42645
TCONS_00015217	0.155457	0.0803499	0.0102908	0.0125314	0.0548247	0.119079	0.182106	0.189593	0.150749	0.140962	0.163337	0.15616	0.0860444	0.0672385	0.143502	0.186559	0.141511	0.0623442	0.0247867	0.01859	0.00619667	0.00870167	0.0221031	0.0301102	0.0280214	0.0257585	0.055882	0.091757	0.131178	0.140488	0.135408	0.131391	0.126487	0.137223	0.129669	0.113695	0.0933754	0.118888	0.178352	0.224493	0.238766	0.231664	0.209545	0.156639	0.098174	0.0741408	0.087837	0.117161	0.126488
TCONS_00015187	0.0083536	0.0170553	0.0170553	0.0133109	0.0211794	0.0581658	0.0781867	0.0719735	0.0553118	0.047179	0.0486926	0.0470646	0.075105	0.128878	0.159875	0.167409	0.158471	0.126214	0.0713812	0.0163616	0	0.00661327	0.0332104	0.060864	0.0716878	0.107988	0.149811	0.160956	0.115602	0.0622165	0.0795468	0.126394	0.151014	0.116562	0.0709329	0.0614004	0.0562891	0.0468481	0.0536357	0.0940563	0.126535	0.140284	0.131303	0.118257	0.123316	0.118625	0.09287	0.0616434	0.123645
TCONS_00015044	0.0748568	0.05529	0.04238	0.0520853	0.0715247	0.0599421	0.0296174	0.0059488	0	0.0114124	0.0325074	0.055079	0.0667659	0.0672352	0.0567613	0.0347013	0.0141284	0.00173507	0	0	0.0031326	0.0118343	0.0174033	0.0135746	0.0121823	0.0160111	0.0393962	0.0611889	0.0597969	0.0430521	0.0224512	0.0174033	0.0088757	0.000174033	0	0	0.010791	0.028196	0.03481	0.0226264	0.00522143	0	0.00870167	0.0174033	0.0167072	0.00800553	0	0	0
TCONS_00014980	0.120226	0.187217	0.212004	0.22678	0.240851	0.222392	0.150259	0.0848775	0.0795777	0.108357	0.12634	0.119106	0.148375	0.199111	0.198828	0.139324	0.0951373	0.116915	0.128163	0.112824	0.0978746	0.118705	0.121003	0.0822034	0.0376793	0.00941893	0.0299919	0.0488881	0.0750688	0.109971	0.139767	0.125288	0.0903391	0.0941437	0.103411	0.092425	0.0866175	0.12173	0.157859	0.141886	0.0958763	0.0645845	0.0619704	0.0868815	0.127726	0.138513	0.101296	0.0394144	0.00247867
TCONS_00014967	0.028958	0.0161851	0.0255845	0.026618	0.0500245	0.130252	0.238888	0.277619	0.210352	0.103525	0.0399676	0.0660748	0.128894	0.16194	0.117173	0.0430936	0.0206896	0.039856	0.0537005	0.0574141	0.0677787	0.073438	0.0518413	0.0368137	0.046017	0.0562403	0.0691421	0.143979	0.236175	0.247935	0.188369	0.125409	0.0877713	0.047209	0.0217552	0.0462897	0.0854877	0.0855293	0.054485	0.0598098	0.102422	0.120964	0.0959296	0.053344	0.0312686	0.0203625	0.0231043	0.0604959	0.111818
TCONS_00014928	0.0848903	0.084404	0.0844363	0.0753539	0.0853317	0.112529	0.122598	0.105771	0.0718701	0.0915331	0.183106	0.258672	0.225279	0.122088	0.0948836	0.141025	0.182662	0.159648	0.0934997	0.038139	0.0164073	0.0997747	0.224013	0.331612	0.341452	0.298201	0.273217	0.273349	0.301147	0.284844	0.264793	0.209595	0.130609	0.0724523	0.0726762	0.120133	0.126187	0.0927781	0.0748741	0.0971664	0.123155	0.106088	0.0602621	0.0311546	0.0389869	0.0570676	0.0704132	0.0911835	0.0994345
TCONS_00014777	0.05113	0.0260763	0.0005113	0.0073094	0.0160111	0.0198403	0.0397158	0.0852967	0.150721	0.166027	0.117606	0.0487022	0.0031218	0	0.00713603	0.0272676	0.0544549	0.0642947	0.0473486	0.0218491	0.0176091	0.0495846	0.08087	0.116828	0.143873	0.145467	0.116888	0.0667691	0.0456925	0.03718	0.0277611	0.0366658	0.0585392	0.0685333	0.0440136	0.035486	0.0600057	0.065977	0.0490171	0.0515736	0.087964	0.101314	0.0808394	0.0460145	0.0214937	0.0166387	0.0644094	0.133834	0.169258
TCONS_00014691	0.037344	0.0622129	0.0721889	0.0596024	0.0366484	0.0235328	0.0326551	0.0773489	0.118803	0.110919	0.0608202	0.0308833	0.0554762	0.104023	0.117977	0.086607	0.04431	0.0198293	0.0273286	0.0551159	0.0759	0.0729841	0.050676	0.0322753	0.0263002	0.03352	0.0484182	0.0483867	0.0317691	0.03266	0.0548604	0.0671411	0.0481576	0.0232889	0.0180996	0.0215116	0.0339049	0.04219	0.0320433	0.0176407	0.0326446	0.0775347	0.127779	0.157256	0.154068	0.12957	0.109315	0.109576	0.111735
TCONS_00014678	0.247431	0.10457	0.0195916	0	0.00862787	0.0752049	0.170746	0.210888	0.212789	0.234233	0.303069	0.350382	0.370185	0.398391	0.378572	0.289551	0.174287	0.10287	0.106351	0.160601	0.201704	0.177521	0.10871	0.0969505	0.167254	0.253615	0.256054	0.175963	0.105036	0.0751731	0.0672247	0.0384373	0.0193336	0.0225559	0.0259047	0.069103	0.151323	0.215674	0.219569	0.19098	0.195531	0.196541	0.157608	0.141417	0.16375	0.207758	0.224692	0.206013	0.255249
TCONS_00014677	0.134841	0.0309594	0.000174033	0.00247867	0.0537427	0.15317	0.210836	0.211631	0.222882	0.289156	0.339455	0.366794	0.395439	0.390945	0.315289	0.196733	0.11297	0.0978261	0.145743	0.197123	0.190872	0.125961	0.092832	0.141406	0.237186	0.26349	0.195969	0.118814	0.0797751	0.0723533	0.0467881	0.0193336	0.0198293	0.0247867	0.0568466	0.130022	0.205095	0.222056	0.198267	0.192205	0.197679	0.171373	0.144123	0.15254	0.196165	0.223591	0.21	0.241844	0.300444
TCONS_00014676	0.0654445	0.0077559	0	0.0207367	0.106771	0.195423	0.212356	0.213176	0.252555	0.31762	0.362407	0.384278	0.40499	0.354727	0.241195	0.143031	0.0995469	0.123197	0.180518	0.201643	0.155553	0.0938965	0.106311	0.201123	0.268039	0.237483	0.148075	0.0891962	0.0751731	0.0590437	0.0280257	0.0193336	0.0247867	0.0321594	0.0905363	0.178399	0.222387	0.216537	0.191653	0.196556	0.185438	0.14641	0.145632	0.175819	0.213196	0.222185	0.214076	0.273751	0.327557
TCONS_00014338	0.0810336	0.0726568	0.0717391	0.0612046	0.0895872	0.148701	0.182848	0.157929	0.0884952	0.0429966	0.052052	0.085514	0.0961723	0.0987723	0.11546	0.116969	0.098682	0.0777009	0.0715806	0.0594173	0.0560433	0.104886	0.17235	0.180354	0.116876	0.0481929	0.0230277	0.0726511	0.142788	0.192959	0.168784	0.0921749	0.0481807	0.0797843	0.154991	0.183226	0.181622	0.187167	0.201265	0.166546	0.0940272	0.0626851	0.107606	0.165486	0.154149	0.0762609	0.0421622	0.0652267	0.0634203
TCONS_00014322	0.167267	0.262635	0.24738	0.147359	0.0665929	0.0380323	0.0229743	0.0149882	0.0218123	0.0543475	0.124529	0.206862	0.234373	0.181481	0.127463	0.135549	0.167836	0.178181	0.15557	0.114141	0.0716337	0.0378628	0.0436247	0.0698983	0.087249	0.0850183	0.0670979	0.0490301	0.0289529	0.027717	0.0675328	0.130456	0.145425	0.104364	0.0593034	0.0428652	0.0505649	0.050814	0.0443553	0.0394509	0.0415747	0.0444529	0.047327	0.08972	0.179412	0.285418	0.32047	0.276482	0.252526
TCONS_00014238	0.12116	0.0413067	0.00609117	0.027902	0.0752227	0.0982963	0.0713077	0.0283588	0.06903	0.175435	0.235065	0.187003	0.0858615	0.0667394	0.123046	0.180295	0.226387	0.259285	0.247375	0.163589	0.0723346	0.0356453	0.0346754	0.0996499	0.194764	0.234706	0.230037	0.215432	0.222118	0.19997	0.144513	0.0961641	0.0843883	0.13684	0.208787	0.229213	0.196328	0.161019	0.145416	0.126644	0.086923	0.0797151	0.0963306	0.0990209	0.0580108	0.0474589	0.110001	0.167216	0.147673
TCONS_00014225	0.0754967	0.0936411	0.0948709	0.0669412	0.0318994	0.00570093	0.00539503	0.0140967	0.0198403	0.032894	0.106141	0.191981	0.211755	0.185683	0.21546	0.264483	0.211553	0.0932214	0.0256261	0.0414688	0.10568	0.193999	0.229737	0.181719	0.0868879	0.0476718	0.0547079	0.05113	0.0281215	0.00602663	0.0308317	0.0571599	0.0588531	0.0424923	0.0389679	0.0633957	0.0790377	0.0733265	0.0608175	0.056925	0.0881498	0.116264	0.122852	0.115921	0.109295	0.101314	0.0696692	0.053826	0.0482823
TCONS_00014194	0.0704301	0.0478031	0.0437566	0.0720941	0.208702	0.466336	0.660158	0.666018	0.548584	0.438598	0.350365	0.235681	0.121973	0.0505566	0.0439717	0.0575745	0.0938158	0.194614	0.27542	0.251637	0.149886	0.0656747	0.0689601	0.113665	0.168981	0.179834	0.172042	0.183952	0.182407	0.175414	0.168238	0.150442	0.129307	0.158108	0.236407	0.264619	0.201502	0.122758	0.0764855	0.0479286	0.0316267	0.0477644	0.102165	0.15734	0.183851	0.167491	0.109544	0.0575777	0.0450457
TCONS_00014193	0.186374	0.280694	0.320642	0.368653	0.415694	0.373516	0.301706	0.258735	0.277114	0.279106	0.250783	0.211252	0.184147	0.233481	0.294906	0.309617	0.242628	0.160221	0.11553	0.111197	0.11779	0.0889999	0.071813	0.0658849	0.0687696	0.0732034	0.0907814	0.121513	0.136616	0.168827	0.270662	0.357389	0.340427	0.227571	0.114051	0.056089	0.0312204	0.0514861	0.123577	0.170289	0.155483	0.102794	0.0618558	0.0648776	0.06425	0.0596779	0.056385	0.0614613	0.0598053
TCONS_00014175	0.181437	0.371948	0.632231	0.728372	0.594547	0.460451	0.466406	0.432209	0.261271	0.10813	0.0642595	0.0786695	0.191344	0.349085	0.489701	0.54078	0.487723	0.356616	0.247271	0.281216	0.358603	0.344032	0.254413	0.173773	0.142647	0.162446	0.166722	0.125577	0.0493457	0.0361145	0.100749	0.150318	0.161147	0.161355	0.165813	0.136052	0.0645697	0.0148785	0.0151418	0.0673121	0.143673	0.181308	0.171259	0.15728	0.152952	0.123007	0.0642557	0.0491047	0.109881
TCONS_00014065	0.0900275	0.120344	0.133191	0.153327	0.179932	0.202382	0.17625	0.122145	0.0773839	0.104676	0.15907	0.187998	0.145771	0.070665	0.0354802	0.0704917	0.146714	0.171362	0.14929	0.130405	0.131596	0.140837	0.15593	0.168285	0.16383	0.155882	0.147297	0.114588	0.101275	0.102886	0.0991552	0.0862453	0.123144	0.205829	0.245867	0.219269	0.153814	0.0981985	0.0590629	0.030245	0.00914997	0.0005221	0.0381163	0.134117	0.261336	0.334139	0.286729	0.20215	0.14693
TCONS_00014060	0.0303399	0.0390416	0.0416679	0.0255302	0.00495733	0.00694027	0.0193336	0.0347074	0.0697456	0.101308	0.0958807	0.0776886	0.0704464	0.0809267	0.0670403	0.0451668	0.0366843	0.0312312	0.0312312	0.035197	0.038915	0.0302397	0.0289055	0.0531797	0.107436	0.147603	0.155379	0.122012	0.0681218	0.0229197	0	0	0.00387093	0.0291797	0.0726151	0.116657	0.14349	0.12831	0.108108	0.145982	0.18537	0.176213	0.111761	0.0544366	0.0260763	0.0005113	0	0.0092034	0.0389821
TCONS_00014018	0.037523	0.0223449	0.0422534	0.105082	0.143061	0.136073	0.127996	0.136578	0.136868	0.107335	0.0905781	0.0798192	0.0512066	0.0199407	0.0010442	0.00974587	0.0174033	0.015663	0.00696133	0	0.0101625	0.0274288	0.0383613	0.0379763	0.0355399	0.0496752	0.0615849	0.0630561	0.0598479	0.052147	0.0406342	0.0277716	0.0206256	0.0137486	0.00504697	0	0	0	0	0.0052052	0.0542401	0.149492	0.193974	0.143079	0.0631945	0.0456073	0.0644453	0.0550263	0.0267696
TCONS_00014016	0.0375421	0.0288598	0.0485593	0.0697933	0.084239	0.109552	0.15722	0.220462	0.275071	0.287186	0.22368	0.125842	0.0873516	0.107441	0.123571	0.10003	0.0740347	0.0889386	0.117758	0.1436	0.149721	0.134277	0.124429	0.11836	0.144893	0.16852	0.223778	0.311207	0.326014	0.28749	0.225827	0.231934	0.247588	0.247216	0.252911	0.226814	0.163129	0.121313	0.148869	0.183995	0.190664	0.181222	0.190682	0.26228	0.348213	0.369632	0.285702	0.178554	0.223888
TCONS_00013984	0.26255	0.192621	0.132598	0.156455	0.258229	0.302252	0.265624	0.179395	0.107569	0.0695227	0.081367	0.104377	0.174851	0.30973	0.41999	0.402289	0.3	0.254022	0.237272	0.178347	0.0948513	0.0453159	0.0247867	0.011154	0.0131848	0.0549719	0.0884471	0.103328	0.145732	0.182643	0.158821	0.0779849	0.0246653	0.0238326	0.0406626	0.0498489	0.037296	0.0316689	0.0365629	0.0641651	0.0842508	0.0791389	0.0513743	0.0136638	0.000247867	0	0	0	0
TCONS_00013941	0.0865485	0.0884753	0.0820769	0.0708228	0.032286	0.0416761	0.101546	0.12705	0.0874166	0.0362849	0.0331403	0.0517566	0.0765433	0.0827136	0.0991353	0.190047	0.305767	0.315095	0.201471	0.0829474	0.0434778	0.0489483	0.049777	0.0368973	0.0125309	0.0010442	0	0	0.0198293	0.044616	0.0649125	0.114341	0.161411	0.181183	0.145711	0.0912677	0.0622382	0.0763689	0.146454	0.210936	0.21373	0.266793	0.344314	0.343504	0.230148	0.10301	0.100247	0.139834	0.152491
TCONS_00013331	0.142564	0.127186	0.0873289	0.0754643	0.0968293	0.11592	0.10483	0.11103	0.130212	0.141977	0.119766	0.0837231	0.101349	0.150444	0.164463	0.10895	0.0574136	0.0663169	0.0881099	0.084659	0.07409	0.068311	0.079207	0.0884673	0.0848743	0.066107	0.0691779	0.0879046	0.100175	0.113617	0.102671	0.0821923	0.0862253	0.122752	0.135151	0.115316	0.115175	0.129543	0.139721	0.133507	0.104047	0.0598656	0.0392791	0.0650381	0.162025	0.258587	0.260609	0.18364	0.109546
TCONS_00013261	0.123244	0.239555	0.320789	0.393117	0.402059	0.329255	0.215875	0.173512	0.244858	0.261624	0.222983	0.194386	0.214751	0.237448	0.254637	0.329073	0.431448	0.466757	0.389761	0.259458	0.174016	0.142086	0.137222	0.129221	0.102381	0.105343	0.157619	0.247627	0.262774	0.180936	0.105399	0.0747692	0.0831597	0.081973	0.101313	0.124662	0.111946	0.104078	0.108698	0.105545	0.0735512	0.0450067	0.0467809	0.0728416	0.099734	0.118734	0.113405	0.114339	0.122627
TCONS_00013181	0	0	0	0	0	0.0041768	0.0185794	0.0354976	0.0612389	0.108438	0.233043	0.331124	0.337223	0.273938	0.183	0.108327	0.0317234	0.0321228	0.0913593	0.121827	0.114434	0.0894163	0.0685333	0.0414897	0.0160565	0.0299285	0.0667324	0.0817762	0.0606812	0.0295894	0.0137486	0.0174033	0.0116602	0.00295857	0.00768387	0.0240431	0.041146	0.0475903	0.042633	0.0322227	0.0171028	0.00470947	0	0.00504697	0.0137486	0.0212328	0.0304582	0.035332	0.034498
[truncated: 6,015 more rows]
[truncated: 440 more columns]
