# Supplementary material for: High-resolution annotation of the mouse preimplantation embryo transcriptome using long-read sequencing
Source: Nat Commun. 2020 May 27;11:2653. doi: 10.1038/s41467-020-16444-w (PMC7253418; doi:10.1038/s41467-020-16444-w)
Supplement: Supplementary file 17 — Source Data [file 41467_2020_16444_MOESM17_ESM.zip › Figure 3.xlsx]

## Sheet: Figure3b
	AL	AF	MX	RI	A3	A5	SE
SP	17	289	4	109	135	220	213
Oo	24	347	15	21	113	158	267
1C	82	404	9	12	123	214	258
2C	31	253	7	46	127	165	363
4C	53	320	10	72	184	237	402
8C	77	271	9	61	166	251	391
BL	37	192	5	50	125	173	265

## Sheet: Figure3c
	AL	AF	MX	RI	A3	A5	SE	Percentage
SP	11	178	4	89	105	176	185	0.415
Oo	21	155	14	17	100	133	210	0.38
1C	45	158	9	12	108	171	209	0.371
2C	22	148	7	45	111	143	303	0.401
4C	28	159	10	63	158	193	324	0.432
8C	39	121	9	55	148	202	329	0.387
BL	23	97	5	43	115	154	233	0.344

## Sheet: Figure3d
	Oo→1C	1C→2C	2C→4C	4C→8C	8C→BL
Gain	3768	5882	3970	3675	3506
Loss	3468	4649	3925	3535	3895
Gain_percentage	0.474	0.734	0.481	0.416	0.463
Loss_percentage	0.493	0.585	0.489	0.428	0.463

## Sheet: Figure3e
	Gain	Loss	Gain_percentage	Loss_percentage
Oo→1C	159	168	0.616	0.629
1C→2C	323	218	0.89	0.845
2C→4C	290	251	0.721	0.691
4C→8C	240	251	0.613	0.624
8C→BL	167	293	0.63	0.749

## Sheet: Figure3f
	Gain	Loss	Gain_percentage	Loss_percentage
Oo→1C	92	82	0.748	0.726
1C→2C	114	110	0.898	0.894
2C→4C	152	95	0.826	0.748
4C→8C	112	130	0.675	0.707
8C→BL	97	138	0.776	0.831

## Sheet: Figure3g
	Gain	Loss	Gain_percentage	Loss_percentage
Oo→1C	153	97	0.715	0.613
1C→2C	141	190	0.855	0.888
2C→4C	196	124	0.827	0.752
4C→8C	169	155	0.673	0.654
8C→BL	112	190	0.647	0.757

## Sheet: Figure3h
	Gain	Loss	Gain_percentage	Loss_percentage
Oo→1C	397	340	0.983	0.98
1C→2C	253	404	1	1
2C→4C	318	251	0.994	0.992
4C→8C	271	320	1	1
8C→BL	189	268	0.984	0.989

## Sheet: Figure3i
	Gain	Loss	Gain_percentage	Loss_percentage
Oo→1C	11	20	0.917	0.952
1C→2C	46	12	1	1
2C→4C	62	36	0.861	0.783
4C→8C	49	60	0.803	0.833
8C→BL	46	57	0.92	0.934

## Sheet: Figure3j
	Gain	Loss	Gain_percentage	Loss_percentage
Oo→1C	5	11	0.556	0.733
1C→2C	6	8	0.857	0.889
2C→4C	9	6	0.9	0.857
4C→8C	8	9	0.889	0.9
8C→BL	4	8	0.8	0.889

## Sheet: Figure3k
	Gain	Loss	Gain_percentage	Loss_percentage
Oo→1C	82	24	1	1
1C→2C	31	82	1	1
2C→4C	52	30	0.981	0.968
4C→8C	74	50	0.961	0.943
8C→BL	34	74	0.919	0.961
