# Supplementary material for: High-resolution annotation of the mouse preimplantation embryo transcriptome using long-read sequencing
Source: Nat Commun. 2020 May 27;11:2653. doi: 10.1038/s41467-020-16444-w (PMC7253418; doi:10.1038/s41467-020-16444-w)
Supplement: Supplementary file 17 — Source Data [file 41467_2020_16444_MOESM17_ESM.zip › Figure 4.xlsx]

## Sheet: Figure 4a
	Oo	1C	2C	4C	8C	BL
Ddx20	-0.758715	-0.722358	1.88426	0.291406	-0.233315	-0.461275
Sf1	-0.684147	-0.630271	1.99361	-0.196918	-0.190377	-0.291896
Tsen54	-0.601039	-0.55671	2.00177	-0.0449431	-0.41458	-0.3845
Ppie	-1.25051	-1.17844	0.0190526	0.661271	1.07558	0.673046
Rps13	-0.944627	-0.932938	-0.633118	0.777393	1.47079	0.2625
Rps26	-0.893535	-0.886732	-0.634868	0.278128	1.63924	0.497762
Ppp1r8	-1.05766	-0.978571	1.04678	1.32735	-0.236265	-0.101635
Zpr1	-0.999165	-0.972168	1.33081	0.993664	0.166784	-0.519924
Pqbp1	-0.965436	-0.906641	-0.0294051	1.70948	0.486076	-0.294073
Rbm8a	-1.11272	-1.08509	-0.191527	1.34868	0.826369	0.214291
Syf2	1.55426	0.925317	-0.702266	-0.459894	-0.379777	-0.937638
Zcrb1	1.55897	0.877738	-0.57797	-0.664787	-0.202999	-0.990952
Zcchc8	1.68378	0.786499	-0.582881	-0.596331	-0.739085	-0.551985
Brdt	1.8281	0.455034	-0.243325	-0.623298	-0.704247	-0.712264
Srpk2	1.70379	0.576897	0.0120743	-0.675589	-0.81492	-0.802256
Prpf6	1.81643	0.463895	-0.883947	-0.376003	-0.365184	-0.655193
Thoc2	1.83303	0.340199	-0.939901	-0.263988	-0.709798	-0.259539
Luc7l3	1.76903	0.190139	-0.506066	0.252041	-1.0272	-0.677948
Ecd	1.84437	0.265068	-0.799921	0.0214014	-0.633515	-0.697402
Snrnp27	1.65213	0.649615	-0.847747	0.0278502	-0.616243	-0.865603
Zrsr2	1.65167	-0.00779362	-1.12518	-0.143221	-0.864085	0.488602
Nsrp1	1.91896	-0.110048	-0.512968	-0.133614	-0.163442	-0.998888
Smn1	1.83534	-0.0670074	-0.919447	-0.188694	0.183764	-0.843959
Magohb	1.5448	0.215428	-1.45837	-0.0980609	0.350858	-0.554658
Rnps1	1.58532	0.452842	-1.25726	0.200504	-0.191379	-0.790035
Clk2	0.978083	-0.512111	0.716912	0.18193	0.390597	-1.75541
Srrm2	1.57817	-0.888812	0.368851	-1.08176	0.466108	-0.442556
Isy1	1.4608	-1.06464	-0.434793	-0.492677	1.02713	-0.495822
Lsm1	1.78562	-0.655187	-0.112102	-0.496979	0.441758	-0.963111
Ythdc1	2.00769	-0.53198	-0.060251	-0.42613	-0.418667	-0.570668
Celf2	1.89075	-0.0987585	0.227746	-0.635621	-0.719657	-0.664463
Ern1	1.9779	-0.0659684	-0.149502	-0.457261	-0.638442	-0.666725
Dhx32	1.53594	0.616875	0.0801277	-0.826776	-1.2424	-0.163767
Nol3	1.593	-0.097877	0.330082	-0.899024	-1.20696	0.280779
Nova1	0.732982	-0.439057	1.7089	-0.576337	-0.716615	-0.709874
Tcerg1	1.22946	-0.655897	1.34553	-0.737111	-0.645218	-0.536771
Rbfox3	1.55144	-0.395892	0.897847	-0.932731	-0.303203	-0.817463
Sf3a2	1.24827	0.0946121	1.15505	-0.723256	-0.908163	-0.866519
Srsf4	1.32198	-0.0588295	1.12633	-0.734526	-1.01631	-0.638648
Psip1	1.73262	0.0916537	0.466805	-0.642523	-0.821374	-0.827182
Rbfox1	1.61165	0.268632	0.568425	-0.749991	-0.817594	-0.881121
Ptbp2	1.47179	0.22945	0.812806	-0.744979	-0.903626	-0.865443
Rbm38	1.46909	0.485107	0.624406	-0.851857	-0.85784	-0.868909
Clk3	0.360995	0.0382251	1.58402	-0.604747	0.0329929	-1.41149
Rbm11	-0.153907	-0.34404	1.83161	-0.834058	0.334457	-0.834058
Snrnp70	-0.243719	1.29121	1.20142	-1.05732	-0.627952	-0.563646
Rbfox2	-0.447651	0.41532	1.86766	-0.510402	-0.643096	-0.681828
Pik3r1	-0.112855	0.20011	1.83088	-0.187392	-1.04176	-0.68899
Prpf38b	-0.239927	0.1429	1.91237	-0.272646	-0.787844	-0.754856
Gemin7	-1.14536	1.77324	0.379417	-0.147964	-0.363694	-0.495642
Lsm10	-1.06503	1.15009	1.26539	-0.0998354	-0.899003	-0.351606
Sart3	0.680754	1.68351	-0.731793	-0.636126	-0.133602	-0.862746
Srpk1	0.427422	1.68796	-0.557074	0.0653229	-0.40231	-1.22133
Gemin8	0.62422	1.69374	-0.510362	-0.103453	-0.756288	-0.94786
Rbm7	0.538083	1.69518	-0.606661	0.0743476	-0.759288	-0.941665
Alyref2	0.771652	0.691248	1.17087	-0.485461	-1.15325	-0.995055
Khdrbs2	1.23285	1.03914	0.304132	-0.606224	-0.985689	-0.984212
Raver2	0.859062	1.33182	0.259555	-0.94378	-1.19783	-0.308831
Raly	0.937518	-0.436972	-0.264175	-0.974235	-0.779757	1.51762
Ptbp3	-0.882407	0.147196	0.511453	-0.924374	-0.526964	1.6751
Srrm4	-0.979298	0.34001	1.34818	-0.959921	-0.634363	0.885395
Lmntd2	-0.788432	-0.603226	0.0088589	0.301066	-0.751167	1.8329
Pcbp4	-0.592119	-0.5975	-0.0283052	-0.48122	-0.294208	1.99335
Fastk	-0.632456	-0.727029	-0.163008	-0.329986	-0.127356	1.97983
Mbnl2	-0.565659	-0.598493	-0.31086	-0.481648	-0.0412185	1.99788
Wbp11	-1.26002	-0.373811	-0.514345	0.38938	0.0701553	1.68864
Sf3a1	-0.827201	-0.862273	-0.929967	0.840609	0.4319	1.34693
Tia1	-0.88569	-0.951091	-0.529295	1.03251	-0.0665474	1.40012
Sf3b5	-0.832729	-1.43251	0.176296	-0.00646773	0.929438	1.16597
Hnrnpm	-1.18337	-1.24345	0.488063	0.436466	0.252975	1.24931
Tsen34	-1.14228	-1.24369	0.371579	0.116834	0.635448	1.26211
Lgals3	-1.0244	-1.07138	0.399925	0.542013	-0.340509	1.49435
Sugp1	-1.29417	-1.03648	0.186119	0.762227	0.10813	1.27417
Tra2a	-1.08151	-1.06747	-0.0997796	0.716737	0.0611753	1.47086
Prpf19	-1.26642	-0.665048	0.293343	0.0627943	-0.113189	1.68852
Ttf2	-1.11773	-0.729926	0.359386	0.153734	-0.375464	1.71
Dqx1	-0.960659	-0.960659	-0.140748	0.110718	0.195187	1.75616
Prpf40b	-0.988084	-0.94402	0.101923	-0.156159	0.24318	1.74316
Dcps	-0.196622	0.621014	-1.32932	-0.607709	-0.0484257	1.56107
Tmbim6	-1.09311	0.916714	-1.11046	-0.43803	0.701008	1.02388
Snrnp40	-1.16918	-0.455016	-0.797756	0.0942309	0.974729	1.35299
Thoc6	-1.02324	-0.189757	-1.26888	0.421891	0.970247	1.08974
Snrpf	-0.443992	-0.540749	-1.34281	0.220534	1.52198	0.585038
Hspa8	-0.765077	-0.755451	-0.737656	-0.0721208	1.70341	0.62689
Snw1	-0.898771	-0.661838	-0.904313	0.234293	1.55896	0.671666
Wdr83	-0.947685	-0.889717	-0.624823	0.159896	1.50042	0.801904
Lsm3	-1.00331	-0.787027	-0.779614	0.4167	1.44695	0.706295
Snrpb	-0.913215	-0.909575	-0.676415	0.382824	1.55573	0.560656
Myod1	-0.607643	-0.607643	-0.595725	-0.526621	0.499092	1.83854
Lsm4	-0.894435	-0.885602	-0.450837	-0.120335	0.709844	1.64137
Sf3b4	-0.78015	-0.753277	-0.799215	-0.0793288	0.838494	1.57348
Snrpn	-0.865787	-0.914772	-0.66277	0.0337524	1.01747	1.3921
Bcas2	-0.0999479	-0.979885	-0.84242	-0.523207	1.39049	1.05497
Hnrnpk	0.215506	-1.2577	-1.07486	0.249649	0.480651	1.38675
Magoh	-0.0877723	-0.346957	-0.717079	1.86515	0.202124	-0.915465
Plrg1	-0.376517	-0.0522605	-0.882283	1.87209	0.175008	-0.736034
Cir1	-0.271426	-1.00374	-0.20036	1.75184	0.482958	-0.759268
Wbp4	0.0817827	-1.1961	-0.454574	1.76523	0.234021	-0.430356
Prpf40a	-0.538518	-0.631377	-0.844341	1.83828	0.407106	-0.231152
Hnrnpa2b1	-0.790254	-0.856731	-0.450519	1.76443	0.533855	-0.200786
Hnrnpa1	-0.659247	-0.799643	-0.727087	1.78896	0.441547	-0.0445249
Hnrnpc	-0.78617	-0.747971	-0.711097	1.71738	0.601638	-0.0737831
Snrpd1	-0.520243	-0.946926	-0.497027	1.6476	0.798983	-0.482383
Thoc7	-0.399773	-0.836036	-0.683589	1.77484	0.578947	-0.43439
Akr1c6	-0.576361	-0.576361	-0.576361	1.86466	0.440788	-0.576361
Snu13	-0.817368	-0.715	-0.270798	1.82457	0.446492	-0.467899
Cd2bp2	-0.788891	-0.775256	-0.0669457	1.92371	-0.0265669	-0.26605
Thoc1	-0.842734	-0.465654	-0.208178	1.96354	-0.0307885	-0.416181
Rbm41	-0.600197	-0.604962	-0.0286094	1.98364	-0.206138	-0.543734
Prpf4b	-0.725456	-0.791739	0.231517	1.8972	-0.246898	-0.364621
Clp1	-0.750961	-0.749667	0.264314	1.8725	-0.0994685	-0.536714
Cwc22	-0.68809	-0.806955	0.0955196	1.89987	0.00631325	-0.506655
Ctnnbl1	-0.683801	0.0827737	-0.134719	1.91164	-0.303597	-0.872293
Smndc1	-0.634952	-0.279892	0.143328	1.84202	-0.0195408	-1.05096
Cwc15	-0.719981	-0.302037	-0.219012	1.90474	0.165195	-0.82891
Slu7	-0.419086	-0.353492	-0.266099	1.94704	0.00683412	-0.915198
Cherp	-0.305938	-1.12413	0.283097	1.81102	-0.155535	-0.508513
Snrnp48	0.13678	-1.21623	0.38262	1.69079	-0.458808	-0.535156
Cdc40	-0.0139022	-0.36469	0.0198327	1.85278	-0.348523	-1.1455
Ddx46	-0.439106	-0.638581	0.622973	1.73859	-0.355187	-0.928688
Rbm25	1.06387	-0.525987	-1.11691	1.30939	0.0607472	-0.791111
Crnkl1	0.914136	-0.252325	-0.787478	1.48044	-0.246595	-1.10818
Rbm22	1.00736	-0.286246	-0.669791	1.38078	-0.204858	-1.22725
Khsrp	0.92553	-1.09553	-0.307565	1.35399	0.123588	-1.00002
Srek1	0.426126	-0.494927	-0.528981	1.69205	0.0978061	-1.19207
Clk1	0.323516	-0.21927	-0.508724	1.86392	-0.886702	-0.572738
Mettl3	0.28	0.890346	-0.68249	1.37128	-0.764503	-1.09463
Mterf4	-1.07941	1.11635	-1.01747	1.20649	0.0770727	-0.303033
Rbm39	-1.37763	0.635032	-1.08971	1.0337	0.64826	0.150357
Gcfc2	0.314575	-0.254923	-1.45816	-0.221994	1.63109	-0.0105905
Snrpb2	0.152237	-0.476246	-1.48595	1.45268	0.607513	-0.250228
Aff2	0.182589	-0.956424	-1.31641	0.85645	1.2589	-0.0251097
Sf3b1	0.941046	-0.939164	-1.36886	0.902385	0.699412	-0.234815
Snrpg	0.0527843	-1.16405	-0.498539	1.10248	1.26596	-0.758633
Thoc3	-0.408363	-0.792126	0.174529	0.855266	1.39479	-1.22409
Phf5a	-0.419242	-0.34351	-0.957145	1.04035	1.45263	-0.773081
Npm1	-0.80003	-0.670392	-0.718543	1.09855	1.43765	-0.347235
Snrpd3	-0.888156	-0.317096	-0.885608	1.25061	1.25956	-0.419307
Lsm6	-1.1381	-0.701566	-0.38845	0.358597	1.70466	0.164853
Pabpc1	-0.984707	-0.991966	-0.224428	0.590023	1.62715	-0.0160685
Lsm5	-0.881099	-0.866745	-0.858087	0.906797	1.33449	0.364648
Ptbp1	-0.871023	-0.846356	-0.910118	0.866569	1.32505	0.435878
Snrpd2	-1.06626	-1.04897	-0.346599	1.06671	1.21312	0.181999
Lsm7	-0.827261	-1.10817	-0.512645	0.826768	1.45367	0.16764
Sfpq	-0.878294	-1.11876	-0.449322	0.807573	1.44393	0.194869
Pspc1	-0.509497	-0.787927	1.98116	-0.365477	-0.231117	-0.0871436
Lsm2	-0.66104	-0.818422	1.87211	0.201878	-0.00489747	-0.589623
Ncbp1	-0.748515	-0.750432	1.90571	0.1947	-0.186582	-0.414881
Alyref	-0.797088	-0.875052	1.84046	0.301178	-0.308021	-0.161473
Htatsf1	-0.676605	-0.563206	1.93172	0.212964	-0.591596	-0.313274
Cdk13	-0.678797	-0.6944	1.95569	0.040363	-0.4469	-0.175958
Khdrbs1	-0.621932	-0.640745	1.9667	0.10067	-0.382087	-0.422609
Raver1	-0.0674315	-0.648486	1.96431	-0.0626269	-0.524042	-0.661721
Rbm15b	0.027911	-0.309918	1.85913	0.114228	-0.804219	-0.88713
Usp49	0.10303	-0.633144	1.82684	0.23248	-0.646511	-0.882694
Hmx2	-0.312096	-0.175238	2.02155	-0.492442	-0.514705	-0.52707
Celf4	-0.344583	-0.528824	2.03675	-0.372163	-0.36574	-0.425438
Wt1	-0.42458	-0.42458	2.04084	-0.370707	-0.412266	-0.408709
Hspa1a	-0.478372	-0.471745	2.03461	-0.306759	-0.309919	-0.467811
Hspa2	-0.361682	-0.522307	2.03026	-0.343284	-0.270716	-0.532267
Hspa1b	-0.791789	-0.366783	1.95039	-0.144844	-0.00391767	-0.643056
Slc39a5	-0.633136	-0.231206	1.93036	-0.00561555	-0.171654	-0.888752
Rbm17	-0.412357	-0.19745	1.95202	0.0248703	-0.532662	-0.834419
Hspa1l	-0.578914	-0.446704	1.96587	0.137801	-0.522073	-0.555981
Khdrbs3	-0.683744	-0.465863	1.93974	0.199635	-0.387165	-0.602601
Rbpms	-0.656063	-1.0507	1.25399	0.4889	0.891181	-0.927309
Sart1	-0.4165	-1.20324	1.31272	0.823711	0.391081	-0.907776
Iws1	-0.899989	-0.696906	1.7152	0.653508	-0.24893	-0.522879
Srsf1	-0.851398	-0.809169	1.64598	0.706265	-0.0516407	-0.640036
Rbm4	-1.06979	-0.659686	1.4165	1.03205	-0.147153	-0.57193
Rbm4b	-1.09925	-0.756127	1.35619	1.06612	-0.0792901	-0.487641
Cactin	-1.0537	-0.876176	1.49424	0.886788	-0.249246	-0.20191
Casc3	-0.922759	-0.95426	1.51587	0.856643	-0.0434806	-0.452012
Fmr1	-0.893054	-0.86724	1.59012	0.826099	-0.217695	-0.438229
Son	0.0315504	-1.18788	1.36481	0.948269	-0.298212	-0.858536
Jmjd6	-0.43107	-0.590427	1.73984	0.591815	-0.31594	-0.994218
Pnn	-0.608853	-0.434902	1.60585	0.810034	-0.322813	-1.04931
Cdk12	-0.479404	-0.500446	1.24285	1.26709	-0.449637	-1.08045
Uhmk1	-0.729834	-0.639933	1.1591	1.37549	-0.31417	-0.85066
Ppp4r2	-0.472472	-0.547903	1.52513	0.99585	-0.621997	-0.878609
Dyrk1a	-0.833166	-0.49606	1.46438	1.00635	-0.216429	-0.925075
Ppwd1	-0.87693	-0.477359	1.45444	1.07933	-0.473208	-0.70628
U2af2	-1.67883	-0.584074	0.518439	0.99874	-0.0119071	0.757628
Usp4	-1.66738	-0.681174	0.926415	0.156456	0.442882	0.822796
Sugp2	-1.10094	-0.950704	1.066	0.892211	-0.641516	0.734946
Clk4	-1.16448	-1.0339	1.24112	1.01195	-0.0949369	0.0402503
Dbr1	-1.11675	-1.0881	1.20434	1.04553	0.0877523	-0.132776
Acin1	-1.08602	-1.36778	0.994192	0.811259	0.108532	0.539817
Akt2	-1.13612	-1.20993	1.34616	0.41978	0.0794924	0.500618
Clasrp	-1.06508	-0.783242	1.52588	-0.480055	-0.0296564	0.832151
Mbnl1	-1.19476	-1.08141	1.23323	-0.183304	0.393087	0.833155
C1qbp	-0.975424	-1.00402	1.65067	-0.0445206	0.536031	-0.16273
Ybx1	-0.842485	-1.06024	1.49627	0.185542	0.769413	-0.5485
Dazap1	-1.18015	-0.970769	1.5523	-0.0585661	0.194714	0.462474
Usb1	-1.01815	-1.09262	1.60449	-0.0659278	0.169633	0.402569
Ccar2	-0.830178	-1.09267	1.75761	-0.0497828	0.0751509	0.139864
Trpt1	-1.01311	-0.943508	1.71042	0.207414	-0.219448	0.258234
Strap	-1.17561	-0.958571	1.52656	0.525441	0.252297	-0.170117
Zrsr1	-0.942238	-0.914386	1.73705	0.395179	0.0419016	-0.317509
Ddx42	-1.25817	-0.495413	1.73885	0.316744	-0.119153	-0.182862
Frg1	-0.978624	-0.685159	1.84045	0.0892404	0.133757	-0.399666
Usp39	-1.06449	-0.671522	1.84392	-0.0844072	0.0532963	-0.0768026
U2af1l4	-0.325295	0.479881	0.160775	-0.877293	1.64305	-1.08111
Pcbp1	-0.499152	-1.53932	0.895528	-0.354638	1.15637	0.341213
Srsf9	-0.981961	-1.06404	0.618889	0.209813	1.54021	-0.322908
Spen	-1.08383	-1.0609	0.335375	-0.156437	1.54444	0.421356
Srrm1	-0.819935	-1.14224	-0.0981162	-0.292933	1.45833	0.894892
Celf3	-0.903515	-0.230297	-0.541894	-0.499087	1.86939	0.305402
Txnl4b	-1.58889	-0.283674	-0.0480349	-0.186161	1.31681	0.789942
Prpf31	-0.910048	-1.01677	-0.54899	1.38291	0.950772	0.142128
Sf3a3	-0.983626	-0.894133	-0.543308	1.53651	0.747034	0.137529
Ddx5	-0.775949	-1.02608	-0.757468	1.46752	0.649616	0.442355
Sf3b3	-1.1196	-0.80005	-0.633576	1.42391	0.705712	0.423605
Srsf3	-0.921581	-0.762078	-0.79141	1.53601	0.737246	0.201809
Srsf7	-0.895129	-0.910171	-0.51032	1.70743	0.373545	0.234647
Mettl14	-1.00814	-0.705677	-0.794577	1.54632	0.495693	0.466378
Nono	-1.14286	-0.639115	-0.609867	1.61007	0.302692	0.479077
Dhx15	-1.11405	-1.02614	-0.211511	1.50536	0.559018	0.287325
Gemin6	-1.00186	-1.09673	-0.128905	1.5422	0.628688	0.0566044
Hnrnpa3	-1.23676	-0.778867	-0.367262	1.54039	0.396751	0.445749
Sfswap	-1.34365	-0.854537	-0.0982989	1.40216	0.657798	0.236525
Snrpe	-1.08731	-0.363095	-0.967515	1.29869	1.027	0.0922262
Tardbp	-0.84758	-0.650507	-0.940246	1.25077	1.18742	0.000146057
U2surp	-1.02243	-0.717923	-0.957099	1.15334	0.79281	0.751302
Ppil1	-1.02996	-1.02891	-0.635492	0.864265	1.081	0.749098
Xab2	-1.08421	-1.0207	-0.594111	0.911644	0.868896	0.918484
Ddx39b	-1.1924	-1.07255	-0.331033	1.06351	0.846675	0.685797
Eftud2	-1.12606	-1.08972	-0.35111	1.048	1.0505	0.46838
Prpf8	-1.09208	-1.13173	-0.348953	1.1212	0.942797	0.508756
Hnrnph1	-0.988143	-1.06249	-0.639083	1.10956	0.847863	0.732302
Snrnp200	-1.11435	-0.993321	-0.500234	1.27759	0.710905	0.619416
Puf60	-1.31905	-1.21366	0.6008	0.520236	0.987915	0.423754
Txnl4a	-1.26026	-1.15975	0.501614	0.214353	1.25032	0.45372
Polr2a	-1.02737	-1.30896	0.211007	0.911826	1.16303	0.0504601
Tsen15	-1.20549	-1.22131	0.0323416	0.862095	1.02781	0.504548
U2af1	-0.499614	-1.42324	-0.62617	0.539196	1.11035	0.899483
Ppil3	-1.1717	-0.95239	-0.447954	0.523177	0.753539	1.29533
Rtcb	-1.23608	-0.905072	-0.385038	0.350936	0.999046	1.1762
Cdc5l	-0.969503	-0.961374	-0.647468	0.281806	1.15695	1.13959
Ddx1	-0.987317	-0.938855	-0.738158	0.544699	1.22679	0.892839
Rbmxl1	-1.05893	-1.04556	-0.528499	0.625741	1.22733	0.779921
Ccdc12	-1.34798	-0.950075	-0.19994	0.589133	1.14335	0.765515
Thrap3	-1.51797	-0.797235	-0.133646	0.809627	0.966739	0.672487
Aar2	-1.16822	-1.17803	-0.0659792	1.05505	0.35527	1.0019
Rbm42	-1.31599	-1.16278	0.135081	0.787208	0.595415	0.961066
Arl6ip4	-1.31704	-1.08295	-0.0955765	0.896199	0.82531	0.774062
Snrpa	-1.2042	-1.15179	-0.197786	0.910987	0.771955	0.870834
Rbm10	-1.09646	-1.07235	0.625988	1.49817	0.0946425	-0.0499973
Prpf4	-1.07812	-1.03867	0.540556	1.53511	0.254233	-0.213103
Rbm5	-1.10607	-1.03489	0.645661	1.4751	0.247395	-0.227194
Prpf3	-1.22127	-0.82486	0.693267	1.47691	0.219516	-0.343568
Zmat2	-1.08291	-0.899739	0.487772	1.63389	0.154788	-0.293802
Luc7l2	-1.01565	-0.999744	0.985335	1.37454	-0.0150869	-0.329396
Snrnp35	-0.892503	-0.884431	1.00329	1.4675	-0.246047	-0.447808
Helb	-0.955471	-0.729721	1.00707	1.46935	-0.210668	-0.580552
Wtap	-0.965385	-0.745425	0.928549	1.53445	-0.296244	-0.455941
Rnpc3	-0.860379	-0.872386	0.514208	1.75742	-0.252527	-0.286335
Ncbp2	-0.887349	-0.802026	0.559729	1.68849	0.0733567	-0.632204
Dhx8	-0.921689	-0.843662	0.773252	1.59364	-0.055611	-0.545927
Prpf38a	-1.08591	-0.743715	0.68936	1.62021	-0.0784174	-0.401524
Rbmx2	-1.00993	-1.06688	0.615311	1.2247	0.802239	-0.565445
Srsf10	-1.33923	-0.898509	0.313672	1.33222	0.714725	-0.122879
Aqr	-1.05259	-1.14888	0.398635	1.44001	0.551385	-0.188557
Srsf6	-1.20378	-1.20569	0.479854	1.18573	0.675519	0.0683704
Aggf1	-1.01708	-1.00939	1.26953	1.03955	0.186084	-0.468708
Gemin5	-1.02728	-1.03047	1.00338	1.0976	0.557349	-0.600574
Zranb2	-1.0654	-0.916063	0.917597	1.27858	0.405453	-0.620162
Hnrnpu	-1.1675	-1.18421	0.896256	1.10526	0.447494	-0.0972997
Hnrnpl	-1.074	-1.3333	0.812416	0.863078	0.810955	-0.0791476
Scaf8	-1.27772	-1.09971	1.07205	0.690764	0.721281	-0.106664
Ddx47	-1.01562	-0.999218	-0.114098	1.67154	0.057801	0.39959
Tra2b	-0.746235	-0.819998	-0.252571	1.91624	-0.171657	0.0742223
Hnrnpf	-0.539095	-1.48393	-0.185368	1.48515	0.307959	0.415284
Srsf2	-0.851127	-1.32005	0.387829	1.52083	0.264065	-0.00154338
Zbtb8os	-1.19588	-1.18581	0.327812	1.33417	0.267004	0.452713
Zmat5	-0.919536	-0.856711	-0.368021	1.40628	1.08841	-0.350423
Syncrip	-0.910493	-0.91114	-0.397866	1.06005	1.41239	-0.252942
Eif4a3	-0.917593	-1.01314	-0.121849	1.09396	1.33386	-0.375234
Snrpc	-1.01198	-1.00918	-0.195997	1.15455	1.24596	-0.183347
Bud31	-1.07491	-1.04927	-0.161922	1.33196	0.971076	-0.0169403
Tfip11	-1.23339	-1.04354	0.0802526	1.20065	0.970112	0.025913
Hnrnpll	-1.02895	-0.995637	0.00330547	1.35615	0.999502	-0.334372
Ddx41	-1.14041	-1.00747	0.302734	1.21379	0.993991	-0.362639
Ppih	-1.10135	-1.01201	0.243295	1.25613	0.99157	-0.37763
Ubl5	-0.757417	-0.837844	0.247958	1.59065	0.620976	-0.864328
Lsm8	-0.983853	-0.960194	-0.175899	1.66247	0.553297	-0.0958201
Scnm1	-0.92322	-0.937338	-0.327397	1.66411	0.619272	-0.0954285
Luc7l	-1.02819	-0.925874	-0.196321	1.546	0.789166	-0.184779
Sf3b6	-0.950107	-0.960613	-0.075879	1.57285	0.758826	-0.34508
Prpf18	-0.962106	-0.708891	0.0554527	1.79508	0.316625	-0.496163
Rbmx	-0.879682	-0.874249	0.00246934	1.7977	0.315304	-0.36154
Thoc5	-0.934398	-0.915042	0.132622	1.75592	0.287043	-0.326143
Celf1	-1.09571	-0.769077	0.0386446	1.65788	0.555164	-0.386898
Tsen2	-0.951161	-0.938444	0.202377	1.67396	0.437578	-0.424311
Rbm28	-0.598856	-0.954462	-0.106461	1.87372	0.197427	-0.411371
Mterf3	-0.86916	-1.01741	0.223826	1.7437	0.199921	-0.28087
Srsf5	-0.943066	-0.926876	-0.0310946	1.79051	0.194054	-0.083528

## Sheet: Figure 4b
	FPKM of SF	Number of AS events
Oocyte	31.6006	945
1-cell	12.0144	1102
2-cell	14.4767	992
4-cell	4.35846	1278
8-cell	7.12975	1226
Blastocyst	39.8669	847

## Sheet: Figure 4c
	FPKM of SF	Number of AS events
Oocyte	59.741	945
1-cell	62.8086	1102
2-cell	37.9528	992
4-cell	118.863	1278
8-cell	135.562	1226
Blastocyst	45.4085	847

## Sheet: Figure 4d
	FPKM of SF	Number of AS events
Oocyte	5.05965	945
1-cell	15	1102
2-cell	5.10402	992
4-cell	42.2888	1278
8-cell	42.4446	1226
Blastocyst	13.2208	847

## Sheet: Figure 4e
1C→2C	2C→4C	4C→8C	8C→BL	Freq
None	None	Up	None	196
None	None	Down	None	143
Down	Up	None	Down	1
Up	None	Down	Up	1
Down	Up	None	None	14
Down	None	None	None	85
Down	None	Up	None	34
Up	None	None	None	79
None	None	None	Down	48
Down	None	Up	Up	7
None	None	None	Up	67
None	Down	Up	Down	3
Down	None	None	Up	18
Down	Up	Down	None	2
None	Down	Up	None	12
None	Down	Down	None	5
None	Up	None	None	52
None	Down	None	None	60
None	None	Up	Up	15
None	Up	Down	None	7
None	Down	Down	Up	2
Up	None	Down	None	21
Up	Down	None	None	10
Up	None	None	Down	5
Up	Down	None	Up	2
Down	Up	Up	Up	1
Down	Down	Up	Up	1
Up	None	Down	Down	7
Down	None	None	Down	4
Up	Down	Down	None	4
Up	None	Up	Down	3
Down	Up	Up	None	3
Up	Up	None	None	4
Up	Down	None	Down	1
Down	None	Down	None	4
Up	Up	Down	None	1
Up	None	Up	None	2
Up	Down	Down	Up	1
Down	Up	Up	Down	1
Up	None	None	Up	2
Up	Up	Down	Up	1
Up	Up	Down	Down	1
Down	Down	None	Up	1
Up	Down	Up	Up	1
Up	None	Up	Up	1
Up	Down	Up	None	1
None	Up	Down	Up	1
None	Down	None	Down	2
None	Down	None	Up	4
None	Up	None	Down	1
None	Up	Up	None	3
None	Down	Up	Up	4
None	Up	Up	Down	1
None	Up	Down	Down	1
None	None	Down	Down	9
None	None	Up	Down	23
None	None	Down	Up	23

## Sheet: Figure 4f
	1C→2C	2C→4C	4C→8C	8C→BL
cellular metabolic process	13.5935	9.21824	22.857	14.5654
nitrogen compound metabolic process	10.1457	5.9914	23.4134	11.8697
gene expression	8.54668	4.8962	11.9101	6.17718
nucleic acid metabolic process	8.20551	2.33913	11.8477	2.16877
RNA metabolic process	6.54975	2.6038	6.5391	2.23657
G protein-coupled receptor signaling pathway	5.84771	6.2636	11.757	3.69465
RNA processing	5.63827	3.44009	5.37161	2.51428
cellular component biogenesis	4.99568	3.22915	5.45842	9.5391

## Sheet: Figure 4g
Novel isoform	SP	Oo	1C	2C	4C	8C	BL
TCONS_00005812	0.583319	-1.34376	-1.03531	-0.708338	0.495571	0.910009	1.09851
TCONS_00019617	1.09189	-1.11392	-0.996029	-0.742596	-0.192758	0.778743	1.17467
TCONS_00016021	-0.647382	-0.683806	-0.678573	-0.657929	-0.213271	1.32976	1.5512
TCONS_00016022	-0.606009	-0.637565	-0.630789	-0.571168	-0.380959	0.987519	1.83897
TCONS_00011432	-0.137091	-1.12917	-0.975327	-0.495808	0.332497	0.699085	1.70582
TCONS_00016395	0.135152	-1.11319	-0.945943	-0.495602	0.370485	0.198284	1.85082
TCONS_00015221	-0.189469	-1.07055	-0.767557	-0.154726	-0.312654	0.542213	1.95274
TCONS_00018045	-0.512599	-0.61651	-0.610645	-0.526094	-0.223169	0.361309	2.12771
TCONS_00018047	-0.555951	-0.57219	-0.561348	-0.494353	-0.191318	0.200989	2.17417
TCONS_00012199	0.120428	-0.864645	-0.44673	0.181901	-0.459348	-0.628913	2.09731
TCONS_00013739	0.26577	-1.19857	-1.07035	0.411474	-0.208034	0.0294971	1.77022
TCONS_00003788	1.15792	-1.25176	-1.19012	0.285293	-0.402809	0.226271	1.1752
TCONS_00021156	1.11342	-0.974197	-0.893151	0.700744	-0.683478	-0.576126	1.31279
TCONS_00021534	0.843133	-1.24804	-0.699599	0.594872	-0.730076	-0.270855	1.51057
TCONS_00008389	0.73813	-1.67175	-0.466883	1.27495	0.169445	-0.64935	0.605456
TCONS_00017635	0.942449	-1.21909	-0.694737	1.42835	-0.710025	-0.405737	0.658788
TCONS_00018046	-0.934938	-0.86669	-0.811074	0.400138	-0.00681964	0.370129	1.84926
TCONS_00005360	-1.12256	-1.22647	-0.716143	0.736143	0.512265	0.542226	1.27454
TCONS_00011936	-0.718879	-1.21464	-0.878284	0.263242	0.904	0.115992	1.52857
TCONS_00013738	-0.699114	-1.25761	-0.988496	0.837522	0.682351	0.0923165	1.33303
TCONS_00002385	-0.81139	-1.19176	-0.891026	1.41754	-0.0115137	0.671288	0.816853
TCONS_00013288	-0.519356	-1.27998	-1.01518	1.24471	0.160157	0.208421	1.20123
TCONS_00018792	-0.633309	-1.18407	-0.948741	1.25009	0.00704002	0.208838	1.30015
TCONS_00004746	-0.260608	-1.0275	-0.6401	1.65679	-0.649815	-0.200835	1.12207
TCONS_00012517	-0.642623	-0.80532	-0.585702	1.18294	-0.522825	-0.308086	1.68162
TCONS_00017631	-0.39451	-1.21564	-0.583295	1.05126	0.0239632	-0.512195	1.63042
TCONS_00020041	0.298133	-1.53185	-1.33946	0.378238	0.620896	0.825944	0.748096
TCONS_00001310	-1.09593	-1.09593	-0.963322	0.925116	0.928433	0.879843	0.4218
TCONS_00002468	-0.929555	-1.13588	-1.00351	1.18595	0.517458	1.02342	0.342115
TCONS_00016456	-0.457095	-1.28081	-1.00333	0.55852	1.26766	1.09249	-0.177434
TCONS_00004760	-0.742462	-1.16725	-1.13925	0.614868	0.853072	1.25568	0.32534
TCONS_00016443	-0.41912	-1.33814	-1.19695	0.68553	0.720148	1.22895	0.319594
TCONS_00019141	-0.925466	-1.03787	-0.968376	0.172712	1.25524	1.19487	0.308894
TCONS_00000506	-0.490019	-1.12475	-1.05916	-0.262453	1.30337	1.18528	0.447732
TCONS_00011382	-0.801344	-0.989633	-0.916083	-0.310859	1.47566	0.965789	0.576472
TCONS_00013017	-0.515133	-1.05487	-0.998195	-0.519009	1.3735	0.832131	0.881581
TCONS_00018537	-0.786759	-0.8613	-0.851581	-0.604229	1.50237	0.732271	0.869232
TCONS_00002819	-0.895481	-1.02052	-0.999769	-0.0144231	1.24988	0.537692	1.14263
TCONS_00021730	-0.583323	-1.22778	-1.10842	-0.0256754	1.12526	0.89051	0.929426
TCONS_00014797	-0.904165	-1.12344	-1.03754	0.207728	0.724968	1.09336	1.03909
TCONS_00020609	-0.956445	-1.08256	-0.977624	0.482623	0.221657	1.12468	1.18767
TCONS_00002777	-0.705159	-1.18263	-0.885333	0.0590769	0.249158	0.903102	1.56178
TCONS_00002184	-0.704399	-1.21129	-1.06388	0.414332	0.316113	0.896698	1.35243
TCONS_00012793	-0.431869	-1.32375	-1.15286	0.34479	0.3474	0.972939	1.24335
TCONS_00014364	-0.43496	-1.17832	-1.06564	-0.174313	0.479763	1.51042	0.86305
TCONS_00019002	-0.647665	-1.11235	-0.870302	-0.253309	0.656813	1.66607	0.560744
TCONS_00001747	-0.849772	-0.849558	-0.841426	-0.440143	0.315992	1.37546	1.28945
TCONS_00019700	-0.310183	-1.21135	-0.997036	-0.480363	0.624167	1.22089	1.15388
TCONS_00001048	-0.570104	-0.708028	-0.560632	-0.0680387	0.648028	1.97893	-0.720157
TCONS_00002038	-0.598669	-0.653798	-0.631116	-0.384317	0.792305	1.95264	-0.477048
TCONS_00000763	-0.627077	-0.687701	-0.65374	-0.398178	1.49816	1.41566	-0.547123
TCONS_00002474	-0.690016	-0.690379	-0.688553	-0.323963	1.24186	1.63936	-0.488318
TCONS_00015596	-0.731509	-0.731682	-0.728996	-0.195973	1.31674	1.5486	-0.477186
TCONS_00002472	-0.752388	-0.792467	-0.791276	-0.086656	1.3701	1.45936	-0.40667
TCONS_00019585	-0.673563	-0.72969	-0.655096	-0.0319162	1.31565	1.51707	-0.742459
TCONS_00001751	-0.135632	-1.10781	-1.05768	-0.441228	0.613731	1.69629	0.432327
TCONS_00019631	-0.00646437	-1.09889	-0.923298	-0.675385	0.957532	1.59497	0.151535
TCONS_00015526	-0.646257	-0.764507	-0.757032	-0.673906	0.812221	1.80579	0.223687
TCONS_00009791	-0.684345	-0.794084	-0.778999	-0.742468	0.639305	1.70379	0.6568
TCONS_00010412	-0.647376	-0.968323	-0.909756	-0.558396	0.795274	1.49963	0.788944
TCONS_00004211	-0.260129	-0.763374	-0.731327	-0.579277	-0.0830928	2.08918	0.328015
TCONS_00002740	-0.680524	-0.642114	-0.629713	-0.515941	0.320666	2.08694	0.0606819
TCONS_00021424	-0.375542	-0.721423	-0.708845	-0.344018	0.349606	2.11976	-0.319538
TCONS_00002522	-0.650392	-0.668493	-0.551836	-0.380766	0.409719	2.10762	-0.265851
TCONS_00003560	-0.578605	-0.576765	-0.569959	-0.440676	0.362864	2.13773	-0.334588
TCONS_00019347	-0.446407	-1.11384	-0.599864	0.381811	0.146381	1.97817	-0.346254
TCONS_00001562	-0.474944	-1.09547	-0.888244	0.0144324	0.317539	1.90684	0.219848
TCONS_00002838	-0.543761	-1.13521	-0.780914	0.236305	-0.168995	1.85173	0.540845
TCONS_00014936	-0.116718	-1.13252	-1.09492	0.0158048	1.26206	1.35272	-0.286425
TCONS_00003065	-0.220647	-1.14047	-1.07902	0.14197	1.61375	0.902472	-0.218047
TCONS_00007773	-0.132273	-1.26679	-1.142	-0.0980401	1.42208	0.996514	0.220508
TCONS_00001036	0.286061	-1.11208	-0.920521	0.17417	1.51562	0.895853	-0.839109
TCONS_00018891	0.256795	-1.32628	-1.23339	0.465576	1.22612	0.916689	-0.305506
TCONS_00004426	-0.766274	-0.795494	-0.765781	-0.39812	1.92318	0.486314	0.316174
TCONS_00007168	-0.765121	-0.993855	-0.942773	0.0614149	1.75813	0.605549	0.276654
TCONS_00014354	-0.764598	-0.936573	-0.907246	-0.0988028	1.77486	0.711742	0.220621
TCONS_00015478	-0.884201	-0.955496	-0.715772	0.0898907	1.85305	0.592116	0.020414
TCONS_00020584	-0.79572	-1.07323	-0.693712	-0.046126	1.79053	0.718078	0.10018
TCONS_00017370	-0.497163	-0.83541	-0.687227	-0.285093	1.81674	0.97949	-0.491337
TCONS_00005955	-0.800154	-0.840429	-0.624751	0.127186	1.87019	0.73124	-0.463279
TCONS_00020600	-0.724908	-0.808254	-0.758896	-0.137806	1.88054	0.793793	-0.244472
TCONS_00014530	-0.77175	-0.803377	-0.799306	-0.353495	1.48433	1.33546	-0.0918662
TCONS_00002516	-0.75576	-0.784838	-0.744213	-0.240315	1.60556	1.23458	-0.315016
TCONS_00010170	-0.78904	-0.837942	-0.816269	-0.112776	1.58692	1.19461	-0.225502
TCONS_00002519	-0.809938	-0.836726	-0.74575	-0.252425	1.62524	1.16662	-0.147025
TCONS_00010169	-0.786039	-0.820683	-0.802085	-0.237707	1.60456	1.18856	-0.146606
TCONS_00010944	-0.777032	-0.781087	-0.770892	-0.452672	1.7175	1.01732	0.0468637
TCONS_00020598	-0.584436	-0.917667	-0.749854	-0.362788	1.81087	0.911875	-0.108
TCONS_00000932	-0.44491	-0.805291	-0.685536	0.648084	1.72065	0.561064	-0.994061
TCONS_00006804	-0.844931	-0.824004	-0.427101	0.753009	1.72922	0.436549	-0.822739
TCONS_00002347	-0.677048	-0.828319	-0.807127	0.317545	1.72582	0.872315	-0.603183
TCONS_00008547	-0.796716	-0.858854	-0.655585	0.422113	1.6641	0.895128	-0.670189
TCONS_00008640	-0.845695	-0.819818	-0.729468	0.812809	1.36429	0.984979	-0.767099
TCONS_00014960	-0.881769	-0.882522	-0.616722	0.578722	1.37482	1.14831	-0.720843
TCONS_00015247	-0.91183	-1.20621	-0.423401	0.678184	1.68226	0.428164	-0.247169
TCONS_00005592	-0.894045	-0.904524	-0.763801	0.557736	1.80783	0.414983	-0.218178
TCONS_00011461	-0.735823	-1.00325	-0.626041	0.662386	1.84558	0.248713	-0.391568
TCONS_00016627	-0.774343	-0.76914	-0.737496	0.546146	1.93677	0.211431	-0.413365
TCONS_00008890	-1.02783	-1.07687	-0.775114	0.396595	1.61841	0.560176	0.30463
TCONS_00018169	-0.942828	-0.983943	-0.764199	0.654906	1.75601	0.200193	0.0798594
TCONS_00003246	-0.372624	-1.16938	-0.904015	0.461148	1.85892	0.0749433	0.0510139
TCONS_00012030	-0.438272	-1.15735	-0.897201	0.206424	1.86683	0.364367	0.0552063
TCONS_00015792	-0.627103	-1.0147	-0.814738	0.0531548	1.94097	0.365763	0.0966577
TCONS_00002808	-0.928431	-1.02106	-0.78246	1.12643	1.44251	-0.163689	0.326701
TCONS_00014272	-1.12358	-0.899	-0.37734	1.10127	1.56003	-0.361259	0.0998796
TCONS_00006836	-0.813198	-1.06902	-0.839882	1.23729	1.37001	0.252464	-0.13766
TCONS_00017636	-1.00379	-1.07922	-0.571723	1.24516	1.32835	0.342762	-0.261533
TCONS_00006929	-0.858592	-0.86271	-0.583301	1.22274	1.48209	0.25074	-0.650968
TCONS_00002506	-0.728833	-0.948915	-0.811334	1.3861	1.32702	0.206361	-0.430405
TCONS_00021001	-0.802732	-0.804436	-0.768139	1.33018	1.44088	0.114091	-0.509843
TCONS_00011222	-0.88034	-0.977626	-0.314773	1.10824	1.64736	-0.120645	-0.46221
TCONS_00008973	-0.889117	-0.86816	-0.601702	1.37565	1.44144	-0.132514	-0.325595
TCONS_00015676	-0.79295	-0.802822	-0.75912	1.22053	1.58295	-0.0594086	-0.389187
TCONS_00004883	-0.53585	-0.923474	-0.761523	0.891429	1.78491	0.0852046	-0.540692
TCONS_00017416	-0.61633	-0.808326	-0.793781	1.06895	1.7354	-0.219714	-0.366204
TCONS_00016774	-0.795905	-0.972623	-0.759657	0.98351	1.60106	0.366253	-0.422642
TCONS_00016623	-0.976794	-0.94832	-0.568652	0.865795	1.73291	0.127987	-0.232922
TCONS_00020413	-0.91824	-0.905734	-0.771304	1.12431	1.56739	0.041619	-0.138042
TCONS_00003635	-0.318613	-1.01077	-0.60989	1.08413	1.71929	-0.421752	-0.442392
TCONS_00008170	-0.603812	-0.653942	-0.504331	1.0127	1.82795	-0.490302	-0.588265
TCONS_00018752	-0.530497	-0.740421	-0.682221	1.14276	1.72522	-0.411862	-0.502986
TCONS_00013882	-0.609236	-0.609236	-0.55087	0.793827	1.95655	-0.5764	-0.404634
TCONS_00003433	-0.792306	-0.619347	-0.462702	0.804616	1.93186	-0.322734	-0.539384
TCONS_00014816	-0.601114	-0.697895	-0.50151	0.841546	1.91735	-0.311224	-0.647153
TCONS_00017128	-0.673595	-0.590314	-0.565536	0.838805	1.91606	-0.269186	-0.656231
TCONS_00022401	-0.607762	-0.607762	-0.389421	0.485683	2.09601	-0.447044	-0.529709
TCONS_00001613	-0.682763	-0.703641	-0.680962	0.594949	2.01766	-0.24571	-0.299534
TCONS_00022335	-0.865288	-0.68816	-0.500288	0.64911	1.98299	-0.231838	-0.346527
TCONS_00009899	-0.547665	-0.77775	-0.700321	0.646886	1.97723	-0.0780896	-0.520294
TCONS_00010921	-0.593128	-0.648516	-0.585277	0.414494	2.07663	-0.0318389	-0.632361
TCONS_00019701	-0.59438	-0.706958	-0.700895	0.53088	1.96906	0.182875	-0.680583
TCONS_00004021	-0.262099	-0.802595	-0.649463	0.252781	2.13562	-0.255624	-0.418618
TCONS_00009900	-0.400371	-0.708857	-0.608167	0.447741	2.10086	-0.352992	-0.47821
TCONS_00005347	-0.665022	-0.646379	-0.482602	0.168396	2.16298	-0.101608	-0.435762
TCONS_00004929	-0.612545	-0.624188	-0.513803	0.321737	2.14213	-0.2459	-0.467429
TCONS_00018278	-0.671923	-0.666465	-0.53289	0.430671	2.09092	-0.164723	-0.485595
TCONS_00003245	-0.675701	-0.646875	-0.520882	-0.222215	2.03567	-0.559405	0.58941
TCONS_00017405	-0.940798	-0.922151	-0.766975	0.237762	1.66311	-0.177722	0.90678
TCONS_00001342	0.154252	-0.841007	-0.799211	0.224108	1.98071	0.086859	-0.805716
TCONS_00004197	-0.0841365	-1.10105	-0.652101	0.395055	1.94927	0.114655	-0.621698
TCONS_00005008	-0.214026	-0.860593	-0.643686	0.538682	1.94381	0.0862391	-0.850427
TCONS_00018423	0.00507725	-0.698561	-0.645867	0.456423	2.0504	-0.562799	-0.604675
TCONS_00003687	-0.117168	-0.609809	-0.541938	0.0147292	2.2061	-0.492491	-0.459422
TCONS_00004348	-0.422528	-0.601275	-0.502628	0.0149309	2.21991	-0.235563	-0.472849
TCONS_00005712	0.251198	-1.11292	-0.779357	-0.288294	1.96905	0.234966	-0.27465
TCONS_00010396	-0.482437	-0.788608	-0.625691	-0.198277	2.12248	0.309707	-0.337179
TCONS_00008642	-0.582882	-0.628523	-0.614745	0.185294	2.13177	0.0611728	-0.552082
TCONS_00015459	-0.633565	-0.636103	-0.548325	0.0467598	2.13785	0.172705	-0.539327
TCONS_00006676	1.06623	-1.10793	-0.757015	0.920953	1.1728	-0.633221	-0.661811
TCONS_00015223	0.998136	-1.04749	-0.953224	0.704847	1.37401	-0.407838	-0.668445
TCONS_00015523	0.830119	-1.15258	-0.947237	0.294859	1.5548	0.164269	-0.744225
TCONS_00004715	0.207261	-1.04076	-0.90018	0.9658	1.54294	0.0866731	-0.861731
TCONS_00015797	0.443451	-1.09512	-0.75379	1.10629	1.39767	-0.192049	-0.906444
TCONS_00012682	0.0749354	-1.3451	-1.0117	0.622195	1.59969	-0.296818	0.356795
TCONS_00021272	-0.509324	-1.16532	-0.915704	0.559075	1.68505	-0.234455	0.580675
TCONS_00001984	0.113674	-1.21628	-0.791841	1.462	1.00032	-0.82311	0.255233
TCONS_00018418	0.0137066	-1.05693	-0.847606	1.15224	1.55945	-0.594602	-0.226261
TCONS_00004447	-0.977796	-0.930854	-0.62574	1.46198	1.01663	0.581686	-0.525912
TCONS_00016305	-0.908608	-0.958001	-0.297279	1.62271	1.00877	0.217943	-0.685542
TCONS_00015195	-1.01836	-0.711046	-0.153596	1.88174	0.577831	0.154827	-0.731402
TCONS_00017459	-0.898141	-1.19566	0.095412	1.67022	0.356549	0.63291	-0.661283
TCONS_00006078	-0.80582	-0.960226	-0.906071	1.27414	0.711831	1.13114	-0.445
TCONS_00013413	-0.780708	-0.810541	-0.760006	1.61919	0.152878	1.10905	-0.529866
TCONS_00004070	-0.930047	-1.06009	-0.910732	1.39883	0.710465	0.846901	-0.0553271
TCONS_00001622	-0.727308	-1.02726	-0.860661	1.55248	0.856287	0.608347	-0.401887
TCONS_00017649	-0.773025	-1.03572	-0.929734	1.56719	0.876088	0.462329	-0.167128
TCONS_00014040	-0.796421	-1.4301	-0.322819	1.03418	1.02341	0.945337	-0.453588
TCONS_00020215	-1.2527	-1.2527	-0.35075	1.04469	0.891868	0.922838	-0.00323706
TCONS_00011693	-0.0111168	-1.36855	-1.17822	1.54237	0.438024	0.313349	0.264153
TCONS_00015086	-0.260782	-1.12814	-0.960482	1.87536	0.468687	-0.00523787	0.0105933
TCONS_00020719	-0.293787	-1.12669	-1.03572	1.81961	0.421433	0.280508	-0.0653483
TCONS_00004431	-0.215292	-0.929561	-0.858057	1.81792	0.817584	-0.0163505	-0.616244
TCONS_00010121	0.286297	-1.22678	-0.757595	1.81957	0.414752	0.0577959	-0.594046
TCONS_00020585	0.353758	-1.11992	-0.943546	1.68172	0.678986	0.0130546	-0.664058
TCONS_00010126	-0.605704	-1.21007	-1.01776	1.03135	1.41041	0.236679	0.155102
TCONS_00020442	-0.43593	-1.20927	-0.893209	1.65951	0.869344	-0.13668	0.146241
TCONS_00018855	-0.308706	-1.21357	-1.11532	1.34316	1.15859	-0.0593383	0.195185
TCONS_00021906	-0.586158	-1.16224	-1.03488	1.41389	1.09423	0.150841	0.124313
TCONS_00015500	0.350458	-1.54124	-1.05383	1.03145	0.953051	0.5689	-0.308779
TCONS_00021214	-0.198803	-1.36228	-0.790882	0.915645	1.51951	0.363619	-0.446812
TCONS_00007218	-0.42253	-1.10339	-0.939394	1.07662	1.36214	0.607687	-0.581133
TCONS_00021061	-0.273078	-1.09928	-0.993729	1.17577	1.17445	0.703491	-0.687631
TCONS_00020372	2.06557	-0.891019	-0.637411	-0.272325	-0.425406	-0.283831	0.444419
TCONS_00020511	2.1074	-0.777688	-0.725027	-0.464296	-0.41523	0.101063	0.173778
TCONS_00011177	2.11117	-0.825216	-0.709397	-0.0240054	0.116031	-0.0881414	-0.580445
TCONS_00000283	2.2438	-0.471683	-0.420655	-0.0518294	-0.439019	-0.4389	-0.421718
TCONS_00007133	2.22283	-0.470082	-0.350014	0.057209	-0.452859	-0.498427	-0.508662
TCONS_00021574	2.2376	-0.419469	-0.359724	-0.0225104	-0.478633	-0.478633	-0.478633
TCONS_00002330	2.22371	-0.659292	-0.415211	-0.0136956	-0.38102	-0.282228	-0.472263
TCONS_00022469	2.193	-0.596154	-0.565887	0.153319	-0.281687	-0.401638	-0.500954
TCONS_00002928	2.20431	-0.783744	-0.584036	-0.154068	-0.292046	-0.181003	-0.209417
TCONS_00021768	2.19087	-0.732902	-0.674707	0.00533081	-0.277838	-0.249117	-0.261631
TCONS_00017434	2.22871	-0.6761	-0.436658	-0.156961	-0.499095	-0.282886	-0.177005
TCONS_00003328	2.22758	-0.633915	-0.605039	-0.127613	-0.314452	-0.325344	-0.22122
TCONS_00015984	2.24019	-0.599199	-0.54447	-0.270068	-0.366733	-0.310365	-0.149353
TCONS_00006651	2.21529	-0.544473	-0.493274	-0.21994	-0.565478	-0.428114	0.0359883
TCONS_00002713	2.2584	-0.472439	-0.455864	-0.240576	-0.420536	-0.405576	-0.263412
TCONS_00000284	2.26011	-0.457168	-0.354534	-0.206906	-0.395382	-0.430168	-0.415953
TCONS_00001728	2.26469	-0.448539	-0.437306	-0.305308	-0.33791	-0.347719	-0.387904
TCONS_00002669	1.66608	-1.12092	-1.00157	0.444323	0.686488	-0.522233	-0.15217
TCONS_00019940	1.41138	-1.31481	-1.11396	0.434551	0.894812	-0.146244	-0.165738
TCONS_00008574	1.61606	-1.33189	-1.13544	0.301405	0.118009	-0.0362685	0.46812
TCONS_00009197	1.81356	-1.24832	-1.00319	-0.0420269	0.372493	0.0523143	0.055165
TCONS_00008502	1.48792	-0.984568	-0.510949	0.812445	0.789141	-0.762058	-0.831932
TCONS_00019018	1.37612	-0.890285	-0.613829	1.39177	0.132977	-0.640335	-0.756418
TCONS_00011688	1.735	-0.899957	-0.413314	1.099	-0.626773	-0.513367	-0.380585
TCONS_00004042	1.63127	-0.611595	-0.589117	1.28047	-0.550063	-0.550596	-0.610364
TCONS_00013512	1.73407	-0.673549	-0.544545	1.13722	-0.462828	-0.479377	-0.710995
TCONS_00003292	1.93517	-0.605137	-0.498514	0.839054	-0.492955	-0.590368	-0.587249
TCONS_00003549	1.82818	-0.879616	-0.381583	0.916496	-0.171302	-0.591952	-0.720221
TCONS_00013459	2.04967	-0.928472	-0.86202	0.299354	-0.194621	-0.181986	-0.181927
TCONS_00005582	1.98478	-0.940918	-0.823032	0.338642	-0.0825329	-0.600911	0.123976
TCONS_00012393	2.00688	-0.941571	-0.870359	0.231773	-0.381284	-0.275922	0.230484
TCONS_00011847	1.80977	-0.853275	-0.748214	0.914161	-0.558175	-0.537464	-0.0268029
TCONS_00014248	2.1038	-0.669955	-0.64776	0.443763	-0.411802	-0.361615	-0.456429
TCONS_00014679	2.04364	-0.717994	-0.56354	0.593261	-0.325967	-0.549345	-0.480054
TCONS_00018904	0.742747	-0.889115	0.184754	1.8063	-0.656139	-0.929017	-0.259531
TCONS_00002815	1.15029	-0.23115	0.00942124	1.58577	-0.810947	-0.863083	-0.840299
TCONS_00017449	1.26636	-0.743581	-0.10493	1.55734	-0.419271	-0.675809	-0.88011
TCONS_00020501	0.264276	-1.1767	-0.877244	1.7848	-0.252965	-0.367685	0.625521
TCONS_00010917	-0.161959	-0.864165	-0.684382	2.12269	-0.0135141	-0.49358	0.0949138
TCONS_00010228	0.229861	-0.76192	-0.748564	2.07116	-0.495044	-0.485283	0.18979
TCONS_00015643	0.311938	-0.8026	-0.785142	2.08753	-0.40264	-0.343292	-0.0657948
TCONS_00004351	0.558676	-1.21246	-0.857308	1.79595	-0.0914269	0.242654	-0.436083
TCONS_00020004	0.743768	-0.980645	-0.9008	1.78341	0.167543	-0.147434	-0.665842
TCONS_00012413	0.680018	-0.849128	-0.267108	1.94231	-0.128183	-0.747683	-0.630226
TCONS_00019210	0.558763	-0.944132	-0.279208	1.95287	0.0394669	-0.559724	-0.768037
TCONS_00011395	1.01033	-0.738585	-0.712354	1.81328	-0.424577	-0.539674	-0.408412
TCONS_00015729	0.979669	-0.823026	-0.602342	1.8171	-0.491131	-0.253625	-0.626642
TCONS_00008338	-0.486577	-0.225719	0.487577	2.0344	-0.200074	-0.792031	-0.817577
TCONS_00007243	-0.492335	-0.340341	0.0447755	2.20699	-0.217823	-0.600633	-0.600633
TCONS_00017557	-0.491287	-0.320816	-0.0492282	2.18652	-0.0065362	-0.620946	-0.697709
TCONS_00006356	-0.629477	-0.784602	-0.539661	1.99494	-0.195039	0.65452	-0.500686
TCONS_00013412	-0.660215	-0.660215	-0.640534	2.09849	-0.239292	0.40575	-0.303982
TCONS_00007262	-0.0864169	-0.928274	-0.79023	2.10014	0.00896841	0.00512982	-0.309319
TCONS_00007688	-0.51218	-0.834323	-0.710501	2.11547	0.11178	0.0463205	-0.216569
TCONS_00015185	-0.525307	-0.549831	-0.510586	2.19311	0.187338	-0.38258	-0.412141
TCONS_00018818	-0.469045	-0.461405	-0.450495	2.22752	0.0474919	-0.433292	-0.460775
TCONS_00021199	-0.556674	-0.458846	-0.425967	2.2338	-0.0238244	-0.305449	-0.463039
TCONS_00018027	-0.455227	-0.845123	-0.363105	2.20152	-0.131174	-0.200871	-0.20602
TCONS_00003289	-0.285233	-0.506067	-0.466614	2.24853	-0.127232	-0.428252	-0.435131
TCONS_00004391	-0.441032	-0.463357	-0.432887	2.25087	-0.106625	-0.400419	-0.40655
TCONS_00018180	-0.474064	-0.53775	-0.398493	2.24769	-0.260025	-0.431641	-0.145722
TCONS_00006081	-0.482422	-0.643601	-0.448096	2.23589	-0.175157	-0.198629	-0.287983
TCONS_00018643	-0.414875	-0.534676	-0.461075	2.25251	-0.298862	-0.174459	-0.368566
TCONS_00006201	0.329196	-0.769992	-0.762226	2.10375	-0.194221	-0.304944	-0.401568
TCONS_00006192	-0.1032	-0.60851	-0.588336	2.20616	-0.0197843	-0.363784	-0.522545
TCONS_00020266	0.065772	-0.58762	-0.552774	2.19535	-0.111716	-0.461235	-0.547774
TCONS_00004886	-0.122513	-0.69255	-0.590991	2.21573	-0.137946	-0.367556	-0.30417
TCONS_00008548	0.110786	-0.754034	-0.670718	2.16698	-0.143659	-0.379742	-0.329615
TCONS_00018578	0.181994	-0.572624	-0.23837	2.18453	-0.507011	-0.564406	-0.484113
TCONS_00019823	0.282526	-0.546992	-0.525655	2.16811	-0.375169	-0.487548	-0.515273
TCONS_00003384	-0.124731	-0.779843	-0.152519	2.19533	-0.198146	-0.631915	-0.308176
TCONS_00014703	-0.27834	-0.536637	-0.40124	2.25927	-0.290802	-0.405632	-0.34662
TCONS_00004503	-0.110154	-0.458562	-0.382826	2.25089	-0.401224	-0.460131	-0.437992
TCONS_00010404	-0.195033	-0.496848	-0.408161	2.25384	-0.309644	-0.331216	-0.512943
TCONS_00002100	-0.0720757	-1.30748	-0.290535	1.92032	0.488794	-0.344499	-0.394522
TCONS_00011691	-0.575633	-0.660755	-0.588132	2.05753	0.562036	-0.499416	-0.295636
TCONS_00011178	-0.28123	-0.76575	-0.548758	2.1596	0.158521	-0.156884	-0.565499
TCONS_00012777	-0.11846	-0.748573	-0.467906	2.12949	0.273004	-0.416387	-0.65117
TCONS_00016760	-0.139979	-0.648269	-0.518582	2.17807	0.146946	-0.448799	-0.569392
TCONS_00002622	0.105561	-0.876942	-0.00418526	1.34254	1.29338	-0.84618	-1.01417
TCONS_00022165	-0.19978	-0.917346	-0.110356	1.52174	1.2584	-0.805813	-0.746847
TCONS_00011812	-0.135859	-0.738825	-0.557249	1.83924	0.922148	-0.600483	-0.728975
TCONS_00006129	-0.339154	-0.786471	-0.491332	1.51645	1.37016	-0.489833	-0.779824
TCONS_00011378	-0.362115	-0.773282	-0.68476	1.59892	1.27137	-0.327982	-0.722153
TCONS_00019569	-0.994302	-0.98332	-0.0350367	1.52175	0.885423	-0.855173	0.460662
TCONS_00014691	-0.723986	-0.853735	-0.698537	1.85838	0.837361	-0.299981	-0.119504
TCONS_00017457	-0.818134	-0.941562	-0.59177	1.82705	0.829161	-0.0477738	-0.256968
TCONS_00009901	-0.757955	-0.657806	-0.0473394	1.81751	0.919856	-0.516311	-0.757955
TCONS_00022166	-0.561214	-0.696844	-0.142371	1.85424	0.898281	-0.576056	-0.776034
TCONS_00000990	-0.713949	-0.730381	-0.381162	1.48694	1.40534	-0.365255	-0.701534
TCONS_00014659	-0.786118	-0.807598	-0.535172	1.57397	1.21857	0.0293466	-0.692997
TCONS_00021069	-0.668034	-0.848606	-0.601634	1.64531	1.1797	-0.105211	-0.601525
Novel gene	SP	Oo	1C	2C	4C	8C	BL
TCONS_00020816	-0.406581	-0.900715	0.286279	1.82808	-0.0531234	0.433131	-1.18707
TCONS_00014122	-0.691384	-0.583693	-0.468492	2.15543	0.243944	-0.184106	-0.471703
TCONS_00002153	-0.591284	-0.48295	-0.0694953	2.2181	-0.123594	-0.363348	-0.587424
TCONS_00017426	-0.593286	-0.433537	-0.211293	2.17364	0.203136	-0.545377	-0.593286
TCONS_00014470	-0.208131	-0.912764	0.324591	2.06322	-0.0683846	-0.737805	-0.460727
TCONS_00020346	-0.53833	-0.542323	0.454832	2.11192	-0.402893	-0.540886	-0.542323
TCONS_00008952	-0.526436	-0.468054	0.45305	2.08952	-0.217595	-0.665633	-0.664853
TCONS_00021952	-0.501012	-0.592169	0.397356	2.10696	-0.167858	-0.614778	-0.628502
TCONS_00012130	-0.574015	-0.342761	0.0998127	2.18583	-0.150317	-0.618541	-0.60001
TCONS_00012014	-0.668662	-0.30025	0.33873	2.10586	-0.138354	-0.668662	-0.668662
TCONS_00022392	-0.567807	-0.203435	0.270143	2.14509	-0.349957	-0.614679	-0.679354
TCONS_00002579	-0.712409	-0.214518	0.259344	2.05489	0.12357	-0.755436	-0.755436
TCONS_00012131	-0.639442	-0.678057	0.608671	1.97404	0.0473377	-0.641958	-0.670591
TCONS_00016734	-0.694707	-0.500073	0.613821	1.98121	-0.0108407	-0.694707	-0.694701
TCONS_00021721	-0.604257	-0.550925	0.493938	1.94728	0.27389	-0.82354	-0.736383
TCONS_00003410	-0.698043	-0.60191	0.532327	1.97086	0.176298	-0.68149	-0.698043
TCONS_00019986	-0.640127	-0.612977	0.413068	2.01303	0.204854	-0.675525	-0.702327
TCONS_00000735	1.00453	-0.777562	-0.733024	-0.429187	1.80764	-0.52749	-0.344913
TCONS_00002824	1.41625	-0.898141	-0.772298	-0.141076	1.42567	-0.577674	-0.452737
TCONS_00013497	-0.948792	-0.500369	-0.251679	0.949909	1.74389	-0.0783662	-0.914589
TCONS_00003083	-0.406728	-0.952335	-0.927577	0.591205	1.81839	0.387742	-0.510699
TCONS_00003755	-0.502634	-1.02697	-0.887793	1.17331	1.37345	0.497955	-0.627314
TCONS_00010790	0.305526	-0.924177	-0.868624	0.320554	1.89836	0.0365864	-0.768227
TCONS_00007068	0.213031	-1.04959	-0.939296	0.0409716	1.82528	0.517522	-0.607914
TCONS_00010812	-0.094187	-0.961246	-0.822616	0.124228	1.84779	0.644494	-0.738459
TCONS_00010811	-0.679396	-0.827857	-0.486276	0.0162751	1.82731	0.870602	-0.720656
TCONS_00001204	-0.486669	-0.611347	-0.572656	0.323776	2.1436	-0.249602	-0.547102
TCONS_00000086	-0.451244	-0.732037	-0.590168	-0.0790378	2.11068	0.327887	-0.586078
TCONS_00018385	-0.287324	-0.711458	-0.659933	-0.31938	2.1571	0.230389	-0.409393
TCONS_00003587	-0.593426	-0.730079	-0.7202	1.75844	1.03247	-0.0917545	-0.65545
TCONS_00020835	-0.518304	-0.727942	-0.721981	1.79617	0.991534	-0.149865	-0.669612
TCONS_00012895	-0.443696	-0.798786	-0.224572	1.52712	1.33378	-0.570134	-0.823718
TCONS_00019785	-0.731069	-0.379132	-0.344845	1.65675	1.209	-0.679636	-0.731069
TCONS_00004850	-0.600684	-0.687463	-0.0702812	1.80287	0.960804	-0.722287	-0.682963
TCONS_00020345	-0.660505	-0.640291	-0.196052	1.8789	0.884146	-0.603864	-0.662335
TCONS_00013133	0.43809	-1.15011	-1.09813	0.907473	1.48711	-0.484097	-0.100333
TCONS_00001553	-0.471585	-0.752365	-0.729843	1.18574	1.66108	-0.206733	-0.686289
TCONS_00018178	-0.130122	-0.863599	-0.601099	1.24391	1.58098	-0.424472	-0.805592
TCONS_00009493	0.0827327	-0.80039	-0.728866	1.47754	1.31546	-0.648438	-0.698038
TCONS_00009996	0.0989871	-1.01272	-0.94592	1.60494	1.04884	-0.198777	-0.595345
TCONS_00003613	2.13472	-0.839358	-0.727716	-0.227202	0.0697667	-0.0203949	-0.38982
TCONS_00019087	2.08918	-0.930101	-0.790154	-0.168261	0.0723002	0.0573257	-0.330287
TCONS_00013304	2.04648	-0.847841	-0.776677	0.0570493	0.345893	-0.296907	-0.528003
TCONS_00019457	2.02285	-0.91549	-0.870149	0.0288368	0.324104	-0.167078	-0.423076
TCONS_00000154	2.07963	-0.876214	-0.7935	0.275568	-0.165422	-0.120028	-0.400036
TCONS_00008734	2.14085	-0.89118	-0.710712	0.0485455	-0.197022	-0.190509	-0.199971
TCONS_00010250	2.16714	-0.760261	-0.716076	-0.0953149	0.0381508	-0.28964	-0.343995
TCONS_00000170	2.15421	-0.766695	-0.744215	-0.0136566	-0.067426	-0.115351	-0.446861
TCONS_00012053	2.12332	-0.848235	-0.788593	-0.0493212	0.0478305	-0.124632	-0.360372
TCONS_00000388	2.14426	-0.804947	-0.637189	0.167728	-0.0772511	-0.395749	-0.396851
TCONS_00020510	2.11799	-0.808615	-0.598622	0.111868	0.0652657	-0.230687	-0.657201
TCONS_00009969	2.20558	-0.665077	-0.630854	-0.303705	-0.337252	-0.297171	0.0284755
TCONS_00008329	2.14908	-0.596378	-0.588047	-0.538903	-0.453672	-0.288838	0.316761
TCONS_00011776	2.19431	-0.55406	-0.544564	-0.495695	-0.494652	-0.259477	0.154139
TCONS_00000758	2.22289	-0.519616	-0.511132	-0.449688	-0.262434	0.0256901	-0.505712
TCONS_00021990	2.19812	-0.68439	-0.596143	-0.210131	-0.0968726	-0.0766441	-0.533937
TCONS_00005798	2.25193	-0.478516	-0.462923	-0.430266	-0.438889	-0.292802	-0.148531
TCONS_00000729	2.25662	-0.520202	-0.446722	-0.226941	-0.433241	-0.323979	-0.305531
TCONS_00011034	2.26161	-0.454062	-0.444391	-0.412521	-0.388447	-0.315657	-0.24653
TCONS_00017211	2.26595	-0.42236	-0.412367	-0.392727	-0.392	-0.332391	-0.314103
TCONS_00022083	2.26589	-0.433795	-0.425551	-0.361887	-0.381225	-0.323663	-0.339766
TCONS_00007371	2.21975	-0.663332	-0.629778	-0.130959	-0.192969	-0.30739	-0.295319
TCONS_00019191	2.23861	-0.594526	-0.589696	-0.258274	-0.249419	-0.205942	-0.34075
TCONS_00002124	2.24012	-0.618869	-0.552295	-0.193075	-0.268428	-0.302491	-0.304963
TCONS_00009639	2.24401	-0.573086	-0.545154	-0.187689	-0.272967	-0.269715	-0.395395
TCONS_00012558	2.24476	-0.560689	-0.554052	-0.347321	-0.169837	-0.271429	-0.341428
TCONS_00021982	2.23067	-0.615522	-0.603702	-0.273864	-0.127043	-0.26489	-0.34565
TCONS_00012705	2.2521	-0.521637	-0.478253	-0.259966	-0.219337	-0.306287	-0.466617
TCONS_00016772	2.23076	-0.564195	-0.557414	-0.278292	-0.0803802	-0.254464	-0.496013
TCONS_00002032	1.89418	-0.92808	-0.824938	-0.284444	0.261881	0.538075	-0.656673
TCONS_00005779	2.04757	-0.905262	-0.749845	-0.323533	0.14429	0.26585	-0.479071
TCONS_00012907	1.96774	-0.977075	-0.857498	-0.146363	0.338208	0.19061	-0.515625
TCONS_00012485	1.72162	-1.08216	-1.02383	-0.650494	0.500751	0.277538	0.256574
TCONS_00012989	2.00211	-0.944237	-0.912678	-0.444085	0.262894	0.0187005	0.0172906
TCONS_00017065	1.70988	-1.20977	-1.09396	0.540417	-0.0376722	0.288848	-0.197743
TCONS_00020524	1.41575	-1.23716	-1.1485	0.0566916	0.86399	0.469103	-0.419872
TCONS_00008920	1.75927	-1.02191	-0.930749	0.011283	0.73728	0.107486	-0.662661
TCONS_00019344	1.83124	-1.07893	-0.925604	0.0553089	0.350789	0.369664	-0.602468
TCONS_00001124	1.61333	-0.821094	-0.800978	-0.685557	-0.618226	0.227398	1.08512
TCONS_00016682	0.92033	-1.15987	-1.10542	-0.347561	0.202009	1.5556	-0.0650833
TCONS_00018921	0.875657	-1.08427	-0.900044	-0.448842	-0.334941	1.70226	0.190182
TCONS_00021804	1.20197	-0.966739	-0.873828	0.624208	-0.697242	-0.573733	1.28536
TCONS_00021806	0.956029	-0.959251	-0.904869	0.984843	-0.636319	-0.673024	1.23259
TCONS_00002029	0.855881	-1.25597	-0.534313	1.37122	-0.921295	-0.286032	0.77051
TCONS_00021803	0.794796	-0.961271	-0.893626	1.38381	-0.639224	-0.639858	0.955372
TCONS_00004043	0.464973	-1.25983	-0.917971	1.68858	0.108376	0.451584	-0.535708
TCONS_00003288	1.54855	-0.785269	-0.743221	1.16249	0.245785	-0.737814	-0.690517
TCONS_00017424	1.29955	-1.12257	-0.324331	1.41006	0.100653	-0.776604	-0.586764
TCONS_00002459	0.918393	-1.17513	-1.00982	1.25156	0.762076	0.0324568	-0.779536
TCONS_00004446	1.39204	-1.05933	-1.05065	0.919086	0.696495	-0.221365	-0.676277
TCONS_00007478	1.55312	-1.04451	-0.974285	0.655675	0.741154	-0.205916	-0.725233
TCONS_00009516	-0.34841	-0.562436	-0.496386	-0.413484	-0.410038	-0.000116345	2.23087
TCONS_00004189	0.162331	-1.23179	-1.1286	-0.39419	1.35569	1.07913	0.157439
TCONS_00004729	0.462464	-1.24468	-1.15188	0.0678462	1.31493	0.991357	-0.440029
TCONS_00013423	-0.722542	-0.729282	-0.718353	-0.511708	0.718271	1.91035	0.0532598
TCONS_00007373	-0.544742	-0.967907	-0.940729	-0.0802041	1.30967	1.45184	-0.227923
TCONS_00020574	-0.759681	-0.833288	-0.796855	-0.492548	1.23713	1.51798	0.127268
