# Supplementary material for: High-resolution annotation of the mouse preimplantation embryo transcriptome using long-read sequencing
Source: Nat Commun. 2020 May 27;11:2653. doi: 10.1038/s41467-020-16444-w (PMC7253418; doi:10.1038/s41467-020-16444-w)
Supplement: Supplementary file 17 — Source Data [file 41467_2020_16444_MOESM17_ESM.zip › Figure 5.xlsx]

## Sheet: Figure5b
	Kdm4dl		XLOC_004958
SP	0.002	0.002	0	0
Oo	0.024	0.023	0	0
1C	0.01	0.008	0	0
2C	1.042	0.958	0.972	1.028
4C	0.627	0.484	0.612	0.453
8C	0.112	0.098	0.355	0.307
BL	0.004	0.005	0.004	0.004

## Sheet: Figure5f
Ctrl	Kdm4dl	Ctrl	XLOC_004958
0	24.1	0	29.8
0	30.8	0	60
0	91.7	0	68.6
	92.4		93.5
	97		94.5
	97.1		95.5
	97.4		97.3
	100		97.9
	100		98.4
	100		99.1
	100		99.5
	100		100
	100		100
	100		100
	100		100
	100		100
	100		100
	100		100
	100		100
	100		100
			100
			100
			100
			100
			100
			100
			100
			100

## Sheet: Figure5g
Ctrl	Kdm4dl KO	XLOC_004958 KO
0	66.6667	76.1905
16.6667	57.1429	60
