# Supplementary material for: High-resolution annotation of the mouse preimplantation embryo transcriptome using long-read sequencing
Source: Nat Commun. 2020 May 27;11:2653. doi: 10.1038/s41467-020-16444-w (PMC7253418; doi:10.1038/s41467-020-16444-w)
Supplement: Supplementary file 17 — Source Data [file 41467_2020_16444_MOESM17_ESM.zip › Supplementary Figure 1.xlsx]

## Sheet: Supplementary Figure 1a
Samples	Total sequences	Read length(pair-end)	Q30	CG percent
sperm_1	31637904	150	88.53	47.88
sperm_2	33692189	150	91.48	49.7
oocyte_1	28534912	150	88.23	46.74
oocyte_2	27147848	150	89.81	48.6
1cell_1	19105432	150	86.34	48.68
1cell_2	38851666	150	90.52	47.79
2cell_1	19637095	150	88.56	49.09
2cell_2	45527417	150	87.88	45.92
4cell_1	21542325	150	88.54	46.44
4cell_2	24746576	150	88.8	46.82
8cell_1	30758439	150	91.94	49.97
8cell_2	27344364	150	88.67	47.57
blastocyst_1	24220851	150	89.83	48.03
blastocyst_2	28223489	150	90.24	51.84

## Sheet: Supplementary Figure 1b
Samples	polymeraseReads	PolymeraseReadsN50	Subreads	Mean length of subreads	CCS	InsertSize
Sperm	420225	73273	18811197	818	364680	2150
Oocyte	343546	83822	14420594	773	236135	5143
1-cell_seq1	93751	64847	4229950	574	62549	4382
1-cell_seq2	303121	41126	7474332	636	186173	3293
2-cell	234699	76126	9030981	1062	202994	2442
4-cell	247871	79612	9733923	1159	223950	2185
8-cell	319045	87637	15443002	1016	292558	1942
Blastocyst_seq1	155615	76455	7393076	732	126881	2518
Blastocyst_seq2	228246	74756	9235454	872	184441	2961

## Sheet: Supplementary Figure 1c
Long-read transcripts	Length	Reference transcripts	Length
TCONS_00000001	1274	ENSMUST00000193812.1	1069
TCONS_00000002	1781	ENSMUST00000082908.1	109
TCONS_00000003	2533	ENSMUST00000162897.1	4151
TCONS_00000005	3341	ENSMUST00000159265.1	2987
TCONS_00000004	3378	ENSMUST00000070533.4	3631
TCONS_00000006	3137	ENSMUST00000192857.1	479
TCONS_00000007	2739	ENSMUST00000195335.1	2818
TCONS_00000008	2624	ENSMUST00000192336.1	2232
TCONS_00000009	312	ENSMUST00000194099.1	2308
TCONS_00000010	2047	ENSMUST00000161581.1	248
TCONS_00000011	2069	ENSMUST00000192973.1	2056
TCONS_00000012	1279	ENSMUST00000192183.1	925
TCONS_00000013	1298	ENSMUST00000195166.1	3011
TCONS_00000014	905	ENSMUST00000192692.1	3257
TCONS_00000015	4251	ENSMUST00000193244.1	1633
TCONS_00000016	1441	ENSMUST00000194454.1	2350
TCONS_00000017	1814	ENSMUST00000157708.2	57
TCONS_00000018	1552	ENSMUST00000194643.1	654
TCONS_00000019	1158	ENSMUST00000192427.1	897
TCONS_00000020	2215	ENSMUST00000208660.1	4140
TCONS_00000021	1038	ENSMUST00000208793.1	3043
TCONS_00000022	254	ENSMUST00000194992.6	854
TCONS_00000023	513	ENSMUST00000027032.5	6865
TCONS_00000024	2088	ENSMUST00000195384.1	1865
TCONS_00000025	318	ENSMUST00000194382.1	1483
TCONS_00000026	2257	ENSMUST00000027035.9	3122
TCONS_00000027	483	ENSMUST00000195555.1	1974
TCONS_00000028	2394	ENSMUST00000192650.5	3238
TCONS_00000029	146	ENSMUST00000116652.7	1508
TCONS_00000030	2654	ENSMUST00000192505.1	1147
TCONS_00000031	775	ENSMUST00000191647.1	402
TCONS_00000032	1734	ENSMUST00000191939.1	838
TCONS_00000034	1471	ENSMUST00000192913.1	1502
TCONS_00000033	2018	ENSMUST00000193450.1	2827
TCONS_00000035	504	ENSMUST00000194935.1	472
TCONS_00000036	233	ENSMUST00000195361.1	2989
TCONS_00000037	397	ENSMUST00000180019.1	106
TCONS_00000038	1651	ENSMUST00000193889.1	449
TCONS_00000039	859	ENSMUST00000195771.1	2771
TCONS_00000041	396	ENSMUST00000192738.1	935
TCONS_00000040	518	ENSMUST00000182774.1	1469
TCONS_00000042	151	ENSMUST00000193443.1	1205
TCONS_00000043	288	ENSMUST00000157375.1	102
TCONS_00000044	158	ENSMUST00000195671.1	630
TCONS_00000045	595	ENSMUST00000193658.1	1068
TCONS_00000046	1680	ENSMUST00000130201.7	1889
TCONS_00000047	1096	ENSMUST00000156816.6	4198
TCONS_00000048	1552	ENSMUST00000045689.13	493
TCONS_00000049	1550	ENSMUST00000115538.4	905
TCONS_00000050	1051	ENSMUST00000192286.1	4599
TCONS_00000051	1632	ENSMUST00000146665.2	1565
TCONS_00000052	1850	ENSMUST00000132625.1	652
TCONS_00000053	1616	ENSMUST00000195445.1	1149
TCONS_00000054	1734	ENSMUST00000134384.7	1126
TCONS_00000055	1858	ENSMUST00000027036.10	2498
TCONS_00000056	665	ENSMUST00000150971.7	869
TCONS_00000057	2613	ENSMUST00000119612.8	522
TCONS_00000058	772	ENSMUST00000137887.7	437
TCONS_00000059	3062	ENSMUST00000115529.7	922
TCONS_00000060	498	ENSMUST00000131119.1	652
TCONS_00000061	3006	ENSMUST00000141278.1	4454
TCONS_00000062	657	ENSMUST00000155020.1	815
TCONS_00000063	725	ENSMUST00000081551.13	2537
TCONS_00000064	494	ENSMUST00000165720.2	2844
TCONS_00000065	376	ENSMUST00000078030.4	602
TCONS_00000066	1351	ENSMUST00000194052.1	1110
TCONS_00000067	916	ENSMUST00000002533.14	1773
TCONS_00000068	906	ENSMUST00000118000.7	2119
TCONS_00000069	659	ENSMUST00000119256.7	878
TCONS_00000070	322	ENSMUST00000170566.1	573
TCONS_00000071	716	ENSMUST00000147158.1	703
TCONS_00000072	2174	ENSMUST00000156289.1	1529
TCONS_00000073	1165	ENSMUST00000133521.1	668
TCONS_00000074	980	ENSMUST00000168963.1	271
TCONS_00000075	318	ENSMUST00000194114.1	2134
TCONS_00000076	1927	ENSMUST00000144339.1	3722
TCONS_00000077	2011	ENSMUST00000169520.1	1587
TCONS_00000078	1996	ENSMUST00000192847.5	1649
TCONS_00000079	1436	ENSMUST00000044369.12	2035
TCONS_00000081	2366	ENSMUST00000194676.5	965
TCONS_00000080	2299	ENSMUST00000194301.5	4818
TCONS_00000082	1422	ENSMUST00000194978.5	2508
TCONS_00000083	1297	ENSMUST00000192029.5	381
TCONS_00000084	821	ENSMUST00000192698.2	1798
TCONS_00000085	2385	ENSMUST00000192142.1	2312
TCONS_00000086	66	ENSMUST00000193351.1	730
TCONS_00000087	1986	ENSMUST00000193241.1	2278
TCONS_00000088	2553	ENSMUST00000194850.1	2031
TCONS_00000089	2440	ENSMUST00000192685.1	2845
TCONS_00000090	1617	ENSMUST00000160777.7	4671
TCONS_00000091	137	ENSMUST00000027038.10	1372
TCONS_00000092	210	ENSMUST00000160339.1	2478
TCONS_00000093	1263	ENSMUST00000159083.1	3325
TCONS_00000094	1716	ENSMUST00000193797.1	393
TCONS_00000095	995	ENSMUST00000175274.1	100
TCONS_00000096	926	ENSMUST00000193807.1	1798
TCONS_00000097	996	ENSMUST00000044180.4	3691
TCONS_00000098	1227	ENSMUST00000191956.1	1082
TCONS_00000099	1761	ENSMUST00000159906.7	650
TCONS_00000100	650	ENSMUST00000160871.7	684
TCONS_00000101	1359	ENSMUST00000027040.12	7583
TCONS_00000102	871	ENSMUST00000162210.7	1148
TCONS_00000103	2576	ENSMUST00000160062.7	516
TCONS_00000104	750	ENSMUST00000162795.7	2698
TCONS_00000105	535	ENSMUST00000161327.7	5686
TCONS_00000106	892	ENSMUST00000159802.1	4128
TCONS_00000107	1531	ENSMUST00000162257.7	2195
TCONS_00000108	1271	ENSMUST00000159206.1	517
TCONS_00000109	1160	ENSMUST00000159661.7	869
TCONS_00000110	527	ENSMUST00000161183.1	330
TCONS_00000111	278	ENSMUST00000159349.1	630
TCONS_00000112	2175	ENSMUST00000159530.1	890
TCONS_00000113	369	ENSMUST00000162418.1	2147
TCONS_00000114	2493	ENSMUST00000159656.1	1596
TCONS_00000115	1019	ENSMUST00000191825.1	5427
TCONS_00000116	2192	ENSMUST00000159618.1	411
TCONS_00000117	1999	ENSMUST00000097832.1	680
TCONS_00000118	864	ENSMUST00000133144.3	966
TCONS_00000119	825	ENSMUST00000193588.1	638
TCONS_00000120	1495	ENSMUST00000192950.1	472
TCONS_00000121	1677	ENSMUST00000194240.1	4528
TCONS_00000122	1085	ENSMUST00000140079.7	5868
TCONS_00000123	1146	ENSMUST00000131494.7	5697
TCONS_00000124	1286	ENSMUST00000043578.12	5838
TCONS_00000125	1218	ENSMUST00000139756.7	429
TCONS_00000127	1046	ENSMUST00000131467.7	578
TCONS_00000126	1186	ENSMUST00000150761.7	4241
TCONS_00000130	1813	ENSMUST00000151281.7	3511
TCONS_00000129	1840	ENSMUST00000139838.7	786
TCONS_00000128	1839	ENSMUST00000163727.3	5582
TCONS_00000131	1586	ENSMUST00000132207.1	680
TCONS_00000132	1464	ENSMUST00000142304.1	442
TCONS_00000133	1597	ENSMUST00000151015.1	809
TCONS_00000134	729	ENSMUST00000130338.1	718
TCONS_00000135	643	ENSMUST00000195780.2	2914
TCONS_00000136	690	ENSMUST00000194393.1	662
TCONS_00000137	4260	ENSMUST00000194605.1	624
TCONS_00000138	352	ENSMUST00000191703.1	29
TCONS_00000139	1257	ENSMUST00000193423.1	324
TCONS_00000140	520	ENSMUST00000191883.1	158
TCONS_00000141	531	ENSMUST00000195648.1	639
TCONS_00000142	530	ENSMUST00000061280.16	5226
TCONS_00000143	482	ENSMUST00000182114.7	765
TCONS_00000144	184	ENSMUST00000182306.1	415
TCONS_00000145	1739	ENSMUST00000182823.1	2657
TCONS_00000146	1051	ENSMUST00000182675.7	1148
TCONS_00000147	1406	ENSMUST00000182388.7	698
TCONS_00000148	3448	ENSMUST00000182892.7	4204
TCONS_00000149	669	ENSMUST00000183204.1	3982
TCONS_00000150	865	ENSMUST00000182051.1	387
TCONS_00000151	3057	ENSMUST00000194854.1	4027
TCONS_00000152	1422	ENSMUST00000029124.7	1298
TCONS_00000153	865	ENSMUST00000195269.1	177
TCONS_00000154	82	ENSMUST00000104056.1	129
TCONS_00000155	138	ENSMUST00000192649.1	1011
TCONS_00000156	1549	ENSMUST00000181554.1	1190
TCONS_00000157	2190	ENSMUST00000193106.5	253
TCONS_00000158	2887	ENSMUST00000193732.1	626
TCONS_00000159	1398	ENSMUST00000193428.1	2702
TCONS_00000160	1063	ENSMUST00000193998.1	1122
TCONS_00000161	1056	ENSMUST00000194886.1	2593
TCONS_00000162	2127	ENSMUST00000195081.1	285
TCONS_00000163	2655	ENSMUST00000194219.1	2094
TCONS_00000164	2565	ENSMUST00000194305.1	880
TCONS_00000165	2763	ENSMUST00000194872.1	1212
TCONS_00000166	1709	ENSMUST00000132064.7	4145
TCONS_00000167	1854	ENSMUST00000191683.5	4489
TCONS_00000168	1665	ENSMUST00000140295.7	4866
TCONS_00000169	1291	ENSMUST00000140302.7	4038
TCONS_00000170	394	ENSMUST00000115484.8	1100
TCONS_00000171	119	ENSMUST00000135046.3	573
TCONS_00000172	289	ENSMUST00000115488.2	1537
TCONS_00000173	1698	ENSMUST00000144593.7	3488
TCONS_00000174	1510	ENSMUST00000134075.7	2939
TCONS_00000175	935	ENSMUST00000194098.1	2112
TCONS_00000176	2149	ENSMUST00000126083.1	656
TCONS_00000177	1897	ENSMUST00000192338.1	2531
TCONS_00000178	433	ENSMUST00000140995.1	399
TCONS_00000179	878	ENSMUST00000194602.1	3533
TCONS_00000180	2984	ENSMUST00000103887.2	109
TCONS_00000181	1081	ENSMUST00000193281.1	1163
TCONS_00000182	2113	ENSMUST00000119877.1	239
TCONS_00000183	3695	ENSMUST00000191876.1	197
TCONS_00000184	3508	ENSMUST00000102181.1	109
TCONS_00000185	426	ENSMUST00000151704.1	339
TCONS_00000186	2207	ENSMUST00000192115.1	339
TCONS_00000187	2140	ENSMUST00000085919.2	625
TCONS_00000188	516	ENSMUST00000193635.1	1049
TCONS_00000189	600	ENSMUST00000195333.1	517
TCONS_00000190	1646	ENSMUST00000195180.1	3258
TCONS_00000191	1103	ENSMUST00000040649.6	957
TCONS_00000192	2347	ENSMUST00000192026.1	635
TCONS_00000193	1157	ENSMUST00000195217.1	1169
TCONS_00000194	761	ENSMUST00000083691.1	102
TCONS_00000195	623	ENSMUST00000192792.1	1403
TCONS_00000196	1213	ENSMUST00000072079.8	2047
TCONS_00000197	448	ENSMUST00000144177.7	3225
TCONS_00000198	433	ENSMUST00000027044.14	2009
TCONS_00000199	2033	ENSMUST00000130927.7	453
TCONS_00000200	2135	ENSMUST00000186467.1	461
TCONS_00000201	421	ENSMUST00000190654.1	2006
TCONS_00000202	1081	ENSMUST00000115480.7	1241
TCONS_00000203	2181	ENSMUST00000145176.7	658
TCONS_00000204	2173	ENSMUST00000148585.7	3472
TCONS_00000205	1721	ENSMUST00000153239.7	593
TCONS_00000206	482	ENSMUST00000148310.2	559
TCONS_00000207	1778	ENSMUST00000121942.1	1101
TCONS_00000208	1116	ENSMUST00000088666.3	3250
TCONS_00000209	596	ENSMUST00000191209.1	1065
TCONS_00000210	361	ENSMUST00000088658.10	4964
TCONS_00000211	2280	ENSMUST00000115468.8	2478
TCONS_00000212	238	ENSMUST00000160022.1	541
TCONS_00000213	1750	ENSMUST00000160451.1	692
TCONS_00000214	1025	ENSMUST00000188212.1	791
TCONS_00000215	553	ENSMUST00000057438.6	9746
TCONS_00000216	893	ENSMUST00000181821.7	1992
TCONS_00000217	60	ENSMUST00000181358.7	1336
TCONS_00000218	2404	ENSMUST00000191287.6	657
TCONS_00000219	2376	ENSMUST00000189431.1	550
TCONS_00000220	1471	ENSMUST00000207445.1	1141
TCONS_00000221	1534	ENSMUST00000209020.1	260
TCONS_00000222	519	ENSMUST00000189322.1	376
TCONS_00000223	1289	ENSMUST00000166384.7	3689
TCONS_00000224	1643	ENSMUST00000188782.6	3744
TCONS_00000225	2573	ENSMUST00000168907.7	3761
TCONS_00000226	1032	ENSMUST00000188625.1	3413
TCONS_00000227	1387	ENSMUST00000188738.6	2786
TCONS_00000228	2452	ENSMUST00000188298.6	3081
TCONS_00000229	414	ENSMUST00000171265.7	3663
TCONS_00000230	645	ENSMUST00000188830.6	449
TCONS_00000231	745	ENSMUST00000189050.1	732
TCONS_00000232	619	ENSMUST00000097826.5	2711
TCONS_00000233	1304	ENSMUST00000191338.1	3591
TCONS_00000234	898	ENSMUST00000188486.1	3747
TCONS_00000235	925	ENSMUST00000063059.4	356
TCONS_00000236	381	ENSMUST00000158291.1	104
TCONS_00000237	1456	ENSMUST00000052843.11	2816
TCONS_00000238	1621	ENSMUST00000171802.7	2538
TCONS_00000239	838	ENSMUST00000125294.8	1989
TCONS_00000240	623	ENSMUST00000140948.8	3233
TCONS_00000241	2254	ENSMUST00000118098.2	2064
TCONS_00000242	771	ENSMUST00000183059.1	746
TCONS_00000243	1566	ENSMUST00000182580.7	469
TCONS_00000244	1467	ENSMUST00000182819.7	813
TCONS_00000245	3005	ENSMUST00000182043.7	653
TCONS_00000246	1541	ENSMUST00000182498.7	556
TCONS_00000247	1619	ENSMUST00000182742.1	396
TCONS_00000248	1705	ENSMUST00000175437.1	86
TCONS_00000249	1392	ENSMUST00000185184.1	4191
TCONS_00000250	1205	ENSMUST00000097824.2	2638
TCONS_00000251	2663	ENSMUST00000192299.1	1373
TCONS_00000252	1526	ENSMUST00000147000.8	538
TCONS_00000253	1463	ENSMUST00000124874.7	1305
TCONS_00000254	846	ENSMUST00000027049.9	1416
TCONS_00000255	1789	ENSMUST00000130102.7	934
TCONS_00000256	1500	ENSMUST00000176398.7	726
TCONS_00000257	1330	ENSMUST00000155163.1	779
TCONS_00000258	1391	ENSMUST00000134692.1	654
TCONS_00000259	1574	ENSMUST00000179194.1	103
TCONS_00000260	242	ENSMUST00000027050.9	1690
TCONS_00000261	1660	ENSMUST00000190155.6	871
TCONS_00000262	636	ENSMUST00000186528.6	955
TCONS_00000263	143	ENSMUST00000188619.1	765
TCONS_00000264	2091	ENSMUST00000139578.7	2199
TCONS_00000265	1503	ENSMUST00000150509.2	894
TCONS_00000266	212	ENSMUST00000191296.1	665
TCONS_00000267	1011	ENSMUST00000190610.1	1355
TCONS_00000268	2070	ENSMUST00000191012.6	342
TCONS_00000269	674	ENSMUST00000071087.11	4325
TCONS_00000270	1443	ENSMUST00000143606.7	3379
TCONS_00000271	2241	ENSMUST00000191360.6	633
TCONS_00000272	1551	ENSMUST00000117415.7	1265
TCONS_00000273	2197	ENSMUST00000191521.6	483
TCONS_00000274	1626	ENSMUST00000118263.7	2155
TCONS_00000275	2028	ENSMUST00000122156.7	2527
TCONS_00000278	1724	ENSMUST00000190063.6	450
TCONS_00000280	1813	ENSMUST00000119714.7	1261
TCONS_00000282	1719	ENSMUST00000134716.1	536
TCONS_00000281	1781	ENSMUST00000155974.7	441
TCONS_00000279	1939	ENSMUST00000186294.6	3400
TCONS_00000277	1778	ENSMUST00000149214.2	453
TCONS_00000276	1722	ENSMUST00000190318.1	5008
TCONS_00000283	1878	ENSMUST00000188249.6	854
TCONS_00000284	1907	ENSMUST00000153804.1	821
TCONS_00000285	1888	ENSMUST00000188449.6	531
TCONS_00000286	968	ENSMUST00000123261.1	644
TCONS_00000287	1079	ENSMUST00000185422.1	334
TCONS_00000288	914	ENSMUST00000190625.1	310
TCONS_00000289	897	ENSMUST00000187226.6	1064
TCONS_00000290	1077	ENSMUST00000136283.1	776
TCONS_00000291	956	ENSMUST00000128164.1	667
TCONS_00000293	1362	ENSMUST00000136898.1	433
TCONS_00000292	1438	ENSMUST00000148663.1	648
TCONS_00000295	1180	ENSMUST00000194474.1	919
TCONS_00000294	1449	ENSMUST00000088615.10	6940
TCONS_00000296	1664	ENSMUST00000187417.1	565
TCONS_00000297	1754	ENSMUST00000142497.1	724
TCONS_00000299	1477	ENSMUST00000156563.1	3524
TCONS_00000298	1754	ENSMUST00000128834.1	456
TCONS_00000300	729	ENSMUST00000131556.1	3404
TCONS_00000301	1762	ENSMUST00000186813.1	1161
TCONS_00000302	1455	ENSMUST00000186720.1	807
TCONS_00000303	300	ENSMUST00000157528.1	239
TCONS_00000304	1164	ENSMUST00000192111.1	1721
TCONS_00000305	1268	ENSMUST00000153695.7	1804
TCONS_00000306	749	ENSMUST00000035577.6	1921
TCONS_00000307	1531	ENSMUST00000147575.1	4750
TCONS_00000308	1456	ENSMUST00000140938.1	622
TCONS_00000309	1369	ENSMUST00000194845.1	2744
TCONS_00000310	1955	ENSMUST00000118350.1	1455
TCONS_00000311	770	ENSMUST00000179958.1	106
TCONS_00000312	1097	ENSMUST00000119252.1	491
TCONS_00000313	945	ENSMUST00000192705.1	1921
TCONS_00000314	178	ENSMUST00000189483.1	1241
TCONS_00000315	3222	ENSMUST00000188013.1	758
TCONS_00000316	394	ENSMUST00000157960.1	90
TCONS_00000317	2205	ENSMUST00000027056.11	11013
TCONS_00000318	1611	ENSMUST00000190935.1	3083
TCONS_00000319	384	ENSMUST00000189822.1	1504
TCONS_00000320	1625	ENSMUST00000187694.1	2944
TCONS_00000321	1234	ENSMUST00000188189.6	720
TCONS_00000322	1015	ENSMUST00000187745.6	763
TCONS_00000323	2004	ENSMUST00000189385.6	2443
TCONS_00000324	918	ENSMUST00000188154.1	839
TCONS_00000325	1015	ENSMUST00000104130.1	127
TCONS_00000326	2538	ENSMUST00000187404.1	608
TCONS_00000327	1184	ENSMUST00000193623.1	3038
TCONS_00000328	1857	ENSMUST00000171690.8	6150
TCONS_00000329	1373	ENSMUST00000048613.13	2765
TCONS_00000330	1069	ENSMUST00000150870.7	656
TCONS_00000331	1026	ENSMUST00000142117.2	1495
TCONS_00000332	954	ENSMUST00000141512.7	1805
TCONS_00000333	794	ENSMUST00000135014.7	6444
TCONS_00000334	949	ENSMUST00000137824.7	1866
TCONS_00000335	372	ENSMUST00000179089.7	1819
TCONS_00000336	1200	ENSMUST00000141339.2	3560
TCONS_00000337	2604	ENSMUST00000191437.1	541
TCONS_00000338	396	ENSMUST00000194502.1	2470
TCONS_00000339	2424	ENSMUST00000188880.1	261
TCONS_00000340	1765	ENSMUST00000195360.1	2143
TCONS_00000341	729	ENSMUST00000187748.1	872
TCONS_00000342	2212	ENSMUST00000179834.1	106
TCONS_00000343	459	ENSMUST00000183490.1	120
TCONS_00000344	633	ENSMUST00000181461.1	806
TCONS_00000345	634	ENSMUST00000182390.1	686
TCONS_00000346	370	ENSMUST00000181272.1	3197
TCONS_00000347	2012	ENSMUST00000186962.1	852
TCONS_00000348	1814	ENSMUST00000177608.7	5576
TCONS_00000349	1690	ENSMUST00000180062.7	4615
TCONS_00000350	1682	ENSMUST00000186051.6	4541
TCONS_00000351	1678	ENSMUST00000187376.6	2734
TCONS_00000352	3605	ENSMUST00000088585.9	4608
TCONS_00000355	3692	ENSMUST00000189541.6	362
TCONS_00000354	3781	ENSMUST00000186405.6	812
TCONS_00000353	3633	ENSMUST00000186674.1	2578
TCONS_00000356	3682	ENSMUST00000189447.1	743
TCONS_00000357	3052	ENSMUST00000185780.1	2678
TCONS_00000359	2977	ENSMUST00000188454.6	8453
TCONS_00000358	2980	ENSMUST00000115403.8	8500
TCONS_00000360	818	ENSMUST00000115402.7	3682
TCONS_00000361	178	ENSMUST00000136197.7	5117
TCONS_00000362	1235	ENSMUST00000146763.7	3433
TCONS_00000363	248	ENSMUST00000147606.2	3610
TCONS_00000364	397	ENSMUST00000133201.2	656
TCONS_00000365	571	ENSMUST00000191566.1	3285
TCONS_00000366	587	ENSMUST00000191708.1	550
TCONS_00000367	1294	ENSMUST00000059065.9	320
TCONS_00000368	1301	ENSMUST00000187394.1	284
TCONS_00000369	1558	ENSMUST00000047577.6	2556
TCONS_00000370	1502	ENSMUST00000081713.10	8149
TCONS_00000371	1716	ENSMUST00000068304.12	7984
TCONS_00000372	3163	ENSMUST00000006037.12	4874
TCONS_00000373	3221	ENSMUST00000185275.1	1329
TCONS_00000374	1378	ENSMUST00000146784.1	555
TCONS_00000376	1677	ENSMUST00000133232.1	591
TCONS_00000375	1679	ENSMUST00000147927.7	3416
TCONS_00000377	850	ENSMUST00000143603.7	3791
TCONS_00000378	600	ENSMUST00000139970.7	2937
TCONS_00000379	136	ENSMUST00000124088.1	2830
TCONS_00000380	1359	ENSMUST00000145280.1	419
TCONS_00000381	570	ENSMUST00000195493.1	2252
TCONS_00000382	207	ENSMUST00000195811.1	1625
TCONS_00000383	430	ENSMUST00000183805.1	81
TCONS_00000384	1828	ENSMUST00000194484.1	694
TCONS_00000385	1630	ENSMUST00000194357.1	1871
TCONS_00000386	798	ENSMUST00000157157.1	111
TCONS_00000387	679	ENSMUST00000195506.1	4641
TCONS_00000388	601	ENSMUST00000195718.1	2247
TCONS_00000389	1596	ENSMUST00000185813.1	679
TCONS_00000390	1044	ENSMUST00000187246.1	643
TCONS_00000391	1403	ENSMUST00000027068.10	2927
TCONS_00000393	950	ENSMUST00000185447.1	590
TCONS_00000392	1291	ENSMUST00000188377.1	494
TCONS_00000394	777	ENSMUST00000027071.6	4487
TCONS_00000395	772	ENSMUST00000156222.1	398
TCONS_00000396	937	ENSMUST00000194537.1	1265
TCONS_00000397	1118	ENSMUST00000088542.3	1922
TCONS_00000399	2081	ENSMUST00000104180.1	130
TCONS_00000398	1975	ENSMUST00000180415.1	996
TCONS_00000400	1433	ENSMUST00000194709.1	2248
TCONS_00000401	1706	ENSMUST00000158733.1	307
TCONS_00000402	398	ENSMUST00000193148.1	3604
TCONS_00000403	1350	ENSMUST00000027066.12	4329
TCONS_00000404	122	ENSMUST00000168081.8	4348
TCONS_00000405	1213	ENSMUST00000080664.13	3409
TCONS_00000406	823	ENSMUST00000190337.6	2182
TCONS_00000407	787	ENSMUST00000189526.1	426
TCONS_00000408	930	ENSMUST00000188857.6	718
TCONS_00000409	1231	ENSMUST00000185453.6	657
TCONS_00000410	1907	ENSMUST00000187790.1	657
TCONS_00000411	1769	ENSMUST00000185329.1	3675
TCONS_00000412	562	ENSMUST00000179783.1	99
TCONS_00000413	2425	ENSMUST00000193605.1	438
TCONS_00000414	2062	ENSMUST00000187401.1	682
TCONS_00000415	1037	ENSMUST00000067599.1	2919
TCONS_00000416	1111	ENSMUST00000027062.6	1739
TCONS_00000417	667	ENSMUST00000190719.1	738
TCONS_00000418	543	ENSMUST00000188982.1	730
TCONS_00000419	2384	ENSMUST00000190471.1	1225
TCONS_00000420	280	ENSMUST00000194866.1	4320
TCONS_00000421	1846	ENSMUST00000121569.1	287
TCONS_00000422	189	ENSMUST00000121367.1	893
TCONS_00000423	2075	ENSMUST00000041447.4	4236
TCONS_00000424	740	ENSMUST00000235071.1	3262
TCONS_00000425	998	ENSMUST00000157534.1	119
TCONS_00000426	3363	ENSMUST00000086739.5	995
TCONS_00000427	347	ENSMUST00000175681.2	3960
TCONS_00000428	1378	ENSMUST00000170146.2	14843
TCONS_00000429	496	ENSMUST00000193873.1	1532
TCONS_00000430	1737	ENSMUST00000194564.1	2088
TCONS_00000431	1248	ENSMUST00000158204.1	111
TCONS_00000432	2403	ENSMUST00000104189.1	131
TCONS_00000433	1227	ENSMUST00000188671.1	249
TCONS_00000434	1508	ENSMUST00000188400.1	99
TCONS_00000435	1307	ENSMUST00000188371.6	2258
TCONS_00000436	2001	ENSMUST00000186565.6	961
TCONS_00000437	465	ENSMUST00000027057.7	1572
TCONS_00000438	1367	ENSMUST00000188684.1	2903
TCONS_00000439	2108	ENSMUST00000194867.1	3168
TCONS_00000440	318	ENSMUST00000040695.4	2743
TCONS_00000441	1192	ENSMUST00000158318.1	302
TCONS_00000442	2139	ENSMUST00000185778.1	552
TCONS_00000443	2066	ENSMUST00000115367.7	864
TCONS_00000444	1847	ENSMUST00000145070.7	1838
TCONS_00000445	3057	ENSMUST00000151004.1	996
TCONS_00000446	903	ENSMUST00000140597.7	419
TCONS_00000447	781	ENSMUST00000058437.13	1156
TCONS_00000448	1225	ENSMUST00000141217.1	1592
TCONS_00000449	93	ENSMUST00000151017.1	1227
TCONS_00000450	908	ENSMUST00000149566.1	832
TCONS_00000451	1562	ENSMUST00000125005.1	780
TCONS_00000452	769	ENSMUST00000027053.7	3581
TCONS_00000453	1521	ENSMUST00000152626.1	1957
TCONS_00000454	1202	ENSMUST00000192560.1	2320
TCONS_00000455	1733	ENSMUST00000186343.1	1512
TCONS_00000456	2612	ENSMUST00000162751.7	3016
TCONS_00000457	1617	ENSMUST00000054668.12	2892
TCONS_00000458	683	ENSMUST00000162627.7	2759
TCONS_00000459	1633	ENSMUST00000027052.12	2750
TCONS_00000460	2116	ENSMUST00000162435.7	2722
TCONS_00000461	2173	ENSMUST00000159558.7	3889
TCONS_00000462	2413	ENSMUST00000128957.8	3895
TCONS_00000463	2004	ENSMUST00000131257.8	3606
TCONS_00000464	720	ENSMUST00000115360.7	2193
TCONS_00000465	152	ENSMUST00000162007.7	2953
TCONS_00000466	997	ENSMUST00000127420.7	3069
TCONS_00000467	808	ENSMUST00000149320.8	2201
TCONS_00000468	3277	ENSMUST00000151888.7	365
TCONS_00000469	993	ENSMUST00000153966.8	450
TCONS_00000470	1134	ENSMUST00000115359.9	1146
TCONS_00000471	1105	ENSMUST00000145092.7	560
TCONS_00000472	432	ENSMUST00000144138.3	580
TCONS_00000473	1871	ENSMUST00000161626.1	412
TCONS_00000474	1480	ENSMUST00000160446.7	705
TCONS_00000475	2289	ENSMUST00000159190.1	227
TCONS_00000476	932	ENSMUST00000182554.7	1501
TCONS_00000477	1446	ENSMUST00000182080.1	407
TCONS_00000478	435	ENSMUST00000117146.7	2175
TCONS_00000479	1467	ENSMUST00000133639.1	487
TCONS_00000480	245	ENSMUST00000136455.8	1513
TCONS_00000481	1025	ENSMUST00000132919.1	421
TCONS_00000482	196	ENSMUST00000195710.1	2979
TCONS_00000483	471	ENSMUST00000188641.6	2010
TCONS_00000484	283	ENSMUST00000115352.9	956
TCONS_00000485	1108	ENSMUST00000186948.6	637
TCONS_00000486	732	ENSMUST00000187910.6	615
TCONS_00000487	532	ENSMUST00000185771.6	737
TCONS_00000488	1180	ENSMUST00000185393.6	363
TCONS_00000489	550	ENSMUST00000186701.1	530
TCONS_00000490	3509	ENSMUST00000188987.6	347
TCONS_00000491	823	ENSMUST00000186541.1	406
TCONS_00000492	1004	ENSMUST00000190986.1	382
TCONS_00000493	1884	ENSMUST00000191535.1	321
TCONS_00000494	1201	ENSMUST00000181371.1	2784
TCONS_00000495	124	ENSMUST00000186738.1	682
TCONS_00000496	334	ENSMUST00000177501.1	1633
TCONS_00000497	1260	ENSMUST00000177532.1	514
TCONS_00000498	178	ENSMUST00000065373.5	1707
TCONS_00000499	935	ENSMUST00000176451.1	372
TCONS_00000500	775	ENSMUST00000191260.1	663
TCONS_00000501	712	ENSMUST00000026881.10	627
TCONS_00000502	1482	ENSMUST00000190366.1	424
TCONS_00000503	1348	ENSMUST00000185649.1	418
TCONS_00000504	1342	ENSMUST00000071842.9	1859
TCONS_00000505	1480	ENSMUST00000186604.1	173
TCONS_00000506	1455	ENSMUST00000194790.1	826
TCONS_00000507	77	ENSMUST00000186024.1	610
TCONS_00000508	255	ENSMUST00000038382.4	4804
TCONS_00000509	267	ENSMUST00000188872.1	357
TCONS_00000510	1230	ENSMUST00000026879.7	3943
TCONS_00000511	2635	ENSMUST00000150457.1	2159
TCONS_00000512	4371	ENSMUST00000189736.1	1052
TCONS_00000513	341	ENSMUST00000189465.1	3679
TCONS_00000514	312	ENSMUST00000187817.1	1007
TCONS_00000515	2362	ENSMUST00000187478.1	378
TCONS_00000516	3491	ENSMUST00000188959.1	471
TCONS_00000517	790	ENSMUST00000186192.1	2869
TCONS_00000518	1676	ENSMUST00000186816.1	485
TCONS_00000519	3374	ENSMUST00000158909.1	110
TCONS_00000520	2809	ENSMUST00000088476.3	6917
TCONS_00000521	571	ENSMUST00000186267.1	4214
TCONS_00000522	1457	ENSMUST00000155588.7	1895
TCONS_00000523	1679	ENSMUST00000127328.1	5205
TCONS_00000524	474	ENSMUST00000149914.1	2144
TCONS_00000525	1889	ENSMUST00000159958.7	3102
TCONS_00000526	1556	ENSMUST00000160305.7	807
TCONS_00000527	1717	ENSMUST00000095075.4	4457
TCONS_00000528	1838	ENSMUST00000189853.1	626
TCONS_00000529	903	ENSMUST00000190885.1	1398
TCONS_00000530	1573	ENSMUST00000190763.1	583
TCONS_00000531	1621	ENSMUST00000185706.1	2555
TCONS_00000532	474	ENSMUST00000209898.1	1711
TCONS_00000533	1782	ENSMUST00000209405.1	2457
TCONS_00000534	2083	ENSMUST00000191057.1	664
TCONS_00000536	1895	ENSMUST00000185773.1	196
TCONS_00000535	2062	ENSMUST00000188360.1	140
TCONS_00000537	2340	ENSMUST00000130669.1	2607
TCONS_00000538	764	ENSMUST00000026876.12	1244
TCONS_00000539	1283	ENSMUST00000115340.7	1172
TCONS_00000540	561	ENSMUST00000115344.1	951
TCONS_00000541	751	ENSMUST00000126871.1	217
TCONS_00000542	2659	ENSMUST00000097818.1	256
TCONS_00000543	2486	ENSMUST00000088463.1	465
TCONS_00000544	2413	ENSMUST00000097817.3	196
TCONS_00000545	2347	ENSMUST00000186435.1	984
TCONS_00000546	255	ENSMUST00000189030.1	908
TCONS_00000547	418	ENSMUST00000158175.1	71
TCONS_00000548	351	ENSMUST00000185386.1	111
TCONS_00000549	932	ENSMUST00000185704.1	278
TCONS_00000550	2625	ENSMUST00000159108.2	914
TCONS_00000551	892	ENSMUST00000037294.7	1753
TCONS_00000552	1605	ENSMUST00000149505.1	739
TCONS_00000553	262	ENSMUST00000162030.1	544
TCONS_00000554	694	ENSMUST00000027059.10	5856
TCONS_00000555	2483	ENSMUST00000187754.6	3015
TCONS_00000556	774	ENSMUST00000064976.5	1939
TCONS_00000557	912	ENSMUST00000191068.1	608
TCONS_00000558	629	ENSMUST00000186972.1	590
TCONS_00000560	2139	ENSMUST00000189218.1	200
TCONS_00000559	1997	ENSMUST00000190883.1	471
TCONS_00000561	1287	ENSMUST00000188428.1	2245
TCONS_00000562	489	ENSMUST00000122719.1	64
TCONS_00000563	793	ENSMUST00000193790.1	2498
TCONS_00000567	428	ENSMUST00000088448.11	12868
TCONS_00000566	273	ENSMUST00000132647.1	610
TCONS_00000565	411	ENSMUST00000147480.7	1630
TCONS_00000564	447	ENSMUST00000128051.1	915
TCONS_00000568	882	ENSMUST00000194347.1	3478
TCONS_00000569	350	ENSMUST00000161509.2	785
TCONS_00000570	1782	ENSMUST00000160969.2	552
TCONS_00000571	1600	ENSMUST00000093665.1	101
TCONS_00000572	218	ENSMUST00000227082.1	518
TCONS_00000573	354	ENSMUST00000185494.1	5275
TCONS_00000574	552	ENSMUST00000083625.1	72
TCONS_00000575	1490	ENSMUST00000083546.1	118
TCONS_00000576	2692	ENSMUST00000027061.4	1168
TCONS_00000577	2180	ENSMUST00000039046.9	1175
TCONS_00000578	2075	ENSMUST00000191111.1	588
TCONS_00000579	1309	ENSMUST00000189301.1	820
TCONS_00000580	318	ENSMUST00000190692.1	601
TCONS_00000581	426	ENSMUST00000053266.10	3014
TCONS_00000582	2186	ENSMUST00000185296.1	3415
TCONS_00000583	3275	ENSMUST00000188112.1	715
TCONS_00000584	541	ENSMUST00000191061.1	605
TCONS_00000585	282	ENSMUST00000190421.1	898
TCONS_00000586	892	ENSMUST00000186367.1	1185
TCONS_00000587	429	ENSMUST00000185290.1	830
TCONS_00000588	1901	ENSMUST00000158233.1	131
TCONS_00000589	1733	ENSMUST00000181654.1	1116
TCONS_00000590	385	ENSMUST00000189400.6	5327
TCONS_00000591	1741	ENSMUST00000068880.13	4701
TCONS_00000592	1916	ENSMUST00000167119.7	1468
TCONS_00000593	1848	ENSMUST00000187651.1	1460
TCONS_00000594	2179	ENSMUST00000104126.1	130
TCONS_00000595	1017	ENSMUST00000185639.1	856
TCONS_00000596	798	ENSMUST00000160782.1	355
TCONS_00000597	598	ENSMUST00000038447.5	2135
TCONS_00000598	1814	ENSMUST00000037998.5	6481
TCONS_00000599	2216	ENSMUST00000187210.1	676
TCONS_00000600	1828	ENSMUST00000186612.1	543
TCONS_00000601	1613	ENSMUST00000189119.1	566
TCONS_00000602	1276	ENSMUST00000027065.11	1163
TCONS_00000603	2034	ENSMUST00000027064.7	1256
TCONS_00000604	965	ENSMUST00000191648.1	2099
TCONS_00000605	1566	ENSMUST00000027067.14	1450
TCONS_00000606	2581	ENSMUST00000121676.7	886
TCONS_00000607	2213	ENSMUST00000124990.2	734
TCONS_00000608	294	ENSMUST00000190711.1	2791
TCONS_00000609	1145	ENSMUST00000185842.1	631
TCONS_00000610	748	ENSMUST00000178379.2	364
TCONS_00000611	772	ENSMUST00000082032.12	1142
TCONS_00000612	1213	ENSMUST00000178869.7	666
TCONS_00000613	2835	ENSMUST00000179730.1	604
TCONS_00000614	425	ENSMUST00000178260.1	435
TCONS_00000615	1993	ENSMUST00000088407.3	1984
TCONS_00000616	1824	ENSMUST00000148174.1	368
TCONS_00000617	986	ENSMUST00000137146.1	227
TCONS_00000618	2281	ENSMUST00000070223.5	1943
TCONS_00000619	2221	ENSMUST00000142979.1	347
TCONS_00000620	802	ENSMUST00000140035.1	227
TCONS_00000621	679	ENSMUST00000147615.1	2233
TCONS_00000622	694	ENSMUST00000126985.2	195
TCONS_00000623	1773	ENSMUST00000029667.12	6548
TCONS_00000624	1968	ENSMUST00000115300.7	6960
TCONS_00000625	1139	ENSMUST00000173058.7	2460
TCONS_00000626	1374	ENSMUST00000174183.7	2636
TCONS_00000627	1179	ENSMUST00000173404.1	2762
TCONS_00000628	354	ENSMUST00000115299.7	1463
TCONS_00000629	1014	ENSMUST00000134505.1	657
TCONS_00000630	1564	ENSMUST00000192487.1	2326
TCONS_00000631	1707	ENSMUST00000119064.1	1123
TCONS_00000633	2296	ENSMUST00000194737.1	1566
TCONS_00000632	2252	ENSMUST00000181002.1	2092
TCONS_00000634	2010	ENSMUST00000189850.1	551
TCONS_00000635	2810	ENSMUST00000190225.1	446
TCONS_00000636	2035	ENSMUST00000081544.12	5922
TCONS_00000637	1230	ENSMUST00000115273.8	6073
TCONS_00000638	603	ENSMUST00000097811.9	6409
TCONS_00000639	1397	ENSMUST00000097810.9	6326
TCONS_00000640	1807	ENSMUST00000097809.9	6144
TCONS_00000641	610	ENSMUST00000164877.7	2288
TCONS_00000642	1472	ENSMUST00000185942.1	2172
TCONS_00000643	947	ENSMUST00000097808.6	2397
TCONS_00000644	2130	ENSMUST00000218140.1	1426
TCONS_00000645	2832	ENSMUST00000180414.1	801
TCONS_00000646	1677	ENSMUST00000190510.1	918
TCONS_00000647	1866	ENSMUST00000191045.1	2074
TCONS_00000648	1859	ENSMUST00000073179.5	1780
TCONS_00000649	1552	ENSMUST00000158928.1	120
TCONS_00000650	1000	ENSMUST00000193885.1	722
TCONS_00000651	1047	ENSMUST00000195365.1	419
TCONS_00000652	909	ENSMUST00000083471.3	70
TCONS_00000653	2362	ENSMUST00000182303.1	398
TCONS_00000654	464	ENSMUST00000083633.1	83
TCONS_00000655	717	ENSMUST00000190910.1	346
TCONS_00000656	1985	ENSMUST00000189078.1	643
TCONS_00000657	2343	ENSMUST00000027343.5	4837
TCONS_00000658	1228	ENSMUST00000186064.6	2920
TCONS_00000659	1954	ENSMUST00000188677.1	800
TCONS_00000660	565	ENSMUST00000189537.1	1520
TCONS_00000661	3872	ENSMUST00000180769.1	988
TCONS_00000662	2955	ENSMUST00000191140.1	774
TCONS_00000663	136	ENSMUST00000144602.1	1485
TCONS_00000664	1474	ENSMUST00000063663.5	5651
TCONS_00000665	284	ENSMUST00000140583.1	1735
TCONS_00000666	1835	ENSMUST00000149737.7	1853
TCONS_00000667	3290	ENSMUST00000027339.13	2279
TCONS_00000668	1572	ENSMUST00000136506.1	443
TCONS_00000669	651	ENSMUST00000129254.7	1355
TCONS_00000670	686	ENSMUST00000148710.7	803
TCONS_00000671	539	ENSMUST00000141330.7	913
TCONS_00000672	1469	ENSMUST00000133398.1	1264
TCONS_00000673	339	ENSMUST00000027338.3	680
TCONS_00000674	2940	ENSMUST00000155767.2	424
TCONS_00000675	140	ENSMUST00000192339.1	389
TCONS_00000676	989	ENSMUST00000195143.1	387
TCONS_00000677	1371	ENSMUST00000187619.6	2007
TCONS_00000678	1282	ENSMUST00000188712.6	5101
TCONS_00000679	2577	ENSMUST00000187752.6	5173
TCONS_00000680	3097	ENSMUST00000187369.6	4954
TCONS_00000681	1517	ENSMUST00000186331.1	2556
TCONS_00000682	1705	ENSMUST00000027337.14	5515
TCONS_00000683	2354	ENSMUST00000185807.1	479
TCONS_00000684	3049	ENSMUST00000186999.6	2915
TCONS_00000685	1177	ENSMUST00000185525.1	2645
TCONS_00000686	2007	ENSMUST00000192408.1	2799
TCONS_00000687	1054	ENSMUST00000180661.1	866
TCONS_00000688	1202	ENSMUST00000054588.14	3796
TCONS_00000689	1079	ENSMUST00000088349.2	3027
TCONS_00000690	431	ENSMUST00000124600.1	885
TCONS_00000691	569	ENSMUST00000147902.1	804
TCONS_00000692	2159	ENSMUST00000144297.1	5401
TCONS_00000693	4920	ENSMUST00000115244.8	4215
TCONS_00000694	997	ENSMUST00000051344.5	3288
TCONS_00000695	844	ENSMUST00000104275.1	136
TCONS_00000696	3512	ENSMUST00000187481.1	1336
TCONS_00000697	1575	ENSMUST00000187714.1	875
TCONS_00000698	856	ENSMUST00000088336.2	293
TCONS_00000699	2094	ENSMUST00000188299.1	344
TCONS_00000700	3264	ENSMUST00000190277.1	782
TCONS_00000701	3579	ENSMUST00000189941.1	677
TCONS_00000702	3508	ENSMUST00000188231.1	680
TCONS_00000703	3731	ENSMUST00000187117.1	491
TCONS_00000704	3320	ENSMUST00000191471.6	4437
TCONS_00000705	428	ENSMUST00000186096.6	682
TCONS_00000706	490	ENSMUST00000186190.1	444
TCONS_00000707	567	ENSMUST00000095062.9	5212
TCONS_00000708	379	ENSMUST00000187468.1	738
TCONS_00000709	3178	ENSMUST00000190195.1	525
TCONS_00000710	868	ENSMUST00000187022.1	659
TCONS_00000711	1566	ENSMUST00000186563.1	639
TCONS_00000712	3254	ENSMUST00000189477.1	746
TCONS_00000713	2037	ENSMUST00000188406.1	815
TCONS_00000714	140	ENSMUST00000185379.1	446
TCONS_00000715	1299	ENSMUST00000126626.7	2937
TCONS_00000716	1609	ENSMUST00000146592.7	4438
TCONS_00000717	602	ENSMUST00000135518.7	5400
TCONS_00000718	2334	ENSMUST00000151309.7	5417
TCONS_00000719	145	ENSMUST00000041838.6	5029
TCONS_00000720	779	ENSMUST00000153568.7	2636
TCONS_00000721	847	ENSMUST00000126096.7	4557
TCONS_00000722	850	ENSMUST00000154102.1	341
TCONS_00000723	1097	ENSMUST00000190202.1	2253
TCONS_00000724	221	ENSMUST00000134022.1	4228
TCONS_00000725	64	ENSMUST00000189254.1	5521
TCONS_00000726	708	ENSMUST00000119680.1	443
TCONS_00000727	199	ENSMUST00000193138.1	1550
TCONS_00000728	77	ENSMUST00000178643.1	106
TCONS_00000729	344	ENSMUST00000192443.1	1030
TCONS_00000730	2067	ENSMUST00000192367.1	3374
TCONS_00000731	1257	ENSMUST00000193392.1	3432
TCONS_00000732	122	ENSMUST00000193079.1	2532
TCONS_00000733	480	ENSMUST00000195128.1	3104
TCONS_00000734	159	ENSMUST00000192216.1	3256
TCONS_00000735	135	ENSMUST00000122791.1	103
TCONS_00000736	216	ENSMUST00000195543.1	2934
TCONS_00000737	210	ENSMUST00000190216.1	569
TCONS_00000738	1056	ENSMUST00000194535.1	2942
TCONS_00000739	53	ENSMUST00000193573.1	3994
TCONS_00000740	438	ENSMUST00000194644.1	5439
TCONS_00000741	1378	ENSMUST00000192614.1	2740
TCONS_00000742	1240	ENSMUST00000191772.1	3580
TCONS_00000743	1495	ENSMUST00000195723.1	3690
TCONS_00000744	3071	ENSMUST00000192448.1	4549
TCONS_00000745	447	ENSMUST00000194923.1	3624
TCONS_00000746	616	ENSMUST00000195187.1	3309
TCONS_00000747	159	ENSMUST00000193912.1	1016
TCONS_00000748	826	ENSMUST00000195754.1	329
TCONS_00000749	562	ENSMUST00000194343.1	1221
TCONS_00000750	307	ENSMUST00000185358.1	555
TCONS_00000751	748	ENSMUST00000190716.1	650
TCONS_00000752	380	ENSMUST00000157486.1	105
TCONS_00000753	863	ENSMUST00000097801.3	4316
TCONS_00000754	2815	ENSMUST00000179494.1	118
TCONS_00000755	1479	ENSMUST00000188432.1	416
TCONS_00000756	1961	ENSMUST00000185409.1	2000
TCONS_00000757	1883	ENSMUST00000188833.1	653
TCONS_00000758	716	ENSMUST00000189614.1	1872
TCONS_00000759	949	ENSMUST00000193585.1	1513
TCONS_00000760	553	ENSMUST00000145844.2	273
TCONS_00000761	825	ENSMUST00000059937.4	2885
TCONS_00000762	738	ENSMUST00000122295.2	2481
TCONS_00000763	1089	ENSMUST00000081488.2	303
TCONS_00000764	944	ENSMUST00000186678.1	549
TCONS_00000765	1587	ENSMUST00000082499.1	111
TCONS_00000766	224	ENSMUST00000116975.1	99
TCONS_00000767	1669	ENSMUST00000116741.1	95
TCONS_00000768	441	ENSMUST00000183870.1	124
TCONS_00000769	1109	ENSMUST00000190438.1	1311
TCONS_00000770	2086	ENSMUST00000190177.1	621
TCONS_00000771	1797	ENSMUST00000178702.1	109
TCONS_00000772	2017	ENSMUST00000184585.1	106
TCONS_00000773	2080	ENSMUST00000065469.2	1159
TCONS_00000774	2122	ENSMUST00000188572.1	1206
TCONS_00000775	104	ENSMUST00000186120.1	327
TCONS_00000776	823	ENSMUST00000186733.6	7551
TCONS_00000777	256	ENSMUST00000088310.9	7546
TCONS_00000778	1006	ENSMUST00000191329.1	2936
TCONS_00000779	1042	ENSMUST00000190190.1	541
TCONS_00000780	530	ENSMUST00000187316.1	581
TCONS_00000781	75	ENSMUST00000186105.6	1545
TCONS_00000782	1432	ENSMUST00000191245.6	2404
TCONS_00000783	1594	ENSMUST00000191064.6	1302
TCONS_00000784	2977	ENSMUST00000188847.1	2785
TCONS_00000785	2148	ENSMUST00000187600.1	186
TCONS_00000786	1782	ENSMUST00000185521.1	1312
TCONS_00000787	2055	ENSMUST00000188780.1	938
TCONS_00000788	1111	ENSMUST00000187968.1	414
TCONS_00000789	531	ENSMUST00000185604.1	823
TCONS_00000790	693	ENSMUST00000195437.1	2883
TCONS_00000791	710	ENSMUST00000192050.1	3034
TCONS_00000792	1528	ENSMUST00000232841.1	4230
TCONS_00000793	2991	ENSMUST00000153681.1	3068
TCONS_00000794	2434	ENSMUST00000130934.1	474
TCONS_00000795	61	ENSMUST00000233506.1	4139
TCONS_00000796	130	ENSMUST00000027232.14	4123
TCONS_00000797	155	ENSMUST00000076587.5	2845
TCONS_00000798	1173	ENSMUST00000178317.3	725
TCONS_00000799	1027	ENSMUST00000135273.3	728
TCONS_00000800	488	ENSMUST00000233331.1	1760
TCONS_00000801	2829	ENSMUST00000152491.3	1161
TCONS_00000802	589	ENSMUST00000187892.7	1711
TCONS_00000803	670	ENSMUST00000188605.1	877
TCONS_00000804	2966	ENSMUST00000127775.7	1006
TCONS_00000805	2858	ENSMUST00000187659.6	420
TCONS_00000806	1141	ENSMUST00000135245.2	886
TCONS_00000807	874	ENSMUST00000191364.1	582
TCONS_00000808	137	ENSMUST00000184868.1	137
TCONS_00000809	931	ENSMUST00000186448.1	2855
TCONS_00000810	1213	ENSMUST00000189666.1	224
TCONS_00000811	1644	ENSMUST00000062560.13	1932
TCONS_00000812	1938	ENSMUST00000161773.2	1583
TCONS_00000813	1846	ENSMUST00000027230.2	1450
TCONS_00000814	452	ENSMUST00000104476.1	126
TCONS_00000815	2733	ENSMUST00000185684.1	558
TCONS_00000816	1753	ENSMUST00000185859.1	563
TCONS_00000817	791	ENSMUST00000178167.2	695
TCONS_00000818	279	ENSMUST00000189839.1	1335
TCONS_00000819	4370	ENSMUST00000095050.4	1512
TCONS_00000820	742	ENSMUST00000157995.1	106
TCONS_00000821	862	ENSMUST00000117896.2	834
TCONS_00000822	133	ENSMUST00000027226.11	2272
TCONS_00000823	2066	ENSMUST00000189878.1	3257
TCONS_00000824	1798	ENSMUST00000188257.6	5275
TCONS_00000825	1386	ENSMUST00000185666.1	540
TCONS_00000826	1105	ENSMUST00000186984.1	272
TCONS_00000827	829	ENSMUST00000082754.1	106
TCONS_00000828	770	ENSMUST00000195178.1	1808
TCONS_00000829	2133	ENSMUST00000192993.1	1627
TCONS_00000830	683	ENSMUST00000193099.1	1544
TCONS_00000831	447	ENSMUST00000195252.1	1436
TCONS_00000832	2527	ENSMUST00000195761.1	3412
TCONS_00000833	632	ENSMUST00000171322.2	3608
TCONS_00000834	245	ENSMUST00000158864.1	62
TCONS_00000835	1134	ENSMUST00000195241.1	2469
TCONS_00000836	2968	ENSMUST00000158770.1	291
TCONS_00000838	1188	ENSMUST00000194631.1	5006
TCONS_00000837	1224	ENSMUST00000186430.1	2130
TCONS_00000839	1341	ENSMUST00000195240.1	1220
TCONS_00000840	1362	ENSMUST00000190159.1	1788
TCONS_00000841	1473	ENSMUST00000191025.1	750
TCONS_00000842	1122	ENSMUST00000158125.1	109
TCONS_00000843	414	ENSMUST00000193283.1	648
TCONS_00000844	1524	ENSMUST00000187673.2	1692
TCONS_00000845	1416	ENSMUST00000083289.1	99
TCONS_00000846	2346	ENSMUST00000189104.2	912
TCONS_00000847	2416	ENSMUST00000191215.2	2254
TCONS_00000848	982	ENSMUST00000083326.1	105
TCONS_00000849	1975	ENSMUST00000027312.10	1961
TCONS_00000850	358	ENSMUST00000189552.1	2126
TCONS_00000851	1654	ENSMUST00000187353.1	2446
TCONS_00000852	1075	ENSMUST00000185489.1	417
TCONS_00000853	893	ENSMUST00000192891.1	3074
TCONS_00000854	604	ENSMUST00000185377.1	327
TCONS_00000855	198	ENSMUST00000191779.1	888
TCONS_00000856	605	ENSMUST00000191965.1	869
TCONS_00000857	770	ENSMUST00000193126.1	2313
TCONS_00000858	73	ENSMUST00000195006.5	441
TCONS_00000859	435	ENSMUST00000140354.7	2553
TCONS_00000860	1176	ENSMUST00000088287.9	4314
TCONS_00000861	1295	ENSMUST00000138024.7	4390
TCONS_00000862	1237	ENSMUST00000135330.7	2044
TCONS_00000863	1996	ENSMUST00000151482.7	1082
TCONS_00000864	210	ENSMUST00000115174.3	4210
TCONS_00000865	450	ENSMUST00000150593.7	1962
TCONS_00000866	1691	ENSMUST00000122822.1	434
TCONS_00000867	931	ENSMUST00000132066.3	1762
TCONS_00000868	912	ENSMUST00000044691.8	1857
TCONS_00000869	2138	ENSMUST00000155484.1	779
TCONS_00000870	404	ENSMUST00000187602.1	376
TCONS_00000872	2353	ENSMUST00000189741.1	954
TCONS_00000871	2830	ENSMUST00000195310.1	340
TCONS_00000873	2306	ENSMUST00000139143.7	3565
TCONS_00000874	604	ENSMUST00000019861.12	3943
TCONS_00000875	1081	ENSMUST00000115167.7	670
TCONS_00000876	1081	ENSMUST00000151055.7	699
TCONS_00000877	205	ENSMUST00000194656.5	793
TCONS_00000878	2732	ENSMUST00000130376.2	648
TCONS_00000879	652	ENSMUST00000140163.1	710
TCONS_00000880	708	ENSMUST00000044455.7	11872
TCONS_00000881	880	ENSMUST00000125723.3	540
TCONS_00000882	1077	ENSMUST00000117459.2	2556
TCONS_00000883	1036	ENSMUST00000115161.7	2225
TCONS_00000884	393	ENSMUST00000129464.7	1747
TCONS_00000885	2416	ENSMUST00000062289.10	2480
TCONS_00000886	3072	ENSMUST00000195350.5	345
TCONS_00000887	3236	ENSMUST00000126724.7	1576
TCONS_00000888	2998	ENSMUST00000139700.2	379
TCONS_00000889	1383	ENSMUST00000195730.1	1627
TCONS_00000890	2378	ENSMUST00000183034.4	23098
TCONS_00000891	541	ENSMUST00000187486.6	4506
TCONS_00000892	6129	ENSMUST00000182697.7	2697
TCONS_00000893	4228	ENSMUST00000182314.7	2637
TCONS_00000894	2288	ENSMUST00000183331.7	2710
TCONS_00000895	2293	ENSMUST00000097786.9	17119
TCONS_00000896	2303	ENSMUST00000115104.9	23181
TCONS_00000897	1241	ENSMUST00000097785.9	23153
TCONS_00000898	976	ENSMUST00000182410.2	2023
TCONS_00000899	110	ENSMUST00000183006.3	1216
TCONS_00000900	430	ENSMUST00000183302.5	8764
TCONS_00000901	1120	ENSMUST00000185897.6	8935
TCONS_00000903	1213	ENSMUST00000185269.6	16256
TCONS_00000902	1232	ENSMUST00000182335.1	3477
TCONS_00000904	2281	ENSMUST00000189952.1	4341
TCONS_00000905	172	ENSMUST00000194192.2	6016
TCONS_00000906	266	ENSMUST00000182018.7	5697
TCONS_00000908	3015	ENSMUST00000185736.1	1392
TCONS_00000907	1665	ENSMUST00000183100.7	779
TCONS_00000909	1779	ENSMUST00000182507.3	770
TCONS_00000910	877	ENSMUST00000193333.1	2383
TCONS_00000911	1075	ENSMUST00000190740.1	333
TCONS_00000912	2961	ENSMUST00000122557.1	92
TCONS_00000913	361	ENSMUST00000194178.1	1697
TCONS_00000914	187	ENSMUST00000198033.1	72
TCONS_00000915	844	ENSMUST00000181692.2	1747
TCONS_00000916	1056	ENSMUST00000187268.1	3415
TCONS_00000917	1885	ENSMUST00000194920.1	1246
TCONS_00000918	1477	ENSMUST00000193131.1	428
TCONS_00000919	1442	ENSMUST00000195223.1	386
TCONS_00000920	2679	ENSMUST00000187302.1	1160
TCONS_00000921	2930	ENSMUST00000186409.1	828
TCONS_00000922	1261	ENSMUST00000188254.2	2223
TCONS_00000923	1329	ENSMUST00000192173.1	6262
TCONS_00000924	1215	ENSMUST00000175111.1	78
TCONS_00000925	1323	ENSMUST00000042493.9	1700
TCONS_00000926	474	ENSMUST00000188583.1	1901
TCONS_00000927	1286	ENSMUST00000191315.1	527
TCONS_00000928	1484	ENSMUST00000027303.13	5827
TCONS_00000929	2114	ENSMUST00000187077.1	2671
TCONS_00000930	2074	ENSMUST00000137794.7	652
TCONS_00000931	354	ENSMUST00000149962.7	989
TCONS_00000932	385	ENSMUST00000134327.1	720
TCONS_00000933	818	ENSMUST00000128086.1	467
TCONS_00000934	1763	ENSMUST00000136770.2	755
TCONS_00000935	343	ENSMUST00000191000.1	363
TCONS_00000936	2681	ENSMUST00000185610.1	1294
TCONS_00000937	2627	ENSMUST00000027302.13	1544
TCONS_00000938	2567	ENSMUST00000190122.1	904
TCONS_00000939	1672	ENSMUST00000188884.2	978
TCONS_00000940	732	ENSMUST00000186252.1	3493
TCONS_00000941	279	ENSMUST00000188972.2	411
TCONS_00000942	1962	ENSMUST00000188019.1	282
TCONS_00000943	2257	ENSMUST00000191357.2	1600
TCONS_00000944	866	ENSMUST00000185218.1	782
TCONS_00000945	908	ENSMUST00000185881.1	536
TCONS_00000946	1329	ENSMUST00000188292.6	921
TCONS_00000947	1123	ENSMUST00000186117.1	494
TCONS_00000949	1141	ENSMUST00000027299.9	1262
TCONS_00000948	906	ENSMUST00000191604.1	550
TCONS_00000950	593	ENSMUST00000188334.1	291
TCONS_00000951	1385	ENSMUST00000027298.4	1034
TCONS_00000952	723	ENSMUST00000189108.1	474
TCONS_00000953	685	ENSMUST00000115071.3	1624
TCONS_00000954	301	ENSMUST00000190790.6	786
TCONS_00000955	1343	ENSMUST00000047840.8	1270
TCONS_00000956	643	ENSMUST00000186712.1	509
TCONS_00000957	875	ENSMUST00000062557.3	389
TCONS_00000958	823	ENSMUST00000052670.10	4390
TCONS_00000959	2223	ENSMUST00000186179.1	422
TCONS_00000960	1760	ENSMUST00000192770.1	234
TCONS_00000961	1284	ENSMUST00000192986.1	1395
TCONS_00000962	1942	ENSMUST00000195095.1	645
TCONS_00000963	1430	ENSMUST00000159747.8	6500
TCONS_00000964	1006	ENSMUST00000162599.7	1876
TCONS_00000965	955	ENSMUST00000159021.8	1200
TCONS_00000966	451	ENSMUST00000047664.15	3277
TCONS_00000967	867	ENSMUST00000162760.7	2976
TCONS_00000968	769	ENSMUST00000159059.1	1020
TCONS_00000969	1805	ENSMUST00000160855.1	2333
TCONS_00000970	1769	ENSMUST00000211073.1	170
TCONS_00000971	2438	ENSMUST00000192878.1	147
TCONS_00000972	3001	ENSMUST00000194977.1	354
TCONS_00000973	806	ENSMUST00000193040.2	2548
TCONS_00000974	874	ENSMUST00000167518.7	5050
TCONS_00000975	957	ENSMUST00000047534.11	5023
TCONS_00000976	1209	ENSMUST00000170092.7	934
TCONS_00000979	1166	ENSMUST00000185469.6	771
TCONS_00000978	920	ENSMUST00000191307.6	837
TCONS_00000977	1001	ENSMUST00000185279.1	484
TCONS_00000980	931	ENSMUST00000185231.1	459
TCONS_00000981	1067	ENSMUST00000140534.1	522
TCONS_00000982	416	ENSMUST00000192924.1	3035
TCONS_00000983	1547	ENSMUST00000156687.7	5169
TCONS_00000984	457	ENSMUST00000027297.10	3271
TCONS_00000985	1627	ENSMUST00000152654.2	340
TCONS_00000986	1593	ENSMUST00000191722.1	300
TCONS_00000987	1773	ENSMUST00000193847.1	2136
TCONS_00000988	2159	ENSMUST00000193622.1	228
TCONS_00000989	2234	ENSMUST00000191672.1	435
TCONS_00000990	2402	ENSMUST00000192315.1	234
TCONS_00000991	153	ENSMUST00000104043.1	128
TCONS_00000992	1468	ENSMUST00000195168.1	636
TCONS_00000993	1486	ENSMUST00000082667.1	104
TCONS_00000994	238	ENSMUST00000187528.1	450
TCONS_00000995	97	ENSMUST00000194261.1	564
TCONS_00000996	160	ENSMUST00000191763.1	903
TCONS_00000997	932	ENSMUST00000192572.1	460
TCONS_00000998	1071	ENSMUST00000193725.1	651
TCONS_00000999	222	ENSMUST00000194823.1	508
TCONS_00001000	1688	ENSMUST00000192017.1	423
TCONS_00001001	1905	ENSMUST00000195698.1	1371
TCONS_00001002	2442	ENSMUST00000088174.3	3717
TCONS_00001003	1789	ENSMUST00000194670.1	3290
TCONS_00001004	1923	ENSMUST00000192656.1	445
TCONS_00001005	1522	ENSMUST00000193983.1	4336
TCONS_00001006	1510	ENSMUST00000046875.13	8992
TCONS_00001007	1667	ENSMUST00000173999.7	3522
TCONS_00001008	1619	ENSMUST00000174266.7	5359
TCONS_00001009	832	ENSMUST00000173250.1	623
TCONS_00001010	735	ENSMUST00000174224.7	573
TCONS_00001011	1748	ENSMUST00000173166.1	1488
TCONS_00001012	910	ENSMUST00000173082.1	546
TCONS_00001013	1708	ENSMUST00000174716.7	3045
TCONS_00001014	397	ENSMUST00000174142.1	670
TCONS_00001015	724	ENSMUST00000172592.1	537
TCONS_00001016	508	ENSMUST00000192159.1	1081
TCONS_00001017	1895	ENSMUST00000184790.1	61
TCONS_00001018	1541	ENSMUST00000056946.7	2594
TCONS_00001019	2525	ENSMUST00000188666.2	1202
TCONS_00001020	2237	ENSMUST00000126413.7	863
TCONS_00001021	2028	ENSMUST00000142319.7	438
TCONS_00001022	406	ENSMUST00000150747.7	404
TCONS_00001023	2170	ENSMUST00000145179.7	733
TCONS_00001024	762	ENSMUST00000124280.7	3114
TCONS_00001025	2169	ENSMUST00000097778.8	2262
TCONS_00001026	353	ENSMUST00000116629.8	2050
TCONS_00001027	2921	ENSMUST00000115031.7	2996
TCONS_00001028	1556	ENSMUST00000115032.7	4633
TCONS_00001029	995	ENSMUST00000137906.1	5499
TCONS_00001030	1512	ENSMUST00000192874.1	5013
TCONS_00001031	718	ENSMUST00000115029.1	4325
TCONS_00001032	1406	ENSMUST00000140218.1	423
TCONS_00001033	289	ENSMUST00000147123.7	559
TCONS_00001034	1500	ENSMUST00000141121.1	397
TCONS_00001035	4748	ENSMUST00000192234.1	712
TCONS_00001036	1583	ENSMUST00000185912.6	4506
TCONS_00001037	1766	ENSMUST00000010597.9	4642
TCONS_00001038	1602	ENSMUST00000186470.1	2780
TCONS_00001040	1420	ENSMUST00000188961.6	2885
TCONS_00001041	1370	ENSMUST00000188528.6	758
TCONS_00001042	1525	ENSMUST00000185621.2	604
TCONS_00001043	1158	ENSMUST00000187628.1	334
TCONS_00001045	1459	ENSMUST00000185614.1	2175
TCONS_00001044	1458	ENSMUST00000188957.1	165
TCONS_00001046	1399	ENSMUST00000184898.1	76
TCONS_00001039	443	ENSMUST00000179162.6	6262
TCONS_00001048	1718	ENSMUST00000202030.1	1407
TCONS_00001047	1715	ENSMUST00000140452.3	1711
TCONS_00001049	1930	ENSMUST00000192969.5	699
TCONS_00001050	1684	ENSMUST00000125304.7	3370
TCONS_00001052	2009	ENSMUST00000134594.7	4056
TCONS_00001051	2021	ENSMUST00000115011.7	2281
TCONS_00001053	1276	ENSMUST00000001171.12	2167
TCONS_00001054	826	ENSMUST00000152088.1	631
TCONS_00001055	564	ENSMUST00000123583.1	683
TCONS_00001056	656	ENSMUST00000193502.1	1512
TCONS_00001057	2545	ENSMUST00000153128.1	4540
TCONS_00001058	570	ENSMUST00000192530.1	1371
TCONS_00001060	1211	ENSMUST00000193157.1	2158
TCONS_00001059	2505	ENSMUST00000200651.1	140
TCONS_00001061	1001	ENSMUST00000001166.13	5185
TCONS_00001062	929	ENSMUST00000097776.3	5283
TCONS_00001063	1137	ENSMUST00000154225.1	556
TCONS_00001064	278	ENSMUST00000195264.1	1005
TCONS_00001065	607	ENSMUST00000135100.1	859
TCONS_00001066	292	ENSMUST00000192037.1	267
TCONS_00001067	1999	ENSMUST00000193083.5	2268
TCONS_00001068	2100	ENSMUST00000054665.9	1955
TCONS_00001069	393	ENSMUST00000194853.2	1065
TCONS_00001070	140	ENSMUST00000193991.2	660
TCONS_00001071	162	ENSMUST00000191849.5	2248
TCONS_00001072	1386	ENSMUST00000207088.1	281
TCONS_00001073	1018	ENSMUST00000207843.1	2642
TCONS_00001074	1718	ENSMUST00000001172.11	2105
TCONS_00001075	643	ENSMUST00000194894.3	660
TCONS_00001076	82	ENSMUST00000207922.1	436
TCONS_00001077	1096	ENSMUST00000208690.1	637
TCONS_00001078	2052	ENSMUST00000208269.1	1888
TCONS_00001079	526	ENSMUST00000191677.5	3764
TCONS_00001080	1426	ENSMUST00000191642.5	3876
TCONS_00001081	1437	ENSMUST00000195620.5	3625
TCONS_00001082	1839	ENSMUST00000114991.7	3758
TCONS_00001083	362	ENSMUST00000191785.1	742
TCONS_00001084	947	ENSMUST00000195160.1	614
TCONS_00001085	1403	ENSMUST00000193382.5	448
TCONS_00001086	591	ENSMUST00000195339.2	505
TCONS_00001087	1329	ENSMUST00000194426.1	1966
TCONS_00001088	315	ENSMUST00000149224.2	907
TCONS_00001089	1610	ENSMUST00000170295.7	2271
TCONS_00001090	618	ENSMUST00000193548.5	845
TCONS_00001091	1558	ENSMUST00000193763.5	899
TCONS_00001092	1462	ENSMUST00000194025.1	667
TCONS_00001093	1520	ENSMUST00000194839.5	706
TCONS_00001094	649	ENSMUST00000193155.5	431
TCONS_00001095	632	ENSMUST00000195729.1	685
TCONS_00001096	460	ENSMUST00000114981.2	1649
TCONS_00001097	448	ENSMUST00000161062.1	344
TCONS_00001098	984	ENSMUST00000104746.1	74
TCONS_00001099	1346	ENSMUST00000081180.6	621
TCONS_00001100	2684	ENSMUST00000193210.5	861
TCONS_00001101	1056	ENSMUST00000195151.5	341
TCONS_00001102	1549	ENSMUST00000191790.5	755
TCONS_00001103	2116	ENSMUST00000192859.1	343
TCONS_00001104	601	ENSMUST00000193235.1	358
TCONS_00001105	1989	ENSMUST00000043951.9	3237
TCONS_00001106	1149	ENSMUST00000159675.1	325
TCONS_00001107	910	ENSMUST00000162684.2	777
TCONS_00001108	1089	ENSMUST00000159448.7	637
TCONS_00001109	745	ENSMUST00000160084.1	722
TCONS_00001110	670	ENSMUST00000160043.1	415
TCONS_00001111	2378	ENSMUST00000162662.1	352
TCONS_00001112	2427	ENSMUST00000192873.2	606
TCONS_00001113	712	ENSMUST00000208994.1	1111
TCONS_00001114	177	ENSMUST00000195374.1	392
TCONS_00001115	2721	ENSMUST00000193459.2	434
TCONS_00001116	204	ENSMUST00000193853.1	1631
TCONS_00001117	1398	ENSMUST00000027291.6	2232
TCONS_00001118	700	ENSMUST00000185871.1	452
TCONS_00001119	206	ENSMUST00000186624.1	806
TCONS_00001120	325	ENSMUST00000190128.1	1332
TCONS_00001121	1256	ENSMUST00000181035.1	309
TCONS_00001122	2030	ENSMUST00000180475.1	856
TCONS_00001123	2874	ENSMUST00000027290.11	6505
TCONS_00001124	710	ENSMUST00000194563.5	6656
TCONS_00001125	2029	ENSMUST00000191381.1	3960
TCONS_00001126	2157	ENSMUST00000187917.1	701
TCONS_00001127	580	ENSMUST00000189470.1	691
TCONS_00001128	1649	ENSMUST00000190442.1	510
TCONS_00001129	130	ENSMUST00000186486.1	676
TCONS_00001130	1099	ENSMUST00000185964.2	585
TCONS_00001131	832	ENSMUST00000192008.1	142
TCONS_00001132	115	ENSMUST00000194317.1	2411
TCONS_00001133	767	ENSMUST00000194249.1	3551
TCONS_00001134	137	ENSMUST00000116168.3	497
TCONS_00001135	1209	ENSMUST00000177688.1	118
TCONS_00001136	1807	ENSMUST00000117172.8	1628
TCONS_00001137	2048	ENSMUST00000124404.7	1245
TCONS_00001138	590	ENSMUST00000067178.13	1761
TCONS_00001139	2243	ENSMUST00000162449.6	1352
TCONS_00001140	2768	ENSMUST00000027289.13	3369
TCONS_00001141	1498	ENSMUST00000194890.1	372
TCONS_00001142	923	ENSMUST00000194048.1	660
TCONS_00001143	631	ENSMUST00000195450.1	459
TCONS_00001144	1645	ENSMUST00000169057.2	1487
TCONS_00001145	1274	ENSMUST00000194320.1	328
TCONS_00001146	2487	ENSMUST00000195303.1	991
TCONS_00001147	2243	ENSMUST00000191981.5	646
TCONS_00001148	525	ENSMUST00000195272.5	2190
TCONS_00001149	467	ENSMUST00000194195.5	2077
TCONS_00001150	1961	ENSMUST00000027288.9	3548
TCONS_00001151	2513	ENSMUST00000192404.1	345
TCONS_00001152	286	ENSMUST00000146676.1	367
TCONS_00001153	166	ENSMUST00000027287.10	5665
TCONS_00001154	467	ENSMUST00000193024.1	2873
TCONS_00001155	2969	ENSMUST00000140264.7	3652
TCONS_00001156	1507	ENSMUST00000132401.7	3209
TCONS_00001157	2189	ENSMUST00000136846.7	3550
TCONS_00001158	527	ENSMUST00000132615.7	3013
TCONS_00001159	1566	ENSMUST00000193774.5	1233
TCONS_00001160	2339	ENSMUST00000137266.7	2910
TCONS_00001161	2538	ENSMUST00000058307.14	2948
TCONS_00001162	138	ENSMUST00000114933.8	2988
TCONS_00001163	1889	ENSMUST00000168546.2	2948
TCONS_00001164	1981	ENSMUST00000123124.1	460
TCONS_00001165	2143	ENSMUST00000137241.1	736
TCONS_00001166	3097	ENSMUST00000141402.1	403
TCONS_00001167	1222	ENSMUST00000192652.1	533
TCONS_00001168	277	ENSMUST00000027286.6	3860
TCONS_00001169	593	ENSMUST00000192179.1	1488
TCONS_00001170	968	ENSMUST00000114925.9	1088
TCONS_00001171	3025	ENSMUST00000027285.12	1408
TCONS_00001172	1593	ENSMUST00000144617.7	803
TCONS_00001175	2084	ENSMUST00000193979.5	814
TCONS_00001176	1949	ENSMUST00000118059.2	1173
TCONS_00001177	1888	ENSMUST00000193713.1	331
TCONS_00001178	443	ENSMUST00000134184.1	726
TCONS_00001179	383	ENSMUST00000042161.14	7015
TCONS_00001173	532	ENSMUST00000151952.7	7235
TCONS_00001174	649	ENSMUST00000154819.7	2781
TCONS_00001180	369	ENSMUST00000143636.7	1789
TCONS_00001181	450	ENSMUST00000149791.7	419
TCONS_00001182	541	ENSMUST00000148047.1	382
TCONS_00001183	884	ENSMUST00000194660.1	3112
TCONS_00001184	2761	ENSMUST00000195598.1	3038
TCONS_00001185	2786	ENSMUST00000192316.1	2754
TCONS_00001186	2878	ENSMUST00000151866.1	1789
TCONS_00001187	1522	ENSMUST00000160023.5	2534
TCONS_00001188	394	ENSMUST00000162875.7	4624
TCONS_00001190	3794	ENSMUST00000160589.1	784
TCONS_00001189	2585	ENSMUST00000160659.1	558
TCONS_00001191	3115	ENSMUST00000192005.1	1925
TCONS_00001192	3120	ENSMUST00000192480.1	2217
TCONS_00001193	1976	ENSMUST00000041815.14	3380
TCONS_00001194	1917	ENSMUST00000114902.7	2706
TCONS_00001195	2105	ENSMUST00000088072.9	3819
TCONS_00001196	2164	ENSMUST00000151735.7	1995
TCONS_00001197	1301	ENSMUST00000123082.7	3945
TCONS_00001198	1230	ENSMUST00000155852.6	2853
TCONS_00001199	355	ENSMUST00000193669.1	1973
TCONS_00001200	1381	ENSMUST00000134024.1	3131
TCONS_00001201	1250	ENSMUST00000181885.1	3087
TCONS_00001202	2216	ENSMUST00000128085.1	772
TCONS_00001203	670	ENSMUST00000041621.4	1483
TCONS_00001204	893	ENSMUST00000142670.1	810
TCONS_00001205	1165	ENSMUST00000144440.1	773
TCONS_00001206	3176	ENSMUST00000139725.7	1167
TCONS_00001207	550	ENSMUST00000027257.9	1224
TCONS_00001208	169	ENSMUST00000131754.1	667
TCONS_00001209	1387	ENSMUST00000127170.1	719
TCONS_00001210	5069	ENSMUST00000138806.1	986
TCONS_00001211	3246	ENSMUST00000027256.11	963
TCONS_00001212	730	ENSMUST00000193673.5	657
TCONS_00001213	1606	ENSMUST00000161694.1	354
TCONS_00001214	1274	ENSMUST00000160082.2	1754
TCONS_00001215	382	ENSMUST00000194857.5	496
TCONS_00001216	1194	ENSMUST00000195373.1	583
TCONS_00001217	1618	ENSMUST00000162513.1	642
TCONS_00001219	1984	ENSMUST00000078307.6	2558
TCONS_00001218	1281	ENSMUST00000129513.1	3984
TCONS_00001220	2014	ENSMUST00000144184.1	483
TCONS_00001221	102	ENSMUST00000027254.9	794
TCONS_00001222	176	ENSMUST00000114894.1	792
TCONS_00001223	101	ENSMUST00000158516.1	236
TCONS_00001224	2919	ENSMUST00000162031.7	3376
TCONS_00001225	2920	ENSMUST00000193832.5	3468
TCONS_00001226	1943	ENSMUST00000195247.5	1694
TCONS_00001227	3249	ENSMUST00000194747.1	2601
TCONS_00001228	2260	ENSMUST00000192960.5	469
TCONS_00001229	705	ENSMUST00000195032.5	1439
TCONS_00001230	328	ENSMUST00000192237.1	694
TCONS_00001231	3033	ENSMUST00000194692.1	1347
TCONS_00001232	3188	ENSMUST00000027252.7	7773
TCONS_00001233	473	ENSMUST00000192548.5	5766
TCONS_00001234	741	ENSMUST00000193806.5	476
TCONS_00001235	788	ENSMUST00000193151.5	573
TCONS_00001236	1124	ENSMUST00000195664.1	685
TCONS_00001237	1286	ENSMUST00000027251.11	4239
TCONS_00001238	1084	ENSMUST00000194650.5	3558
TCONS_00001239	269	ENSMUST00000193008.1	828
TCONS_00001240	445	ENSMUST00000193113.1	391
TCONS_00001241	499	ENSMUST00000194815.5	598
TCONS_00001242	1613	ENSMUST00000193472.1	771
TCONS_00001243	1795	ENSMUST00000192697.1	684
TCONS_00001244	313	ENSMUST00000193922.1	465
TCONS_00001245	127	ENSMUST00000192594.5	546
TCONS_00001246	896	ENSMUST00000193697.5	366
TCONS_00001247	2430	ENSMUST00000195383.1	476
TCONS_00001248	1238	ENSMUST00000195028.1	699
TCONS_00001249	1757	ENSMUST00000194892.1	1842
TCONS_00001250	1763	ENSMUST00000095027.8	5835
TCONS_00001251	3390	ENSMUST00000039827.13	5987
TCONS_00001252	1258	ENSMUST00000136641.2	754
TCONS_00001253	2225	ENSMUST00000027250.13	1638
TCONS_00001254	216	ENSMUST00000134963.1	661
TCONS_00001255	2292	ENSMUST00000212668.1	416
TCONS_00001256	2300	ENSMUST00000127620.1	433
TCONS_00001257	901	ENSMUST00000133299.1	669
TCONS_00001258	1229	ENSMUST00000129696.1	636
TCONS_00001259	2904	ENSMUST00000143261.7	1184
TCONS_00001260	3018	ENSMUST00000131663.1	869
TCONS_00001261	1596	ENSMUST00000195175.1	528
TCONS_00001262	278	ENSMUST00000195068.1	501
TCONS_00001263	887	ENSMUST00000192930.1	502
TCONS_00001264	811	ENSMUST00000147695.7	6920
TCONS_00001265	221	ENSMUST00000039612.4	5066
TCONS_00001266	387	ENSMUST00000191724.1	1177
TCONS_00001267	1389	ENSMUST00000027249.11	2968
TCONS_00001268	1517	ENSMUST00000193441.5	4993
TCONS_00001269	1694	ENSMUST00000192948.5	1081
TCONS_00001270	117	ENSMUST00000194361.5	2990
TCONS_00001271	1440	ENSMUST00000194657.1	2425
TCONS_00001272	1573	ENSMUST00000193435.5	692
TCONS_00001273	1105	ENSMUST00000192175.1	5520
TCONS_00001274	949	ENSMUST00000195731.1	4277
TCONS_00001275	1141	ENSMUST00000195309.1	323
TCONS_00001276	240	ENSMUST00000193251.1	771
TCONS_00001277	2662	ENSMUST00000088029.7	991
TCONS_00001278	2669	ENSMUST00000160214.1	489
TCONS_00001279	1547	ENSMUST00000027247.10	3908
TCONS_00001280	1470	ENSMUST00000193489.1	327
TCONS_00001281	1352	ENSMUST00000194552.1	638
TCONS_00001282	1308	ENSMUST00000193073.1	941
TCONS_00001283	408	ENSMUST00000194994.1	1638
TCONS_00001284	450	ENSMUST00000195476.1	1841
TCONS_00001285	1562	ENSMUST00000195455.1	2086
TCONS_00001286	803	ENSMUST00000184059.1	96
TCONS_00001287	661	ENSMUST00000173050.7	481
TCONS_00001288	873	ENSMUST00000056815.8	4215
TCONS_00001289	124	ENSMUST00000172825.1	472
TCONS_00001290	1948	ENSMUST00000174365.1	282
TCONS_00001291	1985	ENSMUST00000173076.1	554
TCONS_00001292	649	ENSMUST00000086535.11	1044
TCONS_00001293	2008	ENSMUST00000194746.5	699
TCONS_00001294	2484	ENSMUST00000178079.7	482
TCONS_00001295	521	ENSMUST00000179954.7	626
TCONS_00001296	2926	ENSMUST00000195123.5	352
TCONS_00001298	991	ENSMUST00000191855.1	465
TCONS_00001297	868	ENSMUST00000054462.10	4431
TCONS_00001299	2187	ENSMUST00000192099.1	452
TCONS_00001300	1698	ENSMUST00000192531.5	3415
TCONS_00001301	1244	ENSMUST00000193823.1	3493
TCONS_00001302	1083	ENSMUST00000195854.1	663
TCONS_00001303	1763	ENSMUST00000191698.1	884
TCONS_00001304	1828	ENSMUST00000083695.2	214
TCONS_00001305	1173	ENSMUST00000197298.1	215
TCONS_00001306	2631	ENSMUST00000161515.7	3474
TCONS_00001307	1558	ENSMUST00000003219.13	3155
TCONS_00001308	1286	ENSMUST00000160145.1	2092
TCONS_00001309	1692	ENSMUST00000195567.1	630
TCONS_00001310	579	ENSMUST00000146314.1	1829
TCONS_00001311	950	ENSMUST00000104516.1	109
TCONS_00001312	1061	ENSMUST00000062525.10	2485
TCONS_00001313	1410	ENSMUST00000195136.1	662
TCONS_00001314	718	ENSMUST00000153381.1	507
TCONS_00001315	327	ENSMUST00000195705.1	387
TCONS_00001316	311	ENSMUST00000083002.1	129
TCONS_00001317	497	ENSMUST00000195631.1	588
TCONS_00001318	554	ENSMUST00000053355.5	6087
TCONS_00001319	1558	ENSMUST00000181841.1	3661
TCONS_00001320	2088	ENSMUST00000151913.2	1993
TCONS_00001321	964	ENSMUST00000126760.1	704
TCONS_00001322	1775	ENSMUST00000171319.3	350
TCONS_00001323	1347	ENSMUST00000187091.6	671
TCONS_00001324	2160	ENSMUST00000191299.6	531
TCONS_00001325	1547	ENSMUST00000186683.1	264
TCONS_00001326	2170	ENSMUST00000168431.6	5602
TCONS_00001327	2223	ENSMUST00000163854.8	5751
TCONS_00001328	4250	ENSMUST00000193661.1	1063
TCONS_00001329	1392	ENSMUST00000191761.5	1260
TCONS_00001330	1020	ENSMUST00000193682.5	3728
TCONS_00001331	407	ENSMUST00000195860.5	3928
TCONS_00001332	207	ENSMUST00000195259.5	3689
TCONS_00001333	944	ENSMUST00000195636.5	4051
TCONS_00001334	1148	ENSMUST00000192509.5	3887
TCONS_00001336	1401	ENSMUST00000193514.6	379
TCONS_00001335	1388	ENSMUST00000194163.1	215
TCONS_00001337	1363	ENSMUST00000195356.1	409
TCONS_00001339	1513	ENSMUST00000192355.5	706
TCONS_00001338	1373	ENSMUST00000191964.1	625
TCONS_00001340	961	ENSMUST00000191865.1	701
TCONS_00001341	1931	ENSMUST00000192194.1	1936
TCONS_00001342	1641	ENSMUST00000192884.1	542
TCONS_00001344	1003	ENSMUST00000191657.1	424
TCONS_00001343	1166	ENSMUST00000193054.1	1329
TCONS_00001345	1054	ENSMUST00000191671.5	756
TCONS_00001346	617	ENSMUST00000027243.12	1410
TCONS_00001347	1821	ENSMUST00000195770.1	1046
TCONS_00001348	1601	ENSMUST00000194913.1	364
TCONS_00001349	2142	ENSMUST00000181756.2	838
TCONS_00001350	923	ENSMUST00000193969.1	3070
TCONS_00001351	958	ENSMUST00000027241.10	5808
TCONS_00001352	971	ENSMUST00000114795.2	4821
TCONS_00001353	846	ENSMUST00000195402.1	469
TCONS_00001354	977	ENSMUST00000191850.1	6479
TCONS_00001355	1033	ENSMUST00000192551.1	3466
TCONS_00001356	1656	ENSMUST00000095020.8	1939
TCONS_00001357	1327	ENSMUST00000194296.5	3897
TCONS_00001358	1016	ENSMUST00000193388.1	689
TCONS_00001359	2394	ENSMUST00000192199.1	684
TCONS_00001360	2790	ENSMUST00000174335.7	1208
TCONS_00001361	135	ENSMUST00000173881.7	372
TCONS_00001362	999	ENSMUST00000097772.9	5291
TCONS_00001363	2425	ENSMUST00000173514.7	2653
TCONS_00001364	1239	ENSMUST00000053043.7	5043
TCONS_00001365	1016	ENSMUST00000167723.7	1909
TCONS_00001366	891	ENSMUST00000193391.5	1728
TCONS_00001367	461	ENSMUST00000193793.5	1644
TCONS_00001368	670	ENSMUST00000087983.7	2814
TCONS_00001369	1619	ENSMUST00000195684.5	2838
TCONS_00001370	1344	ENSMUST00000108044.3	4147
TCONS_00001371	903	ENSMUST00000027237.11	4876
TCONS_00001372	224	ENSMUST00000163057.7	1430
TCONS_00001373	286	ENSMUST00000159724.1	2441
TCONS_00001374	2572	ENSMUST00000160468.1	619
TCONS_00001375	2575	ENSMUST00000193927.1	476
TCONS_00001376	2304	ENSMUST00000194262.1	317
TCONS_00001377	2924	ENSMUST00000027233.8	3950
TCONS_00001379	1062	ENSMUST00000192849.1	1329
TCONS_00001378	1245	ENSMUST00000193371.1	339
TCONS_00001380	1695	ENSMUST00000192454.1	1448
TCONS_00001381	2056	ENSMUST00000192078.1	3946
TCONS_00001382	1052	ENSMUST00000027231.12	5007
TCONS_00001384	2550	ENSMUST00000192345.1	2504
TCONS_00001383	2326	ENSMUST00000192294.1	854
TCONS_00001385	2286	ENSMUST00000193691.1	800
TCONS_00001386	2366	ENSMUST00000195134.1	3258
TCONS_00001387	2463	ENSMUST00000039672.5	3154
TCONS_00001388	2524	ENSMUST00000131390.7	3304
TCONS_00001389	2575	ENSMUST00000144385.1	2421
TCONS_00001390	1549	ENSMUST00000114765.3	2711
TCONS_00001391	178	ENSMUST00000178542.2	495
TCONS_00001392	1145	ENSMUST00000194002.1	543
TCONS_00001393	1107	ENSMUST00000191087.1	2612
TCONS_00001394	311	ENSMUST00000186391.1	2753
TCONS_00001395	1559	ENSMUST00000187227.1	550
TCONS_00001396	3503	ENSMUST00000191574.1	1044
TCONS_00001397	3547	ENSMUST00000191297.1	1098
TCONS_00001398	531	ENSMUST00000066196.1	1382
TCONS_00001399	3283	ENSMUST00000188087.1	1381
TCONS_00001400	2179	ENSMUST00000191125.1	462
TCONS_00001401	3436	ENSMUST00000189138.1	398
TCONS_00001402	1878	ENSMUST00000209336.1	1470
TCONS_00001403	398	ENSMUST00000190148.1	1268
TCONS_00001404	2548	ENSMUST00000191992.1	530
TCONS_00001405	584	ENSMUST00000181660.7	2081
TCONS_00001406	2782	ENSMUST00000181725.7	612
TCONS_00001407	3680	ENSMUST00000176154.2	511
TCONS_00001408	274	ENSMUST00000176977.7	560
TCONS_00001409	1727	ENSMUST00000181593.7	676
TCONS_00001410	1367	ENSMUST00000180689.7	542
TCONS_00001411	1385	ENSMUST00000188153.6	496
TCONS_00001412	1834	ENSMUST00000176052.7	503
TCONS_00001413	2828	ENSMUST00000186656.6	642
TCONS_00001414	195	ENSMUST00000078844.7	195
TCONS_00001415	3159	ENSMUST00000185599.1	340
TCONS_00001416	1169	ENSMUST00000177136.2	1541
TCONS_00001417	2435	ENSMUST00000191831.1	675
TCONS_00001418	794	ENSMUST00000199521.4	658
TCONS_00001419	2645	ENSMUST00000176807.2	1314
TCONS_00001420	429	ENSMUST00000054883.3	7408
TCONS_00001421	612	ENSMUST00000180589.1	459
TCONS_00001422	654	ENSMUST00000192894.1	980
TCONS_00001423	830	ENSMUST00000188773.1	2169
TCONS_00001424	796	ENSMUST00000057208.12	1407
TCONS_00001425	658	ENSMUST00000185376.6	2080
TCONS_00001426	1321	ENSMUST00000185523.6	1857
TCONS_00001427	1312	ENSMUST00000188174.6	2417
TCONS_00001428	1314	ENSMUST00000187414.1	1135
TCONS_00001429	1415	ENSMUST00000201108.3	1002
TCONS_00001430	1651	ENSMUST00000202358.1	685
TCONS_00001431	2820	ENSMUST00000104260.1	133
TCONS_00001432	1466	ENSMUST00000188621.1	2044
TCONS_00001433	2156	ENSMUST00000179766.2	3774
TCONS_00001434	2211	ENSMUST00000179655.1	1728
TCONS_00001435	929	ENSMUST00000187998.1	497
TCONS_00001436	1217	ENSMUST00000114761.1	1545
TCONS_00001437	1710	ENSMUST00000158463.1	84
TCONS_00001438	1200	ENSMUST00000095014.7	5594
TCONS_00001439	2155	ENSMUST00000186694.6	5373
TCONS_00001440	3239	ENSMUST00000188598.1	3157
TCONS_00001441	316	ENSMUST00000188728.1	826
TCONS_00001442	1205	ENSMUST00000190427.6	694
TCONS_00001443	1616	ENSMUST00000187525.1	1793
TCONS_00001444	2907	ENSMUST00000187872.1	3255
TCONS_00001445	335	ENSMUST00000189010.1	781
TCONS_00001446	1961	ENSMUST00000185980.1	412
TCONS_00001447	1679	ENSMUST00000039080.3	1247
TCONS_00001448	680	ENSMUST00000010434.7	3454
TCONS_00001449	658	ENSMUST00000008280.13	1557
TCONS_00001450	1889	ENSMUST00000185893.1	1415
TCONS_00001451	1758	ENSMUST00000187357.1	341
TCONS_00001452	618	ENSMUST00000178557.1	482
TCONS_00001453	4174	ENSMUST00000189899.1	1182
TCONS_00001454	1623	ENSMUST00000187749.1	452
TCONS_00001455	181	ENSMUST00000189199.1	379
TCONS_00001456	346	ENSMUST00000187435.6	369
TCONS_00001457	618	ENSMUST00000136648.7	1513
TCONS_00001458	630	ENSMUST00000086421.8	2767
TCONS_00001459	634	ENSMUST00000124817.1	1419
TCONS_00001460	1823	ENSMUST00000202540.1	575
TCONS_00001461	1161	ENSMUST00000114744.2	418
TCONS_00001462	1641	ENSMUST00000194710.1	2490
TCONS_00001463	1352	ENSMUST00000193169.1	1292
TCONS_00001464	482	ENSMUST00000027217.8	898
TCONS_00001465	2799	ENSMUST00000186289.1	214
TCONS_00001466	918	ENSMUST00000185910.1	268
TCONS_00001467	1938	ENSMUST00000188753.1	611
TCONS_00001468	996	ENSMUST00000187764.1	498
TCONS_00001469	646	ENSMUST00000126008.7	4605
TCONS_00001470	3625	ENSMUST00000076997.12	1906
TCONS_00001471	2255	ENSMUST00000139451.7	844
TCONS_00001472	944	ENSMUST00000136179.7	887
TCONS_00001473	397	ENSMUST00000153317.5	370
TCONS_00001474	1648	ENSMUST00000134860.7	348
TCONS_00001475	698	ENSMUST00000136704.1	464
TCONS_00001476	805	ENSMUST00000128261.1	442
TCONS_00001477	1296	ENSMUST00000163003.1	1278
TCONS_00001478	1770	ENSMUST00000191395.1	544
TCONS_00001479	1243	ENSMUST00000189286.1	815
TCONS_00001480	471	ENSMUST00000158223.1	124
TCONS_00001481	307	ENSMUST00000179961.1	109
TCONS_00001482	3217	ENSMUST00000185579.6	447
TCONS_00001483	3090	ENSMUST00000087933.9	4619
TCONS_00001484	3206	ENSMUST00000190401.6	4988
TCONS_00001485	670	ENSMUST00000186028.1	1382
TCONS_00001486	1354	ENSMUST00000188313.6	4602
TCONS_00001487	1117	ENSMUST00000188302.6	3051
TCONS_00001488	370	ENSMUST00000189388.6	2880
TCONS_00001489	2064	ENSMUST00000186441.1	685
TCONS_00001490	2030	ENSMUST00000190207.1	2412
TCONS_00001491	2275	ENSMUST00000187115.1	845
TCONS_00001492	718	ENSMUST00000061421.3	1081
TCONS_00001493	345	ENSMUST00000162750.1	589
TCONS_00001494	152	ENSMUST00000159881.1	3479
TCONS_00001495	504	ENSMUST00000161575.1	179
TCONS_00001496	1468	ENSMUST00000168641.1	5984
TCONS_00001497	2448	ENSMUST00000027215.11	1264
TCONS_00001498	1475	ENSMUST00000156392.7	1116
TCONS_00001499	1954	ENSMUST00000128190.7	1269
TCONS_00001500	1029	ENSMUST00000147571.7	1354
TCONS_00001501	2119	ENSMUST00000133677.7	928
TCONS_00001502	625	ENSMUST00000150911.7	954
TCONS_00001504	1624	ENSMUST00000152239.7	1040
TCONS_00001503	2296	ENSMUST00000129702.1	395
TCONS_00001505	781	ENSMUST00000147661.7	481
TCONS_00001506	697	ENSMUST00000127923.7	425
TCONS_00001507	1965	ENSMUST00000143327.1	547
TCONS_00001508	2092	ENSMUST00000149502.7	445
TCONS_00001510	3230	ENSMUST00000125540.1	419
TCONS_00001509	3084	ENSMUST00000148542.7	565
TCONS_00001511	2543	ENSMUST00000134195.2	515
TCONS_00001512	2007	ENSMUST00000065767.8	2349
TCONS_00001513	2674	ENSMUST00000141125.7	2076
TCONS_00001514	2744	ENSMUST00000027213.13	1756
TCONS_00001515	1076	ENSMUST00000149665.1	2026
TCONS_00001516	2590	ENSMUST00000152643.1	860
TCONS_00001517	2418	ENSMUST00000155917.7	638
TCONS_00001518	2423	ENSMUST00000138521.7	338
TCONS_00001519	1158	ENSMUST00000035991.7	3302
TCONS_00001520	2393	ENSMUST00000186280.1	402
TCONS_00001522	2223	ENSMUST00000114709.2	3560
TCONS_00001521	1682	ENSMUST00000129068.1	359
TCONS_00001523	2193	ENSMUST00000188376.1	1778
TCONS_00001524	1322	ENSMUST00000027214.3	3892
TCONS_00001525	713	ENSMUST00000131177.7	4225
TCONS_00001526	415	ENSMUST00000139510.7	526
TCONS_00001527	1787	ENSMUST00000145406.1	491
TCONS_00001528	534	ENSMUST00000137380.7	1053
TCONS_00001529	330	ENSMUST00000155862.1	951
TCONS_00001530	2156	ENSMUST00000054801.3	3206
TCONS_00001531	601	ENSMUST00000150062.1	1554
TCONS_00001532	665	ENSMUST00000161563.1	956
TCONS_00001533	1223	ENSMUST00000191483.1	988
TCONS_00001534	2244	ENSMUST00000190951.1	1105
TCONS_00001535	1684	ENSMUST00000186385.1	308
TCONS_00001536	1435	ENSMUST00000074525.9	3127
TCONS_00001537	852	ENSMUST00000160854.7	1389
TCONS_00001538	1026	ENSMUST00000159555.7	2872
TCONS_00001539	522	ENSMUST00000161793.1	533
TCONS_00001540	1333	ENSMUST00000161066.7	337
TCONS_00001541	1051	ENSMUST00000162600.1	2786
TCONS_00001542	915	ENSMUST00000194332.1	4562
TCONS_00001543	1592	ENSMUST00000160955.1	419
TCONS_00001544	368	ENSMUST00000186732.1	902
TCONS_00001545	2019	ENSMUST00000194594.1	1550
TCONS_00001546	321	ENSMUST00000190083.1	527
TCONS_00001547	1186	ENSMUST00000185547.1	666
TCONS_00001548	1226	ENSMUST00000188283.1	744
TCONS_00001549	2078	ENSMUST00000189212.1	939
TCONS_00001550	1112	ENSMUST00000129611.1	3155
TCONS_00001551	231	ENSMUST00000087883.12	5513
TCONS_00001552	1422	ENSMUST00000189818.1	1608
TCONS_00001553	329	ENSMUST00000123204.1	567
TCONS_00001554	2233	ENSMUST00000190943.1	424
TCONS_00001555	608	ENSMUST00000185687.1	573
TCONS_00001556	2227	ENSMUST00000186021.1	731
TCONS_00001557	479	ENSMUST00000198698.1	140
TCONS_00001558	1218	ENSMUST00000086430.4	6571
TCONS_00001559	2901	ENSMUST00000150143.1	2945
TCONS_00001560	743	ENSMUST00000134681.7	1954
TCONS_00001561	1404	ENSMUST00000131535.1	351
TCONS_00001562	1132	ENSMUST00000192814.1	7216
TCONS_00001563	156	ENSMUST00000185597.1	523
TCONS_00001564	2999	ENSMUST00000186840.1	980
TCONS_00001565	2218	ENSMUST00000185744.1	582
TCONS_00001566	887	ENSMUST00000179545.1	106
TCONS_00001567	896	ENSMUST00000083321.1	130
TCONS_00001568	1259	ENSMUST00000187682.1	1149
TCONS_00001569	1811	ENSMUST00000157139.1	202
TCONS_00001570	679	ENSMUST00000027139.14	2932
TCONS_00001571	435	ENSMUST00000154436.7	3206
TCONS_00001572	1024	ENSMUST00000142145.1	611
TCONS_00001573	2351	ENSMUST00000147308.1	463
TCONS_00001574	2342	ENSMUST00000143737.7	1930
TCONS_00001575	572	ENSMUST00000146602.1	385
TCONS_00001576	1603	ENSMUST00000135662.7	2067
TCONS_00001577	1058	ENSMUST00000186308.1	625
TCONS_00001578	2719	ENSMUST00000186651.1	409
TCONS_00001579	2077	ENSMUST00000191371.1	1777
TCONS_00001580	1748	ENSMUST00000153604.1	422
TCONS_00001581	1428	ENSMUST00000184038.1	748
TCONS_00001582	499	ENSMUST00000183590.1	137
TCONS_00001583	476	ENSMUST00000190055.1	1175
TCONS_00001585	684	ENSMUST00000027137.10	3362
TCONS_00001584	727	ENSMUST00000191247.6	3923
TCONS_00001586	2747	ENSMUST00000188252.6	260
TCONS_00001587	515	ENSMUST00000186822.1	501
TCONS_00001588	2035	ENSMUST00000187420.6	447
TCONS_00001589	1679	ENSMUST00000187406.6	366
TCONS_00001590	1419	ENSMUST00000186804.1	404
TCONS_00001591	5637	ENSMUST00000186755.1	2791
TCONS_00001592	1206	ENSMUST00000191295.1	1599
TCONS_00001593	1886	ENSMUST00000085632.3	464
TCONS_00001594	603	ENSMUST00000182781.1	263
TCONS_00001595	1014	ENSMUST00000051224.7	4662
TCONS_00001596	2076	ENSMUST00000171707.7	3479
TCONS_00001597	666	ENSMUST00000167676.1	3360
TCONS_00001598	2350	ENSMUST00000187808.1	615
TCONS_00001599	2113	ENSMUST00000189861.1	557
TCONS_00001600	508	ENSMUST00000188209.1	629
TCONS_00001601	3097	ENSMUST00000069293.8	12248
TCONS_00001602	823	ENSMUST00000190792.1	3463
TCONS_00001603	1816	ENSMUST00000187548.1	5363
TCONS_00001604	739	ENSMUST00000185557.1	528
TCONS_00001605	1811	ENSMUST00000185879.1	736
TCONS_00001606	916	ENSMUST00000093689.1	118
TCONS_00001607	1390	ENSMUST00000188705.1	1951
TCONS_00001608	1462	ENSMUST00000189749.6	12142
TCONS_00001609	1463	ENSMUST00000178395.1	607
TCONS_00001610	801	ENSMUST00000189339.6	668
TCONS_00001611	1475	ENSMUST00000191499.1	387
TCONS_00001612	3326	ENSMUST00000187094.1	827
TCONS_00001613	591	ENSMUST00000027131.5	5488
TCONS_00001614	180	ENSMUST00000141226.2	2365
TCONS_00001615	2612	ENSMUST00000186852.1	563
TCONS_00001616	2607	ENSMUST00000185520.1	495
TCONS_00001617	1385	ENSMUST00000189404.1	950
TCONS_00001618	1623	ENSMUST00000195118.1	3869
TCONS_00001619	1015	ENSMUST00000185210.1	296
TCONS_00001620	2025	ENSMUST00000186233.1	237
TCONS_00001621	2610	ENSMUST00000190006.1	485
TCONS_00001622	1160	ENSMUST00000121202.1	728
TCONS_00001623	1751	ENSMUST00000195733.1	1941
TCONS_00001624	1519	ENSMUST00000183639.1	104
TCONS_00001625	1455	ENSMUST00000187720.1	740
TCONS_00001626	1387	ENSMUST00000194762.1	905
TCONS_00001627	2653	ENSMUST00000187358.1	1937
TCONS_00001629	2786	ENSMUST00000178780.1	120
TCONS_00001628	2418	ENSMUST00000157392.1	269
TCONS_00001630	1950	ENSMUST00000186401.1	826
TCONS_00001631	891	ENSMUST00000181607.1	985
TCONS_00001632	1390	ENSMUST00000083009.1	120
TCONS_00001633	2685	ENSMUST00000188192.1	212
TCONS_00001636	2672	ENSMUST00000189223.1	1371
TCONS_00001635	2492	ENSMUST00000191041.1	830
TCONS_00001634	2749	ENSMUST00000181115.1	1010
TCONS_00001637	2579	ENSMUST00000175049.1	441
TCONS_00001638	472	ENSMUST00000186142.1	214
TCONS_00001639	138	ENSMUST00000186145.1	885
TCONS_00001640	1076	ENSMUST00000056879.8	524
TCONS_00001641	1143	ENSMUST00000188673.6	549
TCONS_00001642	1248	ENSMUST00000189810.1	1705
TCONS_00001643	1393	ENSMUST00000185858.1	439
TCONS_00001644	1287	ENSMUST00000186262.1	436
TCONS_00001645	1208	ENSMUST00000190905.1	702
TCONS_00001646	1422	ENSMUST00000186016.1	1492
TCONS_00001647	1237	ENSMUST00000185632.1	725
TCONS_00001648	1058	ENSMUST00000184689.1	131
TCONS_00001649	2958	ENSMUST00000191457.1	527
TCONS_00001650	998	ENSMUST00000187207.1	161
TCONS_00001651	222	ENSMUST00000122582.1	313
TCONS_00001652	683	ENSMUST00000187677.1	2326
TCONS_00001653	186	ENSMUST00000186103.6	1272
TCONS_00001654	3221	ENSMUST00000139157.7	411
TCONS_00001655	706	ENSMUST00000114565.7	2708
TCONS_00001658	670	ENSMUST00000081851.3	3333
TCONS_00001657	817	ENSMUST00000185627.1	1474
TCONS_00001656	607	ENSMUST00000175165.1	100
TCONS_00001659	696	ENSMUST00000189560.1	224
TCONS_00001660	218	ENSMUST00000187777.1	2272
TCONS_00001661	1172	ENSMUST00000190705.1	2527
TCONS_00001662	643	ENSMUST00000189867.1	2547
TCONS_00001665	592	ENSMUST00000051572.7	3053
TCONS_00001664	683	ENSMUST00000187104.1	1024
TCONS_00001663	827	ENSMUST00000189460.1	546
TCONS_00001666	1542	ENSMUST00000189542.6	4782
TCONS_00001667	1679	ENSMUST00000186003.6	4411
TCONS_00001668	652	ENSMUST00000190103.6	2896
TCONS_00001669	836	ENSMUST00000027279.11	2832
TCONS_00001670	759	ENSMUST00000186684.6	2672
TCONS_00001671	1359	ENSMUST00000188204.6	966
TCONS_00001672	1827	ENSMUST00000188051.6	674
TCONS_00001673	1157	ENSMUST00000185534.1	702
TCONS_00001674	1636	ENSMUST00000185961.1	513
TCONS_00001675	767	ENSMUST00000188303.1	2807
TCONS_00001676	936	ENSMUST00000190169.1	3047
TCONS_00001677	1810	ENSMUST00000189410.1	1466
TCONS_00001678	1467	ENSMUST00000194442.1	2364
TCONS_00001679	931	ENSMUST00000189576.1	1299
TCONS_00001680	1535	ENSMUST00000186769.1	570
TCONS_00001681	688	ENSMUST00000046390.13	5022
TCONS_00001682	2243	ENSMUST00000114537.8	4589
TCONS_00001683	2661	ENSMUST00000114541.7	4587
TCONS_00001684	1311	ENSMUST00000018561.13	4736
TCONS_00001685	1305	ENSMUST00000145367.1	762
TCONS_00001686	671	ENSMUST00000140731.7	443
TCONS_00001687	739	ENSMUST00000140930.1	680
TCONS_00001688	1853	ENSMUST00000136273.1	660
TCONS_00001689	1224	ENSMUST00000136701.1	961
TCONS_00001690	2382	ENSMUST00000126952.1	280
TCONS_00001691	1459	ENSMUST00000144694.1	1234
TCONS_00001692	2263	ENSMUST00000135125.7	349
TCONS_00001693	3052	ENSMUST00000151525.7	3038
TCONS_00001694	1102	ENSMUST00000123299.1	277
TCONS_00001695	1315	ENSMUST00000126657.1	1554
TCONS_00001696	492	ENSMUST00000186428.1	1278
TCONS_00001697	1322	ENSMUST00000186817.1	2498
TCONS_00001698	2056	ENSMUST00000189886.1	411
TCONS_00001699	2375	ENSMUST00000185162.1	121
TCONS_00001700	1616	ENSMUST00000097103.4	597
TCONS_00001701	1511	ENSMUST00000168302.7	2637
TCONS_00001702	1829	ENSMUST00000027277.6	2958
TCONS_00001703	2004	ENSMUST00000187053.1	1019
TCONS_00001704	965	ENSMUST00000187554.1	605
TCONS_00001705	1711	ENSMUST00000185516.1	3498
TCONS_00001706	1659	ENSMUST00000105087.1	431
TCONS_00001707	1032	ENSMUST00000210323.1	1168
TCONS_00001708	862	ENSMUST00000186574.6	2811
TCONS_00001709	780	ENSMUST00000070968.13	5126
TCONS_00001710	675	ENSMUST00000191435.6	2780
TCONS_00001711	1092	ENSMUST00000186857.6	4216
TCONS_00001712	1115	ENSMUST00000188681.6	709
TCONS_00001713	1079	ENSMUST00000189347.6	2565
TCONS_00001714	1030	ENSMUST00000186186.1	546
TCONS_00001715	576	ENSMUST00000185743.1	1336
TCONS_00001716	758	ENSMUST00000186057.6	3973
TCONS_00001717	1399	ENSMUST00000189075.1	824
TCONS_00001718	1187	ENSMUST00000189244.6	3290
TCONS_00001719	2783	ENSMUST00000189336.1	880
TCONS_00001720	818	ENSMUST00000185261.1	887
TCONS_00001721	861	ENSMUST00000114513.8	4948
TCONS_00001722	969	ENSMUST00000114512.7	2024
TCONS_00001723	1404	ENSMUST00000156887.7	639
TCONS_00001726	1117	ENSMUST00000136654.1	689
TCONS_00001725	1267	ENSMUST00000126221.1	755
TCONS_00001724	951	ENSMUST00000138906.7	429
TCONS_00001727	1716	ENSMUST00000114510.7	5581
TCONS_00001728	929	ENSMUST00000114509.7	3708
TCONS_00001729	698	ENSMUST00000155587.7	3242
TCONS_00001731	789	ENSMUST00000129107.1	364
TCONS_00001730	876	ENSMUST00000123324.7	943
TCONS_00001732	627	ENSMUST00000139273.7	825
TCONS_00001733	885	ENSMUST00000148917.1	2790
TCONS_00001734	1693	ENSMUST00000147825.7	675
TCONS_00001735	947	ENSMUST00000145514.7	2396
TCONS_00001736	821	ENSMUST00000151694.1	678
TCONS_00001738	1252	ENSMUST00000142976.1	483
TCONS_00001737	1470	ENSMUST00000185256.1	1398
TCONS_00001739	636	ENSMUST00000083258.1	108
TCONS_00001740	1567	ENSMUST00000186764.6	3631
TCONS_00001741	2375	ENSMUST00000069792.13	3866
TCONS_00001742	2461	ENSMUST00000170269.1	1365
TCONS_00001743	861	ENSMUST00000167732.1	510
TCONS_00001744	722	ENSMUST00000168082.1	431
TCONS_00001745	896	ENSMUST00000180794.1	995
TCONS_00001746	809	ENSMUST00000191424.1	462
TCONS_00001747	693	ENSMUST00000189527.1	696
TCONS_00001748	1247	ENSMUST00000188544.1	2937
TCONS_00001749	234	ENSMUST00000179821.2	641
TCONS_00001750	527	ENSMUST00000165859.7	3387
TCONS_00001751	605	ENSMUST00000188507.6	3239
TCONS_00001752	2014	ENSMUST00000185483.6	2014
TCONS_00001753	1725	ENSMUST00000190108.6	3503
TCONS_00001754	1922	ENSMUST00000185790.6	1566
TCONS_00001755	1900	ENSMUST00000186903.6	4334
TCONS_00001756	1843	ENSMUST00000190452.6	1613
TCONS_00001757	1426	ENSMUST00000191076.1	802
TCONS_00001758	1356	ENSMUST00000191873.1	2084
TCONS_00001759	2180	ENSMUST00000156876.7	4925
TCONS_00001760	907	ENSMUST00000147758.7	3709
TCONS_00001761	965	ENSMUST00000188126.1	2863
TCONS_00001762	2107	ENSMUST00000087701.3	3487
TCONS_00001763	1073	ENSMUST00000149887.1	625
TCONS_00001764	899	ENSMUST00000147421.1	2878
TCONS_00001765	1281	ENSMUST00000190228.1	2490
TCONS_00001766	2446	ENSMUST00000188413.1	410
TCONS_00001767	1576	ENSMUST00000027271.8	5761
TCONS_00001768	1558	ENSMUST00000177279.7	1126
TCONS_00001769	1298	ENSMUST00000159607.1	913
TCONS_00001770	776	ENSMUST00000162576.7	372
TCONS_00001771	3069	ENSMUST00000162351.1	422
TCONS_00001772	1523	ENSMUST00000159725.1	538
TCONS_00001773	221	ENSMUST00000186922.1	3764
TCONS_00001774	1423	ENSMUST00000159352.7	1692
TCONS_00001775	2641	ENSMUST00000161125.7	729
TCONS_00001776	1451	ENSMUST00000044478.6	1816
TCONS_00001777	1496	ENSMUST00000161552.1	290
TCONS_00001778	965	ENSMUST00000159431.1	400
TCONS_00001779	1141	ENSMUST00000162609.1	468
TCONS_00001780	986	ENSMUST00000162523.1	861
TCONS_00001781	748	ENSMUST00000050567.10	3639
TCONS_00001782	1866	ENSMUST00000114492.7	3563
TCONS_00001783	2151	ENSMUST00000114493.1	3617
TCONS_00001784	1867	ENSMUST00000191441.1	636
TCONS_00001785	2394	ENSMUST00000190831.6	650
TCONS_00001786	2947	ENSMUST00000186266.1	621
TCONS_00001787	890	ENSMUST00000190726.1	698
TCONS_00001788	414	ENSMUST00000027269.6	2702
TCONS_00001789	1092	ENSMUST00000191197.1	2458
TCONS_00001790	3368	ENSMUST00000158709.1	100
TCONS_00001791	1684	ENSMUST00000072235.9	637
TCONS_00001792	1528	ENSMUST00000190748.1	716
TCONS_00001793	892	ENSMUST00000027267.13	3041
TCONS_00001794	3553	ENSMUST00000135246.7	2194
TCONS_00001795	1118	ENSMUST00000142922.1	3049
TCONS_00001796	1330	ENSMUST00000128337.7	643
TCONS_00001797	2434	ENSMUST00000133358.1	598
TCONS_00001798	794	ENSMUST00000126590.1	456
TCONS_00001799	1999	ENSMUST00000126412.1	472
TCONS_00001800	1051	ENSMUST00000188890.1	1722
TCONS_00001801	1962	ENSMUST00000191402.1	532
TCONS_00001802	2582	ENSMUST00000135746.7	3074
TCONS_00001803	1549	ENSMUST00000027266.3	1906
TCONS_00001804	1548	ENSMUST00000190734.1	780
TCONS_00001805	931	ENSMUST00000027265.9	1860
TCONS_00001806	1279	ENSMUST00000151296.7	1585
TCONS_00001807	1204	ENSMUST00000135786.7	595
TCONS_00001808	1137	ENSMUST00000153939.1	4003
TCONS_00001809	885	ENSMUST00000114484.7	2276
TCONS_00001810	355	ENSMUST00000135614.7	1714
TCONS_00001811	1284	ENSMUST00000150115.1	1062
TCONS_00001812	1100	ENSMUST00000144660.2	3135
TCONS_00001813	1807	ENSMUST00000188688.6	1099
TCONS_00001814	344	ENSMUST00000186588.1	634
TCONS_00001815	1644	ENSMUST00000027264.9	2436
TCONS_00001816	1757	ENSMUST00000123519.8	977
TCONS_00001817	1295	ENSMUST00000147021.8	1257
TCONS_00001818	497	ENSMUST00000154402.2	790
TCONS_00001819	1244	ENSMUST00000136468.1	656
TCONS_00001820	277	ENSMUST00000189678.1	322
TCONS_00001821	670	ENSMUST00000186919.1	572
TCONS_00001822	669	ENSMUST00000190697.1	337
TCONS_00001823	112	ENSMUST00000094964.6	12179
TCONS_00001824	1998	ENSMUST00000189677.1	728
TCONS_00001825	1896	ENSMUST00000174916.1	124
TCONS_00001826	2791	ENSMUST00000027263.13	3285
TCONS_00001827	412	ENSMUST00000187066.1	2120
TCONS_00001828	2273	ENSMUST00000185920.1	625
TCONS_00001829	626	ENSMUST00000194911.1	1456
TCONS_00001830	1629	ENSMUST00000120904.7	11234
TCONS_00001831	952	ENSMUST00000087659.10	11142
TCONS_00001832	744	ENSMUST00000150677.7	359
TCONS_00001833	588	ENSMUST00000152870.1	659
TCONS_00001834	241	ENSMUST00000097741.2	1125
TCONS_00001835	1805	ENSMUST00000146850.1	1929
TCONS_00001836	564	ENSMUST00000184834.1	71
TCONS_00001837	222	ENSMUST00000157324.1	113
TCONS_00001838	1155	ENSMUST00000192858.1	2699
TCONS_00001839	1817	ENSMUST00000178275.1	106
TCONS_00001840	1895	ENSMUST00000161988.1	1197
TCONS_00001841	1701	ENSMUST00000027128.10	3779
TCONS_00001842	1784	ENSMUST00000160472.7	3665
TCONS_00001843	1742	ENSMUST00000163072.7	2094
TCONS_00001844	527	ENSMUST00000159682.1	1878
TCONS_00001845	1277	ENSMUST00000041638.7	4564
TCONS_00001846	1504	ENSMUST00000190419.1	467
TCONS_00001847	1526	ENSMUST00000189906.1	410
TCONS_00001848	1201	ENSMUST00000210156.1	819
TCONS_00001849	1934	ENSMUST00000097739.4	10556
TCONS_00001850	2791	ENSMUST00000185817.1	1396
TCONS_00001851	163	ENSMUST00000187949.1	3246
TCONS_00001852	466	ENSMUST00000189506.1	3024
TCONS_00001853	1593	ENSMUST00000194316.1	1660
TCONS_00001854	442	ENSMUST00000185933.1	578
TCONS_00001855	1356	ENSMUST00000189563.1	3273
TCONS_00001856	851	ENSMUST00000179030.7	6112
TCONS_00001857	1268	ENSMUST00000044359.15	6164
TCONS_00001858	1193	ENSMUST00000178156.7	974
TCONS_00001859	615	ENSMUST00000178226.2	2347
TCONS_00001860	1190	ENSMUST00000177704.7	2524
TCONS_00001861	1483	ENSMUST00000179242.1	493
TCONS_00001862	1199	ENSMUST00000179398.1	1855
TCONS_00001863	1992	ENSMUST00000178685.1	1603
TCONS_00001864	2079	ENSMUST00000178935.7	2288
TCONS_00001865	751	ENSMUST00000177919.7	634
TCONS_00001866	1189	ENSMUST00000180189.7	1356
TCONS_00001867	1505	ENSMUST00000180327.7	2493
TCONS_00001868	891	ENSMUST00000178905.1	760
TCONS_00001869	911	ENSMUST00000177679.1	514
TCONS_00001870	651	ENSMUST00000190007.6	628
TCONS_00001871	1479	ENSMUST00000188243.1	2114
TCONS_00001872	860	ENSMUST00000191996.1	1409
TCONS_00001874	689	ENSMUST00000158620.1	104
TCONS_00001873	569	ENSMUST00000193052.1	2749
TCONS_00001875	873	ENSMUST00000027127.13	6170
TCONS_00001876	890	ENSMUST00000190175.1	3347
TCONS_00001877	1561	ENSMUST00000185429.1	3588
TCONS_00001878	2187	ENSMUST00000187500.6	3393
TCONS_00001879	1379	ENSMUST00000188859.6	624
TCONS_00001880	1964	ENSMUST00000191303.1	593
TCONS_00001881	1677	ENSMUST00000189051.1	799
TCONS_00001882	385	ENSMUST00000188419.1	709
TCONS_00001883	2654	ENSMUST00000193614.1	1793
TCONS_00001884	882	ENSMUST00000087617.10	830
TCONS_00001885	463	ENSMUST00000027125.6	1728
TCONS_00001886	1022	ENSMUST00000185474.1	1224
TCONS_00001887	1384	ENSMUST00000185918.1	2118
TCONS_00001888	2866	ENSMUST00000190239.1	805
TCONS_00001889	300	ENSMUST00000027123.14	2411
TCONS_00001890	635	ENSMUST00000127861.7	858
TCONS_00001891	787	ENSMUST00000144077.2	525
TCONS_00001892	456	ENSMUST00000075242.6	770
TCONS_00001893	972	ENSMUST00000134628.1	962
TCONS_00001894	244	ENSMUST00000185999.1	793
TCONS_00001895	429	ENSMUST00000160730.1	990
TCONS_00001896	2835	ENSMUST00000159311.7	1809
TCONS_00001897	265	ENSMUST00000162364.7	2832
TCONS_00001898	1199	ENSMUST00000162930.7	3548
TCONS_00001899	223	ENSMUST00000027122.13	739
TCONS_00001900	703	ENSMUST00000161122.1	1136
TCONS_00001901	542	ENSMUST00000162553.1	893
TCONS_00001902	891	ENSMUST00000159743.1	354
TCONS_00001903	1260	ENSMUST00000187422.1	887
TCONS_00001904	1089	ENSMUST00000161440.1	306
TCONS_00001905	220	ENSMUST00000027121.14	3668
TCONS_00001906	1664	ENSMUST00000132055.7	1862
TCONS_00001907	1414	ENSMUST00000114428.2	2006
TCONS_00001908	334	ENSMUST00000133294.1	600
TCONS_00001909	1967	ENSMUST00000141107.1	1974
TCONS_00001910	1323	ENSMUST00000181563.1	1940
TCONS_00001911	660	ENSMUST00000209801.1	748
TCONS_00001912	399	ENSMUST00000061334.9	11293
TCONS_00001913	2267	ENSMUST00000161810.1	532
TCONS_00001914	519	ENSMUST00000173983.7	2625
TCONS_00001915	836	ENSMUST00000114423.6	1096
TCONS_00001916	880	ENSMUST00000087585.9	872
TCONS_00001917	1441	ENSMUST00000159564.8	743
TCONS_00001918	1779	ENSMUST00000159398.1	653
TCONS_00001919	872	ENSMUST00000174065.1	145
TCONS_00001920	2046	ENSMUST00000162574.1	395
TCONS_00001921	819	ENSMUST00000191444.1	347
TCONS_00001922	1890	ENSMUST00000188319.1	892
TCONS_00001923	1917	ENSMUST00000042986.9	6574
TCONS_00001924	1787	ENSMUST00000187059.1	398
TCONS_00001925	420	ENSMUST00000193928.1	5026
TCONS_00001926	1194	ENSMUST00000186507.1	950
TCONS_00001927	1041	ENSMUST00000193032.1	1595
TCONS_00001928	727	ENSMUST00000189293.1	1900
TCONS_00001929	931	ENSMUST00000188040.1	1633
TCONS_00001930	792	ENSMUST00000195320.1	352
TCONS_00001931	1917	ENSMUST00000186048.1	422
TCONS_00001932	1909	ENSMUST00000190280.1	369
TCONS_00001933	1752	ENSMUST00000185232.1	155
TCONS_00001934	1770	ENSMUST00000187560.1	2052
TCONS_00001935	1618	ENSMUST00000062085.5	1391
TCONS_00001936	570	ENSMUST00000042857.13	6267
TCONS_00001937	481	ENSMUST00000114415.9	5794
TCONS_00001938	951	ENSMUST00000177424.1	4687
TCONS_00001939	1597	ENSMUST00000176759.1	329
TCONS_00001940	1118	ENSMUST00000177282.1	451
TCONS_00001941	714	ENSMUST00000135238.3	1298
TCONS_00001942	1793	ENSMUST00000187927.1	515
TCONS_00001943	1037	ENSMUST00000185204.1	2623
TCONS_00001944	1619	ENSMUST00000195462.1	2861
TCONS_00001945	1903	ENSMUST00000187858.1	444
TCONS_00001946	1138	ENSMUST00000195287.1	1837
TCONS_00001947	578	ENSMUST00000179712.1	120
TCONS_00001948	1368	ENSMUST00000185283.1	2060
TCONS_00001949	211	ENSMUST00000190488.1	3294
TCONS_00001950	1738	ENSMUST00000188353.1	976
TCONS_00001951	1255	ENSMUST00000181949.2	2048
TCONS_00001952	1240	ENSMUST00000042734.2	3006
TCONS_00001953	913	ENSMUST00000185952.1	538
TCONS_00001954	1885	ENSMUST00000187255.1	342
TCONS_00001955	1007	ENSMUST00000162686.7	1839
TCONS_00001956	2922	ENSMUST00000097732.10	1747
TCONS_00001957	2299	ENSMUST00000079998.12	1390
TCONS_00001958	325	ENSMUST00000162663.1	476
TCONS_00001959	640	ENSMUST00000161727.7	862
TCONS_00001960	147	ENSMUST00000160837.7	757
TCONS_00001961	1185	ENSMUST00000161092.1	473
TCONS_00001962	2989	ENSMUST00000163039.7	449
TCONS_00001963	1639	ENSMUST00000160118.4	688
TCONS_00001964	1561	ENSMUST00000161780.2	703
TCONS_00001965	1013	ENSMUST00000027114.5	3535
TCONS_00001966	406	ENSMUST00000185709.1	4873
TCONS_00001967	621	ENSMUST00000104588.1	129
TCONS_00001968	1116	ENSMUST00000157728.1	156
TCONS_00001969	1010	ENSMUST00000188636.1	889
TCONS_00001970	943	ENSMUST00000194005.1	2811
TCONS_00001971	1055	ENSMUST00000186851.1	625
TCONS_00001972	887	ENSMUST00000172287.7	816
TCONS_00001973	992	ENSMUST00000168905.7	650
TCONS_00001974	830	ENSMUST00000172068.7	1012
TCONS_00001975	993	ENSMUST00000163239.7	2301
TCONS_00001976	769	ENSMUST00000163922.1	1205
TCONS_00001977	270	ENSMUST00000167971.7	684
TCONS_00001978	720	ENSMUST00000170139.7	2302
TCONS_00001979	540	ENSMUST00000171699.7	955
TCONS_00001980	888	ENSMUST00000164302.7	2076
TCONS_00001981	324	ENSMUST00000167085.7	3915
TCONS_00001982	149	ENSMUST00000168016.7	2344
TCONS_00001983	3097	ENSMUST00000165235.1	414
TCONS_00001984	837	ENSMUST00000168895.1	382
TCONS_00001985	1790	ENSMUST00000169772.2	2299
TCONS_00001986	1373	ENSMUST00000164353.2	320
TCONS_00001987	696	ENSMUST00000172128.1	390
TCONS_00001988	1509	ENSMUST00000164963.7	2110
TCONS_00001989	129	ENSMUST00000114410.9	2505
TCONS_00001990	509	ENSMUST00000161608.7	2488
TCONS_00001991	1633	ENSMUST00000163061.7	5006
TCONS_00001992	2468	ENSMUST00000159826.1	595
TCONS_00001993	2593	ENSMUST00000160614.8	703
TCONS_00001994	2436	ENSMUST00000163006.1	403
TCONS_00001995	1162	ENSMUST00000068000.9	2602
TCONS_00001996	1534	ENSMUST00000189298.1	1823
TCONS_00001997	800	ENSMUST00000162410.7	2258
TCONS_00001998	1787	ENSMUST00000160130.1	4179
TCONS_00001999	1266	ENSMUST00000027202.8	4930
[truncated: 136,836 more rows]
