# Supplementary material for: High-resolution annotation of the mouse preimplantation embryo transcriptome using long-read sequencing
Source: Nat Commun. 2020 May 27;11:2653. doi: 10.1038/s41467-020-16444-w (PMC7253418; doi:10.1038/s41467-020-16444-w)
Supplement: Supplementary file 17 — Source Data [file 41467_2020_16444_MOESM17_ESM.zip › Supplementary Figure 2.xlsx]

## Sheet: Supplementary Figure 2a
	Annotated transcripts	Novel transcripts
0-500bp	921	1190
501-1000bp	2590	2345
1001-1500bp	2944	2154
1501-2000bp	2359	1433
2001-2500bp	1519	795
2501-3001bp	726	377
3001bp+	537	275

## Sheet: Supplementary Figure 2b
	Annotated transcripts	Novel transcripts
1 exon	1970	1809
2 exons	954	782
3 exons	1113	966
4 exons	1195	912
5 exons	1033	744
6 exons	901	637
7 exons	761	538
8 exons	640	461
9 exons	544	367
10 <= exons	2485	1353

## Sheet: Supplementary Figure 2c
	Protein coding	LncRNA	Else
SP	5373	196	446
Oo	4469	132	392
1C	4401	207	467
2C	4882	100	372
4C	5428	60	333
8C	6126	68	399
BL	6181	78	389

## Sheet: Supplementary Figure 2d
	Protein coding	LncRNA	Else
SP	1008	820	15
Oo	693	855	44
1C	696	1414	88
2C	1323	799	21
4C	1402	576	15
8C	1192	525	27
BL	738	454	84

## Sheet: Supplementary Figure 2e
	Our oocyte transcriptome	Published oocyte transcriptom
1 exon	0.11368	0.14075
2 exons	0.144719	0.12394
3 exons	0.110602	0.122968
4 exons	0.100386	0.0977012
5 exons	0.0754371	0.0707116
6 exons	0.0641739	0.0519588
7 exons	0.0524524	0.0422198
8 exons	0.0449872	0.0354594
9 exons	0.0417785	0.0327268
10 <= exons	0.251784	0.281564

## Sheet: Supplementary Figure 2f
	Our oocyte transcriptome	Published oocyte transcriptom
0-50bp	0.0593451	0.051188
51-100bp	0.253365	0.238997
101-150bp	0.277692	0.278564
151-200bp	0.154176	0.159028
201-250bp	0.060879	0.0634651
251-500bp	0.08096	0.0767192
501-1000bp	0.0485704	0.0485838
1000bp+	0.065013	0.0834548
