# Supplementary material for: High-resolution annotation of the mouse preimplantation embryo transcriptome using long-read sequencing
Source: Nat Commun. 2020 May 27;11:2653. doi: 10.1038/s41467-020-16444-w (PMC7253418; doi:10.1038/s41467-020-16444-w)
Supplement: Supplementary file 17 — Source Data [file 41467_2020_16444_MOESM17_ESM.zip › Supplementary Figure 4.xlsx]

## Sheet: Supplementary Figure 4a
	Long-read only	Short-read only	Gencode
1 exon	0.281991	0.376349	0.189981
2 exons	0.100561	0.16311	0.156798
3 exons	0.0984664	0.0811143	0.136493
4 exons	0.095282	0.0579459	0.110188
5 exons	0.0789408	0.0440748	0.0797782
6 exons	0.0667058	0.0359085	0.0590197
7 exons	0.0538004	0.0300208	0.042691
8 exons	0.0458393	0.0251476	0.0313754
9 exons	0.0388838	0.0241663	0.0256275
10 <= exons	0.139529	0.162162	0.168048

## Sheet: Supplementary Figure 4b
	Long-read only	Short-read only	Gencode
0-50bp	0.0640888	0.0678733	0.0633213
51-100bp	0.260783	0.223254	0.254066
101-150bp	0.258834	0.249315	0.271766
151-200bp	0.138964	0.143594	0.151615
201-250bp	0.05908	0.0588186	0.0639236
251-500bp	0.0997487	0.0921383	0.0921233
501-1000bp	0.0641742	0.0605339	0.0482299
1001bp+	0.0543276	0.104473	0.0549551

## Sheet: Supplementary Figure 4c
	Long-read only	Short-read only	Gencode
AT	0.505004	0.50983	0.494731
GC	0.494992	0.490169	0.505269
A	0.27147	0.272368	0.264525
T	0.233534	0.237462	0.230206
C	0.237454	0.238042	0.247974
G	0.257538	0.252127	0.257295
AT variance	0.007921	0.00798347	0.0078981
GC variance	0.00792129	0.00798347	0.0078981
A variance	0.00546136	0.00533019	0.00495776
T variance	0.00405148	0.00437099	0.00375798
C variance	0.0040207	0.00426288	0.00417277
G variance	0.00401402	0.00394593	0.00365151

## Sheet: Supplementary Figure 4d
	Long-read only	Short-read only	Gencode
AA	0.0787453	0.0784741	0.0732146
AT	0.0544141	0.0556489	0.053109
AC	0.054463	0.0555964	0.0556969
AG	0.0831778	0.0819552	0.081735
TA	0.0370335	0.0391359	0.0347592
TT	0.0592414	0.0613426	0.0561709
TC	0.0581535	0.0587817	0.0598869
TG	0.0799911	0.0792877	0.0803805
CA	0.0758883	0.0782495	0.078953
CT	0.0712159	0.0711904	0.0730591
CC	0.0641275	0.0645254	0.0697125
CG	0.0276749	0.0255514	0.0277592
GA	0.0798109	0.0768789	0.0777183
GT	0.0486576	0.0491777	0.0477963
GC	0.0614238	0.0597417	0.063337
GG	0.0659774	0.0644621	0.0667115
AA variance	0.00247558	0.00265986	0.00215067
AT variance	0.000830126	0.000834358	0.000806207
AC variance	0.000569048	0.000584529	0.000531944
AG variance	0.00122343	0.00115728	0.00101283
TA variance	0.000604058	0.000673567	0.000534276
TT variance	0.00147432	0.00192621	0.00132363
TC variance	0.000625226	0.000698482	0.000634475
TG variance	0.000845289	0.00083254	0.000811718
CA variance	0.000848826	0.000877318	0.000766177
CT variance	0.000780891	0.000839783	0.000772342
CC variance	0.00126912	0.00141623	0.00148911
CG variance	0.000812606	0.000741543	0.000731609
GA variance	0.00114999	0.00112487	0.000996309
GT variance	0.000538564	0.000599225	0.000504715
GC variance	0.00104323	0.0010259	0.00101984
GG variance	0.00126783	0.00151501	0.00123528

## Sheet: Supplementary Figure 4e
	Long-read only	Short-read only	Gencode
CM1	0.973223	0.97239	0.974431
CM2	0.941894	0.939584	0.94223
CM3	0.887556	0.886438	0.886937
CM4	0.795018	0.798389	0.792849
CM5	0.687834	0.695755	0.684765
CM6	0.590278	0.600752	0.587532
CM1 variance	0.00173299	0.00233821	0.00112516
CM2 variance	0.00316503	0.0046321	0.00228764
CM3 variance	0.005685	0.00871516	0.00493628
CM4 variance	0.00969375	0.0136006	0.0088044
CM5 variance	0.0121397	0.017167	0.011394
CM6 variance	0.0116821	0.0174193	0.011367

## Sheet: Supplementary Figure 4f
	Long-read only	Short-read only	Gencode
Non-overlap	0.977	0.954	0.972
Overlap	0.023	0.046	0.028
