# Supplementary material for: High-resolution annotation of the mouse preimplantation embryo transcriptome using long-read sequencing
Source: Nat Commun. 2020 May 27;11:2653. doi: 10.1038/s41467-020-16444-w (PMC7253418; doi:10.1038/s41467-020-16444-w)
Supplement: Supplementary file 17 — Source Data [file 41467_2020_16444_MOESM17_ESM.zip › Supplementary Figure 5.xlsx]

## Sheet: Supplementary Figure 5a
	-Log(FDR)
Cellular process	96.8239
Cellular metabolic process	77.5452
Nitrogen compound metabolic process	68.5003
Cellular component organization or biogenesis	36.6216
Organelle organization	31.4789
Biosynthetic process	27.71
Biological regulation	27.5607
Gene expression	27.057

## Sheet: Supplementary Figure 5b
Novel non-coding transcripts	Average phylop score		Random control region	Average phylop score
TCONS_00000002	0.210614	TCONS_00000016		-0.181365
TCONS_00000009	2.34166	TCONS_00000020		-0.00835695
TCONS_00000014	0	TCONS_00000063		0.138137
TCONS_00000016	0.0254934	TCONS_00000079		0.102601
TCONS_00000020	0	TCONS_00000084		0.603079
TCONS_00000021	0.0231416	TCONS_00000170		0.426101
TCONS_00000022	0	TCONS_00000294		0
TCONS_00000027	1.21317	TCONS_00000303		-0.00487129
TCONS_00000029	0	TCONS_00000334		0.0461658
TCONS_00000031	0.0947355	TCONS_00000366		0.0777716
TCONS_00000035	0	TCONS_00000367		0.0253073
TCONS_00000036	0.0232275	TCONS_00000403		0.0764919
TCONS_00000037	0.0103854	TCONS_00000495		0.094536
TCONS_00000042	0	TCONS_00000497		0.061732
TCONS_00000043	0	TCONS_00000558		0.0972968
TCONS_00000044	-0.216329	TCONS_00000580		0.150884
TCONS_00000045	0	TCONS_00000669		0.938894
TCONS_00000055	0.826923	TCONS_00000768		0
TCONS_00000063	0.29205	TCONS_00000769		0
TCONS_00000064	0.302178	TCONS_00000926		0.0295178
TCONS_00000065	0	TCONS_00000954		0.0624338
TCONS_00000067	0.253358	TCONS_00001145		0.035462
TCONS_00000070	0	TCONS_00001178		0.00830067
TCONS_00000079	0.00243036	TCONS_00001223		0.0393039
TCONS_00000080	0.00422097	TCONS_00001315		0.033497
TCONS_00000082	-0.00916737	TCONS_00001420		0
TCONS_00000084	0	TCONS_00001591		0
TCONS_00000086	0	TCONS_00001827		0.0117361
TCONS_00000091	-0.00866423	TCONS_00001851		0.239024
TCONS_00000092	0	TCONS_00002040		0.0661415
TCONS_00000101	0.157828	TCONS_00002152		0
TCONS_00000110	0.641243	TCONS_00002188		0
TCONS_00000113	0	TCONS_00002340		-0.0747713
TCONS_00000131	0	TCONS_00002528		0
TCONS_00000154	0	TCONS_00002603		0.831211
TCONS_00000155	-0.275928	TCONS_00002761		0.104603
TCONS_00000157	0	TCONS_00002815		0.0467194
TCONS_00000170	0	TCONS_00002960		0.0610707
TCONS_00000174	1.51841	TCONS_00002991		0.123702
TCONS_00000179	0.142968	TCONS_00003017		0.0162961
TCONS_00000189	0.0224167	TCONS_00003129		0.0349545
TCONS_00000194	0.0320539	TCONS_00003203		0.105395
TCONS_00000195	0.0350947	TCONS_00003386		0
TCONS_00000198	0.339413	TCONS_00003469		0.056103
TCONS_00000201	0	TCONS_00003614		0.0881451
TCONS_00000205	0.0701087	TCONS_00003835		0
TCONS_00000212	0	TCONS_00003968		0.107518
TCONS_00000215	1.59599	TCONS_00004079		0.135232
TCONS_00000217	0	TCONS_00004174		0.0108464
TCONS_00000220	0.398508	TCONS_00004261		0
TCONS_00000221	0.439362	TCONS_00004278		-0.000377251
TCONS_00000226	0.255023	TCONS_00004287		0.0480224
TCONS_00000227	0.0587693	TCONS_00004298		-0.0331472
TCONS_00000231	1.72976	TCONS_00004333		0
TCONS_00000232	2.12999	TCONS_00004431		-0.065042
TCONS_00000260	0	TCONS_00004454		-0.00310354
TCONS_00000262	0	TCONS_00004617		0.131993
TCONS_00000263	0.151818	TCONS_00004813		0
TCONS_00000266	3.04561	TCONS_00004950		0
TCONS_00000267	2.11078	TCONS_00004957		0.0418773
TCONS_00000269	0.0332611	TCONS_00005032		0.0452039
TCONS_00000274	0	TCONS_00005204		0.0105136
TCONS_00000286	1.58183	TCONS_00005232		0.0576842
TCONS_00000287	1.43725	TCONS_00005331		0
TCONS_00000294	-0.0386121	TCONS_00005378		-0.0647175
TCONS_00000300	0.255285	TCONS_00005395		-0.0187123
TCONS_00000303	0.0410967	TCONS_00005472		-0.252004
TCONS_00000304	0.139525	TCONS_00005686		0
TCONS_00000316	2.19583	TCONS_00005687		0
TCONS_00000322	2.50566	TCONS_00005806		-0.0748628
TCONS_00000329	0.19496	TCONS_00005816		0.106021
TCONS_00000330	0.79266	TCONS_00005930		0.0600944
TCONS_00000331	0.810297	TCONS_00006017		0.23567
TCONS_00000334	0.979503	TCONS_00006125		0
TCONS_00000344	-0.00939021	TCONS_00006341		-0.000616381
TCONS_00000345	-0.0103864	TCONS_00006344		0.143054
TCONS_00000361	0.87636	TCONS_00006360		-0.0593535
TCONS_00000363	-0.158403	TCONS_00006534		0.0205904
TCONS_00000364	-0.104126	TCONS_00006748		0.000628167
TCONS_00000365	-0.0350385	TCONS_00006753		0
TCONS_00000366	-0.0281295	TCONS_00006782		-0.129876
TCONS_00000367	0	TCONS_00006809		-0.0244264
TCONS_00000385	0	TCONS_00006915		0
TCONS_00000386	0	TCONS_00007002		-0.0134627
TCONS_00000388	0	TCONS_00007031		0.0743757
TCONS_00000402	0	TCONS_00007242		0
TCONS_00000403	0	TCONS_00007280		0.0061001
TCONS_00000404	0	TCONS_00007372		-0.0904368
TCONS_00000406	0	TCONS_00007395		0
TCONS_00000409	0.0259139	TCONS_00007536		0
TCONS_00000417	0.864025	TCONS_00007615		0
TCONS_00000418	0.770258	TCONS_00007738		0.206652
TCONS_00000420	-0.0464107	TCONS_00007786		0
TCONS_00000422	0	TCONS_00007792		0
TCONS_00000424	0	TCONS_00007881		0
TCONS_00000433	2.1042	TCONS_00007919		0.0948948
TCONS_00000437	0.0700667	TCONS_00007968		0.0567726
TCONS_00000448	0.808378	TCONS_00008023		0.0491025
TCONS_00000458	0	TCONS_00008159		-0.0161166
TCONS_00000465	0	TCONS_00008280		0.0526938
TCONS_00000471	1.42242	TCONS_00008286		0.158467
TCONS_00000476	-0.0644732	TCONS_00008388		0.0141484
TCONS_00000478	2.4743	TCONS_00008920		0
TCONS_00000480	0.0326571	TCONS_00008957		0
TCONS_00000482	0.0578827	TCONS_00008977		0.113267
TCONS_00000483	0.164811	TCONS_00009197		0.0633513
TCONS_00000485	-0.155093	TCONS_00009383		-0.0537926
TCONS_00000495	0	TCONS_00009495		0.106668
TCONS_00000496	0	TCONS_00009659		0.0271306
TCONS_00000497	0.111502	TCONS_00009788		0
TCONS_00000498	0	TCONS_00009841		0
TCONS_00000500	1.02751	TCONS_00009867		0.296538
TCONS_00000507	0	TCONS_00009877		-0.00200952
TCONS_00000508	0.0443216	TCONS_00009915		0.294928
TCONS_00000513	0	TCONS_00009949		-0.026307
TCONS_00000517	0	TCONS_00009957		0.0110262
TCONS_00000531	0	TCONS_00009972		0
TCONS_00000532	0.0206477	TCONS_00010037		-0.0211361
TCONS_00000538	0.0997173	TCONS_00010323		0.0259658
TCONS_00000542	0.728203	TCONS_00010403		0.0338899
TCONS_00000548	0	TCONS_00010408		0.029782
TCONS_00000558	0.06669	TCONS_00010567		0
TCONS_00000567	-0.217974	TCONS_00010677		0.11969
TCONS_00000566	-0.255857	TCONS_00010685		0.630205
TCONS_00000565	-0.252268	TCONS_00010822		0.0500321
TCONS_00000568	-0.0765385	TCONS_00010882		0.0977607
TCONS_00000569	0.178809	TCONS_00011051		0
TCONS_00000580	2.07062	TCONS_00011200		0.0168177
TCONS_00000585	0.518691	TCONS_00011471		0
TCONS_00000587	0.0130163	TCONS_00011676		0.031431
TCONS_00000590	0.0317299	TCONS_00011803		0.0927178
TCONS_00000596	1.48113	TCONS_00011942		0
TCONS_00000597	1.85439	TCONS_00011965		0.256063
TCONS_00000600	0.430406	TCONS_00012003		-0.013099
TCONS_00000604	0.0412207	TCONS_00012171		0.0469541
TCONS_00000610	-0.029377	TCONS_00012190		0.0123699
TCONS_00000613	0.0761707	TCONS_00012589		0.152205
TCONS_00000617	0	TCONS_00012689		0.120143
TCONS_00000641	0	TCONS_00012907		-0.14239
TCONS_00000652	2.77571	TCONS_00013064		0.102679
TCONS_00000658	0	TCONS_00013153		0.0511599
TCONS_00000665	3.71648	TCONS_00013172		0
TCONS_00000669	0.577674	TCONS_00013275		0
TCONS_00000671	2.79219	TCONS_00013289		-0.11731
TCONS_00000676	0.0425157	TCONS_00013370		0.00222699
TCONS_00000680	0	TCONS_00013452		0.0215707
TCONS_00000688	0.094208	TCONS_00013655		0.00475619
TCONS_00000689	0.0968823	TCONS_00013686		0.00308271
TCONS_00000699	1.03027	TCONS_00013810		0.113494
TCONS_00000724	0	TCONS_00013982		0.0324728
TCONS_00000725	0	TCONS_00014061		-0.069271
TCONS_00000726	0.0446031	TCONS_00014484		-0.0784395
TCONS_00000727	0	TCONS_00014615		0.111632
TCONS_00000728	0	TCONS_00014668		0.174106
TCONS_00000729	-0.113651	TCONS_00014719		0.513888
TCONS_00000731	0	TCONS_00014835		0
TCONS_00000735	-0.398459	TCONS_00015119		-0.00274452
TCONS_00000746	0.0455666	TCONS_00015353		0.0784203
TCONS_00000750	0	TCONS_00015426		-0.0134989
TCONS_00000752	-0.0192316	TCONS_00015786		0.172513
TCONS_00000755	0.875286	TCONS_00015969		0.0540472
TCONS_00000757	1.05305	TCONS_00016063		-0.0281552
TCONS_00000760	0.667627	TCONS_00016191		0.0830891
TCONS_00000761	0.447016	TCONS_00016201		0.193842
TCONS_00000766	0	TCONS_00016493		0.0315363
TCONS_00000768	4.46568	TCONS_00016580		0
TCONS_00000769	0	TCONS_00016585		0
TCONS_00000770	0	TCONS_00016620		0.00756998
TCONS_00000771	0.0786722	TCONS_00016661		0.010075
TCONS_00000775	0	TCONS_00016732		0.0905061
TCONS_00000776	0	TCONS_00016767		0.12341
TCONS_00000777	0	TCONS_00016772		-0.0901788
TCONS_00000790	1.15762	TCONS_00016780		0.15032
TCONS_00000795	0	TCONS_00016789		0
TCONS_00000797	0	TCONS_00016986		-0.10683
TCONS_00000802	0.0953056	TCONS_00017140		0.00363618
TCONS_00000808	0	TCONS_00017200		0
TCONS_00000821	0	TCONS_00017344		0.159712
TCONS_00000822	0	TCONS_00017481		0.00229614
TCONS_00000824	0.484592	TCONS_00017524		0.235394
TCONS_00000834	0.0307143	TCONS_00017654		0
TCONS_00000843	2.60466	TCONS_00017901		0.0879661
TCONS_00000850	0.00791061	TCONS_00017909		0.0648942
TCONS_00000853	0.0327212	TCONS_00018050		0.172264
TCONS_00000854	0.0111871	TCONS_00018098		0.0558751
TCONS_00000857	0.230131	TCONS_00018166		0.107848
TCONS_00000864	0	TCONS_00018196		0
TCONS_00000869	0.0121235	TCONS_00018300		-0.0344121
TCONS_00000870	0	TCONS_00018380		0.898802
TCONS_00000872	1.05631	TCONS_00018387		0.0211604
TCONS_00000891	0.095573	TCONS_00018401		0
TCONS_00000900	0	TCONS_00018907		-0.0349256
TCONS_00000915	0	TCONS_00018909		0
TCONS_00000916	0.317336	TCONS_00018926		0.0105306
TCONS_00000922	2.23586	TCONS_00019361		0
TCONS_00000923	2.19616	TCONS_00019420		0
TCONS_00000925	2.19672	TCONS_00019498		0.0324609
TCONS_00000926	0.863962	TCONS_00019531		-0.162569
TCONS_00000931	3.69305	TCONS_00019556		-0.00876017
TCONS_00000932	3.43858	TCONS_00019568		0.0407628
TCONS_00000940	0.104306	TCONS_00019636		0.0490571
TCONS_00000945	3.25508	TCONS_00019697		-0.0324237
TCONS_00000949	3.00796	TCONS_00020494		0
TCONS_00000948	3.14298	TCONS_00020577		0
TCONS_00000950	0	TCONS_00020605		0
TCONS_00000954	0	TCONS_00020658		0.0724279
TCONS_00000955	0.173495	TCONS_00020659		0
TCONS_00000960	-0.0471631	TCONS_00020796		0.0592255
TCONS_00000966	0.0294656	TCONS_00020814		0.0805412
TCONS_00000974	1.28293	TCONS_00021156		0.615927
TCONS_00000978	0.997445	TCONS_00021280		-0.100621
TCONS_00000995	0.0133918	TCONS_00021368		0.145585
TCONS_00000997	0.40042	TCONS_00021421		0.0946352
TCONS_00001010	0	TCONS_00021420		0.0339941
TCONS_00001014	0.192693	TCONS_00021478		0.0212477
TCONS_00001015	0.118256	TCONS_00021507		-0.0273864
TCONS_00001016	-0.00649803	TCONS_00021571		0.0562179
TCONS_00001022	0.0410517	TCONS_00021611		0.00650223
TCONS_00001024	0	TCONS_00021721		0
TCONS_00001042	-0.0245449	TCONS_00021801		0.025985
TCONS_00001062	2.09418	TCONS_00021884		0.137004
TCONS_00001065	0	TCONS_00021886		0.0345316
TCONS_00001066	0	TCONS_00021920		0.526983
TCONS_00001069	0	TCONS_00021993		0.0779111
TCONS_00001070	1.10279	TCONS_00022026		0
TCONS_00001071	0.0318889	TCONS_00022028		0.28025
TCONS_00001076	0	TCONS_00022214		0
TCONS_00001079	0.740397	TCONS_00022226		0
TCONS_00001083	0	TCONS_00022260		-0.0325736
TCONS_00001090	0.128222	TCONS_00022311		0.516868
TCONS_00001096	1.01207	TCONS_00022374		0
TCONS_00001098	-0.114098	TCONS_00022385		0.434748
TCONS_00001104	0.651754	TCONS_00022397		0.0258833
TCONS_00001116	0	TCONS_00022475		-0.24627
TCONS_00001118	0	TCONS_00022505		0.726475
TCONS_00001119	0	TCONS_00022583		0
TCONS_00001120	0	TCONS_00000055		0.0625102
TCONS_00001124	0	TCONS_00000205		0.261113
TCONS_00001127	0	TCONS_00000217		0.0290164
TCONS_00001128	0	TCONS_00000220		0.185768
TCONS_00001129	0	TCONS_00000231		-0.081506
TCONS_00001132	0	TCONS_00000316		0.0901562
TCONS_00001133	0	TCONS_00000361		0
TCONS_00001145	0	TCONS_00000388		0.0702076
TCONS_00001148	0.266274	TCONS_00000476		0.0595818
TCONS_00001152	0	TCONS_00000513		0.174325
TCONS_00001162	0	TCONS_00000689		0.0581776
TCONS_00001172	1.35102	TCONS_00000725		0.2086
TCONS_00001176	1.91643	TCONS_00000925		0
TCONS_00001178	2.31706	TCONS_00000940		0.164234
TCONS_00001179	1.94278	TCONS_00000997		0
TCONS_00001180	1.67331	TCONS_00001065		0
TCONS_00001181	1.93266	TCONS_00001201		0.126398
TCONS_00001188	-0.160995	TCONS_00001283		0
TCONS_00001190	0.795854	TCONS_00001473		0.0742957
TCONS_00001201	1.31118	TCONS_00001536		0.0459798
TCONS_00001203	0	TCONS_00001805		0
TCONS_00001204	0	TCONS_00001844		0
TCONS_00001208	0	TCONS_00001854		0.0344776
TCONS_00001212	0.0824452	TCONS_00001905		0
TCONS_00001216	0	TCONS_00001980		0.67832
TCONS_00001221	0	TCONS_00002070		0.0132531
TCONS_00001222	0	TCONS_00002091		-0.0235953
TCONS_00001223	0	TCONS_00002120		0
TCONS_00001225	1.10931	TCONS_00002124		0.284068
TCONS_00001233	2.54406	TCONS_00002134		0
TCONS_00001244	0.274233	TCONS_00002146		0
TCONS_00001245	0	TCONS_00002473		0.0504295
TCONS_00001246	0.042298	TCONS_00002657		0.0762835
TCONS_00001258	1.30002	TCONS_00002658		-0.00448602
TCONS_00001266	-0.000436693	TCONS_00002768		0.16665
TCONS_00001267	0.338195	TCONS_00002847		0.0224933
TCONS_00001273	1.48302	TCONS_00002851		0
TCONS_00001283	0.468814	TCONS_00003083		0
TCONS_00001298	-0.0295308	TCONS_00003122		1.56148
TCONS_00001297	-0.0337154	TCONS_00003168		-0.107148
TCONS_00001308	0.0269487	TCONS_00003340		0
TCONS_00001315	0.389789	TCONS_00003346		0
TCONS_00001316	0.375974	TCONS_00003356		0.122228
TCONS_00001317	0.258167	TCONS_00003549		2.6228
TCONS_00001318	0.246877	TCONS_00003597		0.177516
TCONS_00001323	0	TCONS_00003713		0
TCONS_00001330	0.104732	TCONS_00003874		0.0956008
TCONS_00001340	0.173161	TCONS_00004209		0.178798
TCONS_00001344	1.12096	TCONS_00004338		-0.0214166
TCONS_00001361	0.066437	TCONS_00004341		-0.0348446
TCONS_00001368	0.0705269	TCONS_00004385		0.0119698
TCONS_00001373	0.0028986	TCONS_00004417		0.0850827
TCONS_00001392	3.14977	TCONS_00004485		0.135944
TCONS_00001399	1.21381	TCONS_00004568		0.0863582
TCONS_00001400	2.22015	TCONS_00004570		0.0319528
TCONS_00001414	-0.0407333	TCONS_00004599		0
TCONS_00001420	0.522977	TCONS_00004623		0.111039
TCONS_00001421	0.816404	TCONS_00004644		0.0551453
TCONS_00001423	0.601659	TCONS_00004761		1.30494
TCONS_00001425	0.750138	TCONS_00004856		-0.066412
TCONS_00001448	0.191085	TCONS_00005121		0.017126
TCONS_00001449	0.0956778	TCONS_00005155		-0.110808
TCONS_00001451	1.265	TCONS_00005225		0.153832
TCONS_00001454	0	TCONS_00005284		0
TCONS_00001455	0.00688398	TCONS_00005375		0.0672659
TCONS_00001459	0.2708	TCONS_00005425		0.0772632
TCONS_00010768	0.130675	TCONS_00005509		0.01297
TCONS_00010770	0.0479815	TCONS_00005543		0.368295
TCONS_00010771	0.0567259	TCONS_00005595		0.034428
TCONS_00010772	0.0294027	TCONS_00005709		0.020286
TCONS_00010779	0.0123055	TCONS_00005880		0.0561945
TCONS_00010780	0.0132085	TCONS_00005898		-0.00998898
TCONS_00010786	0.0983529	TCONS_00005917		0.116744
TCONS_00010787	0	TCONS_00006041		-0.351306
TCONS_00010788	0.0194499	TCONS_00006079		0
TCONS_00010789	0.00352424	TCONS_00006124		0
TCONS_00010790	0.15521	TCONS_00006196		0.0381682
TCONS_00010804	0.0859459	TCONS_00006251		0.0539486
TCONS_00010802	0.0847445	TCONS_00006285		0.317326
TCONS_00010807	0.0158439	TCONS_00006386		0
TCONS_00010808	0.0192691	TCONS_00006421		0.000476878
TCONS_00010809	0	TCONS_00006458		0.0845261
TCONS_00010810	0.00607085	TCONS_00006481		0.103803
TCONS_00010811	0.0936129	TCONS_00006718		0.207617
TCONS_00010812	0.0257695	TCONS_00006749		0.231531
TCONS_00010813	0.000837209	TCONS_00006758		-0.112539
TCONS_00010816	1.1873	TCONS_00006781		0.0552225
TCONS_00010821	0.0495173	TCONS_00006876		0.241437
TCONS_00010822	-0.0362258	TCONS_00006894		0.0212585
TCONS_00010828	0.609362	TCONS_00006914		0.191841
TCONS_00010829	0	TCONS_00007028		0.155974
TCONS_00010837	0	TCONS_00007051		0.0390565
TCONS_00010854	0	TCONS_00007071		0.0432221
TCONS_00010866	0.783948	TCONS_00007196		0
TCONS_00010871	0	TCONS_00007226		0
TCONS_00010882	0.029233	TCONS_00007262		0
TCONS_00010891	-0.00596736	TCONS_00007484		0.0726799
TCONS_00010898	0	TCONS_00007640		0.00766794
TCONS_00010907	0	TCONS_00007647		-0.0258689
TCONS_00010909	2.77516	TCONS_00008081		1.19031
TCONS_00010910	2.55614	TCONS_00008170		0.0197392
TCONS_00010912	0.165085	TCONS_00008277		0.0548826
TCONS_00010940	0.61869	TCONS_00008294		0
TCONS_00010943	2.30988	TCONS_00008300		0
TCONS_00010953	0.0960818	TCONS_00008325		0.0472015
TCONS_00010968	-0.124519	TCONS_00008400		0.247138
TCONS_00010974	0.5723	TCONS_00008426		0.0125085
TCONS_00010994	3.36954	TCONS_00008741		0.113132
TCONS_00010998	0	TCONS_00008867		0.0405713
TCONS_00011001	0.0566165	TCONS_00008933		0.0142802
TCONS_00011011	0	TCONS_00008959		0.0619183
TCONS_00011019	0	TCONS_00008990		0
TCONS_00011022	0.640265	TCONS_00009118		0.0851873
TCONS_00011024	0.00586066	TCONS_00009218		0.00417725
TCONS_00011025	0.00195588	TCONS_00009350		0
TCONS_00011027	0.562614	TCONS_00009357		0.0275861
TCONS_00011028	0.653458	TCONS_00009406		0
TCONS_00011036	2.5637	TCONS_00009425		0.623084
TCONS_00011048	0	TCONS_00009490		0
TCONS_00011049	0	TCONS_00009498		0.0805098
TCONS_00011050	0.0205424	TCONS_00009564		0
TCONS_00011051	0	TCONS_00009636		0.0247238
TCONS_00011067	0.520462	TCONS_00009656		0.0216723
TCONS_00011081	0.150309	TCONS_00009692		0.198732
TCONS_00011093	0.0137312	TCONS_00009759		0
TCONS_00011098	0.130927	TCONS_00009792		0
TCONS_00011104	0.00600956	TCONS_00009798		0
TCONS_00011105	1.17629	TCONS_00009879		0.0438087
TCONS_00011112	0.114355	TCONS_00009912		0.00846299
TCONS_00011113	0	TCONS_00009916		0.00793189
TCONS_00011114	0.0557517	TCONS_00009970		0.0493016
TCONS_00011116	0.0550816	TCONS_00009985		0
TCONS_00011119	0.0389399	TCONS_00010005		0.0944911
TCONS_00011128	0	TCONS_00010027		-0.0101824
TCONS_00011129	0.685611	TCONS_00010032		-0.00578534
TCONS_00011136	0.0974995	TCONS_00010204		0.0185921
TCONS_00011141	0.0792651	TCONS_00010273		0
TCONS_00011140	0.0993593	TCONS_00010331		0.0557028
TCONS_00011139	0.105435	TCONS_00010541		0.0345655
TCONS_00011142	0.0820638	TCONS_00010563		0.118367
TCONS_00011147	0	TCONS_00010708		0
TCONS_00011152	0	TCONS_00010790		0.0865416
TCONS_00011171	0	TCONS_00010943		0.056727
TCONS_00011177	0.261725	TCONS_00011049		0.0190963
TCONS_00011183	1.50768	TCONS_00011098		0
TCONS_00011185	1.51949	TCONS_00011147		0.0440944
TCONS_00011200	2.35609	TCONS_00011236		0.0959619
TCONS_00011213	0	TCONS_00011320		0.091378
TCONS_00011214	0	TCONS_00011330		0.0517584
TCONS_00011215	0	TCONS_00011585		0
TCONS_00011216	0	TCONS_00011777		0
TCONS_00011218	-0.420197	TCONS_00011977		0.0471101
TCONS_00011220	0.0630913	TCONS_00012130		0.0415258
TCONS_00011232	0.0153226	TCONS_00012278		-0.00730618
TCONS_00011234	0.0451735	TCONS_00012348		2.13589
TCONS_00011236	0.216281	TCONS_00012385		0.0354411
TCONS_00011263	0	TCONS_00012517		0.0484906
TCONS_00011283	0.00101475	TCONS_00012617		0
TCONS_00011285	1.42308	TCONS_00012842		0.0433199
TCONS_00011288	0.165961	TCONS_00012888		0.534322
TCONS_00011293	0.429306	TCONS_00012914		0.605482
TCONS_00011298	1.03045	TCONS_00012920		0
TCONS_00011316	2.99387	TCONS_00013120		0
TCONS_00011320	1.22825	TCONS_00013169		0
TCONS_00011330	0.387251	TCONS_00013180		0.074759
TCONS_00011337	0.721395	TCONS_00013266		0.125668
TCONS_00011340	1.38939	TCONS_00013350		0
TCONS_00011343	0.0808657	TCONS_00013354		-0.0648224
TCONS_00011357	0.0466951	TCONS_00013517		0
TCONS_00011364	0.907282	TCONS_00013561		0
TCONS_00011365	0.586824	TCONS_00013673		0
TCONS_00011369	0.756852	TCONS_00013725		0.200378
TCONS_00011407	0	TCONS_00013784		0.124616
TCONS_00011408	0	TCONS_00013888		0.157447
TCONS_00011412	0.105412	TCONS_00013990		0
TCONS_00011413	0	TCONS_00014389		0.0498381
TCONS_00011415	1.1569	TCONS_00014413		0.0196828
TCONS_00011418	1.09843	TCONS_00014445		0.228316
TCONS_00011424	0.279968	TCONS_00014717		0.1707
TCONS_00011428	0.846951	TCONS_00014764		0
TCONS_00011442	2.37914	TCONS_00014971		0.0447544
TCONS_00011445	2.41434	TCONS_00014981		0.0424087
TCONS_00011449	1.06019	TCONS_00015111		0.0217508
TCONS_00011458	0.0714963	TCONS_00015123		0.0633715
TCONS_00011463	0.454403	TCONS_00015235		0.0474906
TCONS_00011468	1.4893	TCONS_00015302		0.0330861
TCONS_00011471	0.0950593	TCONS_00015419		0
TCONS_00011483	0.151184	TCONS_00015548		0.0686574
TCONS_00011482	0.198012	TCONS_00015634		0.0164336
TCONS_00011481	0.202296	TCONS_00015910		0
TCONS_00011480	0.189588	TCONS_00015985		0.215473
TCONS_00011501	0	TCONS_00015996		0.308509
TCONS_00011513	0.374532	TCONS_00016041		0.0628465
TCONS_00011516	0.605068	TCONS_00016488		0.0540054
TCONS_00011525	2.42023	TCONS_00016545		0.126687
TCONS_00011531	-0.00713859	TCONS_00016562		-0.0200864
TCONS_00011540	2.03724	TCONS_00016683		0.127451
TCONS_00011541	1.84824	TCONS_00016734		0.119169
TCONS_00011546	0.237878	TCONS_00016790		0.148621
TCONS_00011554	0.282215	TCONS_00016800		0.0710632
TCONS_00011573	0.0323086	TCONS_00016982		0.099183
TCONS_00011575	0.706818	TCONS_00017037		0.0444094
TCONS_00011585	0.0965851	TCONS_00017318		0
TCONS_00011586	0.09051	TCONS_00017330		0.0433545
TCONS_00011587	0.031803	TCONS_00017421		0.0153329
TCONS_00011599	1.0261	TCONS_00017426		0.0510839
TCONS_00011612	-0.0243762	TCONS_00017437		0.111248
TCONS_00011623	0	TCONS_00017527		0.212686
TCONS_00011625	0.0410687	TCONS_00017562		0
TCONS_00011633	0.946791	TCONS_00017695		0
TCONS_00011635	-0.0791411	TCONS_00017716		0.0383548
TCONS_00011641	0.890649	TCONS_00017729		0.0727323
TCONS_00011647	-0.216135	TCONS_00018413		0.048785
TCONS_00011655	1.25039	TCONS_00018549		0.0915363
TCONS_00011662	0	TCONS_00018701		0.0257189
TCONS_00011665	0.167192	TCONS_00018906		-0.0358632
TCONS_00011666	0	TCONS_00019023		0.0413721
TCONS_00011670	0.247259	TCONS_00019227		0.0828372
TCONS_00011672	0.392954	TCONS_00019240		0.0807368
TCONS_00011674	0	TCONS_00019570		0
TCONS_00011676	0.138683	TCONS_00019644		-0.38533
TCONS_00011678	0.188941	TCONS_00019737		-0.0405973
TCONS_00011686	0.0245233	TCONS_00019949		0
TCONS_00011698	0	TCONS_00019990		0.0321064
TCONS_00011745	4.61134	TCONS_00020010		0.163901
TCONS_00011752	-0.0558055	TCONS_00020033		-0.0223058
TCONS_00011768	0.593588	TCONS_00020164		0.332875
TCONS_00011770	0	TCONS_00020292		0.0880569
TCONS_00011772	0.721842	TCONS_00020345		0.0031347
TCONS_00011775	0	TCONS_00020805		0.123835
TCONS_00011777	0.0492615	TCONS_00020884		0.132333
TCONS_00011778	0.235346	TCONS_00020974		0.048271
TCONS_00011779	0.0730809	TCONS_00021126		0.0223211
TCONS_00011780	0.124743	TCONS_00021186		0
TCONS_00011803	0	TCONS_00021219		0.247509
TCONS_00011804	0.734447	TCONS_00021576		0.034668
TCONS_00011820	0.394161	TCONS_00021762		0.124852
TCONS_00011827	-0.389795	TCONS_00021807		0.250527
TCONS_00011828	-0.066447	TCONS_00021811		0.143321
TCONS_00011833	1.03586	TCONS_00021990		0.00918981
TCONS_00011840	2.1492	TCONS_00022079		0.040099
TCONS_00011841	1.96031	TCONS_00022170		0.0308338
TCONS_00011847	0.983281	TCONS_00022235		0.0460086
TCONS_00011877	0	TCONS_00022426		-0.0229887
TCONS_00011893	0.18583	TCONS_00022523		0.0282603
TCONS_00011896	0.206407	TCONS_00022580		0.0158073
TCONS_00011895	0.184653	TCONS_00022582		0.169797
TCONS_00011898	0.136346	TCONS_00022590		0
TCONS_00011908	-0.161319	TCONS_00022599		0.0989076
TCONS_00011931	0	TCONS_00022600		0.581175
TCONS_00011939	0.260969	TCONS_00000157		0.0573674
TCONS_00011942	1.54415	TCONS_00000179		0
TCONS_00011959	2.70917	TCONS_00000329		0.050931
TCONS_00011965	0	TCONS_00000385		0.265212
TCONS_00011966	0	TCONS_00000424		0.0565425
TCONS_00011970	0.0344863	TCONS_00000500		-0.00299743
TCONS_00011973	0.235358	TCONS_00000680		0.0850326
TCONS_00011976	0.096796	TCONS_00000750		-0.00895455
TCONS_00011977	0	TCONS_00000824		0.00534075
TCONS_00011978	0	TCONS_00000869		0.0131337
TCONS_00011987	0	TCONS_00001014		0.0686692
TCONS_00011996	0.107041	TCONS_00001083		0
TCONS_00011997	0.413532	TCONS_00001127		0.0761256
TCONS_00011999	0	TCONS_00001162		0.143475
TCONS_00012000	0	TCONS_00001190		0.0374271
TCONS_00012002	0.578945	TCONS_00001245		0.0739375
TCONS_00012003	0.271762	TCONS_00001273		1.01519
TCONS_00012006	0	TCONS_00001340		0.0622261
TCONS_00012013	0	TCONS_00001467		0.0300732
TCONS_00012014	0.792696	TCONS_00001493		0
TCONS_00012029	0	TCONS_00001583		0.0247667
TCONS_00012030	2.37036	TCONS_00001585		0.0257427
TCONS_00012034	-0.0832316	TCONS_00001701		0.134175
TCONS_00012035	0.0758767	TCONS_00001792		0
TCONS_00012036	0.0465707	TCONS_00001820		0.0453441
TCONS_00012053	0.0730173	TCONS_00001874		0
TCONS_00012057	1.51886	TCONS_00002000		0
TCONS_00012065	0	TCONS_00002016		0.142094
TCONS_00012066	0	TCONS_00002021		0
TCONS_00012067	0	TCONS_00002046		0
TCONS_00012076	0.0436769	TCONS_00002085		-0.0216403
TCONS_00012093	0	TCONS_00002112		0
TCONS_00012122	0.123776	TCONS_00002261		0
TCONS_00012123	0.370456	TCONS_00002397		0.237354
TCONS_00012130	0.341697	TCONS_00002477		0.00670962
TCONS_00012131	0	TCONS_00002517		0.0573748
TCONS_00012133	0	TCONS_00002522		0.0701291
TCONS_00012134	0	TCONS_00002523		0.05986
TCONS_00012141	0.136305	TCONS_00002565		0
TCONS_00012150	0.0460385	TCONS_00002677		0.0456368
TCONS_00012167	0.23393	TCONS_00002690		0.0587148
TCONS_00012171	0.0106176	TCONS_00002723		0.0343297
TCONS_00012173	0	TCONS_00002765		0.367184
TCONS_00012177	1.92799	TCONS_00002775		0
TCONS_00012188	3.67226	TCONS_00002778		0
TCONS_00012190	3.60311	TCONS_00002797		0
TCONS_00012202	1.50468	TCONS_00003150		0.215648
TCONS_00012206	0.0427862	TCONS_00003153		0.0226912
TCONS_00012223	0	TCONS_00003163		0.150018
TCONS_00012266	0	TCONS_00003245		0.0730531
TCONS_00012278	0.158776	TCONS_00003289		0.115832
TCONS_00012304	0.238158	TCONS_00003292		-0.0146788
TCONS_00012313	0	TCONS_00003331		0.087764
TCONS_00012329	-0.225973	TCONS_00003347		0.0645501
TCONS_00012335	-0.00560669	TCONS_00003364		0.0644381
TCONS_00012347	0	TCONS_00003445		0.113894
TCONS_00012348	0.106854	TCONS_00003840		0.348816
TCONS_00012350	0	TCONS_00003842		0
TCONS_00012355	0.639127	TCONS_00004043		-0.230507
TCONS_00012361	0.808775	TCONS_00004056		0.0976091
TCONS_00012372	0.194095	TCONS_00004116		-0.0834278
TCONS_00012384	2.57454	TCONS_00004272		0
TCONS_00012385	2.34652	TCONS_00004297		0.00420617
TCONS_00012386	2.49777	TCONS_00004300		-0.131164
TCONS_00012390	0.0490736	TCONS_00004305		0.0348196
TCONS_00012421	-0.00594053	TCONS_00004357		0.0777903
TCONS_00012424	0.0890267	TCONS_00004359		0
TCONS_00012441	-0.125505	TCONS_00004397		0.12576
TCONS_00012443	0.0455447	TCONS_00004455		0.0203434
TCONS_00012444	0.0715195	TCONS_00004693		0.048
TCONS_00012452	0.0420221	TCONS_00004764		-0.0731204
TCONS_00012453	0	TCONS_00004769		0.053989
TCONS_00012458	1.82351	TCONS_00004934		0.143482
TCONS_00012459	1.62652	TCONS_00005042		0
TCONS_00012461	1.99148	TCONS_00005130		0.396744
TCONS_00012467	-0.0031643	TCONS_00005278		0.472534
TCONS_00012471	0	TCONS_00005295		0
TCONS_00012476	1.72119	TCONS_00005315		-0.0360099
TCONS_00012479	0.0617828	TCONS_00005332		0.779977
TCONS_00012485	0	TCONS_00005361		0.0334362
TCONS_00012489	0.0754949	TCONS_00005401		0.0381177
TCONS_00012490	-0.0570419	TCONS_00005412		0.00932016
TCONS_00012495	-0.0019927	TCONS_00005431		0.113274
TCONS_00012496	0.0639323	TCONS_00005572		0
TCONS_00012504	0.0506021	TCONS_00005616		0
TCONS_00012506	1.27645	TCONS_00005683		0
TCONS_00012511	0.156028	TCONS_00005690		0.132005
TCONS_00012513	-0.0734153	TCONS_00005798		0.0140408
TCONS_00012515	0.2429	TCONS_00005823		-0.00255173
TCONS_00012517	0.190221	TCONS_00005835		0.00682077
TCONS_00012518	0	TCONS_00005840		0
TCONS_00012520	-0.0924548	TCONS_00006144		0.0652055
TCONS_00012529	2.19519	TCONS_00006227		-0.0127407
TCONS_00012533	0	TCONS_00006252		-0.0136023
TCONS_00012549	0	TCONS_00006352		0.0494862
TCONS_00012550	0.00463789	TCONS_00006363		0.132509
TCONS_00012552	0.590895	TCONS_00006408		0
TCONS_00012553	0	TCONS_00006682		0.077066
TCONS_00012556	0	TCONS_00006764		0.0859749
TCONS_00012558	0	TCONS_00006899		-0.00297613
TCONS_00012562	0.0207969	TCONS_00006931		0.0795597
TCONS_00012566	0	TCONS_00006985		0
TCONS_00012583	0.0548187	TCONS_00007095		0.0215598
TCONS_00012584	0	TCONS_00007125		0.536059
TCONS_00012586	2.56394	TCONS_00007199		0.0552054
TCONS_00012589	0.00505581	TCONS_00007207		0
TCONS_00012591	0	TCONS_00007210		0.0312753
TCONS_00012599	0.115611	TCONS_00007333		0.135852
TCONS_00012605	3.13694	TCONS_00007497		0.0598431
TCONS_00012617	0.06173	TCONS_00007679		0.149721
TCONS_00012618	0	TCONS_00007805		0.0711101
TCONS_00012627	0	TCONS_00007808		0.0737232
TCONS_00012633	0.206899	TCONS_00007887		0.0924577
TCONS_00012637	0	TCONS_00008254		0
TCONS_00012639	0.0803866	TCONS_00008290		0
TCONS_00012641	0	TCONS_00008361		0.0472475
TCONS_00012648	0	TCONS_00008367		0
TCONS_00012649	0.0538288	TCONS_00008413		0.121674
TCONS_00012650	0.23595	TCONS_00008455		0.788402
TCONS_00012652	0.237692	TCONS_00008609		0.0301492
TCONS_00012651	0.23651	TCONS_00008893		0.16605
TCONS_00012653	0	TCONS_00008934		0.0207558
TCONS_00012660	-0.0133069	TCONS_00008975		0
TCONS_00012662	2.99825	TCONS_00008994		0
TCONS_00012663	2.95474	TCONS_00009171		0.0223959
TCONS_00012668	0.00499845	TCONS_00009355		0.0504717
TCONS_00012670	0.0570995	TCONS_00009408		0.132493
TCONS_00012675	0	TCONS_00009426		0.23397
TCONS_00012679	-0.0251648	TCONS_00009547		0
TCONS_00012685	0	TCONS_00009602		0.0376716
TCONS_00012689	0.230518	TCONS_00009774		0.00422442
TCONS_00012697	0.138016	TCONS_00009860		0.0770979
TCONS_00012698	0.109091	TCONS_00009868		0.0509095
TCONS_00012701	0.0734099	TCONS_00010095		0.128453
TCONS_00012703	1.3282	TCONS_00010155		0.110024
TCONS_00012705	0	TCONS_00010164		1.86022
TCONS_00012711	0	TCONS_00010167		0
TCONS_00012720	1.54143	TCONS_00010198		0
TCONS_00012732	0	TCONS_00010272		0.0595758
TCONS_00012737	0.472528	TCONS_00010456		0
TCONS_00012760	2.31224	TCONS_00010551		0.0545894
TCONS_00012765	0	TCONS_00010566		0.10135
TCONS_00012774	0.00862909	TCONS_00010643		0.158564
TCONS_00012781	0.997098	TCONS_00010713		0
TCONS_00012782	0.221113	TCONS_00010716		0.0124566
TCONS_00012795	0.0163123	TCONS_00010742		0.0363792
TCONS_00012801	0.969039	TCONS_00010748		0
TCONS_00012822	0	TCONS_00010804		-0.0150876
TCONS_00012821	0	TCONS_00010813		0
TCONS_00012823	0	TCONS_00011139		0.0281815
TCONS_00012827	0	TCONS_00011285		0.180257
TCONS_00012828	0	TCONS_00011293		0.329381
TCONS_00012833	0	TCONS_00011357		-0.00378631
TCONS_00012835	0	TCONS_00011445		0.0270978
TCONS_00012842	1.34017	TCONS_00011525		-0.00238
TCONS_00012846	0.594951	TCONS_00011662		-0.00804301
TCONS_00012869	1.40433	TCONS_00011666		0
TCONS_00012873	-0.00326233	TCONS_00011778		-0.00680075
TCONS_00012888	0	TCONS_00011827		0.000261017
TCONS_00012892	0.524561	TCONS_00011987		0
TCONS_00012895	0	TCONS_00012000		0
TCONS_00012897	-0.0172494	TCONS_00012141		0
TCONS_00012907	0	TCONS_00012443		0.136089
TCONS_00012914	0.115242	TCONS_00012452		0
TCONS_00012915	1.05964	TCONS_00012485		0
TCONS_00012919	0	TCONS_00012533		0
TCONS_00012920	0	TCONS_00012549		-0.00431211
TCONS_00012935	1.18671	TCONS_00012760		0.0414089
TCONS_00012947	1.37447	TCONS_00012873		0.0947037
TCONS_00012948	1.32025	TCONS_00012969		0
TCONS_00012953	-0.114798	TCONS_00013037		0.511053
TCONS_00012959	-0.000390061	TCONS_00013083		0.0134571
TCONS_00012968	-0.0495629	TCONS_00013095		0.0430214
TCONS_00012969	0.00299587	TCONS_00013258		0
TCONS_00012976	0	TCONS_00013607		0
TCONS_00012983	-0.282875	TCONS_00013698		-0.00317789
TCONS_00012986	0.112142	TCONS_00013821		0.160507
TCONS_00012989	-0.00921898	TCONS_00013840		0.000835973
TCONS_00012992	0.0242297	TCONS_00013903		0.179118
TCONS_00013003	0	TCONS_00014023		-0.117945
TCONS_00013008	0.107696	TCONS_00014072		0.019512
TCONS_00013027	-0.229682	TCONS_00014247		0
TCONS_00013028	0.077236	TCONS_00014313		0.0429814
TCONS_00013037	-0.114376	TCONS_00014335		0.00393223
TCONS_00013039	0.0577103	TCONS_00014411		0.0357446
TCONS_00013061	0.25075	TCONS_00014414		0.184187
TCONS_00013063	0.262677	TCONS_00014551		-0.000814938
TCONS_00013064	0.342942	TCONS_00014552		0.0303094
TCONS_00013083	0	TCONS_00014568		-0.00263145
TCONS_00013092	0	TCONS_00014617		0.215621
TCONS_00013093	0	TCONS_00014875		0.0307973
TCONS_00013094	0	TCONS_00014949		-0.0298595
TCONS_00013095	0.0507384	TCONS_00015113		0.157378
TCONS_00013100	0	TCONS_00015176		0.92795
TCONS_00013103	0.0436126	TCONS_00015338		0
TCONS_00013104	0.664475	TCONS_00015564		0
TCONS_00013118	0.464459	TCONS_00015582		-0.0163905
TCONS_00013119	0	TCONS_00015589		0
TCONS_00013120	0.0990361	TCONS_00015593		0.0847234
TCONS_00013131	0	TCONS_00015595		0.045
TCONS_00013132	0.599389	TCONS_00015620		-0.179047
TCONS_00013133	0	TCONS_00015824		0.0576316
TCONS_00013137	0.537821	TCONS_00015862		0.26333
TCONS_00013146	0.0242898	TCONS_00015928		0
TCONS_00013149	0.0642968	TCONS_00016076		0.0737454
TCONS_00013153	0.0573083	TCONS_00016208		0.0276175
TCONS_00013155	0.060976	TCONS_00016246		0
TCONS_00013156	0	TCONS_00016383		0
TCONS_00013157	-0.0656757	TCONS_00016570		0.103216
TCONS_00013161	1.87364	TCONS_00016587		0.194622
TCONS_00013169	0.0258851	TCONS_00016644		0.0839327
TCONS_00013172	0	TCONS_00016672		0
TCONS_00013173	0.132961	TCONS_00016681		0.115442
TCONS_00013174	0	TCONS_00016743		0.004561
TCONS_00013179	0.0134514	TCONS_00016916		0
TCONS_00013180	0.378361	TCONS_00016957		0
TCONS_00013181	0.146657	TCONS_00017045		0
TCONS_00013188	0.925768	TCONS_00017197		0.0978373
TCONS_00013189	0.0974579	TCONS_00017302		0
TCONS_00013191	0	TCONS_00017523		-0.053941
TCONS_00013196	0.0216102	TCONS_00017535		0.0053891
TCONS_00013206	-0.0271048	TCONS_00017594		0.147931
TCONS_00013210	0	TCONS_00017607		0.0114211
TCONS_00013229	0	TCONS_00017677		-0.0180376
TCONS_00013239	0.11673	TCONS_00017855		0
TCONS_00013258	0.463765	TCONS_00018031		0
TCONS_00013266	0.359258	TCONS_00018243		0
TCONS_00013270	0	TCONS_00018338		0.0191764
TCONS_00013272	0.182364	TCONS_00018471		0.0844564
TCONS_00013275	0.785236	TCONS_00018530		0
TCONS_00013276	0.84658	TCONS_00018698		0.134342
TCONS_00013289	1.8357	TCONS_00019010		0.0610897
TCONS_00013304	0.0112331	TCONS_00019315		0
TCONS_00013341	-0.0355359	TCONS_00019358		-0.0297223
TCONS_00013345	0	TCONS_00019374		0.177843
TCONS_00013349	0.0225631	TCONS_00019447		0
TCONS_00013350	0	TCONS_00019494		0.150746
TCONS_00013351	0.0558676	TCONS_00019527		0.0123204
TCONS_00013353	0	TCONS_00019528		0
TCONS_00013354	0	TCONS_00019743		0.00988332
TCONS_00013364	0	TCONS_00019787		-0.0262959
TCONS_00013365	1.29638	TCONS_00019875		0.0787913
TCONS_00013370	0.0567971	TCONS_00019876		0.204017
TCONS_00013391	0.380731	TCONS_00019923		0.0336142
TCONS_00013396	0	TCONS_00019954		0
TCONS_00013397	0.603191	TCONS_00020044		0
TCONS_00013398	0	TCONS_00020406		1.10223
TCONS_00013404	1.28558	TCONS_00020818		-0.0385527
TCONS_00013416	0.114646	TCONS_00020947		0.233174
TCONS_00013418	0.123396	TCONS_00021050		0.0996494
TCONS_00013423	0	TCONS_00021065		0.0329347
TCONS_00013427	0.314681	TCONS_00021198		0.470524
TCONS_00013432	0	TCONS_00021285		0.021257
TCONS_00013447	0	TCONS_00021304		0.0331742
TCONS_00013448	0	TCONS_00021632		0.0182924
TCONS_00013451	0.226292	TCONS_00021757		0
TCONS_00013452	0.217953	TCONS_00021768		0.065025
TCONS_00013453	0	TCONS_00021805		0
TCONS_00013454	0	TCONS_00021873		0
TCONS_00013463	1.96181	TCONS_00021889		0.0162192
TCONS_00013465	3.76754	TCONS_00021897		0.0770352
TCONS_00013471	0	TCONS_00021918		0.073167
TCONS_00013492	0	TCONS_00022087		0.0337507
TCONS_00013494	0	TCONS_00022171		0.0610631
TCONS_00013497	0	TCONS_00022238		0.00237308
TCONS_00013498	0	TCONS_00022255		0
TCONS_00013508	0.0722233	TCONS_00022268		0.0443527
TCONS_00013517	2.70525	TCONS_00022281		0.0163525
TCONS_00013529	0.228479	TCONS_00022288		0
TCONS_00013539	3.23732	TCONS_00022310		0.0547023
TCONS_00013545	1.401	TCONS_00022393		0
TCONS_00013551	0	TCONS_00022492		0.00927189
TCONS_00013553	0.13209	TCONS_00022496		0.257735
TCONS_00013556	0.142158	TCONS_00022519		0.014582
TCONS_00013561	0	TCONS_00022527		0.094901
TCONS_00013568	0.0280932	TCONS_00022542		-0.0584937
TCONS_00013581	-0.000225201	TCONS_00022567		0.423181
TCONS_00013582	0.360015	TCONS_00022595		0.0544827
TCONS_00013583	0	TCONS_00000027		0.208437
TCONS_00013584	-0.0153272	TCONS_00000070		0.00636223
TCONS_00013585	0	TCONS_00000174		0.2651
TCONS_00013587	0	TCONS_00000263		0
TCONS_00013592	1.04205	TCONS_00000404		-0.118098
TCONS_00013593	1.29303	TCONS_00000797		-0.0538141
TCONS_00013602	1.8879	TCONS_00000900		0
TCONS_00013604	1.17864	TCONS_00000948		0.264857
TCONS_00013607	2.76356	TCONS_00000955		0.0909159
TCONS_00013615	0.175396	TCONS_00001203		0.0552832
TCONS_00013616	-0.103864	TCONS_00001208		0
TCONS_00013617	0	TCONS_00001216		0
TCONS_00013623	0	TCONS_00001798		0.29835
TCONS_00013625	0.0504828	TCONS_00001901		0
TCONS_00013632	1.2517	TCONS_00001943		0.177397
TCONS_00013637	0	TCONS_00002039		-0.0806545
TCONS_00013638	0	TCONS_00002438		0
TCONS_00013639	0	TCONS_00002722		-0.0104728
TCONS_00013643	0.177858	TCONS_00002900		0.00789222
TCONS_00013649	0	TCONS_00002955		-0.066025
TCONS_00013653	0	TCONS_00003018		0
TCONS_00013655	0.0918797	TCONS_00003288		0.740083
TCONS_00013657	0.0854217	TCONS_00003299		0.0511209
TCONS_00013664	2.47311	TCONS_00003402		0
TCONS_00013671	0	TCONS_00003563		-0.0146261
TCONS_00013673	0.0792377	TCONS_00003587		0
TCONS_00013677	1.73145	TCONS_00003603		-0.0263737
TCONS_00013679	0.471934	TCONS_00003687		0.194898
TCONS_00013683	0.0276011	TCONS_00003794		0
TCONS_00013686	0	TCONS_00004050		0.041908
TCONS_00013687	0	TCONS_00004248		0
TCONS_00013698	0.0462587	TCONS_00004257		0.171136
TCONS_00013700	0.00448936	TCONS_00004304		0.251395
TCONS_00013715	0	TCONS_00004446		0.352301
TCONS_00013717	3.02345	TCONS_00004613		0
TCONS_00013725	0	TCONS_00004624		1.31014
TCONS_00013732	0	TCONS_00004646		0.265079
TCONS_00013735	1.52402	TCONS_00004776		0
TCONS_00013754	0.0430014	TCONS_00004793		0
TCONS_00013766	-0.0810863	TCONS_00004823		0.0667864
TCONS_00013784	0.0559707	TCONS_00005010		0.186861
TCONS_00013785	-0.0360396	TCONS_00005126		0.0286705
TCONS_00013790	0	TCONS_00005151		0.0393177
TCONS_00013795	0.802017	TCONS_00005152		0.0911577
TCONS_00013796	0	TCONS_00005239		0.0903088
TCONS_00013797	0.013265	TCONS_00005277		0.0635693
TCONS_00013800	0	TCONS_00005363		0
TCONS_00013805	0.995646	TCONS_00005474		0
TCONS_00013806	0.94379	TCONS_00005504		-0.0165784
TCONS_00013809	1.64076	TCONS_00005583		-0.0156304
TCONS_00013810	1.51275	TCONS_00005589		0.0635653
TCONS_00013812	1.94941	TCONS_00005643		0.0554862
TCONS_00013811	1.12133	TCONS_00005646		0.257504
TCONS_00013813	0.957498	TCONS_00005655		0
TCONS_00013821	1.77317	TCONS_00005808		0.058047
TCONS_00013822	0.205056	TCONS_00005913		0
TCONS_00013826	0.579612	TCONS_00005999		-0.0926855
TCONS_00013834	0.16384	TCONS_00006077		0
TCONS_00013839	1.68504	TCONS_00006150		0.152841
TCONS_00013840	1.67632	TCONS_00006538		0.0255859
TCONS_00013843	0	TCONS_00006637		0.106329
TCONS_00013845	0	TCONS_00006839		0
TCONS_00013852	0	TCONS_00006846		0.00895113
TCONS_00013854	0.0107969	TCONS_00006879		0.0850887
TCONS_00013855	0	TCONS_00007198		0
TCONS_00013860	1.57513	TCONS_00007225		0.0133309
TCONS_00013865	-0.0346754	TCONS_00007308		0.0427623
TCONS_00013869	0	TCONS_00007342		-0.00449635
TCONS_00013870	0	TCONS_00007551		0
TCONS_00013873	0	TCONS_00007613		0.370334
TCONS_00013877	0	TCONS_00007633		2.49533
TCONS_00013885	-0.00328342	TCONS_00007907		0.0364943
TCONS_00013888	0.206579	TCONS_00007955		0.0116156
TCONS_00013889	0.404167	TCONS_00007957		0.251354
TCONS_00013890	0	TCONS_00007989		0
TCONS_00013892	0.0954043	TCONS_00007998		0.0691264
TCONS_00013894	0.437773	TCONS_00008224		-0.00420796
TCONS_00013896	0.385003	TCONS_00008313		0.0648281
TCONS_00013900	0.00478237	TCONS_00008454		-0.00463665
TCONS_00013903	0.903742	TCONS_00008499		-0.0312585
TCONS_00013905	0.921426	TCONS_00008703		0.0520833
TCONS_00013917	0.0517148	TCONS_00008734		0.0133622
TCONS_00013942	1.05472	TCONS_00008908		0.0216296
TCONS_00013946	2.3859	TCONS_00008921		0
TCONS_00013955	0	TCONS_00008927		0
TCONS_00013970	-0.12915	TCONS_00008979		0.507605
TCONS_00013978	0	TCONS_00009227		0.0334898
TCONS_00013980	1.61643	TCONS_00009260		0.0250033
TCONS_00013982	1.37556	TCONS_00009404		0.037804
TCONS_00013986	0	TCONS_00009538		0.051941
TCONS_00013989	0	TCONS_00010255		0.168244
TCONS_00013990	0	TCONS_00010307		0.0862797
TCONS_00014003	0	TCONS_00011112		-0.00527928
TCONS_00014004	0.0391211	TCONS_00011142		0.0359071
TCONS_00014005	0	TCONS_00011213		0
TCONS_00014008	1.26558	TCONS_00011316		-0.00965331
TCONS_00014009	0	TCONS_00011365		0
TCONS_00014013	0.0285851	TCONS_00011412		-0.168815
TCONS_00014020	1.92374	TCONS_00011428		0
TCONS_00014023	0	TCONS_00011481		-0.00255224
TCONS_00014025	1.6079	TCONS_00011531		0.114621
TCONS_00014034	-0.0489804	TCONS_00011586		0.063284
TCONS_00014061	0	TCONS_00011833		0.0269631
TCONS_00014067	0	TCONS_00012065		0.0583622
TCONS_00014072	0.380978	TCONS_00012206		-0.413087
TCONS_00014078	0	TCONS_00012386		0.26069
TCONS_00014083	0.0315725	TCONS_00012461		0.0967551
TCONS_00014084	0	TCONS_00012556		0
TCONS_00014095	-0.0567513	TCONS_00012591		0.56788
TCONS_00014102	0.243139	TCONS_00012650		0.021747
TCONS_00014115	0	TCONS_00012660		0
TCONS_00014122	0.17042	TCONS_00012821		0.228804
TCONS_00014121	0.138599	TCONS_00013061		0.0325699
TCONS_00014123	-0.22823	TCONS_00013100		0.0694078
TCONS_00014125	0.00142815	TCONS_00013210		0
TCONS_00014138	1.06542	TCONS_00013365		0.0795411
TCONS_00014139	0.619891	TCONS_00013391		0.0626137
TCONS_00014140	0.647417	TCONS_00013448		0.00689718
TCONS_00014141	0	TCONS_00013453		0.0413303
TCONS_00014146	0	TCONS_00013454		0
TCONS_00014158	1.20649	TCONS_00013492		0
TCONS_00014173	0.0840455	TCONS_00013587		0.0862421
TCONS_00014177	0.365041	TCONS_00013593		0.0422407
TCONS_00014205	0	TCONS_00013715		0.016531
TCONS_00014209	0	TCONS_00013869		0
TCONS_00014222	0.0321029	TCONS_00014246		-0.0121096
TCONS_00014223	0.637261	TCONS_00014766		-0.0694438
TCONS_00014231	-0.0582248	TCONS_00014924		0
TCONS_00014230	-0.0619909	TCONS_00015046		0.00316234
TCONS_00014243	-0.047968	TCONS_00015195		0.294257
TCONS_00014245	0	TCONS_00015238		0.0217668
TCONS_00014246	0.0685751	TCONS_00015295		0.356116
TCONS_00014247	0.0643458	TCONS_00015308		0.00674755
TCONS_00014249	0	TCONS_00015878		0.0866675
TCONS_00014252	0.123837	TCONS_00015917		0.0981214
TCONS_00014253	-0.0369739	TCONS_00015926		0.192054
TCONS_00014265	-0.0226451	TCONS_00015968		0.0319116
TCONS_00014266	0.0206275	TCONS_00016027		0
TCONS_00014270	-0.0145	TCONS_00016058		0
TCONS_00014271	0.00343022	TCONS_00016092		0.0316056
TCONS_00014272	-0.0139981	TCONS_00016213		0
TCONS_00014273	-0.0027605	TCONS_00016224		0
TCONS_00014274	-0.0102515	TCONS_00016289		0.0519267
TCONS_00014278	-0.134502	TCONS_00016381		-0.0138653
TCONS_00014283	-0.115913	TCONS_00016529		-0.0690476
TCONS_00014295	1.41376	TCONS_00016551		0
TCONS_00014313	0	TCONS_00016589		0.216736
TCONS_00014327	0.0422337	TCONS_00016646		0.107018
TCONS_00014335	-0.0354592	TCONS_00016700		0.530489
TCONS_00014338	0.106433	TCONS_00016719		0
TCONS_00014373	0	TCONS_00016764		0
TCONS_00014378	0.130784	TCONS_00016905		-0.0457815
TCONS_00014384	0	TCONS_00016939		0.0490358
TCONS_00014385	0	TCONS_00016959		0.091376
TCONS_00014389	0	TCONS_00017015		0.0936461
TCONS_00014390	0	TCONS_00017131		0.0293946
TCONS_00014394	0	TCONS_00017238		0.0062968
TCONS_00014395	0	TCONS_00017334		0
TCONS_00014397	0	TCONS_00017335		0
TCONS_00014396	0	TCONS_00017442		0.572753
TCONS_00014402	-0.0574612	TCONS_00017559		0.466814
TCONS_00014410	0.0997826	TCONS_00017572		0.0242412
TCONS_00014411	0.384133	TCONS_00017636		0.0381142
TCONS_00014412	0.130448	TCONS_00017680		0.0632045
TCONS_00014413	0.11426	TCONS_00017700		-0.0137218
TCONS_00014414	1.88501	TCONS_00017703		0.346426
TCONS_00014415	1.76318	TCONS_00017717		0.0239758
TCONS_00014416	-0.0298045	TCONS_00017936		0
TCONS_00014418	0	TCONS_00017997		0.0709817
TCONS_00014421	0.335701	TCONS_00018113		0
TCONS_00014422	0.0428193	TCONS_00018391		0.0506747
TCONS_00014431	0.00163135	TCONS_00018578		0.0569654
TCONS_00014435	2.90603	TCONS_00018782		0
TCONS_00014438	0	TCONS_00018816		0.445045
TCONS_00014439	0	TCONS_00018916		0.00407595
TCONS_00014440	0	TCONS_00019147		0
TCONS_00014444	0.0499346	TCONS_00019224		0
TCONS_00014445	0	TCONS_00019248		0
TCONS_00014454	0	TCONS_00019267		0
TCONS_00014464	0.000530973	TCONS_00019475		0
TCONS_00014470	0.0972143	TCONS_00019588		0.0122085
TCONS_00014471	0.00849139	TCONS_00019679		0
TCONS_00014481	0.141895	TCONS_00019698		0.0926449
TCONS_00014484	1.20979	TCONS_00019736		0.428688
TCONS_00014506	-0.000241489	TCONS_00019740		0
TCONS_00014507	0.671446	TCONS_00020309		0.0697051
TCONS_00014508	0.724385	TCONS_00020316		0.501243
TCONS_00014515	1.04588	TCONS_00020321		0.0594178
TCONS_00014547	0	TCONS_00020346		0.0743348
TCONS_00014549	0	TCONS_00020442		0.178112
TCONS_00014550	1.37735	TCONS_00020526		0.10437
TCONS_00014551	0.0820673	TCONS_00020634		0.0464059
TCONS_00014552	0	TCONS_00020667		-0.0048164
TCONS_00014555	0.00505461	TCONS_00020737		0.129465
TCONS_00014556	0	TCONS_00021086		-0.0187237
TCONS_00014563	0.578934	TCONS_00021104		0.038847
TCONS_00014564	0.540891	TCONS_00021110		0.22256
TCONS_00014568	0.0713611	TCONS_00021298		1.10555
TCONS_00014582	0.0419085	TCONS_00021383		0
TCONS_00014585	0	TCONS_00021499		0.740849
TCONS_00014586	0.0387512	TCONS_00021588		-0.0757004
TCONS_00014589	0.365726	TCONS_00021747		0.0575163
TCONS_00014592	0	TCONS_00021797		0.0374092
TCONS_00014594	0	TCONS_00021806		0
TCONS_00014595	0.0119148	TCONS_00021841		-0.068192
TCONS_00014604	0.0590942	TCONS_00021879		0.0382893
TCONS_00014610	0.46031	TCONS_00021950		0
TCONS_00014615	0	TCONS_00021960		0
TCONS_00014617	0	TCONS_00022089		0.0830302
TCONS_00014619	0	TCONS_00022278		0
TCONS_00014621	0	TCONS_00022409		0.615373
TCONS_00014632	0.371391	TCONS_00022446		0.0631305
TCONS_00014651	0	TCONS_00022460		0.331575
TCONS_00014668	0.00260815	TCONS_00022507		0
TCONS_00014693	1.37521	TCONS_00022559		0.018521
TCONS_00014717	0.618137	TCONS_00022587		0.0761891
TCONS_00014719	1.01903	TCONS_00000037		0.0482136
TCONS_00014764	0	TCONS_00000091		0.080777
TCONS_00014766	1.60938	TCONS_00000201		0
TCONS_00014768	0.438297	TCONS_00000212		0.0300837
TCONS_00014770	3.77475	TCONS_00000260		-0.00419341
TCONS_00014785	0	TCONS_00000286		0.0484353
TCONS_00014807	0.0332138	TCONS_00000448		0.0140628
TCONS_00014808	0.0701931	TCONS_00000480		0
TCONS_00014830	1.20402	TCONS_00000496		-0.0136507
TCONS_00014835	0	TCONS_00000729		0
TCONS_00014858	0	TCONS_00000757		-0.0200481
TCONS_00014859	0	TCONS_00000802		0.420414
TCONS_00014875	0.0401596	TCONS_00000974		0.0798636
TCONS_00014880	1.14553	TCONS_00001070		0.0241773
TCONS_00014889	1.09862	TCONS_00001180		0
TCONS_00014897	0.0121174	TCONS_00001222		0
TCONS_00014907	0	TCONS_00001233		0.0018815
TCONS_00014908	-0.0920372	TCONS_00001316		-0.00623248
TCONS_00014912	0.089945	TCONS_00001481		0.0639286
TCONS_00014917	0.478546	TCONS_00001535		0
TCONS_00014924	0.10691	TCONS_00001547		-0.0379428
TCONS_00014932	0	TCONS_00001584		0
TCONS_00014938	0.257473	TCONS_00001648		0.0631813
TCONS_00014939	0.754916	TCONS_00001733		0.0476009
TCONS_00014949	0	TCONS_00001788		0
TCONS_00014952	0.455264	TCONS_00001977		0.0364576
TCONS_00014956	0.768522	TCONS_00002125		0
TCONS_00014964	2.34546	TCONS_00002416		0
TCONS_00014970	0	TCONS_00002437		0.187814
TCONS_00014971	0.0690492	TCONS_00002725		0.115998
TCONS_00014980	0.192149	TCONS_00002776		0.012923
TCONS_00014981	0.2659	TCONS_00002782		0.0452261
TCONS_00014986	0	TCONS_00002792		0.0559752
TCONS_00014993	0	TCONS_00002824		0.0256844
TCONS_00015003	0	TCONS_00003115		0.0109774
TCONS_00015046	0.117323	TCONS_00003261		-0.0329434
TCONS_00015047	1.90531	TCONS_00003411		0.0435499
TCONS_00015060	0.00495111	TCONS_00003601		0
TCONS_00015080	1.01439	TCONS_00003730		0.0807005
TCONS_00015081	-0.0283105	TCONS_00003755		0.175179
TCONS_00015087	0	TCONS_00003772		0
TCONS_00015089	0.169682	TCONS_00003879		0.0749386
TCONS_00015103	0.419951	TCONS_00003970		0.168229
TCONS_00015109	2.17836	TCONS_00003996		0
TCONS_00015111	0	TCONS_00004042		0
TCONS_00015113	0	TCONS_00004618		0.0282281
TCONS_00015115	0	TCONS_00004702		0.0329767
TCONS_00015119	0	TCONS_00004901		0
TCONS_00015120	0	TCONS_00004978		0.286691
TCONS_00015122	0.055946	TCONS_00005191		0.00202688
TCONS_00015123	0.0657847	TCONS_00005224		0.0111
TCONS_00015124	0.0825051	TCONS_00005257		0.315738
TCONS_00015127	0	TCONS_00005294		0.205507
TCONS_00015128	0.0155572	TCONS_00005356		0
TCONS_00015133	0	TCONS_00005445		0.15292
TCONS_00015134	0	TCONS_00005470		0.190509
TCONS_00015136	2.23953	TCONS_00005654		0.00524605
TCONS_00015142	1.73121	TCONS_00005671		0
TCONS_00015161	0	TCONS_00005847		0
TCONS_00015176	0.644565	TCONS_00006175		0
TCONS_00015183	0.531855	TCONS_00006258		0
TCONS_00015191	2.10684	TCONS_00006312		0.0683413
TCONS_00015193	0.210994	TCONS_00006347		0.378552
TCONS_00015195	0.793534	TCONS_00006380		0
TCONS_00015210	0.699013	TCONS_00006652		0.104109
TCONS_00015235	1.53312	TCONS_00006710		0
TCONS_00015236	0.875151	TCONS_00006727		0.0152845
TCONS_00015238	0.407499	TCONS_00006794		0
TCONS_00015249	-0.00149697	TCONS_00006800		0
TCONS_00015251	0	TCONS_00006853		0
TCONS_00015259	0.661763	TCONS_00006902		0.0253889
TCONS_00015268	0.0839738	TCONS_00006906		0
TCONS_00015269	0.0460427	TCONS_00006924		0.0153322
TCONS_00015275	1.891	TCONS_00007076		0.0493487
TCONS_00015278	0.430508	TCONS_00007230		0
TCONS_00015295	2.06774	TCONS_00007290		0.186239
TCONS_00015302	-0.0365577	TCONS_00007348		0.0482403
TCONS_00015308	0.20535	TCONS_00007420		-0.000939305
TCONS_00015317	0	TCONS_00007909		0.0386608
TCONS_00015319	0	TCONS_00007911		0.028104
TCONS_00015325	0.0100723	TCONS_00008001		0
TCONS_00015338	0.0573634	TCONS_00008120		0.135617
TCONS_00015339	0.0463125	TCONS_00008129		-0.0148719
TCONS_00015346	0.194483	TCONS_00008133		-0.1017
TCONS_00015353	0	TCONS_00008327		0.12007
TCONS_00015364	1.57546	TCONS_00008341		0
TCONS_00015374	0.155113	TCONS_00008387		0.0162504
TCONS_00015376	0.559755	TCONS_00008389		0.125712
TCONS_00015380	0.0314033	TCONS_00008392		0.0625991
TCONS_00015404	0.109084	TCONS_00008427		-0.0309863
TCONS_00015406	0.00392933	TCONS_00008463		-0.0100366
TCONS_00015407	0.0546875	TCONS_00008614		0.136958
TCONS_00015419	-0.0942269	TCONS_00008695		0.168401
TCONS_00015426	-0.216596	TCONS_00008842		0
TCONS_00015445	0	TCONS_00008929		0
TCONS_00015450	0	TCONS_00009081		0.103534
TCONS_00015452	-0.0195552	TCONS_00009082		0
TCONS_00015460	-0.0326676	TCONS_00009214		0.0646045
TCONS_00015483	0.0661543	TCONS_00009362		0.0394774
TCONS_00015485	1.70673	TCONS_00009386		0.0175114
TCONS_00015486	1.72675	TCONS_00009387		-0.00768293
TCONS_00015493	0.934926	TCONS_00009770		0
TCONS_00015492	0.866149	TCONS_00009901		0.0863099
TCONS_00015507	0	TCONS_00009981		0
TCONS_00015510	-0.0115726	TCONS_00010129		0.197534
TCONS_00015512	0	TCONS_00010142		0
TCONS_00015513	1.42126	TCONS_00010195		0
TCONS_00015514	0.307189	TCONS_00010394		0
TCONS_00015541	0.0662111	TCONS_00010444		0.521021
TCONS_00015542	0	TCONS_00010494		0.111126
TCONS_00015548	0	TCONS_00010514		0.0319619
TCONS_00015562	0.0284298	TCONS_00010616		0
TCONS_00015564	1.18293	TCONS_00010684		0.256954
TCONS_00015566	0.790592	TCONS_00010854		0
TCONS_00015576	0	TCONS_00011028		0
TCONS_00015581	0.865964	TCONS_00011449		0.300104
TCONS_00015582	0.891103	TCONS_00011483		0.0916227
TCONS_00015589	1.85449	TCONS_00011752		0.0031312
TCONS_00015593	0.296334	TCONS_00011779		0.00765163
TCONS_00015595	1.86549	TCONS_00011939		0.0231139
TCONS_00015599	1.57675	TCONS_00012177		0.0138863
TCONS_00015601	0	TCONS_00012652		0.314859
TCONS_00015602	2.24041	TCONS_00012703		0.106016
TCONS_00015604	0.0541267	TCONS_00012774		0.225436
TCONS_00015605	0.378194	TCONS_00012781		0.00346469
TCONS_00015608	0.189977	TCONS_00012833		0
TCONS_00015613	1.53581	TCONS_00012935		0
TCONS_00015620	0	TCONS_00013093		0.224588
TCONS_00015621	0	TCONS_00013132		0.0761836
TCONS_00015622	0.00665187	TCONS_00013181		0
TCONS_00015632	0.116283	TCONS_00013188		0.0242302
TCONS_00015634	0.0975518	TCONS_00013545		0.0329307
TCONS_00015647	0.0841025	TCONS_00013785		0
TCONS_00015652	0	TCONS_00013800		0.155608
TCONS_00015669	0.910846	TCONS_00013811		0.494522
TCONS_00015670	0	TCONS_00014078		-0.00125161
TCONS_00015683	0.00372277	TCONS_00014083		0
TCONS_00015690	0.0245486	TCONS_00014223		0.101375
TCONS_00015696	0.2097	TCONS_00014271		0
TCONS_00015698	-0.0462597	TCONS_00014278		0.284301
TCONS_00015703	0.0534143	TCONS_00014384		0.0591729
TCONS_00015707	0.00257649	TCONS_00014416		0
TCONS_00015765	0	TCONS_00014464		0.103731
TCONS_00015772	0.103594	TCONS_00014621		0.0743728
TCONS_00015777	1.97679	TCONS_00015060		0
TCONS_00015778	0	TCONS_00015087		-0.0119409
TCONS_00015786	0.0317903	TCONS_00015142		0.0392601
TCONS_00015792	1.47003	TCONS_00015210		-0.00339276
TCONS_00015797	0.361904	TCONS_00015275		-0.0198725
TCONS_00015799	0	TCONS_00015407		0.0139718
TCONS_00015817	0.0411816	TCONS_00015445		0
TCONS_00015820	-0.036366	TCONS_00015452		0
TCONS_00015824	0	TCONS_00015566		-0.0575657
TCONS_00015862	0.000294599	TCONS_00015602		0.0761122
TCONS_00015874	1.44525	TCONS_00015683		0.127232
TCONS_00015878	0.457182	TCONS_00015940		-0.0306894
TCONS_00015879	0.183666	TCONS_00016149		0.123714
TCONS_00015880	-0.0259191	TCONS_00016386		0.040346
TCONS_00015900	0	TCONS_00016428		0.0293067
TCONS_00015902	-0.00459646	TCONS_00016548		0.0113515
TCONS_00015903	-0.00449904	TCONS_00016675		0.0428025
TCONS_00015909	0.0132477	TCONS_00016687		0
TCONS_00015910	0.0245462	TCONS_00016851		0.327765
TCONS_00015916	0	TCONS_00017074		-0.0276913
TCONS_00015917	0	TCONS_00017093		0
TCONS_00015922	0	TCONS_00017269		0.583956
TCONS_00015926	1.79141	TCONS_00017340		0.060838
TCONS_00015928	1.14936	TCONS_00017389		-0.0994862
TCONS_00015940	0.466843	TCONS_00017546		-0.0831299
TCONS_00015942	0.633932	TCONS_00018228		-0.0502968
TCONS_00015951	0.900565	TCONS_00018385		-0.055795
TCONS_00015952	2.96963	TCONS_00018657		0.115634
TCONS_00015953	3.38513	TCONS_00018809		0.0905246
TCONS_00015955	3.38647	TCONS_00018822		0.0847807
TCONS_00015961	0.0142778	TCONS_00018933		-0.127756
TCONS_00015966	0.391576	TCONS_00019054		0
TCONS_00015968	0.0454964	TCONS_00019136		0.021147
TCONS_00015969	0.795122	TCONS_00019144		0.703488
TCONS_00015984	0.407899	TCONS_00019268		0.0773118
TCONS_00015985	0.588351	TCONS_00019319		-0.126104
TCONS_00015996	0.071322	TCONS_00019432		0
TCONS_00016001	-0.035784	TCONS_00019523		0.0172079
TCONS_00016023	0.059239	TCONS_00019585		-0.000677126
TCONS_00016027	0.628757	TCONS_00019609		0.0359055
TCONS_00016031	0	TCONS_00019956		-0.083193
TCONS_00016041	0	TCONS_00020305		0.776954
TCONS_00016052	0.0315621	TCONS_00020327		0
TCONS_00016057	0	TCONS_00020453		0.2147
TCONS_00016058	0	TCONS_00020812		0.0523216
TCONS_00016063	0.0368365	TCONS_00020817		-0.147071
TCONS_00016064	0.0372168	TCONS_00020861		0.0673267
TCONS_00016076	1.13839	TCONS_00020887		0.303226
TCONS_00016078	1.32636	TCONS_00020984		-0.0304646
TCONS_00016079	1.15982	TCONS_00021034		-0.00209704
TCONS_00016080	1.25969	TCONS_00021049		0.0701788
TCONS_00016089	0.314719	TCONS_00021643		0
TCONS_00016092	3.38779	TCONS_00021761		0.420585
TCONS_00016102	0.0497739	TCONS_00021803		0.0563722
TCONS_00016103	0	TCONS_00021890		0.000327751
TCONS_00016104	0	TCONS_00021961		-0.00432794
TCONS_00016117	0.364868	TCONS_00022139		-0.0621433
TCONS_00016120	2.21943	TCONS_00022232		0.00991339
TCONS_00016121	0	TCONS_00022243		-0.0365724
TCONS_00016126	1.00384	TCONS_00022257		0.0634422
TCONS_00016127	0	TCONS_00022413		0.305156
TCONS_00016131	0.378087	TCONS_00022605		0.0152426
TCONS_00016139	0.105037	TCONS_00022612		0.0157869
TCONS_00016141	0.00295098	TCONS_00000092		0.10127
TCONS_00016142	0.0419499	TCONS_00000232		0.0124928
TCONS_00016149	0.0467169	TCONS_00000269		0.0342127
TCONS_00016174	2.59847	TCONS_00000331		0.271413
TCONS_00016183	0.411098	TCONS_00000746		0.113837
TCONS_00016189	0.416833	TCONS_00000775		-0.0464571
TCONS_00016191	0	TCONS_00000790		0.234415
TCONS_00016192	0.180063	TCONS_00000923		0.0752816
TCONS_00016196	-0.0155709	TCONS_00000960		0.0221908
TCONS_00016199	0	TCONS_00001119		0.0361154
TCONS_00016200	0	TCONS_00001179		0.0836632
TCONS_00016201	0	TCONS_00001181		-0.00444053
TCONS_00016208	0.323379	TCONS_00001400		0.0601832
TCONS_00016213	0.73439	TCONS_00001425		0
TCONS_00016224	0.813546	TCONS_00001449		0.0421982
TCONS_00016246	-0.00229391	TCONS_00001546		0.0914286
TCONS_00016257	0.0253557	TCONS_00001671		0
TCONS_00016282	0	TCONS_00001817		0.245891
TCONS_00016289	0.0469454	TCONS_00001873		0.0192098
TCONS_00016294	0.135282	TCONS_00002028		0
TCONS_00016295	0.0231923	TCONS_00002123		0.0402211
TCONS_00016296	0.0605338	TCONS_00002127		0
TCONS_00016297	-0.00678924	TCONS_00002133		0.293121
TCONS_00016308	0	TCONS_00002248		0.102342
TCONS_00016319	-0.00514987	TCONS_00002307		0.054089
TCONS_00016361	0.0593825	TCONS_00002314		0.174294
TCONS_00016370	0.272046	TCONS_00002349		0.0181081
TCONS_00016382	0.0690814	TCONS_00002474		0.334944
TCONS_00016381	0.0876231	TCONS_00002702		0.0430554
TCONS_00016383	0.0774124	TCONS_00003257		0.421139
TCONS_00016386	0.022571	TCONS_00003547		0.63309
TCONS_00016414	0.301531	TCONS_00003633		0.0546365
TCONS_00016428	0	TCONS_00003700		0
TCONS_00016435	0.0750971	TCONS_00003743		0.0161883
TCONS_00016470	0	TCONS_00003824		0.0848873
TCONS_00016471	0	TCONS_00003994		0.0334286
TCONS_00016475	0	TCONS_00004074		0.0589706
TCONS_00016487	-0.0766411	TCONS_00004127		0.0614676
TCONS_00016488	-0.0266474	TCONS_00004240		0
TCONS_00016493	2.06934	TCONS_00004363		0.0429887
TCONS_00016507	-0.0923364	TCONS_00004436		-0.0509661
TCONS_00016516	0	TCONS_00004593		0.0473812
TCONS_00016520	-0.000608018	TCONS_00004616		0.171021
TCONS_00016529	-0.0381327	TCONS_00004869		0
TCONS_00016545	0	TCONS_00004964		0.0562674
TCONS_00016547	-0.0371343	TCONS_00004993		0.0420009
TCONS_00016548	-0.0843265	TCONS_00005021		0
TCONS_00016551	0	TCONS_00005037		0.282929
TCONS_00016556	0	TCONS_00005101		0.235275
TCONS_00016560	0.00299801	TCONS_00005116		0.0530045
TCONS_00016562	0.043977	TCONS_00005337		0.0466633
TCONS_00016563	0.0430658	TCONS_00005379		0.0041943
TCONS_00016570	0	TCONS_00005482		0.0340814
TCONS_00016571	0	TCONS_00005487		0.103689
TCONS_00016572	0	TCONS_00005802		-0.0384506
TCONS_00016576	0	TCONS_00005901		0
TCONS_00016580	-0.0625514	TCONS_00006013		0
TCONS_00016585	2.59517	TCONS_00006342		0.00121102
TCONS_00016587	2.22022	TCONS_00006475		0.011353
TCONS_00016589	0.185109	TCONS_00006622		0.0900156
TCONS_00016591	0	TCONS_00006752		0
TCONS_00016594	0.111997	TCONS_00006787		0.0178677
TCONS_00016596	0.173507	TCONS_00006840		-0.0259296
TCONS_00016598	0	TCONS_00006842		0
TCONS_00016602	2.52143	TCONS_00007238		0.0110356
TCONS_00016608	0.678494	TCONS_00007241		0.0951703
TCONS_00016614	1.37416	TCONS_00007281		0.139687
TCONS_00016616	1.9643	TCONS_00007298		0.0516308
TCONS_00016621	0.433326	TCONS_00007313		0.0275906
TCONS_00016620	0.483129	TCONS_00007334		0.0020837
TCONS_00016644	0	TCONS_00007415		0.183107
TCONS_00016645	-0.159967	TCONS_00007468		0.0821567
TCONS_00016646	-0.16572	TCONS_00007555		0.0554673
TCONS_00016656	0	TCONS_00007572		0.0729252
TCONS_00016659	1.37924	TCONS_00007756		0.0207364
TCONS_00016661	0.842597	TCONS_00007797		0.159387
TCONS_00016663	0.128599	TCONS_00007865		0
TCONS_00016665	-0.0435386	TCONS_00007908		-0.033258
TCONS_00016666	0	TCONS_00007928		0.00973707
TCONS_00016672	0	TCONS_00007979		0
TCONS_00016675	0.821975	TCONS_00008489		-0.106132
TCONS_00016680	0.0512681	TCONS_00008967		0.0366797
TCONS_00016681	0.0313327	TCONS_00009072		0.00913344
TCONS_00016682	0	TCONS_00009126		0.136176
TCONS_00016683	0.00330864	TCONS_00009236		0.0213315
TCONS_00016685	1.14088	TCONS_00009242		0
TCONS_00016687	0.304427	TCONS_00009352		0.0475789
TCONS_00016698	0	TCONS_00009418		0.292708
TCONS_00016700	0.0880769	TCONS_00009487		0.093486
TCONS_00016705	0	TCONS_00009516		-0.00108161
TCONS_00016709	0.0876625	TCONS_00009710		0.180173
TCONS_00016710	0.117938	TCONS_00009719		0.00866041
TCONS_00016719	0	TCONS_00009742		-0.016473
TCONS_00016721	0	TCONS_00009909		0.0496654
TCONS_00016732	1.98408	TCONS_00010111		0.109054
TCONS_00016734	0	TCONS_00010269		0.148382
TCONS_00016740	0.306674	TCONS_00010400		0.004189
TCONS_00016743	0	TCONS_00010486		0.0447789
TCONS_00016744	0.054441	TCONS_00010493		0
TCONS_00016748	0.0863008	TCONS_00010637		0
TCONS_00016755	1.48623	TCONS_00010731		0.129197
TCONS_00016764	0.0519596	TCONS_00011027		0.0849812
TCONS_00016767	0	TCONS_00011129		0
TCONS_00016770	0.854333	TCONS_00011177		0.0892815
TCONS_00016772	0	TCONS_00011337		0.286105
TCONS_00016780	0.149145	TCONS_00011745		0
TCONS_00016782	0.0709982	TCONS_00011841		0
TCONS_00016784	1.84576	TCONS_00011898		0
TCONS_00016788	1.21563	TCONS_00011999		0.0924652
TCONS_00016789	1.18945	TCONS_00012029		0.0888783
TCONS_00016790	1.28906	TCONS_00012030		0.0443506
TCONS_00016798	0	TCONS_00012036		0.107299
TCONS_00016800	0.162003	TCONS_00012123		0.325884
TCONS_00016830	0.0184666	TCONS_00012313		0.127127
TCONS_00016831	0.000839662	TCONS_00012361		0.068716
TCONS_00016851	2.00423	TCONS_00012390		0.0431797
TCONS_00016856	0.899697	TCONS_00012476		0.160842
TCONS_00016874	0.35553	TCONS_00012605		0.0627408
TCONS_00016875	0.21348	TCONS_00012670		0.20667
TCONS_00016887	0.145329	TCONS_00012679		0.0335833
TCONS_00016905	0.0425983	TCONS_00012732		0.379915
TCONS_00016916	0.875318	TCONS_00012822		0
TCONS_00016928	0.366285	TCONS_00013104		0
TCONS_00016938	0.0736021	TCONS_00013174		0
TCONS_00016939	0.180429	TCONS_00013196		0.047215
TCONS_00016942	1.59445	TCONS_00013270		0
TCONS_00016948	-0.00366667	TCONS_00013349		0.00205515
TCONS_00016950	1.47086	TCONS_00013364		0
TCONS_00016951	0.660549	TCONS_00013616		0
TCONS_00016957	0.00711979	TCONS_00013735		0.00491549
TCONS_00016959	0.030732	TCONS_00013852		-0.022681
TCONS_00016982	0.130094	TCONS_00013855		0.000467756
TCONS_00016984	0.182569	TCONS_00013873		0.0534651
TCONS_00016986	0.182899	TCONS_00013955		0.0500483
TCONS_00016996	0.0534199	TCONS_00013989		0.056785
TCONS_00017002	0	TCONS_00014004		0.0441857
TCONS_00017006	0.0691108	TCONS_00014102		0.149426
TCONS_00017014	0.0870244	TCONS_00014273		0
TCONS_00017015	0.0221333	TCONS_00014439		0.0968317
TCONS_00017022	0.0604279	TCONS_00014917		0.117521
TCONS_00017037	0.0635265	TCONS_00014970		0.02805
TCONS_00017045	0.528469	TCONS_00014980		0
TCONS_00017053	1.44408	TCONS_00014986		0.0584682
TCONS_00017065	0.0872823	TCONS_00015510		0
TCONS_00017070	-0.00885484	TCONS_00015604		0.0192493
TCONS_00017074	1.05097	TCONS_00015777		0.0482185
TCONS_00017079	1.42514	TCONS_00015874		0.00510718
TCONS_00017086	0	TCONS_00015902		0
TCONS_00017093	0	TCONS_00016183		0.05732
TCONS_00017102	0.0482317	TCONS_00016192		0.0358986
TCONS_00017103	0	TCONS_00016887		0.140075
TCONS_00017109	0.336167	TCONS_00017070		0
TCONS_00017131	2.70635	TCONS_00017134		0
TCONS_00017134	-0.00905008	TCONS_00017199		0
TCONS_00017135	-0.0219274	TCONS_00017283		0.211333
TCONS_00017140	0.166874	TCONS_00017430		-0.0260418
TCONS_00017144	0.0706439	TCONS_00017689		0.439442
TCONS_00017148	-0.0103681	TCONS_00017792		0
TCONS_00017154	2.11916	TCONS_00018337		0.434959
TCONS_00017173	0	TCONS_00018470		0.0643721
TCONS_00017183	0.291846	TCONS_00018666		0.00266754
TCONS_00017187	0	TCONS_00018901		0
TCONS_00017190	0	TCONS_00018968		0.0154828
TCONS_00017195	0.0263032	TCONS_00019191		0.117728
TCONS_00017197	0.0234327	TCONS_00019392		0.125206
TCONS_00017199	0.0100696	TCONS_00019435		0.114914
TCONS_00017200	0.18084	TCONS_00019484		0.0406659
TCONS_00017201	0.165615	TCONS_00019739		0.000975089
TCONS_00017208	0.249264	TCONS_00019760		0
TCONS_00017209	0	TCONS_00019763		0.0228149
TCONS_00017214	0	TCONS_00019812		0.00542586
TCONS_00017215	0	TCONS_00019820		0.163695
TCONS_00017228	0	TCONS_00019895		0
TCONS_00017229	2.3277	TCONS_00020029		0.0299515
TCONS_00017238	-0.00147465	TCONS_00020150		0
TCONS_00017239	0.0109608	TCONS_00020344		0.0155293
TCONS_00017240	0.0536979	TCONS_00020474		-0.000306122
TCONS_00017260	0.390352	TCONS_00020514		0
TCONS_00017269	-0.0447803	TCONS_00020564		0.173198
TCONS_00017270	0.0252344	TCONS_00021052		0.0763364
TCONS_00017281	0	TCONS_00021248		0.0467397
TCONS_00017283	1.34381	TCONS_00021281		-0.0192428
TCONS_00017292	0	TCONS_00021528		0.0758521
TCONS_00017296	0	TCONS_00021893		0.142772
TCONS_00017299	0.0288458	TCONS_00022023		0
TCONS_00017300	0	TCONS_00022167		0.189503
TCONS_00017302	0.0591671	TCONS_00022225		0.0653718
TCONS_00017307	0.00890751	TCONS_00022241		0.0437303
TCONS_00017314	0.00748788	TCONS_00022244		0.0102272
TCONS_00017318	0.0658844	TCONS_00022249		0.202315
TCONS_00017319	0.0718137	TCONS_00022541		-0.0304055
TCONS_00017330	0	TCONS_00022558		-0.0141763
TCONS_00017334	0	TCONS_00022596		0
TCONS_00017333	0	TCONS_00022609		0
TCONS_00017335	0.00390081	TCONS_00000086		0
TCONS_00017337	-0.022891	TCONS_00000433		0.0716018
TCONS_00017339	0.0185456	TCONS_00000437		0.0932073
TCONS_00017341	-0.0241561	TCONS_00000568		0.0411368
TCONS_00017340	-0.0337359	TCONS_00000600		0.109162
TCONS_00017343	-0.0356544	TCONS_00000613		0.116518
TCONS_00017344	2.32121	TCONS_00000776		0.00985679
TCONS_00017349	3.93232	TCONS_00000854		0
TCONS_00017363	1.43775	TCONS_00000916		0
TCONS_00017368	0.59716	TCONS_00001128		0
TCONS_00017370	2.14579	TCONS_00001132		0.0593793
TCONS_00017381	0	TCONS_00001399		0.0154635
TCONS_00017385	0	TCONS_00001576		0.056287
TCONS_00017387	0.0559752	TCONS_00001823		-0.212584
TCONS_00017388	0	TCONS_00001900		-0.0402493
TCONS_00017389	0	TCONS_00001979		-0.0112721
TCONS_00017390	0	TCONS_00001990		0.0534388
TCONS_00017397	1.25685	TCONS_00002186		0
TCONS_00017421	-0.00873993	TCONS_00002274		0.944227
TCONS_00017423	0	TCONS_00002363		0.102242
TCONS_00017424	0	TCONS_00002371		0.186174
TCONS_00017425	-0.01746	TCONS_00002842		0.0435161
TCONS_00017426	0.0218982	TCONS_00003109		0.0656944
TCONS_00017430	1.2583	TCONS_00003148		0
TCONS_00017437	0	TCONS_00003441		0.0727214
TCONS_00017442	0.103641	TCONS_00003523		0.0514634
TCONS_00017449	1.02288	TCONS_00003823		0
TCONS_00017457	1.62747	TCONS_00004052		0.328508
TCONS_00017463	0.0897412	TCONS_00004173		0
TCONS_00017466	0.0940393	TCONS_00004247		-0.0789947
TCONS_00017465	0.08529	TCONS_00004328		-0.0399446
TCONS_00017464	0.080741	TCONS_00004606		-0.0006332
TCONS_00017471	1.50119	TCONS_00004620		0
TCONS_00017473	1.4806	TCONS_00004863		0.0598096
TCONS_00017483	3.53264	TCONS_00005105		0.0352132
TCONS_00017481	3.53136	TCONS_00005122		0
TCONS_00017522	-0.00524865	TCONS_00005219		0.201811
TCONS_00017523	0	TCONS_00005384		0.0378825
TCONS_00017524	0.892714	TCONS_00005439		0.142688
TCONS_00017525	0.547946	TCONS_00005473		-0.0621186
TCONS_00017527	0.696167	TCONS_00005496		0
TCONS_00017535	0.219689	TCONS_00005812		-0.0112787
TCONS_00017537	0	TCONS_00005841		0
TCONS_00017543	0.113407	TCONS_00006021		0.072137
TCONS_00017546	1.47843	TCONS_00006054		-0.0352775
TCONS_00017550	-0.0162936	TCONS_00006173		0
TCONS_00017554	-0.0077564	TCONS_00006267		0
TCONS_00017555	0.671263	TCONS_00006292		0
TCONS_00017557	0.138415	TCONS_00006542		0.08047
TCONS_00017558	0.140694	TCONS_00006588		0
TCONS_00017560	0.142301	TCONS_00006715		-0.0144225
TCONS_00017559	0.141472	TCONS_00006872		0.219295
TCONS_00017561	0.0568944	TCONS_00006897		0.150318
TCONS_00017562	0.0681537	TCONS_00006937		0.0349262
TCONS_00017570	0.418488	TCONS_00006980		0
TCONS_00017572	0.960143	TCONS_00006983		-0.0106326
TCONS_00017585	0.0494309	TCONS_00007444		0
TCONS_00017594	0	TCONS_00008072		0
TCONS_00017595	0.335353	TCONS_00008350		0.0195035
TCONS_00017597	0.0189243	TCONS_00008484		0.0311126
TCONS_00017607	0.149481	TCONS_00008497		0.0890412
TCONS_00017610	0	TCONS_00008763		0
TCONS_00017636	1.5441	TCONS_00009076		0.0852496
TCONS_00017654	0.336881	TCONS_00009085		0
TCONS_00017655	0.517462	TCONS_00009104		0.102256
TCONS_00017661	0.0994035	TCONS_00009225		0.0712268
TCONS_00017663	0.00711807	TCONS_00009255		0.0614729
TCONS_00017672	0.912827	TCONS_00009264		0
TCONS_00017675	0.0466841	TCONS_00009307		0.564142
TCONS_00017677	0.0869181	TCONS_00009314		0
TCONS_00017680	0.205877	TCONS_00009505		0.061169
TCONS_00017682	-0.0208212	TCONS_00009560		0
TCONS_00017683	0.249654	TCONS_00009675		0
TCONS_00017689	0.165406	TCONS_00009786		0.0593338
TCONS_00017695	-0.0117013	TCONS_00009834		0
TCONS_00017700	0.231644	TCONS_00009848		0
TCONS_00017703	0	TCONS_00010033		0.0563444
TCONS_00017708	1.711	TCONS_00010166		0.0409764
TCONS_00017716	0.915788	TCONS_00010370		0.0353942
TCONS_00017717	0.835355	TCONS_00010371		-0.0432084
TCONS_00017720	0.0924915	TCONS_00010423		0
TCONS_00017722	0.0374819	TCONS_00010432		0.0120848
TCONS_00017725	0.0719143	TCONS_00010510		0
TCONS_00017729	0.994265	TCONS_00010624		-0.0169966
TCONS_00017769	0.907144	TCONS_00010741		0.00217879
TCONS_00017775	0.0226496	TCONS_00010772		0
TCONS_00017782	0.944558	TCONS_00010812		0.0690753
TCONS_00017791	0	TCONS_00011185		0.0518707
TCONS_00017792	0	TCONS_00011442		0.0403701
TCONS_00017823	0	TCONS_00011674		0.015697
TCONS_00017834	-0.00392177	TCONS_00011770		0.0256579
TCONS_00017842	0	TCONS_00011959		0.111097
TCONS_00017844	0	TCONS_00012067		0
TCONS_00017845	0	TCONS_00012173		0.00321953
TCONS_00017849	-0.12971	TCONS_00012453		0
TCONS_00017855	0	TCONS_00012599		0.11625
TCONS_00017872	0	TCONS_00012649		-0.278811
TCONS_00017873	0.325304	TCONS_00012675		1.71879
TCONS_00017899	0.0593073	TCONS_00012701		-0.0353438
TCONS_00017900	0.0479305	TCONS_00013191		0.0502623
TCONS_00017901	0.048066	TCONS_00013206		-0.0618879
TCONS_00017903	0.0495316	TCONS_00013508		0
TCONS_00017905	0	TCONS_00013896		0
TCONS_00017909	-0.00164783	TCONS_00014266		0.351771
TCONS_00017919	-0.0495472	TCONS_00014295		0.107193
TCONS_00017928	-0.013543	TCONS_00014418		0.0506836
TCONS_00017936	3.07983	TCONS_00014471		0
TCONS_00017940	0	TCONS_00014506		0.0383085
TCONS_00017950	0.0427192	TCONS_00014595		-0.180049
TCONS_00017965	0.0927481	TCONS_00014632		-0.00985822
TCONS_00017971	0	TCONS_00014808		0.0663356
TCONS_00017988	1.13184	TCONS_00014889		0.0667535
TCONS_00017997	0	TCONS_00014897		0
TCONS_00017999	0	TCONS_00014993		0
TCONS_00018013	0	TCONS_00015269		0
TCONS_00018020	0.0974602	TCONS_00015319		0
TCONS_00018022	0	TCONS_00015404		0
TCONS_00018031	0.0302328	TCONS_00015485		0.0539191
TCONS_00018032	0	TCONS_00015621		0
TCONS_00018035	0	TCONS_00015799		0
TCONS_00018050	0	TCONS_00016031		0
TCONS_00018051	0	TCONS_00016103		-0.0835037
TCONS_00018090	0.621711	TCONS_00016257		0.0374045
TCONS_00018098	1.0143	TCONS_00016296		0
TCONS_00018112	1.09556	TCONS_00016297		-0.084567
TCONS_00018113	0.0905768	TCONS_00016614		0
TCONS_00018116	0.118287	TCONS_00016621		2.02664
TCONS_00018123	0	TCONS_00016721		0
TCONS_00018124	0	TCONS_00016740		-0.00428599
TCONS_00018132	0.382136	TCONS_00016755		0
TCONS_00018135	0.00985511	TCONS_00016784		0
TCONS_00018136	0	TCONS_00017135		0
TCONS_00018137	0	TCONS_00017148		-0.0168038
TCONS_00018154	0.881083	TCONS_00017209		0.0671785
TCONS_00018156	0.798048	TCONS_00017214		0
TCONS_00018158	0	TCONS_00017239		-0.0536774
TCONS_00018159	0.451952	TCONS_00017368		0
TCONS_00018166	0.0251894	TCONS_00017708		0
TCONS_00018174	0.00466591	TCONS_00017873		0
TCONS_00018176	0.12073	TCONS_00017971		0
TCONS_00018178	0	TCONS_00018182		0.0308312
TCONS_00018182	0.0474502	TCONS_00018347		0.0517794
TCONS_00018196	0	TCONS_00018718		0.0551507
TCONS_00018203	0.845331	TCONS_00018825		-0.00571895
TCONS_00018204	0.0319207	TCONS_00018852		0.0957735
TCONS_00018206	0.0339486	TCONS_00018921		0
TCONS_00018207	0.0529747	TCONS_00019134		0.197936
TCONS_00018221	0	TCONS_00019285		0
TCONS_00018227	1.97843	TCONS_00019497		0
TCONS_00018228	0.321611	TCONS_00019566		0
TCONS_00018229	0.297152	TCONS_00019776		0
TCONS_00018230	0.232378	TCONS_00019834		0.0962622
TCONS_00018231	0.852399	TCONS_00020009		0.0649243
TCONS_00018233	0.975942	TCONS_00020027		0.585206
TCONS_00018237	0	TCONS_00020035		0.0530252
TCONS_00018242	0.966494	TCONS_00020622		0
TCONS_00018243	0.691967	TCONS_00020853		0
TCONS_00018249	0.0491135	TCONS_00021284		-0.0396281
TCONS_00018250	0.0657998	TCONS_00021286		-0.177711
TCONS_00018251	-0.0140665	TCONS_00021342		-0.0160398
TCONS_00018290	1.18157	TCONS_00021350		0.0129267
TCONS_00018300	0.1175	TCONS_00021565		-0.0255588
TCONS_00018313	1.06483	TCONS_00021612		0.0591615
TCONS_00018337	0.109038	TCONS_00021736		-0.00368249
TCONS_00018338	0.108625	TCONS_00021906		0.0539231
TCONS_00018339	0.0746171	TCONS_00021966		0
TCONS_00018347	0.10453	TCONS_00021967		0
TCONS_00018348	0.0880816	TCONS_00022070		0.0813357
TCONS_00018380	0.179551	TCONS_00022090		0.0639005
TCONS_00018385	0	TCONS_00022227		0.225426
TCONS_00018387	0	TCONS_00022242		0
TCONS_00018391	0.898002	TCONS_00022256		0
TCONS_00018393	2.16698	TCONS_00000043		-0.0307163
TCONS_00018394	2.02794	TCONS_00000267		1.78954
TCONS_00018398	0.057128	TCONS_00000344		0
TCONS_00018401	0.648685	TCONS_00000418		0.116856
TCONS_00018413	0	TCONS_00000485		0
TCONS_00018425	0.0458594	TCONS_00000565		0
TCONS_00018459	-0.18613	TCONS_00000699		0.0144325
TCONS_00018460	0	TCONS_00000843		0.140141
TCONS_00018464	0	TCONS_00000850		-0.084922
TCONS_00018469	0.154647	TCONS_00001010		0
TCONS_00018470	0.092865	TCONS_00001062		0
TCONS_00018471	0.0595959	TCONS_00001071		0.0727239
TCONS_00018480	0.217468	TCONS_00001298		0.0242844
TCONS_00018489	1.10788	TCONS_00001297		-0.0299908
TCONS_00018519	0.529367	TCONS_00001455		0
TCONS_00018528	0.0812548	TCONS_00001920		0.0621529
TCONS_00018530	0.257433	TCONS_00002183		0.28253
TCONS_00018533	0.228632	TCONS_00002630		0.0708681
TCONS_00018535	0.054951	TCONS_00002716		0
TCONS_00018547	0.78363	TCONS_00002884		0.0820974
TCONS_00018549	-0.0331073	TCONS_00003051		-0.0262213
TCONS_00018552	-0.0722633	TCONS_00003187		0
TCONS_00018575	0.0315	TCONS_00003355		0
TCONS_00018576	0	TCONS_00003453		0.127729
TCONS_00018578	0.322863	TCONS_00003489		0.0288107
TCONS_00018590	0.00606568	TCONS_00003522		0.0818474
TCONS_00018591	0.0026043	TCONS_00003722		0.0146874
TCONS_00018592	0.0142354	TCONS_00003822		0.0166314
TCONS_00018605	0.0223394	TCONS_00004075		0
TCONS_00018639	0.0364922	TCONS_00004108		0
TCONS_00018657	0	TCONS_00004119		0.0941886
TCONS_00018664	0	TCONS_00004120		0.0380315
TCONS_00018666	0.209974	TCONS_00004221		0.071794
TCONS_00018695	0.120958	TCONS_00004281		0
TCONS_00018698	0.0637431	TCONS_00004286		0.151526
TCONS_00018701	0.109433	TCONS_00004288		0
TCONS_00018703	0	TCONS_00004319		0.09281
TCONS_00018718	0.112178	TCONS_00004356		0
TCONS_00018719	0	TCONS_00004447		0
TCONS_00018727	1.06994	TCONS_00004758		0.523607
TCONS_00018766	1.60911	TCONS_00004759		0
TCONS_00018771	0.0168467	TCONS_00005055		0.0855585
TCONS_00018775	0.0357513	TCONS_00005218		0.0457403
TCONS_00018781	0.256965	TCONS_00005321		0.126454
TCONS_00018782	0.239376	TCONS_00005406		0.0233897
TCONS_00018786	-0.100847	TCONS_00005415		0
TCONS_00018796	1.49597	TCONS_00005542		0.0443152
TCONS_00018798	0	TCONS_00005628		0.21231
TCONS_00018808	1.74528	TCONS_00005771		0
TCONS_00018809	0.0440302	TCONS_00005900		0.169099
TCONS_00018810	0.123811	TCONS_00005903		0.0126168
TCONS_00018812	0.00282851	TCONS_00005951		0.0182959
TCONS_00018815	-0.00200329	TCONS_00006143		0
TCONS_00018814	0.00988079	TCONS_00006314		0.05927
TCONS_00018813	-0.0266627	TCONS_00006362		0.0465699
TCONS_00018816	0.0146675	TCONS_00006901		0
TCONS_00018817	0.0639391	TCONS_00006976		0.0418876
TCONS_00018822	0.0530021	TCONS_00006998		0.00605696
TCONS_00018825	0.0661606	TCONS_00007040		0.442458
TCONS_00018830	0	TCONS_00007222		0
TCONS_00018852	0.841533	TCONS_00007224		0.024527
TCONS_00018855	0.422476	TCONS_00007346		0
TCONS_00018858	0.513177	TCONS_00007529		0.0196687
TCONS_00018870	0.441004	TCONS_00007696		0.208344
TCONS_00018901	0.328878	TCONS_00007831		0.0513471
TCONS_00018905	0.049643	TCONS_00007845		0.0402264
TCONS_00018906	0.0507614	TCONS_00007901		0.0653123
TCONS_00018907	0.0500332	TCONS_00007980		0.57037
TCONS_00018909	0.0541772	TCONS_00007994		0
TCONS_00018908	0.0482241	TCONS_00008103		0.169674
TCONS_00018915	1.51054	TCONS_00008462		0.323404
TCONS_00018916	0	TCONS_00008498		-0.0568233
TCONS_00018921	0	TCONS_00008569		0.594484
TCONS_00018922	0.0365	TCONS_00008619		0.0772498
TCONS_00018926	0	TCONS_00008768		0
TCONS_00018927	0	TCONS_00008785		0.285606
TCONS_00018933	1.28723	TCONS_00008924		0.0150455
TCONS_00018946	1.02787	TCONS_00008952		0.00496878
TCONS_00018949	0	TCONS_00008983		0.0326523
TCONS_00018951	0.0633509	TCONS_00009023		0.102995
TCONS_00018952	0	TCONS_00009298		0.0228121
TCONS_00018967	0	TCONS_00009421		0.112184
TCONS_00018968	0.272708	TCONS_00009447		0.0454832
TCONS_00018984	0.365113	TCONS_00009470		0
TCONS_00019010	0	TCONS_00009474		0.608676
TCONS_00019013	0	TCONS_00009734		0.0845764
TCONS_00019023	-0.0236914	TCONS_00010002		0
TCONS_00019034	0	TCONS_00010062		0.14487
TCONS_00019041	0.0954953	TCONS_00010143		0
TCONS_00019054	1.16889	TCONS_00010442		0.0525749
TCONS_00019087	0	TCONS_00010519		-0.0524976
TCONS_00019110	0	TCONS_00010547		0.0425085
TCONS_00019118	-0.0350617	TCONS_00010636		-0.00455981
TCONS_00019134	0.0525609	TCONS_00011024		0.0148395
TCONS_00019136	0.542223	TCONS_00011050		0.555197
TCONS_00019135	0.410092	TCONS_00011104		0.025036
TCONS_00019142	1.23452	TCONS_00011232		0.0890188
TCONS_00019144	0.0513758	TCONS_00011458		0.0237094
TCONS_00019145	0.0527038	TCONS_00011641		0.176337
TCONS_00019147	0.0087037	TCONS_00011804		0
TCONS_00019156	0.0143457	TCONS_00012034		-0.000811798
TCONS_00019191	0	TCONS_00012223		0
TCONS_00019192	0.127232	TCONS_00012304		0.045087
TCONS_00019204	0	TCONS_00012520		0.182674
TCONS_00019221	2.24461	TCONS_00012566		-0.114052
TCONS_00019224	1.07926	TCONS_00012737		0.0726483
TCONS_00019227	0.159489	TCONS_00012947		-0.147723
TCONS_00019236	2.71085	TCONS_00012953		0
TCONS_00019240	0.315894	TCONS_00013149		0.0842382
TCONS_00019241	0.334499	TCONS_00013179		0.850351
TCONS_00019248	0.505733	TCONS_00013539		0
TCONS_00019249	0.509833	TCONS_00013637		0.0977443
TCONS_00019265	0	TCONS_00013677		0
TCONS_00019267	0	TCONS_00013843		0.0065623
TCONS_00019268	0	TCONS_00013890		0.250425
TCONS_00019270	0.598138	TCONS_00014095		0.0157685
TCONS_00019285	0.928367	TCONS_00014125		-0.13068
TCONS_00019287	1.0454	TCONS_00014139		0.0463514
TCONS_00019314	0.148397	TCONS_00014397		0.0569647
TCONS_00019315	-0.0371689	TCONS_00014440		0
TCONS_00019319	1.52103	TCONS_00014515		0.0200902
TCONS_00019332	0.195674	TCONS_00014547		-0.143693
TCONS_00019344	0.00135988	TCONS_00014556		0.0163724
TCONS_00019347	0.902897	TCONS_00014619		0.0625462
TCONS_00019353	0.00192184	TCONS_00014785		0.00410638
TCONS_00019354	0	TCONS_00014938		0.0703049
TCONS_00019355	0.585623	TCONS_00014939		-0.016979
TCONS_00019358	-0.0933452	TCONS_00015081		0.0151891
TCONS_00019361	0.687724	TCONS_00015193		0
TCONS_00019366	0	TCONS_00015346		0
TCONS_00019367	0	TCONS_00015576		0
TCONS_00019374	0.0256416	TCONS_00015605		0.0835772
TCONS_00019378	0	TCONS_00015953		0.772634
TCONS_00019392	0.030067	TCONS_00016174		0.0232222
TCONS_00019407	-0.0363364	TCONS_00016616		0
TCONS_00019411	0.927797	TCONS_00016831		0.0920766
TCONS_00019419	0.103068	TCONS_00017240		-0.091244
TCONS_00019420	-0.0474452	TCONS_00017363		-0.000143571
TCONS_00019432	-0.00270621	TCONS_00017543		0.000866431
TCONS_00019435	0.182273	TCONS_00017720		0.0619623
TCONS_00019437	0.0139585	TCONS_00017769		0
TCONS_00019442	0.0145263	TCONS_00017823		0.0725955
TCONS_00019445	1.51798	TCONS_00017905		-0.0248092
TCONS_00019447	1.50759	TCONS_00018035		0.064334
TCONS_00019457	0	TCONS_00018178		0
TCONS_00019458	0.0626106	TCONS_00018221		0.00571969
TCONS_00019462	0.486224	TCONS_00018459		-0.00736481
TCONS_00019474	1.89797	TCONS_00018533		0
TCONS_00019475	1.75437	TCONS_00018590		-0.00115107
TCONS_00019476	0.0157476	TCONS_00018775		0.013335
TCONS_00019482	-0.114506	TCONS_00018812		0.169378
TCONS_00019484	0.0231	TCONS_00018946		0.0188751
TCONS_00019489	0.917992	TCONS_00019135		0.023676
TCONS_00019488	0.400009	TCONS_00019156		0.283799
TCONS_00019494	1.11421	TCONS_00019419		-0.027274
TCONS_00019497	1.62201	TCONS_00019489		0
TCONS_00019498	1.63315	TCONS_00020045		-0.0447905
TCONS_00019523	0.0093616	TCONS_00020122		0.0151268
TCONS_00019527	0.369642	TCONS_00020178		0.0559308
TCONS_00019528	0.00142748	TCONS_00020279		-0.0126978
TCONS_00019531	0.0286158	TCONS_00020501		0
TCONS_00019535	0.0175097	TCONS_00020639		0
TCONS_00019538	0.284354	TCONS_00020876		0.184878
TCONS_00019551	-0.0600301	TCONS_00020903		1.07433
TCONS_00019556	0.830752	TCONS_00021393		0
TCONS_00019558	0.100167	TCONS_00021800		0.0267983
TCONS_00019559	0	TCONS_00022054		0.0803973
TCONS_00019565	0.0781269	TCONS_00022088		0.0219345
TCONS_00019564	0.0616683	TCONS_00022112		0
TCONS_00019567	0.076042	TCONS_00022259		0
TCONS_00019566	0.0856667	TCONS_00022275		0.0661245
TCONS_00019568	0.0983913	TCONS_00022463		0
TCONS_00019569	0.0825511	TCONS_00022471		0
TCONS_00019570	0.125258	TCONS_00000154		1.4641
TCONS_00019585	0.249502	TCONS_00000330		0.0357661
TCONS_00019588	0.825635	TCONS_00000766		-0.137222
TCONS_00019609	0.114522	TCONS_00000795		0.126968
TCONS_00019636	0.882749	TCONS_00000922		0.0585698
TCONS_00019638	0.606181	TCONS_00000995		0.0785918
TCONS_00019644	0.373943	TCONS_00001079		0
TCONS_00019649	0.0436134	TCONS_00001323		0.0435364
TCONS_00019655	1.69251	TCONS_00001557		0.0343083
TCONS_00019669	0.259854	TCONS_00001744		0
TCONS_00019679	0.938113	TCONS_00001912		0.0325672
TCONS_00019678	0.854575	TCONS_00001959		0.271771
TCONS_00019691	0.00882692	TCONS_00001981		0.45208
TCONS_00019696	-0.0360247	TCONS_00001989		-0.0568
TCONS_00019697	0.173603	TCONS_00002362		0.0836734
TCONS_00019698	0.00215937	TCONS_00002818		0.437475
TCONS_00019699	0	TCONS_00002861		0.00234821
TCONS_00019707	0.119951	TCONS_00002863		0.0474763
TCONS_00019736	0.899684	TCONS_00003054		0.101119
TCONS_00019737	0.258284	TCONS_00003084		0
TCONS_00019739	0.151873	TCONS_00003248		1.07561
TCONS_00019740	0.141484	TCONS_00003312		0
TCONS_00019743	1.64561	TCONS_00003479		0.0612969
TCONS_00019744	1.8057	TCONS_00003524		0.0291847
TCONS_00019745	1.18263	TCONS_00003532		0.157697
TCONS_00019751	0.868428	TCONS_00003541		0.083503
TCONS_00019755	1.0219	TCONS_00003748		0
TCONS_00019760	0.967145	TCONS_00003916		0
TCONS_00019763	0.244971	TCONS_00004110		0.118052
TCONS_00019774	1.27256	TCONS_00004285		0
TCONS_00019776	0.90668	TCONS_00004316		0.127474
TCONS_00019785	0.202323	TCONS_00004337		0
TCONS_00019787	0	TCONS_00004576		0.144771
TCONS_00019790	0.0926006	TCONS_00004622		0
TCONS_00019812	1.80282	TCONS_00004774		-0.0430574
TCONS_00019820	0	TCONS_00004827		0.0396656
TCONS_00019827	0.700776	TCONS_00004850		0.0481463
TCONS_00019832	0	TCONS_00005078		0.140055
TCONS_00019834	1.22204	TCONS_00005185		0.0279076
TCONS_00019839	-0.174787	TCONS_00005258		0.0585107
TCONS_00019841	0.496777	TCONS_00005286		0.0552222
TCONS_00019847	0.201625	TCONS_00005372		0.0847045
TCONS_00019857	0	TCONS_00005430		0.176515
TCONS_00019875	0.0302636	TCONS_00005653		0.112065
TCONS_00019876	0	TCONS_00005672		0.00220914
TCONS_00019878	1.47793	TCONS_00005789		0
TCONS_00019879	1.43481	TCONS_00006002		0.0409489
TCONS_00019890	0.659696	TCONS_00006056		0.103178
TCONS_00019894	0.0419707	TCONS_00006147		0
TCONS_00019895	0.136947	TCONS_00006263		0.0335359
TCONS_00019902	0.293124	TCONS_00006289		0.0676143
TCONS_00019912	0.74913	TCONS_00006305		0.0169156
TCONS_00019923	-0.00587748	TCONS_00006636		0.0831863
TCONS_00019937	0.0609075	TCONS_00006843		0.113833
TCONS_00019940	0.0322487	TCONS_00006954		0.0346038
TCONS_00019949	0.0374778	TCONS_00007247		0.139364
TCONS_00019954	0	TCONS_00007279		0.107529
TCONS_00019956	1.34474	TCONS_00007373		0.0213682
TCONS_00019959	0.077103	TCONS_00007562		0.100444
TCONS_00019960	0	TCONS_00007837		0.0889795
TCONS_00019979	-0.0224136	TCONS_00007861		0.0552401
TCONS_00019986	0	TCONS_00007894		0.343999
TCONS_00019987	0	TCONS_00007912		0.0267595
TCONS_00019990	0	TCONS_00007927		0
TCONS_00019991	0	TCONS_00007941		0
TCONS_00020009	1.18624	TCONS_00007954		0
TCONS_00020010	-0.0370088	TCONS_00008138		0.189484
TCONS_00020011	0.111019	TCONS_00008243		0.0261728
TCONS_00020024	0	TCONS_00008246		0.153239
TCONS_00020026	0	TCONS_00008312		0.0883614
TCONS_00020027	0.15609	TCONS_00008433		0.0235378
TCONS_00020029	-0.0151997	TCONS_00008450		0.0479959
TCONS_00020033	0	TCONS_00008472		0
TCONS_00020035	0	TCONS_00008486		0.0293606
TCONS_00020039	0.0417406	TCONS_00008947		0
TCONS_00020044	0	TCONS_00009165		0
TCONS_00020045	0	TCONS_00009174		0.0330981
TCONS_00020053	0	TCONS_00009302		0
TCONS_00020060	1.19546	TCONS_00009377		0.0527138
TCONS_00020065	0	TCONS_00009424		0.0382939
TCONS_00020082	-0.155723	TCONS_00009549		0
TCONS_00020085	1.81707	TCONS_00009558		0.0649597
TCONS_00020092	0.522063	TCONS_00009911		0
TCONS_00020095	0.36627	TCONS_00010313		-0.00154448
TCONS_00020096	0.322975	TCONS_00010580		0.029633
TCONS_00020098	0.384079	TCONS_00010770		0.0885936
TCONS_00020101	3.55215	TCONS_00010837		0.189266
TCONS_00020103	3.22388	TCONS_00010912		-0.0102763
TCONS_00020111	0	TCONS_00011067		0.0442007
TCONS_00020114	0.0571157	TCONS_00011218		0.754479
TCONS_00020122	1.89362	TCONS_00011298		0.185125
TCONS_00020127	0.0947669	TCONS_00011408		0.206874
TCONS_00020135	0	TCONS_00011413		-0.000383037
TCONS_00020142	1.02765	TCONS_00011480		0
TCONS_00020144	0.111498	TCONS_00011599		0
TCONS_00020150	0	TCONS_00012006		0.129751
TCONS_00020153	0	TCONS_00012035		0.0135576
TCONS_00020159	0.212552	TCONS_00012076		0.107443
TCONS_00020162	0.0738103	TCONS_00012459		0.0326472
TCONS_00020164	1.50014	TCONS_00012633		-0.000655376
TCONS_00020176	-0.080135	TCONS_00012711		-0.0552553
TCONS_00020178	0.0082623	TCONS_00012915		0
TCONS_00020181	-0.0175381	TCONS_00013092		0.0966318
TCONS_00020182	0.993443	TCONS_00013397		-0.00239686
TCONS_00020217	0.106514	TCONS_00013451		0.108202
TCONS_00020226	0	TCONS_00013494		0.0747551
TCONS_00020232	0.228462	TCONS_00013551		0
TCONS_00020236	2.13473	TCONS_00013592		0.000538639
TCONS_00020276	0	TCONS_00013717		0.0929116
TCONS_00020279	1.3744	TCONS_00013826		-0.00315112
TCONS_00020292	0.0991832	TCONS_00014138		0.0423348
TCONS_00020303	0.25071	TCONS_00014230		0
TCONS_00020304	1.63637	TCONS_00014274		0.101352
TCONS_00020305	4.5251	TCONS_00014454		0
TCONS_00020306	0.179828	TCONS_00014592		-0.0436664
TCONS_00020309	0.0815168	TCONS_00015047		0
TCONS_00020310	0	TCONS_00015103		0.0113956
TCONS_00020315	1.72106	TCONS_00015133		0.0364583
TCONS_00020316	0.0185833	TCONS_00015778		0.0828491
TCONS_00020321	0.287637	TCONS_00015951		0.0677237
TCONS_00020327	0.0587526	TCONS_00016001		0.0349041
TCONS_00020346	0	TCONS_00016200		-0.00757287
TCONS_00020347	0	TCONS_00016282		0.0163847
TCONS_00020345	0	TCONS_00016295		0
TCONS_00020344	0	TCONS_00016507		0
TCONS_00020360	0	TCONS_00016516		0.0366621
TCONS_00020379	1.70776	TCONS_00016596		0
TCONS_00020391	0	TCONS_00016680		0.0255769
TCONS_00020401	0.0606245	TCONS_00016798		-0.0402735
TCONS_00020405	0	TCONS_00016950		0
TCONS_00020406	0.114619	TCONS_00017349		0.0667862
TCONS_00020416	0.354465	TCONS_00017388		0
TCONS_00020435	0.919604	TCONS_00017466		0.0826732
TCONS_00020442	0.160681	TCONS_00017965		0.0592409
TCONS_00020446	0.00411979	TCONS_00018159		0.0504777
TCONS_00020450	0	TCONS_00018176		-0.276565
TCONS_00020453	0.266969	TCONS_00018231		-0.0409891
TCONS_00020457	1.15795	TCONS_00018290		0.116636
TCONS_00020460	0.0186571	TCONS_00018348		0
TCONS_00020472	0.266037	TCONS_00018489		0.0130641
TCONS_00020474	0.0325221	TCONS_00018719		0
TCONS_00020479	0.0705557	TCONS_00018798		0
TCONS_00020494	0.914127	TCONS_00018984		0.0422778
TCONS_00020501	0.267396	TCONS_00019332		0
TCONS_00020510	0.0147864	TCONS_00019442		-0.0617274
TCONS_00020514	1.33278	TCONS_00019565		0.867599
TCONS_00020519	1.28639	TCONS_00019669		0.0264004
TCONS_00020520	1.39452	TCONS_00019902		0.0629921
TCONS_00020524	0	TCONS_00019979		0.0255947
TCONS_00020526	-0.00163793	TCONS_00019986		0.0227744
TCONS_00020527	0.00893253	TCONS_00020103		0.0807571
TCONS_00020529	0	TCONS_00020304		0
TCONS_00020534	1.61789	TCONS_00020527		0.0632761
TCONS_00020549	0	TCONS_00020602		-0.0184249
TCONS_00020564	0	TCONS_00020734		0.0274468
TCONS_00020574	0	TCONS_00020813		0.745866
TCONS_00020575	0.0192017	TCONS_00021013		0.0550439
TCONS_00020577	1.51319	TCONS_00021155		0.0319655
TCONS_00020601	0	TCONS_00021300		-0.0333843
TCONS_00020602	0.0252629	TCONS_00021722		0.07935
TCONS_00020605	1.44513	TCONS_00021775		0.0987658
TCONS_00020609	0.417243	TCONS_00021856		0.0601851
TCONS_00020610	0.204353	TCONS_00022086		-0.0182353
TCONS_00020612	1.39078	TCONS_00022215		0.0631467
TCONS_00020615	0.235505	TCONS_00022236		0.167811
TCONS_00020622	1.51625	TCONS_00022273		0
TCONS_00020624	0.00491716	TCONS_00022379		0
TCONS_00020634	0.470106	TCONS_00022606		0.0628869
TCONS_00020639	0.106926	TCONS_00000035		0.0116653
TCONS_00020646	0	TCONS_00000067		0.0237712
TCONS_00020655	0	TCONS_00000080		0.0224974
TCONS_00020656	0	TCONS_00000155		0.0446547
TCONS_00020658	0.313116	TCONS_00000195		-0.116753
TCONS_00020659	0.374648	TCONS_00000262		0
TCONS_00020667	-0.00310893	TCONS_00000322		0.101336
TCONS_00020673	-0.00491083	TCONS_00000363		-0.08396
TCONS_00020693	1.81402	TCONS_00000458		0.0283743
TCONS_00020694	1.07539	TCONS_00000569		0.109826
TCONS_00020704	0	TCONS_00000597		0.00074461
TCONS_00020711	-0.0108269	TCONS_00000652		0.0444223
TCONS_00020715	0.123817	TCONS_00000726		0.0947032
TCONS_00020720	0.0195405	TCONS_00000760		-0.00470557
TCONS_00020722	0.0193028	TCONS_00000770		0.0807705
TCONS_00020734	0	TCONS_00000821		0
TCONS_00020735	0	TCONS_00000853		0
TCONS_00020737	0	TCONS_00000870		0.0943605
TCONS_00020796	1.74467	TCONS_00000950		-0.0077126
TCONS_00020803	1.82473	TCONS_00000966		-0.0220419
TCONS_00020805	1.93137	TCONS_00000978		0.213498
TCONS_00020812	0.0735095	TCONS_00001133		0.00813542
TCONS_00020814	-0.00583573	TCONS_00001266		0.0161881
TCONS_00020813	-0.0284476	TCONS_00001267		0.00221295
TCONS_00020816	-0.03675	TCONS_00001414		0.0253316
TCONS_00020817	0	TCONS_00001459		0
TCONS_00020818	0	TCONS_00001600		0.219629
TCONS_00020835	0	TCONS_00001758		0.102239
TCONS_00020853	-0.0590241	TCONS_00001937		0.0688227
TCONS_00020861	0.0983376	TCONS_00001982		-0.0782667
TCONS_00020863	0.079627	TCONS_00002185		0
TCONS_00020866	0.11561	TCONS_00002459		0
TCONS_00020876	-0.0303612	TCONS_00002553		0.0241297
TCONS_00020884	0	TCONS_00002637		0.0850301
TCONS_00020885	2.70385	TCONS_00002641		0
TCONS_00020886	0.442872	TCONS_00002714		0
TCONS_00020887	0.488837	TCONS_00002772		0.017573
TCONS_00020896	1.31464	TCONS_00003450		-0.194717
TCONS_00020897	0	TCONS_00004249		0.0904168
TCONS_00020903	0	TCONS_00004351		-0.00173219
TCONS_00020939	0	TCONS_00004619		0.0179641
TCONS_00020947	0.019596	TCONS_00004703		-0.0101316
TCONS_00020950	0.487905	TCONS_00004783		0.0208593
TCONS_00020974	1.61451	TCONS_00004794		0
TCONS_00020984	0.482995	TCONS_00004816		0.0135275
TCONS_00020999	0.30981	TCONS_00004895		0.0468191
TCONS_00021004	0.596911	TCONS_00005106		0.00123649
TCONS_00021013	1.49868	TCONS_00005120		0.00308427
TCONS_00021034	0.93478	TCONS_00005131		0
TCONS_00021039	1.747	TCONS_00005142		0.161161
TCONS_00021050	0.28404	TCONS_00005255		0.208483
TCONS_00021049	0.30785	TCONS_00005365		0.0592484
TCONS_00021051	0.269579	TCONS_00005388		0.0586499
TCONS_00021052	0.167926	TCONS_00005843		0.109903
TCONS_00021065	0.688057	TCONS_00005908		0.100751
TCONS_00021079	0.51272	TCONS_00006320		0.0776102
TCONS_00021086	0	TCONS_00006482		0.0316221
TCONS_00021087	0	TCONS_00006533		0
TCONS_00021089	0.0322319	TCONS_00006706		0.0713483
TCONS_00021099	-0.0700029	TCONS_00006900		0.0648199
TCONS_00021104	2.37647	TCONS_00007237		0.0302487
TCONS_00021110	2.13802	TCONS_00007239		0
TCONS_00021126	0.109313	TCONS_00007243		-0.0298838
TCONS_00021133	1.48786	TCONS_00007282		0
TCONS_00021149	0.0937847	TCONS_00007329		0
TCONS_00021155	0.102689	TCONS_00007498		0.0467213
TCONS_00021156	0	TCONS_00007634		0.00587441
TCONS_00021160	0	TCONS_00007896		0.0132931
TCONS_00021168	0.0356096	TCONS_00007903		0.0163611
TCONS_00021186	1.69368	TCONS_00008132		-0.0281133
TCONS_00021198	-0.012977	TCONS_00008320		0.109764
TCONS_00021199	-0.0120274	TCONS_00008500		0.214515
TCONS_00021219	0	TCONS_00008574		0
TCONS_00021230	0.775819	TCONS_00008617		0
TCONS_00021232	1.05191	TCONS_00008749		0.165965
TCONS_00021240	1.20913	TCONS_00008949		0.133437
TCONS_00021248	0	TCONS_00009635		0.00191566
TCONS_00021254	2.05084	TCONS_00009704		0
TCONS_00021256	0.150823	TCONS_00009943		0.0177877
TCONS_00021259	0.765225	TCONS_00009987		0.036732
TCONS_00021260	0	TCONS_00010771		0.015577
TCONS_00021274	0	TCONS_00010789		0.124779
TCONS_00021277	0.176401	TCONS_00010808		-0.014933
TCONS_00021278	-0.0432507	TCONS_00010809		0
TCONS_00021280	-0.0325405	TCONS_00010898		0.12308
TCONS_00021283	0.0287036	TCONS_00011025		-0.0196197
TCONS_00021281	0.0191221	TCONS_00011234		0
TCONS_00021284	-0.00222655	TCONS_00011463		0.00618695
TCONS_00021285	-0.11956	TCONS_00011633		0.0783935
TCONS_00021286	-0.110612	TCONS_00012053		0.191828
TCONS_00021298	0.0317547	TCONS_00012167		0.0723491
TCONS_00021300	0.0393376	TCONS_00012490		0
TCONS_00021304	0.0780126	TCONS_00012662		0.0619678
TCONS_00021328	2.05548	TCONS_00012668		0.116029
TCONS_00021342	0.578109	TCONS_00012948		0.158326
TCONS_00021343	0.287024	TCONS_00012959		0.00417007
TCONS_00021350	-0.00913833	TCONS_00012968		0
TCONS_00021352	0.00339375	TCONS_00012983		0.0460577
TCONS_00021368	0.277888	TCONS_00012986		0.018936
TCONS_00021382	4.19895	TCONS_00012992		0.184583
TCONS_00021383	0	TCONS_00013039		0
TCONS_00021393	0.443683	TCONS_00013465		0.0189939
TCONS_00021394	0	TCONS_00013568		0.694117
TCONS_00021417	-0.0237005	TCONS_00013602		-0.272671
TCONS_00021421	0.0106302	TCONS_00013732		0.164669
[truncated: 1,880 more rows]

## Sheet: Supplementary Figure 5c
Novel non-coding transcripts	Average phastcons score	Random control region	Average phylop score
TCONS_00000002	0.150091	TCONS_00000016	0.055534
TCONS_00000009	0.579468	TCONS_00000020	0.0825271
TCONS_00000014	0	TCONS_00000063	0.074103
TCONS_00000016	0.0506044	TCONS_00000079	0.0972441
TCONS_00000020	0	TCONS_00000084	0.396085
TCONS_00000021	0.0620617	TCONS_00000170	0.270246
TCONS_00000022	0	TCONS_00000294	0
TCONS_00000027	0.541894	TCONS_00000303	0.0332871
TCONS_00000029	0	TCONS_00000334	0.090745
TCONS_00000031	0.179466	TCONS_00000366	0.125403
TCONS_00000035	0	TCONS_00000367	0.143432
TCONS_00000036	0.0717597	TCONS_00000403	0.106831
TCONS_00000037	0.000803526	TCONS_00000495	0.240512
TCONS_00000042	0	TCONS_00000497	0.121036
TCONS_00000043	0	TCONS_00000558	0.0615968
TCONS_00000044	0.00823418	TCONS_00000580	0.220881
TCONS_00000045	0	TCONS_00000669	0.50825
TCONS_00000055	0.498448	TCONS_00000768	0
TCONS_00000063	0.178901	TCONS_00000769	0
TCONS_00000064	0.16369	TCONS_00000926	0.068392
TCONS_00000065	0	TCONS_00000954	0.0238444
TCONS_00000067	0.155529	TCONS_00001145	0.0317059
TCONS_00000070	0	TCONS_00001178	0.04698
TCONS_00000079	0.0319896	TCONS_00001223	0.0415784
TCONS_00000080	0.0719965	TCONS_00001315	0.0889909
TCONS_00000082	0.025879	TCONS_00001420	0
TCONS_00000084	0	TCONS_00001591	0
TCONS_00000086	0	TCONS_00001827	0.0190266
TCONS_00000091	0.00756934	TCONS_00001851	0.235795
TCONS_00000092	0	TCONS_00002040	0.162371
TCONS_00000101	0.151352	TCONS_00002152	0
TCONS_00000110	0.324123	TCONS_00002188	0
TCONS_00000113	0	TCONS_00002340	0.0286357
TCONS_00000131	0	TCONS_00002528	0
TCONS_00000154	0	TCONS_00002603	0.490297
TCONS_00000155	0.0531449	TCONS_00002761	0.0378029
TCONS_00000157	0	TCONS_00002815	0.134391
TCONS_00000170	0	TCONS_00002960	0.105299
TCONS_00000174	0.550425	TCONS_00002991	0.0607478
TCONS_00000179	0.0687016	TCONS_00003017	0.0931124
TCONS_00000189	0.103342	TCONS_00003129	0.0306603
TCONS_00000194	0.075498	TCONS_00003203	0.342333
TCONS_00000195	0.0523419	TCONS_00003386	0
TCONS_00000198	0.19173	TCONS_00003469	0.0513468
TCONS_00000201	0	TCONS_00003614	0.175828
TCONS_00000205	0.0936456	TCONS_00003835	0
TCONS_00000212	0	TCONS_00003968	0.0950518
TCONS_00000215	0.605459	TCONS_00004079	0.085822
TCONS_00000217	0	TCONS_00004174	0.0474582
TCONS_00000220	0.260844	TCONS_00004261	0
TCONS_00000221	0.289811	TCONS_00004278	0.000101422
TCONS_00000226	0.277383	TCONS_00004287	0.0460211
TCONS_00000227	0.150469	TCONS_00004298	0.00725158
TCONS_00000231	0.455481	TCONS_00004333	0
TCONS_00000232	0.543767	TCONS_00004431	0.0377011
TCONS_00000260	0	TCONS_00004454	0.0171894
TCONS_00000262	0	TCONS_00004617	0.0670427
TCONS_00000263	0.169846	TCONS_00004813	0
TCONS_00000266	0.835514	TCONS_00004950	0
TCONS_00000267	0.783206	TCONS_00004957	0.0156687
TCONS_00000269	0.0697507	TCONS_00005032	0.0554519
TCONS_00000274	0	TCONS_00005204	0.0158696
TCONS_00000286	0.47948	TCONS_00005232	0.0559586
TCONS_00000287	0.438255	TCONS_00005331	0
TCONS_00000294	0.0768944	TCONS_00005378	0.0243799
TCONS_00000300	0.323802	TCONS_00005395	0.00549315
TCONS_00000303	0.0479567	TCONS_00005472	0.00324044
TCONS_00000304	0.178126	TCONS_00005686	0
TCONS_00000316	0.701937	TCONS_00005687	0
TCONS_00000322	0.884715	TCONS_00005806	0.0075186
TCONS_00000329	0.171216	TCONS_00005816	0.0630062
TCONS_00000330	0.412693	TCONS_00005930	0.0559407
TCONS_00000331	0.420245	TCONS_00006017	0.261804
TCONS_00000334	0.515378	TCONS_00006125	0
TCONS_00000344	0.0466098	TCONS_00006341	0.0550389
TCONS_00000345	0.0467839	TCONS_00006344	0.121574
TCONS_00000361	0.338831	TCONS_00006360	0.0640419
TCONS_00000363	0.000459677	TCONS_00006534	0.0574393
TCONS_00000364	0.00382872	TCONS_00006748	0.0135732
TCONS_00000365	0.00983363	TCONS_00006753	0
TCONS_00000366	0.0639864	TCONS_00006782	0.00228111
TCONS_00000367	0	TCONS_00006809	0.0424172
TCONS_00000385	0	TCONS_00006915	0
TCONS_00000386	0	TCONS_00007002	0.102161
TCONS_00000388	0	TCONS_00007031	0.0575145
TCONS_00000402	0	TCONS_00007242	0
TCONS_00000403	0	TCONS_00007280	0.0920691
TCONS_00000404	0	TCONS_00007372	0.0174808
TCONS_00000406	0	TCONS_00007395	0
TCONS_00000409	0.100466	TCONS_00007536	0
TCONS_00000417	0.445489	TCONS_00007615	0
TCONS_00000418	0.395289	TCONS_00007738	0.3787
TCONS_00000420	0.00148214	TCONS_00007786	0
TCONS_00000422	0	TCONS_00007792	0
TCONS_00000424	0	TCONS_00007881	0
TCONS_00000433	0.767654	TCONS_00007919	0.250492
TCONS_00000437	0.109108	TCONS_00007968	0.088404
TCONS_00000448	0.487793	TCONS_00008023	0.0764712
TCONS_00000458	0	TCONS_00008159	0.0201933
TCONS_00000465	0	TCONS_00008280	0.17443
TCONS_00000471	0.479786	TCONS_00008286	0.206079
TCONS_00000476	0.0387167	TCONS_00008388	0.107671
TCONS_00000478	0.671745	TCONS_00008920	0
TCONS_00000480	0.0121673	TCONS_00008957	0
TCONS_00000482	0.0487449	TCONS_00008977	0.0850829
TCONS_00000483	0.331395	TCONS_00009197	0.171474
TCONS_00000485	0.0163222	TCONS_00009383	0.0870213
TCONS_00000495	0	TCONS_00009495	0.0778771
TCONS_00000496	0	TCONS_00009659	0.119109
TCONS_00000497	0.0580532	TCONS_00009788	0
TCONS_00000498	0	TCONS_00009841	0
TCONS_00000500	0.40887	TCONS_00009867	0.361194
TCONS_00000507	0	TCONS_00009877	0.00254694
TCONS_00000508	0.0188902	TCONS_00009915	0.114314
TCONS_00000513	0	TCONS_00009949	0.0418337
TCONS_00000517	0	TCONS_00009957	0.00412565
TCONS_00000531	0	TCONS_00009972	0
TCONS_00000532	0.0657975	TCONS_00010037	0.0143061
TCONS_00000538	0.0928154	TCONS_00010323	0.0294053
TCONS_00000542	0.432969	TCONS_00010403	0.150469
TCONS_00000548	0	TCONS_00010408	0.0178152
TCONS_00000558	0.268335	TCONS_00010567	0
TCONS_00000567	0.0565864	TCONS_00010677	0.136087
TCONS_00000566	0.0447473	TCONS_00010685	0.434784
TCONS_00000565	0.0465985	TCONS_00010822	0.046
TCONS_00000568	0.111019	TCONS_00010882	0.0315714
TCONS_00000569	0.19268	TCONS_00011051	0
TCONS_00000580	0.846469	TCONS_00011200	0.0309461
TCONS_00000585	0.268567	TCONS_00011471	0
TCONS_00000587	0.0371608	TCONS_00011676	0.164678
TCONS_00000590	0.11374	TCONS_00011803	0.0678279
TCONS_00000596	0.532792	TCONS_00011942	0
TCONS_00000597	0.60814	TCONS_00011965	0.167675
TCONS_00000600	0.174363	TCONS_00012003	0.0344444
TCONS_00000604	0.0607233	TCONS_00012171	0.0598826
TCONS_00000610	0.0125388	TCONS_00012190	0.0595211
TCONS_00000613	0.138277	TCONS_00012589	0.161092
TCONS_00000617	0	TCONS_00012689	0.202497
TCONS_00000641	0	TCONS_00012907	0.00164935
TCONS_00000652	0.800886	TCONS_00013064	0.116683
TCONS_00000658	0	TCONS_00013153	0.095133
TCONS_00000665	0.934373	TCONS_00013172	0
TCONS_00000669	0.221943	TCONS_00013275	0
TCONS_00000671	0.812968	TCONS_00013289	0.00982407
TCONS_00000676	0.0986845	TCONS_00013370	0.000218814
TCONS_00000680	0	TCONS_00013452	0.0782363
TCONS_00000688	0.0905308	TCONS_00013655	0.041339
TCONS_00000689	0.0800241	TCONS_00013686	0.00129323
TCONS_00000699	0.354073	TCONS_00013810	0.0818873
TCONS_00000724	0	TCONS_00013982	0.0684411
TCONS_00000725	0	TCONS_00014061	0.00461215
TCONS_00000726	0.157049	TCONS_00014484	0.0298753
TCONS_00000727	0	TCONS_00014615	0.112142
TCONS_00000728	0	TCONS_00014668	0.14485
TCONS_00000729	0.0161047	TCONS_00014719	0.262391
TCONS_00000731	0	TCONS_00014835	0
TCONS_00000735	0.0012	TCONS_00015119	0.0360986
TCONS_00000746	0.149774	TCONS_00015353	0.0350048
TCONS_00000750	0	TCONS_00015426	0.00515837
TCONS_00000752	0.0324711	TCONS_00015786	0.281941
TCONS_00000755	0.349812	TCONS_00015969	0.0353431
TCONS_00000757	0.404784	TCONS_00016063	0.0264529
TCONS_00000760	0.440242	TCONS_00016191	0.0451881
TCONS_00000761	0.328033	TCONS_00016201	0.157172
TCONS_00000766	0	TCONS_00016493	0.0184511
TCONS_00000768	0.949871	TCONS_00016580	0
TCONS_00000769	0	TCONS_00016585	0
TCONS_00000770	0	TCONS_00016620	0.012149
TCONS_00000771	0.0771369	TCONS_00016661	0.0194388
TCONS_00000775	0	TCONS_00016732	0.200626
TCONS_00000776	0	TCONS_00016767	0.190779
TCONS_00000777	0	TCONS_00016772	0.00432961
TCONS_00000790	0.416651	TCONS_00016780	0.175253
TCONS_00000795	0	TCONS_00016789	0
TCONS_00000797	0	TCONS_00016986	0.0219619
TCONS_00000802	0.247618	TCONS_00017140	0.00402915
TCONS_00000808	0	TCONS_00017200	0
TCONS_00000821	0	TCONS_00017344	0.068365
TCONS_00000822	0	TCONS_00017481	0.0407118
TCONS_00000824	0.307871	TCONS_00017524	0.101283
TCONS_00000834	0.139865	TCONS_00017654	0
TCONS_00000843	0.726377	TCONS_00017901	0.132839
TCONS_00000850	0.0122821	TCONS_00017909	0.0522203
TCONS_00000853	0.0459451	TCONS_00018050	0.124252
TCONS_00000854	0.0171705	TCONS_00018098	0.0552952
TCONS_00000857	0.198056	TCONS_00018166	0.0772732
TCONS_00000864	0	TCONS_00018196	0
TCONS_00000869	0.0368162	TCONS_00018300	0.0561415
TCONS_00000870	0	TCONS_00018380	0.508006
TCONS_00000872	0.466084	TCONS_00018387	0.227151
TCONS_00000891	0.187002	TCONS_00018401	0
TCONS_00000900	0	TCONS_00018907	0.0349872
TCONS_00000915	0	TCONS_00018909	0
TCONS_00000916	0.232528	TCONS_00018926	0.0630549
TCONS_00000922	0.899912	TCONS_00019361	0
TCONS_00000923	0.901288	TCONS_00019420	0
TCONS_00000925	0.864389	TCONS_00019498	0.128271
TCONS_00000926	0.395665	TCONS_00019531	0.00176423
TCONS_00000931	0.944254	TCONS_00019556	0.0364055
TCONS_00000932	0.881919	TCONS_00019568	0.0850157
TCONS_00000940	0.197276	TCONS_00019636	0.191595
TCONS_00000945	0.905613	TCONS_00019697	0.0217364
TCONS_00000949	0.841518	TCONS_00020494	0
TCONS_00000948	0.82689	TCONS_00020577	0
TCONS_00000950	0	TCONS_00020605	0
TCONS_00000954	0	TCONS_00020658	0.0214135
TCONS_00000955	0.104346	TCONS_00020659	0
TCONS_00000960	0.0719176	TCONS_00020796	0.196286
TCONS_00000966	0.0106275	TCONS_00020814	0.0243429
TCONS_00000974	0.489548	TCONS_00021156	0.578205
TCONS_00000978	0.36263	TCONS_00021280	0.0163842
TCONS_00000995	0.000835052	TCONS_00021368	0.100952
TCONS_00000997	0.215668	TCONS_00021421	0.0840694
TCONS_00001010	0	TCONS_00021420	0.108822
TCONS_00001014	0.142164	TCONS_00021478	0.117379
TCONS_00001015	0.103905	TCONS_00021507	0.00724237
TCONS_00001016	0.0419016	TCONS_00021571	0.0655502
TCONS_00001022	0.12018	TCONS_00021611	0.0312065
TCONS_00001024	0	TCONS_00021721	0
TCONS_00001042	0.0262984	TCONS_00021801	0.0215281
TCONS_00001062	0.668879	TCONS_00021884	0.116088
TCONS_00001065	0	TCONS_00021886	0.0500667
TCONS_00001066	0	TCONS_00021920	0.385855
TCONS_00001069	0	TCONS_00021993	0.0729586
TCONS_00001070	0.992857	TCONS_00022026	0
TCONS_00001071	0.0905247	TCONS_00022028	0.23422
TCONS_00001076	0	TCONS_00022214	0
TCONS_00001079	0.351548	TCONS_00022226	0
TCONS_00001083	0	TCONS_00022260	0.00631172
TCONS_00001090	0.212369	TCONS_00022311	0.325706
TCONS_00001096	0.375365	TCONS_00022374	0
TCONS_00001098	0.0404624	TCONS_00022385	0.260377
TCONS_00001104	0.255035	TCONS_00022397	0.0309578
TCONS_00001116	0	TCONS_00022475	0.0147884
TCONS_00001118	0	TCONS_00022505	0.577338
TCONS_00001119	0	TCONS_00022583	0
TCONS_00001120	0	TCONS_00000055	0.0681139
TCONS_00001124	0	TCONS_00000205	0.18568
TCONS_00001127	0	TCONS_00000217	0.0507377
TCONS_00001128	0	TCONS_00000220	0.180847
TCONS_00001129	0	TCONS_00000231	0.0505194
TCONS_00001132	0	TCONS_00000316	0.309055
TCONS_00001133	0	TCONS_00000361	0
TCONS_00001145	0	TCONS_00000388	0.0801047
TCONS_00001148	0.265261	TCONS_00000476	0.0170984
TCONS_00001152	0	TCONS_00000513	0.141667
TCONS_00001162	0	TCONS_00000689	0.0835365
TCONS_00001172	0.478553	TCONS_00000725	0.134031
TCONS_00001176	0.655098	TCONS_00000925	0
TCONS_00001178	0.761688	TCONS_00000940	0.082751
TCONS_00001179	0.73036	TCONS_00000997	0
TCONS_00001180	0.563818	TCONS_00001065	0
TCONS_00001181	0.623798	TCONS_00001201	0.207509
TCONS_00001188	0.0100533	TCONS_00001283	0
TCONS_00001190	0.391357	TCONS_00001473	0.259797
TCONS_00001201	0.544321	TCONS_00001536	0.032234
TCONS_00001203	0	TCONS_00001805	0
TCONS_00001204	0	TCONS_00001844	0
TCONS_00001208	0	TCONS_00001854	0.0957018
TCONS_00001212	0.040874	TCONS_00001905	0
TCONS_00001216	0	TCONS_00001980	0.442797
TCONS_00001221	0	TCONS_00002070	0.0615864
TCONS_00001222	0	TCONS_00002091	0.100518
TCONS_00001223	0	TCONS_00002120	0
TCONS_00001225	0.480786	TCONS_00002124	0.333167
TCONS_00001233	0.936146	TCONS_00002134	0
TCONS_00001244	0.223636	TCONS_00002146	0
TCONS_00001245	0	TCONS_00002473	0.081128
TCONS_00001246	0.0638884	TCONS_00002657	0.291004
TCONS_00001258	0.541111	TCONS_00002658	0.00460262
TCONS_00001266	0.000165375	TCONS_00002768	0.0950619
TCONS_00001267	0.281342	TCONS_00002847	0.0925686
TCONS_00001273	0.626636	TCONS_00002851	0
TCONS_00001283	0.249699	TCONS_00003083	0
TCONS_00001298	0.040554	TCONS_00003122	0.809116
TCONS_00001297	0.0463007	TCONS_00003168	0.0100853
TCONS_00001308	0.0498367	TCONS_00003340	0
TCONS_00001315	0.27989	TCONS_00003346	0
TCONS_00001316	0.266772	TCONS_00003356	0.240382
TCONS_00001317	0.24495	TCONS_00003549	0.82676
TCONS_00001318	0.23678	TCONS_00003597	0.143547
TCONS_00001323	0	TCONS_00003713	0
TCONS_00001330	0.13719	TCONS_00003874	0.0906016
TCONS_00001340	0.206099	TCONS_00004209	0.177299
TCONS_00001344	0.557914	TCONS_00004338	0.0809507
TCONS_00001361	0.041237	TCONS_00004341	0.0382543
TCONS_00001368	0.0751463	TCONS_00004385	0.0578668
TCONS_00001373	0.0413881	TCONS_00004417	0.141132
TCONS_00001392	0.880665	TCONS_00004485	0.0447543
TCONS_00001399	0.458687	TCONS_00004568	0.138276
TCONS_00001400	0.731782	TCONS_00004570	0.0183682
TCONS_00001414	0.0154718	TCONS_00004599	0
TCONS_00001420	0.240124	TCONS_00004623	0.0323797
TCONS_00001421	0.33167	TCONS_00004644	0.0309585
TCONS_00001423	0.292789	TCONS_00004761	0.321758
TCONS_00001425	0.315597	TCONS_00004856	0.0107285
TCONS_00001448	0.146851	TCONS_00005121	0.0148267
TCONS_00001449	0.0768556	TCONS_00005155	0.0141965
TCONS_00001451	0.504398	TCONS_00005225	0.25823
TCONS_00001454	0	TCONS_00005284	0
TCONS_00001455	0.00125414	TCONS_00005375	0.0460056
TCONS_00001459	0.177926	TCONS_00005425	0.207043
TCONS_00010768	0.226958	TCONS_00005509	0.13325
TCONS_00010770	0.0991088	TCONS_00005543	0.20767
TCONS_00010771	0.117888	TCONS_00005595	0.0431525
TCONS_00010772	0.101118	TCONS_00005709	0.0948804
TCONS_00010779	0.0798067	TCONS_00005880	0.187445
TCONS_00010780	0.00497472	TCONS_00005898	0.0348811
TCONS_00010786	0.107434	TCONS_00005917	0.082716
TCONS_00010787	0	TCONS_00006041	0.0021107
TCONS_00010788	0.0322862	TCONS_00006079	0
TCONS_00010789	0.0356996	TCONS_00006124	0
TCONS_00010790	0.188551	TCONS_00006196	0.0864842
TCONS_00010804	0.133247	TCONS_00006251	0.0537371
TCONS_00010802	0.139581	TCONS_00006285	0.180605
TCONS_00010807	0.0103451	TCONS_00006386	0
TCONS_00010808	0.0105824	TCONS_00006421	0.000604046
TCONS_00010809	0	TCONS_00006458	0.06
TCONS_00010810	0.0768016	TCONS_00006481	0.157849
TCONS_00010811	0.138013	TCONS_00006718	0.293046
TCONS_00010812	0.0589056	TCONS_00006749	0.264592
TCONS_00010813	0.0223978	TCONS_00006758	0.00439055
TCONS_00010816	0.43117	TCONS_00006781	0.201687
TCONS_00010821	0.127104	TCONS_00006876	0.218862
TCONS_00010822	0.00132796	TCONS_00006894	0.129619
TCONS_00010828	0.2565	TCONS_00006914	0.240328
TCONS_00010829	0	TCONS_00007028	0.108178
TCONS_00010837	0	TCONS_00007051	0.129976
TCONS_00010854	0	TCONS_00007071	0.0417058
TCONS_00010866	0.381428	TCONS_00007196	0
TCONS_00010871	0	TCONS_00007226	0
TCONS_00010882	0.021043	TCONS_00007262	0
TCONS_00010891	0.0528724	TCONS_00007484	0.0889074
TCONS_00010898	0	TCONS_00007640	0.0311603
TCONS_00010907	0	TCONS_00007647	0.00859333
TCONS_00010909	0.807177	TCONS_00008081	0.721683
TCONS_00010910	0.900542	TCONS_00008170	0.114097
TCONS_00010912	0.142861	TCONS_00008277	0.111037
TCONS_00010940	0.23832	TCONS_00008294	0
TCONS_00010943	0.77791	TCONS_00008300	0
TCONS_00010953	0.0885239	TCONS_00008325	0.0192788
TCONS_00010968	0.0194812	TCONS_00008400	0.586203
TCONS_00010974	0.365051	TCONS_00008426	0.104297
TCONS_00010994	0.863466	TCONS_00008741	0.109173
TCONS_00010998	0	TCONS_00008867	0.065062
TCONS_00011001	0.113451	TCONS_00008933	0.0752735
TCONS_00011011	0	TCONS_00008959	0.203264
TCONS_00011019	0	TCONS_00008990	0
TCONS_00011022	0.415278	TCONS_00009118	0.296455
TCONS_00011024	0.114296	TCONS_00009218	0.000116402
TCONS_00011025	0.129105	TCONS_00009350	0
TCONS_00011027	0.431052	TCONS_00009357	0.0616659
TCONS_00011028	0.474199	TCONS_00009406	0
TCONS_00011036	0.883957	TCONS_00009425	0.288113
TCONS_00011048	0	TCONS_00009490	0
TCONS_00011049	0	TCONS_00009498	0.0878066
TCONS_00011050	0.077274	TCONS_00009564	0
TCONS_00011051	0	TCONS_00009636	0.0712639
TCONS_00011067	0.262527	TCONS_00009656	0.0365654
TCONS_00011081	0.104212	TCONS_00009692	0.100632
TCONS_00011093	0.0197162	TCONS_00009759	0
TCONS_00011098	0.138555	TCONS_00009792	0
TCONS_00011104	0.0912721	TCONS_00009798	0
TCONS_00011105	0.590109	TCONS_00009879	0.0350348
TCONS_00011112	0.0949182	TCONS_00009912	0.0313193
TCONS_00011113	0	TCONS_00009916	0.00357895
TCONS_00011114	0.159156	TCONS_00009970	0.140481
TCONS_00011116	0.0105142	TCONS_00009985	0
TCONS_00011119	0.179869	TCONS_00010005	0.175942
TCONS_00011128	0	TCONS_00010027	0.0321226
TCONS_00011129	0.358741	TCONS_00010032	0.00531937
TCONS_00011136	0.0666502	TCONS_00010204	0.0455997
TCONS_00011141	0.177092	TCONS_00010273	0
TCONS_00011140	0.0962244	TCONS_00010331	0.0867687
TCONS_00011139	0.202944	TCONS_00010541	0.0698366
TCONS_00011142	0.183345	TCONS_00010563	0.0636212
TCONS_00011147	0	TCONS_00010708	0
TCONS_00011152	0	TCONS_00010790	0.0365165
TCONS_00011171	0	TCONS_00010943	0.101589
TCONS_00011177	0.170134	TCONS_00011049	0.0354551
TCONS_00011183	0.567713	TCONS_00011098	0
TCONS_00011185	0.568042	TCONS_00011147	0.0707398
TCONS_00011200	0.831616	TCONS_00011236	0.0253275
TCONS_00011213	0	TCONS_00011320	0.124444
TCONS_00011214	0	TCONS_00011330	0.109443
TCONS_00011215	0	TCONS_00011585	0
TCONS_00011216	0	TCONS_00011777	0
TCONS_00011218	0.0234183	TCONS_00011977	0.067916
TCONS_00011220	0.0448539	TCONS_00012130	0.102247
TCONS_00011232	0.0407473	TCONS_00012278	0.0939812
TCONS_00011234	0.10437	TCONS_00012348	0.857864
TCONS_00011236	0.137779	TCONS_00012385	0.177506
TCONS_00011263	0	TCONS_00012517	0.0334586
TCONS_00011283	0.0645967	TCONS_00012617	0
TCONS_00011285	0.521004	TCONS_00012842	0.138233
TCONS_00011288	0.142477	TCONS_00012888	0.408663
TCONS_00011293	0.290045	TCONS_00012914	0.330199
TCONS_00011298	0.5315	TCONS_00012920	0
TCONS_00011316	0.885898	TCONS_00013120	0
TCONS_00011320	0.535732	TCONS_00013169	0
TCONS_00011330	0.154459	TCONS_00013180	0.049506
TCONS_00011337	0.218918	TCONS_00013266	0.0698126
TCONS_00011340	0.522657	TCONS_00013350	0
TCONS_00011343	0.0976194	TCONS_00013354	0.0471947
TCONS_00011357	0.0625544	TCONS_00013517	0
TCONS_00011364	0.460472	TCONS_00013561	0
TCONS_00011365	0.360406	TCONS_00013673	0
TCONS_00011369	0.495352	TCONS_00013725	0.13436
TCONS_00011407	0	TCONS_00013784	0.12962
TCONS_00011408	0	TCONS_00013888	0.160882
TCONS_00011412	0.0944604	TCONS_00013990	0
TCONS_00011413	0	TCONS_00014389	0.0480114
TCONS_00011415	0.55815	TCONS_00014413	0.0312013
TCONS_00011418	0.475336	TCONS_00014445	0.205014
TCONS_00011424	0.16877	TCONS_00014717	0.120501
TCONS_00011428	0.416196	TCONS_00014764	0
TCONS_00011442	0.668497	TCONS_00014971	0.0945649
TCONS_00011445	0.677795	TCONS_00014981	0.0782873
TCONS_00011449	0.486533	TCONS_00015111	0.0465819
TCONS_00011458	0.156283	TCONS_00015123	0.0638404
TCONS_00011463	0.198834	TCONS_00015235	0.0886572
TCONS_00011468	0.715204	TCONS_00015302	0.0296603
TCONS_00011471	0.121333	TCONS_00015419	0
TCONS_00011483	0.207622	TCONS_00015548	0.077917
TCONS_00011482	0.232402	TCONS_00015634	0.057836
TCONS_00011481	0.217919	TCONS_00015910	0
TCONS_00011480	0.177462	TCONS_00015985	0.37474
TCONS_00011501	0	TCONS_00015996	0.214221
TCONS_00011513	0.259462	TCONS_00016041	0.0501807
TCONS_00011516	0.332682	TCONS_00016488	0.127547
TCONS_00011525	0.829256	TCONS_00016545	0.0766129
TCONS_00011531	0.0910769	TCONS_00016562	0.116649
TCONS_00011540	0.727257	TCONS_00016683	0.35789
TCONS_00011541	0.723003	TCONS_00016734	0.12796
TCONS_00011546	0.177943	TCONS_00016790	0.106153
TCONS_00011554	0.15192	TCONS_00016800	0.204144
TCONS_00011573	0.0871605	TCONS_00016982	0.0609785
TCONS_00011575	0.268972	TCONS_00017037	0.0479898
TCONS_00011585	0.0972378	TCONS_00017318	0
TCONS_00011586	0.0961793	TCONS_00017330	0.036176
TCONS_00011587	0.111121	TCONS_00017421	0.0156512
TCONS_00011599	0.581909	TCONS_00017426	0.15454
TCONS_00011612	0.0609678	TCONS_00017437	0.0158733
TCONS_00011623	0	TCONS_00017527	0.164617
TCONS_00011625	0.0312335	TCONS_00017562	0
TCONS_00011633	0.251755	TCONS_00017695	0
TCONS_00011635	0.0272358	TCONS_00017716	0.0334636
TCONS_00011641	0.400181	TCONS_00017729	0.164911
TCONS_00011647	0.00349038	TCONS_00018413	0.0738176
TCONS_00011655	0.568601	TCONS_00018549	0.0574444
TCONS_00011662	0	TCONS_00018701	0.0292758
TCONS_00011665	0.180625	TCONS_00018906	0.0264868
TCONS_00011666	0	TCONS_00019023	0.173674
TCONS_00011670	0.543683	TCONS_00019227	0.306436
TCONS_00011672	0.270628	TCONS_00019240	0.311658
TCONS_00011674	0	TCONS_00019570	0
TCONS_00011676	0.122873	TCONS_00019644	0.0708369
TCONS_00011678	0.284668	TCONS_00019737	0.0307687
TCONS_00011686	0.119313	TCONS_00019949	0
TCONS_00011698	0	TCONS_00019990	0.0367697
TCONS_00011745	0.997362	TCONS_00020010	0.137974
TCONS_00011752	0.0835643	TCONS_00020033	0.0671295
TCONS_00011768	0.365981	TCONS_00020164	0.20277
TCONS_00011770	0	TCONS_00020292	0.0594721
TCONS_00011772	0.348306	TCONS_00020345	0.00144516
TCONS_00011775	0	TCONS_00020805	0.0352904
TCONS_00011777	0.233809	TCONS_00020884	0.110872
TCONS_00011778	0.214123	TCONS_00020974	0.195359
TCONS_00011779	0.048428	TCONS_00021126	0.0891699
TCONS_00011780	0.110161	TCONS_00021186	0
TCONS_00011803	0	TCONS_00021219	0.166076
TCONS_00011804	0.297087	TCONS_00021576	0.142744
TCONS_00011820	0.303934	TCONS_00021762	0.283957
TCONS_00011827	0.00424573	TCONS_00021807	0.583243
TCONS_00011828	0.0226951	TCONS_00021811	0.0735259
TCONS_00011833	0.428241	TCONS_00021990	0.103769
TCONS_00011840	0.641032	TCONS_00022079	0.11281
TCONS_00011841	0.599262	TCONS_00022170	0.0762872
TCONS_00011847	0.351071	TCONS_00022235	0.156946
TCONS_00011877	0	TCONS_00022426	0.0697966
TCONS_00011893	0.139304	TCONS_00022523	0.0275309
TCONS_00011896	0.142356	TCONS_00022580	0.12741
TCONS_00011895	0.139899	TCONS_00022582	0.127954
TCONS_00011898	0.128199	TCONS_00022590	0
TCONS_00011908	0.07715	TCONS_00022599	0.167986
TCONS_00011931	0	TCONS_00022600	0.311236
TCONS_00011939	0.100827	TCONS_00000157	0.0262296
TCONS_00011942	0.576737	TCONS_00000179	0
TCONS_00011959	0.680722	TCONS_00000329	0.0640247
TCONS_00011965	0	TCONS_00000385	0.146555
TCONS_00011966	0	TCONS_00000424	0.0418219
TCONS_00011970	0.146744	TCONS_00000500	0.000178434
TCONS_00011973	0.153672	TCONS_00000680	0.0958502
TCONS_00011976	0.290632	TCONS_00000750	0.0120649
TCONS_00011977	0	TCONS_00000824	0.0467243
TCONS_00011978	0	TCONS_00000869	0.00910799
TCONS_00011987	0	TCONS_00001014	0.0208421
TCONS_00011996	0.0241147	TCONS_00001083	0
TCONS_00011997	0.325498	TCONS_00001127	0.124472
TCONS_00011999	0	TCONS_00001162	0.103734
TCONS_00012000	0	TCONS_00001190	0.08363
TCONS_00012002	0.428945	TCONS_00001245	0.173859
TCONS_00012003	0.249083	TCONS_00001273	0.610583
TCONS_00012006	0	TCONS_00001340	0.0310373
TCONS_00012013	0	TCONS_00001467	0.0252888
TCONS_00012014	0.466437	TCONS_00001493	0
TCONS_00012029	0	TCONS_00001583	0.0125375
TCONS_00012030	0.897459	TCONS_00001585	0.0548852
TCONS_00012034	0.0377486	TCONS_00001701	0.0812733
TCONS_00012035	0.0707298	TCONS_00001792	0
TCONS_00012036	0.0831808	TCONS_00001820	0.106312
TCONS_00012053	0.0627827	TCONS_00001874	0
TCONS_00012057	0.573866	TCONS_00002000	0
TCONS_00012065	0	TCONS_00002016	0.250148
TCONS_00012066	0	TCONS_00002021	0
TCONS_00012067	0	TCONS_00002046	0
TCONS_00012076	0.0426538	TCONS_00002085	0.0319343
TCONS_00012093	0	TCONS_00002112	0
TCONS_00012122	0.0958189	TCONS_00002261	0
TCONS_00012123	0.178663	TCONS_00002397	0.205464
TCONS_00012130	0.248147	TCONS_00002477	0.0196915
TCONS_00012131	0	TCONS_00002517	0.197028
TCONS_00012133	0	TCONS_00002522	0.0842646
TCONS_00012134	0	TCONS_00002523	0.0794323
TCONS_00012141	0.108313	TCONS_00002565	0
TCONS_00012150	0.503861	TCONS_00002677	0.215129
TCONS_00012167	0.106028	TCONS_00002690	0.115245
TCONS_00012171	0.0575595	TCONS_00002723	0.110846
TCONS_00012173	0	TCONS_00002765	0.263636
TCONS_00012177	0.656127	TCONS_00002775	0
TCONS_00012188	0.948123	TCONS_00002778	0
TCONS_00012190	0.938446	TCONS_00002797	0
TCONS_00012202	0.628862	TCONS_00003150	0.0705708
TCONS_00012206	0.0853145	TCONS_00003153	0.0566961
TCONS_00012223	0	TCONS_00003163	0.301551
TCONS_00012266	0	TCONS_00003245	0.177283
TCONS_00012278	0.0985346	TCONS_00003289	0.0486335
TCONS_00012304	0.200331	TCONS_00003292	0.0165233
TCONS_00012313	0	TCONS_00003331	0.295814
TCONS_00012329	0.0466042	TCONS_00003347	0.0570128
TCONS_00012335	0.073095	TCONS_00003364	0.21004
TCONS_00012347	0	TCONS_00003445	0.0448153
TCONS_00012348	0.10516	TCONS_00003840	0.205955
TCONS_00012350	0	TCONS_00003842	0
TCONS_00012355	0.500417	TCONS_00004043	0.00226
TCONS_00012361	0.34096	TCONS_00004056	0.0708903
TCONS_00012372	0.128949	TCONS_00004116	0.00604639
TCONS_00012384	0.678617	TCONS_00004272	0
TCONS_00012385	0.620828	TCONS_00004297	0.0190346
TCONS_00012386	0.678061	TCONS_00004300	0.00194838
TCONS_00012390	0.10014	TCONS_00004305	0.089398
TCONS_00012421	0.0403348	TCONS_00004357	0.0481653
TCONS_00012424	0.0655467	TCONS_00004359	0
TCONS_00012441	0.0230853	TCONS_00004397	0.151486
TCONS_00012443	0.0642805	TCONS_00004455	0.040815
TCONS_00012444	0.0552057	TCONS_00004693	0.0356981
TCONS_00012452	0.140961	TCONS_00004764	0.070185
TCONS_00012453	0	TCONS_00004769	0.134406
TCONS_00012458	0.594336	TCONS_00004934	0.0389081
TCONS_00012459	0.537989	TCONS_00005042	0
TCONS_00012461	0.57119	TCONS_00005130	0.184789
TCONS_00012467	0.000383367	TCONS_00005278	0.320985
TCONS_00012471	0	TCONS_00005295	0
TCONS_00012476	0.721266	TCONS_00005315	0.0263109
TCONS_00012479	0.0979634	TCONS_00005332	0.389173
TCONS_00012485	0	TCONS_00005361	0.0634892
TCONS_00012489	0.0626046	TCONS_00005401	0.0481351
TCONS_00012490	0.0496244	TCONS_00005412	0.0475692
TCONS_00012495	0.00604745	TCONS_00005431	0.0491333
TCONS_00012496	0.100248	TCONS_00005572	0
TCONS_00012504	0.198954	TCONS_00005616	0
TCONS_00012506	0.624287	TCONS_00005683	0
TCONS_00012511	0.233391	TCONS_00005690	0.36315
TCONS_00012513	0.0323325	TCONS_00005798	0.0302863
TCONS_00012515	0.501648	TCONS_00005823	0.0240807
TCONS_00012517	0.188439	TCONS_00005835	0.0504225
TCONS_00012518	0	TCONS_00005840	0
TCONS_00012520	0.0722061	TCONS_00006144	0.0319437
TCONS_00012529	0.725298	TCONS_00006227	0
TCONS_00012533	0	TCONS_00006252	0.0451163
TCONS_00012549	0	TCONS_00006352	0.0320061
TCONS_00012550	0.00120384	TCONS_00006363	0.0871155
TCONS_00012552	0.358347	TCONS_00006408	0
TCONS_00012553	0	TCONS_00006682	0.0623119
TCONS_00012556	0	TCONS_00006764	0.0987531
TCONS_00012558	0	TCONS_00006899	0.0416737
TCONS_00012562	0.188567	TCONS_00006931	0.173388
TCONS_00012566	0	TCONS_00006985	0
TCONS_00012583	0.028281	TCONS_00007095	0.00168147
TCONS_00012584	0	TCONS_00007125	0.564922
TCONS_00012586	0.771461	TCONS_00007199	0.208386
TCONS_00012589	0.0384887	TCONS_00007207	0
TCONS_00012591	0	TCONS_00007210	0.0392452
TCONS_00012599	0.118961	TCONS_00007333	0.079704
TCONS_00012605	0.792928	TCONS_00007497	0.0599572
TCONS_00012617	0.0462262	TCONS_00007679	0.196402
TCONS_00012618	0	TCONS_00007805	0.108753
TCONS_00012627	0	TCONS_00007808	0.0557116
TCONS_00012633	0.167355	TCONS_00007887	0.0697741
TCONS_00012637	0	TCONS_00008254	0
TCONS_00012639	0.380423	TCONS_00008290	0
TCONS_00012641	0	TCONS_00008361	0.0198617
TCONS_00012648	0	TCONS_00008367	0
TCONS_00012649	0.0640616	TCONS_00008413	0.0868608
TCONS_00012650	0.145562	TCONS_00008455	0.480732
TCONS_00012652	0.145472	TCONS_00008609	0.0168675
TCONS_00012651	0.141747	TCONS_00008893	0.0664525
TCONS_00012653	0	TCONS_00008934	0.0134572
TCONS_00012660	0.0751364	TCONS_00008975	0
TCONS_00012662	0.791916	TCONS_00008994	0
TCONS_00012663	0.781212	TCONS_00009171	0.0599594
TCONS_00012668	0.0768073	TCONS_00009355	0.155379
TCONS_00012670	0.158233	TCONS_00009408	0.0634311
TCONS_00012675	0	TCONS_00009426	0.181702
TCONS_00012679	0.0201571	TCONS_00009547	0
TCONS_00012685	0	TCONS_00009602	0.0443371
TCONS_00012689	0.390343	TCONS_00009774	0.0330578
TCONS_00012697	0.0752082	TCONS_00009860	0.113794
TCONS_00012698	0.0685582	TCONS_00009868	0.127872
TCONS_00012701	0.170739	TCONS_00010095	0.134341
TCONS_00012703	0.655203	TCONS_00010155	0.0744607
TCONS_00012705	0	TCONS_00010164	0.734176
TCONS_00012711	0	TCONS_00010167	0
TCONS_00012720	0.494866	TCONS_00010198	0
TCONS_00012732	0	TCONS_00010272	0.236457
TCONS_00012737	0.342011	TCONS_00010456	0
TCONS_00012760	0.817701	TCONS_00010551	0.02488
TCONS_00012765	0	TCONS_00010566	0.146467
TCONS_00012774	0.0380906	TCONS_00010643	0.191168
TCONS_00012781	0.419757	TCONS_00010713	0
TCONS_00012782	0.162589	TCONS_00010716	0.0303051
TCONS_00012795	0.118848	TCONS_00010742	0.063071
TCONS_00012801	0.330157	TCONS_00010748	0
TCONS_00012822	0	TCONS_00010804	0.0497745
TCONS_00012821	0	TCONS_00010813	0
TCONS_00012823	0	TCONS_00011139	0.122744
TCONS_00012827	0	TCONS_00011285	0.115465
TCONS_00012828	0	TCONS_00011293	0.202636
TCONS_00012833	0	TCONS_00011357	0.00027212
TCONS_00012835	0	TCONS_00011445	0.129352
TCONS_00012842	0.618508	TCONS_00011525	0.0198943
TCONS_00012846	0.316136	TCONS_00011662	0.00154301
TCONS_00012869	0.569527	TCONS_00011666	0
TCONS_00012873	0.0865815	TCONS_00011778	0.0144385
TCONS_00012888	0	TCONS_00011827	8.13559e-05
TCONS_00012892	0.362458	TCONS_00011987	0
TCONS_00012895	0	TCONS_00012000	0
TCONS_00012897	0.0754685	TCONS_00012141	0
TCONS_00012907	0	TCONS_00012443	0.129435
TCONS_00012914	0.101114	TCONS_00012452	0
TCONS_00012915	0.521947	TCONS_00012485	0
TCONS_00012919	0	TCONS_00012533	0
TCONS_00012920	0	TCONS_00012549	0.0587452
TCONS_00012935	0.427791	TCONS_00012760	0.0265804
TCONS_00012947	0.513082	TCONS_00012873	0.0724884
TCONS_00012948	0.524186	TCONS_00012969	0
TCONS_00012953	0.0421396	TCONS_00013037	0.415127
TCONS_00012959	0.0399387	TCONS_00013083	0.0297659
TCONS_00012968	0.00806294	TCONS_00013095	0.062615
TCONS_00012969	0.0579794	TCONS_00013258	0
TCONS_00012976	0	TCONS_00013607	0
TCONS_00012983	0.00786174	TCONS_00013698	0.00984629
TCONS_00012986	0.123245	TCONS_00013821	0.0979739
TCONS_00012989	5.83942e-05	TCONS_00013840	0.00139706
TCONS_00012992	0.00342403	TCONS_00013903	0.134852
TCONS_00013003	0	TCONS_00014023	0.0230847
TCONS_00013008	0.16596	TCONS_00014072	0.0464891
TCONS_00013027	0.00720921	TCONS_00014247	0
TCONS_00013028	0.048416	TCONS_00014313	0.160236
TCONS_00013037	0.0969711	TCONS_00014335	0.00265211
TCONS_00013039	0.00408276	TCONS_00014411	0.121864
TCONS_00013061	0.203735	TCONS_00014414	0.166637
TCONS_00013063	0.159231	TCONS_00014551	6.55602e-05
TCONS_00013064	0.197624	TCONS_00014552	0.0555718
TCONS_00013083	0	TCONS_00014568	0.0745522
TCONS_00013092	0	TCONS_00014617	0.146509
TCONS_00013093	0	TCONS_00014875	0.0605704
TCONS_00013094	0	TCONS_00014949	0.00401685
TCONS_00013095	0.0923171	TCONS_00015113	0.117054
TCONS_00013100	0	TCONS_00015176	0.410074
TCONS_00013103	0.158977	TCONS_00015338	0
TCONS_00013104	0.260652	TCONS_00015564	0
TCONS_00013118	0.305304	TCONS_00015582	0.0899775
TCONS_00013119	0	TCONS_00015589	0
TCONS_00013120	0.0799679	TCONS_00015593	0.134563
TCONS_00013131	0	TCONS_00015595	0.0606404
TCONS_00013132	0.464773	TCONS_00015620	0.0171146
TCONS_00013133	0	TCONS_00015824	0.0939561
TCONS_00013137	0.302893	TCONS_00015862	0.173424
TCONS_00013146	0.0699876	TCONS_00015928	0
TCONS_00013149	0.053586	TCONS_00016076	0.0244095
TCONS_00013153	0.0267158	TCONS_00016208	0.0481955
TCONS_00013155	0.0284256	TCONS_00016246	0
TCONS_00013156	0	TCONS_00016383	0
TCONS_00013157	0.023999	TCONS_00016570	0.061181
TCONS_00013161	0.81585	TCONS_00016587	0.120227
TCONS_00013169	0.0889849	TCONS_00016644	0.281353
TCONS_00013172	0	TCONS_00016672	0
TCONS_00013173	0.20837	TCONS_00016681	0.10253
TCONS_00013174	0	TCONS_00016743	0.013373
TCONS_00013179	0.0696468	TCONS_00016916	0
TCONS_00013180	0.289464	TCONS_00016957	0
TCONS_00013181	0.0814346	TCONS_00017045	0
TCONS_00013188	0.373569	TCONS_00017197	0.0886877
TCONS_00013189	0.108326	TCONS_00017302	0
TCONS_00013191	0	TCONS_00017523	0.0117961
TCONS_00013196	0.103536	TCONS_00017535	0.0244962
TCONS_00013206	0.0389709	TCONS_00017594	0.0229241
TCONS_00013210	0	TCONS_00017607	0.0130048
TCONS_00013229	0	TCONS_00017677	0.0452307
TCONS_00013239	0.119638	TCONS_00017855	0
TCONS_00013258	0.19622	TCONS_00018031	0
TCONS_00013266	0.225856	TCONS_00018243	0
TCONS_00013270	0	TCONS_00018338	0.102805
TCONS_00013272	0.17253	TCONS_00018471	0.0549959
TCONS_00013275	0.562846	TCONS_00018530	0
TCONS_00013276	0.585105	TCONS_00018698	0.0338226
TCONS_00013289	0.534445	TCONS_00019010	0.120542
TCONS_00013304	0.00568644	TCONS_00019315	0
TCONS_00013341	0.0967697	TCONS_00019358	0.0282939
TCONS_00013345	0	TCONS_00019374	0.0914057
TCONS_00013349	0.0408657	TCONS_00019447	0
TCONS_00013350	0	TCONS_00019494	0.231453
TCONS_00013351	0.103275	TCONS_00019527	0.0768839
TCONS_00013353	0	TCONS_00019528	0
TCONS_00013354	0	TCONS_00019743	0.107876
TCONS_00013364	0	TCONS_00019787	0.0443589
TCONS_00013365	0.643799	TCONS_00019875	0.0803523
TCONS_00013370	0.0559641	TCONS_00019876	0.133096
TCONS_00013391	0.215678	TCONS_00019923	0.159395
TCONS_00013396	0	TCONS_00019954	0
TCONS_00013397	0.388407	TCONS_00020044	0
TCONS_00013398	0	TCONS_00020406	0.559579
TCONS_00013404	0.734236	TCONS_00020818	0.0214622
TCONS_00013416	0.0784536	TCONS_00020947	0.193137
TCONS_00013418	0.099144	TCONS_00021050	0.082186
TCONS_00013423	0	TCONS_00021065	0.12422
TCONS_00013427	0.23873	TCONS_00021198	0.316962
TCONS_00013432	0	TCONS_00021285	0.0488555
TCONS_00013447	0	TCONS_00021304	0.0051416
TCONS_00013448	0	TCONS_00021632	0.0193378
TCONS_00013451	0.195169	TCONS_00021757	0
TCONS_00013452	0.189773	TCONS_00021768	0.0205714
TCONS_00013453	0	TCONS_00021805	0
TCONS_00013454	0	TCONS_00021873	0
TCONS_00013463	0.730659	TCONS_00021889	0.0408616
TCONS_00013465	0.935454	TCONS_00021897	0.214637
TCONS_00013471	0	TCONS_00021918	0.254772
TCONS_00013492	0	TCONS_00022087	0.0782058
TCONS_00013494	0	TCONS_00022171	0.198161
TCONS_00013497	0	TCONS_00022238	0.0680865
TCONS_00013498	0	TCONS_00022255	0
TCONS_00013508	0.188223	TCONS_00022268	0.0473357
TCONS_00013517	0.726561	TCONS_00022281	0.0823354
TCONS_00013529	0.231777	TCONS_00022288	0
TCONS_00013539	0.82441	TCONS_00022310	0.0821204
TCONS_00013545	0.503808	TCONS_00022393	0
TCONS_00013551	0	TCONS_00022492	0.0126459
TCONS_00013553	0.022	TCONS_00022496	0.0807127
TCONS_00013556	0.201919	TCONS_00022519	0.048256
TCONS_00013561	0	TCONS_00022527	0.269202
TCONS_00013568	0.00562112	TCONS_00022542	0.069135
TCONS_00013581	3.28418e-05	TCONS_00022567	0.21705
TCONS_00013582	0.173543	TCONS_00022595	0.134648
TCONS_00013583	0	TCONS_00000027	0.26331
TCONS_00013584	0.0282966	TCONS_00000070	0.0127709
TCONS_00013585	0	TCONS_00000174	0.275697
TCONS_00013587	0	TCONS_00000263	0
TCONS_00013592	0.348181	TCONS_00000404	0.0322439
TCONS_00013593	0.421317	TCONS_00000797	0.0336795
TCONS_00013602	0.671284	TCONS_00000900	0
TCONS_00013604	0.7198	TCONS_00000948	0.137146
TCONS_00013607	0.752188	TCONS_00000955	0.0686153
TCONS_00013615	0.148603	TCONS_00001203	0.147039
TCONS_00013616	0.00176265	TCONS_00001208	0
TCONS_00013617	0	TCONS_00001216	0
TCONS_00013623	0	TCONS_00001798	0.234397
TCONS_00013625	0.113436	TCONS_00001901	0
TCONS_00013632	0.499884	TCONS_00001943	0.107736
TCONS_00013637	0	TCONS_00002039	0.0313049
TCONS_00013638	0	TCONS_00002438	0
TCONS_00013639	0	TCONS_00002722	0.0130573
TCONS_00013643	0.158745	TCONS_00002900	0.0151989
TCONS_00013649	0	TCONS_00002955	0.00992813
TCONS_00013653	0	TCONS_00003018	0
TCONS_00013655	0.0407725	TCONS_00003288	0.659767
TCONS_00013657	0.0804606	TCONS_00003299	0.0909609
TCONS_00013664	0.775486	TCONS_00003402	0
TCONS_00013671	0	TCONS_00003563	0.0151057
TCONS_00013673	0.0601732	TCONS_00003587	0
TCONS_00013677	0.91133	TCONS_00003603	0.0256655
TCONS_00013679	0.273292	TCONS_00003687	0.288193
TCONS_00013683	0.0998816	TCONS_00003794	0
TCONS_00013686	0	TCONS_00004050	0.102012
TCONS_00013687	0	TCONS_00004248	0
TCONS_00013698	0.0313385	TCONS_00004257	0.154868
TCONS_00013700	0.0651043	TCONS_00004304	0.181515
TCONS_00013715	0	TCONS_00004446	0.223004
TCONS_00013717	0.918554	TCONS_00004613	0
TCONS_00013725	0	TCONS_00004624	0.623105
TCONS_00013732	0	TCONS_00004646	0.239771
TCONS_00013735	0.591724	TCONS_00004776	0
TCONS_00013754	0.0599869	TCONS_00004793	0
TCONS_00013766	0.030598	TCONS_00004823	0.0855955
TCONS_00013784	0.125152	TCONS_00005010	0.142414
TCONS_00013785	0.0213079	TCONS_00005126	0.104081
TCONS_00013790	0	TCONS_00005151	0.0740112
TCONS_00013795	0.349414	TCONS_00005152	0.0538417
TCONS_00013796	0	TCONS_00005239	0.155976
TCONS_00013797	0.00472129	TCONS_00005277	0.122263
TCONS_00013800	0	TCONS_00005363	0
TCONS_00013805	0.408316	TCONS_00005474	0
TCONS_00013806	0.38705	TCONS_00005504	0.114314
TCONS_00013809	0.548327	TCONS_00005583	0.0480996
TCONS_00013810	0.5037	TCONS_00005589	0.1983
TCONS_00013812	0.635156	TCONS_00005643	0.127954
TCONS_00013811	0.459861	TCONS_00005646	0.142077
TCONS_00013813	0.389197	TCONS_00005655	0
TCONS_00013821	0.785809	TCONS_00005808	0.10078
TCONS_00013822	0.114642	TCONS_00005913	0
TCONS_00013826	0.276648	TCONS_00005999	0.0455701
TCONS_00013834	0.149713	TCONS_00006077	0
TCONS_00013839	0.61362	TCONS_00006150	0.111221
TCONS_00013840	0.613201	TCONS_00006538	0.0692193
TCONS_00013843	0	TCONS_00006637	0.153354
TCONS_00013845	0	TCONS_00006839	0
TCONS_00013852	0	TCONS_00006846	0.00423437
TCONS_00013854	0.0769414	TCONS_00006879	0.120495
TCONS_00013855	0	TCONS_00007198	0
TCONS_00013860	0.524332	TCONS_00007225	0.0887566
TCONS_00013865	0.00190414	TCONS_00007308	0.141936
TCONS_00013869	0	TCONS_00007342	0.0860886
TCONS_00013870	0	TCONS_00007551	0
TCONS_00013873	0	TCONS_00007613	0.246501
TCONS_00013877	0	TCONS_00007633	0.942443
TCONS_00013885	0.00182888	TCONS_00007907	0.0116768
TCONS_00013888	0.126084	TCONS_00007955	0.0771692
TCONS_00013889	0.193699	TCONS_00007957	0.169823
TCONS_00013890	0	TCONS_00007989	0
TCONS_00013892	0.221277	TCONS_00007998	0.0806539
TCONS_00013894	0.230582	TCONS_00008224	0.00359545
TCONS_00013896	0.205027	TCONS_00008313	0.141979
TCONS_00013900	0.000780196	TCONS_00008454	0.0297885
TCONS_00013903	0.348395	TCONS_00008499	0.0249078
TCONS_00013905	0.250519	TCONS_00008703	0.115302
TCONS_00013917	0.0947148	TCONS_00008734	0.0805973
TCONS_00013942	0.352288	TCONS_00008908	0.0778662
TCONS_00013946	0.769928	TCONS_00008921	0
TCONS_00013955	0	TCONS_00008927	0
TCONS_00013970	0.0747798	TCONS_00008979	0.254287
TCONS_00013978	0	TCONS_00009227	0.104911
TCONS_00013980	0.491087	TCONS_00009260	0.044925
TCONS_00013982	0.434304	TCONS_00009404	0.133249
TCONS_00013986	0	TCONS_00009538	0.0279479
TCONS_00013989	0	TCONS_00010255	0.0707481
TCONS_00013990	0	TCONS_00010307	0.11079
TCONS_00014003	0	TCONS_00011112	0.0145045
TCONS_00014004	0.150628	TCONS_00011142	0.071573
TCONS_00014005	0	TCONS_00011213	0
TCONS_00014008	0.599609	TCONS_00011316	0.0138605
TCONS_00014009	0	TCONS_00011365	0
TCONS_00014013	0.135853	TCONS_00011412	0.0060237
TCONS_00014020	0.901762	TCONS_00011428	0
TCONS_00014023	0	TCONS_00011481	0.0575037
TCONS_00014025	0.823292	TCONS_00011531	0.327729
TCONS_00014034	0.198632	TCONS_00011586	0.056129
TCONS_00014061	0	TCONS_00011833	0.0196537
TCONS_00014067	0	TCONS_00012065	0.0968386
TCONS_00014072	0.23128	TCONS_00012206	0.0014625
TCONS_00014078	0	TCONS_00012386	0.200488
TCONS_00014083	0.123895	TCONS_00012461	0.211286
TCONS_00014084	0	TCONS_00012556	0
TCONS_00014095	0.0884219	TCONS_00012591	0.370765
TCONS_00014102	0.127257	TCONS_00012650	0.0496134
TCONS_00014115	0	TCONS_00012660	0
TCONS_00014122	0.14041	TCONS_00012821	0.143556
TCONS_00014121	0.121225	TCONS_00013061	0.0703854
TCONS_00014123	0.0211564	TCONS_00013100	0.0339359
TCONS_00014125	0.000304158	TCONS_00013210	0
TCONS_00014138	0.312472	TCONS_00013365	0.0114613
TCONS_00014139	0.43328	TCONS_00013391	0.16447
TCONS_00014140	0.463236	TCONS_00013448	0.0236267
TCONS_00014141	0	TCONS_00013453	0.0164738
TCONS_00014146	0	TCONS_00013454	0
TCONS_00014158	0.433982	TCONS_00013492	0
TCONS_00014173	0.0755837	TCONS_00013587	0.211777
TCONS_00014177	0.203473	TCONS_00013593	0.145794
TCONS_00014205	0	TCONS_00013715	0.00326106
TCONS_00014209	0	TCONS_00013869	0
TCONS_00014222	0.141253	TCONS_00014246	0.0533543
TCONS_00014223	0.375461	TCONS_00014766	0.0126984
TCONS_00014231	0.0409064	TCONS_00014924	0
TCONS_00014230	0.0435524	TCONS_00015046	0.0333996
TCONS_00014243	0.0362055	TCONS_00015195	0.212323
TCONS_00014245	0	TCONS_00015238	0.0376879
TCONS_00014246	0.116711	TCONS_00015295	0.234773
TCONS_00014247	0.109513	TCONS_00015308	0.0121964
TCONS_00014249	0	TCONS_00015878	0.0899116
TCONS_00014252	0.132876	TCONS_00015917	0.186669
TCONS_00014253	0.0301042	TCONS_00015926	0.435246
TCONS_00014265	0.0377517	TCONS_00015968	0.0480642
TCONS_00014266	0.0668997	TCONS_00016027	0
TCONS_00014270	0.0647857	TCONS_00016058	0
TCONS_00014271	0.0708518	TCONS_00016092	0.0468028
TCONS_00014272	0.0671552	TCONS_00016213	0
TCONS_00014273	0.0725599	TCONS_00016224	0
TCONS_00014274	0.0681852	TCONS_00016289	0.0605079
TCONS_00014278	0.0403697	TCONS_00016381	0.00113217
TCONS_00014283	0.0435194	TCONS_00016529	0.0201229
TCONS_00014295	0.534626	TCONS_00016551	0
TCONS_00014313	0	TCONS_00016589	0.179781
TCONS_00014327	0.235793	TCONS_00016646	0.0754994
TCONS_00014335	0.0140378	TCONS_00016700	0.446043
TCONS_00014338	0.0903701	TCONS_00016719	0
TCONS_00014373	0	TCONS_00016764	0
TCONS_00014378	0.125924	TCONS_00016905	0.0627045
TCONS_00014384	0	TCONS_00016939	0.153281
TCONS_00014385	0	TCONS_00016959	0.0659813
TCONS_00014389	0	TCONS_00017015	0.0517912
TCONS_00014390	0	TCONS_00017131	0.0387873
TCONS_00014394	0	TCONS_00017238	0.0553744
TCONS_00014395	0	TCONS_00017334	0
TCONS_00014397	0	TCONS_00017335	0
TCONS_00014396	0	TCONS_00017442	0.387327
TCONS_00014402	0.0241164	TCONS_00017559	0.311962
TCONS_00014410	0.140787	TCONS_00017572	0.0763045
TCONS_00014411	0.286906	TCONS_00017636	0.083111
TCONS_00014412	0.0756559	TCONS_00017680	0.0966073
TCONS_00014413	0.0707478	TCONS_00017700	0.086202
TCONS_00014414	0.594672	TCONS_00017703	0.215393
TCONS_00014415	0.555547	TCONS_00017717	0.0526285
TCONS_00014416	0.0541522	TCONS_00017936	0
TCONS_00014418	0	TCONS_00017997	0.0747492
TCONS_00014421	0.221026	TCONS_00018113	0
TCONS_00014422	0.0677679	TCONS_00018391	0.133574
TCONS_00014431	0.000284768	TCONS_00018578	0.214972
TCONS_00014435	0.814215	TCONS_00018782	0
TCONS_00014438	0	TCONS_00018816	0.292592
TCONS_00014439	0	TCONS_00018916	0.133956
TCONS_00014440	0	TCONS_00019147	0
TCONS_00014444	0.096244	TCONS_00019224	0
TCONS_00014445	0	TCONS_00019248	0
TCONS_00014454	0	TCONS_00019267	0
TCONS_00014464	4.42478e-05	TCONS_00019475	0
TCONS_00014470	0.15661	TCONS_00019588	0.0746123
TCONS_00014471	0.106303	TCONS_00019679	0
TCONS_00014481	0.139736	TCONS_00019698	0.0173894
TCONS_00014484	0.498542	TCONS_00019736	0.285891
TCONS_00014506	1.346e-05	TCONS_00019740	0
TCONS_00014507	0.704319	TCONS_00020309	0.169217
TCONS_00014508	0.789505	TCONS_00020316	0.371985
TCONS_00014515	0.513945	TCONS_00020321	0.0936882
TCONS_00014547	0	TCONS_00020346	0.0370408
TCONS_00014549	0	TCONS_00020442	0.14984
TCONS_00014550	0.77042	TCONS_00020526	0.103831
TCONS_00014551	0.0807666	TCONS_00020634	0.0170296
TCONS_00014552	0	TCONS_00020667	0.0274706
TCONS_00014555	0.00260068	TCONS_00020737	0.115689
TCONS_00014556	0	TCONS_00021086	0.0633222
TCONS_00014563	0.287109	TCONS_00021104	0.024847
TCONS_00014564	0.265492	TCONS_00021110	0.196004
TCONS_00014568	0.134393	TCONS_00021298	0.794556
TCONS_00014582	0.177993	TCONS_00021383	0
TCONS_00014585	0	TCONS_00021499	0.511623
TCONS_00014586	0.093126	TCONS_00021588	0.00948249
TCONS_00014589	0.211157	TCONS_00021747	0.179553
TCONS_00014592	0	TCONS_00021797	0.101502
TCONS_00014594	0	TCONS_00021806	0
TCONS_00014595	0.00219731	TCONS_00021841	0.027933
TCONS_00014604	0.0340912	TCONS_00021879	0.0308221
TCONS_00014610	0.229769	TCONS_00021950	0
TCONS_00014615	0	TCONS_00021960	0
TCONS_00014617	0	TCONS_00022089	0.291325
TCONS_00014619	0	TCONS_00022278	0
TCONS_00014621	0	TCONS_00022409	0.416601
TCONS_00014632	0.184268	TCONS_00022446	0.219979
TCONS_00014651	0	TCONS_00022460	0.286304
TCONS_00014668	0.0175862	TCONS_00022507	0
TCONS_00014693	0.662716	TCONS_00022559	0.0698896
TCONS_00014717	0.424525	TCONS_00022587	0.114456
TCONS_00014719	0.393782	TCONS_00000037	0.162304
TCONS_00014764	0	TCONS_00000091	0.244518
TCONS_00014766	0.462257	TCONS_00000201	0
TCONS_00014768	0.212977	TCONS_00000212	0.0130711
TCONS_00014770	0.998203	TCONS_00000260	0.0277984
TCONS_00014785	0	TCONS_00000286	0.0416366
TCONS_00014807	0.069246	TCONS_00000448	0.0544808
TCONS_00014808	0.10309	TCONS_00000480	0
TCONS_00014830	0.526243	TCONS_00000496	0.0242925
TCONS_00014835	0	TCONS_00000729	0
TCONS_00014858	0	TCONS_00000757	0.0186931
TCONS_00014859	0	TCONS_00000802	0.32126
TCONS_00014875	0.268883	TCONS_00000974	0.0816818
TCONS_00014880	0.437253	TCONS_00001070	0.00359574
TCONS_00014889	0.601876	TCONS_00001180	0
TCONS_00014897	0.0157785	TCONS_00001222	0
TCONS_00014907	0	TCONS_00001233	0.134518
TCONS_00014908	0.0875714	TCONS_00001316	0.0266242
TCONS_00014912	0.144858	TCONS_00001481	0.0454383
TCONS_00014917	0.155339	TCONS_00001535	0
TCONS_00014924	0.109767	TCONS_00001547	0.0645093
TCONS_00014932	0	TCONS_00001584	0
TCONS_00014938	0.0931232	TCONS_00001648	0.189158
TCONS_00014939	0.231137	TCONS_00001733	0.0373823
TCONS_00014949	0	TCONS_00001788	0
TCONS_00014952	0.262637	TCONS_00001977	0.135262
TCONS_00014956	0.316648	TCONS_00002125	0
TCONS_00014964	0.846834	TCONS_00002416	0
TCONS_00014970	0	TCONS_00002437	0.156706
TCONS_00014971	0.0219455	TCONS_00002725	0.137614
TCONS_00014980	0.153961	TCONS_00002776	0.0285645
TCONS_00014981	0.183021	TCONS_00002782	0.174583
TCONS_00014986	0	TCONS_00002792	0.162395
TCONS_00014993	0	TCONS_00002824	0.227822
TCONS_00015003	0	TCONS_00003115	0.0107914
TCONS_00015046	0.164011	TCONS_00003261	0.0563208
TCONS_00015047	0.583295	TCONS_00003411	0.0258337
TCONS_00015060	0.0581496	TCONS_00003601	0
TCONS_00015080	0.591701	TCONS_00003730	0.0401621
TCONS_00015081	0.0520046	TCONS_00003755	0.128012
TCONS_00015087	0	TCONS_00003772	0
TCONS_00015089	0.211102	TCONS_00003879	0.170756
TCONS_00015103	0.229462	TCONS_00003970	0.133423
TCONS_00015109	0.59862	TCONS_00003996	0
TCONS_00015111	0	TCONS_00004042	0
TCONS_00015113	0	TCONS_00004618	0.0233433
TCONS_00015115	0	TCONS_00004702	0.0716038
TCONS_00015119	0	TCONS_00004901	0
TCONS_00015120	0	TCONS_00004978	0.187879
TCONS_00015122	0.0836681	TCONS_00005191	0.010356
TCONS_00015123	0.098382	TCONS_00005224	0.051871
TCONS_00015124	0.187704	TCONS_00005257	0.305516
TCONS_00015127	0	TCONS_00005294	0.224028
TCONS_00015128	0.09293	TCONS_00005356	0
TCONS_00015133	0	TCONS_00005445	0.121806
TCONS_00015134	0	TCONS_00005470	0.0532267
TCONS_00015136	0.717602	TCONS_00005654	0.0621519
TCONS_00015142	0.650868	TCONS_00005671	0
TCONS_00015161	0	TCONS_00005847	0
TCONS_00015176	0.214107	TCONS_00006175	0
TCONS_00015183	0.282259	TCONS_00006258	0
TCONS_00015191	0.889908	TCONS_00006312	0.169629
TCONS_00015193	0.160425	TCONS_00006347	0.372166
TCONS_00015195	0.463852	TCONS_00006380	0
TCONS_00015210	0.265958	TCONS_00006652	0.0585045
TCONS_00015235	0.828652	TCONS_00006710	0
TCONS_00015236	0.403138	TCONS_00006727	0.0252516
TCONS_00015238	0.248634	TCONS_00006794	0
TCONS_00015249	0.0774121	TCONS_00006800	0
TCONS_00015251	0	TCONS_00006853	0
TCONS_00015259	0.290479	TCONS_00006902	0.0202865
TCONS_00015268	0.364279	TCONS_00006906	0
TCONS_00015269	0.0753224	TCONS_00006924	0.128553
TCONS_00015275	0.913812	TCONS_00007076	0.081695
TCONS_00015278	0.260658	TCONS_00007230	0
TCONS_00015295	0.512338	TCONS_00007290	0.1414
TCONS_00015302	0.000596154	TCONS_00007348	0.162894
TCONS_00015308	0.217824	TCONS_00007420	0.0816618
TCONS_00015317	0	TCONS_00007909	0.174813
TCONS_00015319	0	TCONS_00007911	0.0672948
TCONS_00015325	0.128602	TCONS_00008001	0
TCONS_00015338	0.0798171	TCONS_00008120	0.166127
TCONS_00015339	0.0763426	TCONS_00008129	0.0236256
TCONS_00015346	0.181173	TCONS_00008133	0.0206875
TCONS_00015353	0	TCONS_00008327	0.0313388
TCONS_00015364	0.713948	TCONS_00008341	0
TCONS_00015374	0.210699	TCONS_00008387	0.0377388
TCONS_00015376	0.374212	TCONS_00008389	0.0724023
TCONS_00015380	0.049949	TCONS_00008392	0.140514
TCONS_00015404	0.091214	TCONS_00008427	0.0554877
TCONS_00015406	0.0240212	TCONS_00008463	0.0507044
TCONS_00015407	0.0570504	TCONS_00008614	0.0669909
TCONS_00015419	0.0140231	TCONS_00008695	0.163069
TCONS_00015426	0.0729219	TCONS_00008842	0
TCONS_00015445	0	TCONS_00008929	0
TCONS_00015450	0	TCONS_00009081	0.0463856
TCONS_00015452	0.00274032	TCONS_00009082	0
TCONS_00015460	0.0449444	TCONS_00009214	0.133158
TCONS_00015483	0.254423	TCONS_00009362	0.021871
TCONS_00015485	0.621189	TCONS_00009386	0.105878
TCONS_00015486	0.643696	TCONS_00009387	0.0566455
TCONS_00015493	0.238634	TCONS_00009770	0
TCONS_00015492	0.221079	TCONS_00009901	0.20549
TCONS_00015507	0	TCONS_00009981	0
TCONS_00015510	0.05808	TCONS_00010129	0.127636
TCONS_00015512	0	TCONS_00010142	0
TCONS_00015513	0.532865	TCONS_00010195	0
TCONS_00015514	0.176533	TCONS_00010394	0
TCONS_00015541	0.318442	TCONS_00010444	0.345692
TCONS_00015542	0	TCONS_00010494	0.0780138
TCONS_00015548	0	TCONS_00010514	0.0339404
TCONS_00015562	0.171746	TCONS_00010616	0
TCONS_00015564	0.435832	TCONS_00010684	0.164772
TCONS_00015566	0.380613	TCONS_00010854	0
TCONS_00015576	0	TCONS_00011028	0
TCONS_00015581	0.537093	TCONS_00011449	0.546538
TCONS_00015582	0.554095	TCONS_00011483	0.156583
TCONS_00015589	0.701695	TCONS_00011752	0.0151104
TCONS_00015593	0.253079	TCONS_00011779	0.00248321
TCONS_00015595	0.454388	TCONS_00011939	0.0602874
TCONS_00015599	0.513164	TCONS_00012177	0.0154636
TCONS_00015601	0	TCONS_00012652	0.236546
TCONS_00015602	0.873659	TCONS_00012703	0.168491
TCONS_00015604	0.185898	TCONS_00012774	0.125462
TCONS_00015605	0.213656	TCONS_00012781	0.0103093
TCONS_00015608	0.180121	TCONS_00012833	0
TCONS_00015613	0.554188	TCONS_00012935	0
TCONS_00015620	0	TCONS_00013093	0.221367
TCONS_00015621	0	TCONS_00013132	0.0834013
TCONS_00015622	0.176731	TCONS_00013181	0
TCONS_00015632	0.149023	TCONS_00013188	0.0277797
TCONS_00015634	0.0870163	TCONS_00013545	0.0221791
TCONS_00015647	0.115683	TCONS_00013785	0
TCONS_00015652	0	TCONS_00013800	0.193119
TCONS_00015669	0.408116	TCONS_00013811	0.285828
TCONS_00015670	0	TCONS_00014078	0.00379355
TCONS_00015683	0.00816832	TCONS_00014083	0
TCONS_00015690	0.0845087	TCONS_00014223	0.107752
TCONS_00015696	0.197017	TCONS_00014271	0
TCONS_00015698	0.137609	TCONS_00014278	0.215941
TCONS_00015703	0.177947	TCONS_00014384	0.221467
TCONS_00015707	0.101263	TCONS_00014416	0
TCONS_00015765	0	TCONS_00014464	0.0384273
TCONS_00015772	0.169598	TCONS_00014621	0.164832
TCONS_00015777	0.53587	TCONS_00015060	0
TCONS_00015778	0	TCONS_00015087	0.028689
TCONS_00015786	0.0385699	TCONS_00015142	0.0597709
TCONS_00015792	0.648943	TCONS_00015210	0.0446826
TCONS_00015797	0.218514	TCONS_00015275	0.0075
TCONS_00015799	0	TCONS_00015407	0.0192608
TCONS_00015817	0.049302	TCONS_00015445	0
TCONS_00015820	0.119854	TCONS_00015452	0
TCONS_00015824	0	TCONS_00015566	0.016782
TCONS_00015862	4.90998e-06	TCONS_00015602	0.231966
TCONS_00015874	0.5463	TCONS_00015683	0.268975
TCONS_00015878	0.264255	TCONS_00015940	0.0229066
TCONS_00015879	0.134038	TCONS_00016149	0.2084
TCONS_00015880	0.0203503	TCONS_00016386	0.0720222
TCONS_00015900	0	TCONS_00016428	0.0107013
TCONS_00015902	0.00490945	TCONS_00016548	0.00611715
TCONS_00015903	0.00480539	TCONS_00016675	0.0874534
TCONS_00015909	0.0180743	TCONS_00016687	0
TCONS_00015910	0.0211984	TCONS_00016851	0.250858
TCONS_00015916	0	TCONS_00017074	0.0316011
TCONS_00015917	0	TCONS_00017093	0
TCONS_00015922	0	TCONS_00017269	0.374336
TCONS_00015926	0.620474	TCONS_00017340	0.182141
TCONS_00015928	0.361543	TCONS_00017389	0.0234679
TCONS_00015940	0.335873	TCONS_00017546	0.0230416
TCONS_00015942	0.547103	TCONS_00018228	0.0501062
TCONS_00015951	0.357678	TCONS_00018385	0.015177
TCONS_00015952	0.911697	TCONS_00018657	0.328335
TCONS_00015953	0.924106	TCONS_00018809	0.147206
TCONS_00015955	0.918238	TCONS_00018822	0.0981797
TCONS_00015961	0.121611	TCONS_00018933	0.0355627
TCONS_00015966	0.294886	TCONS_00019054	0
TCONS_00015968	0.229514	TCONS_00019136	0.0717686
TCONS_00015969	0.253101	TCONS_00019144	0.440803
TCONS_00015984	0.191197	TCONS_00019268	0.177847
TCONS_00015985	0.255103	TCONS_00019319	0.0121624
TCONS_00015996	0.109666	TCONS_00019432	0
TCONS_00016001	0.046476	TCONS_00019523	0.138876
TCONS_00016023	0.149826	TCONS_00019585	0.0168583
TCONS_00016027	0.397797	TCONS_00019609	0.0665386
TCONS_00016031	0	TCONS_00019956	0.0505815
TCONS_00016041	0	TCONS_00020305	0.588048
TCONS_00016052	0.0992411	TCONS_00020327	0
TCONS_00016057	0	TCONS_00020453	0.217287
TCONS_00016058	0	TCONS_00020812	0.017902
TCONS_00016063	0.0424457	TCONS_00020817	0.00865038
TCONS_00016064	0.0428839	TCONS_00020861	0.035133
TCONS_00016076	0.548015	TCONS_00020887	0.27546
TCONS_00016078	0.684199	TCONS_00020984	0.0172902
TCONS_00016079	0.583016	TCONS_00021034	0.00562601
TCONS_00016080	0.611554	TCONS_00021049	0.0615937
TCONS_00016089	0.188065	TCONS_00021643	0
TCONS_00016092	0.836366	TCONS_00021761	0.136847
TCONS_00016102	0.114425	TCONS_00021803	0.232577
TCONS_00016103	0	TCONS_00021890	0.00435509
TCONS_00016104	0	TCONS_00021961	0.0107132
TCONS_00016117	0.238098	TCONS_00022139	0.0104654
TCONS_00016120	0.717594	TCONS_00022232	0.146435
TCONS_00016121	0	TCONS_00022243	0.0619242
TCONS_00016126	0.353475	TCONS_00022257	0.0195495
TCONS_00016127	0	TCONS_00022413	0.599021
TCONS_00016131	0.22015	TCONS_00022605	0.0934023
TCONS_00016139	0.23044	TCONS_00022612	0.0908013
TCONS_00016141	0.0395931	TCONS_00000092	0.0161848
TCONS_00016142	0.125463	TCONS_00000232	0.0427303
TCONS_00016149	0.0342648	TCONS_00000269	0.0888405
TCONS_00016174	0.957706	TCONS_00000331	0.247968
TCONS_00016183	0.205344	TCONS_00000746	0.0593081
TCONS_00016189	0.358563	TCONS_00000775	0.00419048
TCONS_00016191	0	TCONS_00000790	0.33792
TCONS_00016192	0.145041	TCONS_00000923	0.106084
TCONS_00016196	0.0117913	TCONS_00000960	0.0605111
TCONS_00016199	0	TCONS_00001119	0.0877212
TCONS_00016200	0	TCONS_00001179	0.0604576
TCONS_00016201	0	TCONS_00001181	0.0708546
TCONS_00016208	0.528731	TCONS_00001400	0.0337884
TCONS_00016213	0.439443	TCONS_00001425	0
TCONS_00016224	0.283202	TCONS_00001449	0.057177
TCONS_00016246	0.0348423	TCONS_00001546	0.270612
TCONS_00016257	0.0241883	TCONS_00001671	0
TCONS_00016282	0	TCONS_00001817	0.166012
TCONS_00016289	0.0421807	TCONS_00001873	0.0342045
TCONS_00016294	0.203976	TCONS_00002028	0
TCONS_00016295	0.131564	TCONS_00002123	0.130259
TCONS_00016296	0.165612	TCONS_00002127	0
TCONS_00016297	0.00242601	TCONS_00002133	0.277377
TCONS_00016308	0	TCONS_00002248	0.371988
TCONS_00016319	0.0208656	TCONS_00002307	0.0286296
TCONS_00016361	0.0829179	TCONS_00002314	0.175972
TCONS_00016370	0.253833	TCONS_00002349	0.0306827
TCONS_00016382	0.0849864	TCONS_00002474	0.262566
TCONS_00016381	0.103905	TCONS_00002702	0.135428
TCONS_00016383	0.122361	TCONS_00003257	0.303082
TCONS_00016386	0.10592	TCONS_00003547	0.436385
TCONS_00016414	0.168537	TCONS_00003633	0.0708571
TCONS_00016428	0	TCONS_00003700	0
TCONS_00016435	0.136586	TCONS_00003743	0.0667476
TCONS_00016470	0	TCONS_00003824	0.150882
TCONS_00016471	0	TCONS_00003994	0.154416
TCONS_00016475	0	TCONS_00004074	0.0676076
TCONS_00016487	0.0755391	TCONS_00004127	0.143019
TCONS_00016488	0.0830579	TCONS_00004240	0
TCONS_00016493	0.624046	TCONS_00004363	0.102658
TCONS_00016507	0.0458411	TCONS_00004436	0.0429758
TCONS_00016516	0	TCONS_00004593	0.125808
TCONS_00016520	0.102673	TCONS_00004616	0.132524
TCONS_00016529	0.0631343	TCONS_00004869	0
TCONS_00016545	0	TCONS_00004964	0.0494225
TCONS_00016547	0.0425875	TCONS_00004993	0.0284552
TCONS_00016548	0.0233881	TCONS_00005021	0
TCONS_00016551	0	TCONS_00005037	0.256783
TCONS_00016556	0	TCONS_00005101	0.155464
TCONS_00016560	0.028259	TCONS_00005116	0.127738
TCONS_00016562	0.0324916	TCONS_00005337	0.157939
TCONS_00016563	0.0318184	TCONS_00005379	0.0160042
TCONS_00016570	0	TCONS_00005482	0.0183953
TCONS_00016571	0	TCONS_00005487	0.140371
TCONS_00016572	0	TCONS_00005802	0.0309839
TCONS_00016576	0	TCONS_00005901	0
TCONS_00016580	0.0112804	TCONS_00006013	0
TCONS_00016585	0.7987	TCONS_00006342	0.0497731
TCONS_00016587	0.686332	TCONS_00006475	0.087757
TCONS_00016589	0.166813	TCONS_00006622	0.134141
TCONS_00016591	0	TCONS_00006752	0
TCONS_00016594	0.0601786	TCONS_00006787	0.0484871
TCONS_00016596	0.0731321	TCONS_00006840	0.0329859
TCONS_00016598	0	TCONS_00006842	0
TCONS_00016602	0.814756	TCONS_00007238	0.0412256
TCONS_00016608	0.920938	TCONS_00007241	0.284357
TCONS_00016614	0.372071	TCONS_00007281	0.106546
TCONS_00016616	0.583711	TCONS_00007298	0.170652
TCONS_00016621	0.182389	TCONS_00007313	0.135955
TCONS_00016620	0.202603	TCONS_00007334	0.000114537
TCONS_00016644	0	TCONS_00007415	0.164111
TCONS_00016645	0.00660838	TCONS_00007468	0.0560881
TCONS_00016646	0.00980135	TCONS_00007555	0.155363
TCONS_00016656	0	TCONS_00007572	0.184048
TCONS_00016659	0.452043	TCONS_00007756	0.0857571
TCONS_00016661	0.383607	TCONS_00007797	0.222464
TCONS_00016663	0.060535	TCONS_00007865	0
TCONS_00016665	0.109078	TCONS_00007908	0.0225936
TCONS_00016666	0	TCONS_00007928	0.00524752
TCONS_00016672	0	TCONS_00007979	0
TCONS_00016675	0.35832	TCONS_00008489	0.00710265
TCONS_00016680	0.0137174	TCONS_00008967	0.0890233
TCONS_00016681	0.014131	TCONS_00009072	0.0520267
TCONS_00016682	0	TCONS_00009126	0.0338462
TCONS_00016683	0.000209877	TCONS_00009236	0.0178177
TCONS_00016685	0.428764	TCONS_00009242	0
TCONS_00016687	0.136166	TCONS_00009352	0.12743
TCONS_00016698	0	TCONS_00009418	0.174958
TCONS_00016700	0.403473	TCONS_00009487	0.0862939
TCONS_00016705	0	TCONS_00009516	0.0207614
TCONS_00016709	0.154581	TCONS_00009710	0.150198
TCONS_00016710	0.109546	TCONS_00009719	0.0403171
TCONS_00016719	0	TCONS_00009742	0.0689502
TCONS_00016721	0	TCONS_00009909	0.0417371
TCONS_00016732	0.811699	TCONS_00010111	0.160031
TCONS_00016734	0	TCONS_00010269	0.115044
TCONS_00016740	0.240916	TCONS_00010400	0.026748
TCONS_00016743	0	TCONS_00010486	0.0321178
TCONS_00016744	0.0775478	TCONS_00010493	0
TCONS_00016748	0.0935327	TCONS_00010637	0
TCONS_00016755	0.745601	TCONS_00010731	0.0594723
TCONS_00016764	0.171046	TCONS_00011027	0.265443
TCONS_00016767	0	TCONS_00011129	0
TCONS_00016770	0.39782	TCONS_00011177	0.0689697
TCONS_00016772	0	TCONS_00011337	0.218488
TCONS_00016780	0.102381	TCONS_00011745	0
TCONS_00016782	0.068804	TCONS_00011841	0
TCONS_00016784	0.655572	TCONS_00011898	0
TCONS_00016788	0.503049	TCONS_00011999	0.125709
TCONS_00016789	0.495074	TCONS_00012029	0.127888
TCONS_00016790	0.524768	TCONS_00012030	0.0333389
TCONS_00016798	0	TCONS_00012036	0.0872197
TCONS_00016800	0.157208	TCONS_00012123	0.221264
TCONS_00016830	0.0346088	TCONS_00012313	0.091983
TCONS_00016831	1.68776e-06	TCONS_00012361	0.103534
TCONS_00016851	0.513957	TCONS_00012390	0.118636
TCONS_00016856	0.397628	TCONS_00012476	0.172024
TCONS_00016874	0.287063	TCONS_00012605	0.046739
TCONS_00016875	0.18227	TCONS_00012670	0.119714
TCONS_00016887	0.093391	TCONS_00012679	0.0279148
TCONS_00016905	0.129714	TCONS_00012732	0.118465
TCONS_00016916	0.265651	TCONS_00012822	0
TCONS_00016928	0.210175	TCONS_00013104	0
TCONS_00016938	0.0704967	TCONS_00013174	0
TCONS_00016939	0.154122	TCONS_00013196	0.116068
TCONS_00016942	0.525051	TCONS_00013270	0
TCONS_00016948	0.0268656	TCONS_00013349	0.105847
TCONS_00016950	0.568065	TCONS_00013364	0
TCONS_00016951	0.447729	TCONS_00013616	0
TCONS_00016957	0.00120833	TCONS_00013735	0.0283796
TCONS_00016959	0.0873824	TCONS_00013852	0.0711905
TCONS_00016982	0.2061	TCONS_00013855	7.73861e-06
TCONS_00016984	0.0591504	TCONS_00013873	0.0595867
TCONS_00016986	0.235685	TCONS_00013955	0.0826069
TCONS_00016996	0.118359	TCONS_00013989	0.0712366
TCONS_00017002	0	TCONS_00014004	0.0513156
TCONS_00017006	0.127748	TCONS_00014102	0.230082
TCONS_00017014	0.252924	TCONS_00014273	0
TCONS_00017015	0.0568281	TCONS_00014439	0.115274
TCONS_00017022	0.0728063	TCONS_00014917	0.100663
TCONS_00017037	0.153084	TCONS_00014970	0.0732667
TCONS_00017045	0.287832	TCONS_00014980	0
TCONS_00017053	0.57477	TCONS_00014986	0.094289
TCONS_00017065	0.104211	TCONS_00015510	0
TCONS_00017070	0.000153226	TCONS_00015604	0.0269911
TCONS_00017074	0.476166	TCONS_00015777	0.106348
TCONS_00017079	0.891723	TCONS_00015874	0.100577
TCONS_00017086	0	TCONS_00015902	0
TCONS_00017093	0	TCONS_00016183	0.167547
TCONS_00017102	0.115665	TCONS_00016192	0.0260041
TCONS_00017103	0	TCONS_00016887	0.255684
TCONS_00017109	0.316483	TCONS_00017070	0
TCONS_00017131	0.949448	TCONS_00017134	0
TCONS_00017134	0.0160197	TCONS_00017199	0
TCONS_00017135	0.0472621	TCONS_00017283	0.264676
TCONS_00017140	0.121156	TCONS_00017430	0.0454812
TCONS_00017144	0.0662393	TCONS_00017689	0.283552
TCONS_00017148	0.0249039	TCONS_00017792	0
TCONS_00017154	0.611949	TCONS_00018337	0.416672
TCONS_00017173	0	TCONS_00018470	0.0704977
TCONS_00017183	0.170195	TCONS_00018666	0.0808305
TCONS_00017187	0	TCONS_00018901	0
TCONS_00017190	0	TCONS_00018968	0.11303
TCONS_00017195	0.0418549	TCONS_00019191	0.114232
TCONS_00017197	0.0372872	TCONS_00019392	0.102715
TCONS_00017199	0.0448075	TCONS_00019435	0.131883
TCONS_00017200	0.12154	TCONS_00019484	0.0315371
TCONS_00017201	0.112281	TCONS_00019739	0.00288256
TCONS_00017208	0.163062	TCONS_00019760	0
TCONS_00017209	0	TCONS_00019763	0.0626299
TCONS_00017214	0	TCONS_00019812	0.0194577
TCONS_00017215	0	TCONS_00019820	0.0269212
TCONS_00017228	0	TCONS_00019895	0
TCONS_00017229	0.63541	TCONS_00020029	0.0995888
TCONS_00017238	0.00863594	TCONS_00020150	0
TCONS_00017239	0.00422222	TCONS_00020344	0.0360898
TCONS_00017240	0.225741	TCONS_00020474	0.0568666
TCONS_00017260	0.639039	TCONS_00020514	0
TCONS_00017269	0.0490125	TCONS_00020564	0.228738
TCONS_00017270	0.0778932	TCONS_00021052	0.0255705
TCONS_00017281	0	TCONS_00021248	0.0304752
TCONS_00017283	0.40337	TCONS_00021281	0.0415407
TCONS_00017292	0	TCONS_00021528	0.0378746
TCONS_00017296	0	TCONS_00021893	0.289775
TCONS_00017299	0.00801244	TCONS_00022023	0
TCONS_00017300	0	TCONS_00022167	0.221259
TCONS_00017302	0.170721	TCONS_00022225	0.027015
TCONS_00017307	0.0315838	TCONS_00022241	0.111988
TCONS_00017314	0.0288061	TCONS_00022244	0.117301
TCONS_00017318	0.143327	TCONS_00022249	0.15207
TCONS_00017319	0.142414	TCONS_00022541	0.0329512
TCONS_00017330	0	TCONS_00022558	0.0782391
TCONS_00017334	0	TCONS_00022596	0
TCONS_00017333	0	TCONS_00022609	0
TCONS_00017335	0.0180829	TCONS_00000086	0
TCONS_00017337	0.0699519	TCONS_00000433	0.103414
TCONS_00017339	0.080568	TCONS_00000437	0.152175
TCONS_00017341	0.0738178	TCONS_00000568	0.0714025
TCONS_00017340	0.0569859	TCONS_00000600	0.0848854
TCONS_00017343	0.0602266	TCONS_00000613	0.168413
TCONS_00017344	0.859032	TCONS_00000776	0.0694405
TCONS_00017349	0.997554	TCONS_00000854	0
TCONS_00017363	0.520334	TCONS_00000916	0
TCONS_00017368	0.294284	TCONS_00001128	0
TCONS_00017370	0.651732	TCONS_00001132	0.0185172
TCONS_00017381	0	TCONS_00001399	0.0763666
TCONS_00017385	0	TCONS_00001576	0.0956407
TCONS_00017387	0.123158	TCONS_00001823	0.0039115
TCONS_00017388	0	TCONS_00001900	0.0436431
TCONS_00017389	0	TCONS_00001979	0.000501838
TCONS_00017390	0	TCONS_00001990	0.168709
TCONS_00017397	0.431088	TCONS_00002186	0
TCONS_00017421	0.0435641	TCONS_00002274	0.883867
TCONS_00017423	0	TCONS_00002363	0.247065
TCONS_00017424	0	TCONS_00002371	0.26866
TCONS_00017425	0.00587041	TCONS_00002842	0.268984
TCONS_00017426	0.0194807	TCONS_00003109	0.140452
TCONS_00017430	0.433151	TCONS_00003148	0
TCONS_00017437	0	TCONS_00003441	0.058759
TCONS_00017442	0.0705212	TCONS_00003523	0.0839351
TCONS_00017449	0.442077	TCONS_00003823	0
TCONS_00017457	0.597627	TCONS_00004052	0.158039
TCONS_00017463	0.109198	TCONS_00004173	0
TCONS_00017466	0.121911	TCONS_00004247	0.0258541
TCONS_00017465	0.0918961	TCONS_00004328	0.0129036
TCONS_00017464	0.0946126	TCONS_00004606	0.0286546
TCONS_00017471	0.683988	TCONS_00004620	0
TCONS_00017473	0.677172	TCONS_00004863	0.200341
TCONS_00017483	0.94001	TCONS_00005105	0.0474393
TCONS_00017481	0.939974	TCONS_00005122	0
TCONS_00017522	9.72973e-05	TCONS_00005219	0.147085
TCONS_00017523	0	TCONS_00005384	0.137765
TCONS_00017524	0.421698	TCONS_00005439	0.0792294
TCONS_00017525	0.297906	TCONS_00005473	0.0152177
TCONS_00017527	0.275553	TCONS_00005496	0
TCONS_00017535	0.125732	TCONS_00005812	0.00984681
TCONS_00017537	0	TCONS_00005841	0
TCONS_00017543	0.056544	TCONS_00006021	0.092665
TCONS_00017546	0.511971	TCONS_00006054	0.108498
TCONS_00017550	0.000504587	TCONS_00006173	0
TCONS_00017554	0.0462271	TCONS_00006267	0
TCONS_00017555	0.27097	TCONS_00006292	0
TCONS_00017557	0.0783191	TCONS_00006542	0.0800455
TCONS_00017558	0.0780773	TCONS_00006588	0
TCONS_00017560	0.0788848	TCONS_00006715	0.0964985
TCONS_00017559	0.0765924	TCONS_00006872	0.300096
TCONS_00017561	0.09215	TCONS_00006897	0.043128
TCONS_00017562	0.114166	TCONS_00006937	0.0168198
TCONS_00017570	0.326923	TCONS_00006980	0
TCONS_00017572	0.304144	TCONS_00006983	0.107296
TCONS_00017585	0.13261	TCONS_00007444	0
TCONS_00017594	0	TCONS_00008072	0
TCONS_00017595	0.310741	TCONS_00008350	0.0391572
TCONS_00017597	0.0640089	TCONS_00008484	0.0760038
TCONS_00017607	0.419125	TCONS_00008497	0.0398866
TCONS_00017610	0	TCONS_00008763	0
TCONS_00017636	0.603416	TCONS_00009076	0.0406223
TCONS_00017654	0.246065	TCONS_00009085	0
TCONS_00017655	0.364913	TCONS_00009104	0.0577103
TCONS_00017661	0.119338	TCONS_00009225	0.0882972
TCONS_00017663	0.0591524	TCONS_00009255	0.11253
TCONS_00017672	0.441285	TCONS_00009264	0
TCONS_00017675	0.115253	TCONS_00009307	0.345574
TCONS_00017677	0.0585696	TCONS_00009314	0
TCONS_00017680	0.134146	TCONS_00009505	0.0797517
TCONS_00017682	0.0163958	TCONS_00009560	0
TCONS_00017683	0.422452	TCONS_00009675	0
TCONS_00017689	0.0620833	TCONS_00009786	0.180192
TCONS_00017695	0.0489036	TCONS_00009834	0
TCONS_00017700	0.201191	TCONS_00009848	0
TCONS_00017703	0	TCONS_00010033	0.114396
TCONS_00017708	0.539736	TCONS_00010166	0.0987764
TCONS_00017716	0.459371	TCONS_00010370	0.036807
TCONS_00017717	0.424915	TCONS_00010371	0.0137037
TCONS_00017720	0.149502	TCONS_00010423	0
TCONS_00017722	0.143174	TCONS_00010432	0.00420907
TCONS_00017725	0.0783794	TCONS_00010510	0
TCONS_00017729	0.374969	TCONS_00010624	0.00120517
TCONS_00017769	0.426077	TCONS_00010741	1.89394e-05
TCONS_00017775	0.0568746	TCONS_00010772	0
TCONS_00017782	0.599916	TCONS_00010812	0.0811461
TCONS_00017791	0	TCONS_00011185	0.0756841
TCONS_00017792	0	TCONS_00011442	0.0494235
TCONS_00017823	0	TCONS_00011674	0.163309
TCONS_00017834	0.000197279	TCONS_00011770	0.0937356
TCONS_00017842	0	TCONS_00011959	0.408706
TCONS_00017844	0	TCONS_00012067	0
TCONS_00017845	0	TCONS_00012173	0.0512904
TCONS_00017849	0.0153373	TCONS_00012453	0
TCONS_00017855	0	TCONS_00012599	0.268928
TCONS_00017872	0	TCONS_00012649	0.105703
TCONS_00017873	0.203345	TCONS_00012675	0.770331
TCONS_00017899	0.168384	TCONS_00012701	0.034
TCONS_00017900	0.140982	TCONS_00013191	0.0632941
TCONS_00017901	0.141381	TCONS_00013206	0.0460971
TCONS_00017903	0.166129	TCONS_00013508	0
TCONS_00017905	0	TCONS_00013896	0
TCONS_00017909	0.0275261	TCONS_00014266	0.238085
TCONS_00017919	0.0551614	TCONS_00014295	0.212232
TCONS_00017928	0.165903	TCONS_00014418	0.0857754
TCONS_00017936	0.962815	TCONS_00014471	0
TCONS_00017940	0	TCONS_00014506	0.123895
TCONS_00017950	0.0650789	TCONS_00014595	0.018375
TCONS_00017965	0.153233	TCONS_00014632	0.0324
TCONS_00017971	0	TCONS_00014808	0.0219315
TCONS_00017988	0.586778	TCONS_00014889	0.0888511
TCONS_00017997	0	TCONS_00014897	0
TCONS_00017999	0	TCONS_00014993	0
TCONS_00018013	0	TCONS_00015269	0
TCONS_00018020	0.215248	TCONS_00015319	0
TCONS_00018022	0	TCONS_00015404	0
TCONS_00018031	0.105968	TCONS_00015485	0.129347
TCONS_00018032	0	TCONS_00015621	0
TCONS_00018035	0	TCONS_00015799	0
TCONS_00018050	0	TCONS_00016031	0
TCONS_00018051	0	TCONS_00016103	0.0188074
TCONS_00018090	0.336826	TCONS_00016257	0.0495756
TCONS_00018098	0.30103	TCONS_00016296	0
TCONS_00018112	0.507847	TCONS_00016297	0.00941518
TCONS_00018113	0.106359	TCONS_00016614	0
TCONS_00018116	0.245206	TCONS_00016621	0.772538
TCONS_00018123	0	TCONS_00016721	0
TCONS_00018124	0	TCONS_00016740	0.0917101
TCONS_00018132	0.263299	TCONS_00016755	0
TCONS_00018135	0.0125142	TCONS_00016784	0
TCONS_00018136	0	TCONS_00017135	0
TCONS_00018137	0	TCONS_00017148	0.0386199
TCONS_00018154	0.342467	TCONS_00017209	0.106125
TCONS_00018156	0.422118	TCONS_00017214	0
TCONS_00018158	0	TCONS_00017239	0.00643871
TCONS_00018159	0.197173	TCONS_00017368	0
TCONS_00018166	0.0670224	TCONS_00017708	0
TCONS_00018174	0.00428766	TCONS_00017873	0
TCONS_00018176	0.156674	TCONS_00017971	0
TCONS_00018178	0	TCONS_00018182	0.0473302
TCONS_00018182	0.1231	TCONS_00018347	0.143256
TCONS_00018196	0	TCONS_00018718	0.0845164
TCONS_00018203	0.268362	TCONS_00018825	0.00839347
TCONS_00018204	0.0518775	TCONS_00018852	0.123171
TCONS_00018206	0.0497965	TCONS_00018921	0
TCONS_00018207	0.163063	TCONS_00019134	0.144606
TCONS_00018221	0	TCONS_00019285	0
TCONS_00018227	0.526409	TCONS_00019497	0
TCONS_00018228	0.230433	TCONS_00019566	0
TCONS_00018229	0.210527	TCONS_00019776	0
TCONS_00018230	0.163825	TCONS_00019834	0.0360996
TCONS_00018231	0.403552	TCONS_00020009	0.120143
TCONS_00018233	0.346411	TCONS_00020027	0.422915
TCONS_00018237	0	TCONS_00020035	0.148033
TCONS_00018242	0.575509	TCONS_00020622	0
TCONS_00018243	0.413229	TCONS_00020853	0
TCONS_00018249	0.224507	TCONS_00021284	0.0549921
TCONS_00018250	0.0798027	TCONS_00021286	0.0393927
TCONS_00018251	0.0449926	TCONS_00021342	0.117277
TCONS_00018290	0.458283	TCONS_00021350	0.0960224
TCONS_00018300	0.298997	TCONS_00021565	0.0125124
TCONS_00018313	0.344024	TCONS_00021612	0.0283542
TCONS_00018337	0.114611	TCONS_00021736	0.0283681
TCONS_00018338	0.11782	TCONS_00021906	0.255548
TCONS_00018339	0.023101	TCONS_00021966	0
TCONS_00018347	0.220778	TCONS_00021967	0
TCONS_00018348	0.217175	TCONS_00022070	0.317609
TCONS_00018380	0.148797	TCONS_00022090	0.02103
TCONS_00018385	0	TCONS_00022227	0.0709109
TCONS_00018387	0	TCONS_00022242	0
TCONS_00018391	0.413335	TCONS_00022256	0
TCONS_00018393	0.753488	TCONS_00000043	0.0311142
TCONS_00018394	0.694268	TCONS_00000267	0.659012
TCONS_00018398	0.19137	TCONS_00000344	0
TCONS_00018401	0.375763	TCONS_00000418	0.0311481
TCONS_00018413	0	TCONS_00000485	0
TCONS_00018425	0.0529121	TCONS_00000565	0
TCONS_00018459	0.01002	TCONS_00000699	0.0800196
TCONS_00018460	0	TCONS_00000843	0.208514
TCONS_00018464	0	TCONS_00000850	0.0552201
TCONS_00018469	0.210815	TCONS_00001010	0
TCONS_00018470	0.16842	TCONS_00001062	0
TCONS_00018471	0.175503	TCONS_00001071	0.299288
TCONS_00018480	0.186484	TCONS_00001298	0.126949
TCONS_00018489	0.310197	TCONS_00001297	0.022899
TCONS_00018519	0.352426	TCONS_00001455	0
TCONS_00018528	0.188852	TCONS_00001920	0.0716341
TCONS_00018530	0.215564	TCONS_00002183	0.204344
TCONS_00018533	0.189357	TCONS_00002630	0.0914039
TCONS_00018535	0.147431	TCONS_00002716	0
TCONS_00018547	0.558138	TCONS_00002884	0.0444026
TCONS_00018549	0.082118	TCONS_00003051	0.0268824
TCONS_00018552	0.0138783	TCONS_00003187	0
TCONS_00018575	0.033977	TCONS_00003355	0
TCONS_00018576	0	TCONS_00003453	0.131474
TCONS_00018578	0.377858	TCONS_00003489	0.0179806
TCONS_00018590	0.0370523	TCONS_00003522	0.133789
TCONS_00018591	0.0181673	TCONS_00003722	0.0518522
TCONS_00018592	0.12512	TCONS_00003822	0.0634421
TCONS_00018605	0.12246	TCONS_00004075	0
TCONS_00018639	0.117664	TCONS_00004108	0
TCONS_00018657	0	TCONS_00004119	0.198518
TCONS_00018664	0	TCONS_00004120	0.234386
TCONS_00018666	0.149975	TCONS_00004221	0.0949252
TCONS_00018695	0.177513	TCONS_00004281	0
TCONS_00018698	0.12956	TCONS_00004286	0.140354
TCONS_00018701	0.0668157	TCONS_00004288	0
TCONS_00018703	0	TCONS_00004319	0.0460536
TCONS_00018718	0.164147	TCONS_00004356	0
TCONS_00018719	0	TCONS_00004447	0
TCONS_00018727	0.662134	TCONS_00004758	0.357364
TCONS_00018766	0.596981	TCONS_00004759	0
TCONS_00018771	0.0249067	TCONS_00005055	0.050211
TCONS_00018775	0.0325228	TCONS_00005218	0.0485815
TCONS_00018781	0.165421	TCONS_00005321	0.0962493
TCONS_00018782	0.19199	TCONS_00005406	0.0312393
TCONS_00018786	0.0878769	TCONS_00005415	0
TCONS_00018796	0.464727	TCONS_00005542	0.161858
TCONS_00018798	0	TCONS_00005628	0.129028
TCONS_00018808	0.648569	TCONS_00005771	0
TCONS_00018809	0.0768721	TCONS_00005900	0.188917
TCONS_00018810	0.143715	TCONS_00005903	0.00832795
TCONS_00018812	0.115358	TCONS_00005951	0.0873268
TCONS_00018815	0.105502	TCONS_00006143	0
TCONS_00018814	0.115919	TCONS_00006314	0.0389143
TCONS_00018813	0.0456614	TCONS_00006362	0.093725
TCONS_00018816	0.0805283	TCONS_00006901	0
TCONS_00018817	0.0863739	TCONS_00006976	0.0996559
TCONS_00018822	0.183041	TCONS_00006998	0.0338544
TCONS_00018825	0.0917069	TCONS_00007040	0.281365
TCONS_00018830	0	TCONS_00007222	0
TCONS_00018852	0.574761	TCONS_00007224	0.0615898
TCONS_00018855	0.243115	TCONS_00007346	0
TCONS_00018858	0.3945	TCONS_00007529	0.0107078
TCONS_00018870	0.302028	TCONS_00007696	0.165949
TCONS_00018901	0.241839	TCONS_00007831	0.098658
TCONS_00018905	0.190833	TCONS_00007845	0.0440999
TCONS_00018906	0.185672	TCONS_00007901	0.0188281
TCONS_00018907	0.17271	TCONS_00007980	0.286295
TCONS_00018909	0.185986	TCONS_00007994	0
TCONS_00018908	0.184554	TCONS_00008103	0.0519688
TCONS_00018915	0.492167	TCONS_00008462	0.339011
TCONS_00018916	0	TCONS_00008498	0.0301843
TCONS_00018921	0	TCONS_00008569	0.357983
TCONS_00018922	0.0818105	TCONS_00008619	0.0420644
TCONS_00018926	0	TCONS_00008768	0
TCONS_00018927	0	TCONS_00008785	0.186773
TCONS_00018933	0.377357	TCONS_00008924	0.077498
TCONS_00018946	0.591601	TCONS_00008952	0.0264298
TCONS_00018949	0	TCONS_00008983	0.073475
TCONS_00018951	0.222573	TCONS_00009023	0.0513882
TCONS_00018952	0	TCONS_00009298	0.0489588
TCONS_00018967	0	TCONS_00009421	0.0834455
TCONS_00018968	0.15089	TCONS_00009447	0.0310092
TCONS_00018984	0.194161	TCONS_00009470	0
TCONS_00019010	0	TCONS_00009474	0.289247
TCONS_00019013	0	TCONS_00009734	0.129021
TCONS_00019023	0.0230508	TCONS_00010002	0
TCONS_00019034	0	TCONS_00010062	0.0691007
TCONS_00019041	0.0884144	TCONS_00010143	0
TCONS_00019054	0.68937	TCONS_00010442	0.137638
TCONS_00019087	0	TCONS_00010519	0.0111854
TCONS_00019110	0	TCONS_00010547	0.193603
TCONS_00019118	0.00111454	TCONS_00010636	0.035043
TCONS_00019134	0.103525	TCONS_00011024	0.107737
TCONS_00019136	0.251812	TCONS_00011050	0.397359
TCONS_00019135	0.196989	TCONS_00011104	0.0304618
TCONS_00019142	0.487144	TCONS_00011232	0.101087
TCONS_00019144	0.113065	TCONS_00011458	0.0438325
TCONS_00019145	0.11828	TCONS_00011641	0.29032
TCONS_00019147	0.0410135	TCONS_00011804	0
TCONS_00019156	0.00522872	TCONS_00012034	0.0350787
TCONS_00019191	0	TCONS_00012223	0
TCONS_00019192	0.132611	TCONS_00012304	0.0988686
TCONS_00019204	0	TCONS_00012520	0.194158
TCONS_00019221	0.946791	TCONS_00012566	0.00582813
TCONS_00019224	0.444694	TCONS_00012737	0.0914839
TCONS_00019227	0.191893	TCONS_00012947	0.00764391
TCONS_00019236	0.826689	TCONS_00012953	0
TCONS_00019240	0.317095	TCONS_00013149	0.0336491
TCONS_00019241	0.294268	TCONS_00013179	0.547804
TCONS_00019248	0.256015	TCONS_00013539	0
TCONS_00019249	0.286686	TCONS_00013637	0.134722
TCONS_00019265	0	TCONS_00013677	0
TCONS_00019267	0	TCONS_00013843	0.04723
TCONS_00019268	0	TCONS_00013890	0.237715
TCONS_00019270	0.288438	TCONS_00014095	0.105008
TCONS_00019285	0.441376	TCONS_00014125	0.00849891
TCONS_00019287	0.439469	TCONS_00014139	0.0936404
TCONS_00019314	0.103644	TCONS_00014397	0.076572
TCONS_00019315	0.000268212	TCONS_00014440	0
TCONS_00019319	0.567493	TCONS_00014515	0.0461945
TCONS_00019332	0.248843	TCONS_00014547	0.0129047
TCONS_00019344	0.0970354	TCONS_00014556	0.048263
TCONS_00019347	0.306053	TCONS_00014619	0.109073
TCONS_00019353	0.000841379	TCONS_00014785	0.0673447
TCONS_00019354	0	TCONS_00014938	0.0807852
TCONS_00019355	0.286662	TCONS_00014939	0.0761362
TCONS_00019358	0.0270281	TCONS_00015081	0.0216116
TCONS_00019361	0.353628	TCONS_00015193	0
TCONS_00019366	0	TCONS_00015346	0
TCONS_00019367	0	TCONS_00015576	0
TCONS_00019374	0.125659	TCONS_00015605	0.141451
TCONS_00019378	0	TCONS_00015953	0.434924
TCONS_00019392	0.11202	TCONS_00016174	0.013625
TCONS_00019407	0.107478	TCONS_00016616	0
TCONS_00019411	0.298681	TCONS_00016831	0.100758
TCONS_00019419	0.189823	TCONS_00017240	0.00608488
TCONS_00019420	0.0504765	TCONS_00017363	0.00603246
TCONS_00019432	0.0545367	TCONS_00017543	0.00612302
TCONS_00019435	0.264306	TCONS_00017720	0.239861
TCONS_00019437	0.120549	TCONS_00017769	0
TCONS_00019442	0.065523	TCONS_00017823	0.0707191
TCONS_00019445	0.583842	TCONS_00017905	0.00356579
TCONS_00019447	0.502854	TCONS_00018035	0.210769
TCONS_00019457	0	TCONS_00018178	0
TCONS_00019458	0.14385	TCONS_00018221	0.0688109
TCONS_00019462	0.404337	TCONS_00018459	0.0539443
TCONS_00019474	0.584288	TCONS_00018533	0
TCONS_00019475	0.538665	TCONS_00018590	0.0690508
TCONS_00019476	0.0527697	TCONS_00018775	0.10682
TCONS_00019482	0.0925128	TCONS_00018812	0.177176
TCONS_00019484	0.0359805	TCONS_00018946	0.0725605
TCONS_00019489	0.539408	TCONS_00019135	0.123272
TCONS_00019488	0.342289	TCONS_00019156	0.246122
TCONS_00019494	0.34204	TCONS_00019419	0.0267107
TCONS_00019497	0.453006	TCONS_00019489	0
TCONS_00019498	0.491636	TCONS_00020045	0.0153114
TCONS_00019523	0.056187	TCONS_00020122	0.0273025
TCONS_00019527	0.271876	TCONS_00020178	0.104255
TCONS_00019528	0.0215903	TCONS_00020279	0.0461937
TCONS_00019531	0.0777602	TCONS_00020501	0
TCONS_00019535	0.0644975	TCONS_00020639	0
TCONS_00019538	0.144361	TCONS_00020876	0.120166
TCONS_00019551	0.0211426	TCONS_00020903	0.54222
TCONS_00019556	0.361922	TCONS_00021393	0
TCONS_00019558	0.0570565	TCONS_00021800	0.134832
TCONS_00019559	0	TCONS_00022054	0.111923
TCONS_00019565	0.120648	TCONS_00022088	0.0591289
TCONS_00019564	0.118018	TCONS_00022112	0
TCONS_00019567	0.143842	TCONS_00022259	0
TCONS_00019566	0.130861	TCONS_00022275	0.294553
TCONS_00019568	0.158584	TCONS_00022463	0
TCONS_00019569	0.152966	TCONS_00022471	0
TCONS_00019570	0.0168522	TCONS_00000154	0.845831
TCONS_00019585	0.273689	TCONS_00000330	0.0185965
TCONS_00019588	0.367583	TCONS_00000766	0.00721778
TCONS_00019609	0.102565	TCONS_00000795	0.0407742
TCONS_00019636	0.339974	TCONS_00000922	0.186747
TCONS_00019638	0.281959	TCONS_00000995	0.0424286
TCONS_00019644	0.535405	TCONS_00001079	0
TCONS_00019649	0.117196	TCONS_00001323	0.0413576
TCONS_00019655	0.636275	TCONS_00001557	0.007025
TCONS_00019669	0.173753	TCONS_00001744	0
TCONS_00019679	0.582867	TCONS_00001912	0.0152164
TCONS_00019678	0.530288	TCONS_00001959	0.196383
TCONS_00019691	0.0356167	TCONS_00001981	0.54278
TCONS_00019696	0.0361329	TCONS_00001989	0.0188846
TCONS_00019697	0.16403	TCONS_00002362	0.117613
TCONS_00019698	0.000140625	TCONS_00002818	0.412219
TCONS_00019699	0	TCONS_00002861	0.0320595
TCONS_00019707	0.147862	TCONS_00002863	0.0952815
TCONS_00019736	0.517641	TCONS_00003054	0.0114123
TCONS_00019737	0.179735	TCONS_00003084	0
TCONS_00019739	0.0907491	TCONS_00003248	0.786162
TCONS_00019740	0.348087	TCONS_00003312	0
TCONS_00019743	0.677913	TCONS_00003479	0.0451317
TCONS_00019744	0.730292	TCONS_00003524	0.071175
TCONS_00019745	0.33927	TCONS_00003532	0.362232
TCONS_00019751	0.441479	TCONS_00003541	0.0388298
TCONS_00019755	0.374818	TCONS_00003748	0
TCONS_00019760	0.3788	TCONS_00003916	0
TCONS_00019763	0.301556	TCONS_00004110	0.159504
TCONS_00019774	0.474921	TCONS_00004285	0
TCONS_00019776	0.521117	TCONS_00004316	0.0795476
TCONS_00019785	0.079541	TCONS_00004337	0
TCONS_00019787	0	TCONS_00004576	0.159458
TCONS_00019790	0.0848836	TCONS_00004622	0
TCONS_00019812	0.67175	TCONS_00004774	0.0677734
TCONS_00019820	0	TCONS_00004827	0.166078
TCONS_00019827	0.233774	TCONS_00004850	0.0977837
TCONS_00019832	0	TCONS_00005078	0.171298
TCONS_00019834	0.428018	TCONS_00005185	0.0576044
TCONS_00019839	0.013	TCONS_00005258	0.169733
TCONS_00019841	0.243061	TCONS_00005286	0.116468
TCONS_00019847	0.165723	TCONS_00005372	0.138549
TCONS_00019857	0	TCONS_00005430	0.27926
TCONS_00019875	0.0928016	TCONS_00005653	0.0941175
TCONS_00019876	0	TCONS_00005672	0.000123023
TCONS_00019878	0.512567	TCONS_00005789	0
TCONS_00019879	0.518424	TCONS_00006002	0.136501
TCONS_00019890	0.289506	TCONS_00006056	0.0740586
TCONS_00019894	0.0930387	TCONS_00006147	0
TCONS_00019895	0.107038	TCONS_00006263	0.108515
TCONS_00019902	0.259545	TCONS_00006289	0.0852904
TCONS_00019912	0.273171	TCONS_00006305	0.0725362
TCONS_00019923	0.149376	TCONS_00006636	0.0950929
TCONS_00019937	0.164681	TCONS_00006843	0.237973
TCONS_00019940	0.0992283	TCONS_00006954	0.083673
TCONS_00019949	0.0523394	TCONS_00007247	0.178776
TCONS_00019954	0	TCONS_00007279	0.110675
TCONS_00019956	0.446284	TCONS_00007373	0.0828598
TCONS_00019959	0.0889192	TCONS_00007562	0.258023
TCONS_00019960	0	TCONS_00007837	0.0752483
TCONS_00019979	0.049318	TCONS_00007861	0.126647
TCONS_00019986	0	TCONS_00007894	0.223858
TCONS_00019987	0	TCONS_00007912	0.0559524
TCONS_00019990	0	TCONS_00007927	0
TCONS_00019991	0	TCONS_00007941	0
TCONS_00020009	0.354784	TCONS_00007954	0
TCONS_00020010	0.168346	TCONS_00008138	0.082
TCONS_00020011	0.481753	TCONS_00008243	0.0460772
TCONS_00020024	0	TCONS_00008246	0.167899
TCONS_00020026	0	TCONS_00008312	0.0935224
TCONS_00020027	0.224127	TCONS_00008433	0.0329333
TCONS_00020029	0.0187695	TCONS_00008450	0.14282
TCONS_00020033	0	TCONS_00008472	0
TCONS_00020035	0	TCONS_00008486	0.0255207
TCONS_00020039	0.0719723	TCONS_00008947	0
TCONS_00020044	0	TCONS_00009165	0
TCONS_00020045	0	TCONS_00009174	0.0500062
TCONS_00020053	0	TCONS_00009302	0
TCONS_00020060	0.366927	TCONS_00009377	0.0380707
TCONS_00020065	0	TCONS_00009424	0.0660984
TCONS_00020082	0.00431419	TCONS_00009549	0
TCONS_00020085	0.706993	TCONS_00009558	0.122868
TCONS_00020092	0.203876	TCONS_00009911	0
TCONS_00020095	0.261436	TCONS_00010313	0.0602294
TCONS_00020096	0.238559	TCONS_00010580	0.0589468
TCONS_00020098	0.268829	TCONS_00010770	0.127979
TCONS_00020101	0.935115	TCONS_00010837	0.138315
TCONS_00020103	0.883657	TCONS_00010912	0.0653286
TCONS_00020111	0	TCONS_00011067	0.156384
TCONS_00020114	0.0762314	TCONS_00011218	0.432701
TCONS_00020122	0.841081	TCONS_00011298	0.376429
TCONS_00020127	0.0759063	TCONS_00011408	0.10631
TCONS_00020135	0	TCONS_00011413	0.0328386
TCONS_00020142	0.513988	TCONS_00011480	0
TCONS_00020144	0.0964985	TCONS_00011599	0
TCONS_00020150	0	TCONS_00012006	0.185954
TCONS_00020153	0	TCONS_00012035	0.0266868
TCONS_00020159	0.167502	TCONS_00012076	0.0517023
TCONS_00020162	0.147639	TCONS_00012459	0.153011
TCONS_00020164	0.551818	TCONS_00012633	0
TCONS_00020176	0.0956135	TCONS_00012711	0.012089
TCONS_00020178	0.0805143	TCONS_00012915	0
TCONS_00020181	0.106998	TCONS_00013092	0.0733675
TCONS_00020182	0.459915	TCONS_00013397	0.0448468
TCONS_00020217	0.236841	TCONS_00013451	0.0255123
TCONS_00020226	0	TCONS_00013494	0.289132
TCONS_00020232	0.174926	TCONS_00013551	0
TCONS_00020236	0.681117	TCONS_00013592	0.0314302
TCONS_00020276	0	TCONS_00013717	0.0840177
TCONS_00020279	0.602359	TCONS_00013826	0.0502817
TCONS_00020292	0.144275	TCONS_00014138	0.217208
TCONS_00020303	0.221304	TCONS_00014230	0
TCONS_00020304	0.641539	TCONS_00014274	0.0823714
TCONS_00020305	0.982296	TCONS_00014454	0
TCONS_00020306	0.126951	TCONS_00014592	0.0241194
TCONS_00020309	0.267611	TCONS_00015047	0
TCONS_00020310	0	TCONS_00015103	0.00683111
TCONS_00020315	0.594746	TCONS_00015133	0.168101
TCONS_00020316	0.0245	TCONS_00015778	0.0492075
TCONS_00020321	0.180725	TCONS_00015951	0.0316039
TCONS_00020327	0.229945	TCONS_00016001	0.0424274
TCONS_00020346	0	TCONS_00016200	0.0334096
TCONS_00020347	0	TCONS_00016282	0.0984287
TCONS_00020345	0	TCONS_00016295	0
TCONS_00020344	0	TCONS_00016507	0
TCONS_00020360	0	TCONS_00016516	0.0780739
TCONS_00020379	0.583567	TCONS_00016596	0
TCONS_00020391	0	TCONS_00016680	0.0153197
TCONS_00020401	0.161437	TCONS_00016798	0.0516025
TCONS_00020405	0	TCONS_00016950	0
TCONS_00020406	0.188427	TCONS_00017349	0.14896
TCONS_00020416	0.260947	TCONS_00017388	0
TCONS_00020435	0.4152	TCONS_00017466	0.0598358
TCONS_00020442	0.0609458	TCONS_00017965	0.0293704
TCONS_00020446	0.0460677	TCONS_00018159	0.123625
TCONS_00020450	0	TCONS_00018176	0.00178009
TCONS_00020453	0.16127	TCONS_00018231	0.0372139
TCONS_00020457	0.406445	TCONS_00018290	0.0714944
TCONS_00020460	0.0695301	TCONS_00018348	0
TCONS_00020472	0.26763	TCONS_00018489	0.024347
TCONS_00020474	0.157196	TCONS_00018719	0
TCONS_00020479	0.143401	TCONS_00018798	0
TCONS_00020494	0.461046	TCONS_00018984	0.0883975
TCONS_00020501	0.344716	TCONS_00019332	0
TCONS_00020510	0.140493	TCONS_00019442	0.0142903
TCONS_00020514	0.579601	TCONS_00019565	0.487942
TCONS_00020519	0.437418	TCONS_00019669	0.0675084
TCONS_00020520	0.479402	TCONS_00019902	0.183778
TCONS_00020524	0	TCONS_00019979	0.145837
TCONS_00020526	0.103207	TCONS_00019986	0.0164476
TCONS_00020527	0.102438	TCONS_00020103	0.0348812
TCONS_00020529	0	TCONS_00020304	0
TCONS_00020534	0.828568	TCONS_00020527	0.20071
TCONS_00020549	0	TCONS_00020602	0.0140472
TCONS_00020564	0	TCONS_00020734	0.0250898
TCONS_00020574	0	TCONS_00020813	0.40642
TCONS_00020575	0.017108	TCONS_00021013	0.104539
TCONS_00020577	0.621705	TCONS_00021155	0.131194
TCONS_00020601	0	TCONS_00021300	0.029811
TCONS_00020602	0.0212974	TCONS_00021722	0.0499569
TCONS_00020605	0.675385	TCONS_00021775	0.109509
TCONS_00020609	0.238685	TCONS_00021856	0.263449
TCONS_00020610	0.391497	TCONS_00022086	0.0568762
TCONS_00020612	0.50204	TCONS_00022215	0.178934
TCONS_00020615	0.148662	TCONS_00022236	0.159618
TCONS_00020622	0.530864	TCONS_00022273	0
TCONS_00020624	0.272219	TCONS_00022379	0
TCONS_00020634	0.297419	TCONS_00022606	0.0528674
TCONS_00020639	0.0675951	TCONS_00000035	0.0252851
TCONS_00020646	0	TCONS_00000067	0.0825654
TCONS_00020655	0	TCONS_00000080	0.0989357
TCONS_00020656	0	TCONS_00000155	0.051518
TCONS_00020658	0.508546	TCONS_00000195	0.0282153
TCONS_00020659	0.282434	TCONS_00000262	0
TCONS_00020667	3.21429e-05	TCONS_00000322	0.0368775
TCONS_00020673	0.000159236	TCONS_00000363	0.0225
TCONS_00020693	0.672911	TCONS_00000458	0.0911023
TCONS_00020694	0.429529	TCONS_00000569	0.0185518
TCONS_00020704	0	TCONS_00000597	0.00621559
TCONS_00020711	0.000918269	TCONS_00000652	0.0543621
TCONS_00020715	0.198783	TCONS_00000726	0.091218
TCONS_00020720	0.177155	TCONS_00000760	0.0156984
TCONS_00020722	0.175776	TCONS_00000770	0.064288
TCONS_00020734	0	TCONS_00000821	0
TCONS_00020735	0	TCONS_00000853	0
TCONS_00020737	0	TCONS_00000870	0.0812568
TCONS_00020796	0.673149	TCONS_00000950	0.0410992
TCONS_00020803	0.729158	TCONS_00000966	0.0681589
TCONS_00020805	0.778747	TCONS_00000978	0.116199
TCONS_00020812	0.0963098	TCONS_00001133	0.00237109
TCONS_00020814	0.137451	TCONS_00001266	0.158737
TCONS_00020813	0.139421	TCONS_00001267	0.105345
TCONS_00020816	0.1675	TCONS_00001414	0.00996429
TCONS_00020817	0	TCONS_00001459	0
TCONS_00020818	0	TCONS_00001600	0.114481
TCONS_00020835	0	TCONS_00001758	0.093064
TCONS_00020853	0.0343698	TCONS_00001937	0.0346412
TCONS_00020861	0.11144	TCONS_00001982	0.0222267
TCONS_00020863	0.0876336	TCONS_00002185	0
TCONS_00020866	0.112431	TCONS_00002459	0
TCONS_00020876	0.0630935	TCONS_00002553	0.0819422
TCONS_00020884	0	TCONS_00002637	0.155361
TCONS_00020885	0.98158	TCONS_00002641	0
TCONS_00020886	0.207514	TCONS_00002714	0
TCONS_00020887	0.232289	TCONS_00002772	0.0121108
TCONS_00020896	0.415789	TCONS_00003450	0.00842917
TCONS_00020897	0	TCONS_00004249	0.042713
TCONS_00020903	0	TCONS_00004351	0.0754354
TCONS_00020939	0	TCONS_00004619	0.0515583
TCONS_00020947	0.0424065	TCONS_00004703	0.116524
TCONS_00020950	0.291729	TCONS_00004783	0.0463742
TCONS_00020974	0.540271	TCONS_00004794	0
TCONS_00020984	0.306747	TCONS_00004816	0.0438239
TCONS_00020999	0.183716	TCONS_00004895	0.168755
TCONS_00021004	0.324106	TCONS_00005106	0.0245405
TCONS_00021013	0.468564	TCONS_00005120	0.0387191
TCONS_00021034	0.35983	TCONS_00005131	0
TCONS_00021039	0.715159	TCONS_00005142	0.151702
TCONS_00021050	0.257768	TCONS_00005255	0.147758
TCONS_00021049	0.277996	TCONS_00005365	0.0118385
TCONS_00021051	0.261933	TCONS_00005388	0.00548961
TCONS_00021052	0.134805	TCONS_00005843	0.136798
TCONS_00021065	0.272108	TCONS_00005908	0.14102
TCONS_00021079	0.272518	TCONS_00006320	0.0517876
TCONS_00021086	0	TCONS_00006482	0.135736
TCONS_00021087	0	TCONS_00006533	0
TCONS_00021089	0.0508126	TCONS_00006706	0.168032
TCONS_00021099	0.0544913	TCONS_00006900	0.0323261
TCONS_00021104	0.726545	TCONS_00007237	0.0359851
TCONS_00021110	0.606688	TCONS_00007239	0
TCONS_00021126	0.115039	TCONS_00007243	0.0150985
TCONS_00021133	0.42851	TCONS_00007282	0
TCONS_00021149	0.120731	TCONS_00007329	0
TCONS_00021155	0.2797	TCONS_00007498	0.153041
TCONS_00021156	0	TCONS_00007634	0.00375469
TCONS_00021160	0	TCONS_00007896	0.029779
TCONS_00021168	0.0945118	TCONS_00007903	0.0213333
TCONS_00021186	0.644279	TCONS_00008132	0.0209844
TCONS_00021198	0.0289984	TCONS_00008320	0.0595171
TCONS_00021199	0.0268765	TCONS_00008500	0.188962
TCONS_00021219	0	TCONS_00008574	0
TCONS_00021230	0.272587	TCONS_00008617	0
TCONS_00021232	0.354878	TCONS_00008749	0.108679
TCONS_00021240	0.487559	TCONS_00008949	0.216231
TCONS_00021248	0	TCONS_00009635	0.0156386
TCONS_00021254	0.814134	TCONS_00009704	0
TCONS_00021256	0.122271	TCONS_00009943	0.0210227
TCONS_00021259	0.368237	TCONS_00009987	0.109788
TCONS_00021260	0	TCONS_00010771	0.0499144
TCONS_00021274	0	TCONS_00010789	0.067178
TCONS_00021277	0.150671	TCONS_00010808	0.0361848
TCONS_00021278	0.0798521	TCONS_00010809	0
TCONS_00021280	0.044519	TCONS_00010898	0.0759885
TCONS_00021283	0.0477385	TCONS_00011025	0.0924753
TCONS_00021281	0.045449	TCONS_00011234	0
TCONS_00021284	0.0472448	TCONS_00011463	0.101932
TCONS_00021285	0.00484121	TCONS_00011633	0.0937558
TCONS_00021286	0.0045815	TCONS_00012053	0.165577
TCONS_00021298	0.164117	TCONS_00012167	0.0521635
TCONS_00021300	0.0636645	TCONS_00012490	0
TCONS_00021304	0.115163	TCONS_00012662	0.0710038
TCONS_00021328	0.659382	TCONS_00012668	0.092706
TCONS_00021342	0.334391	TCONS_00012948	0.127745
TCONS_00021343	0.204625	TCONS_00012959	0.000305442
TCONS_00021350	0.0668756	TCONS_00012968	0
TCONS_00021352	0.024775	TCONS_00012983	0.0467115
TCONS_00021368	0.126666	TCONS_00012986	0.0725295
TCONS_00021382	0.896315	TCONS_00012992	0.236965
TCONS_00021383	0	TCONS_00013039	0
TCONS_00021393	0.3795	TCONS_00013465	0.0331008
TCONS_00021394	0	TCONS_00013568	0.466444
TCONS_00021417	0.0154483	TCONS_00013602	0.0107911
TCONS_00021421	0.0212448	TCONS_00013732	0.113216
[truncated: 1,880 more rows]
