# Supplementary material for: High-resolution annotation of the mouse preimplantation embryo transcriptome using long-read sequencing
Source: Nat Commun. 2020 May 27;11:2653. doi: 10.1038/s41467-020-16444-w (PMC7253418; doi:10.1038/s41467-020-16444-w)
Supplement: Supplementary file 17 — Source Data [file 41467_2020_16444_MOESM17_ESM.zip › Supplementary Figure 6.xlsx]

## Sheet: Supplementary Figure 6a
2C_Classic TSS	-4000	-3950	-3900	-3850	-3800	-3750	-3700	-3650	-3600	-3550	-3500	-3450	-3400	-3350	-3300	-3250	-3200	-3150	-3100	-3050	-3000	-2950	-2900	-2850	-2800	-2750	-2700	-2650	-2600	-2550	-2500	-2450	-2400	-2350	-2300	-2250	-2200	-2150	-2100	-2050	-2000	-1950	-1900	-1850	-1800	-1750	-1700	-1650	-1600
TCONS_00000063	0.00718813	0.0195815	0.0379499	0.0896038	0.12388	0.101717	0.0418832	0	0	0	0.025565	0.05113	0.0490847	0.0344259	0.0232995	0.0472502	0.0696193	0.0690291	0.0504638	0.0294245	0.0464827	0.0780968	0.0949828	0.0843019	0.0525667	0.042303	0.0670323	0.0897953	0.0834001	0.0495321	0.0214937	0.0135746	0.0244807	0.0673037	0.110927	0.116358	0.0864579	0.0507359	0.0271511	0.0104422	0.000696133	0	0	0	0.00925543	0.0303504	0.0434085	0.0582979	0.0761933
TCONS_00000136	0.0704017	0.0484983	0.0367	0.0283095	0.0120083	0.00330663	0.0096668	0.0220601	0.0247867	0.0141284	0.0308131	0.0633446	0.0960593	0.103252	0.0972057	0.101631	0.0843839	0.0566738	0.0221398	0.0272261	0.0914846	0.147107	0.136721	0.101113	0.095438	0.110974	0.0988732	0.0923472	0.106133	0.0995441	0.0749705	0.0600363	0.0605953	0.053629	0.064941	0.0954455	0.111115	0.0872577	0.0410841	0.02254	0.0242909	0.0242909	0.0118976	0.0151045	0.0550917	0.10724	0.129861	0.151685	0.17444
TCONS_00000141	0.0657218	0.0908035	0.116108	0.123092	0.119533	0.122791	0.150728	0.165572	0.191231	0.255651	0.320706	0.292676	0.166676	0.0668661	0.0286154	0.0497064	0.0882063	0.111665	0.105612	0.105851	0.111484	0.0840941	0.0423219	0.0174033	0.0177883	0.0297441	0.074684	0.139943	0.187035	0.206299	0.187035	0.132464	0.0678714	0.0231789	0.0320241	0.0522133	0.0651702	0.0855038	0.101803	0.0882406	0.040809	0.012805	0.0380683	0.0927917	0.114415	0.106315	0.0993755	0.100763	0.0951357
TCONS_00000143	0.108034	0.124842	0.12429	0.115244	0.143211	0.161525	0.183686	0.22143	0.299589	0.319923	0.217897	0.095564	0.031574	0.0366164	0.0751163	0.103321	0.11001	0.110165	0.111748	0.0942893	0.0520044	0.0255829	0.0165332	0.0209684	0.0586349	0.122412	0.173267	0.197917	0.194374	0.158447	0.091605	0.0308412	0.0261064	0.04734	0.0571741	0.0762997	0.0998521	0.102107	0.0596325	0.0124935	0.0222935	0.0770539	0.113661	0.107913	0.0988214	0.103083	0.100383	0.0866175	0.096248
TCONS_00000231	0.21738	0.177511	0.139366	0.133098	0.147621	0.194933	0.201203	0.157927	0.118058	0.116439	0.168652	0.179986	0.164442	0.192787	0.251549	0.263049	0.223192	0.196512	0.194519	0.175048	0.141984	0.112189	0.10404	0.101203	0.106936	0.116013	0.112124	0.134375	0.193285	0.258594	0.258396	0.184295	0.115521	0.0857183	0.0674901	0.0401095	0.0552217	0.0945933	0.116123	0.109756	0.11065	0.141738	0.152711	0.13527	0.0953981	0.0541156	0.0371436	0.0411095	0.0495008
TCONS_00000375	0.135661	0.14089	0.109249	0.0618687	0.0571621	0.125105	0.219157	0.277185	0.286236	0.226758	0.145577	0.0878071	0.0410743	0.0442857	0.105131	0.18153	0.194309	0.188464	0.249612	0.326313	0.340108	0.290952	0.230089	0.18026	0.130346	0.105147	0.118318	0.138631	0.170543	0.188192	0.175774	0.140594	0.0963116	0.114781	0.181077	0.2567	0.32124	0.319998	0.260325	0.150989	0.0691796	0.0998131	0.178686	0.235523	0.234434	0.211346	0.19652	0.179046	0.144648
TCONS_00000469	0.0165332	0.0078315	0	0	0.00835377	0.0257588	0.0377687	0.0421193	0.0504093	0.0724299	0.084345	0.0652335	0.0356952	0.0365957	0.0786328	0.110457	0.094836	0.0453788	0.00793173	0.00348067	0.0186228	0.0325471	0.0306324	0.0280572	0.0359248	0.0575601	0.0839942	0.112515	0.132207	0.119618	0.0976691	0.0946267	0.102581	0.107136	0.0891653	0.0765764	0.072385	0.060478	0.052214	0.0713049	0.129489	0.14961	0.111175	0.0599538	0.0408327	0.04139	0.0497851	0.103494	0.192734
TCONS_00000565	0.150943	0.102923	0.0858753	0.110494	0.155598	0.212221	0.274533	0.304621	0.249849	0.161007	0.138729	0.137793	0.137652	0.142905	0.181688	0.265928	0.353873	0.382171	0.309895	0.195903	0.109519	0.0937303	0.132774	0.22257	0.26066	0.204434	0.135611	0.153614	0.254317	0.307474	0.320771	0.320784	0.27533	0.176027	0.07635	0.0467157	0.0495858	0.0532412	0.0553397	0.0591311	0.0628659	0.057118	0.0396447	0.0619773	0.148318	0.210558	0.192719	0.128629	0.106717
TCONS_00000596	0.102159	0.09411	0.0878869	0.0572567	0.0415973	0.041423	0.0466443	0.036897	0.0156633	0.00487293	0.00867533	0.0348738	0.0641567	0.0734085	0.0992699	0.127345	0.117846	0.0711149	0.033538	0.0486305	0.104164	0.207986	0.278093	0.235183	0.119257	0.0335944	0.0135746	0.0151409	0.0256359	0.0512611	0.0933802	0.108187	0.0723899	0.0232564	0	0.0118976	0.0242909	0.0242909	0.0118976	0.0189181	0.044483	0.0595365	0.108374	0.188014	0.234823	0.254586	0.308652	0.384291	0.402523
TCONS_00000683	0	0	0	0	0	0	0	0	0	0	0	0	0	0	0	0	0	0	0	0	0	0	0	0	0	0	0	0	0	0	0	0	0	0	0	0	0	0	0	0	0	0	0	0	0	0	0	0	0
TCONS_00000694	0.0753767	0.0440676	0.017578	0.0203936	0.0606706	0.1253	0.143786	0.10457	0.0569812	0.0380132	0.0352497	0.0424221	0.053054	0.042881	0.0200086	0.015838	0.0320723	0.0565747	0.0746995	0.0694193	0.0604277	0.0626697	0.104243	0.143512	0.137056	0.0911577	0.0414785	0.0214221	0.0273027	0.0647952	0.103006	0.101915	0.0571121	0.0311868	0.0639237	0.0955832	0.0952994	0.0794562	0.0842722	0.0940236	0.0846396	0.0820306	0.0831461	0.0816129	0.0850148	0.085481	0.0785176	0.0701127	0.0796293
TCONS_00000893	0.481235	0.543864	0.643118	0.609283	0.43049	0.231159	0.111631	0.0813266	0.115352	0.183135	0.213085	0.169351	0.120174	0.105604	0.0817652	0.0361434	0.0152835	0.0402047	0.0759214	0.139004	0.201021	0.207661	0.175787	0.166772	0.225961	0.344163	0.404495	0.352269	0.24713	0.162528	0.12454	0.168828	0.251137	0.307167	0.287802	0.285	0.397177	0.462097	0.439051	0.354026	0.295912	0.324508	0.331246	0.272253	0.174278	0.111286	0.172646	0.29693	0.344156
TCONS_00000895	0.104039	0.0505882	0.0359407	0.0265217	0.0143763	0.00198293	0	0	0	0.0035791	0.0331469	0.0638344	0.062909	0.0326451	0.00400277	0.00700353	0.036526	0.0703215	0.0827261	0.0783897	0.0619455	0.0408505	0.0328741	0.0554647	0.0739337	0.0543821	0.0387582	0.0414464	0.041246	0.020151	0.00382873	0.0125304	0.0174033	0.0139227	0.0139227	0.0174033	0.015663	0.00696133	0	0.00626553	0.0306319	0.050473	0.0595702	0.0643062	0.061859	0.0543491	0.0508681	0.0569857	0.0622914
TCONS_00000926	0	0	0.017449	0.0742143	0.133472	0.141914	0.110947	0.0920853	0.0994465	0.0862767	0.0481443	0.0397446	0.0632766	0.0765043	0.0507096	0.0127055	0	0.0219859	0.047551	0.05113	0.0270989	0.0115857	0.036706	0.0951546	0.137084	0.12804	0.0855701	0.0754589	0.124146	0.149237	0.122075	0.073086	0.0465697	0.0355689	0.0198409	0.0339107	0.0882651	0.127506	0.102272	0.0600608	0.105832	0.196828	0.231803	0.217887	0.174869	0.137593	0.102457	0.0946577	0.111533
TCONS_00001178	0.142033	0.160728	0.163188	0.116377	0.139776	0.226052	0.265986	0.190019	0.11094	0.160771	0.328555	0.429444	0.348198	0.177617	0.0913581	0.131108	0.153406	0.15591	0.173949	0.24589	0.351651	0.375605	0.324529	0.227427	0.184306	0.188978	0.168843	0.147126	0.146364	0.184421	0.226481	0.216967	0.151154	0.128597	0.239701	0.359332	0.38344	0.379321	0.421791	0.420144	0.276179	0.128784	0.0829607	0.118784	0.198342	0.262813	0.247208	0.1655	0.136975
TCONS_00001376	0.247943	0.279628	0.254898	0.15536	0.0538568	0.0130525	0.00435083	0	0.0191121	0.047866	0.066732	0.0798701	0.0938208	0.106267	0.095423	0.104667	0.139365	0.165393	0.18612	0.20314	0.19397	0.122018	0.0416405	0.0305889	0.0615858	0.0769609	0.0716146	0.0712864	0.10663	0.12404	0.110196	0.0822163	0.0558145	0.0548291	0.0702512	0.11997	0.151035	0.153178	0.127691	0.10146	0.0918191	0.0993821	0.113037	0.0956172	0.0655579	0.0363206	0.0202723	0.0123142	0.0180943
TCONS_00001405	0.0281406	0.0118343	0.0159151	0.0792055	0.178449	0.260897	0.316442	0.331274	0.282522	0.20589	0.177727	0.226387	0.268094	0.264524	0.277819	0.256898	0.189049	0.0992382	0.038834	0.040205	0.0936603	0.247281	0.403078	0.401156	0.24986	0.111615	0.0896064	0.139952	0.19083	0.216914	0.202362	0.231837	0.29288	0.280256	0.182899	0.125496	0.21564	0.334407	0.355953	0.267626	0.154125	0.0713857	0.0525477	0.0937461	0.13074	0.124055	0.0908282	0.0695894	0.0833664
TCONS_00001594	0.0514252	0.0373245	0.0802767	0.102263	0.0690277	0.0196038	0.050292	0.114684	0.138879	0.11625	0.0812189	0.087386	0.0931398	0.124902	0.155632	0.14424	0.112474	0.0905853	0.10042	0.0823515	0.0563785	0.0673416	0.111786	0.140617	0.127841	0.09322	0.0563183	0.0276028	0.0233807	0.042438	0.05113	0.0559129	0.108224	0.179253	0.184249	0.116606	0.0553999	0.0646358	0.091161	0.110339	0.118053	0.101368	0.0830563	0.0948906	0.130274	0.166245	0.164854	0.134684	0.12522
TCONS_00001713	0.0308208	0.0041768	0.0356699	0.119175	0.16875	0.130206	0.0928133	0.145969	0.215146	0.19087	0.135879	0.116762	0.109946	0.0829787	0.0717509	0.119704	0.15848	0.165638	0.158684	0.159786	0.170007	0.16474	0.161109	0.151705	0.162727	0.206322	0.245266	0.26834	0.244473	0.205251	0.164608	0.173827	0.24124	0.263342	0.201757	0.0905874	0.0193336	0.0104368	0.0563184	0.115559	0.139675	0.11588	0.0708061	0.0901431	0.15485	0.205734	0.214865	0.193359	0.175048
TCONS_00001747	0.0660733	0.0660302	0.0806553	0.0694849	0.0841932	0.121745	0.131741	0.087974	0.0428706	0.057469	0.0970728	0.111676	0.100818	0.07213	0.0524318	0.0393211	0.0564202	0.095526	0.0924236	0.0500217	0.0175774	0.0174033	0.0160111	0.0073094	0.0116497	0.0364363	0.0502587	0.0708927	0.0796873	0.0651068	0.038276	0.0198293	0.0247867	0.020536	0.0171925	0.0264548	0.040727	0.0483847	0.0424673	0.0226262	0.0052212	0	0	0.0096668	0.0220601	0.0247867	0.0141284	0.00889337	0.0666436
TCONS_00001751	0.0453829	0.0452452	0.0630027	0.107575	0.228386	0.37156	0.409	0.29676	0.168392	0.143281	0.15647	0.159164	0.20858	0.289769	0.330845	0.295477	0.227516	0.168957	0.136077	0.154357	0.183055	0.202713	0.284283	0.379393	0.391945	0.357355	0.356842	0.37212	0.300353	0.24816	0.238004	0.202527	0.172484	0.187864	0.222103	0.196554	0.211959	0.298093	0.350112	0.337124	0.337785	0.411918	0.483614	0.550058	0.548978	0.425312	0.223674	0.0644856	0.0335042
TCONS_00001794	0.209917	0.125314	0.0370617	0.0575286	0.186216	0.336558	0.358579	0.311962	0.332465	0.381663	0.324655	0.202736	0.158406	0.162691	0.168412	0.201796	0.240912	0.258764	0.22411	0.161922	0.103832	0.0893926	0.118793	0.111119	0.0904398	0.0847432	0.105432	0.117732	0.0960685	0.0618094	0.0227246	0.000495733	0.00400277	0.0446115	0.122553	0.182038	0.16268	0.0853867	0.0309798	0.0201885	0.0294139	0.0316768	0.0276733	0.0221031	0.0237108	0.0436771	0.0874389	0.14445	0.182074
TCONS_00002074	0.20604	0.158801	0.0957567	0.0550661	0.0438619	0.0570093	0.0550263	0.0511815	0.0941515	0.143998	0.154878	0.121085	0.133741	0.180383	0.174393	0.124905	0.0999771	0.129103	0.12723	0.0846087	0.0428147	0.0428147	0.0572613	0.0781922	0.0893113	0.0832175	0.0644539	0.0500012	0.0518278	0.0816475	0.118518	0.12577	0.10491	0.109104	0.139975	0.145612	0.144212	0.236807	0.351053	0.361424	0.303466	0.252625	0.250647	0.211448	0.152495	0.106642	0.0731893	0.0581317	0.0436538
TCONS_00002291	0.233247	0.169017	0.159976	0.147387	0.110741	0.0784293	0.069469	0.0672595	0.0582569	0.0679716	0.124227	0.200609	0.219222	0.179574	0.157537	0.202649	0.406203	0.566768	0.521293	0.316394	0.123761	0.10756	0.21738	0.341875	0.324247	0.163453	0.0257418	0.032334	0.110152	0.171405	0.169377	0.113171	0.0792253	0.0839613	0.091445	0.11766	0.176256	0.243495	0.246642	0.185574	0.151154	0.177366	0.191258	0.146534	0.101069	0.116609	0.161357	0.196494	0.182131
TCONS_00002347	0.0740847	0.0508933	0.0484355	0.0717704	0.102324	0.140793	0.204858	0.275862	0.289144	0.240388	0.213574	0.227452	0.22386	0.171148	0.10044	0.0525661	0.0307159	0.0680325	0.179894	0.258656	0.229877	0.129302	0.0693448	0.138209	0.305567	0.440028	0.403334	0.254687	0.189517	0.207943	0.202636	0.188286	0.219141	0.273189	0.262193	0.193989	0.140956	0.128171	0.138441	0.170841	0.241454	0.312509	0.31629	0.223652	0.182471	0.240591	0.325872	0.355759	0.348857
TCONS_00002348	0.0958403	0.0652077	0.0498016	0.0555937	0.0785951	0.110535	0.162658	0.235849	0.291115	0.2661	0.21916	0.219229	0.23659	0.215975	0.148731	0.0798284	0.0380936	0.0348029	0.102558	0.214967	0.25838	0.194734	0.102086	0.0702896	0.188067	0.372413	0.459718	0.357047	0.203963	0.193594	0.214558	0.197707	0.190959	0.237415	0.273537	0.243031	0.172649	0.129689	0.134142	0.145977	0.197066	0.268789	0.320414	0.292988	0.192809	0.189633	0.273806	0.343292	0.357563
TCONS_00002466	0.152967	0.170095	0.122418	0.0459143	0.006608	0.0099199	0.0264543	0.0749177	0.14802	0.192119	0.165713	0.125909	0.162699	0.223745	0.22031	0.147895	0.0959745	0.0780989	0.0612179	0.0574417	0.0817722	0.0997903	0.104476	0.111412	0.121124	0.124381	0.152608	0.186082	0.174738	0.112561	0.0962741	0.136861	0.126336	0.0851256	0.0928079	0.157898	0.193106	0.167075	0.129115	0.118998	0.116923	0.114408	0.0973305	0.0999735	0.134344	0.147163	0.108207	0.059005	0.0666189
TCONS_00002477	0.0571676	0.0392565	0.0400347	0.05113	0.049596	0.0845165	0.22627	0.334606	0.279723	0.208174	0.217204	0.264549	0.266728	0.250719	0.226598	0.130091	0.046546	0.0278473	0.0381051	0.0736911	0.13953	0.183408	0.177521	0.189884	0.229669	0.23238	0.158383	0.109871	0.110842	0.102084	0.0865215	0.0953777	0.142013	0.139209	0.0945	0.0464824	0.0189699	0.0450791	0.118597	0.223962	0.248663	0.182834	0.109125	0.124639	0.210803	0.25245	0.2235	0.15938	0.139048
TCONS_00002519	0.167313	0.15173	0.150509	0.145671	0.125392	0.118828	0.182287	0.298528	0.358969	0.29627	0.197291	0.143736	0.172486	0.244749	0.273818	0.22133	0.121414	0.0711595	0.103528	0.198269	0.261508	0.240683	0.171901	0.106937	0.0770006	0.12562	0.2635	0.402247	0.475357	0.500135	0.508364	0.479397	0.367689	0.29136	0.306968	0.343477	0.303579	0.212684	0.145138	0.084373	0.0352183	0.0359584	0.105997	0.185179	0.209072	0.157378	0.0874029	0.139301	0.292564
TCONS_00002781	0.131007	0.124603	0.0966584	0.091035	0.102851	0.11138	0.116234	0.123022	0.13257	0.114658	0.0733637	0.0368504	0.0193441	0.0174033	0.0147928	0.0189707	0.0334646	0.0723598	0.100569	0.121139	0.140285	0.136632	0.122182	0.0932585	0.0799345	0.0617845	0.0332671	0.0356256	0.0582424	0.0734072	0.064095	0.0449158	0.0587539	0.0814143	0.0809903	0.071478	0.0802045	0.154927	0.20782	0.173243	0.116909	0.129919	0.201098	0.20619	0.151867	0.114062	0.135419	0.186414	0.227953
TCONS_00002784	0.131007	0.124603	0.0966584	0.091035	0.102851	0.11138	0.116234	0.123022	0.13257	0.114658	0.0733637	0.0368504	0.0193441	0.0174033	0.0147928	0.0189707	0.0334646	0.0723598	0.100569	0.121139	0.140285	0.136632	0.122182	0.0932585	0.0799345	0.0617845	0.0332671	0.0356256	0.0582424	0.0734072	0.064095	0.0449158	0.0587539	0.0814143	0.0809903	0.071478	0.0802045	0.154927	0.20782	0.173243	0.116909	0.129919	0.201098	0.20619	0.151867	0.114062	0.135419	0.186414	0.227953
TCONS_00002780	0.131007	0.124603	0.0966584	0.091035	0.102851	0.11138	0.116234	0.123022	0.13257	0.114658	0.0733637	0.0368504	0.0193441	0.0174033	0.0147928	0.0189707	0.0334646	0.0723598	0.100569	0.121139	0.140285	0.136632	0.122182	0.0932585	0.0799345	0.0617845	0.0332671	0.0356256	0.0582424	0.0734072	0.064095	0.0449158	0.0587539	0.0814143	0.0809903	0.071478	0.0802045	0.154927	0.20782	0.173243	0.116909	0.129919	0.201098	0.20619	0.151867	0.114062	0.135419	0.186414	0.227953
TCONS_00002779	0.131007	0.124603	0.0966584	0.091035	0.102851	0.11138	0.116234	0.123022	0.13257	0.114658	0.0733637	0.0368504	0.0193441	0.0174033	0.0147928	0.0189707	0.0334646	0.0723598	0.100569	0.121139	0.140285	0.136632	0.122182	0.0932585	0.0799345	0.0617845	0.0332671	0.0356256	0.0582424	0.0734072	0.064095	0.0449158	0.0587539	0.0814143	0.0809903	0.071478	0.0802045	0.154927	0.20782	0.173243	0.116909	0.129919	0.201098	0.20619	0.151867	0.114062	0.135419	0.186414	0.227953
TCONS_00002805	0.0338628	0.046351	0.0427913	0.0515542	0.0765197	0.0821105	0.0670212	0.0626909	0.0690977	0.0757729	0.087395	0.115691	0.157285	0.188113	0.195286	0.173409	0.149496	0.124961	0.0811641	0.0588527	0.080249	0.118855	0.131444	0.110038	0.107812	0.112314	0.113337	0.108901	0.111329	0.116699	0.0997752	0.0753623	0.050996	0.0464715	0.061593	0.0775736	0.0780003	0.057529	0.0335516	0.0260321	0.0428161	0.0870043	0.112569	0.0912033	0.0577051	0.0710456	0.112765	0.148135	0.155071
TCONS_00002819	0.100054	0.0733771	0.13691	0.300368	0.421375	0.423838	0.339007	0.260571	0.190284	0.112153	0.0840178	0.128786	0.22728	0.265637	0.237349	0.202211	0.17205	0.126956	0.105718	0.122774	0.120708	0.149234	0.196431	0.224968	0.189351	0.133623	0.10653	0.0596965	0.0362368	0.039031	0.0491251	0.0880745	0.19404	0.288931	0.27844	0.187955	0.113874	0.102294	0.131318	0.152506	0.151293	0.108351	0.0839764	0.0902233	0.0842747	0.0674197	0.0619853	0.106221	0.12466
TCONS_00002848	0.342681	0.345696	0.218398	0.101143	0.058551	0.0699138	0.148903	0.217498	0.211875	0.197174	0.218048	0.229119	0.176034	0.111198	0.0872534	0.0648698	0.0474526	0.035197	0.0232995	0.0187145	0.0457667	0.0793868	0.107838	0.137113	0.173548	0.198556	0.234522	0.265817	0.236373	0.146768	0.0732149	0.0757824	0.09332	0.100357	0.111752	0.132048	0.116178	0.0650157	0.0161377	0	0.013659	0.0417167	0.0574076	0.0751483	0.0969019	0.125434	0.159528	0.175617	0.170435
TCONS_00002852	0.146281	0.159612	0.181148	0.22904	0.28426	0.335389	0.387066	0.452165	0.456821	0.353302	0.25785	0.256228	0.280086	0.23286	0.170844	0.173226	0.22114	0.255893	0.312008	0.383269	0.434563	0.429024	0.323451	0.21704	0.149108	0.118205	0.117085	0.113654	0.117173	0.108872	0.12676	0.163741	0.229669	0.276293	0.256444	0.173126	0.0590179	0.0106583	0	0.0106738	0.0993817	0.195029	0.20577	0.141551	0.09126	0.136388	0.159333	0.149933	0.118728
TCONS_00002880	0.318279	0.347649	0.339303	0.329141	0.305172	0.243012	0.217284	0.238684	0.23743	0.183446	0.126973	0.112103	0.118095	0.174559	0.279913	0.325399	0.264324	0.175204	0.13591	0.137384	0.140971	0.147802	0.187652	0.243543	0.263984	0.226	0.193095	0.19856	0.231112	0.252235	0.233314	0.200371	0.162238	0.165649	0.180409	0.16041	0.110702	0.092292	0.127147	0.184817	0.234455	0.255484	0.24044	0.195348	0.184213	0.183153	0.161314	0.134749	0.107842
TCONS_00002920	0.11891	0.17071	0.171629	0.255275	0.402406	0.433176	0.282502	0.101062	0.0609812	0.103191	0.253564	0.427056	0.489944	0.415797	0.286806	0.196679	0.139902	0.137885	0.175222	0.168053	0.142712	0.140945	0.152758	0.140493	0.145642	0.244218	0.356293	0.380354	0.295335	0.212915	0.180354	0.168652	0.153008	0.174453	0.271814	0.349537	0.303086	0.184236	0.147879	0.214736	0.315703	0.366252	0.32101	0.205186	0.104111	0.100663	0.147033	0.254716	0.360066
TCONS_00002949	0.171961	0.266343	0.359006	0.361744	0.319233	0.294085	0.318327	0.325091	0.284288	0.247973	0.207117	0.202194	0.220166	0.222232	0.177362	0.100371	0.05561	0.0315027	0.0196668	0.0301875	0.103335	0.185195	0.236156	0.310267	0.370507	0.330596	0.18725	0.0712852	0.0767374	0.132889	0.146859	0.0940768	0.0300661	0.00198293	0.0062652	0.0592523	0.172526	0.277609	0.349985	0.422124	0.471341	0.407977	0.251173	0.14413	0.182008	0.409527	0.623893	0.606936	0.374298
TCONS_00003003	0.453008	0.543261	0.393057	0.264239	0.345344	0.395918	0.319148	0.297575	0.348103	0.305065	0.148795	0.0227567	0.0031326	0.000348067	0.00904973	0.030708	0.11611	0.215081	0.266516	0.241163	0.190927	0.153138	0.115116	0.106888	0.0942587	0.0793712	0.0558152	0.0445852	0.0395027	0.0381163	0.0501253	0.059191	0.0555718	0.0373177	0.0131633	0.000247867	0.0308508	0.0651176	0.0966347	0.10635	0.128109	0.15073	0.11939	0.0644597	0.0203742	0.0174033	0.0243551	0.043697	0.0700048
TCONS_00003011	0.38194	0.422207	0.358253	0.306279	0.304733	0.332105	0.257173	0.13112	0.0758681	0.189726	0.423298	0.608142	0.658368	0.606585	0.528194	0.396177	0.250796	0.171451	0.150957	0.169005	0.200647	0.20004	0.15264	0.0706818	0.0326273	0.058928	0.112573	0.212843	0.322271	0.406439	0.402271	0.300394	0.197183	0.153025	0.284744	0.542528	0.689952	0.597773	0.417142	0.346454	0.392678	0.405876	0.409423	0.440344	0.412927	0.342386	0.273525	0.249685	0.248116
TCONS_00003183	0.0321989	0.0227994	0.018147	0.0317533	0.057753	0.0627103	0.0620993	0.0653759	0.0603403	0.036259	0.013596	0.015837	0.0174033	0.00957183	0.000870167	0	0.00619667	0.01859	0.0247867	0.0175985	0.0165182	0.028718	0.040031	0.0421629	0.0538035	0.0717873	0.0796915	0.0669575	0.0384193	0.0136327	0.00322227	0.0210106	0.0388834	0.0379763	0.0194918	0.0062652	0.0125304	0.0462221	0.103019	0.147202	0.196512	0.231586	0.219458	0.143114	0.122507	0.18323	0.239739	0.238029	0.202217
TCONS_00003210	0.135086	0.198989	0.221432	0.212063	0.240374	0.268203	0.225611	0.204128	0.31227	0.411785	0.339237	0.168487	0.0596782	0.0520846	0.0663608	0.104632	0.182003	0.292142	0.483637	0.601572	0.509182	0.261601	0.0502756	0.00609143	0.0511772	0.126999	0.168293	0.130728	0.0641358	0.114402	0.255806	0.359141	0.347171	0.308726	0.313421	0.343639	0.353056	0.363771	0.38012	0.384455	0.379377	0.36932	0.378184	0.408751	0.448722	0.438006	0.356055	0.228861	0.133808
TCONS_00003243	0.217915	0.138649	0.0695473	0.0718237	0.153682	0.244629	0.280071	0.243016	0.166394	0.100058	0.0592908	0.0586053	0.103792	0.15007	0.170503	0.146239	0.0982028	0.0559089	0.0284415	0.0205729	0.0106161	0.024366	0.0629248	0.119567	0.17286	0.200685	0.180001	0.129249	0.103569	0.111712	0.138802	0.190874	0.231315	0.226558	0.202464	0.184839	0.16149	0.0981777	0.0576644	0.0560427	0.0647022	0.0822612	0.0859393	0.0623557	0.037054	0.0479882	0.0893677	0.144274	0.196961
TCONS_00003311	0.348607	0.137425	0.0177093	0.0181259	0.0405499	0.0674002	0.107235	0.172456	0.208036	0.171775	0.117047	0.0929034	0.0804717	0.0571341	0.040727	0.040484	0.10451	0.233319	0.352317	0.392316	0.360379	0.294212	0.216368	0.179917	0.171867	0.201073	0.292763	0.364731	0.347679	0.297894	0.318144	0.343316	0.26835	0.150518	0.0613997	0.0210589	0.00765747	0	0.0127825	0.0383477	0.05113	0.0444174	0.104278	0.194121	0.22748	0.167207	0.0799387	0.0811381	0.140318
TCONS_00003326	0.181624	0.150108	0.110366	0.0818747	0.0549128	0.0430152	0.0888097	0.158563	0.185708	0.143744	0.0837671	0.0924322	0.172696	0.252624	0.276025	0.236958	0.17809	0.141738	0.129562	0.123322	0.146965	0.227213	0.297972	0.284154	0.187126	0.0958987	0.050967	0.0320523	0.0348806	0.0449175	0.0641692	0.111164	0.143717	0.14289	0.130969	0.18021	0.237544	0.207856	0.124857	0.0948894	0.127506	0.127347	0.098603	0.103162	0.134907	0.149844	0.13583	0.113829	0.129165
TCONS_00003491	0.431561	0.464263	0.509768	0.515375	0.43864	0.317228	0.27401	0.308672	0.374337	0.398977	0.35663	0.300694	0.247407	0.267068	0.341632	0.41123	0.47141	0.42361	0.32337	0.213593	0.140232	0.123887	0.113517	0.15633	0.195808	0.209838	0.165932	0.0831914	0.0332962	0.0612345	0.123888	0.177294	0.25036	0.285229	0.250658	0.17182	0.154105	0.163909	0.122499	0.0601365	0.0199559	0.0256404	0.086297	0.212851	0.335243	0.384991	0.378655	0.375673	0.342719
TCONS_00003501	0.0829178	0.0531752	0.0877622	0.151303	0.186753	0.160992	0.090801	0.090423	0.118384	0.126504	0.113158	0.092389	0.0982987	0.096138	0.0807953	0.0561164	0.0393626	0.0772539	0.152094	0.212041	0.228021	0.187386	0.138686	0.126006	0.133812	0.159711	0.182866	0.186329	0.167872	0.167084	0.208112	0.240761	0.218624	0.17948	0.15786	0.130749	0.105821	0.0938378	0.152191	0.209112	0.183451	0.0974321	0.026119	0.025842	0.119273	0.22475	0.239708	0.17807	0.136603
TCONS_00003544	0.30989	0.194649	0.146148	0.146681	0.14091	0.179529	0.252361	0.24859	0.170296	0.148991	0.178828	0.170638	0.117111	0.0826116	0.0759567	0.0419271	0.0444832	0.0871404	0.121885	0.125277	0.111108	0.125822	0.123173	0.0966398	0.0913538	0.11076	0.128447	0.112335	0.0872607	0.106856	0.131018	0.14157	0.136625	0.139895	0.163013	0.166526	0.1655	0.140115	0.101093	0.0575075	0.0310944	0.031867	0.0678013	0.119874	0.139659	0.106674	0.0475701	0.0114872	0
TCONS_00003560	0.0914109	0.0571949	0.0320993	0.0533081	0.0838303	0.0846347	0.10235	0.137585	0.17944	0.226938	0.250995	0.23052	0.158608	0.111824	0.0829802	0.0644155	0.060991	0.0569857	0.0444905	0.0329675	0.0366484	0.0869943	0.167345	0.288472	0.348628	0.282857	0.149783	0.0690969	0.0853571	0.102806	0.125691	0.139788	0.126435	0.0693952	0.0238882	0.0286519	0.0556251	0.0910184	0.118639	0.143566	0.138078	0.110547	0.1181	0.142057	0.133996	0.114057	0.264811	0.487522	0.57263
TCONS_00003653	0.424379	0.522655	0.489536	0.353844	0.258312	0.258187	0.264213	0.231106	0.176027	0.13675	0.168665	0.272896	0.37977	0.403173	0.300622	0.204418	0.179907	0.162732	0.108968	0.0658294	0.0702028	0.156961	0.302023	0.39675	0.386031	0.307802	0.230772	0.147986	0.0933915	0.121898	0.217476	0.277946	0.282217	0.283382	0.287198	0.286122	0.242566	0.182149	0.120536	0.0833959	0.155837	0.260028	0.28622	0.26086	0.253692	0.268566	0.291326	0.351294	0.400216
TCONS_00003655	0.367744	0.269327	0.253945	0.248435	0.193184	0.15859	0.197331	0.229486	0.184897	0.120583	0.0757443	0.0657541	0.0750562	0.0998574	0.131296	0.14775	0.177	0.223315	0.239467	0.282561	0.414757	0.521121	0.494345	0.360977	0.262668	0.25591	0.265214	0.234918	0.179338	0.13646	0.165786	0.265055	0.37504	0.406169	0.30744	0.208763	0.179385	0.164266	0.112906	0.0676374	0.0688101	0.148495	0.292298	0.395495	0.389414	0.313705	0.234965	0.15183	0.0950529
TCONS_00003657	0.375062	0.271811	0.252395	0.249575	0.194555	0.158795	0.195464	0.229986	0.188134	0.122967	0.0760924	0.0652584	0.0747081	0.0986342	0.130421	0.145767	0.17604	0.222619	0.238571	0.280168	0.407661	0.520098	0.497551	0.365733	0.26523	0.254392	0.265541	0.237459	0.182227	0.136608	0.163867	0.259487	0.371887	0.407709	0.311986	0.212117	0.179037	0.165288	0.115647	0.0685126	0.0677658	0.143181	0.285814	0.393977	0.391669	0.318075	0.237527	0.154641	0.0963923
TCONS_00003659	0.450195	0.302656	0.244855	0.25969	0.235421	0.18037	0.158558	0.212781	0.218237	0.158752	0.0981902	0.0652683	0.0654738	0.0809302	0.119045	0.135902	0.165471	0.200328	0.230355	0.254879	0.319167	0.47852	0.529574	0.443347	0.312845	0.240885	0.257892	0.259166	0.213891	0.158296	0.146082	0.197744	0.315905	0.399575	0.372215	0.26339	0.186624	0.179541	0.146239	0.0832566	0.0618481	0.0865312	0.212672	0.358615	0.404298	0.35833	0.27029	0.200921	0.123641
TCONS_00003665	0.0301991	0.0030678	0.0504793	0.139569	0.176646	0.128232	0.0657379	0.051169	0.0436587	0.0382093	0.0855826	0.176729	0.207917	0.168061	0.106605	0.0883374	0.0932037	0.0790669	0.0804734	0.0833767	0.0748001	0.0451565	0.0514225	0.0815883	0.102096	0.0883457	0.0547847	0.0376285	0.0463302	0.0755113	0.0894496	0.08056	0.0964519	0.169079	0.241136	0.25071	0.185654	0.139384	0.182655	0.255588	0.283975	0.220774	0.125253	0.137573	0.211672	0.24546	0.213977	0.219455	0.258998
TCONS_00003666	0.175584	0.201861	0.19383	0.147795	0.0823219	0.0569652	0.0963863	0.126554	0.103513	0.0833998	0.0855465	0.0980459	0.0901775	0.0636604	0.0391084	0.0097147	0.0273159	0.116406	0.17818	0.14687	0.0805796	0.0489067	0.0476883	0.0362901	0.0675019	0.156215	0.206754	0.180766	0.119175	0.0894152	0.092625	0.0844955	0.0787891	0.0827367	0.0794994	0.0516944	0.0472453	0.0745282	0.102303	0.092871	0.0591033	0.0369	0.0440678	0.06874	0.0906115	0.0844025	0.0854203	0.147169	0.225857
TCONS_00003698	0.0732379	0.0855691	0.110909	0.126892	0.181333	0.25312	0.300803	0.247815	0.151799	0.088088	0.0455893	0.0269771	0.00800577	0.00591713	0.0346334	0.0765615	0.106433	0.0991817	0.0630507	0.0392965	0.0406611	0.0752735	0.0936003	0.0709271	0.0423693	0.0259838	0.0247867	0.0126412	0.000247867	0.00522133	0.0226263	0.0381167	0.0428157	0.039509	0.0308065	0.0187965	0.00539503	0	0	0.0160243	0.0513354	0.0782811	0.0671742	0.0311655	0.0186111	0.046029	0.0950998	0.112722	0.0951133
TCONS_00003797	0.109091	0.0907611	0.0821833	0.070556	0.0594101	0.0610141	0.0617007	0.0498922	0.035236	0.0468222	0.107107	0.160247	0.142233	0.0732628	0.0236818	0.0227991	0.0410743	0.0436857	0.0283172	0.0278304	0.0571053	0.0861773	0.0956194	0.114292	0.152255	0.162701	0.124209	0.143334	0.269687	0.342727	0.279317	0.19498	0.16035	0.127421	0.0505308	0.000348067	0.00504697	0.0652018	0.211255	0.339663	0.347746	0.339993	0.414134	0.470025	0.391298	0.274321	0.235431	0.255117	0.250881
TCONS_00003804	0.0659866	0.0682543	0.0575196	0.0584647	0.105353	0.157616	0.217961	0.278855	0.286878	0.244243	0.176681	0.143825	0.141208	0.135548	0.11569	0.0859046	0.100489	0.160359	0.183878	0.137904	0.0679337	0.0521179	0.0662499	0.0659087	0.0507645	0.0343539	0.0358849	0.0306324	0.0174042	0.0041768	0	0.00123933	0.0136327	0.0247867	0.0438228	0.0656961	0.0685333	0.0481797	0.0304478	0.044611	0.075397	0.0960789	0.0951783	0.0791734	0.0625294	0.0635293	0.0839525	0.102996	0.126457
TCONS_00003820	0.10155	0.0689737	0.0585223	0.0678359	0.0680767	0.0652322	0.0765919	0.104849	0.130491	0.122619	0.0754715	0.0282808	0.0227193	0.0521362	0.068216	0.0670615	0.0708341	0.0906586	0.113556	0.116761	0.093647	0.0564949	0.0269129	0.0121823	0.0143868	0.0447771	0.0943169	0.12431	0.10533	0.0654834	0.0327199	0.0208847	0.0208847	0.0189699	0.0234954	0.0393337	0.049951	0.045774	0.040205	0.0727876	0.115885	0.114391	0.0668251	0.0138067	0.0258895	0.0737625	0.103794	0.0860478	0.040316
TCONS_00003888	0.190185	0.203843	0.160186	0.127559	0.122985	0.134694	0.223056	0.316934	0.307815	0.16352	0.0284606	0.0198662	0.0792824	0.209351	0.301927	0.281898	0.196656	0.165651	0.233171	0.273253	0.260641	0.223759	0.208813	0.204137	0.177933	0.154174	0.148118	0.136364	0.122637	0.129203	0.16914	0.212618	0.245468	0.250851	0.227575	0.211692	0.233443	0.283717	0.303994	0.308862	0.264875	0.176463	0.0824236	0.0224187	0.029694	0.0869927	0.176338	0.262641	0.299562
TCONS_00003948	0.13589	0.119466	0.119637	0.105125	0.13449	0.202368	0.239986	0.17894	0.0925434	0.0591217	0.0360353	0.0138805	0.0061861	0.0364902	0.127056	0.242213	0.332225	0.403017	0.452739	0.500083	0.496917	0.532455	0.655981	0.749621	0.644046	0.36137	0.147362	0.0660986	0.0880613	0.213029	0.378089	0.425764	0.293981	0.15781	0.140934	0.190386	0.231919	0.233132	0.207219	0.171815	0.204143	0.290618	0.311619	0.264032	0.197512	0.146169	0.108445	0.0712189	0.0562173
TCONS_00004024	0.0141864	0.0237952	0.0247867	0.0123933	0	0	0	0	0	0.0059488	0.0183421	0.0462613	0.0648861	0.0635444	0.0432732	0.0194485	0.00974587	0.0010442	0.00570093	0.0304876	0.0495733	0.0502429	0.0341581	0.0170553	0.00904973	0.0186226	0.0486457	0.0939155	0.137245	0.134451	0.0874938	0.0345273	0.0291797	0.0855209	0.138932	0.15299	0.166067	0.184594	0.175824	0.112704	0.0419445	0.0155982	0.0510846	0.108654	0.14512	0.129525	0.0904179	0.104725	0.173326
TCONS_00004044	0.179473	0.1882	0.215601	0.272033	0.280984	0.253517	0.241035	0.203682	0.189456	0.185399	0.173046	0.155009	0.137772	0.189517	0.282699	0.321138	0.296021	0.208574	0.11596	0.0572178	0.0494297	0.130082	0.304068	0.46748	0.469687	0.303564	0.189737	0.192066	0.236858	0.281052	0.356531	0.438545	0.444317	0.404648	0.332912	0.277026	0.239291	0.253656	0.263846	0.261162	0.250582	0.198465	0.171043	0.156811	0.160436	0.173304	0.198702	0.239924	0.232808
TCONS_00004079	0.199227	0.163951	0.162287	0.153358	0.137929	0.151484	0.160988	0.120662	0.0861751	0.109738	0.122993	0.169239	0.239392	0.279494	0.225114	0.151531	0.135887	0.119499	0.104251	0.0929847	0.0907494	0.0878385	0.154446	0.263162	0.29622	0.291899	0.343517	0.403557	0.328919	0.148644	0.0422786	0.0168549	0.0269862	0.129918	0.319257	0.466935	0.467692	0.393201	0.310957	0.211271	0.110471	0.0506718	0.0467155	0.0636932	0.0889663	0.116832	0.112584	0.1552	0.235039
TCONS_00004092	0.0309918	0.00139227	0.0116497	0.0240431	0.0281179	0.0412896	0.0797161	0.123701	0.119902	0.088585	0.129329	0.235695	0.306431	0.27561	0.244683	0.230154	0.171241	0.0860697	0.0312845	0.0428293	0.102749	0.210654	0.29676	0.269213	0.145867	0.0442383	0.00435083	0.0141919	0.0533895	0.0895493	0.130124	0.21445	0.292411	0.295992	0.217108	0.160906	0.166441	0.153113	0.111877	0.0898049	0.118034	0.139828	0.123565	0.130105	0.15145	0.12931	0.0628668	0.0100149	0
TCONS_00004164	0.0338891	0.0127941	0	0.00191437	0.0170606	0.0362412	0.0395795	0.0234418	0.0174719	0.0407463	0.0611627	0.0572287	0.0477989	0.0786242	0.119886	0.143652	0.124927	0.0772154	0.0482343	0.034462	0.0337657	0.018449	0.0117552	0.0220601	0.0247867	0.0141284	0.00173507	0	0.0109061	0.0232995	0.0247867	0.0128891	0.000495733	0	0	0	0	0	0	0	0	0	0.0096668	0.0220601	0.0560215	0.0833215	0.0897372	0.0935456	0.0864719
TCONS_00004171	0.153942	0.199355	0.215717	0.163544	0.112813	0.109611	0.186844	0.277905	0.291893	0.221028	0.132291	0.0798307	0.0420505	0.0367634	0.066232	0.0974713	0.0995168	0.0714468	0.040898	0.0193336	0.015046	0.053145	0.094915	0.0936757	0.0526494	0.0125674	0	0	0.005221	0.0283691	0.0584581	0.0803683	0.118507	0.156293	0.177188	0.146145	0.0843057	0.0405927	0.0437075	0.105548	0.147665	0.161745	0.162575	0.16036	0.126968	0.0675102	0.0361199	0.0338484	0.0686056
TCONS_00004365	0	0	0.00226243	0.0109641	0.0174033	0.0221286	0.0258203	0.0247867	0.033371	0.0589359	0.0953473	0.100617	0.0687927	0.0322659	0.0154026	0.0174033	0.0325035	0.0493667	0.05113	0.0472851	0.0465067	0.049341	0.0570596	0.0580703	0.0606664	0.0561962	0.04219	0.0284097	0.0099252	0.0113122	0.0174033	0.0205365	0.0205365	0.0226253	0.0292582	0.0918871	0.176351	0.188708	0.113348	0.0280927	0.023605	0.0860389	0.155839	0.165325	0.122348	0.0715598	0.0451117	0.0205729	0.00421373
TCONS_00004374	0.0942906	0.0975355	0.0806805	0.0627066	0.10465	0.16215	0.15476	0.081548	0.0164377	0.0168812	0.0172293	0.0181944	0.0404669	0.0774385	0.120157	0.188182	0.269287	0.291502	0.216592	0.119165	0.0724288	0.0986303	0.184439	0.295488	0.34386	0.270032	0.166372	0.132962	0.14091	0.111124	0.04937	0.0229205	0.0338267	0.0910075	0.184569	0.248617	0.314916	0.385499	0.40785	0.337634	0.286146	0.313039	0.359387	0.377489	0.349154	0.317372	0.279499	0.243221	0.214191
TCONS_00004593	0.0962138	0.0825839	0.0977785	0.100016	0.130646	0.190227	0.201313	0.152471	0.116083	0.123417	0.122885	0.116598	0.145762	0.162674	0.152406	0.125091	0.11876	0.129729	0.148561	0.15686	0.118587	0.0725351	0.0638417	0.111609	0.171448	0.220359	0.216711	0.166807	0.115778	0.082891	0.0868727	0.0967626	0.101405	0.0898451	0.0571096	0.0363661	0.0413757	0.0509839	0.0387103	0.0165332	0.0172597	0.0399029	0.0826998	0.124627	0.134811	0.124189	0.0995842	0.100211	0.101964
TCONS_00004662	0.0057853	0.0130532	0.0486581	0.179834	0.325442	0.375945	0.28839	0.164573	0.11545	0.105607	0.148088	0.300018	0.453039	0.444354	0.31013	0.184362	0.13233	0.123442	0.181394	0.265816	0.290838	0.306689	0.322511	0.298426	0.21679	0.156984	0.194351	0.216697	0.187907	0.156465	0.227188	0.3038	0.292135	0.208249	0.117555	0.0662749	0.0349255	0.0274992	0.0240179	0.0482444	0.10118	0.169828	0.23219	0.244495	0.193977	0.134593	0.136127	0.184484	0.197216
TCONS_00004693	0.0974866	0.118508	0.140894	0.151019	0.133188	0.119366	0.120879	0.118473	0.117196	0.103928	0.107329	0.12826	0.134784	0.118675	0.0981825	0.102406	0.105662	0.0831634	0.0570175	0.0695797	0.111959	0.127885	0.110564	0.0956523	0.134042	0.161354	0.133217	0.0838519	0.0549117	0.0744933	0.100233	0.124994	0.121536	0.106197	0.145504	0.188931	0.170839	0.0840153	0.0152833	0.000870167	0.0358808	0.111679	0.155949	0.1194	0.0422083	0.00295867	0	0	0.0184068
TCONS_00004716	0.212154	0.177684	0.192283	0.193504	0.142863	0.112022	0.105504	0.0837334	0.0624367	0.0936951	0.149912	0.174156	0.16973	0.142735	0.127741	0.18566	0.326726	0.37621	0.280689	0.163743	0.155189	0.207733	0.248694	0.275397	0.272281	0.245849	0.21401	0.194029	0.190051	0.184983	0.157893	0.145195	0.129829	0.149431	0.190739	0.197605	0.175375	0.203304	0.272429	0.263319	0.161367	0.144298	0.229406	0.239698	0.134597	0.0262001	0	0	0
TCONS_00004717	0.192745	0.142019	0.111938	0.105156	0.0828005	0.0624367	0.0949653	0.151183	0.17433	0.169146	0.141802	0.128178	0.188997	0.328867	0.374839	0.277352	0.162287	0.156196	0.208999	0.249712	0.275819	0.272196	0.244758	0.213077	0.194177	0.190051	0.18491	0.15696	0.144526	0.130267	0.150454	0.191587	0.196919	0.174938	0.204733	0.27361	0.262049	0.159074	0.145242	0.231198	0.238855	0.132135	0.0244074	0	0	0	0.0109799	0.0746289	0.177076
TCONS_00004760	0.0542006	0.0498657	0.0247663	0.0046989	0	0.00591713	0.023542	0.0511133	0.0603634	0.0407557	0.0180573	0.0128785	0.0174033	0.0157527	0.0232731	0.0390577	0.0484203	0.0384639	0.0264548	0.0222772	0.0238438	0.0245401	0.0180996	0.010268	0.0015663	0	0	0	0	0	0	0.00713537	0.015837	0.0184477	0.0193181	0.0182737	0.015663	0.00696133	0	0	0	0.00644453	0.0273655	0.0618453	0.0788479	0.0622146	0.034408	0.035682	0.05113
TCONS_00004796	0.238267	0.291265	0.258918	0.13042	0.0287434	0.0288169	0.0658046	0.111389	0.146465	0.153104	0.171986	0.187265	0.181987	0.148704	0.108005	0.0815606	0.0588012	0.0546809	0.0587263	0.0544335	0.0526246	0.0832898	0.135667	0.157972	0.167531	0.153101	0.115859	0.0620629	0.028256	0.0575497	0.077	0.0548701	0.0163702	0	0	0.0175985	0.0542827	0.108912	0.190986	0.28124	0.289683	0.193936	0.166879	0.333125	0.491021	0.427877	0.209689	0.0438182	0.00842747
TCONS_00004971	0.068862	0.149735	0.181457	0.129217	0.0782059	0.103525	0.158378	0.152703	0.124241	0.128891	0.155012	0.15763	0.148738	0.146987	0.137321	0.102698	0.0506797	0.029669	0.040088	0.05113	0.0502663	0.103075	0.192177	0.226459	0.170954	0.102968	0.0991428	0.146294	0.184283	0.184758	0.156361	0.134887	0.138346	0.146168	0.178297	0.206803	0.213627	0.188213	0.133621	0.0787759	0.0675365	0.111349	0.149545	0.159176	0.174458	0.175712	0.117566	0.0359761	0
TCONS_00005019	0.0294686	0	0.00852763	0.0397265	0.0889762	0.120669	0.124945	0.101056	0.0991202	0.10631	0.0998149	0.0702804	0.0258288	0.00917107	0	0.0067873	0.015489	0.0174033	0.0099199	0.00121823	0.00400313	0.0214081	0.0374203	0.0407267	0.0294128	0.0140967	0.00539503	0	0.00243647	0.0257053	0.0530671	0.0769155	0.0775234	0.0988095	0.168598	0.224596	0.228384	0.175076	0.129599	0.0959054	0.0573502	0.0265635	0.00661327	0.00123933	0.0340726	0.103014	0.140177	0.113608	0.0577671
TCONS_00005125	0.0116612	0.0290662	0.03481	0.0217561	0.00435107	0	0.0222289	0.0557173	0.0669767	0.0420687	0.0122351	0.0123564	0.0337625	0.056983	0.0654104	0.0486345	0.0203672	0.005221	0	0	0	0.00852763	0.0172293	0.0168812	0.00817957	0	0	0	0.00123933	0.0136327	0.0247867	0.0225559	0.0101625	0	0	0	0.00661327	0.0153149	0.0174033	0.0100939	0.00139227	0	0.0071582	0.0327232	0.05113	0.0501062	0.0419349	0.0514863	0.0608759
TCONS_00005278	0.102137	0.119512	0.192155	0.221948	0.171322	0.0829783	0.0710325	0.141976	0.211213	0.231725	0.232794	0.2557	0.299835	0.312706	0.297678	0.287249	0.29244	0.277195	0.286419	0.361343	0.418293	0.37044	0.282939	0.277621	0.309257	0.277416	0.217759	0.212491	0.238774	0.246062	0.225581	0.21768	0.200019	0.161736	0.112618	0.0588003	0.0189181	0	0	0	0	0.017492	0.0722291	0.15511	0.257568	0.335297	0.364643	0.303278	0.185417
TCONS_00005295	0.148842	0.0773162	0.0549736	0.0669767	0.131824	0.284321	0.409056	0.41689	0.33375	0.247559	0.175517	0.143787	0.1859	0.218622	0.17782	0.108176	0.11294	0.165818	0.199589	0.202674	0.168312	0.13044	0.0893016	0.0955807	0.134314	0.200961	0.273957	0.278872	0.220868	0.141643	0.153923	0.237095	0.282046	0.257238	0.179967	0.156	0.188982	0.241137	0.285086	0.304434	0.273513	0.227421	0.182977	0.160677	0.200437	0.240455	0.244064	0.168692	0.118575
TCONS_00005395	0.189231	0.114266	0.0502297	0.0325339	0.0751147	0.12445	0.146494	0.131748	0.101621	0.0775428	0.0734773	0.0996163	0.137974	0.160009	0.170317	0.178055	0.164177	0.117863	0.0602434	0.0454458	0.0580902	0.070954	0.0764852	0.0702802	0.0577013	0.0350507	0.0344115	0.0604374	0.0856934	0.0933079	0.100035	0.109959	0.126494	0.150086	0.178814	0.212228	0.210781	0.202748	0.247538	0.315699	0.313903	0.223328	0.135547	0.0975203	0.0604864	0.0303036	0.0294139	0.0341137	0.0838314
TCONS_00005497	0.0936395	0.100025	0.134651	0.180419	0.200002	0.200775	0.198903	0.205015	0.225224	0.237764	0.27133	0.324886	0.34482	0.296289	0.22909	0.203984	0.253988	0.292	0.278918	0.263212	0.255828	0.263304	0.200079	0.125761	0.0980376	0.127323	0.233941	0.294093	0.248325	0.119458	0.025268	0.0052052	0.0092396	0.0303346	0.04219	0.0954226	0.213009	0.321711	0.313996	0.22551	0.159128	0.124939	0.100368	0.0773595	0.0697187	0.0675382	0.116463	0.222077	0.308428
TCONS_00005559	0.197265	0.253231	0.330064	0.391366	0.405077	0.363945	0.330633	0.323659	0.317762	0.266979	0.203205	0.212636	0.275624	0.301354	0.304715	0.280962	0.228707	0.132543	0.0327985	0.00400277	0.0114335	0.0691839	0.18408	0.2704	0.285066	0.253489	0.243184	0.270523	0.273241	0.232856	0.156375	0.0837666	0.055748	0.102018	0.236904	0.35395	0.358927	0.305392	0.271713	0.273882	0.257389	0.283077	0.298308	0.250997	0.166707	0.101363	0.129237	0.151402	0.179186
TCONS_00005561	0.097325	0.139916	0.159649	0.186144	0.247492	0.292592	0.263885	0.186207	0.183462	0.219515	0.215024	0.159185	0.123006	0.132957	0.167764	0.2235	0.260349	0.240756	0.16339	0.0940846	0.0968997	0.151092	0.203582	0.203893	0.159876	0.133279	0.160606	0.201215	0.184299	0.137573	0.129037	0.154087	0.177662	0.174391	0.172871	0.188366	0.19633	0.185258	0.210123	0.304023	0.351119	0.319667	0.27517	0.251875	0.227115	0.178905	0.165282	0.227846	0.292794
TCONS_00005591	0.361208	0.330339	0.422614	0.551183	0.528466	0.421097	0.410599	0.451693	0.426769	0.397263	0.391865	0.33418	0.196275	0.0745836	0.0684131	0.183391	0.316588	0.337975	0.225118	0.123646	0.148451	0.260415	0.382295	0.384582	0.308606	0.280309	0.30872	0.277826	0.2259	0.215023	0.191218	0.130877	0.0649579	0.0504937	0.0814063	0.140017	0.194865	0.223593	0.261242	0.282323	0.249301	0.197913	0.180662	0.188516	0.187042	0.214126	0.261552	0.287173	0.243036
TCONS_00005592	0.333189	0.385314	0.340307	0.359628	0.498479	0.558429	0.468851	0.403368	0.436363	0.447968	0.408436	0.389267	0.369145	0.258959	0.124163	0.0639525	0.116461	0.255659	0.343603	0.28012	0.169202	0.126237	0.198355	0.335216	0.400643	0.349325	0.288468	0.290155	0.295876	0.243995	0.211006	0.211843	0.163006	0.0915384	0.0499057	0.0629643	0.114736	0.166688	0.207565	0.245746	0.288026	0.280078	0.21352	0.17842	0.179943	0.187525	0.202921	0.235272	0.285346
TCONS_00005703	0.00974587	0.0010442	0.00347013	0.0158635	0.0247867	0.0203251	0.00793173	0	0.0100729	0.0395187	0.0992373	0.142651	0.137702	0.09503	0.0515584	0.048906	0.0737189	0.09212	0.0705123	0.0282943	0.003718	0.0131369	0.0540613	0.086806	0.0784259	0.0541245	0.0426752	0.0387199	0.0204094	0.00278453	0	0	0.00817957	0.0168812	0.0172293	0.012618	0.0296554	0.0573523	0.106086	0.137332	0.133807	0.104017	0.0701889	0.0644808	0.0623045	0.0915449	0.138628	0.150171	0.103599
TCONS_00005720	0.0840713	0.0698834	0.0309384	0.0166472	0.0622846	0.103235	0.13014	0.18375	0.20996	0.16926	0.0905539	0.0573001	0.0834347	0.0958782	0.0928822	0.0730405	0.086824	0.112785	0.126952	0.126308	0.121819	0.132332	0.117958	0.0906505	0.0659359	0.0641528	0.0705027	0.092617	0.118871	0.140118	0.144719	0.147907	0.156862	0.142691	0.11274	0.0876601	0.092629	0.0882017	0.0557518	0.0173074	0.0212596	0.0559309	0.0972783	0.132376	0.140898	0.125725	0.109806	0.140537	0.185485
TCONS_00005718	0.0840713	0.0698834	0.0309384	0.0166472	0.0622846	0.103235	0.13014	0.18375	0.20996	0.16926	0.0905539	0.0573001	0.0834347	0.0958782	0.0928822	0.0730405	0.086824	0.112785	0.126952	0.126308	0.121819	0.132332	0.117958	0.0906505	0.0659359	0.0641528	0.0705027	0.092617	0.118871	0.140118	0.144719	0.147907	0.156862	0.142691	0.11274	0.0876601	0.092629	0.0882017	0.0557518	0.0173074	0.0212596	0.0559309	0.0972783	0.132376	0.140898	0.125725	0.109806	0.140537	0.185485
TCONS_00005717	0.0840713	0.0698834	0.0309384	0.0166472	0.0622846	0.103235	0.13014	0.18375	0.20996	0.16926	0.0905539	0.0573001	0.0834347	0.0958782	0.0928822	0.0730405	0.086824	0.112785	0.126952	0.126308	0.121819	0.132332	0.117958	0.0906505	0.0659359	0.0641528	0.0705027	0.092617	0.118871	0.140118	0.144719	0.147907	0.156862	0.142691	0.11274	0.0876601	0.092629	0.0882017	0.0557518	0.0173074	0.0212596	0.0559309	0.0972783	0.132376	0.140898	0.125725	0.109806	0.140537	0.185485
TCONS_00005723	0.0352497	0.0267848	0.038443	0.0637712	0.081888	0.0893503	0.0791652	0.0460159	0.0155462	0.0417542	0.0866265	0.121868	0.164226	0.198212	0.191259	0.120198	0.0654338	0.0735713	0.090556	0.0988579	0.0824973	0.077369	0.101358	0.115507	0.129213	0.12261	0.132383	0.128262	0.100223	0.0774229	0.0586997	0.0703287	0.0840887	0.10547	0.127013	0.143655	0.152196	0.151615	0.151096	0.126831	0.0932883	0.0907147	0.0950003	0.0765727	0.0323847	0.00814837	0.0389909	0.078714	0.117641
TCONS_00005840	0.0714099	0.0888444	0.132521	0.134827	0.104021	0.0562657	0.0376611	0.0628205	0.106533	0.139412	0.124358	0.0904173	0.072064	0.0633885	0.0702536	0.124433	0.18066	0.17099	0.0983466	0.0359006	0.0241265	0.0458621	0.0795133	0.105564	0.110495	0.10071	0.114058	0.127765	0.113237	0.0631327	0.0313652	0.0372463	0.047863	0.0454267	0.0316768	0.0187967	0.0132424	0.036427	0.0832469	0.11146	0.105549	0.0748628	0.0396823	0.015142	0.0067873	0.0347662	0.079803	0.136014	0.164975
TCONS_00006007	0	0	0	0	0	0	0	0	0	0	0	0	0	0	0	0	0	0	0	0	0	0	0	0	0	0	0	0	0	0	0	0	0	0	0	0	0	0	0	0	0	0	0	0	0	0	0	0	0
TCONS_00006065	0	0	0	0	0.00591713	0.0302979	0.0814842	0.121168	0.109414	0.0596209	0.015664	0.0233522	0.0659116	0.116657	0.152152	0.147813	0.108903	0.0661208	0.0474516	0.0523609	0.0587776	0.057062	0.060701	0.0584491	0.0790445	0.109237	0.105781	0.0648345	0.0157735	0	0	0.00435083	0.0130525	0.0174033	0.0261615	0.0430247	0.0556549	0.0485062	0.0445234	0.0688362	0.115497	0.126042	0.0915896	0.047017	0.026211	0.0460892	0.0587263	0.0877732	0.129926
TCONS_00006078	0.152747	0.154177	0.242826	0.380471	0.469095	0.447392	0.305784	0.127592	0.0303071	0.0323619	0.0702517	0.084365	0.098129	0.124698	0.135927	0.111852	0.0618316	0.0498199	0.11687	0.221077	0.285716	0.251612	0.238215	0.25833	0.247524	0.22039	0.183849	0.185826	0.311438	0.512488	0.579846	0.430843	0.291117	0.295963	0.304575	0.267696	0.228531	0.258149	0.27263	0.234248	0.179528	0.14009	0.122296	0.0909735	0.0893495	0.131173	0.166947	0.166701	0.140271
TCONS_00006203	0.0922944	0.0965777	0.07853	0.0637142	0.0700999	0.0516603	0.0201783	0.0171291	0.0354396	0.04219	0.0261578	0.0050628	0	0	0	0	0	0	0	0	0.00917107	0.0215644	0.0313999	0.0375756	0.0589738	0.0971603	0.122737	0.112466	0.0798813	0.0691972	0.0700673	0.0600057	0.025739	0.0092035	0.0811785	0.157373	0.182557	0.191772	0.212767	0.234296	0.211352	0.190289	0.194289	0.183096	0.168486	0.166878	0.181488	0.190081	0.183131
TCONS_00006308	0.103463	0.130357	0.145522	0.144226	0.131015	0.145791	0.159211	0.141436	0.0820926	0.0235051	0.00619667	0.016158	0.097127	0.201285	0.275271	0.29424	0.273883	0.236753	0.162482	0.118308	0.137867	0.186856	0.238819	0.254379	0.265357	0.274609	0.230628	0.157647	0.0727223	0.0219292	0.0325487	0.110829	0.200943	0.21474	0.164909	0.129817	0.116972	0.10652	0.107695	0.121072	0.187694	0.318158	0.394638	0.314637	0.153257	0.0679783	0.0628981	0.0566288	0.0671895
TCONS_00006336	0.102349	0.045894	0.0323339	0.0642571	0.0786391	0.0538931	0.0392929	0.0685072	0.09332	0.0677398	0.0374405	0.0438911	0.0655085	0.0669165	0.0832159	0.105409	0.092548	0.0569938	0.0432511	0.0659535	0.0913794	0.101034	0.0856647	0.0463688	0.00933483	0.0093978	0.0191384	0.0301395	0.0520368	0.0987596	0.141437	0.152969	0.133161	0.117449	0.134077	0.141119	0.121895	0.11346	0.141574	0.167323	0.189356	0.190045	0.182083	0.152844	0.119542	0.117454	0.150188	0.191605	0.173967
TCONS_00006420	0.0604793	0.0384193	0.0213165	0.0213165	0.0247867	0.0166071	0.00421373	0	0	0.00156637	0.0189714	0.03481	0.0318511	0.0144461	0	0.0071582	0.0327232	0.05113	0.0419267	0.0163616	0.00867533	0.0210687	0.0247867	0.0151199	0.00272653	0	0	0	0.00800077	0.042672	0.0731713	0.0666155	0.031248	0.0158951	0.0488618	0.083686	0.0830383	0.0495495	0.0226258	0.0330685	0.0593503	0.0817391	0.0857213	0.0915423	0.139766	0.188795	0.194345	0.159878	0.121942
TCONS_00006444	0.0643997	0.0685333	0.0426214	0.0240083	0.04992	0.0685333	0.0501385	0.0158719	0.00347013	0.0158635	0.0247867	0.0267643	0.0230726	0.0174033	0.010268	0.0093978	0.0165332	0.029872	0.0424394	0.0423641	0.0377021	0.0290004	0.0411483	0.0560551	0.0528651	0.0327232	0.0071582	0	0.0031326	0.0118343	0.0174033	0.0270073	0.0627397	0.12342	0.166785	0.150513	0.0918678	0.0343747	0.005221	0	0.00793173	0.0203251	0.0275712	0.0273497	0.0329588	0.0793614	0.167424	0.21929	0.25204
TCONS_00006547	0.072885	0.0753873	0.0665309	0.0548243	0.053084	0.0868797	0.152798	0.211955	0.202268	0.163665	0.148734	0.124726	0.0989562	0.124125	0.182207	0.184912	0.117825	0.0528584	0.031748	0.0156156	0.00322227	0	0	0.0044616	0.0168549	0.0488178	0.0836381	0.111061	0.113083	0.144492	0.194912	0.202742	0.13932	0.0642625	0.0721503	0.104848	0.130363	0.147099	0.186521	0.19978	0.15236	0.0867293	0.0989655	0.238951	0.346012	0.314314	0.181741	0.0882546	0.0885767
TCONS_00006642	0.118485	0.0867296	0.0302641	0.0080062	0.0337647	0.0703566	0.0850129	0.0807771	0.0914624	0.130453	0.176619	0.175416	0.124048	0.0694459	0.0359406	0.0237952	0.0292818	0.0634959	0.0922758	0.0724034	0.0323567	0.0320391	0.0659562	0.086377	0.111034	0.162505	0.187874	0.145077	0.0814973	0.0694429	0.107177	0.143061	0.177982	0.185151	0.159935	0.124119	0.0958603	0.0827433	0.0576709	0.0403771	0.0588719	0.103563	0.152274	0.248735	0.340115	0.335002	0.235582	0.141966	0.113549
TCONS_00006762	0	0.00556907	0.0231939	0.0387199	0.0359248	0.0173085	0.00247867	0	0	0.0056243	0.0311893	0.05113	0.0434607	0.0178955	0	0.0156156	0.0404023	0.0495733	0.038915	0.0265217	0.0356927	0.0401543	0.0381713	0.0342057	0.0252824	0.014872	0.00247867	0.00941893	0.0381739	0.077852	0.0940499	0.0949936	0.0966436	0.093263	0.0769725	0.0637146	0.0859847	0.102934	0.114206	0.118693	0.100756	0.0565012	0.0105849	0	0	0.015339	0.069293	0.14685	0.22152
TCONS_00006929	0.188888	0.13342	0.141601	0.207696	0.221803	0.14487	0.0466189	0.0213165	0.0208471	0.0328449	0.0442197	0.093803	0.134221	0.112795	0.056562	0.0161851	0.0174033	0.010268	0.0062653	0.022104	0.0449725	0.0512738	0.0360996	0.0136327	0.00793173	0.0190857	0.0247867	0.0247603	0.0210686	0.0285573	0.0325971	0.0251347	0.0269576	0.0401292	0.05113	0.0392932	0.0224299	0.0174033	0.015336	0.0386355	0.0654893	0.0720502	0.0578901	0.0404233	0.0312839	0.0221339	0.03304	0.0763262	0.132016
TCONS_00007083	0.163216	0.12972	0.0861514	0.0537394	0.0553481	0.0588989	0.054247	0.0733356	0.0939453	0.102682	0.0862032	0.0557671	0.055209	0.0590759	0.0912677	0.136903	0.159274	0.134498	0.0822917	0.0695752	0.076652	0.06843	0.0395019	0.0165332	0.0078315	0.005221	0.0212335	0.0334173	0.0288917	0.0234265	0.0548142	0.128191	0.18172	0.168128	0.113069	0.0948553	0.148829	0.20845	0.199782	0.138957	0.0756591	0.0369296	0.0171549	0.0294922	0.0606755	0.101103	0.132821	0.178543	0.23078
TCONS_00007127	0.0413763	0.0871218	0.14884	0.177366	0.156322	0.109361	0.0852764	0.123067	0.213542	0.266792	0.21685	0.116226	0.0555328	0.0742332	0.118524	0.147888	0.166327	0.198778	0.23754	0.264695	0.236992	0.171179	0.124265	0.113322	0.11858	0.122349	0.177832	0.263674	0.282104	0.200371	0.0904207	0.0386881	0.0773773	0.187932	0.255468	0.225096	0.175587	0.206834	0.26031	0.24813	0.20005	0.159067	0.173701	0.174922	0.153776	0.131315	0.119264	0.144706	0.20503
TCONS_00007168	0.0753513	0.0793173	0.0853933	0.123879	0.141943	0.121411	0.11174	0.148058	0.15772	0.0964088	0.0350243	0.0331666	0.0685429	0.115351	0.133676	0.103271	0.0490462	0.0078315	0.0256416	0.0635999	0.0759167	0.0536776	0.0244209	0.0659783	0.109975	0.114193	0.0738886	0.0370734	0.0502453	0.05113	0.0559312	0.0514612	0.0414464	0.0208735	0.0005221	0	0.012183	0.029588	0.0341137	0.0212336	0.00452487	0	0.00173507	0.0265184	0.0719655	0.099819	0.0879591	0.0567299	0.0388127
TCONS_00007171	0.214371	0.327776	0.353834	0.262037	0.161715	0.145994	0.164326	0.167563	0.176193	0.206799	0.194887	0.130756	0.0875777	0.0873334	0.153253	0.295147	0.409195	0.405449	0.375738	0.419187	0.42863	0.311547	0.207603	0.21568	0.238098	0.186479	0.159745	0.22466	0.266933	0.233743	0.195645	0.203336	0.229177	0.210019	0.187948	0.167673	0.155087	0.188562	0.23154	0.283731	0.298025	0.24022	0.153993	0.130303	0.172824	0.186594	0.19121	0.225391	0.244501
TCONS_00007214	0.0841694	0.159244	0.217303	0.246874	0.286625	0.329941	0.31931	0.191119	0.0923715	0.077126	0.0980665	0.0883182	0.0660139	0.0524191	0.0245354	0.0057434	0.00904973	0.0179255	0.0330205	0.0762359	0.165116	0.240001	0.214255	0.112703	0.0257718	0.00765747	0.0788502	0.213562	0.291963	0.241384	0.205119	0.262503	0.333101	0.332381	0.283434	0.301973	0.33967	0.341573	0.269	0.172346	0.136845	0.166309	0.217284	0.241501	0.247584	0.226491	0.205589	0.189568	0.175172
TCONS_00007225	0.0583551	0.0904726	0.111873	0.0877547	0.0355602	0.00922413	0.0468977	0.121651	0.189564	0.204633	0.163152	0.117408	0.10501	0.111437	0.131156	0.157632	0.168597	0.174403	0.164491	0.17027	0.181471	0.189918	0.187509	0.160671	0.133565	0.0893587	0.0402417	0.025237	0.0339397	0.0704931	0.11424	0.154147	0.166172	0.165257	0.160095	0.127917	0.0795676	0.0532539	0.0651221	0.0593698	0.0441969	0.0250623	0.0198403	0.0198403	0.0342762	0.0683703	0.0901163	0.0892453	0.0807769
TCONS_00007271	0.172143	0.290676	0.384597	0.364483	0.242858	0.155327	0.147766	0.134082	0.12454	0.130983	0.131171	0.0934441	0.0551279	0.0392324	0.0547545	0.117392	0.148669	0.137245	0.106402	0.0916827	0.0779416	0.0521498	0.0642639	0.0816197	0.0989906	0.128325	0.140063	0.109778	0.0578853	0.0377396	0.0485511	0.0724518	0.136584	0.179126	0.148983	0.0708909	0.0151884	0.00698243	0.0171133	0.0423651	0.0577766	0.0656719	0.0791612	0.0862951	0.084197	0.0839033	0.100575	0.121452	0.148915
TCONS_00007382	0.0588899	0.0558462	0.0439311	0.0255935	0.0135483	0.0135746	0.0174033	0.0149021	0.0317654	0.05113	0.046017	0.020452	0	0.0062652	0.0221036	0.0332434	0.0381496	0.0822945	0.14248	0.150904	0.0951936	0.0339207	0.0218069	0.0254986	0.0247867	0.0166071	0.00421373	0.0044616	0.0403747	0.106125	0.167829	0.179087	0.126258	0.0652565	0.0456032	0.0586231	0.0726784	0.0811157	0.0801958	0.100652	0.134628	0.140141	0.0914954	0.0319551	0.0285437	0.107608	0.197971	0.258508	0.252049
TCONS_00007442	0.375926	0.347342	0.331748	0.279018	0.213652	0.179792	0.214803	0.294949	0.413561	0.462236	0.401404	0.376431	0.393521	0.370155	0.254074	0.143282	0.13872	0.153713	0.150604	0.151061	0.15508	0.18273	0.205435	0.292575	0.401491	0.412767	0.336449	0.253067	0.256398	0.25277	0.300582	0.380354	0.370877	0.277727	0.20434	0.211895	0.193351	0.11521	0.0547345	0.0975474	0.1962	0.253703	0.214226	0.133041	0.0878085	0.0873645	0.113643	0.120112	0.112451
TCONS_00007461	0.123032	0.107323	0.088236	0.0600195	0.0262751	0.0144555	0.0617147	0.120717	0.125419	0.0935086	0.0889905	0.147776	0.169111	0.118552	0.0564294	0.0696228	0.193231	0.305504	0.294514	0.209188	0.182838	0.261108	0.322897	0.280201	0.199002	0.178174	0.215174	0.243602	0.21497	0.146185	0.0978322	0.106247	0.143477	0.127875	0.0868462	0.0919264	0.110097	0.0885103	0.0561326	0.0682926	0.101353	0.0925527	0.0495281	0.0208037	0.0350812	0.0851117	0.135545	0.163164	0.139991
TCONS_00007470	0.124672	0.185827	0.198871	0.170081	0.207373	0.270199	0.244685	0.173565	0.185044	0.254863	0.232677	0.122746	0.0611487	0.108571	0.180895	0.211822	0.203976	0.171653	0.139587	0.142877	0.201545	0.247284	0.222742	0.145494	0.101147	0.166069	0.252606	0.284707	0.245541	0.237496	0.259891	0.212636	0.200568	0.345148	0.507089	0.523239	0.429468	0.385382	0.381387	0.307281	0.234956	0.224304	0.269094	0.284911	0.235679	0.176368	0.200972	0.259203	0.25012
TCONS_00007549	0.154263	0.206734	0.218282	0.158177	0.144715	0.2186	0.253558	0.181411	0.0785514	0.027118	0.0142707	0.00556907	0	0	0	0.00121823	0.0109114	0.0307881	0.0402756	0.0449073	0.0431317	0.034636	0.0181011	0.000870167	0	0	0	0	0	0	0	0.00917107	0.0215644	0.0268751	0.0335172	0.0797938	0.124475	0.11612	0.0656307	0.0345086	0.0643013	0.107268	0.123537	0.103975	0.066057	0.0337228	0.0247452	0.0247867	0.0816258
TCONS_00007587	0.154086	0.130737	0.135336	0.241045	0.347236	0.401081	0.420273	0.417163	0.376051	0.260422	0.159808	0.115407	0.123911	0.131845	0.116029	0.0841145	0.0769761	0.119744	0.234332	0.338314	0.350818	0.363167	0.500189	0.580838	0.446534	0.239877	0.147923	0.220681	0.283038	0.300583	0.260032	0.188397	0.131245	0.0714323	0.0416417	0.0198293	0.0303412	0.175182	0.390394	0.487711	0.381438	0.211848	0.143292	0.162203	0.225106	0.251373	0.241773	0.249584	0.280626
TCONS_00007750	0.000696133	0.00495733	0.0223976	0.0481868	0.0749211	0.0813184	0.0744407	0.0849136	0.108468	0.118475	0.10007	0.0706995	0.0557558	0.0560072	0.0532913	0.037428	0.0126412	0	0.0122712	0.0520333	0.0864219	0.0790037	0.0375541	0.00521047	0	0	0	0	0	0	0	0.0258578	0.0601245	0.0705787	0.0675447	0.0585381	0.0653147	0.0554143	0.047662	0.0760796	0.101186	0.0930532	0.0546253	0.0380305	0.04219	0.0317585	0.0282426	0.0623551	0.102806
TCONS_00007859	0.0304876	0.00570093	0	0.0209633	0.0465283	0.05113	0.0281215	0.0025565	0	0	0	0	0	0	0.0332352	0.084367	0.102263	0.064937	0.0138052	0.00842747	0.0208208	0.0399916	0.060371	0.0625711	0.0458359	0.0247392	0.0174033	0.0128785	0.00817957	0.0161858	0.029588	0.0619923	0.1042	0.126102	0.127701	0.112239	0.0979628	0.061784	0.0254273	0.0229725	0.0247867	0.0338967	0.0594617	0.0783953	0.0736848	0.045641	0.0235473	0.0235473	0.0247867
TCONS_00007861	0.138595	0.133897	0.184595	0.238138	0.269005	0.221092	0.135533	0.0816617	0.0852605	0.116871	0.107829	0.0593986	0.0127678	0.0093978	0.0174033	0.0160111	0.0073094	0	0	0.0083536	0.0170553	0.0238479	0.0362412	0.0435825	0.051115	0.0574609	0.0664629	0.124696	0.195036	0.21112	0.153056	0.121955	0.162949	0.169763	0.10813	0.0344714	0.0052052	0.00276293	0.0370296	0.0902308	0.128702	0.12572	0.100855	0.0792112	0.0541381	0.0309795	0.0168812	0.0250872	0.0327816
TCONS_00007950	0.0838815	0.098296	0.063345	0.0283702	0.055522	0.0934457	0.0845227	0.0525477	0.0478383	0.076095	0.0829931	0.0688813	0.0518751	0.0410172	0.0328946	0.0416633	0.0653135	0.0699259	0.0511059	0.047491	0.0947169	0.127365	0.104678	0.0722196	0.0621539	0.0595072	0.0539543	0.0518653	0.0489067	0.027847	0.00504697	0.00644453	0.0188379	0.0247867	0.0277611	0.0563095	0.091835	0.093866	0.0713144	0.0597172	0.0811952	0.094313	0.103065	0.114687	0.136361	0.175079	0.205729	0.206439	0.20171
TCONS_00007972	0.226643	0.192505	0.132756	0.109309	0.113143	0.124679	0.203015	0.314952	0.352679	0.26252	0.134406	0.111463	0.157581	0.170755	0.143227	0.158453	0.210365	0.242629	0.239579	0.233389	0.203838	0.153475	0.145141	0.200479	0.266338	0.282768	0.274322	0.26989	0.28757	0.261741	0.175758	0.085582	0.0468634	0.0822311	0.154013	0.223326	0.223636	0.176792	0.13968	0.110335	0.0745163	0.0245485	0.0165345	0.0550595	0.113106	0.150781	0.15336	0.149505	0.162567
TCONS_00008023	0.140343	0.127614	0.126935	0.0937871	0.0368998	0.00613337	0.0168549	0.0465146	0.0657589	0.081989	0.105644	0.123976	0.119934	0.115065	0.113716	0.0894636	0.0658861	0.0692143	0.101358	0.113823	0.0865393	0.0398177	0.0073938	0.0196184	0.0374911	0.0379763	0.041336	0.0556627	0.0778679	0.0812331	0.070398	0.0639128	0.0676159	0.0787187	0.0756605	0.0644911	0.053954	0.0605683	0.0637013	0.06666	0.0838693	0.111174	0.115527	0.0938367	0.0903698	0.123272	0.161791	0.170003	0.150355
TCONS_00008050	0.0858747	0.078639	0.148077	0.234008	0.243974	0.16998	0.101249	0.10351	0.1268	0.181582	0.227804	0.207471	0.164474	0.176772	0.2661	0.291808	0.236639	0.260509	0.382341	0.456082	0.383209	0.232783	0.16908	0.19753	0.265564	0.326309	0.383197	0.407958	0.325482	0.21242	0.166995	0.167844	0.131116	0.103154	0.105614	0.0927579	0.0404623	0.0030678	0.000348067	0.0264019	0.167206	0.337011	0.405555	0.369387	0.33715	0.339233	0.322	0.301291	0.286352
TCONS_00008116	0.582898	0.367125	0.212763	0.167825	0.176334	0.170902	0.175761	0.159662	0.168788	0.164405	0.138679	0.124999	0.139711	0.168414	0.128765	0.0650478	0.0818903	0.134816	0.131626	0.114581	0.146376	0.183245	0.143506	0.117252	0.194305	0.259417	0.212225	0.111403	0.0611697	0.0658729	0.0651647	0.0484612	0.0211003	0.00174033	0	0	0	0.007436	0.043155	0.085082	0.0938327	0.0670521	0.0395004	0.0389782	0.041146	0.0325233	0.0315581	0.0392156	0.0404497
TCONS_00008181	0.249519	0.213844	0.216027	0.217176	0.148681	0.0452264	0.00139227	0.00917107	0.0215644	0.054508	0.133977	0.188652	0.207534	0.23888	0.274451	0.243217	0.124864	0.082194	0.16601	0.28247	0.313611	0.233741	0.160063	0.147648	0.180239	0.178511	0.139176	0.100018	0.09112	0.135583	0.169964	0.173563	0.157775	0.130937	0.0935681	0.0757278	0.0920367	0.0971951	0.0896464	0.121569	0.181762	0.195377	0.155965	0.104953	0.0627283	0.0494119	0.0784133	0.151631	0.253713
TCONS_00008183	0.0222772	0.0174033	0.0111381	0.00435083	0.0108639	0.0382257	0.0564635	0.046869	0.0196816	0	0	0.00347013	0.0158635	0.0247867	0.0203251	0.00793173	0.0014872	0.0138805	0.0280089	0.0453597	0.0575985	0.0739925	0.0883744	0.0952133	0.0951687	0.0702852	0.0357774	0.00768387	0	0.00545307	0.0181945	0.0412724	0.0555747	0.058408	0.0527352	0.0394719	0.0519289	0.0711096	0.0733716	0.0447915	0.00922377	0.00174033	0.0099199	0.0174033	0.0273866	0.0310782	0.0242909	0.0118976	0
TCONS_00008388	0.068298	0.0458048	0.0579543	0.0805657	0.0655971	0.0351584	0.0316329	0.0708299	0.114661	0.133354	0.14882	0.148779	0.119871	0.0769144	0.052349	0.0747758	0.0957988	0.0885893	0.067635	0.0523543	0.0545484	0.0728979	0.0869962	0.0824015	0.0665252	0.0508553	0.0389316	0.0300194	0.0658999	0.13354	0.155879	0.116136	0.0847356	0.106981	0.115392	0.0812095	0.0589847	0.060641	0.0597981	0.089504	0.172954	0.233882	0.196123	0.102701	0.0545092	0.0617863	0.0932669	0.124979	0.121208
TCONS_00008426	0.348224	0.316457	0.236621	0.21461	0.195429	0.135917	0.0864151	0.0655553	0.085619	0.100203	0.0898083	0.0623139	0.0542051	0.0663017	0.0827198	0.100394	0.109228	0.13095	0.170466	0.181819	0.147272	0.0919672	0.103078	0.146486	0.165247	0.164837	0.149227	0.137782	0.119276	0.13631	0.180241	0.210881	0.200944	0.165321	0.160863	0.153468	0.121059	0.0707133	0.0357053	0.0349352	0.0522018	0.0835027	0.0892087	0.0604553	0.0326087	0.0620908	0.120067	0.160099	0.155987
TCONS_00008636	0.054931	0.0200041	0.0261473	0.0583964	0.068216	0.0890454	0.153039	0.201891	0.165089	0.0752232	0.028323	0.0819142	0.167317	0.200324	0.168397	0.128302	0.125598	0.14507	0.173281	0.188084	0.176222	0.163219	0.162021	0.144275	0.116668	0.114191	0.128996	0.158816	0.204011	0.227164	0.237652	0.225853	0.193579	0.143277	0.0848327	0.0675442	0.0928173	0.121804	0.111214	0.0737217	0.0938617	0.148529	0.180294	0.169739	0.128309	0.114356	0.094051	0.0800304	0.0864154
TCONS_00008820	0.0589846	0.0723888	0.0953263	0.112941	0.127756	0.151165	0.18056	0.181594	0.156681	0.121905	0.102571	0.0995347	0.0806707	0.0729921	0.0789195	0.094277	0.129624	0.17281	0.191318	0.158894	0.117199	0.160002	0.272962	0.373355	0.390193	0.4265	0.491834	0.488247	0.394489	0.287233	0.278813	0.270505	0.276598	0.330023	0.373219	0.345045	0.254144	0.204214	0.265301	0.409339	0.496549	0.473043	0.385451	0.327191	0.447081	0.627503	0.752928	0.6555	0.400091
TCONS_00008857	0.182838	0.152181	0.155062	0.176449	0.160918	0.0893902	0.02591	0	0	0	0.0327004	0.0674784	0.120142	0.167164	0.159477	0.109041	0.0867903	0.15007	0.224289	0.239472	0.198307	0.187666	0.236426	0.276326	0.225345	0.155478	0.150635	0.15352	0.117047	0.0897243	0.0872207	0.0838334	0.0828294	0.111643	0.133469	0.140213	0.169862	0.268605	0.359529	0.351618	0.292143	0.207835	0.149355	0.123786	0.129353	0.128544	0.0728903	0.024495	0.0298191
TCONS_00008858	0.179269	0.1506	0.157748	0.178981	0.154969	0.0794226	0.018917	0	0	0.0030678	0.0368124	0.072635	0.126611	0.168651	0.154495	0.101941	0.0915041	0.161885	0.231311	0.235944	0.188728	0.192493	0.245882	0.275899	0.216264	0.149449	0.152817	0.149408	0.111602	0.0896309	0.088903	0.083037	0.0848528	0.114463	0.131982	0.141794	0.180111	0.284452	0.363641	0.345018	0.282431	0.198588	0.142878	0.123693	0.132668	0.124525	0.0653608	0.0209842	0.0323507
TCONS_00008987	0.426564	0.218426	0.0630481	0.0812101	0.25568	0.42752	0.403742	0.232904	0.0946242	0.06425	0.0401174	0.0245018	0.073109	0.169323	0.246038	0.227546	0.154549	0.173448	0.336011	0.468092	0.452129	0.339775	0.233877	0.209356	0.25768	0.36517	0.384713	0.28912	0.192813	0.163278	0.165968	0.159232	0.249289	0.371847	0.380368	0.249898	0.127393	0.130145	0.155634	0.154118	0.152238	0.163395	0.150548	0.103369	0.0614929	0.0411194	0.0551755	0.0741467	0.113951
TCONS_00008988	0.466099	0.28406	0.0871112	0.0539899	0.195498	0.399934	0.436833	0.284004	0.116852	0.068464	0.0474058	0.0252454	0.0530033	0.14066	0.231974	0.242904	0.173119	0.150149	0.28744	0.443487	0.468925	0.36961	0.254348	0.213857	0.233524	0.343637	0.393308	0.321601	0.215953	0.162669	0.165941	0.152081	0.217599	0.345231	0.39738	0.291518	0.145572	0.121236	0.14766	0.156235	0.155573	0.163585	0.159398	0.114687	0.0693146	0.0450853	0.0523905	0.0692733	0.096361
TCONS_00009027	0.13018	0.109954	0.106237	0.136353	0.145604	0.151923	0.196801	0.25204	0.239619	0.17596	0.149992	0.19802	0.2261	0.210546	0.146551	0.0942075	0.130451	0.189411	0.222621	0.200605	0.194314	0.212349	0.201309	0.19318	0.195466	0.184755	0.130005	0.0840243	0.104576	0.137724	0.175573	0.203286	0.197959	0.161107	0.116492	0.130914	0.19401	0.248418	0.286804	0.297019	0.280417	0.266159	0.257535	0.255523	0.25434	0.247327	0.232044	0.197443	0.155274
TCONS_00009047	0.0933391	0.0449807	0.0338786	0.0391927	0.0753376	0.111336	0.134958	0.129163	0.0898999	0.0486616	0.0298247	0.035854	0.0648825	0.10112	0.0999963	0.071826	0.0540878	0.0793465	0.107118	0.106481	0.110562	0.15288	0.178597	0.131191	0.0620987	0.0454986	0.0710833	0.0781448	0.0824965	0.0817	0.0790317	0.0854159	0.0969043	0.0913773	0.0610181	0.0856293	0.14398	0.18197	0.159741	0.109452	0.087231	0.0706165	0.0782719	0.10628	0.125562	0.100977	0.0420069	0.00927123	0.069354
TCONS_00009048	0.0773483	0.0601769	0.08252	0.157978	0.192597	0.157296	0.0862362	0.0425229	0.0338786	0.0433366	0.0787645	0.113892	0.135327	0.127845	0.0861041	0.0444967	0.0285853	0.0377683	0.0696029	0.10236	0.0977547	0.0694103	0.0540878	0.0824042	0.108066	0.10685	0.113911	0.15673	0.178228	0.123498	0.0578019	0.0472865	0.0719533	0.0781448	0.0824965	0.0817	0.0796529	0.0867333	0.0976007	0.087951	0.0617561	0.0914026	0.147329	0.181656	0.155381	0.107342	0.0856857	0.0680059	0.0804594
TCONS_00009054	0.179673	0.23401	0.276084	0.335727	0.365818	0.359868	0.407317	0.459707	0.470277	0.420474	0.392052	0.418219	0.40128	0.357897	0.315127	0.263385	0.209929	0.270289	0.379537	0.394584	0.290731	0.154518	0.0825312	0.0541052	0.0604941	0.0601745	0.0610656	0.067254	0.119543	0.322452	0.587784	0.679133	0.529814	0.375439	0.368563	0.365523	0.339911	0.318679	0.270362	0.167581	0.089344	0.122745	0.171047	0.198118	0.188278	0.18391	0.20228	0.212766	0.242254
TCONS_00009086	0.121854	0.129982	0.20511	0.238847	0.19211	0.126214	0.0863912	0.0623418	0.0503205	0.0598278	0.0754917	0.0688203	0.0546709	0.0631629	0.0783213	0.0894603	0.081976	0.0661383	0.0894207	0.13293	0.174371	0.181995	0.166951	0.1882	0.257536	0.419604	0.534547	0.460869	0.283103	0.166387	0.187133	0.218182	0.226931	0.237596	0.25513	0.239751	0.204406	0.174876	0.162347	0.173844	0.210601	0.244034	0.235775	0.223255	0.210799	0.262403	0.394693	0.520205	0.518119
TCONS_00009128	0.0536392	0.0605907	0.0558824	0.0748082	0.0971935	0.113453	0.120539	0.126276	0.108086	0.0626071	0.0475802	0.070642	0.152599	0.222279	0.217454	0.157633	0.099784	0.074738	0.0386417	0.0199084	0.0412259	0.071483	0.0707602	0.0397807	0.011212	0.0128209	0.0426192	0.0858729	0.145563	0.176313	0.143808	0.0765121	0.0600238	0.130891	0.186678	0.161927	0.091063	0.0947937	0.21296	0.303716	0.306366	0.219337	0.120655	0.0618893	0.0657894	0.114739	0.115709	0.0658814	0.0690241
TCONS_00009135	0.130889	0.0768804	0.08388	0.129095	0.159083	0.170832	0.191931	0.193859	0.176783	0.174791	0.206094	0.221472	0.213358	0.229743	0.269984	0.283633	0.239485	0.144462	0.0488214	0.0256833	0.059996	0.103659	0.159166	0.262214	0.328736	0.27979	0.143869	0.042691	0.0329399	0.0735066	0.121179	0.124344	0.107251	0.0897783	0.0693468	0.0398605	0.0146188	0.00591713	0	0	0.0317904	0.082142	0.104298	0.149502	0.192107	0.196511	0.136581	0.0701099	0.106384
TCONS_00009147	0.160123	0.261966	0.251545	0.147208	0.0944828	0.1181	0.127413	0.122614	0.11865	0.113592	0.0792529	0.0503706	0.0478815	0.0565848	0.0595967	0.0358846	0.0060863	0.000174033	0.0232479	0.0702564	0.109855	0.121407	0.0989627	0.0685783	0.0670537	0.107781	0.143907	0.138996	0.0976543	0.0540191	0.0205307	0.0030894	0.0609523	0.135846	0.202602	0.235627	0.242978	0.277648	0.306679	0.355128	0.392736	0.399114	0.34531	0.22778	0.113067	0.0631789	0.169826	0.337332	0.389391
TCONS_00009190	0.0612647	0.0591767	0.0421197	0.0222779	0.00487293	0	0.00247867	0.0197449	0.0501907	0.0832957	0.0869929	0.0563454	0.0197238	0	0.0199295	0.0546364	0.0836857	0.0856173	0.0686674	0.0705971	0.109631	0.142	0.125675	0.0945113	0.092889	0.0999968	0.0972197	0.0935559	0.0886242	0.0755735	0.0636556	0.0725194	0.0841014	0.100556	0.12349	0.113341	0.0778708	0.0464147	0.0288844	0.0293703	0.0337544	0.0509266	0.078449	0.0905961	0.0865265	0.0858207	0.118265	0.153219	0.142101
TCONS_00009211	0.172784	0.394302	0.585961	0.561422	0.383248	0.276441	0.249435	0.238361	0.169894	0.111242	0.118525	0.153267	0.148787	0.134468	0.176375	0.210606	0.174079	0.116454	0.0840962	0.0820578	0.07734	0.0923394	0.114427	0.0972723	0.0548754	0.0467372	0.116522	0.195211	0.209125	0.155245	0.118774	0.127053	0.147976	0.159457	0.148428	0.126614	0.102427	0.0813511	0.079705	0.0821623	0.0962064	0.138635	0.150823	0.11882	0.0910244	0.107508	0.128995	0.103502	0.0852336
TCONS_00009515	0.0344533	0.0344533	0.0265217	0.0265217	0.0247867	0.0213165	0.0134481	0.0132265	0.0174033	0.0121823	0.00348067	0	0	0	0.0205897	0.0585479	0.0754209	0.056504	0.0314348	0.0247867	0.0195815	0.00718813	0	0	0.00644453	0.0188379	0.0247867	0.0173507	0.00495733	0	0	0	0	0	0	0	0	0	0	0	0	0	0	0	0	0	0	0	0
TCONS_00009603	0.200515	0.275464	0.317352	0.310759	0.253661	0.182594	0.105039	0.0473456	0.036376	0.0428157	0.0469386	0.0787207	0.212603	0.498434	0.68296	0.579901	0.291806	0.0739446	0.034461	0.0231475	0.0419457	0.058809	0.0657989	0.0868939	0.09332	0.112027	0.143822	0.183734	0.215446	0.233943	0.23259	0.180844	0.108968	0.0911675	0.103803	0.0922063	0.0660484	0.0653337	0.0885783	0.0952924	0.0768856	0.0743539	0.0927081	0.0983806	0.0959564	0.0922121	0.121894	0.158374	0.193416
TCONS_00009605	0.316887	0.293634	0.23832	0.165375	0.082534	0.0389325	0.03742	0.0428157	0.0504311	0.0995813	0.292163	0.580313	0.687889	0.500233	0.203824	0.0501771	0.0292394	0.0278797	0.0470047	0.0572212	0.0721274	0.0932224	0.0938313	0.120556	0.157805	0.2017	0.223479	0.228898	0.21935	0.15666	0.100686	0.0947745	0.103672	0.0825397	0.0612229	0.0741265	0.0940906	0.0947811	0.0686465	0.0758568	0.0993861	0.103076	0.0934569	0.0938316	0.134675	0.167103	0.205517	0.250048	0.27292
TCONS_00009790	0.391865	0.336127	0.389387	0.484591	0.455726	0.281373	0.122664	0.05113	0.0296554	0.0268149	0.101298	0.189633	0.206162	0.166095	0.13542	0.205709	0.308801	0.361902	0.349437	0.283241	0.226786	0.159342	0.106169	0.117432	0.16178	0.196278	0.157952	0.0760357	0.0976831	0.241298	0.369836	0.341667	0.239572	0.26079	0.346962	0.323628	0.250364	0.258758	0.314478	0.284046	0.238153	0.282844	0.330694	0.325084	0.269807	0.224888	0.265357	0.358565	0.430443
TCONS_00009793	0.0997365	0.0248014	0.0302715	0.0785068	0.135918	0.167379	0.143237	0.101742	0.114459	0.165636	0.193926	0.149372	0.0748337	0.023997	0.0555989	0.140496	0.209449	0.241132	0.228324	0.185516	0.129866	0.113438	0.153942	0.172498	0.129355	0.0711425	0.0392701	0.0386172	0.064689	0.0980621	0.11377	0.10919	0.0929752	0.0717105	0.0444048	0.0499422	0.0755073	0.0939273	0.107701	0.129062	0.136906	0.105558	0.10518	0.134696	0.13958	0.0838703	0.0172601	0.0197527	0.0730786
TCONS_00009824	0.202967	0.170881	0.113996	0.09493	0.0958073	0.101162	0.109752	0.114356	0.0917527	0.0517865	0.0308058	0.0299357	0.0462963	0.0584797	0.076095	0.103508	0.121212	0.102626	0.0665103	0.0447705	0.0527321	0.0942401	0.108619	0.0850948	0.0675564	0.0636014	0.0667773	0.0523816	0.0504204	0.0609516	0.0543744	0.0389372	0.0228885	0.0130525	0.00435083	0	0	0	0	0.00487293	0.0135746	0.0174033	0.0118343	0.00709847	0.0184476	0.0430616	0.078986	0.0905909	0.0767579
TCONS_00010024	0.0355521	0.0250623	0.0323721	0.039683	0.0452523	0.0452523	0.0342877	0.0203635	0.005221	0.010442	0.0384838	0.0695636	0.086435	0.0943653	0.120163	0.194729	0.248579	0.271472	0.261127	0.212106	0.143665	0.0619603	0.0198409	0.00539503	0	0.00396587	0.0228816	0.0692675	0.131651	0.199744	0.243114	0.230769	0.190875	0.178385	0.185464	0.174398	0.22198	0.326652	0.352155	0.23525	0.128994	0.147896	0.184835	0.159322	0.0942152	0.0631322	0.0455072	0.0256832	0.0279363
TCONS_00010169	0.0010442	0.00974587	0.03696	0.140426	0.260586	0.348698	0.389309	0.420732	0.43168	0.333844	0.19949	0.102636	0.0711093	0.083919	0.108513	0.139084	0.181337	0.242043	0.295149	0.278054	0.229913	0.19345	0.157375	0.112193	0.0920819	0.147687	0.197378	0.183474	0.185799	0.213599	0.227232	0.178353	0.116626	0.098826	0.111973	0.183665	0.243877	0.217071	0.115301	0.0306482	0.0254898	0.149042	0.362191	0.462039	0.388578	0.277286	0.245003	0.307436	0.372598
TCONS_00010170	0.0333842	0.132974	0.254132	0.345582	0.386954	0.418198	0.43369	0.341742	0.208078	0.106053	0.0708877	0.082954	0.105935	0.137993	0.179361	0.23722	0.294068	0.278798	0.232701	0.196518	0.160443	0.115261	0.0898044	0.143622	0.196333	0.184164	0.184834	0.212165	0.229241	0.181595	0.118381	0.099348	0.110265	0.178714	0.241378	0.221089	0.121819	0.0341914	0.022701	0.138892	0.351014	0.462045	0.396409	0.280739	0.244227	0.30112	0.369355	0.382176	0.288383
TCONS_00010287	0.0329662	0.0173507	0.00495733	0.00718813	0.0210687	0.0706133	0.149668	0.186754	0.151262	0.0913795	0.0803682	0.103339	0.116136	0.102199	0.0642697	0.0212996	0.00766277	0.0320859	0.0923717	0.146672	0.139694	0.102183	0.081897	0.0910367	0.0739	0.0395333	0.0339112	0.0529097	0.0901557	0.121452	0.132454	0.118772	0.118266	0.163882	0.206412	0.217667	0.238037	0.276203	0.285605	0.234789	0.172829	0.168874	0.249532	0.355621	0.366111	0.258012	0.134577	0.115113	0.16595
TCONS_00010344	0.0284783	0.054035	0.101193	0.142622	0.139866	0.114869	0.125871	0.194454	0.250993	0.249043	0.217297	0.169819	0.104356	0.0498008	0.0326409	0.0388848	0.0928906	0.134936	0.126552	0.0823353	0.0581978	0.0839477	0.0859393	0.0823803	0.0814278	0.115323	0.149241	0.167283	0.167407	0.140757	0.11791	0.135932	0.185915	0.239794	0.261288	0.265528	0.23296	0.137636	0.0478489	0.00633903	0.0333788	0.0679921	0.0978638	0.133317	0.144811	0.143914	0.168685	0.219559	0.267355
TCONS_00010412	0.101439	0.11265	0.145777	0.175573	0.148309	0.0707276	0.0611854	0.146867	0.195367	0.16377	0.0854963	0.0380983	0.0375123	0.063955	0.0877611	0.0776792	0.0613857	0.0744927	0.091026	0.107929	0.103092	0.0733353	0.0604679	0.0921352	0.131686	0.117523	0.0751753	0.0479679	0.0341819	0.0281955	0.049987	0.0750857	0.0690472	0.0491427	0.0503487	0.0598466	0.0550482	0.0565901	0.0644453	0.0639754	0.0724011	0.091693	0.10924	0.094758	0.0640734	0.0388	0.0370068	0.0801871	0.107941
TCONS_00010495	0.236523	0.242401	0.25388	0.259689	0.255624	0.253131	0.269021	0.270365	0.272932	0.247558	0.213485	0.201786	0.226149	0.240767	0.195149	0.133347	0.101165	0.115607	0.164621	0.228895	0.251176	0.229946	0.198114	0.18233	0.177118	0.19638	0.219754	0.192645	0.14422	0.108142	0.103585	0.085673	0.0799311	0.134597	0.18044	0.166922	0.0975331	0.0414153	0.015339	0	0.0349839	0.076597	0.105147	0.122177	0.173685	0.245197	0.262168	0.250347	0.230381
TCONS_00010496	0.0942124	0.121505	0.1908	0.231607	0.236716	0.238082	0.253779	0.256922	0.255289	0.253775	0.26512	0.267378	0.274392	0.259236	0.223635	0.199665	0.217239	0.241726	0.208024	0.149044	0.107209	0.10858	0.147358	0.214541	0.257734	0.236934	0.200258	0.184155	0.177316	0.190396	0.21331	0.206057	0.15917	0.112121	0.102282	0.0923199	0.0782143	0.119586	0.167394	0.176386	0.120044	0.0547097	0.0219859	0	0.0251148	0.0644653	0.0982826	0.113789	0.156723
TCONS_00010645	0.0404661	0.033817	0.0231475	0.0158372	0.032024	0.050995	0.0482103	0.0334602	0.05276	0.0843734	0.0723633	0.0452758	0.0501493	0.0707962	0.0664445	0.0473201	0.0318509	0.0177525	0.0095033	0.0191013	0.0571282	0.0922247	0.0884149	0.0503337	0.0187965	0.0262813	0.0447247	0.0540369	0.0755349	0.0882633	0.0687129	0.0292674	0.0005221	0.0258161	0.0702025	0.118654	0.13045	0.103909	0.0670347	0.0396521	0.0560724	0.0792196	0.0757682	0.0408037	0.020711	0.0415124	0.0684408	0.0764293	0.0638391
TCONS_00010888	0.150112	0.225373	0.217748	0.137243	0.0532425	0.0353242	0.092579	0.168151	0.288282	0.357239	0.35513	0.328113	0.290272	0.261355	0.183409	0.145719	0.211111	0.346988	0.500182	0.556913	0.483046	0.361802	0.306057	0.316222	0.320792	0.273217	0.186806	0.104314	0.036932	0.0103366	0.00904977	0.0493972	0.111807	0.180417	0.262427	0.322907	0.303582	0.201817	0.11027	0.0933178	0.095732	0.0982051	0.0974727	0.0964073	0.0798367	0.04602	0.0207153	0.0187965	0.0682291
TCONS_00010943	0.0557839	0.0559579	0.116803	0.187129	0.216851	0.187498	0.172085	0.19272	0.212934	0.200225	0.151931	0.1037	0.124566	0.17871	0.194783	0.151864	0.0842228	0.0505955	0.0672063	0.149619	0.197995	0.15456	0.0719931	0.0311362	0.0426329	0.0725247	0.098534	0.135814	0.157076	0.186357	0.270312	0.325499	0.288565	0.155739	0.0467264	0.0278778	0.0739693	0.14411	0.187266	0.194205	0.184574	0.163436	0.138738	0.162766	0.182049	0.152188	0.111153	0.115655	0.138906
TCONS_00010944	0.189692	0.21702	0.187088	0.170831	0.193416	0.21363	0.199033	0.150391	0.103562	0.125619	0.179727	0.193782	0.149846	0.0826827	0.0490554	0.0704125	0.152825	0.197499	0.151006	0.0694304	0.0312839	0.0436246	0.0738641	0.0999048	0.137116	0.157107	0.188714	0.273509	0.326075	0.285011	0.150512	0.0440208	0.0286005	0.07658	0.146025	0.188267	0.194309	0.185048	0.161817	0.138211	0.164354	0.18187	0.150848	0.109318	0.11653	0.140794	0.237208	0.403812	0.458691
TCONS_00011189	0.161461	0.13584	0.166369	0.213953	0.185789	0.120563	0.0990471	0.123913	0.133055	0.143514	0.163948	0.159224	0.132971	0.0932666	0.0914414	0.0893531	0.0648177	0.0367805	0.0224029	0.0553355	0.122255	0.162144	0.141801	0.0986571	0.0829903	0.09993	0.125795	0.124583	0.147375	0.20848	0.24285	0.22675	0.168856	0.150826	0.149142	0.135121	0.163341	0.174911	0.183029	0.209335	0.234335	0.26635	0.257346	0.218708	0.175073	0.119912	0.166053	0.254316	0.274547
TCONS_00011540	0.114637	0.131657	0.127872	0.116317	0.117495	0.157254	0.19504	0.177936	0.130582	0.11185	0.121517	0.0842702	0.0261224	0.0056891	0.0527307	0.19162	0.322259	0.315801	0.226029	0.189173	0.258677	0.298452	0.245077	0.144475	0.0544936	0.0541525	0.106815	0.156228	0.15662	0.122859	0.104102	0.113151	0.124969	0.118516	0.113089	0.100708	0.0779025	0.043773	0.0212328	0.0370601	0.0798923	0.101775	0.0737605	0.0417946	0.031851	0.0422937	0.04386	0.0374207	0.0356797
TCONS_00011541	0.131483	0.128267	0.116464	0.117073	0.156395	0.194776	0.17938	0.131193	0.111265	0.121517	0.0853774	0.0272296	0.00535183	0.0507748	0.188557	0.320904	0.317683	0.227473	0.188577	0.2569	0.298293	0.246943	0.1465	0.0560966	0.053715	0.105212	0.155063	0.157057	0.123702	0.104683	0.112813	0.124795	0.118342	0.113089	0.101467	0.0786617	0.0445322	0.0212328	0.0366382	0.0789591	0.101686	0.0748678	0.0421318	0.0315029	0.0419457	0.04386	0.0375947	0.0358537	0.0312377
TCONS_00011559	0.417829	0.124764	0.0253021	0.00330663	0	0	0.0131369	0.0648869	0.15282	0.211037	0.213793	0.164803	0.0977374	0.0764817	0.107537	0.193216	0.239803	0.203111	0.127041	0.0732955	0.0961649	0.143981	0.204259	0.229039	0.196279	0.129535	0.0773805	0.0825293	0.083768	0.0669053	0.0380509	0.0233739	0.0437073	0.0672413	0.0695409	0.0624615	0.0934011	0.173937	0.221558	0.181469	0.116184	0.0839236	0.123607	0.176642	0.198942	0.18001	0.138296	0.146521	0.19704
TCONS_00011581	0.204189	0.222373	0.174328	0.127676	0.133612	0.191332	0.201095	0.144087	0.0690682	0.0202723	0.0257259	0.0637673	0.130277	0.170301	0.163508	0.13329	0.093598	0.0669634	0.054927	0.0945617	0.171082	0.216924	0.192971	0.155581	0.221048	0.326175	0.369023	0.302219	0.188285	0.141788	0.150048	0.202527	0.194607	0.13042	0.0805467	0.0520309	0.0597834	0.0538608	0.040799	0.0284321	0.0179255	0.0220654	0.0297229	0.048582	0.0570093	0.044616	0.0230516	0.0124467	0.046645
TCONS_00011702	0.0073099	0.0403737	0.0802674	0.0913283	0.0814453	0.0628853	0.0490847	0.0490847	0.05113	0.0434607	0.0178955	0	0	0.0101625	0.0225559	0.0247867	0.0136327	0.00123933	0	0	0	0	0	0	0	0	0	0.00191437	0.010616	0.0174033	0.0147928	0.00609117	0	0.00922443	0.0276209	0.0481948	0.0512418	0.0422906	0.0419421	0.0471632	0.0605218	0.05924	0.0396587	0.014872	0	0	0	0.0214746	0.0470397
TCONS_00011784	0.075581	0.0806419	0.086995	0.0677117	0.0350869	0.0159056	0.005221	0.00487293	0.0135746	0.0174033	0.0345061	0.0649937	0.085071	0.0674567	0.0359775	0.0330189	0.037971	0.031748	0.0141284	0.0210904	0.056289	0.0854429	0.0918267	0.0720149	0.0528038	0.0502125	0.0496027	0.0532583	0.0536063	0.0562173	0.049778	0.0365965	0.0330984	0.0603192	0.0955511	0.0965423	0.0696964	0.0346862	0.0245388	0.0245388	0.0247867	0.0260682	0.0223765	0.0233521	0.0416996	0.0518358	0.0523	0.052052	0.0671768
TCONS_00011856	0	0	0	0.00765747	0.0163591	0.0174033	0.00904973	0.000348067	0	0.0284251	0.0698506	0.112456	0.120791	0.0872173	0.0578133	0.053149	0.0785517	0.0906847	0.0845234	0.0981406	0.117595	0.106268	0.0738102	0.075601	0.105208	0.105059	0.0649198	0.0704208	0.10972	0.12206	0.0969377	0.0651525	0.0915291	0.120491	0.123293	0.129208	0.1429	0.170046	0.188432	0.176625	0.156755	0.10436	0.0820475	0.11375	0.179217	0.283811	0.400551	0.429472	0.311429
TCONS_00011994	0.031771	0.0370723	0.032199	0.0172305	0.00243647	0	0.0129997	0.0472664	0.0930773	0.111605	0.0860382	0.0412496	0.0208851	0.0302846	0.03481	0.0205378	0.00313277	0.0052214	0.0226264	0.03481	0.0480277	0.0743242	0.096437	0.0976239	0.0692377	0.0526854	0.0494311	0.0404549	0.0586229	0.0772214	0.0746773	0.0515467	0.0465893	0.06972	0.061089	0.0283358	0.0126886	0.0252362	0.063875	0.090156	0.0821079	0.0551663	0.0499376	0.0641113	0.0793868	0.141317	0.227912	0.254824	0.225704
TCONS_00012099	0.355829	0.352386	0.32825	0.356826	0.37419	0.319189	0.178959	0.0592673	0.0313689	0.099426	0.171181	0.185667	0.136992	0.100915	0.166107	0.258935	0.329213	0.335471	0.320138	0.301944	0.315128	0.354177	0.346892	0.276678	0.166873	0.102326	0.0738234	0.095009	0.193288	0.261642	0.225784	0.119312	0.0522336	0.0754413	0.131871	0.143549	0.115662	0.108924	0.172428	0.246684	0.241013	0.186029	0.141763	0.165652	0.198704	0.225462	0.2535	0.248735	0.249446
TCONS_00012282	0.0423433	0.050926	0.0802034	0.0875037	0.0770517	0.0830163	0.0896043	0.0692633	0.0520852	0.10655	0.206633	0.242289	0.183853	0.0941118	0.0505869	0.0542911	0.0732627	0.0767794	0.0494272	0.0225875	0.040053	0.0675324	0.0746257	0.06081	0.0627247	0.0758441	0.0627458	0.0368327	0.0203625	0.0290658	0.03481	0.0238445	0.0104423	0.0127044	0.0414344	0.0623004	0.0546214	0.0250537	0.00328453	0.0412429	0.0866547	0.127274	0.158811	0.147436	0.10693	0.0592209	0.0543216	0.109436	0.152753
TCONS_00012337	0.18728	0.200731	0.163846	0.138559	0.117773	0.111613	0.126874	0.143274	0.135524	0.0787175	0.0581403	0.123811	0.192077	0.192246	0.127387	0.0675176	0.0554587	0.071292	0.0782107	0.0660345	0.0699698	0.0845473	0.088191	0.0760275	0.0581317	0.0709031	0.0908521	0.0938521	0.0756808	0.0845872	0.116765	0.125742	0.113161	0.0919003	0.0715472	0.0447431	0.0359248	0.0331142	0.03743	0.0508217	0.0892937	0.126208	0.128479	0.0867963	0.0617523	0.102881	0.165502	0.177184	0.128561
TCONS_00012384	0.0339397	0.035332	0.051552	0.107616	0.181376	0.194378	0.171502	0.185373	0.243407	0.249518	0.187444	0.16588	0.190384	0.220327	0.209035	0.200936	0.206531	0.177679	0.139514	0.111609	0.114583	0.110591	0.0801662	0.0922589	0.169588	0.250323	0.243503	0.178431	0.129471	0.109974	0.105047	0.105527	0.146477	0.197702	0.206925	0.159326	0.0978936	0.0818705	0.113352	0.137659	0.116134	0.073358	0.0729616	0.133982	0.152554	0.110128	0.0784779	0.0954297	0.130878
TCONS_00012427	0.107508	0.188898	0.26833	0.260826	0.170328	0.133441	0.179628	0.213156	0.179689	0.138461	0.171271	0.257746	0.309514	0.313454	0.257339	0.166691	0.109556	0.105752	0.171005	0.22166	0.313536	0.451736	0.475745	0.323905	0.116142	0.0564842	0.088854	0.124668	0.127019	0.091597	0.0661735	0.0837375	0.127512	0.147419	0.180296	0.257675	0.323601	0.293624	0.210443	0.122299	0.0600963	0.0301437	0.0271511	0.049988	0.082258	0.131726	0.179685	0.197202	0.214653
TCONS_00012507	0.020548	0.0196341	0.0274024	0.0412567	0.0514719	0.0864655	0.120922	0.136704	0.117276	0.0963473	0.0936945	0.0681068	0.0336474	0.0046017	0	0.00470947	0.0294961	0.0495733	0.042881	0.0197819	0.0468103	0.0999558	0.144011	0.180581	0.193517	0.181394	0.120023	0.0743557	0.0980806	0.14067	0.180457	0.183851	0.155826	0.116531	0.0792704	0.0787087	0.0746687	0.0698423	0.0703487	0.0652343	0.044091	0.0186646	0.0245968	0.0529695	0.0674837	0.0634441	0.09555	0.140903	0.143549
TCONS_00012618	0.148822	0.128315	0.122825	0.171223	0.192771	0.135998	0.0573355	0.0312259	0.0369226	0.0354951	0.035605	0.0387731	0.0503714	0.0506735	0.0424453	0.0339635	0.029412	0.0344237	0.0699141	0.135875	0.163014	0.136806	0.0827222	0.0482026	0.0469261	0.0914019	0.133075	0.132858	0.104231	0.0783796	0.099958	0.114276	0.0999893	0.0603208	0.0280881	0.0247867	0.0123933	0	0	0.00121823	0.0299136	0.0815452	0.10552	0.0805791	0.04275	0.0416653	0.0595806	0.074147	0.0834396
TCONS_00012745	0.208593	0.221611	0.17297	0.132796	0.110175	0.0886078	0.052854	0.0226561	0.0268039	0.0684064	0.137635	0.197905	0.234093	0.235597	0.207058	0.148122	0.102964	0.089194	0.163179	0.257218	0.256422	0.159629	0.0468802	0.0172294	0.0396286	0.0827727	0.102647	0.0785523	0.0550754	0.0873022	0.165375	0.264524	0.339509	0.327522	0.257957	0.224158	0.323131	0.408379	0.36602	0.266018	0.174332	0.124923	0.0745699	0.05113	0.0388587	0.0132938	0	0.0119299	0.0498882
TCONS_00012746	0.0174033	0.021233	0.0593949	0.0988833	0.0986447	0.0634327	0.0609831	0.123734	0.207114	0.303057	0.337912	0.300466	0.232685	0.257777	0.377366	0.405451	0.32717	0.213341	0.142075	0.101761	0.0626567	0.05113	0.0270989	0.0015339	0	0.0293908	0.0703078	0.114744	0.21458	0.287287	0.264867	0.14665	0.0669784	0.108994	0.14775	0.172285	0.218159	0.256902	0.286838	0.273319	0.246218	0.190163	0.145141	0.21698	0.317321	0.35817	0.326569	0.311999	0.305574
TCONS_00012766	0.128516	0.182954	0.216241	0.213978	0.199868	0.168058	0.141383	0.146384	0.170047	0.164745	0.13068	0.0918997	0.0930063	0.125775	0.145364	0.116246	0.0535051	0.0115235	0.0211477	0.0420689	0.0556028	0.0675262	0.0876855	0.11245	0.174099	0.247032	0.248232	0.199127	0.17262	0.18391	0.160344	0.113114	0.101008	0.102502	0.101141	0.117848	0.165159	0.207437	0.201628	0.194313	0.207391	0.236923	0.253156	0.235691	0.215689	0.224957	0.302863	0.373788	0.341745
TCONS_00012903	0.0285884	0	0	0	0	0	0	0	0.00330663	0.0146193	0.029957	0.0717564	0.134205	0.163482	0.125238	0.0631746	0.0386673	0.044864	0.0717603	0.08865	0.0841292	0.0693508	0.054198	0.0398813	0.0306781	0.0697241	0.11915	0.127862	0.123029	0.11336	0.0983263	0.0730211	0.052664	0.0403927	0.0950975	0.188387	0.21916	0.146131	0.0496709	0.033225	0.0434295	0.044616	0.026026	0.00619667	0	0	0	0	0
TCONS_00013048	0.216332	0.31099	0.372645	0.354701	0.353035	0.413726	0.430218	0.343672	0.242444	0.204425	0.210482	0.233745	0.228455	0.206128	0.203421	0.306713	0.493073	0.595649	0.58568	0.509215	0.482574	0.437437	0.316176	0.189799	0.104485	0.113748	0.155251	0.215244	0.224032	0.158338	0.0954869	0.0601277	0.0434607	0.0455063	0.127776	0.257533	0.347482	0.385352	0.382507	0.336695	0.301058	0.298564	0.318623	0.323377	0.302015	0.295543	0.287655	0.364858	0.492686
TCONS_00013335	0.220993	0.178178	0.252706	0.410001	0.437804	0.307342	0.172552	0.177939	0.189557	0.178094	0.20761	0.227444	0.182075	0.11226	0.115144	0.153381	0.157215	0.154874	0.170828	0.17178	0.16088	0.160918	0.173653	0.156496	0.118525	0.161614	0.225613	0.248405	0.264799	0.280773	0.298639	0.264297	0.207692	0.152037	0.0998238	0.115727	0.131407	0.106375	0.0644129	0.0438422	0.0644694	0.0803277	0.0939034	0.141364	0.185638	0.179379	0.133281	0.0945291	0.109039
TCONS_00013531	0.320688	0.166478	0.0783671	0.0734094	0.0523131	0.0381157	0.0575745	0.131597	0.176588	0.150142	0.0907403	0.0527833	0.0738796	0.085007	0.0754393	0.0543439	0.0368983	0.040067	0.0417477	0.0505647	0.0562657	0.0418893	0.0208208	0.003718	0	0.0010442	0.0274022	0.0693282	0.086462	0.0784217	0.0610363	0.0492547	0.026803	0.00365487	0.00121823	0.0099199	0.0487926	0.0848366	0.0867067	0.0541952	0.0209357	0.0248499	0.0325074	0.053108	0.0865453	0.120519	0.126351	0.0972915	0.0846333
TCONS_00013640	0.061961	0.0462963	0.0330679	0.0261065	0.0348097	0.0400152	0.0397025	0.0294856	0.0257781	0.0257781	0.0247867	0.0464002	0.0719653	0.0754209	0.0466659	0.0533559	0.136047	0.195332	0.207203	0.178786	0.132034	0.0718127	0.0237477	0.0350925	0.0661565	0.087579	0.0851637	0.0787864	0.10816	0.141097	0.14472	0.157861	0.217979	0.266932	0.208502	0.0909106	0.0319854	0.0563283	0.0984713	0.108684	0.0981227	0.0827657	0.0774274	0.062612	0.0465737	0.0322657	0.0285046	0.0321963	0.0240431
TCONS_00013769	0.11085	0.0989222	0.125625	0.132004	0.0989049	0.0730889	0.0771495	0.107099	0.124928	0.14243	0.173173	0.217437	0.227029	0.187966	0.114597	0.0828388	0.112008	0.124821	0.156736	0.208493	0.217375	0.147486	0.0575553	0.0562302	0.152497	0.317817	0.413933	0.342646	0.177089	0.0535121	0.0228564	0.0364221	0.112845	0.202987	0.204918	0.116771	0.0826251	0.136043	0.173203	0.17617	0.190859	0.232479	0.260096	0.266074	0.272703	0.225262	0.147081	0.0863889	0.049596
TCONS_00014191	0.305019	0.299581	0.266516	0.249548	0.235105	0.183858	0.1545	0.177165	0.194859	0.174707	0.198151	0.250981	0.259654	0.178523	0.127445	0.207108	0.390963	0.54852	0.593078	0.499642	0.354042	0.261675	0.21049	0.196629	0.198214	0.223857	0.228201	0.192136	0.134977	0.115387	0.119082	0.0948604	0.106166	0.161673	0.191495	0.13942	0.064525	0.0659904	0.0890855	0.092911	0.0763891	0.0706701	0.0996838	0.12151	0.165299	0.203872	0.194741	0.124104	0.069293
TCONS_00014273	0.0394351	0.0129997	0.0170564	0.032199	0.0374203	0.046993	0.0886796	0.151058	0.164996	0.140869	0.100006	0.0632571	0.0404881	0.0268029	0.0443823	0.0643983	0.0628313	0.038812	0.0139232	0.0165337	0.0489378	0.0815218	0.090055	0.0801284	0.0988527	0.131366	0.12243	0.0894745	0.0785866	0.086636	0.0837029	0.102712	0.166832	0.273305	0.345188	0.316584	0.220101	0.149541	0.169701	0.262781	0.33152	0.338879	0.320211	0.339175	0.477081	0.587051	0.579304	0.461227	0.346397
TCONS_00014355	0.159734	0.199853	0.23956	0.250721	0.247332	0.254454	0.208968	0.178411	0.19403	0.275563	0.361912	0.376346	0.319873	0.238365	0.216359	0.230986	0.20438	0.117223	0.0378935	0.0165912	0.0473897	0.220092	0.512892	0.694147	0.610083	0.435321	0.40339	0.404824	0.286107	0.113269	0.0656649	0.115208	0.20591	0.302616	0.319787	0.241813	0.139289	0.104996	0.125127	0.172788	0.214908	0.245276	0.319709	0.4048	0.414523	0.283992	0.121078	0.0477049	0.0294195
TCONS_00014693	0.0444837	0.014566	0.0283939	0.0657373	0.0980368	0.141919	0.229016	0.320999	0.379201	0.389445	0.374916	0.324743	0.244627	0.219537	0.251475	0.285782	0.278488	0.223731	0.137261	0.0518278	0.0110929	0.0173507	0.0247867	0.0305772	0.0539352	0.0779429	0.0933311	0.102463	0.110654	0.099424	0.120182	0.176774	0.257848	0.322215	0.322668	0.320888	0.282489	0.257668	0.216341	0.177494	0.150472	0.0834231	0.0530281	0.062431	0.0771349	0.0725131	0.0931699	0.120363	0.106786
TCONS_00014730	0.383035	0.239584	0.11904	0.0711552	0.118507	0.192365	0.224013	0.230025	0.224992	0.21026	0.174378	0.177029	0.193238	0.155904	0.144575	0.155078	0.166399	0.159402	0.141958	0.12541	0.177541	0.301795	0.350781	0.285936	0.212237	0.203489	0.199815	0.165722	0.112652	0.0597471	0.0166071	0.0141284	0.0326182	0.0395848	0.0536266	0.0600057	0.0492587	0.0363023	0.0770878	0.179429	0.241072	0.24359	0.221131	0.233429	0.28227	0.299232	0.255189	0.145092	0.0995523
TCONS_00014752	0.490098	0.343095	0.221575	0.194358	0.272555	0.373811	0.345549	0.229913	0.174741	0.184002	0.184626	0.138256	0.121256	0.147515	0.166924	0.157057	0.119047	0.095283	0.079264	0.0665295	0.0864606	0.127309	0.181967	0.219235	0.227796	0.203297	0.158389	0.124972	0.128014	0.147708	0.140362	0.120386	0.117337	0.145952	0.154281	0.126747	0.102522	0.124388	0.204334	0.248113	0.196728	0.107659	0.065044	0.0763987	0.0887417	0.107166	0.107276	0.07852	0.0442535
TCONS_00014804	0.0531562	0.0502347	0.0261795	0.0057431	0.00348067	0.0183179	0.0491039	0.0919023	0.144506	0.196063	0.206134	0.159389	0.087236	0.0285047	0.0131369	0.0438303	0.0889963	0.097768	0.0609727	0.0295495	0.0378207	0.0773042	0.133326	0.157054	0.128937	0.0667578	0.0214937	0.0172296	0.0259329	0.0422355	0.0741631	0.110954	0.129087	0.128671	0.133333	0.161464	0.184677	0.190008	0.173997	0.12958	0.112765	0.187222	0.262704	0.235922	0.133816	0.0721519	0.122272	0.240302	0.308091
TCONS_00014805	0.0531562	0.0502347	0.0261795	0.0057431	0.00348067	0.0183179	0.0491039	0.0919023	0.144506	0.196063	0.206134	0.159389	0.087236	0.0285047	0.0131369	0.0438303	0.0889963	0.097768	0.0609727	0.0295495	0.0378207	0.0773042	0.133326	0.157054	0.128937	0.0667578	0.0214937	0.0172296	0.0259329	0.0422355	0.0741631	0.110954	0.129087	0.128671	0.133333	0.161464	0.184677	0.190008	0.173997	0.12958	0.112765	0.187222	0.262704	0.235922	0.133816	0.0721519	0.122272	0.240302	0.308091
TCONS_00014834	0.0224513	0.0516748	0.0973477	0.121456	0.114067	0.134072	0.167742	0.144334	0.0680918	0.0167705	0.0160111	0.0229735	0.0456556	0.0696165	0.0786273	0.054322	0.0340684	0.0735886	0.113044	0.122326	0.109711	0.114786	0.147744	0.165418	0.17535	0.1707	0.165585	0.168072	0.186807	0.199184	0.198844	0.175129	0.166586	0.192794	0.229028	0.238825	0.197013	0.15292	0.111595	0.109894	0.145152	0.194732	0.214261	0.181776	0.124158	0.133799	0.233645	0.293059	0.226405
TCONS_00014867	0.0542827	0.022308	0.00917107	0.0248236	0.0488046	0.0614894	0.0529674	0.0466032	0.0790171	0.143474	0.169293	0.131471	0.0768335	0.0540295	0.0476431	0.0293168	0.0470324	0.0819939	0.095685	0.0669836	0.0278507	0.0220706	0.0174033	0.0147928	0.0309418	0.054649	0.0571124	0.0313168	0.0111381	0.015837	0.0174033	0.00957183	0.000870167	0	0.0159373	0.0445059	0.0794617	0.0871203	0.0704395	0.0545921	0.0599071	0.104922	0.135789	0.138689	0.123383	0.121246	0.14417	0.175049	0.200472
TCONS_00014868	0.0773343	0.052052	0.0203251	0.00941893	0.0265112	0.0508931	0.0618906	0.0522714	0.0475513	0.0826446	0.147144	0.168935	0.126699	0.0738588	0.0537818	0.0466516	0.0297123	0.0487202	0.0842775	0.0939973	0.0636082	0.0268592	0.0217753	0.0174033	0.0155364	0.0326296	0.0555931	0.0554247	0.028933	0.0111381	0.0165332	0.0174033	0.0088757	0.000174033	0	0.0176249	0.0485773	0.0811497	0.086129	0.0684566	0.0538958	0.0621853	0.108487	0.137076	0.139448	0.122158	0.12095	0.146105	0.178129
TCONS_00014936	0.0900287	0.0867214	0.102848	0.162896	0.21474	0.241417	0.254669	0.281914	0.285638	0.219915	0.187448	0.223315	0.258484	0.230037	0.167492	0.152558	0.149513	0.115503	0.141875	0.236161	0.288365	0.249726	0.166209	0.106859	0.0618013	0.0470906	0.104306	0.218653	0.274946	0.2251	0.141618	0.104286	0.115869	0.107506	0.0863385	0.0965573	0.218621	0.400374	0.447941	0.32066	0.16894	0.132381	0.160333	0.187119	0.281947	0.390471	0.398065	0.351346	0.33135
TCONS_00015049	0.173882	0.146826	0.184626	0.201231	0.150714	0.0795727	0.0424129	0.0504752	0.0548733	0.0455969	0.0401917	0.0867163	0.139636	0.186405	0.192392	0.14911	0.095915	0.0457091	0.0337653	0.018797	0.0140967	0.0365846	0.0669207	0.079542	0.0628655	0.0580121	0.0964225	0.169857	0.197893	0.172957	0.167469	0.2045	0.246705	0.25375	0.262975	0.240377	0.165756	0.0741682	0.0175194	0.006165	0.0401765	0.135244	0.224087	0.303162	0.346942	0.358761	0.404556	0.429155	0.392316
TCONS_00015080	0.142851	0.113977	0.139723	0.196839	0.196001	0.140165	0.0984895	0.105348	0.202713	0.318666	0.331153	0.302098	0.344312	0.432785	0.452253	0.423376	0.395869	0.309448	0.160274	0.107164	0.126848	0.135146	0.118039	0.125836	0.152395	0.137794	0.102022	0.0609112	0.0646966	0.104395	0.14383	0.21631	0.308151	0.33956	0.267004	0.149595	0.0814024	0.080979	0.174512	0.281188	0.277983	0.204989	0.216043	0.364126	0.462452	0.371667	0.178405	0.0709244	0.0860465
TCONS_00015191	0.179277	0.135271	0.0831771	0.0679725	0.158348	0.240121	0.224045	0.150677	0.0993813	0.0931822	0.133595	0.244718	0.352535	0.419617	0.44135	0.455137	0.408296	0.277224	0.141629	0.0688788	0.0947496	0.138247	0.130276	0.0828837	0.0441577	0.0191595	0.0288	0.0584967	0.0790589	0.0786176	0.082491	0.112537	0.14128	0.153286	0.167944	0.167073	0.131425	0.110167	0.107793	0.100162	0.0687956	0.0526601	0.0656163	0.0596773	0.0892337	0.144191	0.204835	0.253811	0.253397
TCONS_00015225	0.13775	0.0956	0.0772367	0.0565191	0.0448555	0.0486081	0.0423853	0.0282724	0.0644701	0.117861	0.127795	0.0894892	0.0431643	0.0253264	0.0307571	0.052634	0.0531201	0.0382898	0.0267375	0.0510841	0.0735813	0.0808053	0.0741921	0.0535665	0.0548059	0.0718628	0.0848957	0.079969	0.0823898	0.112103	0.112957	0.0662177	0.0297186	0.0255845	0.034984	0.0688953	0.12066	0.156713	0.139181	0.0852197	0.0697631	0.0849503	0.0999205	0.111056	0.124113	0.140867	0.151851	0.152378	0.136351
TCONS_00015281	0.082352	0.102331	0.0773723	0.0287161	0.004662	0	0	0	0.0026105	0.0113122	0.0174033	0.0140967	0.00539503	0	0	0.00452487	0.0132265	0.0174033	0.0121823	0.00645507	0.0237846	0.0622302	0.083336	0.0652996	0.026854	0.0104318	0.0328403	0.0832945	0.109436	0.0856887	0.0529876	0.0596664	0.098111	0.100908	0.0691315	0.0404019	0.0422974	0.0489786	0.0400123	0.0378886	0.045078	0.0455997	0.0417824	0.0584275	0.106826	0.139464	0.126494	0.103775	0.0812862
TCONS_00015282	0.082352	0.102331	0.0773723	0.0287161	0.004662	0	0	0	0.0026105	0.0113122	0.0174033	0.0140967	0.00539503	0	0	0.00452487	0.0132265	0.0174033	0.0121823	0.00645507	0.0237846	0.0622302	0.083336	0.0652996	0.026854	0.0104318	0.0328403	0.0832945	0.109436	0.0856887	0.0529876	0.0596664	0.098111	0.100908	0.0691315	0.0404019	0.0422974	0.0489786	0.0400123	0.0378886	0.045078	0.0455997	0.0417824	0.0584275	0.106826	0.139464	0.126494	0.103775	0.0812862
TCONS_00015295	0.27108	0.236831	0.176204	0.151671	0.162367	0.199114	0.235439	0.226617	0.181489	0.14525	0.124159	0.116947	0.118715	0.128338	0.176141	0.246405	0.290263	0.333602	0.329207	0.31816	0.319234	0.306914	0.270462	0.242823	0.268811	0.265609	0.167215	0.0529284	0.00957183	0.00292617	0.0869254	0.310204	0.542512	0.580346	0.426005	0.250829	0.186568	0.156387	0.107151	0.0855004	0.101199	0.145297	0.153702	0.178358	0.215521	0.255883	0.263722	0.266362	0.242106
TCONS_00015387	0.0787277	0.103924	0.0946454	0.0827322	0.0813167	0.0648786	0.0347024	0.00904773	0.0225717	0.0468889	0.068464	0.0667605	0.0476378	0.0394266	0.0488824	0.0586598	0.0509762	0.0335147	0.0275917	0.053874	0.0769609	0.0840821	0.067197	0.0919609	0.19024	0.26633	0.292956	0.285065	0.262282	0.297856	0.357146	0.362443	0.249638	0.0996737	0.0568331	0.0488046	0.086024	0.159086	0.223385	0.275603	0.381866	0.44133	0.351945	0.192244	0.106327	0.121608	0.159803	0.186511	0.18435
TCONS_00015459	0.0620193	0.0283095	0.00300077	0.0224972	0.0990776	0.260438	0.354532	0.345074	0.310473	0.320902	0.317032	0.222624	0.138704	0.102658	0.0977583	0.0967667	0.143801	0.201494	0.219918	0.225824	0.239909	0.299175	0.387089	0.510957	0.5835	0.499133	0.32327	0.159479	0.149284	0.234161	0.2838	0.24607	0.2054	0.208934	0.175085	0.103829	0.0969488	0.230457	0.39056	0.431779	0.339018	0.278248	0.261696	0.213772	0.161746	0.138227	0.161921	0.178451	0.172387
TCONS_00015472	0.0970735	0.148036	0.132759	0.0768272	0.0369698	0.0180943	0.0131369	0.0312312	0.0527588	0.0582021	0.0466435	0.0491229	0.0566423	0.0454974	0.0213165	0.0007436	0.00842747	0.0337005	0.0746194	0.103992	0.105427	0.0970261	0.085221	0.0695145	0.0734101	0.114524	0.14712	0.124554	0.0789395	0.0509475	0.0494311	0.0568671	0.0725733	0.107271	0.128994	0.11582	0.0661031	0.0165441	0.000495733	0.0092034	0.0599776	0.178092	0.289965	0.331776	0.343434	0.339981	0.328147	0.30305	0.26885
TCONS_00015687	0.100291	0.101247	0.142362	0.190267	0.171403	0.116229	0.0854285	0.10165	0.115912	0.0931436	0.0810067	0.0831729	0.087054	0.0655423	0.0278402	0.0118976	0.0166071	0.0295067	0.0453965	0.059045	0.0588867	0.0567049	0.0477201	0.0348044	0.0161864	0.0005221	0	0.00867533	0.0240272	0.0364469	0.0325232	0.0164752	0.00504697	0.0189181	0.044483	0.05113	0.0513356	0.0808861	0.127186	0.141838	0.120139	0.0906643	0.0842463	0.0899737	0.0869623	0.0559404	0.0214853	0.0327869	0.0669254
TCONS_00015721	0.0885183	0.0932147	0.0803039	0.05204	0.0177528	0.0493509	0.160316	0.244738	0.22513	0.1206	0.0379401	0.011481	0.0161751	0.0662803	0.101081	0.108252	0.105503	0.100294	0.10335	0.0893788	0.0952743	0.126411	0.133243	0.102804	0.0674909	0.0716246	0.0996593	0.111606	0.109452	0.101907	0.0856753	0.0832005	0.0933562	0.0852061	0.06399	0.0468148	0.04219	0.0277716	0.00667657	0	0	0.024882	0.121548	0.27955	0.369181	0.299382	0.159028	0.0810041	0.0859551
TCONS_00015948	0.0492885	0.0862275	0.119983	0.118713	0.0876919	0.0533164	0.0338961	0.0434483	0.0656855	0.0936913	0.0928029	0.0947879	0.160521	0.234398	0.292546	0.404166	0.510942	0.499622	0.32151	0.128188	0.0468534	0.0546871	0.232787	0.398006	0.393353	0.222882	0.0697618	0.0737489	0.153583	0.226726	0.24055	0.20903	0.153644	0.131792	0.144673	0.168014	0.152948	0.110324	0.115644	0.154621	0.195045	0.214736	0.184331	0.115047	0.0622789	0.0694922	0.0997319	0.0957293	0.0796842
TCONS_00015955	0.0560192	0.0576557	0.0452204	0.0226261	0.0139227	0.0174033	0.0214536	0.0251453	0.0302397	0.0327184	0.0272653	0.0183421	0.0136063	0.0163591	0.0174033	0.00957183	0.00957183	0.0174033	0.0161851	0.00748343	0	0	0	0.0085171	0.0385353	0.0885695	0.160155	0.185012	0.133497	0.0520024	0.00191437	0.00941893	0.024423	0.0448024	0.0568443	0.0611593	0.0653333	0.073841	0.0789901	0.134138	0.192797	0.214375	0.195212	0.14435	0.121467	0.100337	0.0887429	0.0771667	0.0858032
TCONS_00015985	0.0351985	0.0666792	0.0822	0.0704011	0.0504964	0.0432079	0.0350019	0.0255677	0.0290658	0.0546657	0.0696693	0.0528074	0.0206467	0.00694027	0.0190857	0.0247867	0.0327673	0.037953	0.0436857	0.0384637	0.0288917	0.042587	0.0555379	0.0542722	0.0302397	0.00545307	0.0082798	0.0353236	0.0711903	0.0800608	0.0537608	0.0304348	0.0445799	0.0741831	0.0923239	0.0842092	0.0596418	0.0448448	0.052768	0.0669767	0.0510287	0.062047	0.106171	0.141242	0.142011	0.129829	0.110327	0.0870961	0.106784
TCONS_00015986	0.0729529	0.0843357	0.0801717	0.107609	0.145727	0.188599	0.186305	0.229348	0.324238	0.380141	0.345559	0.233042	0.169051	0.154814	0.201052	0.270953	0.295411	0.297435	0.26388	0.180113	0.0734138	0.00322227	0	0.020788	0.0550549	0.103995	0.168028	0.226771	0.24292	0.207424	0.175677	0.152864	0.14018	0.140425	0.138421	0.125325	0.103716	0.0936685	0.0814167	0.106079	0.140945	0.155671	0.134631	0.108384	0.102366	0.0862491	0.075398	0.0969409	0.156325
TCONS_00016008	0.209235	0.144978	0.0646396	0.029628	0.04293	0.0785004	0.0998829	0.10046	0.0992346	0.0969537	0.0794744	0.0803369	0.106423	0.125295	0.114532	0.0940253	0.0857422	0.0591204	0.0267695	0.015837	0.0230779	0.0358193	0.0333143	0.0175985	0.0242439	0.0550337	0.0781867	0.06296	0.0300639	0.0348606	0.0889673	0.133964	0.121693	0.0603353	0.0236063	0.0407196	0.059074	0.0558629	0.0345927	0.0234957	0.0330687	0.0650989	0.112338	0.122151	0.105733	0.113301	0.147124	0.15647	0.116992
TCONS_00016022	0.0763663	0.0697089	0.0601076	0.0706507	0.0823963	0.0743169	0.0466072	0.0248881	0.0258442	0.105588	0.177729	0.174231	0.109273	0.0711601	0.0943853	0.103033	0.104204	0.0830097	0.058828	0.0470583	0.110638	0.188248	0.203395	0.161171	0.13296	0.15227	0.145615	0.136106	0.134722	0.125535	0.0970943	0.0976678	0.127299	0.150196	0.146715	0.147348	0.192813	0.2365	0.258673	0.240935	0.214466	0.239771	0.284361	0.344217	0.33556	0.266432	0.223557	0.191273	0.188538
TCONS_00016134	0.010214	0.0281215	0.05113	0.0533156	0.0364523	0.0409231	0.0590046	0.0523482	0.025565	0.007436	0.0198293	0.0247867	0.0173818	0.0520295	0.0981727	0.0991953	0.050109	0.006222	0.0128785	0.0456082	0.082927	0.104837	0.0952411	0.0619893	0.0322119	0.0066469	0	0	0.000495733	0.0128891	0.0247867	0.0232995	0.0109061	0	0	0.00800553	0.0167072	0.0174033	0.0153835	0.0277768	0.04219	0.0338206	0.0164436	0.0239428	0.0458453	0.0726385	0.103292	0.148591	0.184917
TCONS_00016216	0.0311837	0.00817957	0.0274935	0.0652987	0.0952024	0.137177	0.169098	0.164276	0.127657	0.0787712	0.06851	0.123483	0.222836	0.280241	0.262532	0.226263	0.184937	0.106549	0.0317972	0.005113	0.030678	0.05113	0.0523991	0.0392276	0.0426822	0.0598726	0.0894915	0.131897	0.138005	0.095401	0.0300809	0.0206368	0.0680043	0.12476	0.131407	0.0973334	0.0927283	0.114831	0.117507	0.0790621	0.041075	0.0262807	0.0355278	0.0829725	0.144248	0.164911	0.146188	0.126051	0.107351
TCONS_00016379	0.276128	0.258495	0.244482	0.33281	0.4641	0.463359	0.361907	0.306817	0.304394	0.28596	0.251635	0.248466	0.272305	0.23783	0.215654	0.197511	0.165478	0.13905	0.152451	0.198998	0.208596	0.187545	0.157576	0.123632	0.0964635	0.0755514	0.0664186	0.0763633	0.104984	0.136137	0.134563	0.105613	0.0654367	0.0286312	0.0191813	0.0409476	0.0845053	0.137941	0.179145	0.175499	0.156204	0.131509	0.125331	0.12471	0.0991987	0.0598844	0.012009	0.0034807	0.027847
TCONS_00016378	0.276128	0.258495	0.244482	0.33281	0.4641	0.463359	0.361907	0.306817	0.304394	0.28596	0.251635	0.248466	0.272305	0.23783	0.215654	0.197511	0.165478	0.13905	0.152451	0.198998	0.208596	0.187545	0.157576	0.123632	0.0964635	0.0755514	0.0664186	0.0763633	0.104984	0.136137	0.134563	0.105613	0.0654367	0.0286312	0.0191813	0.0409476	0.0845053	0.137941	0.179145	0.175499	0.156204	0.131509	0.125331	0.12471	0.0991987	0.0598844	0.012009	0.0034807	0.027847
TCONS_00016392	0.0759167	0.0543654	0.0164071	0	0	0.025565	0.0579178	0.0882453	0.0926171	0.0951716	0.124253	0.126564	0.0918832	0.0651674	0.0913767	0.119494	0.106873	0.0728755	0.0526535	0.0368848	0.0175985	0.0293369	0.0886661	0.162584	0.211143	0.20061	0.149698	0.0866675	0.0507782	0.0724738	0.105779	0.141256	0.14542	0.146259	0.188009	0.263285	0.320341	0.281803	0.180288	0.0803417	0.041405	0.128425	0.254436	0.291764	0.309029	0.333728	0.332377	0.286087	0.270384
TCONS_00016394	0.0725369	0.0741695	0.0778611	0.0738713	0.0369046	0.000991467	0	0.0117599	0.037325	0.0714934	0.0924983	0.0945068	0.110369	0.126498	0.111923	0.075587	0.0737495	0.108228	0.117047	0.0874223	0.0622685	0.0477804	0.0299919	0.0178152	0.0495989	0.123088	0.189598	0.214327	0.179544	0.121261	0.0632579	0.0554577	0.0887161	0.124998	0.148881	0.140995	0.156118	0.2155	0.298205	0.320713	0.242683	0.129625	0.046811	0.0709948	0.191642	0.279783	0.289852	0.32127	0.345596
TCONS_00016393	0.0725369	0.0741695	0.0778611	0.0738713	0.0369046	0.000991467	0	0.0117599	0.037325	0.0714934	0.0924983	0.0945068	0.110369	0.126498	0.111923	0.075587	0.0737495	0.108228	0.117047	0.0874223	0.0622685	0.0477804	0.0299919	0.0178152	0.0495989	0.123088	0.189598	0.214327	0.179544	0.121261	0.0632579	0.0554577	0.0887161	0.124998	0.148881	0.140995	0.156118	0.2155	0.298205	0.320713	0.242683	0.129625	0.046811	0.0709948	0.191642	0.279783	0.289852	0.32127	0.345596
TCONS_00016481	0.251097	0.235683	0.144469	0.0693158	0.0747748	0.102497	0.097872	0.107215	0.152741	0.184561	0.183241	0.179645	0.19078	0.180416	0.170286	0.178492	0.224929	0.273822	0.275471	0.239482	0.185864	0.174292	0.177702	0.140607	0.118252	0.125335	0.141656	0.148979	0.162894	0.188452	0.189371	0.16688	0.146364	0.103319	0.0495121	0.0277558	0.0364311	0.0533122	0.0590729	0.0473077	0.0372859	0.0679671	0.098122	0.0985996	0.0906857	0.0989023	0.125305	0.143121	0.139636
TCONS_00016479	0.251097	0.235683	0.144469	0.0693158	0.0747748	0.102497	0.097872	0.107215	0.152741	0.184561	0.183241	0.179645	0.19078	0.180416	0.170286	0.178492	0.224929	0.273822	0.275471	0.239482	0.185864	0.174292	0.177702	0.140607	0.118252	0.125335	0.141656	0.148979	0.162894	0.188452	0.189371	0.16688	0.146364	0.103319	0.0495121	0.0277558	0.0364311	0.0533122	0.0590729	0.0473077	0.0372859	0.0679671	0.098122	0.0985996	0.0906857	0.0989023	0.125305	0.143121	0.139636
TCONS_00016622	0.12493	0.075051	0.0433042	0.0547222	0.0727717	0.0840285	0.0793249	0.0588295	0.0347253	0.0336943	0.0441047	0.0392156	0.03071	0.0785465	0.167202	0.193061	0.146379	0.11935	0.164732	0.197223	0.153595	0.0692425	0.0129262	0.0391483	0.137139	0.208719	0.200354	0.209288	0.265199	0.273601	0.224498	0.239709	0.33661	0.399766	0.361359	0.285979	0.229318	0.200054	0.164193	0.102978	0.0694994	0.0496387	0.0294124	0.010115	0.0463546	0.105473	0.25842	0.410644	0.45031
TCONS_00016841	0.264093	0.213701	0.102283	0.0180943	0.0920106	0.297665	0.481706	0.468137	0.283232	0.166841	0.176148	0.233118	0.268144	0.282333	0.28933	0.286141	0.256236	0.21855	0.241168	0.27899	0.300877	0.275353	0.264224	0.241345	0.194228	0.133636	0.071447	0.0736362	0.157633	0.271855	0.30764	0.289632	0.244092	0.177634	0.0892966	0.0255197	0.0631647	0.279199	0.502084	0.532499	0.367608	0.229586	0.257932	0.296229	0.301506	0.290492	0.320574	0.339972	0.352
TCONS_00016843	0.275911	0.293902	0.291468	0.273402	0.226732	0.217041	0.263578	0.305434	0.293142	0.268148	0.25242	0.211388	0.161472	0.0947738	0.0658139	0.109167	0.226637	0.298061	0.304842	0.268538	0.211687	0.129441	0.043758	0.0260205	0.169341	0.42236	0.541436	0.449618	0.272601	0.236617	0.286058	0.302873	0.291258	0.304874	0.336232	0.333253	0.385985	0.427186	0.355738	0.163916	0.0156735	0.00976733	0.125817	0.279686	0.318645	0.201394	0.050605	0.004219	0
TCONS_00016844	0.221519	0.265652	0.305493	0.290649	0.267393	0.250499	0.208075	0.157105	0.0903446	0.0651176	0.11699	0.236845	0.299934	0.30198	0.264325	0.20603	0.122208	0.0403204	0.0314403	0.187944	0.438284	0.540445	0.435445	0.263491	0.239882	0.289539	0.303923	0.291215	0.306275	0.336198	0.336753	0.391163	0.424444	0.341397	0.149279	0.0119407	0.0145351	0.137693	0.288482	0.314869	0.189518	0.0425053	0.0025314	0	0.0149933	0.0566611	0.138786	0.243769	0.352779
TCONS_00016851	0.0790196	0.0969873	0.103397	0.068571	0.0443588	0.0552216	0.058449	0.0448272	0.0351831	0.0337657	0.0386754	0.0686477	0.0909253	0.0967186	0.0778654	0.051304	0.0370411	0.0831391	0.16527	0.184397	0.130402	0.0745025	0.076559	0.085071	0.0823134	0.0858907	0.109631	0.121376	0.124768	0.119143	0.0924941	0.0690675	0.0974386	0.152385	0.161311	0.139214	0.126626	0.182016	0.2351	0.215522	0.122443	0.0254994	0.00139227	0	0	0.0056243	0.0311893	0.0568837	0.118363
TCONS_00016863	0.0406455	0.0894087	0.14399	0.151491	0.127313	0.11382	0.122445	0.127201	0.121781	0.11557	0.136379	0.201502	0.263278	0.268539	0.198944	0.111885	0.0730882	0.118662	0.204869	0.285157	0.294666	0.229382	0.156172	0.117418	0.15217	0.167012	0.139354	0.111949	0.100424	0.101058	0.106136	0.156625	0.203459	0.238425	0.300108	0.350356	0.377557	0.359383	0.297915	0.203327	0.104323	0.113484	0.161613	0.175204	0.179099	0.158906	0.123803	0.0617848	0.0180943
TCONS_00016881	0.0875053	0.062702	0.0595693	0.0718406	0.062909	0.0316009	0.0213007	0.050317	0.0715912	0.0975496	0.177194	0.253975	0.230413	0.131188	0.0610556	0.0596541	0.0601927	0.0460737	0.0323602	0.0307038	0.0565574	0.130985	0.200369	0.202778	0.218378	0.31334	0.361538	0.253213	0.0875264	0.0144448	0.0240179	0.0320249	0.0575712	0.0889151	0.130091	0.172486	0.192947	0.164428	0.0916427	0.0543068	0.0630928	0.0868454	0.126109	0.205056	0.248179	0.209892	0.144553	0.104438	0.116335
TCONS_00017008	0.289851	0.332397	0.284989	0.270676	0.355951	0.356025	0.233567	0.115376	0.0822737	0.111305	0.154426	0.168006	0.168127	0.159814	0.164913	0.166175	0.124723	0.0719147	0.0328564	0.0497601	0.093866	0.148563	0.192717	0.196777	0.170519	0.201197	0.302592	0.328124	0.245303	0.136553	0.0934897	0.10607	0.116646	0.108017	0.0735397	0.0415314	0.0308787	0.0488324	0.0917593	0.130837	0.155662	0.18378	0.198723	0.177324	0.122966	0.0940694	0.0989912	0.0956511	0.100037
TCONS_00017048	0.277298	0.20809	0.21997	0.252226	0.230199	0.170474	0.121293	0.129352	0.295781	0.524512	0.624393	0.49394	0.300029	0.205816	0.151594	0.236734	0.378614	0.433421	0.375883	0.318924	0.341941	0.303046	0.223221	0.178068	0.183419	0.212115	0.205008	0.188603	0.175719	0.16623	0.145406	0.111827	0.0865085	0.144366	0.283609	0.335109	0.252846	0.20841	0.301853	0.367161	0.295734	0.224567	0.255554	0.279324	0.241328	0.245841	0.302359	0.330344	0.288831
TCONS_00017047	0.277298	0.20809	0.21997	0.252226	0.230199	0.170474	0.121293	0.129352	0.295781	0.524512	0.624393	0.49394	0.300029	0.205816	0.151594	0.236734	0.378614	0.433421	0.375883	0.318924	0.341941	0.303046	0.223221	0.178068	0.183419	0.212115	0.205008	0.188603	0.175719	0.16623	0.145406	0.111827	0.0865085	0.144366	0.283609	0.335109	0.252846	0.20841	0.301853	0.367161	0.295734	0.224567	0.255554	0.279324	0.241328	0.245841	0.302359	0.330344	0.288831
TCONS_00017067	0.0104422	0.0005221	0.00555327	0.0527078	0.111778	0.12949	0.0911338	0.0374057	0.0224772	0.0316636	0.0741789	0.107206	0.121466	0.127178	0.126545	0.135946	0.151817	0.171664	0.143525	0.0797173	0.0398526	0.0538819	0.095637	0.112477	0.0844378	0.0405355	0.0335305	0.0574999	0.0825397	0.12773	0.148438	0.122939	0.0725364	0.0475925	0.0651508	0.0807292	0.122995	0.184209	0.204247	0.176905	0.16279	0.172003	0.182109	0.225427	0.296502	0.289246	0.194685	0.166944	0.1997
TCONS_00017121	0.0148277	0.0485723	0.0914057	0.112263	0.104477	0.0833641	0.0586128	0.046041	0.0703586	0.09537	0.0814246	0.035496	0	0	0.0184068	0.047551	0.080276	0.08181	0.0579284	0.0401294	0.0302843	0.0268029	0.0158372	0.0151409	0.0174033	0.0236585	0.0412739	0.0580297	0.0632356	0.0641056	0.0597703	0.0438102	0.0375386	0.054404	0.064498	0.043134	0.0339366	0.046599	0.0475167	0.0334145	0.0193863	0.0165332	0.0180626	0.0313261	0.0476431	0.0481177	0.033963	0.0261736	0.022482
TCONS_00017305	0.044864	0.0766946	0.098596	0.106695	0.097593	0.0734191	0.0701113	0.0748111	0.0735815	0.0754964	0.102281	0.120363	0.0953083	0.0587968	0.0551727	0.0628313	0.0602886	0.0638633	0.08336	0.0960277	0.0798004	0.0431941	0.0130479	0.0141284	0.031748	0.0403341	0.0390806	0.0365503	0.0325469	0.0214071	0.0073094	0.0259689	0.0557672	0.0579089	0.0312432	0.00870167	0.0142707	0.0174033	0.0111381	0.00243647	0.00191437	0.010616	0.0174033	0.0147928	0.00609117	0	0.015578	0.0672498	0.103343
TCONS_00017756	0.05113	0.0403927	0.0148277	0.0208119	0.107749	0.17948	0.165594	0.0994905	0.0793661	0.100805	0.0774346	0.0312963	0.00174033	0.0146524	0.0513978	0.0834053	0.0759263	0.0381894	0.0146663	0.0144448	0.0194485	0.050546	0.0864591	0.107266	0.14325	0.229533	0.274881	0.1972	0.0896183	0.0583692	0.0736859	0.0657063	0.0807809	0.139245	0.180747	0.16047	0.136171	0.119137	0.0997166	0.0948616	0.0979483	0.0987372	0.0991985	0.152492	0.193542	0.147457	0.0871057	0.067098	0.0685333
TCONS_00017818	0	0.00591713	0.0146188	0.019144	0.0212328	0.0194921	0.0149669	0.0123564	0.0224518	0.0337657	0.0280214	0.0109645	0.000348067	0	0.00765747	0.016607	0.0335147	0.0496997	0.0599951	0.0796265	0.111769	0.1244	0.0952431	0.0465477	0.0238117	0.0812114	0.154467	0.177966	0.123477	0.0798561	0.135674	0.196916	0.188592	0.113668	0.0589258	0.0537533	0.0676792	0.117004	0.160106	0.143483	0.0853912	0.0634159	0.115877	0.182601	0.189736	0.159147	0.115691	0.0968171	0.147302
TCONS_00017891	0.359346	0.324596	0.337839	0.436021	0.499703	0.449613	0.352125	0.263181	0.152596	0.0615425	0.0499395	0.0682857	0.0593456	0.0293274	0.00347013	0	0.0014872	0.0407262	0.145193	0.22658	0.244556	0.219388	0.208173	0.232647	0.230269	0.219836	0.192453	0.201864	0.235359	0.230966	0.215666	0.287314	0.532053	0.686547	0.589927	0.338796	0.166684	0.237843	0.377818	0.420606	0.292679	0.143651	0.14663	0.206753	0.216752	0.163359	0.137902	0.165902	0.214516
TCONS_00017892	0.356762	0.3218	0.342951	0.444956	0.498417	0.443685	0.345996	0.257407	0.146568	0.0577717	0.0514267	0.0690029	0.0580799	0.0273181	0.00272653	0	0.0022308	0.0455615	0.151268	0.23084	0.242546	0.216935	0.209787	0.232868	0.230712	0.218349	0.193417	0.202955	0.234173	0.227818	0.218956	0.301159	0.544865	0.687017	0.57615	0.324725	0.164065	0.245854	0.384864	0.418107	0.282164	0.139693	0.149396	0.210075	0.214428	0.159421	0.138692	0.167563	0.219626
TCONS_00017936	0.14626	0.220155	0.247876	0.203747	0.138711	0.0779034	0.0898507	0.161685	0.182659	0.13884	0.100972	0.132952	0.19508	0.240178	0.273829	0.272346	0.217704	0.136293	0.129588	0.203676	0.335332	0.466844	0.510092	0.409577	0.210053	0.0840832	0.051169	0.0787076	0.222715	0.406483	0.475156	0.361317	0.264441	0.256431	0.229898	0.195336	0.170357	0.181594	0.154912	0.12133	0.139683	0.178438	0.252083	0.291726	0.256503	0.203414	0.212426	0.269889	0.280424
TCONS_00018088	0.0805354	0.0546001	0.031433	0.0466134	0.0961784	0.206381	0.377342	0.504262	0.503794	0.367484	0.217706	0.107303	0.0406772	0.0181007	0.0459082	0.0931273	0.104173	0.0757118	0.0494614	0.0563502	0.0823678	0.138259	0.265877	0.425436	0.457401	0.380103	0.36576	0.446089	0.427384	0.276929	0.170809	0.146793	0.104264	0.0555511	0.0727504	0.201682	0.328958	0.348538	0.280138	0.241587	0.262928	0.227068	0.17639	0.152883	0.147045	0.165692	0.175848	0.181335	0.21048
TCONS_00018142	0	0.00435123	0.0217562	0.0591656	0.0913801	0.0884482	0.0580962	0.0279694	0.015837	0.00713537	0.0031326	0.0118343	0.0252357	0.0402043	0.0583053	0.0689223	0.0583053	0.0319981	0.0216125	0.039163	0.073052	0.0922171	0.0851517	0.0567378	0.0405457	0.0737655	0.107879	0.0983189	0.0749036	0.0694037	0.0656397	0.0395525	0.0151409	0.0301131	0.0575577	0.0800662	0.0795442	0.0567613	0.0262739	0.00687697	0.0123564	0.0174033	0.0130525	0.00435083	0.0078315	0.0165332	0.0187959	0.0189699	0.0175774
TCONS_00018488	0.145768	0.182647	0.213324	0.19817	0.172892	0.201153	0.205697	0.193751	0.17745	0.166596	0.180627	0.206287	0.28861	0.33552	0.279044	0.191173	0.138495	0.148794	0.19883	0.259822	0.289387	0.235091	0.18608	0.189263	0.222665	0.221104	0.156332	0.0710046	0.0767351	0.192663	0.272424	0.2805	0.231386	0.205636	0.214092	0.232671	0.23533	0.204348	0.168913	0.157196	0.167347	0.183456	0.173369	0.117187	0.0870227	0.122116	0.198757	0.230234	0.189755
TCONS_00018489	0.146686	0.183728	0.213646	0.197569	0.172291	0.201591	0.205813	0.193008	0.177202	0.166934	0.181139	0.207557	0.290318	0.335447	0.276739	0.189613	0.138132	0.149991	0.199937	0.260651	0.289356	0.23372	0.185178	0.189379	0.223276	0.220945	0.154803	0.0694862	0.0781905	0.195041	0.273942	0.280326	0.230116	0.205462	0.213991	0.232582	0.235167	0.203589	0.168491	0.157122	0.167362	0.183793	0.173106	0.11599	0.0870811	0.123692	0.200012	0.229913	0.188178
TCONS_00018506	0.461527	0.51781	0.451463	0.418444	0.418398	0.39028	0.290145	0.170946	0.12844	0.159439	0.244769	0.248652	0.20877	0.248308	0.315682	0.321645	0.269617	0.21865	0.178741	0.169463	0.208802	0.225711	0.211664	0.214366	0.263291	0.299138	0.323019	0.310429	0.221266	0.111608	0.0560532	0.0886798	0.163525	0.266085	0.344103	0.355658	0.353681	0.416151	0.445806	0.358765	0.228369	0.145741	0.102768	0.0472372	0.0383418	0.103518	0.279672	0.410619	0.365134
TCONS_00018568	0.0704253	0.0592434	0.0625795	0.0824242	0.105994	0.121152	0.111995	0.0709927	0.0435647	0.0443429	0.05113	0.0347683	0.0092034	0	0	0.0031326	0.0118343	0.0174033	0.0166424	0.0335057	0.05113	0.046017	0.020452	0.00173507	0.0252824	0.048334	0.0468467	0.0263984	0.0447457	0.103933	0.13876	0.12393	0.0821833	0.0471473	0.0178358	0.0170764	0.0339946	0.0427122	0.0797802	0.173121	0.238793	0.19674	0.0903098	0.029936	0.0549983	0.085979	0.0916533	0.0949093	0.117436
TCONS_00018891	0.0544041	0.0654367	0.0793173	0.118236	0.147023	0.126946	0.0768424	0.0394107	0.0534029	0.0928683	0.117845	0.101221	0.0741493	0.0770718	0.101295	0.124405	0.139332	0.117606	0.0804569	0.0436425	0.0237952	0.0141284	0.022308	0.051804	0.0656847	0.061471	0.0532913	0.0532913	0.0564504	0.0641991	0.0700439	0.0661369	0.062483	0.0805833	0.114042	0.132968	0.154238	0.156048	0.126659	0.114956	0.132394	0.1503	0.135368	0.122437	0.163805	0.169397	0.138042	0.144672	0.19888
TCONS_00018892	0.0379345	0.0517567	0.0601577	0.0770867	0.112395	0.144652	0.13243	0.0836748	0.0452208	0.0480394	0.0852737	0.115615	0.106089	0.0795129	0.0744345	0.095791	0.117928	0.137863	0.127076	0.0896606	0.0482442	0.0247867	0.0141284	0.0190857	0.0473427	0.0656847	0.0637017	0.0532913	0.0510607	0.05471	0.0639615	0.0715465	0.0661051	0.062483	0.0760135	0.108111	0.127702	0.1503	0.16051	0.135059	0.114956	0.124659	0.149082	0.137075	0.123131	0.157113	0.172433	0.142892	0.139177
TCONS_00019020	0.0779869	0.0518206	0.0334303	0.0210687	0.00941893	0.0180099	0.0533298	0.0770423	0.0770423	0.0959653	0.135388	0.148658	0.114082	0.0748508	0.0792854	0.103696	0.125851	0.129939	0.115327	0.0983936	0.0853614	0.0680408	0.0525871	0.0555341	0.109093	0.15442	0.159828	0.149361	0.147825	0.149708	0.118252	0.097781	0.0872959	0.0925622	0.116734	0.129036	0.126065	0.10009	0.0769737	0.0630122	0.060514	0.0610447	0.0378363	0.0288416	0.13281	0.250975	0.246039	0.125881	0.0360513
TCONS_00019021	0.0893587	0.0671371	0.0403337	0.0261789	0.0146241	0.0101151	0.0355934	0.066209	0.0780863	0.0801063	0.119297	0.149908	0.13386	0.0937097	0.0686061	0.0900273	0.115688	0.130666	0.127086	0.107085	0.0939215	0.0743912	0.0579513	0.0498439	0.0812059	0.138019	0.155128	0.154439	0.145325	0.15516	0.138023	0.106098	0.0888622	0.0794735	0.10864	0.131632	0.133469	0.10946	0.0823641	0.0647904	0.0627305	0.0659708	0.0535775	0.0250645	0.0711116	0.20235	0.264755	0.189314	0.0667622
TCONS_00019030	0.0235129	0.0423274	0.0685333	0.0577314	0.0331314	0.0220601	0.0247867	0.0141284	0.00173507	0.0118976	0.0366843	0.0493253	0.0356927	0.011154	0	0	0.0081796	0.0205729	0.0247867	0.0156156	0.00322227	0	0.0117288	0.0328238	0.0482823	0.0453095	0.035527	0.0280214	0.0168816	0.0194812	0.0409256	0.05726	0.0632826	0.0647844	0.0732439	0.0692054	0.0528035	0.0565516	0.0581588	0.0452435	0.0195815	0.00173507	0	0	0	0	0.00974657	0.0381163	0.0723834
TCONS_00019095	0.167152	0.237689	0.325208	0.366356	0.329981	0.220322	0.107709	0.0794252	0.18718	0.347277	0.396262	0.313998	0.185113	0.109531	0.0571498	0.0278457	0.0556931	0.0881403	0.117559	0.16192	0.205459	0.237942	0.240363	0.231543	0.212615	0.188826	0.170325	0.135065	0.0867557	0.0674475	0.0963484	0.162496	0.239991	0.289094	0.28511	0.213736	0.16348	0.200577	0.250038	0.238487	0.267896	0.348998	0.433038	0.420279	0.343552	0.336789	0.400238	0.468054	0.42122
TCONS_00019118	0.0174033	0.0137486	0.00504697	0	0.00139227	0.0152069	0.0488249	0.0795819	0.0753716	0.0414584	0.0106583	0	0	0.0218602	0.062545	0.0986466	0.0928616	0.0585435	0.0323451	0.0174033	0.0100939	0.00139227	0	0	0	0	0	0	0	0.0127825	0.0383477	0.05113	0.0363023	0.0260763	0.040904	0.05113	0.0337457	0.0081808	0	0	0.00330663	0.0120083	0.0174033	0.0134006	0.0046989	0	0	0	0
TCONS_00019143	0.232349	0.246702	0.262999	0.266428	0.326418	0.396036	0.355059	0.236215	0.107194	0.0989381	0.123485	0.121403	0.175163	0.297914	0.353767	0.268237	0.138312	0.0992753	0.153026	0.18867	0.154111	0.099015	0.0699751	0.058204	0.0385947	0.0434329	0.0675107	0.0935485	0.109633	0.116193	0.124873	0.130525	0.125905	0.087451	0.134831	0.233321	0.298131	0.343579	0.37883	0.400633	0.336431	0.243097	0.179366	0.142183	0.153266	0.166168	0.145784	0.109049	0.0705355
TCONS_00019153	0.0307355	0.0096668	0.0007436	0.0138805	0.0379237	0.056366	0.0589464	0.0652132	0.0721128	0.0598317	0.0281215	0.0025565	0.0117552	0.0328502	0.04219	0.0329243	0.0232575	0.0325232	0.0518491	0.0862636	0.126489	0.13356	0.106513	0.0861237	0.083513	0.0709809	0.0348648	0.0072504	0.0337014	0.0688972	0.0825373	0.0812219	0.0741513	0.0643061	0.0328683	0.025706	0.0640106	0.104926	0.098702	0.0508673	0.026674	0.0604293	0.0974257	0.0859267	0.0387802	0.00452517	0.0299156	0.0892607	0.129546
TCONS_00019173	0.0664783	0.0694037	0.0902923	0.110519	0.127808	0.114937	0.0680578	0.0374626	0.0307355	0.048086	0.054035	0.0421373	0.0324705	0.0568152	0.092589	0.100759	0.0943413	0.0953687	0.101127	0.0804635	0.0657534	0.0804227	0.0870707	0.0673481	0.0504574	0.0647703	0.0824587	0.0636166	0.0234311	0.00278453	0	0	0.00452487	0.0132265	0.0174033	0.0254761	0.0468642	0.0722883	0.0735194	0.054631	0.053967	0.0743791	0.0824979	0.0580949	0.0469181	0.0573974	0.0578296	0.0454286	0.0553557
TCONS_00019184	0.0440368	0.0676914	0.0830751	0.0944529	0.10425	0.08238	0.0526384	0.0435117	0.0476883	0.0409003	0.0295286	0.0491141	0.0723377	0.0680218	0.0456951	0.0472022	0.113922	0.176963	0.182869	0.136241	0.0858981	0.0799833	0.0839423	0.101598	0.128371	0.131164	0.113572	0.124183	0.16393	0.171177	0.116798	0.0644439	0.0642237	0.0697937	0.064398	0.0497777	0.0499517	0.0624833	0.055347	0.0600863	0.107689	0.158853	0.161085	0.123261	0.0928243	0.111957	0.130832	0.118661	0.0708713
TCONS_00019370	0.031922	0.028679	0.0559987	0.0819047	0.0752958	0.0432929	0.0188905	0.019144	0.0233215	0.0428153	0.056739	0.0473403	0.0325463	0.0377677	0.0518653	0.0426413	0.0202527	0.0161113	0.0290004	0.0431236	0.0476114	0.0411624	0.0303357	0.0189699	0.0167072	0.0167072	0.0236697	0.0289864	0.0351133	0.0352287	0.043609	0.0592736	0.0595967	0.0528193	0.0441159	0.0657098	0.0789446	0.0685966	0.0429683	0.0121823	0.00348067	0	0.00487293	0.0142709	0.0301096	0.0562177	0.0711541	0.0778038	0.0843554
TCONS_00019426	0.0625394	0.0731357	0.103827	0.130023	0.113781	0.0720418	0.0765451	0.0915881	0.0838135	0.0734406	0.0660855	0.0607147	0.0539094	0.0637348	0.0820657	0.0920101	0.08645	0.0839959	0.0703203	0.0488297	0.0467259	0.0492393	0.05113	0.0286328	0.0030678	0.00382873	0.0125304	0.0261062	0.0497777	0.0744923	0.0755367	0.0480104	0.0428244	0.0667313	0.0845571	0.0680231	0.0360943	0.0325342	0.0482041	0.0651499	0.0830765	0.0888357	0.0974483	0.117884	0.126748	0.113722	0.0867253	0.0986093	0.119458
TCONS_00019552	0.0174033	0.0130525	0.00435083	0	0	0	0	0.0031326	0.0118343	0.0174033	0.0222507	0.0346441	0.042016	0.0318271	0.0109061	0	0	0	0	0	0.00243647	0.0111381	0.0337649	0.0586339	0.0678372	0.0501265	0.0214289	0.00556907	0	0	0	0.00295857	0.0116602	0.0174033	0.0137486	0.00504697	0.00400277	0.0170561	0.0304583	0.0301102	0.0163599	0.0036547	0	0	0.00591713	0.0250292	0.0404549	0.053265	0.0540084
TCONS_00019572	0.106196	0.0908557	0.0983033	0.130295	0.138972	0.128028	0.104856	0.122708	0.132986	0.0977857	0.0450328	0.00348067	0.00957183	0.0174033	0.0211478	0.0743677	0.189817	0.313587	0.324356	0.215507	0.124755	0.131174	0.177648	0.185662	0.196897	0.243206	0.262708	0.212812	0.151985	0.218008	0.318508	0.318314	0.21496	0.122469	0.135461	0.157532	0.135068	0.0861536	0.102483	0.16609	0.211591	0.189479	0.136146	0.151597	0.193818	0.217782	0.190037	0.15161	0.21458
TCONS_00019578	0.0156634	0.0196663	0.0283695	0.0301102	0.0614183	0.091335	0.0828503	0.0499746	0.0332423	0.0438597	0.0360277	0.0175786	0.010616	0.0369808	0.110632	0.166625	0.157286	0.113669	0.0839731	0.0899017	0.104904	0.16358	0.223453	0.233898	0.215817	0.168914	0.109424	0.0507116	0.0304187	0.078478	0.113859	0.0950174	0.0666544	0.075017	0.0996883	0.0777783	0.0631151	0.0983863	0.125041	0.0989245	0.0719457	0.128073	0.183197	0.152526	0.0642966	0.0035791	0	0	0.0073094
TCONS_00019655	0.150417	0.193881	0.182529	0.122916	0.0648343	0.0309797	0.0053951	0.113712	0.332623	0.48942	0.468811	0.331115	0.217307	0.115425	0.0433235	0.0386528	0.0793378	0.125027	0.137675	0.132583	0.112025	0.104781	0.0924793	0.0753534	0.119852	0.176985	0.206382	0.186103	0.144153	0.113373	0.079946	0.0935976	0.174831	0.223589	0.189778	0.13605	0.167021	0.234234	0.222768	0.14667	0.0891631	0.0706769	0.136873	0.288534	0.379197	0.3499	0.241749	0.204049	0.198917
TCONS_00019674	0	0	0.0026105	0.0113122	0.0174033	0.014608	0.037096	0.0823213	0.108878	0.0880347	0.0426822	0.0325196	0.0456915	0.05113	0.05113	0.0654019	0.0828069	0.0637801	0.0227244	0.00191437	0	0	0.00435083	0.0285435	0.0590027	0.064572	0.0382903	0.0085282	0	0.01462	0.0504526	0.0962076	0.116519	0.118497	0.113246	0.111623	0.108038	0.085267	0.0549591	0.0504892	0.0969564	0.124763	0.0987418	0.0429001	0.00545307	0.0107373	0.0460177	0.0989331	0.187031
TCONS_00019692	0.192733	0.197535	0.157745	0.103756	0.0620041	0.0452752	0.0266483	0.0309991	0.0536344	0.101964	0.134013	0.123867	0.0907896	0.0726101	0.0978673	0.117177	0.104805	0.0694172	0.0732572	0.119106	0.155017	0.155848	0.140477	0.146675	0.145232	0.165138	0.207298	0.231106	0.269162	0.361574	0.416232	0.327635	0.153994	0.0351819	0.0204998	0.117958	0.328148	0.514472	0.540083	0.428671	0.286962	0.16101	0.0646911	0.0203625	0.0174033	0.0130525	0.0181683	0.0538418	0.0990423
TCONS_00019693	0.125166	0.081966	0.0541352	0.0288791	0.0273444	0.0431662	0.0844749	0.121787	0.129488	0.106296	0.0727069	0.085178	0.112778	0.119045	0.0871377	0.0588652	0.0928787	0.146126	0.163406	0.147166	0.141574	0.14561	0.151271	0.189156	0.217167	0.246904	0.325202	0.410929	0.387314	0.223535	0.0691932	0.0125516	0.060748	0.227833	0.448863	0.555806	0.494448	0.34875	0.206248	0.0937236	0.0300775	0.0203625	0.0167072	0.0129629	0.0311005	0.0809952	0.114361	0.115848	0.103288
TCONS_00019838	0.121447	0.13025	0.151045	0.137403	0.0887363	0.0427226	0.0301933	0.0534323	0.0699932	0.0681142	0.0789059	0.117788	0.15485	0.22045	0.278881	0.28945	0.242848	0.17427	0.141397	0.10232	0.0812057	0.088465	0.0830223	0.0745114	0.102048	0.181493	0.23792	0.214285	0.144068	0.129257	0.185581	0.202451	0.136436	0.0448868	0.0355389	0.0734286	0.126771	0.174591	0.226272	0.272391	0.238268	0.185536	0.177328	0.230441	0.270348	0.235062	0.232906	0.307752	0.375796
TCONS_00019902	0.31334	0.358875	0.321694	0.209135	0.173174	0.26142	0.368271	0.408793	0.330387	0.16963	0.038857	0.00396587	0.0087019	0.0268505	0.0529939	0.0959421	0.168831	0.255882	0.292878	0.314915	0.35455	0.414386	0.423085	0.398746	0.382872	0.356575	0.312196	0.286067	0.360632	0.410038	0.345207	0.271479	0.283136	0.337804	0.327204	0.230556	0.129132	0.0961166	0.165681	0.23584	0.188093	0.114203	0.101335	0.11845	0.105488	0.084677	0.0768273	0.049686	0.0280672
TCONS_00020004	0.289059	0.234445	0.147375	0.126379	0.154661	0.146181	0.106662	0.072216	0.0666555	0.0703561	0.0697042	0.0496186	0.04236	0.0523709	0.0576819	0.0450825	0.0689378	0.156134	0.26365	0.291396	0.227796	0.1785	0.174253	0.170151	0.130796	0.134898	0.154201	0.122607	0.0775939	0.0964833	0.168701	0.189757	0.136644	0.067205	0.0337479	0.0348278	0.0333143	0.01859	0.0074149	0.023844	0.0487323	0.0778231	0.104212	0.13189	0.199421	0.265648	0.296652	0.263667	0.207087
TCONS_00020101	0.136569	0.145966	0.242622	0.333323	0.311388	0.1932	0.133796	0.156752	0.150723	0.14294	0.152543	0.15648	0.112346	0.0668288	0.0434139	0.0425133	0.0769403	0.114714	0.132403	0.213994	0.331902	0.343741	0.205493	0.0527579	0.00452487	0.0139234	0.0299361	0.0327212	0.019493	0.0403677	0.203913	0.44069	0.661444	0.693027	0.512512	0.260806	0.091029	0.145133	0.282614	0.343205	0.269745	0.141429	0.0825251	0.0816633	0.0736135	0.0589879	0.136647	0.291275	0.40961
TCONS_00020269	0.192947	0.0223066	0.0190857	0.0800108	0.171111	0.238887	0.266388	0.317904	0.346292	0.305741	0.21149	0.149535	0.175938	0.190337	0.15844	0.0980529	0.0717713	0.117041	0.215883	0.298383	0.303187	0.223965	0.132682	0.0834257	0.0606403	0.0634831	0.109484	0.194792	0.281202	0.27907	0.174328	0.0582843	0.000991467	0.0067873	0.0415658	0.205962	0.425998	0.491383	0.356847	0.274693	0.342897	0.392888	0.351251	0.305253	0.298534	0.218602	0.0982361	0.0197609	0.0061281
TCONS_00020328	0.228235	0.14796	0.146038	0.236758	0.279168	0.27426	0.269969	0.257057	0.196684	0.111807	0.0717844	0.0545211	0.0396144	0.0220601	0.0155839	0.0146188	0.0451771	0.0983975	0.121755	0.0918056	0.0406738	0.0174033	0.0295873	0.0469923	0.0515173	0.0453721	0.0542847	0.072823	0.0621385	0.0267711	0.039065	0.151086	0.29918	0.374413	0.315843	0.209654	0.183115	0.233373	0.304826	0.33088	0.304395	0.262434	0.232168	0.26574	0.299045	0.30733	0.318169	0.291097	0.247692
TCONS_00020366	0.348952	0.359836	0.415969	0.420224	0.375309	0.353593	0.305068	0.21461	0.082196	0.0242907	0.0584116	0.206146	0.381645	0.415448	0.280501	0.163148	0.20048	0.297115	0.322627	0.274084	0.212947	0.159867	0.149866	0.163507	0.21203	0.250375	0.274593	0.270612	0.228717	0.150124	0.0708344	0.0371138	0.0519139	0.111664	0.166832	0.162692	0.125472	0.0922932	0.0795911	0.0681605	0.0594336	0.0691446	0.085631	0.0999862	0.128915	0.145418	0.127883	0.104935	0.0983127
TCONS_00020457	0.111927	0.087158	0.0764887	0.0631309	0.0658007	0.111201	0.166453	0.182268	0.146004	0.0908569	0.0678787	0.0515183	0.0294136	0.0240332	0.0649857	0.118823	0.163913	0.161356	0.114284	0.0711364	0.0466348	0.0686458	0.101586	0.130503	0.171216	0.26953	0.368768	0.372489	0.294634	0.233709	0.251647	0.254959	0.288101	0.365712	0.46054	0.537794	0.496796	0.361431	0.251989	0.211465	0.162828	0.0730436	0.00661327	0.0109061	0.0577061	0.155886	0.227884	0.238645	0.199419
TCONS_00020589	0.230395	0.266074	0.334236	0.425606	0.498668	0.46179	0.30635	0.163094	0.14651	0.229035	0.289842	0.283301	0.210658	0.149426	0.140114	0.189401	0.284278	0.33946	0.294954	0.181193	0.155415	0.20319	0.252642	0.274877	0.235035	0.158844	0.0914357	0.0726841	0.0843792	0.0756497	0.0893107	0.127648	0.140231	0.148056	0.183338	0.270716	0.311206	0.276606	0.217644	0.153159	0.117706	0.126001	0.187785	0.238466	0.220914	0.146154	0.084634	0.102707	0.15488
TCONS_00020616	0.0645266	0.0444408	0.0290113	0.0264548	0.0261275	0.0440903	0.0630773	0.0628242	0.0555134	0.0503711	0.0489689	0.029787	0.0099199	0.00121823	0	0	0	0	0	0.0295896	0.0769106	0.113809	0.175684	0.21865	0.199413	0.0997982	0.0098382	0.0026107	0.0200157	0.03481	0.0402257	0.0352141	0.0247867	0.0210687	0.0266377	0.0390574	0.0625735	0.0781822	0.0960256	0.0883461	0.0540993	0.033777	0.0285426	0.0518768	0.0750058	0.079033	0.0774793	0.087946	0.0899913
TCONS_00020617	0.0267973	0.0264548	0.0366961	0.0567483	0.0599447	0.0589947	0.0535987	0.0536784	0.0382257	0.0136484	0.0046989	0	0	0	0	0	0.0148385	0.0553715	0.101952	0.149404	0.204575	0.211597	0.140482	0.0454741	0	0.0130537	0.0304587	0.0392716	0.0372187	0.0277455	0.0210687	0.0231571	0.0355767	0.0538235	0.0729135	0.0892803	0.0918268	0.0682965	0.0405222	0.0278363	0.0389857	0.0682605	0.0795543	0.08393	0.083344	0.087946	0.0792533	0.075411	0.14088
TCONS_00020654	0.232845	0.193149	0.152481	0.122695	0.117933	0.130584	0.121845	0.0690575	0.0357144	0.130732	0.266598	0.325452	0.27617	0.225597	0.204666	0.213171	0.22855	0.219344	0.167262	0.0947443	0.0837764	0.107006	0.164773	0.228065	0.307287	0.346851	0.334797	0.309774	0.269295	0.223858	0.155143	0.0848274	0.0424879	0.0883358	0.266154	0.439571	0.445952	0.340737	0.238844	0.229548	0.289833	0.36174	0.348659	0.23033	0.173159	0.251295	0.30621	0.235389	0.125864
TCONS_00020658	0.110601	0.102039	0.0869881	0.107238	0.110167	0.100326	0.0883642	0.0920317	0.0987167	0.0699493	0.0438269	0.0327156	0.0447608	0.0587263	0.0586105	0.0462171	0.0257585	0.0232893	0.0401526	0.05113	0.03937	0.0138051	0.0240188	0.0588287	0.0769293	0.0690967	0.059872	0.0764063	0.085283	0.0942643	0.102481	0.09458	0.0635469	0.0241758	0.005221	0	0	0	0	0	0	0	0.0107907	0.0281957	0.03481	0.0405222	0.0976917	0.164001	0.181335
TCONS_00020773	0.352213	0.328294	0.234105	0.117758	0.0976053	0.139309	0.198901	0.21003	0.176902	0.211104	0.276631	0.296994	0.225509	0.117776	0.0475534	0.0562705	0.131337	0.201783	0.23869	0.258524	0.261863	0.204433	0.129766	0.0785747	0.0756612	0.084894	0.108762	0.152033	0.171438	0.135644	0.0708108	0.0415973	0.0619183	0.115248	0.156596	0.201466	0.219945	0.184279	0.13829	0.131989	0.183945	0.213296	0.219711	0.213789	0.164845	0.0974967	0.0802729	0.111934	0.197685
TCONS_00020775	0.247393	0.191782	0.100208	0.065603	0.0792095	0.163833	0.287592	0.412443	0.566278	0.651972	0.561551	0.311181	0.11657	0.0648299	0.0323403	0.0088757	0.0368447	0.093556	0.156825	0.178946	0.192721	0.282073	0.418966	0.460978	0.352209	0.275959	0.379997	0.47822	0.406102	0.215839	0.0832608	0.10825	0.19423	0.242089	0.166461	0.0512302	0.0484481	0.111342	0.201634	0.268459	0.281085	0.222357	0.138115	0.154133	0.191787	0.209795	0.260974	0.3204	0.320074
TCONS_00020778	0.241628	0.15734	0.0726614	0.0663627	0.0956246	0.214507	0.335508	0.465296	0.605953	0.64036	0.488031	0.226166	0.0845603	0.0516603	0.0200043	0.0119544	0.0523139	0.121221	0.173874	0.182179	0.21086	0.333384	0.451725	0.436959	0.300026	0.295493	0.433426	0.477201	0.342188	0.146589	0.0738703	0.137627	0.227535	0.231546	0.123714	0.0323973	0.0695971	0.139008	0.229245	0.277782	0.264287	0.187173	0.139749	0.172381	0.198796	0.21905	0.275963	0.337025	0.295431
TCONS_00020885	0	0	0	0	0	0	0	0	0	0	0	0	0	0	0.0230085	0.0508045	0.0657541	0.050863	0.0220757	0.010705	0.0270989	0.05113	0.047551	0.0259887	0.0127044	0.0174033	0.0127044	0.00400277	0.0129682	0.0340632	0.04219	0.033278	0.0208847	0.0174033	0.0109641	0.00226243	0	0	0	0	0	0	0	0	0	0.0067873	0.0182155	0.0325232	0.0347066
TCONS_00020909	0.558428	0.380284	0.220366	0.170988	0.14302	0.0981546	0.0641127	0.0799867	0.097191	0.0895067	0.0666574	0.0526108	0.0895671	0.15688	0.229129	0.276463	0.280426	0.273571	0.286168	0.277781	0.233236	0.208545	0.212758	0.200769	0.126623	0.0407791	0.00513663	0	0	0	0.0089232	0.0278402	0.0724884	0.16332	0.22517	0.243214	0.288229	0.357572	0.379873	0.29441	0.186318	0.135024	0.154152	0.185313	0.205734	0.216356	0.249443	0.267019	0.210321
TCONS_00021061	0.325724	0.33598	0.290566	0.207167	0.180854	0.214061	0.209352	0.169616	0.128245	0.180613	0.272369	0.275319	0.186664	0.0905953	0.0551953	0.0288685	0.00768387	0.0033963	0.0350128	0.0998952	0.162991	0.197965	0.187738	0.206547	0.282374	0.328879	0.268336	0.197781	0.24407	0.336773	0.347046	0.293623	0.282604	0.277094	0.218479	0.168421	0.173784	0.195097	0.191178	0.181037	0.166992	0.173874	0.30668	0.439481	0.394893	0.230893	0.179309	0.260388	0.266941
TCONS_00021073	0.213506	0.203069	0.160747	0.139611	0.109502	0.105433	0.0868297	0.0574503	0.107562	0.201618	0.252016	0.220488	0.155384	0.142878	0.16948	0.201976	0.216432	0.213052	0.201066	0.221834	0.244242	0.234242	0.197579	0.141789	0.124267	0.150802	0.222349	0.264432	0.244463	0.228063	0.285757	0.367963	0.403593	0.354872	0.269259	0.212325	0.197242	0.202509	0.201712	0.230173	0.284745	0.332853	0.325749	0.348078	0.408714	0.446297	0.459849	0.433077	0.359853
TCONS_00021323	0.25299	0.181127	0.188833	0.156704	0.0932197	0.111332	0.189337	0.200109	0.137119	0.0898448	0.102555	0.0912287	0.0715887	0.109683	0.180719	0.216705	0.204684	0.209229	0.202242	0.166881	0.112782	0.0739294	0.0607577	0.0602698	0.114218	0.218328	0.368815	0.517283	0.598696	0.580996	0.503638	0.390271	0.283245	0.224237	0.180676	0.148698	0.186184	0.327215	0.445194	0.393373	0.213477	0.0775055	0.0572658	0.116766	0.175733	0.197326	0.230961	0.337223	0.425348
TCONS_00021388	0.0031326	0	0	0.00574333	0.0274992	0.0558697	0.0617873	0.0400307	0.0123571	0	0	0.0131475	0.0401607	0.0568116	0.0546755	0.0393589	0.0268751	0.0157949	0.0228405	0.0940997	0.183597	0.218732	0.175031	0.116826	0.0987944	0.0839633	0.0556243	0.0371388	0.0513058	0.0719083	0.094925	0.112433	0.142969	0.175976	0.166946	0.118183	0.0617252	0.0315317	0.0264492	0.0571379	0.136171	0.182955	0.150106	0.108931	0.106646	0.130474	0.129946	0.134724	0.155554
TCONS_00021424	0.122199	0.147447	0.171757	0.262565	0.418496	0.49295	0.392296	0.164395	0.0321345	0.0156156	0.0788445	0.199336	0.294329	0.27949	0.198112	0.127667	0.078163	0.0385087	0.0512356	0.120402	0.164924	0.179982	0.197693	0.214517	0.216499	0.181924	0.128601	0.0859276	0.0759565	0.101919	0.133272	0.154418	0.15965	0.132804	0.121194	0.131467	0.141235	0.161053	0.200009	0.269781	0.306843	0.272963	0.185354	0.103019	0.0649	0.0525535	0.0332536	0.0487557	0.083024
TCONS_00021555	0.565968	0.470756	0.407551	0.336418	0.179268	0.0888268	0.08136	0.0934033	0.0964605	0.088997	0.0679027	0.0410498	0.0845525	0.156747	0.178824	0.149698	0.138864	0.178631	0.183499	0.159801	0.134795	0.123739	0.108318	0.0781783	0.064324	0.0544942	0.0408616	0.0253351	0.0130525	0.00435083	0.00765747	0.0632118	0.1604	0.238343	0.260257	0.283981	0.362289	0.424155	0.426804	0.383388	0.357225	0.314933	0.24445	0.244209	0.32528	0.458889	0.543181	0.511485	0.411234
TCONS_00021556	0.565968	0.470756	0.407551	0.336418	0.179268	0.0888268	0.08136	0.0934033	0.0964605	0.088997	0.0679027	0.0410498	0.0845525	0.156747	0.178824	0.149698	0.138864	0.178631	0.183499	0.159801	0.134795	0.123739	0.108318	0.0781783	0.064324	0.0544942	0.0408616	0.0253351	0.0130525	0.00435083	0.00765747	0.0632118	0.1604	0.238343	0.260257	0.283981	0.362289	0.424155	0.426804	0.383388	0.357225	0.314933	0.24445	0.244209	0.32528	0.458889	0.543181	0.511485	0.411234
TCONS_00021553	0.565968	0.470756	0.407551	0.336418	0.179268	0.0888268	0.08136	0.0934033	0.0964605	0.088997	0.0679027	0.0410498	0.0845525	0.156747	0.178824	0.149698	0.138864	0.178631	0.183499	0.159801	0.134795	0.123739	0.108318	0.0781783	0.064324	0.0544942	0.0408616	0.0253351	0.0130525	0.00435083	0.00765747	0.0632118	0.1604	0.238343	0.260257	0.283981	0.362289	0.424155	0.426804	0.383388	0.357225	0.314933	0.24445	0.244209	0.32528	0.458889	0.543181	0.511485	0.411234
TCONS_00021738	0.093754	0.141922	0.167054	0.165396	0.212818	0.292636	0.33087	0.292658	0.240958	0.17993	0.102482	0.0473913	0.0407768	0.138508	0.32642	0.44529	0.35398	0.151877	0.0415417	0.0852906	0.202282	0.273347	0.237738	0.15757	0.11805	0.109557	0.08948	0.0530433	0.0613282	0.103059	0.146364	0.186588	0.241509	0.262619	0.218564	0.14756	0.0920777	0.0685724	0.0507473	0.0920531	0.142387	0.14284	0.0984763	0.05265	0.058203	0.0714471	0.0754459	0.0862219	0.0987377
TCONS_00021768	0.0958641	0.0947344	0.124997	0.104769	0.0649794	0.083485	0.126188	0.120925	0.0956007	0.09951	0.113797	0.090913	0.0591641	0.0554779	0.0683933	0.0901534	0.121193	0.134998	0.121296	0.103946	0.130145	0.15501	0.12196	0.058502	0.0192597	0.0170553	0.0373607	0.0773756	0.118424	0.123478	0.0867777	0.0546051	0.0541437	0.0859767	0.109023	0.115041	0.106123	0.09165	0.0683014	0.0537132	0.0762692	0.090524	0.0733906	0.0537211	0.0636467	0.0776963	0.0689309	0.0737489	0.112221
TCONS_00021830	0.0495733	0.041146	0.0163592	0	0	0.00495733	0.0173507	0.0419318	0.0826429	0.0997645	0.0964739	0.0876509	0.0931668	0.0932881	0.079199	0.0841213	0.080061	0.0547787	0.0175985	0.00322227	0.0156156	0.0247867	0.0205729	0.0081796	0	0	0	0	0	0	0	0	0.0035791	0.0296662	0.0603538	0.062909	0.0361258	0.00748343	0.0036547	0.0123564	0.0446711	0.0861108	0.109195	0.102596	0.0979332	0.129857	0.154147	0.134157	0.0871783
TCONS_00021863	0.0542272	0.0738753	0.086636	0.071787	0.0429145	0.0193189	0.0229743	0.0429319	0.0664642	0.0707357	0.0490905	0.0192921	0	0.00174033	0.0137492	0.0381153	0.049777	0.0363757	0.0127054	0	0	0.0015663	0.010268	0.025062	0.0402047	0.0481896	0.0450925	0.0331406	0.0205096	0.0275553	0.0643565	0.109103	0.115239	0.087942	0.0542932	0.0301102	0.0352456	0.0568071	0.0734907	0.0739517	0.0769191	0.0869215	0.106299	0.111921	0.1038	0.0735798	0.0375365	0.0186233	0.00121833
TCONS_00021900	0.00783183	0.0277155	0.0573659	0.0868105	0.0962099	0.0761645	0.0393998	0.0250844	0.0412483	0.0574353	0.0496033	0.0379201	0.0405664	0.04219	0.0574966	0.0953647	0.136181	0.145438	0.135887	0.11789	0.106446	0.0958133	0.092727	0.0820633	0.0594276	0.0644281	0.0864634	0.14035	0.183133	0.166811	0.0956849	0.0321986	0.0179257	0.0273251	0.0261067	0.0231728	0.0268645	0.0342057	0.0421005	0.0464961	0.0685494	0.0891403	0.0826103	0.0457326	0.0188387	0.0449814	0.0745633	0.0658722	0.0388533
TCONS_00021931	0.0500978	0.0424379	0.0593894	0.064851	0.0521215	0.0358882	0.0190249	0.027118	0.047288	0.0544366	0.03937	0.0138051	0	0.00198293	0.0143763	0.0282568	0.0376757	0.0342057	0.0203251	0.0642388	0.190572	0.280318	0.263833	0.245037	0.30908	0.327093	0.204905	0.0596344	0.00957213	0.0411424	0.100749	0.148093	0.183136	0.224142	0.220706	0.146258	0.0468645	0.0632393	0.151479	0.177175	0.108853	0.0213094	0.0622836	0.24002	0.455213	0.508679	0.37162	0.217935	0.13547
TCONS_00021932	0.0497605	0.0424379	0.0597266	0.0649401	0.0518736	0.0355509	0.0186876	0.0276293	0.0476253	0.0542626	0.0388587	0.0132938	0	0.0022308	0.0146241	0.0285047	0.0376757	0.0339577	0.0200772	0.0664582	0.193287	0.28074	0.262911	0.246065	0.31052	0.325548	0.201672	0.0572614	0.00992023	0.0419124	0.102019	0.149016	0.18407	0.22449	0.219699	0.144217	0.0454938	0.065032	0.153097	0.177001	0.10706	0.0196908	0.0650569	0.244719	0.458245	0.507524	0.367855	0.215836	0.135049
TCONS_00021998	0.0558964	0.0760386	0.082089	0.0857086	0.096063	0.103864	0.0973607	0.0762836	0.0539889	0.03458	0.01888	0.0163596	0.0305054	0.0822783	0.150694	0.183914	0.142965	0.0715893	0.0346761	0.0187959	0.0359041	0.0725967	0.095746	0.0827998	0.0974383	0.160876	0.190514	0.202258	0.209415	0.207395	0.234752	0.344027	0.428712	0.377686	0.234435	0.136389	0.119395	0.131426	0.166758	0.186718	0.191832	0.183531	0.156718	0.151591	0.217647	0.289125	0.26931	0.191029	0.146329
TCONS_00022011	0.273007	0.314902	0.348918	0.292007	0.17906	0.0845897	0.0483911	0.12297	0.225275	0.24896	0.178504	0.106762	0.0830771	0.0534327	0.0313853	0.0335094	0.0658308	0.0990852	0.1504	0.200748	0.206083	0.178813	0.153127	0.182351	0.188068	0.178446	0.148161	0.0961273	0.0547103	0.0352797	0.05113	0.0501073	0.0501073	0.05113	0.0383477	0.0338675	0.098185	0.207371	0.280605	0.294132	0.241834	0.164032	0.0866992	0.0330971	0.0123933	0	0	0.00539503	0.0168232
TCONS_00022012	0.09665	0.08567	0.0684989	0.0760519	0.099453	0.0927284	0.0564907	0.0524001	0.0640408	0.0631807	0.0529677	0.0571526	0.0895741	0.16508	0.244901	0.280551	0.262325	0.197707	0.131035	0.0634447	0.0490584	0.0969553	0.180558	0.239017	0.256309	0.241143	0.18366	0.121145	0.12131	0.191819	0.217213	0.160874	0.0792419	0.0370098	0.0475902	0.106637	0.177768	0.203589	0.150607	0.0710873	0.0285997	0.0685015	0.164995	0.223078	0.196949	0.114024	0.0542862	0.0478034	0.0987563
TCONS_00022043	0.00614643	0.0062652	0.0149669	0.0174033	0.0248882	0.0335917	0.0341137	0.0229739	0.0239542	0.0474873	0.061685	0.05101	0.0278249	0.0140967	0.0140967	0.0431749	0.081272	0.0897687	0.061604	0.0488103	0.064443	0.0692296	0.0457098	0.0194485	0.010442	0.0093984	0.0287811	0.0509213	0.0505459	0.0373192	0.0583231	0.0847217	0.0769213	0.0578185	0.0675805	0.105864	0.111807	0.0950703	0.0872721	0.0750721	0.0624623	0.0418893	0.027297	0.0243489	0.0183948	0.0182419	0.0746659	0.166737	0.217046
TCONS_00022117	0.0889867	0.066043	0.0547847	0.0615421	0.109553	0.198208	0.296114	0.347336	0.32076	0.255492	0.231098	0.236426	0.190604	0.0994983	0.0317699	0.00696133	0	0	0	0.0483564	0.125603	0.184666	0.200544	0.239901	0.284766	0.248435	0.19704	0.206505	0.229903	0.200605	0.160458	0.175418	0.205911	0.220403	0.248948	0.271946	0.25434	0.212134	0.184663	0.190933	0.197651	0.237564	0.328483	0.395573	0.372975	0.264186	0.168161	0.118821	0.128307
TCONS_00022218	0.0996236	0.103911	0.138595	0.149157	0.138294	0.117111	0.127344	0.136197	0.112505	0.0609081	0.0149675	0.0031326	0.0264967	0.0656771	0.0897257	0.072906	0.0346486	0.0209895	0.0261067	0.0318509	0.0224514	0.0513191	0.124243	0.182354	0.200043	0.195692	0.195739	0.177021	0.185242	0.231568	0.26806	0.260671	0.23512	0.224256	0.185521	0.127728	0.0801109	0.0808489	0.104839	0.110594	0.123531	0.174367	0.230446	0.236397	0.180404	0.100324	0.0504727	0.0826158	0.185119
TCONS_00022345	0.0432923	0.0179835	0.0201892	0.0332434	0.0297621	0.0383303	0.0624208	0.0786391	0.0565999	0.0194552	0.0092607	0.0166071	0.0247867	0.0195815	0.00718813	0	0.0116611	0.0306324	0.045078	0.0428153	0.0328421	0.0446646	0.0576685	0.0519412	0.0277611	0.0173507	0.0247867	0.0228037	0.0104104	0	0	0	0	0	0	0.00191437	0.0285116	0.0968411	0.13986	0.111676	0.0517531	0.0486386	0.115407	0.154468	0.128519	0.0825673	0.064026	0.0810315	0.0833276
TCONS_00022452	0.05113	0.0414999	0.0370299	0.04219	0.0399065	0.0188115	0	0.00226243	0.0109641	0.0182737	0.0472969	0.0886183	0.10022	0.0807142	0.0825188	0.107136	0.0958963	0.0485934	0.0118343	0.0118235	0.0483536	0.0996301	0.114863	0.0873042	0.0433469	0.0178467	0.0193019	0.0360353	0.06275	0.0733747	0.0552397	0.033504	0.0212328	0.0174033	0.021581	0.0302844	0.03481	0.0236122	0.0186006	0.0442161	0.0708929	0.107163	0.133115	0.121517	0.0855488	0.0749531	0.0970298	0.103292	0.0875831
TCONS_00000008	0.0161113	0.0535141	0.129164	0.229774	0.279779	0.249745	0.188809	0.151693	0.164977	0.174712	0.158609	0.129677	0.103483	0.089881	0.0591861	0.0423511	0.0828731	0.1518	0.198336	0.197747	0.208698	0.252731	0.298612	0.338171	0.314712	0.268868	0.226223	0.181314	0.13331	0.0885348	0.0948965	0.153644	0.197339	0.211808	0.210215	0.225327	0.266558	0.252303	0.17484	0.0988687	0.0889037	0.111079	0.111401	0.0946633	0.100771	0.134471	0.166568	0.189686	0.223717
TCONS_00000215	0.0172399	0.0216277	0.0427137	0.0572024	0.0517704	0.0328939	0.0137486	0.0165337	0.042989	0.0995011	0.128429	0.105544	0.0562208	0.0198082	0.0125515	0.0613361	0.158851	0.204329	0.144945	0.0456356	0.0036547	0.0005221	0.0102682	0.0271511	0.039509	0.0377683	0.024366	0.0107901	0.0020884	0	0	0.0073094	0.0160111	0.0240957	0.0450809	0.0753485	0.104434	0.0948975	0.0554587	0.0200772	0.0344235	0.112601	0.17843	0.177762	0.134725	0.11976	0.118874	0.0928903	0.0559946
TCONS_00000253	0.197326	0.096989	0.0772262	0.1445	0.201965	0.216197	0.219068	0.202084	0.15959	0.108234	0.0905138	0.0913607	0.116797	0.170296	0.199771	0.195868	0.169935	0.164795	0.179408	0.217387	0.238414	0.195066	0.110603	0.0463099	0.0388587	0.0833437	0.172294	0.279334	0.317586	0.250688	0.146345	0.149104	0.245324	0.294515	0.248294	0.209443	0.241655	0.244789	0.176636	0.124337	0.227222	0.354967	0.336844	0.234643	0.17021	0.226073	0.296685	0.300089	0.270739
TCONS_00000538	0.275856	0.256157	0.248057	0.274919	0.387576	0.524991	0.533949	0.414243	0.3533	0.368567	0.32334	0.165342	0.0470182	0.144969	0.369063	0.534021	0.531707	0.428798	0.344927	0.304306	0.296428	0.372271	0.45396	0.413933	0.290448	0.17864	0.176718	0.209291	0.184759	0.133204	0.108263	0.152776	0.196971	0.200996	0.201576	0.178111	0.121055	0.0481124	0.0142708	0.0221128	0.036769	0.0792548	0.248903	0.451276	0.496659	0.381027	0.249501	0.23509	0.214925
TCONS_00000990	0.229316	0.221297	0.166763	0.0947893	0.0791793	0.12215	0.142229	0.12051	0.093323	0.0815883	0.0590258	0.0231921	0.0113122	0.0222772	0.0318926	0.0596023	0.0929378	0.132437	0.143248	0.109382	0.0675761	0.0347915	0.026527	0.0212374	0.0205201	0.0327711	0.0348806	0.0222131	0.0136485	0.0333521	0.0623977	0.0713089	0.0726467	0.105775	0.178436	0.243302	0.251526	0.184559	0.0965702	0.0552015	0.0719397	0.0861713	0.0664977	0.0417849	0.0657179	0.104861	0.0948329	0.0533931	0.0313287
TCONS_00001001	0.188512	0.14852	0.0779057	0.0215644	0.00644453	0	0	0.00348067	0.0121823	0.0250728	0.053897	0.0754842	0.0876773	0.0792499	0.0550959	0.0276102	0.0020452	0	0	0	0.00295877	0.0203638	0.03481	0.0304587	0.0130537	0.0066469	0.0322119	0.0593096	0.0656214	0.0703672	0.0846826	0.0851589	0.0537943	0.0188305	0.0244865	0.0502821	0.0748377	0.0959907	0.113336	0.128831	0.109506	0.0650783	0.0220179	0.00991467	0.0329293	0.109883	0.188389	0.257353	0.351324
TCONS_00001075	0.40778	0.46827	0.543139	0.474539	0.430791	0.486579	0.572679	0.641552	0.657612	0.605393	0.429416	0.26567	0.212922	0.243453	0.301864	0.36469	0.387099	0.388927	0.378714	0.395574	0.409708	0.36493	0.363528	0.361525	0.318763	0.271342	0.331171	0.427708	0.46598	0.453559	0.40932	0.341559	0.2408	0.217554	0.210587	0.158138	0.18159	0.373512	0.509823	0.426563	0.288676	0.267682	0.314397	0.284586	0.278588	0.356659	0.455408	0.561771	0.598717
TCONS_00001175	0.37695	0.251703	0.12657	0.0453158	0.0044616	0.0056243	0.0311893	0.0923997	0.18721	0.234236	0.196303	0.127993	0.0904685	0.1166	0.15941	0.198767	0.21163	0.171147	0.138593	0.155615	0.192337	0.174548	0.0892177	0.0194294	0.0510705	0.152154	0.218796	0.209542	0.193337	0.214075	0.2083	0.218243	0.252194	0.240563	0.172269	0.126709	0.209729	0.362539	0.510853	0.568633	0.524756	0.423433	0.33754	0.312822	0.314535	0.318277	0.280314	0.287783	0.297223
TCONS_00001179	0.139945	0.15894	0.165023	0.11856	0.136628	0.22107	0.267426	0.195175	0.112199	0.152386	0.318342	0.42992	0.358639	0.186766	0.0913581	0.128335	0.153928	0.154913	0.17042	0.24049	0.346795	0.378707	0.330652	0.230913	0.18369	0.189232	0.169888	0.148485	0.145935	0.180577	0.225215	0.218803	0.155173	0.126099	0.231523	0.353036	0.385274	0.378847	0.419107	0.425268	0.285078	0.135913	0.0825713	0.115216	0.194267	0.260536	0.250787	0.170345	0.135395
TCONS_00001196	0.228542	0.277757	0.27405	0.259643	0.286824	0.30983	0.287475	0.320678	0.374158	0.338739	0.212831	0.115985	0.114544	0.217568	0.403661	0.55214	0.586559	0.543333	0.465637	0.320414	0.152789	0.0680335	0.0845593	0.174403	0.300851	0.349221	0.274225	0.204942	0.217586	0.26622	0.240341	0.172331	0.133906	0.145045	0.22397	0.280069	0.260853	0.174609	0.109727	0.108947	0.138564	0.191499	0.231383	0.24464	0.270808	0.356865	0.412782	0.319753	0.204541
TCONS_00001402	0.212999	0.147782	0.151771	0.182442	0.138459	0.092768	0.0922168	0.121134	0.138675	0.160243	0.216975	0.27273	0.32614	0.348109	0.360995	0.456675	0.545899	0.474951	0.241352	0.0642155	0.0247867	0.022138	0.0677242	0.198201	0.275842	0.236506	0.173654	0.151169	0.138626	0.0865427	0.0487949	0.0317017	0.0443514	0.116057	0.161338	0.156953	0.144551	0.188896	0.238832	0.252649	0.222637	0.150796	0.108088	0.101226	0.10782	0.0915795	0.110768	0.146659	0.162823
TCONS_00001589	0.0841716	0.0862756	0.0736247	0.0536479	0.0267132	0.011369	0.0689891	0.13199	0.136423	0.0842511	0.0322935	0.0347973	0.0369216	0.0506455	0.0683628	0.0744923	0.0661373	0.0492547	0.071513	0.162031	0.226483	0.194116	0.115786	0.0728129	0.084436	0.0877583	0.0839705	0.0927741	0.0835372	0.054386	0.0410297	0.0406501	0.0416943	0.0291269	0.0172293	0.0174033	0.0174033	0.0174033	0.0165332	0.0078315	0	0	0	0	0	0	0	0.00435083	0.0306261
TCONS_00001764	0.369759	0.345226	0.299083	0.260287	0.266742	0.267813	0.210403	0.118276	0.098939	0.18003	0.439017	0.676004	0.672007	0.42038	0.157846	0.0634345	0.038592	0.0982626	0.163609	0.17838	0.150671	0.157903	0.23405	0.300619	0.312028	0.332698	0.346388	0.298408	0.249963	0.249056	0.247405	0.236289	0.249186	0.248877	0.202168	0.162706	0.153006	0.14598	0.1606	0.183391	0.165398	0.131037	0.131233	0.129555	0.105289	0.0760613	0.088117	0.116547	0.148293
TCONS_00001966	0.0356347	0.0296596	0.0141284	0.00173507	0	0	0	0	0.00941893	0.0228349	0.0513743	0.0655063	0.0500453	0.0224972	0	0.00793173	0.0203251	0.0247867	0.0180943	0.0180943	0.0247867	0.0215644	0.0198293	0.0230516	0.0247867	0.0131369	0.0007436	0	0	0	0	0	0	0	0	0	0.0025565	0.0366491	0.0683593	0.0634096	0.0452542	0.0471	0.0768703	0.073669	0.0409929	0.0132055	0.00696133	0.0183895	0.0325232
TCONS_00001984	0.0121823	0.0134217	0.0356377	0.0713125	0.0813433	0.0589964	0.0427378	0.0678696	0.10446	0.12421	0.142173	0.135338	0.0921869	0.0406168	0.0299356	0.0518863	0.067428	0.0943824	0.124255	0.163975	0.193759	0.178268	0.1322	0.0709375	0.0320612	0.0257525	0.0465006	0.0696907	0.0610469	0.0378629	0.0302049	0.0765518	0.12495	0.126411	0.106346	0.123546	0.160474	0.147378	0.13869	0.156014	0.156319	0.10476	0.0592295	0.0473318	0.069851	0.101646	0.120458	0.121887	0.119181
TCONS_00002119	0.151233	0.0592976	0.00605887	0	0.0199407	0.0694494	0.205566	0.364472	0.403636	0.289644	0.165811	0.146152	0.157603	0.146343	0.18362	0.281279	0.319303	0.315436	0.290451	0.29178	0.248503	0.171685	0.178106	0.216157	0.228314	0.194737	0.162725	0.15076	0.120147	0.109234	0.114535	0.100141	0.0926429	0.0907803	0.0978263	0.0836102	0.0964847	0.11301	0.0941775	0.0882917	0.104111	0.130322	0.135531	0.137959	0.131092	0.105885	0.0951241	0.0980847	0.0914945
TCONS_00002169	0.0485926	0.0172845	0.0131211	0.0225559	0.0247867	0.0255303	0.0255303	0.0312523	0.0317743	0.0340104	0.0345325	0.022192	0.0348403	0.075221	0.110938	0.103733	0.0808595	0.0768877	0.0682328	0.0777003	0.0871192	0.10227	0.130956	0.136108	0.110592	0.0493386	0.0395377	0.0834137	0.0942587	0.0791233	0.0607812	0.0514781	0.0382155	0.0384092	0.0583057	0.055869	0.0323716	0.015489	0.015489	0.0174033	0.0219441	0.0336413	0.0504172	0.051361	0.039685	0.0410456	0.0437985	0.0394635	0.0359594
TCONS_00002180	0.0917603	0.141423	0.192487	0.168673	0.103455	0.102968	0.148593	0.235076	0.360197	0.425344	0.364155	0.221768	0.128427	0.119882	0.171193	0.216764	0.21167	0.219187	0.262135	0.285356	0.205741	0.0900263	0.0355919	0.0387728	0.136413	0.232662	0.263522	0.255219	0.27297	0.309338	0.250877	0.139833	0.0595071	0.0368983	0.0644332	0.104077	0.120239	0.168388	0.251345	0.372252	0.402074	0.293594	0.181787	0.170146	0.300765	0.410238	0.417059	0.363759	0.289314
TCONS_00002186	0.173446	0.186628	0.128343	0.0952285	0.128469	0.188797	0.310746	0.414228	0.402188	0.281192	0.156687	0.111982	0.144506	0.204111	0.222978	0.21336	0.237253	0.286009	0.249393	0.133263	0.0496262	0.0285156	0.093816	0.19914	0.257319	0.252429	0.262384	0.305482	0.285272	0.181128	0.0819079	0.0446351	0.0476358	0.0881497	0.113823	0.150684	0.210404	0.323244	0.40679	0.348167	0.229813	0.141218	0.238262	0.371821	0.428975	0.399459	0.321827	0.24604	0.138492
TCONS_00002203	0.0322119	0.0066469	0	0.0146136	0.0388418	0.0540265	0.0521046	0.087811	0.133262	0.137346	0.124665	0.139926	0.160035	0.12219	0.0616299	0.022308	0.00768387	0	0.0163607	0.047689	0.0744917	0.0784151	0.0582618	0.0460777	0.0627606	0.0851352	0.0783914	0.0419993	0.0427289	0.0954815	0.137529	0.125354	0.0858298	0.106448	0.144909	0.138189	0.0762627	0.0214394	0.0325232	0.0639391	0.0772975	0.0622147	0.0376757	0.091244	0.190523	0.224716	0.182508	0.171354	0.248848
TCONS_00002398	0.198999	0.211162	0.161043	0.0867856	0.0548764	0.0694147	0.120858	0.136701	0.122657	0.110422	0.127941	0.21381	0.318129	0.371039	0.329914	0.217783	0.12902	0.11581	0.171283	0.242603	0.286792	0.298949	0.303349	0.304929	0.313324	0.268156	0.212992	0.214897	0.252627	0.317004	0.317356	0.250373	0.122835	0.0207563	0	0	0	0	0.0114071	0.0403351	0.0587263	0.0546823	0.112745	0.258147	0.398316	0.389238	0.282633	0.224355	0.266499
TCONS_00002485	0.194317	0.240654	0.262077	0.272672	0.238479	0.181896	0.135123	0.113661	0.135846	0.200424	0.313855	0.480477	0.590111	0.544418	0.357263	0.145584	0.0352164	0.0546062	0.236231	0.499029	0.594642	0.42805	0.17677	0.0418606	0.0319135	0.0495287	0.0869462	0.125684	0.141968	0.142842	0.122361	0.120155	0.134324	0.127457	0.10145	0.0604251	0.0927613	0.155128	0.20293	0.24478	0.275772	0.31927	0.309816	0.247006	0.186601	0.159842	0.163524	0.177877	0.210668
TCONS_00002673	0.202322	0.171083	0.11401	0.0573305	0.0323034	0.0355029	0.0564148	0.0771789	0.102756	0.126904	0.136235	0.130561	0.107919	0.0826145	0.0825521	0.145241	0.259311	0.360618	0.400858	0.351876	0.260477	0.171456	0.10749	0.0975716	0.102387	0.10069	0.0906907	0.080201	0.069411	0.0546023	0.0560475	0.0690472	0.0708607	0.0612026	0.0863292	0.126404	0.132503	0.0989536	0.0660348	0.0582026	0.0491053	0.048235	0.0671794	0.098771	0.140085	0.144455	0.124077	0.112329	0.10986
TCONS_00002692	0.0317269	0.106814	0.227823	0.319058	0.302371	0.221955	0.166632	0.126089	0.13191	0.20582	0.2975	0.32106	0.283836	0.215669	0.13463	0.062039	0.0541694	0.136506	0.248563	0.287625	0.298664	0.325437	0.312091	0.271987	0.302175	0.409793	0.41698	0.294909	0.193693	0.188989	0.225797	0.213832	0.16766	0.121226	0.0785009	0.0897724	0.153751	0.314427	0.422477	0.37783	0.225269	0.0714971	0.0411204	0.0531564	0.109872	0.191215	0.234107	0.223824	0.193843
TCONS_00002694	0.0438304	0.158672	0.2914	0.33105	0.266351	0.182303	0.147543	0.122608	0.158836	0.249951	0.322461	0.311166	0.25218	0.177967	0.0950104	0.0533631	0.0784344	0.187251	0.274547	0.300234	0.312367	0.321788	0.291787	0.271401	0.351015	0.432734	0.375454	0.230583	0.175097	0.20822	0.235394	0.196782	0.141383	0.101617	0.0784325	0.108801	0.216153	0.372986	0.425044	0.319191	0.14912	0.0457081	0.0439053	0.0688207	0.140012	0.221724	0.238961	0.208349	0.196158
TCONS_00002724	0.0889499	0.117337	0.0867926	0.027987	0.00760347	0.0418701	0.0685333	0.0681245	0.0594786	0.0554191	0.0670206	0.101193	0.160618	0.18843	0.194764	0.318718	0.459515	0.460561	0.487315	0.622715	0.704402	0.513694	0.214132	0.0654491	0.0194053	0.0281302	0.160689	0.288416	0.273122	0.13257	0.0138973	0.0175985	0.0683444	0.139611	0.213779	0.276733	0.368724	0.419092	0.344173	0.191329	0.0618975	0.0301532	0.0902725	0.223525	0.314539	0.293375	0.215005	0.176386	0.145229
TCONS_00002721	0.0889499	0.117337	0.0867926	0.027987	0.00760347	0.0418701	0.0685333	0.0681245	0.0594786	0.0554191	0.0670206	0.101193	0.160618	0.18843	0.194764	0.318718	0.459515	0.460561	0.487315	0.622715	0.704402	0.513694	0.214132	0.0654491	0.0194053	0.0281302	0.160689	0.288416	0.273122	0.13257	0.0138973	0.0175985	0.0683444	0.139611	0.213779	0.276733	0.368724	0.419092	0.344173	0.191329	0.0618975	0.0301532	0.0902725	0.223525	0.314539	0.293375	0.215005	0.176386	0.145229
TCONS_00002736	0.55335	0.780803	0.76109	0.540534	0.400903	0.362571	0.318419	0.208763	0.095771	0.122557	0.171814	0.190364	0.196448	0.202598	0.188774	0.13819	0.104174	0.12348	0.18133	0.209192	0.201056	0.258726	0.332154	0.299858	0.178804	0.0727914	0.0313366	0.0173507	0.050222	0.119927	0.163289	0.138471	0.0751523	0.0381187	0.0739819	0.142671	0.172495	0.127836	0.0554397	0.0183527	0.0175511	0.0341845	0.0367369	0.0229513	0.0152411	0.0290004	0.050317	0.0616818	0.0721465
TCONS_00002808	0.29948	0.383775	0.361898	0.286618	0.225472	0.17824	0.103308	0.0265199	0.0485747	0.113	0.139077	0.106508	0.064048	0.0876423	0.141189	0.157241	0.136851	0.0987051	0.0900293	0.0963972	0.149642	0.215501	0.227953	0.191583	0.138297	0.114633	0.0967572	0.081984	0.0611728	0.0424923	0.0386275	0.061787	0.074667	0.0746146	0.0901562	0.100208	0.0756677	0.0258117	0.00504697	0.0137486	0.0174033	0.0116602	0.00295857	0.00644453	0.0188379	0.0247867	0.0442851	0.0715544	0.0821105
TCONS_00002919	0.29701	0.296063	0.206205	0.114711	0.116371	0.175422	0.16638	0.187994	0.246066	0.277585	0.214473	0.129983	0.104137	0.0787255	0.0669753	0.102092	0.216496	0.308728	0.314703	0.230663	0.130616	0.0631146	0.0531618	0.111087	0.222607	0.329931	0.354672	0.283244	0.260893	0.33708	0.372377	0.331388	0.331565	0.4224	0.406204	0.249864	0.141438	0.143649	0.196913	0.245673	0.305918	0.471183	0.662908	0.707538	0.527795	0.305281	0.2652	0.330327	0.346357
TCONS_00002998	0.100256	0.100559	0.0611583	0.016448	0.00396587	0.0278462	0.0568115	0.075177	0.0659163	0.0454995	0.0464055	0.0519377	0.0472171	0.0320644	0.0282569	0.0691143	0.112139	0.117312	0.086355	0.0647975	0.0709487	0.0887683	0.121855	0.130879	0.0963795	0.0634865	0.0926336	0.120691	0.0902277	0.052235	0.0673569	0.0987731	0.0979229	0.0818049	0.071742	0.0578865	0.0394009	0.0770494	0.143941	0.15926	0.105016	0.076144	0.101599	0.10446	0.0600608	0.0419487	0.0694849	0.0740413	0.0614211
TCONS_00003004	0.300532	0.305579	0.350559	0.251306	0.0921356	0.00852763	0	0.0036547	0.0123564	0.0546379	0.157981	0.24643	0.263362	0.219945	0.170072	0.136733	0.112337	0.105059	0.0900741	0.0682535	0.049626	0.0417905	0.0381005	0.0447303	0.0562058	0.0586791	0.0481088	0.0262422	0.00793173	0.00960547	0.0438721	0.0757355	0.0976574	0.109622	0.141283	0.151374	0.102801	0.0436267	0.0130525	0.0174033	0.0307632	0.0548145	0.0780209	0.0742172	0.0868713	0.124896	0.19574	0.272328	0.319088
TCONS_00003022	0.0360934	0.0529568	0.0543523	0.0432258	0.0270059	0.0294486	0.0283095	0.031653	0.0326182	0.0210687	0.0153677	0.0262949	0.0579649	0.0728699	0.0554079	0.0322123	0.0488814	0.0914017	0.102723	0.0683298	0.0239638	0.0213978	0.042438	0.05113	0.0322119	0.0066469	0.00539503	0.0140967	0.0222227	0.0503987	0.0763663	0.0804673	0.0625974	0.0633943	0.0821705	0.0909945	0.0810106	0.0564835	0.0585832	0.0829527	0.102226	0.122447	0.133445	0.154683	0.173202	0.217072	0.23984	0.167383	0.0804159
TCONS_00003121	0.0720083	0.151062	0.281798	0.390221	0.427213	0.399915	0.285138	0.141636	0.0417082	0.0158635	0.0247867	0.0203251	0.0369564	0.089435	0.138931	0.160756	0.144247	0.103574	0.0771857	0.118423	0.202889	0.230298	0.22776	0.245398	0.26116	0.24642	0.220982	0.242492	0.246599	0.184922	0.143783	0.21884	0.363331	0.389604	0.257006	0.133668	0.123065	0.183003	0.203325	0.177589	0.168346	0.163797	0.174241	0.190518	0.226542	0.258704	0.258555	0.253436	0.235185
TCONS_00003289	3.91545	3.94729	3.44574	2.68383	2.66421	2.9674	2.43445	1.27296	0.495697	0.393969	0.604611	1.24621	2.8489	4.56705	5.12582	4.46639	4.03884	4.50946	4.81045	4.61849	4.51265	4.65258	4.41463	4.0219	3.7896	3.64579	3.50667	3.6491	4.05639	4.44398	4.7603	4.91071	4.77905	4.34767	4.09099	4.22318	4.48852	4.57405	4.73068	5.01372	4.78793	3.93187	2.91258	2.20641	1.96981	2.19849	2.58716	2.99061	3.81956
TCONS_00003314	0.165973	0.354784	0.480396	0.445511	0.380045	0.504969	0.667008	0.613733	0.365038	0.173571	0.137259	0.176172	0.232123	0.236043	0.185847	0.120526	0.122212	0.211477	0.349099	0.433916	0.400005	0.295266	0.215028	0.210071	0.24032	0.28431	0.307946	0.272397	0.216233	0.22516	0.320424	0.393098	0.349056	0.249853	0.185289	0.139753	0.115137	0.208559	0.322472	0.307245	0.166037	0.0530121	0.0345325	0.0286839	0.0317811	0.0330693	0.110144	0.340209	0.546757
TCONS_00003438	0.118435	0.183782	0.2296	0.205509	0.159515	0.13942	0.109145	0.0715826	0.0856176	0.143877	0.166932	0.156509	0.13173	0.106858	0.0848699	0.0772105	0.111918	0.123704	0.100652	0.0772217	0.0698987	0.0894185	0.0937487	0.0727109	0.0466899	0.033831	0.0494297	0.0630053	0.065094	0.0536067	0.0491582	0.0628877	0.0798474	0.0853837	0.0801136	0.0855987	0.105057	0.151431	0.177243	0.169292	0.209866	0.35826	0.454279	0.355136	0.180817	0.089705	0.138879	0.258878	0.330475
TCONS_00003801	0.0436315	0.00487293	0.0114019	0.0374489	0.0595353	0.0545833	0.0268487	0.0084802	0.0151199	0.0247867	0.0210687	0.0101625	0.0251291	0.0671694	0.109445	0.171269	0.193186	0.152513	0.0916912	0.0568116	0.0593087	0.0811344	0.115689	0.124997	0.102319	0.102654	0.143832	0.152706	0.13723	0.172919	0.224216	0.205485	0.104296	0.0171967	0.014276	0.035371	0.0479342	0.0406723	0.0242754	0.0253727	0.0380083	0.0680539	0.0869197	0.081161	0.0541949	0.0396324	0.0531857	0.0704485	0.107851
TCONS_00003803	0.0659866	0.0682543	0.0575196	0.0584647	0.105353	0.157616	0.217961	0.278855	0.286878	0.244243	0.176681	0.143825	0.141208	0.135548	0.11569	0.0859046	0.100489	0.160359	0.183878	0.137904	0.0679337	0.0521179	0.0662499	0.0659087	0.0507645	0.0343539	0.0358849	0.0306324	0.0174042	0.0041768	0	0.00123933	0.0136327	0.0247867	0.0438228	0.0656961	0.0685333	0.0481797	0.0304478	0.044611	0.075397	0.0960789	0.0951783	0.0791734	0.0625294	0.0635293	0.0839525	0.102996	0.126457
TCONS_00003836	0.0277931	0.143275	0.377271	0.509029	0.393876	0.167532	0.0936454	0.187628	0.242398	0.192806	0.162707	0.233669	0.309414	0.272158	0.190706	0.189967	0.220035	0.216268	0.164257	0.159411	0.225622	0.261406	0.352641	0.453577	0.462551	0.3199	0.135613	0.0631338	0.0771497	0.16381	0.263649	0.270281	0.182044	0.086449	0.0645985	0.108078	0.159569	0.224697	0.297691	0.308627	0.253594	0.220175	0.239955	0.238287	0.175744	0.141692	0.177066	0.277782	0.326033
TCONS_00003917	0.0632617	0.0494692	0.169058	0.331045	0.358205	0.226843	0.0728798	0.0285047	0.030071	0.0350546	0.0364473	0.0534417	0.0964362	0.211281	0.355514	0.411694	0.345695	0.240428	0.212099	0.239864	0.250522	0.221876	0.185354	0.180507	0.189183	0.180485	0.188242	0.192575	0.157021	0.0845365	0.0336625	0.0204042	0.0217604	0.0368555	0.0603876	0.0890453	0.0956167	0.100672	0.0931746	0.0904326	0.0974923	0.102177	0.107894	0.0786823	0.0398191	0.0150875	0.0442908	0.105465	0.142943
TCONS_00004023	0	0	0	0.0022308	0.0146241	0.0385918	0.0609344	0.0646519	0.0483322	0.027118	0.0123564	0.0036547	0.000495733	0.0230516	0.0473427	0.0538291	0.0389836	0.0186427	0.0109641	0.013053	0.0368973	0.0813096	0.129363	0.141916	0.102684	0.0437822	0.0247181	0.0678049	0.124485	0.148232	0.158063	0.184058	0.191318	0.136821	0.0558887	0.0151409	0.036801	0.0895183	0.141519	0.137208	0.102028	0.0952002	0.149156	0.211323	0.195479	0.1349	0.0966567	0.100966	0.0867153
TCONS_00004032	0.17447	0.0704239	0.0506123	0.0669767	0.0504805	0.016992	0	0.0304595	0.0668149	0.0783028	0.0624047	0.0387677	0.0307038	0.0265217	0.0265217	0.0237952	0.0220601	0.0279245	0.0562568	0.0740009	0.0637079	0.0621712	0.0997515	0.140767	0.122782	0.0619513	0.0194021	0.00661327	0.00957183	0.0275659	0.041863	0.0477854	0.0504285	0.0509786	0.0652389	0.0694702	0.0605279	0.047647	0.0340919	0.0287177	0.0123569	0.00191437	0.00957183	0.0174033	0.0397947	0.0832361	0.136032	0.161956	0.169236
TCONS_00004040	0.140797	0.184501	0.276531	0.37395	0.419201	0.394285	0.278554	0.163904	0.11839	0.152507	0.201765	0.17466	0.094556	0.0266485	0.0059488	0.0358899	0.107089	0.161706	0.153369	0.103318	0.0559988	0.0380682	0.0908537	0.245486	0.405478	0.409959	0.267969	0.166927	0.179664	0.249949	0.267031	0.218856	0.179105	0.194573	0.247944	0.23437	0.140984	0.0487235	0.00713567	0	0.00619667	0.11226	0.246882	0.310174	0.312527	0.284945	0.265099	0.178297	0.0987906
TCONS_00004069	0.262474	0.243686	0.138121	0.0273273	0.012879	0.0409612	0.13804	0.315455	0.399864	0.317567	0.170369	0.0893037	0.108153	0.200528	0.312578	0.318294	0.262186	0.244505	0.252597	0.191732	0.130578	0.140662	0.159799	0.180236	0.262297	0.351029	0.346833	0.266677	0.203467	0.189296	0.177713	0.203994	0.314459	0.440196	0.471418	0.401974	0.302587	0.270626	0.34848	0.394625	0.304255	0.186999	0.199563	0.263971	0.230087	0.164214	0.164913	0.18148	0.142528
TCONS_00004256	0.18553	0.178543	0.276024	0.315816	0.273007	0.214087	0.184627	0.155849	0.143152	0.181942	0.191226	0.113743	0.0291233	0.012009	0.0735886	0.159843	0.192639	0.138743	0.0545307	0.0269067	0.04602	0.0776813	0.126651	0.204487	0.343634	0.44422	0.430448	0.324953	0.219139	0.1828	0.202372	0.215657	0.196627	0.2088	0.281916	0.343396	0.319019	0.271454	0.226077	0.235866	0.284377	0.312119	0.277604	0.228041	0.220342	0.190925	0.14733	0.161592	0.220796
TCONS_00004445	0	0	0	0.0083536	0.021269	0.0336623	0.0331403	0.0195815	0.00718813	0.0153714	0.049638	0.0685333	0.0504206	0.0161539	0.0086921	0.034257	0.05113	0.0403927	0.0163149	0.0225822	0.0599851	0.0917119	0.140018	0.17943	0.175087	0.144465	0.124285	0.127576	0.0975866	0.0507842	0.0557722	0.12259	0.192632	0.251425	0.271256	0.267715	0.217743	0.140345	0.094836	0.0567869	0.0454703	0.0436981	0.0920515	0.143372	0.176222	0.198952	0.195661	0.194228	0.199076
TCONS_00004480	0.263682	0.299203	0.28044	0.249017	0.201527	0.142936	0.111115	0.130894	0.170127	0.20151	0.208707	0.184604	0.165249	0.160702	0.177743	0.239913	0.258668	0.184658	0.0694879	0.0279252	0.0602917	0.0691789	0.0466909	0.0153158	0.0199839	0.0562579	0.101887	0.107108	0.0667519	0.0740315	0.188458	0.289371	0.276825	0.192512	0.133447	0.119678	0.121438	0.256252	0.42267	0.479524	0.380079	0.242797	0.182284	0.135269	0.0885104	0.0484923	0.0505699	0.108933	0.228876
TCONS_00004698	0.0561375	0.0347653	0.0247867	0.0141284	0.00173507	0.018384	0.0660527	0.101951	0.113994	0.132607	0.16883	0.166747	0.0985247	0.0298466	0.0145292	0.0247867	0.0262739	0.0386673	0.0495733	0.044368	0.0321172	0.0336307	0.0545833	0.06242	0.0783049	0.108427	0.10959	0.0775801	0.0357451	0.0135746	0.00487293	0	0	0	0	0	0	0	0.00295857	0.0126517	0.0391433	0.0555931	0.100344	0.147393	0.15085	0.101759	0.054478	0.0622076	0.0573952
TCONS_00004863	0.0866845	0.111438	0.104562	0.0683372	0.0443507	0.192147	0.456271	0.564815	0.430359	0.240852	0.202338	0.26363	0.265941	0.220235	0.181126	0.159665	0.170961	0.150177	0.140928	0.125417	0.0845151	0.0808187	0.087076	0.08156	0.0422412	0.00734107	0.0015663	0.02514	0.057062	0.0777939	0.0769876	0.0624805	0.044829	0.0277359	0.0301102	0.0419682	0.0812451	0.128075	0.155339	0.162151	0.140895	0.123805	0.114332	0.104888	0.100974	0.0947881	0.100849	0.0913917	0.0529107
TCONS_00005204	0.167207	0.177446	0.169443	0.207415	0.258906	0.277797	0.250888	0.221266	0.21876	0.202418	0.163969	0.0978279	0.058683	0.0612653	0.0972391	0.164819	0.225356	0.240844	0.196734	0.181845	0.197578	0.200475	0.164107	0.0967035	0.0699788	0.10647	0.185637	0.22955	0.193422	0.130767	0.129762	0.21408	0.27984	0.230032	0.141246	0.120215	0.228488	0.308699	0.321131	0.263809	0.174751	0.123871	0.107788	0.165524	0.228372	0.286364	0.301695	0.28601	0.241866
TCONS_00005347	0.047654	0.0126412	0.0101276	0.0495077	0.155143	0.336635	0.443515	0.388445	0.262285	0.202699	0.238462	0.258163	0.235087	0.169969	0.0817618	0.0209634	0.00396587	0.0240172	0.0628389	0.109437	0.213591	0.296455	0.29267	0.25823	0.281964	0.306448	0.220268	0.101806	0.0456713	0.0467276	0.0721944	0.109583	0.102197	0.0715704	0.0823199	0.192624	0.404059	0.526748	0.465027	0.331	0.255922	0.221918	0.168471	0.154448	0.164627	0.133489	0.090058	0.0852693	0.130632
TCONS_00005461	0.232079	0.1816	0.223044	0.295403	0.32853	0.304366	0.26527	0.217194	0.133228	0.0537627	0.0087785	0.0302839	0.0614393	0.0734479	0.0571226	0.0308781	0.0217512	0.0349229	0.0615404	0.0657531	0.0530769	0.0490777	0.0587442	0.0535656	0.0291269	0.0172197	0.039652	0.0739194	0.0920547	0.0785102	0.0566358	0.0441392	0.0357824	0.0275659	0.0137162	0.0305796	0.0605489	0.0937096	0.105386	0.0829096	0.0593518	0.0678686	0.116508	0.137123	0.103309	0.0555273	0.0474301	0.0802095	0.11191
TCONS_00005681	0.140388	0.116649	0.0591307	0.0109536	0	0	0	0.00330663	0.0120083	0.0174033	0.0134006	0.0046989	0.0116497	0.0240431	0.0245388	0.0281698	0.050291	0.0777044	0.0820692	0.0765898	0.0805828	0.0809728	0.0639133	0.034257	0.0453321	0.103753	0.165808	0.16635	0.102944	0.0657876	0.0684566	0.0759167	0.0479508	0.0099925	0	0	0	0.0121455	0.0480586	0.0731277	0.0627797	0.025565	0.01705	0.038145	0.04219	0.0321445	0.046841	0.093059	0.123227
TCONS_00006004	0.0427122	0.0442041	0.0631558	0.0780051	0.0651651	0.0309247	0.0161113	0.0247867	0.0205993	0.0216171	0.0345061	0.0409718	0.0456559	0.0796179	0.117904	0.105963	0.050079	0.0081808	0.00174033	0.010442	0.037344	0.0604725	0.0573952	0.0366275	0.0306703	0.0407028	0.0340104	0.0134112	0.0148403	0.0354396	0.0672895	0.114782	0.133331	0.114795	0.0726775	0.0480577	0.0693399	0.127101	0.167592	0.137555	0.110977	0.164375	0.263666	0.281607	0.225508	0.174764	0.150485	0.117963	0.0565444
TCONS_00006158	0.0644288	0.0802247	0.12619	0.184948	0.228048	0.212969	0.148056	0.0841947	0.0470221	0.0395531	0.0610339	0.0865079	0.0938233	0.104238	0.178757	0.280185	0.293966	0.222616	0.14649	0.103613	0.124671	0.208661	0.321329	0.377912	0.343101	0.311024	0.312493	0.416212	0.548671	0.593758	0.509244	0.383237	0.33763	0.304734	0.270843	0.283183	0.304147	0.232161	0.0871408	0.00684533	0	0.0255657	0.0766973	0.102263	0.0813093	0.062233	0.0705555	0.072649	0.0646587
TCONS_00006178	0.015316	0.000870167	0.00470947	0.0305139	0.0592927	0.0670199	0.0489257	0.0294918	0.0384643	0.0591767	0.0724253	0.0804667	0.0813517	0.0737255	0.0554936	0.0413629	0.0590847	0.0856692	0.0901271	0.0595152	0.0257691	0.0175774	0.0247141	0.0332434	0.0339397	0.0250623	0.0172293	0.0302836	0.0534327	0.0579577	0.0452513	0.032556	0.0345061	0.0334883	0.0190857	0.0066924	0.00198293	0.0143763	0.0301821	0.0522822	0.0925263	0.137788	0.189987	0.272685	0.335472	0.347971	0.325608	0.295984	0.262131
TCONS_00006240	0.32172	0.340872	0.369605	0.377481	0.39962	0.436098	0.393016	0.269901	0.140476	0.112725	0.135171	0.149506	0.159021	0.1404	0.134076	0.180543	0.270375	0.348612	0.329045	0.277205	0.221577	0.17859	0.172265	0.210946	0.257526	0.26617	0.252082	0.251849	0.276374	0.322786	0.352025	0.33306	0.28857	0.258135	0.221357	0.155842	0.131124	0.157339	0.210248	0.229813	0.268743	0.293594	0.273623	0.260285	0.267993	0.280132	0.257211	0.259678	0.322103
TCONS_00006267	0.073642	0.0267647	0.0410756	0.0697735	0.0774322	0.0814783	0.104605	0.149803	0.195199	0.211039	0.179019	0.123342	0.075212	0.0468145	0.0607971	0.153099	0.234987	0.208739	0.114017	0.103379	0.165198	0.174714	0.129891	0.0994673	0.11255	0.107804	0.0803493	0.0504519	0.0240183	0.015315	0.0375835	0.0768245	0.107598	0.127437	0.128064	0.105196	0.0580829	0.0196085	0.033939	0.070663	0.0892857	0.0816899	0.0561413	0.0471216	0.0583804	0.0784923	0.0919499	0.114964	0.164894
TCONS_00006347	0.0878586	0.0753116	0.0716013	0.0707652	0.0589956	0.0496717	0.0328084	0.0174033	0.0130525	0.00435083	0	0.00556907	0.0142707	0.0250618	0.0489073	0.067357	0.060569	0.0290661	0.00330693	0	0.00570093	0.0191169	0.0513743	0.0829316	0.106158	0.134379	0.1788	0.22175	0.201948	0.173989	0.238037	0.347866	0.351629	0.224098	0.102121	0.0737941	0.0806553	0.0835736	0.109955	0.147266	0.158655	0.127453	0.111932	0.124274	0.112145	0.0717256	0.0422178	0.0471375	0.0743937
TCONS_00006834	0.0650761	0.10114	0.178743	0.220038	0.19447	0.144103	0.129928	0.132536	0.108285	0.0933523	0.0892311	0.0843107	0.0593279	0.0337556	0.0879589	0.207324	0.273351	0.220471	0.108559	0.0454469	0.0705869	0.104566	0.12381	0.146466	0.263808	0.372723	0.438036	0.435878	0.357734	0.255676	0.189774	0.257121	0.288116	0.208584	0.102543	0.0618433	0.0836568	0.101842	0.102428	0.101927	0.0896747	0.0652182	0.0420595	0.0571231	0.0971434	0.099005	0.065309	0.0523344	0.0777983
TCONS_00007056	0	0	0	0	0	0	0	0	0	0	0.00487293	0.0135746	0.0174033	0.0118343	0.0031326	0	0	0.000991467	0.0133848	0.0247867	0.0228037	0.0104104	0	0	0	0	0.00400313	0.025374	0.0511692	0.0595097	0.100699	0.149306	0.149153	0.108294	0.0931153	0.119907	0.113421	0.0817517	0.0655377	0.0980108	0.126546	0.139261	0.145285	0.136975	0.185858	0.234435	0.235665	0.191201	0.130335
TCONS_00007134	0.088597	0.0893617	0.123278	0.231189	0.376165	0.471501	0.44033	0.37348	0.383599	0.37593	0.31804	0.22285	0.188071	0.248502	0.29418	0.296822	0.271645	0.240826	0.22621	0.222145	0.225419	0.193616	0.12133	0.0829934	0.109017	0.182581	0.300188	0.464166	0.611025	0.625353	0.508498	0.336321	0.207678	0.154987	0.132213	0.104652	0.0707322	0.095084	0.154616	0.226254	0.249245	0.229078	0.22783	0.227217	0.197992	0.116731	0.0447873	0.0168549	0.00567983
TCONS_00007135	0.0856227	0.0904951	0.141707	0.267931	0.41517	0.469291	0.412977	0.366552	0.388899	0.382308	0.29635	0.198137	0.196452	0.26248	0.299461	0.288909	0.266498	0.241156	0.222194	0.224888	0.220574	0.175395	0.104125	0.0871708	0.121102	0.206257	0.343081	0.509643	0.627375	0.598957	0.466222	0.298938	0.190065	0.148225	0.128495	0.0957293	0.0688553	0.106413	0.171418	0.239613	0.247664	0.225973	0.229918	0.227016	0.18312	0.0932603	0.0332141	0.0138805	0.00618637
TCONS_00007452	0.0014872	0	0	0	0.00123933	0.0136327	0.0247867	0.0225559	0.0101625	0	0.00421373	0.0166071	0.0252824	0.0392583	0.0561676	0.0695113	0.0675963	0.0489783	0.0435472	0.0668924	0.14213	0.283541	0.368502	0.425477	0.415262	0.320927	0.197145	0.0824911	0.0722768	0.0772974	0.0723454	0.062515	0.0686914	0.10373	0.144269	0.14901	0.127691	0.129997	0.127832	0.100352	0.0820333	0.108199	0.156142	0.145151	0.0919917	0.0725621	0.0859794	0.107967	0.108374
TCONS_00007596	0.298115	0.33343	0.28634	0.255875	0.309614	0.329747	0.244796	0.174715	0.195	0.224953	0.189735	0.110897	0.109528	0.148374	0.145644	0.0962126	0.0629629	0.118429	0.195332	0.201237	0.134507	0.116192	0.154133	0.159249	0.13615	0.183851	0.258385	0.247207	0.215817	0.214315	0.214399	0.192509	0.296196	0.477688	0.527507	0.420041	0.320868	0.387347	0.494236	0.503555	0.368067	0.181516	0.056636	0.0400348	0.115793	0.174636	0.17454	0.188404	0.235151
TCONS_00007708	0.341465	0.511552	0.522931	0.295762	0.0719131	0.0247867	0.0319949	0.078655	0.118107	0.133009	0.142143	0.164951	0.19521	0.190063	0.174094	0.163086	0.157295	0.159733	0.177437	0.164549	0.122097	0.0719189	0.0492578	0.104635	0.175383	0.198237	0.163752	0.142607	0.166467	0.168296	0.121146	0.0783926	0.0775727	0.0793868	0.0743177	0.0732034	0.093473	0.115557	0.141338	0.161623	0.159778	0.174132	0.192778	0.204452	0.251311	0.319621	0.322808	0.253724	0.222269
TCONS_00007886	0.21267	0.206127	0.186604	0.183564	0.175466	0.134444	0.097564	0.0948871	0.0856494	0.079614	0.109481	0.189231	0.245493	0.204556	0.105233	0.0765422	0.150892	0.203932	0.190405	0.177028	0.259072	0.345139	0.33126	0.223298	0.100541	0.0304601	0.0139711	0.122892	0.276898	0.331012	0.263036	0.203662	0.206173	0.172083	0.0978035	0.0771101	0.119515	0.161029	0.181981	0.210255	0.272813	0.322017	0.313884	0.262733	0.216205	0.179085	0.13508	0.111568	0.100738
TCONS_00008064	0.13758	0.107183	0.0603298	0.0223715	0	0	0.00539503	0.0140967	0.0174033	0.0409558	0.0665209	0.0685333	0.0433368	0.0214634	0.0247867	0.0240912	0.0298465	0.0719445	0.108984	0.100113	0.0698035	0.0702382	0.096726	0.099755	0.111734	0.139381	0.153038	0.139679	0.119052	0.1074	0.071598	0.0299919	0.0132477	0.0249237	0.0441047	0.0472909	0.0332307	0.0321435	0.0604057	0.102951	0.127359	0.116939	0.122342	0.149673	0.172089	0.143289	0.0788439	0.0403454	0.0277452
TCONS_00008169	0.303991	0.303222	0.297004	0.296896	0.285943	0.239508	0.177291	0.143087	0.101162	0.0774432	0.100956	0.132304	0.129698	0.0894165	0.070567	0.0887958	0.108496	0.0944974	0.0799022	0.105848	0.138047	0.132707	0.0996035	0.119072	0.16737	0.191427	0.181114	0.171347	0.204967	0.266603	0.296212	0.291238	0.243796	0.179431	0.134805	0.0980725	0.10155	0.107428	0.14459	0.184646	0.184742	0.155007	0.151471	0.173127	0.196044	0.262323	0.3039	0.291743	0.329488
TCONS_00008170	0.283477	0.308646	0.293026	0.300817	0.295216	0.262856	0.19568	0.151763	0.120715	0.0817378	0.0859467	0.119635	0.136133	0.107074	0.0717853	0.0770289	0.107114	0.101955	0.0847287	0.0922623	0.129044	0.137581	0.107563	0.109273	0.150251	0.18766	0.180885	0.176461	0.193791	0.247044	0.286748	0.293193	0.267221	0.198817	0.148672	0.104349	0.10155	0.105908	0.131419	0.175863	0.186276	0.157158	0.145761	0.172771	0.180608	0.240854	0.296387	0.30577	0.311767
TCONS_00008266	0.078803	0.0592866	0.0339696	0.0303927	0.050023	0.0484355	0.0275131	0.00765747	0.0122352	0.0801313	0.167212	0.197124	0.14495	0.0654842	0.0220601	0.003718	0.0105	0.0335098	0.0590733	0.0710781	0.0661803	0.0816814	0.0971759	0.0831096	0.0411485	0.0046989	0	0	0	0	0.0124412	0.0503995	0.0762647	0.0899747	0.115733	0.127086	0.0959056	0.0487746	0.0394217	0.0675813	0.0825299	0.0807685	0.0691706	0.0504562	0.0501385	0.0563632	0.0615215	0.0560734	0.0524079
TCONS_00008350	0.0853117	0.088175	0.068082	0.0501883	0.0462271	0.0524599	0.0444376	0.0343071	0.0241919	0.0241919	0.0410551	0.0856958	0.151388	0.167176	0.111198	0.0352792	0.0053423	0.0264373	0.04219	0.0421004	0.0333987	0.0247867	0.0189433	0.0152517	0.0174033	0.0163591	0.0248884	0.041075	0.0469923	0.0318497	0.0344179	0.0645847	0.108865	0.11533	0.0806113	0.04891	0.0355986	0.0511578	0.0587797	0.0574353	0.048907	0.039509	0.0311544	0.0219026	0.0373068	0.0898525	0.154556	0.195773	0.23712
TCONS_00008443	0.131722	0.119264	0.1565	0.199454	0.171456	0.191035	0.289303	0.365054	0.338919	0.239307	0.151838	0.0746455	0.0518172	0.130102	0.187282	0.170391	0.118285	0.0847539	0.0808174	0.0686317	0.054578	0.0387199	0.0237213	0.0306616	0.0687117	0.0959296	0.0842536	0.044616	0.0124556	0.0340494	0.116453	0.229935	0.314632	0.305621	0.252883	0.204388	0.187925	0.220188	0.236979	0.245411	0.237799	0.232639	0.195149	0.101744	0.034287	0.0046881	0.0260763	0.0556441	0.0955078
TCONS_00008495	0.00653417	0	0.00852763	0.0172293	0.0292746	0.0329662	0.0237952	0.0114019	0	0.00452487	0.0201892	0.0330693	0.0527704	0.0706763	0.0760182	0.0581008	0.0260954	0.0142707	0.0372792	0.065977	0.0634864	0.0393978	0.0300074	0.044616	0.0437879	0.0316689	0.0322753	0.0509973	0.0769229	0.0812583	0.0597219	0.053801	0.0784891	0.108752	0.116306	0.139113	0.172156	0.233769	0.26461	0.241157	0.202878	0.145396	0.096514	0.0380097	0.02147	0.0748276	0.124651	0.119428	0.0875931
TCONS_00008574	0.267594	0.271754	0.282255	0.280102	0.233643	0.166314	0.216264	0.340186	0.417886	0.390475	0.304423	0.218229	0.189129	0.210588	0.191164	0.115541	0.0395742	0.0212328	0.0652879	0.165108	0.266248	0.272087	0.201182	0.138182	0.141697	0.190537	0.261952	0.280392	0.234843	0.163745	0.104754	0.147686	0.197082	0.192507	0.138697	0.155079	0.276487	0.338103	0.280747	0.185317	0.178869	0.245313	0.322411	0.37487	0.377081	0.353148	0.314067	0.283695	0.257856
TCONS_00008863	0.137459	0.131346	0.12763	0.158514	0.163557	0.140558	0.11582	0.143398	0.168319	0.131694	0.0717798	0.0669888	0.0934941	0.0861408	0.0666766	0.112648	0.188384	0.196995	0.187254	0.193301	0.182163	0.100352	0.0183003	0.0445765	0.120373	0.213112	0.267344	0.239516	0.174348	0.14149	0.184757	0.247958	0.314284	0.353072	0.31053	0.227386	0.227747	0.272974	0.252533	0.191831	0.158916	0.156507	0.128867	0.108831	0.101407	0.12923	0.236669	0.303572	0.283133
TCONS_00009090	0.0241919	0.0247141	0.0304583	0.0311546	0.0184485	0.0046989	0.0255658	0.0990642	0.166822	0.169136	0.104655	0.0404923	0.0116497	0.0127825	0.043461	0.0907015	0.121425	0.114305	0.0808249	0.0406261	0.0160118	0.00330663	0.00400277	0.0127044	0.0203625	0.024366	0.0413476	0.0592543	0.0696531	0.0966402	0.161769	0.213773	0.204661	0.150078	0.103943	0.0762407	0.05884	0.0634089	0.0728237	0.0735467	0.0614804	0.0638334	0.0854051	0.134929	0.172031	0.170321	0.144516	0.141385	0.183761
TCONS_00009899	0.135343	0.12037	0.105041	0.0959272	0.0874847	0.0798037	0.0577193	0.048559	0.0699719	0.14119	0.208912	0.250812	0.23264	0.189659	0.137974	0.0918478	0.118876	0.165188	0.223932	0.23139	0.187247	0.124437	0.0927956	0.098818	0.134516	0.20581	0.24191	0.193654	0.0930057	0.0350227	0.027646	0.0530503	0.106151	0.130625	0.109383	0.0790226	0.0602843	0.0425223	0.0502715	0.107561	0.165131	0.163276	0.125755	0.117264	0.135767	0.157587	0.139048	0.085536	0.0562962
TCONS_00010070	0.0144448	0.0219291	0.0344179	0.0564799	0.0899017	0.093472	0.061357	0.0224972	0	0.003718	0.0161113	0.0247867	0.0200772	0.0109061	0.0156156	0.0263002	0.0442258	0.0645791	0.0732503	0.0640887	0.0407405	0.0326988	0.0299361	0.0299361	0.0335917	0.0528033	0.0779713	0.0857838	0.0823999	0.0720832	0.0578616	0.0410157	0.0378399	0.0484891	0.0669584	0.0736582	0.0685338	0.0445022	0.0365744	0.0642972	0.0749252	0.0533285	0.0163616	0.01522	0.036315	0.0416679	0.0252824	0.00470947	0
TCONS_00010083	0.287209	0.395984	0.337072	0.177288	0.0895488	0.143237	0.182368	0.14989	0.0843398	0.107041	0.182421	0.215128	0.16924	0.145768	0.157991	0.121246	0.0783627	0.0676677	0.08149	0.0869694	0.145978	0.245658	0.259486	0.162101	0.0449547	0	0	0	0.00643923	0.0151409	0.0174033	0.010268	0.0015663	0.0254334	0.145691	0.302448	0.362923	0.272575	0.128364	0.0461884	0.0336979	0.0510832	0.136808	0.332897	0.485109	0.435592	0.262424	0.152051	0.135589
TCONS_00010126	0.182957	0.196149	0.18387	0.163747	0.152604	0.121461	0.0899325	0.0761246	0.10934	0.167855	0.200366	0.19215	0.148712	0.137894	0.185361	0.230195	0.225937	0.16062	0.106872	0.102013	0.108416	0.138736	0.173815	0.168155	0.147498	0.124	0.141614	0.180008	0.221801	0.270008	0.350211	0.384912	0.313439	0.178384	0.0720884	0.0958653	0.169964	0.285411	0.314367	0.264191	0.262134	0.304172	0.329306	0.259677	0.196524	0.197354	0.191731	0.170544	0.147522
TCONS_00010497	0.210524	0.238972	0.235535	0.244334	0.257598	0.259607	0.253522	0.253718	0.269524	0.271021	0.269469	0.242529	0.210875	0.204827	0.231458	0.237049	0.185004	0.125079	0.101154	0.122483	0.174682	0.234291	0.247007	0.225046	0.195174	0.181623	0.177826	0.200564	0.22372	0.186321	0.135021	0.104333	0.100808	0.0835655	0.0861006	0.141851	0.183369	0.157519	0.0872457	0.0368137	0.0112486	0.0040904	0.0410573	0.0799722	0.106539	0.127908	0.189071	0.255972	0.257864
TCONS_00010511	0.484874	0.128531	0.0180943	0.0247867	0.0180943	0.0107479	0.0553311	0.267131	0.544862	0.636549	0.47643	0.284638	0.215288	0.187777	0.153743	0.144672	0.158422	0.158683	0.12983	0.078455	0.0290454	0.0178945	0.0863747	0.167126	0.179962	0.11939	0.0752454	0.102629	0.142164	0.126195	0.0673836	0.0271199	0.034287	0.062323	0.0775373	0.0816575	0.0996907	0.118107	0.116889	0.116494	0.142064	0.160934	0.151496	0.143897	0.152143	0.148742	0.101903	0.0745318	0.0885089
TCONS_00010917	0.103546	0.159616	0.159696	0.104649	0.0505128	0.0169604	0.0307223	0.0775933	0.109801	0.141491	0.156812	0.158174	0.159401	0.172468	0.174331	0.145303	0.115035	0.14131	0.195795	0.275045	0.337457	0.30175	0.200264	0.114904	0.12167	0.161747	0.175361	0.156824	0.133312	0.131616	0.214444	0.297405	0.275491	0.174694	0.109117	0.119525	0.146874	0.167977	0.18271	0.179664	0.14593	0.128901	0.102301	0.0904212	0.0780279	0.049596	0.0299484	0.0386383	0.0762327
TCONS_00010987	0.269929	0.326801	0.322594	0.256651	0.174238	0.1295	0.159814	0.138036	0.0779495	0.0485735	0.0511845	0.0613205	0.0544421	0.0440147	0.0433041	0.0356106	0.034461	0.0468183	0.0644799	0.0812613	0.0871135	0.0966868	0.107269	0.101601	0.0809054	0.0715153	0.102687	0.135273	0.121228	0.0762071	0.0448449	0.0371061	0.0297967	0.0418841	0.0692455	0.0859647	0.0660991	0.0296352	0.0092242	0	0	0.0073094	0.024834	0.0604946	0.0885912	0.10002	0.10028	0.0892847	0.0890956
TCONS_00010995	0.146835	0.196131	0.188134	0.11869	0.0578498	0.0453416	0.0662621	0.154009	0.252296	0.262894	0.185431	0.117965	0.136755	0.161375	0.132162	0.064247	0.0283728	0.0523527	0.114224	0.226338	0.326785	0.326925	0.214965	0.12968	0.127636	0.163596	0.161767	0.124207	0.121407	0.171253	0.310696	0.465463	0.542634	0.451985	0.314393	0.287828	0.312839	0.297221	0.290662	0.324581	0.313233	0.211184	0.118097	0.101186	0.113674	0.170553	0.22703	0.217093	0.1332
TCONS_00011156	0.15241	0.0770864	0.0428501	0.11626	0.17606	0.155652	0.0926253	0.0672709	0.0837863	0.0935839	0.0807653	0.0499529	0.0198609	0.00174033	0	0.0129673	0.0528697	0.129191	0.193651	0.207076	0.180179	0.139651	0.111016	0.0770144	0.0527477	0.0518686	0.07717	0.135672	0.199722	0.208152	0.146297	0.0803717	0.0668115	0.0949065	0.114317	0.100881	0.0637255	0.0851511	0.182734	0.244608	0.195957	0.118707	0.144833	0.199315	0.223446	0.22965	0.234048	0.237799	0.226391
TCONS_00011505	0.163489	0.15691	0.197085	0.214285	0.15925	0.119351	0.163639	0.230597	0.225299	0.20737	0.210263	0.195783	0.171088	0.183494	0.261451	0.302278	0.2683	0.17723	0.115949	0.0993394	0.135495	0.179326	0.216659	0.252401	0.234588	0.170374	0.0751457	0.0672362	0.148236	0.215149	0.207764	0.176597	0.226042	0.297528	0.327578	0.288616	0.234561	0.243199	0.33379	0.400866	0.318283	0.215203	0.174069	0.147533	0.0719168	0.00531417	0.00417693	0.0356797	0.127915
TCONS_00011637	0.300656	0.275356	0.248843	0.2317	0.188095	0.128915	0.132605	0.194257	0.243171	0.247098	0.207466	0.222222	0.253599	0.301222	0.283206	0.204259	0.156606	0.220918	0.323406	0.337261	0.278318	0.251519	0.284508	0.261846	0.224215	0.170678	0.133628	0.121155	0.128711	0.176776	0.232137	0.285847	0.334592	0.378243	0.349377	0.233272	0.14945	0.177158	0.264428	0.290327	0.247856	0.235428	0.298109	0.351345	0.292901	0.145572	0.0759026	0.156354	0.259088
TCONS_00011740	0.0048734	0.0302101	0.0747156	0.113623	0.114374	0.0744683	0.0341683	0.0185319	0.0180996	0.0222243	0.0339213	0.0428863	0.0484354	0.06967	0.087618	0.0818796	0.0639174	0.0783489	0.1214	0.140732	0.115108	0.0650291	0.0621149	0.137479	0.230771	0.24242	0.182453	0.123294	0.0897424	0.0949878	0.246247	0.474174	0.593802	0.579954	0.469152	0.333481	0.165967	0.0705517	0.129859	0.220833	0.305003	0.301782	0.217316	0.157502	0.183898	0.239628	0.200293	0.118464	0.0758066
TCONS_00011807	0.243449	0.186255	0.169334	0.260046	0.354901	0.38796	0.32226	0.236877	0.199864	0.175237	0.154614	0.191455	0.263136	0.28846	0.235672	0.164671	0.125373	0.11733	0.167554	0.271077	0.314214	0.310759	0.323881	0.333174	0.30326	0.219186	0.149126	0.12768	0.204878	0.314739	0.340412	0.331179	0.398708	0.46121	0.416344	0.338114	0.315413	0.318609	0.302651	0.31379	0.302806	0.230013	0.13485	0.110166	0.14425	0.197783	0.311979	0.452764	0.507297
TCONS_00011808	0.249087	0.210423	0.175327	0.200515	0.310008	0.385131	0.364635	0.284472	0.2066	0.187458	0.163425	0.167336	0.228259	0.282553	0.266051	0.196484	0.149317	0.114764	0.128662	0.223208	0.306261	0.317666	0.30474	0.32836	0.326648	0.267017	0.181058	0.123075	0.158897	0.263812	0.342703	0.329813	0.353779	0.443932	0.449756	0.36802	0.316537	0.322088	0.319169	0.309008	0.302281	0.268135	0.182403	0.119298	0.123547	0.166707	0.243353	0.383162	0.504231
TCONS_00012020	0.0184423	0.0613278	0.106254	0.115309	0.0848287	0.0683916	0.10248	0.114737	0.093749	0.08538	0.108661	0.121541	0.0920387	0.0487756	0.0344189	0.03481	0.0266296	0.0269919	0.0419955	0.0540265	0.0401404	0.0162592	0.0146188	0.0240179	0.0330693	0.0502359	0.0723756	0.0749117	0.0480506	0.0350173	0.047551	0.0584399	0.0601679	0.0708046	0.0904248	0.0960663	0.107804	0.111625	0.0981898	0.0830856	0.0713578	0.087065	0.112347	0.197333	0.271615	0.340252	0.376216	0.319987	0.207069
TCONS_00012252	0.086434	0.0686651	0.0539145	0.0307429	0.0384536	0.119947	0.18626	0.184462	0.118285	0.0576399	0.0429672	0.0507999	0.0707347	0.0852797	0.0821471	0.108878	0.232833	0.358434	0.393743	0.312501	0.199676	0.121418	0.062515	0.0422586	0.024138	0.00495733	0	0.0143393	0.0354343	0.04219	0.0271545	0.0447846	0.110164	0.224323	0.305304	0.27865	0.222889	0.20535	0.247513	0.275329	0.301848	0.356677	0.361214	0.270235	0.146504	0.0809571	0.0734487	0.0654417	0.044208
TCONS_00012388	0.108866	0.110266	0.142303	0.14146	0.0898323	0.0473853	0.03481	0.0367243	0.0662923	0.144217	0.199103	0.184119	0.167534	0.21016	0.262124	0.228828	0.158052	0.172361	0.20949	0.217688	0.2062	0.201638	0.203577	0.161026	0.120702	0.111774	0.117727	0.0988669	0.0696595	0.114804	0.216436	0.265961	0.22033	0.149472	0.116814	0.108128	0.103126	0.120668	0.168098	0.205186	0.190341	0.128365	0.0877726	0.0918246	0.131279	0.136668	0.0930556	0.0642701	0.0976899
TCONS_00012482	0.038465	0.0302843	0.0215809	0.0214069	0.0405153	0.0767329	0.116521	0.152913	0.167604	0.168176	0.160539	0.155656	0.186402	0.201991	0.186222	0.143856	0.12346	0.1605	0.174966	0.136043	0.0715496	0.0722202	0.140998	0.265189	0.346448	0.316256	0.231605	0.167881	0.170798	0.148364	0.140597	0.19188	0.250566	0.231422	0.153768	0.144861	0.242212	0.349585	0.405427	0.379549	0.318452	0.287876	0.285606	0.27052	0.183278	0.0970483	0.0945788	0.166567	0.234098
TCONS_00012682	0.0879925	0.0995265	0.155368	0.225925	0.252553	0.19385	0.127206	0.10142	0.074463	0.0423759	0.0302922	0.0663519	0.142231	0.324381	0.51923	0.529259	0.331335	0.103876	0.0144344	0.016143	0.0530225	0.083336	0.0829094	0.0899057	0.154615	0.220952	0.2015	0.124905	0.0843849	0.126001	0.188022	0.206453	0.183417	0.16175	0.166295	0.165848	0.187972	0.241047	0.271083	0.226718	0.168287	0.175799	0.201987	0.23033	0.224954	0.201594	0.180828	0.205995	0.277053
TCONS_00012701	0.0319502	0.0636604	0.0718634	0.0606064	0.0441047	0.0332668	0.0170449	0.0222781	0.03481	0.0301105	0.0162846	0.0291441	0.05113	0.0455057	0.0199407	0.00400277	0.0127044	0.0238438	0.0320249	0.0490817	0.0598723	0.0482107	0.0224518	0.00191437	0	0	0.0062652	0.0149669	0.0174033	0.0384759	0.0650322	0.0814068	0.0625448	0.0350629	0.0611772	0.0978737	0.099728	0.0555293	0.0111645	0	0.0123933	0.0302397	0.0416417	0.0361887	0.0183421	0.0059488	0	0	0
TCONS_00012709	0.0661387	0.0556953	0.0358533	0.0451229	0.0691212	0.084493	0.0918735	0.100896	0.102558	0.0938203	0.100825	0.181054	0.295797	0.322621	0.227299	0.110331	0.0883552	0.102657	0.113674	0.201364	0.338255	0.376778	0.278005	0.171573	0.146494	0.141047	0.106957	0.0941009	0.100398	0.0815013	0.060496	0.162265	0.362581	0.431925	0.281721	0.0762622	0	0.0054847	0.0329504	0.0908315	0.175286	0.300741	0.389786	0.337448	0.197655	0.095438	0.0685333	0.0737944	0.112349
TCONS_00012975	0.0131617	0.0460361	0.0664449	0.0526303	0.0263691	0.0194927	0.0376729	0.0472812	0.0387097	0.0237161	0.0404121	0.0993661	0.138813	0.130392	0.116487	0.112689	0.135849	0.197143	0.257795	0.252231	0.163699	0.075502	0.0306208	0.0287367	0.0491884	0.0559071	0.0407822	0.0406416	0.0532577	0.0494287	0.0255845	0.00226243	0.0195814	0.0406764	0.042016	0.0399039	0.0532496	0.0685333	0.0527579	0.0410471	0.0643398	0.0807255	0.0620193	0.0378814	0.0271968	0.0230516	0.0106583	0.000174033	0.0114867
TCONS_00013085	0.094668	0.0843447	0.121916	0.127284	0.0862347	0.0862515	0.153391	0.213858	0.199006	0.161317	0.232035	0.331561	0.328542	0.209149	0.0761968	0.061982	0.238524	0.426866	0.426146	0.238465	0.117161	0.195942	0.279709	0.27996	0.209455	0.188257	0.185014	0.188098	0.202209	0.193693	0.150847	0.0863495	0.0782291	0.111287	0.130685	0.11412	0.0959047	0.0842182	0.0646788	0.0470153	0.0382218	0.0540698	0.0591521	0.0432344	0.0225084	0.0228564	0.0565663	0.0783998	0.0677151
TCONS_00013251	0.0925417	0.101255	0.0760933	0.0345158	0.0187959	0.0099199	0.018101	0.0342877	0.0339397	0.0165347	0	0	0	0	0.0092034	0.0392935	0.0730602	0.0746913	0.0432086	0.0114872	0	0.0010442	0.00974587	0.0223607	0.0330137	0.0324916	0.0366843	0.048334	0.0478383	0.029744	0.0066924	0.0046989	0.0151412	0.0278473	0.0367733	0.0715984	0.0988901	0.10017	0.0758445	0.0577374	0.0586608	0.0436884	0.0434044	0.0575063	0.0782108	0.104962	0.106204	0.0760923	0.0311725
TCONS_00013300	0.0413832	0.0347171	0.0263265	0.0232045	0.0445211	0.0724297	0.0938465	0.0997955	0.0953505	0.0804576	0.0753831	0.081179	0.0968474	0.139852	0.184961	0.200104	0.171409	0.123489	0.136709	0.193987	0.215167	0.149229	0.0831242	0.085805	0.0795393	0.043337	0.0368798	0.108899	0.18609	0.263373	0.369779	0.450612	0.429513	0.298412	0.174747	0.116881	0.0933427	0.07637	0.085839	0.176307	0.258728	0.239842	0.16487	0.166997	0.216733	0.200027	0.17583	0.29034	0.473657
TCONS_00013319	0.0191384	0.0289212	0.031922	0.0461042	0.0711667	0.077	0.0815369	0.0916367	0.105064	0.0844517	0.0446061	0.0253198	0.0240179	0.0264492	0.032228	0.0468048	0.100814	0.15994	0.177913	0.170066	0.160353	0.150171	0.0934161	0.0311331	0.0327807	0.0654367	0.0698983	0.04065	0.00793173	0.00793173	0.0203251	0.0247867	0.023869	0.048114	0.105828	0.169565	0.194916	0.16579	0.108372	0.0549657	0.0462586	0.0750764	0.0891063	0.0631695	0.0421306	0.0480253	0.0763753	0.0869833	0.084427
TCONS_00013444	0.0350024	0.0373013	0.0671772	0.081353	0.0593613	0.0307301	0.0202512	0.0184477	0.030893	0.0554137	0.066793	0.0487323	0.0306877	0.0355767	0.0362412	0.0324652	0.0297123	0.0247867	0.0180943	0.0341212	0.0749626	0.095237	0.0905756	0.0715052	0.0532412	0.0391072	0.0266289	0.0198403	0.0233433	0.0489083	0.0685333	0.0523687	0.0181019	0	0	0	0	0.00504697	0.0137486	0.0174033	0.0135746	0.0222499	0.0393423	0.0491527	0.0386155	0.0192597	0.0165332	0.0174033	0.0160111
TCONS_00013570	0.0139235	0.0158265	0.0551435	0.0948526	0.102528	0.0770769	0.044756	0.0215644	0.0343734	0.0758596	0.119909	0.112542	0.0825894	0.088934	0.1042	0.0936062	0.0484599	0.0123933	0	0	0	0.0186564	0.0573847	0.107448	0.148217	0.185927	0.202267	0.163138	0.101277	0.0615151	0.0613037	0.100919	0.143643	0.148194	0.111742	0.0656016	0.0485879	0.0354162	0.0463045	0.0758992	0.132149	0.164234	0.131721	0.0727776	0.0408034	0.0703432	0.0906422	0.0980645	0.0885638
TCONS_00013704	0.0755882	0.0482615	0.0285573	0.0174033	0.0157105	0.0194021	0.0320961	0.0485569	0.0586525	0.0515896	0.0347737	0.0385475	0.0520002	0.0595924	0.0505622	0.0638426	0.117272	0.156061	0.164039	0.14711	0.149793	0.162954	0.160354	0.139076	0.10288	0.0682648	0.0337457	0.0165351	0.0315029	0.065442	0.0842829	0.126657	0.183131	0.198481	0.162817	0.10255	0.0690545	0.0473849	0.110468	0.217485	0.357618	0.449852	0.418991	0.304854	0.197626	0.195064	0.188219	0.163802	0.161903
TCONS_00013738	0.0768593	0.0999053	0.105996	0.0894745	0.0622309	0.0522258	0.0998305	0.205253	0.273701	0.230398	0.127452	0.0743356	0.0670981	0.0772666	0.094969	0.125455	0.123603	0.0964067	0.0948859	0.118339	0.142793	0.118698	0.0999119	0.123135	0.151857	0.143689	0.099107	0.0635529	0.0542918	0.0710365	0.0977123	0.105455	0.117452	0.142988	0.158382	0.142719	0.102243	0.0753139	0.0516739	0.0348806	0.0337686	0.0490537	0.0778755	0.0930313	0.103555	0.0993292	0.111839	0.130196	0.124036
TCONS_00014064	0.0128785	0.0174033	0.0125304	0.00382873	0	0.00347013	0.044368	0.0904713	0.10267	0.1275	0.150084	0.145154	0.110459	0.128843	0.187758	0.169022	0.0935643	0.0331448	0.0147928	0.0174044	0.0567158	0.15352	0.209621	0.16876	0.0778737	0.0194921	0.0277399	0.0822676	0.142197	0.146875	0.155272	0.171573	0.18572	0.171382	0.141792	0.115816	0.0554985	0.0114285	0	0.0014872	0.0156156	0.0573995	0.0866742	0.0790803	0.088886	0.160337	0.22355	0.191981	0.109076
TCONS_00014289	0.0539169	0.0685725	0.0592473	0.0281833	0.0161113	0.0390311	0.0747501	0.079618	0.0500531	0.0232573	0.0331146	0.067227	0.0864243	0.0764104	0.0488863	0.0311271	0.0395532	0.0495733	0.038915	0.0221339	0.0167072	0.0174033	0.00870167	0	0	0.0178955	0.0434607	0.05113	0.0358882	0.0190249	0.0293009	0.0362992	0.0309042	0.0239059	0.0177515	0.0224513	0.0221031	0.0163591	0.0153149	0.023006	0.0496152	0.0601797	0.0457446	0.0368563	0.0537845	0.0957119	0.122733	0.132665	0.124378
TCONS_00014344	0.278733	0.289937	0.303422	0.249491	0.138828	0.0641423	0.0347552	0.0529145	0.187926	0.331303	0.328553	0.181582	0.0841141	0.0973763	0.132889	0.15904	0.168357	0.148844	0.0818307	0.0245388	0.00842747	0.0215065	0.0562891	0.112844	0.156012	0.168728	0.183159	0.190983	0.167472	0.133506	0.118525	0.110868	0.0948135	0.0840573	0.123125	0.162627	0.171994	0.177433	0.154435	0.123226	0.104623	0.0942702	0.0808156	0.080492	0.112793	0.158095	0.20233	0.237441	0.288778
TCONS_00014358	0.146569	0.186829	0.201736	0.176302	0.113019	0.0540541	0.0191773	0.00487293	0.0179255	0.0379763	0.0404497	0.0354565	0.0335069	0.03481	0.0534875	0.0965487	0.13764	0.154461	0.150197	0.148862	0.130415	0.0876296	0.044558	0.0400997	0.062975	0.0736917	0.0568655	0.0474586	0.0558227	0.0455072	0.0221814	0.00247867	0.0067873	0.015489	0.072625	0.15468	0.187494	0.162199	0.151959	0.220486	0.284801	0.290016	0.22686	0.157986	0.113516	0.108417	0.128304	0.142542	0.149713
TCONS_00014487	0.103243	0.0659986	0.0482334	0.0412515	0.0359248	0.0388298	0.0526331	0.0797647	0.077208	0.0465283	0.020452	0	0	0.0173842	0.0429493	0.0622101	0.0715347	0.0643396	0.0550083	0.0545486	0.0630831	0.0596576	0.030678	0.030678	0.05113	0.0599443	0.0467726	0.035197	0.035197	0.0339577	0.0339577	0.0247867	0.0304744	0.0436461	0.0870626	0.154502	0.226385	0.237464	0.193929	0.151146	0.125848	0.113147	0.0985721	0.10083	0.0836147	0.0459885	0.0137276	0.0167178	0.039754
TCONS_00014690	0.0308065	0.0236589	0.0247392	0.0355767	0.0377284	0.0225505	0.00591713	0	0	0	0.0107373	0.0408272	0.0643565	0.055751	0.0287936	0.0280208	0.051518	0.0708534	0.0738481	0.0693427	0.0747376	0.0889353	0.0937415	0.0782692	0.0465474	0.0183719	0.00609117	0.00348067	0.0135749	0.0433627	0.0712824	0.0929338	0.0874249	0.0723876	0.0654473	0.0633133	0.0643566	0.0440134	0.0313964	0.0282991	0.0354027	0.0371716	0.0512136	0.0694037	0.0603527	0.0335851	0.0423898	0.0790173	0.112561
TCONS_00014770	0.0918712	0.0761297	0.0637198	0.0677593	0.083165	0.0750554	0.101865	0.192051	0.234447	0.161537	0.0590632	0.036068	0.121587	0.234391	0.290351	0.269442	0.225236	0.245535	0.256987	0.196759	0.0943114	0.0461351	0.0795103	0.104808	0.109885	0.116586	0.140709	0.141019	0.130428	0.118325	0.089425	0.110302	0.161118	0.183838	0.159751	0.119364	0.124936	0.109084	0.0737199	0.0550507	0.0634592	0.0972289	0.11431	0.0951945	0.0585292	0.0685802	0.103396	0.112699	0.0763263
TCONS_00014819	0.139503	0.0855774	0.13727	0.19394	0.183325	0.141561	0.153163	0.196669	0.182884	0.122037	0.0670343	0.0480623	0.0765687	0.17885	0.280605	0.307627	0.288823	0.298245	0.319643	0.292363	0.203822	0.101802	0.0443429	0.0396223	0.0753853	0.124339	0.162245	0.153459	0.108794	0.0694447	0.0492553	0.04386	0.039857	0.034636	0.0283695	0.0163596	0.0176662	0.0413065	0.0669935	0.0616003	0.0399273	0.0624798	0.137863	0.21641	0.222022	0.167678	0.113064	0.0724647	0.0391753
TCONS_00014880	0.152411	0.154245	0.121155	0.0749589	0.0808951	0.121927	0.142698	0.12324	0.109369	0.118447	0.134925	0.130495	0.095838	0.0619503	0.0688663	0.121651	0.14451	0.104421	0.0777765	0.102138	0.142646	0.141586	0.128275	0.159819	0.200577	0.23304	0.253579	0.304098	0.385648	0.453913	0.47448	0.441722	0.492724	0.633247	0.671329	0.53204	0.447199	0.585992	0.637022	0.422405	0.140057	0.00508933	0.0328906	0.120589	0.181597	0.167651	0.17712	0.222137	0.224583
TCONS_00015065	0.00957183	0.0125199	0.0240431	0.0273233	0.0236317	0.036815	0.0862611	0.127914	0.124125	0.0931331	0.0704439	0.0597275	0.0402295	0.0182788	0.0185003	0.0404512	0.0624178	0.109797	0.173443	0.252401	0.262359	0.18038	0.0945027	0.0464887	0.0512415	0.0994731	0.20986	0.287583	0.247282	0.159445	0.146635	0.190282	0.192012	0.129891	0.0621463	0.0486799	0.123391	0.194531	0.184124	0.148687	0.145813	0.162728	0.137235	0.107706	0.127103	0.148599	0.125677	0.0751426	0.0420343
TCONS_00015086	0.0295442	0.0351495	0.0331403	0.0180943	0.00570093	0	0	0	0	0	0	0	0	0.022442	0.0567087	0.0685333	0.0490931	0.0235281	0.0177515	0.0200143	0.021897	0.0416415	0.0621881	0.0699615	0.0679897	0.0642628	0.076773	0.083555	0.0700967	0.0466597	0.0268024	0.0221031	0.0283695	0.0323731	0.0294139	0.0146194	0.0026105	0.0274349	0.0617015	0.118502	0.217371	0.295728	0.280313	0.164098	0.0773863	0.0847509	0.103104	0.0800246	0.0306616
TCONS_00015223	0.234702	0.129823	0.0929893	0.0772367	0.053372	0.0437179	0.0495733	0.0399067	0.0303751	0.0716621	0.120472	0.124284	0.0838899	0.0410757	0.0257692	0.0322443	0.0536784	0.0516329	0.0357582	0.0287609	0.0541519	0.0735813	0.0808053	0.0731479	0.0535665	0.0568945	0.0729072	0.0838512	0.0777871	0.0864085	0.116516	0.109983	0.0598747	0.0261286	0.0266289	0.035506	0.0734503	0.129327	0.160825	0.133582	0.0785759	0.0687187	0.0880183	0.101956	0.113414	0.12512	0.139254	0.152384	0.152118
TCONS_00015286	0.0844406	0.101796	0.072912	0.0251403	0.00247867	0	0	0	0.0036547	0.0123564	0.0174033	0.0130525	0.00435083	0	0	0.00556907	0.0142707	0.0174033	0.0111381	0.00689807	0.0278032	0.0662488	0.083336	0.0612811	0.0228354	0.0110332	0.039041	0.088451	0.108392	0.0805327	0.050964	0.0648225	0.101179	0.098819	0.0639753	0.0388213	0.0437846	0.0479342	0.0395695	0.03849	0.046122	0.043511	0.0425876	0.0645632	0.1126	0.138928	0.121671	0.102194	0.0804159
TCONS_00015284	0.0844406	0.101796	0.072912	0.0251403	0.00247867	0	0	0	0.0036547	0.0123564	0.0174033	0.0130525	0.00435083	0	0	0.00556907	0.0142707	0.0174033	0.0111381	0.00689807	0.0278032	0.0662488	0.083336	0.0612811	0.0228354	0.0110332	0.039041	0.088451	0.108392	0.0805327	0.050964	0.0648225	0.101179	0.098819	0.0639753	0.0388213	0.0437846	0.0479342	0.0395695	0.03849	0.046122	0.043511	0.0425876	0.0645632	0.1126	0.138928	0.121671	0.102194	0.0804159
TCONS_00015363	0.029106	0.0156156	0.0247867	0.0268384	0.0318501	0.0472139	0.0606509	0.0611833	0.074279	0.086135	0.0906593	0.082821	0.0727317	0.066684	0.0457161	0.0250629	0.0226258	0.049778	0.0826246	0.095227	0.0806528	0.0493781	0.0192703	0.0073094	0.0146135	0.0543229	0.0943757	0.0944229	0.0526688	0.0087353	0	0	0	0.00870167	0.0205365	0.0285436	0.0310347	0.0447639	0.0702421	0.0931565	0.112406	0.118542	0.113447	0.088224	0.0558707	0.0304798	0.022973	0.0399976	0.0775719
TCONS_00015609	0.080134	0.0644228	0.0482005	0.0365503	0.0240187	0.0128789	0.0263014	0.0585363	0.0797053	0.0803112	0.109179	0.135873	0.121558	0.0813682	0.059237	0.104885	0.138301	0.128866	0.129453	0.172307	0.230289	0.239708	0.200694	0.155026	0.0973703	0.0558567	0.0549349	0.0655582	0.0759469	0.078513	0.0841453	0.108097	0.130891	0.135393	0.140029	0.13847	0.141883	0.140059	0.154273	0.189628	0.236605	0.272794	0.259231	0.210093	0.162666	0.166895	0.175649	0.136122	0.0629138
TCONS_00015676	0.0783787	0.101504	0.117396	0.12391	0.113917	0.105326	0.116443	0.115778	0.085153	0.0483302	0.0905583	0.17143	0.200185	0.171278	0.147659	0.16576	0.159492	0.119933	0.0769648	0.0512746	0.0746576	0.14152	0.234635	0.259253	0.204705	0.171633	0.176775	0.187655	0.272354	0.428929	0.47846	0.336552	0.136804	0.0775982	0.100093	0.105886	0.0826666	0.054129	0.0591763	0.066661	0.047515	0.0243657	0.0174033	0.0326369	0.0682537	0.103372	0.097748	0.0559188	0.0259257
TCONS_00015828	0.0622054	0.119956	0.166563	0.181623	0.193545	0.237875	0.278857	0.264365	0.212285	0.152716	0.110887	0.104532	0.150445	0.17158	0.156114	0.144044	0.149822	0.170987	0.171609	0.189141	0.208844	0.177014	0.13239	0.142468	0.190128	0.197209	0.146674	0.0818399	0.0468237	0.0555934	0.0879556	0.106575	0.119769	0.128315	0.140704	0.165139	0.19303	0.227409	0.207379	0.150875	0.085206	0.0497777	0.0549987	0.0633463	0.081484	0.108437	0.133923	0.159922	0.194931
TCONS_00016174	0.18589	0.188953	0.292697	0.428289	0.498333	0.460696	0.362382	0.389304	0.50458	0.543961	0.421435	0.250147	0.188481	0.173286	0.239056	0.438913	0.550176	0.432043	0.201072	0.0841016	0.128238	0.227952	0.337137	0.379106	0.349082	0.378957	0.449539	0.426651	0.301057	0.244643	0.301661	0.31636	0.337981	0.397607	0.432837	0.370144	0.256855	0.205084	0.159345	0.106323	0.101661	0.182307	0.293016	0.371433	0.34778	0.277416	0.192848	0.126481	0.119011
TCONS_00016223	0.0618445	0.0627294	0.0759011	0.0743827	0.0381595	0.00173507	0	0	0.0052052	0.0175985	0.0249607	0.033558	0.0383957	0.0339397	0.0300988	0.0504277	0.0876192	0.0917079	0.0569857	0.0191659	0.0220507	0.0488338	0.0690564	0.0626811	0.0614627	0.0666197	0.0506836	0.0219859	0.00696133	0.015663	0.0233521	0.028088	0.0258309	0.0178464	0.00545307	0	0	0	0.00759427	0.0373926	0.0595967	0.0496181	0.0198197	0	0	0.0194294	0.0449943	0.05113	0.0296554
TCONS_00016356	0.187967	0.162818	0.139335	0.0997224	0.0679446	0.0442077	0.0264554	0.0144455	0.0457494	0.150028	0.26057	0.323892	0.313044	0.317186	0.373746	0.374527	0.310673	0.270784	0.325219	0.384927	0.390314	0.481511	0.636275	0.653163	0.459783	0.222383	0.119134	0.148482	0.197682	0.194875	0.140022	0.109469	0.135877	0.154242	0.185801	0.258463	0.321204	0.278144	0.201236	0.212456	0.246688	0.206979	0.109659	0.0464454	0.110968	0.319326	0.558813	0.598291	0.422232
TCONS_00016583	0.0278473	0.0348349	0.0360885	0.0310519	0.0161113	0.003718	0	0	0	0	0	0	0	0	0.000495733	0.0128891	0.0247867	0.0232995	0.0109061	0	0	0	0	0	0	0.0067873	0.015489	0.0328825	0.0464943	0.0431606	0.0250239	0.0041768	0.0101625	0.0302133	0.0411458	0.031036	0.0102891	0.000348067	0	0	0	0	0	0.0046017	0.0301667	0.05113	0.044483	0.0201574	0.0136327
TCONS_00016627	0.113119	0.0647164	0.0457828	0.058203	0.0771463	0.0831819	0.0758439	0.0537165	0.0324391	0.036173	0.0437566	0.0356927	0.035823	0.0980993	0.178119	0.186207	0.135462	0.123509	0.177654	0.194373	0.136779	0.0545385	0.00748873	0.0567267	0.159285	0.213287	0.198049	0.21625	0.274465	0.262504	0.219996	0.258444	0.354297	0.398872	0.345757	0.272422	0.222983	0.192926	0.156493	0.0928993	0.0628019	0.0462897	0.0236268	0.015988	0.0555126	0.128485	0.28811	0.425894	0.440879
TCONS_00016685	0.237419	0.194293	0.178126	0.232656	0.298763	0.283848	0.210408	0.157227	0.184353	0.271872	0.32322	0.315948	0.267088	0.217998	0.206347	0.196686	0.20905	0.237278	0.263148	0.276857	0.274681	0.251054	0.221092	0.229759	0.242481	0.200702	0.112814	0.0532735	0.0309833	0.00867533	0.00382873	0.0125304	0.0332948	0.084167	0.128467	0.138598	0.117535	0.170196	0.250447	0.285222	0.232435	0.127517	0.0783652	0.0958647	0.164068	0.189693	0.145134	0.0988367	0.107874
TCONS_00016760	0.0751627	0.0906649	0.153608	0.188796	0.145496	0.0656157	0.0142718	0.00961653	0.16676	0.460103	0.618869	0.490267	0.254988	0.193	0.22854	0.20922	0.19415	0.206374	0.199545	0.128972	0.0591593	0.108615	0.205234	0.271037	0.27016	0.215006	0.150956	0.0859492	0.0449028	0.023284	0.0484296	0.109675	0.145463	0.127401	0.112005	0.130835	0.14079	0.144791	0.184546	0.208741	0.169281	0.141257	0.158702	0.182858	0.174376	0.211899	0.278767	0.276116	0.194347
TCONS_00016784	0.055403	0.0695779	0.0716342	0.0720028	0.0715333	0.0674134	0.0573541	0.0468895	0.0357455	0.0290719	0.0610814	0.0987158	0.0983144	0.0636638	0.0280218	0.0174041	0.0167074	0.0406519	0.062492	0.0909551	0.108107	0.0938368	0.0644682	0.0437715	0.0530071	0.0543408	0.0379551	0.0508803	0.0897927	0.110628	0.0995701	0.0935096	0.116548	0.10513	0.0573176	0.0154739	0	0	0.00817957	0.0168812	0.0172293	0.00852763	0.00852763	0.0177406	0.0429575	0.0593096	0.0485737	0.0230085	0
TCONS_00016875	0.0459219	0.0743613	0.107245	0.147977	0.202214	0.221342	0.170202	0.109646	0.089318	0.113912	0.154569	0.169956	0.151253	0.145055	0.179619	0.177165	0.116113	0.10622	0.172713	0.217448	0.179701	0.118174	0.132439	0.227093	0.312429	0.295387	0.222095	0.175129	0.158848	0.117844	0.0607803	0.0839665	0.195233	0.352115	0.406619	0.330463	0.218806	0.172978	0.191767	0.163265	0.155359	0.195879	0.248491	0.230021	0.169288	0.115402	0.1023	0.136671	0.18758
TCONS_00017025	0.0803636	0.121928	0.114289	0.0780861	0.0516567	0.0324705	0.0131369	0.0007436	0.00570093	0.0180943	0.0309223	0.0538856	0.0864883	0.094082	0.0838553	0.06647	0.0579173	0.0563496	0.071318	0.117076	0.124344	0.111855	0.0915326	0.064443	0.0373116	0.015837	0.032231	0.0534452	0.0624211	0.0572455	0.0545386	0.0567779	0.0722149	0.10876	0.119891	0.0839753	0.027609	0	0.000696133	0.0093978	0.0401294	0.0685354	0.066906	0.0344868	0.0241178	0.0449943	0.0723635	0.0769954	0.0714461
TCONS_00017083	0.513845	0.419111	0.217643	0.058353	0.0770744	0.253591	0.438169	0.450762	0.288038	0.119851	0.0484579	0.0437566	0.0517216	0.0782722	0.128315	0.186384	0.242755	0.248198	0.200256	0.135291	0.116872	0.111575	0.0698867	0.0570837	0.0886777	0.13275	0.123785	0.0791911	0.0568996	0.070182	0.0803783	0.0708959	0.0475617	0.0424221	0.0488931	0.0389677	0.0295335	0.037961	0.0597887	0.0826542	0.0799359	0.0642566	0.0812789	0.111301	0.119026	0.0733643	0.0203251	0.00247867	0
TCONS_00017405	0.109586	0.156353	0.17444	0.17756	0.176146	0.148551	0.131609	0.175027	0.219276	0.267804	0.462856	0.693376	0.671318	0.36445	0.0908369	0.0299361	0.0340287	0.0361524	0.0406237	0.0592474	0.147718	0.243534	0.268755	0.221638	0.175027	0.170676	0.149628	0.131195	0.125381	0.167991	0.240016	0.255324	0.195672	0.143532	0.14418	0.146605	0.118567	0.114792	0.137368	0.136504	0.124084	0.119948	0.144682	0.165442	0.152614	0.135629	0.127749	0.15546	0.170073
TCONS_00017624	0.0904408	0.114282	0.119984	0.104577	0.0645396	0.0184373	0.0290654	0.0496027	0.0525617	0.0370713	0.0262583	0.0377813	0.0531491	0.0565663	0.0508869	0.0566158	0.0610839	0.0461897	0.025093	0.0242601	0.0611526	0.0986985	0.103614	0.0688864	0.0541861	0.0948563	0.13239	0.126145	0.0798448	0.0421747	0.0360373	0.0908764	0.156126	0.19869	0.184681	0.122147	0.0634805	0.0653967	0.128907	0.189813	0.192021	0.185674	0.271212	0.374147	0.383802	0.246013	0.0851225	0.0135008	0.0136379
TCONS_00017772	0.0411413	0.0168549	0.0110752	0.0240186	0.0433383	0.0741891	0.120892	0.187475	0.251122	0.262975	0.228257	0.175513	0.142015	0.105816	0.053837	0.0378856	0.0575468	0.110631	0.131298	0.0977789	0.0451901	0.00382873	0	0.00852763	0.0292393	0.0586543	0.085146	0.0927013	0.0912425	0.0911041	0.0768649	0.0462297	0.0226033	0.028974	0.0474217	0.0643671	0.0888865	0.133496	0.152005	0.121533	0.0819742	0.0691103	0.0768885	0.0720933	0.093209	0.119293	0.116145	0.0934833	0.0736223
TCONS_00017887	0.019144	0.0236697	0.0219291	0.0149669	0.0083104	0.0276102	0.05113	0.0552192	0.0383558	0.0172293	0.00852763	0	0.0132938	0.0388587	0.0536087	0.054381	0.0538507	0.0840267	0.108813	0.0971637	0.0624623	0.0339577	0.0287525	0.0195815	0.0180943	0.0403284	0.075304	0.0798657	0.0666825	0.0674673	0.0931464	0.135206	0.162349	0.161445	0.147128	0.125523	0.129459	0.152324	0.16384	0.166435	0.163476	0.17264	0.150779	0.125836	0.114352	0.0920113	0.0789428	0.176102	0.354893
TCONS_00017992	0.0959799	0.0755939	0.0617187	0.03718	0.0311234	0.0985882	0.23621	0.31768	0.26991	0.143179	0.0556917	0.0354615	0.0288123	0.0231475	0.0388086	0.0891604	0.125766	0.141918	0.226146	0.316839	0.29109	0.161506	0.0948695	0.137612	0.167993	0.16019	0.149882	0.152115	0.149039	0.137577	0.129712	0.133751	0.218286	0.392004	0.462471	0.353185	0.163881	0.057417	0.0240311	0.00504697	0.0137486	0.0174033	0.0153782	0.028241	0.0595883	0.080931	0.10812	0.143352	0.152808
TCONS_00018042	0.0634099	0.109491	0.154497	0.169249	0.131173	0.0599997	0.0126781	0.011154	0.0235473	0.0382189	0.0471684	0.0424379	0.0335147	0.0380406	0.0564107	0.0655455	0.0501814	0.0397959	0.045465	0.049626	0.0590089	0.0763596	0.0820967	0.0553796	0.0330466	0.0694185	0.128029	0.132032	0.0783728	0.0247817	0.0360469	0.0731599	0.107537	0.11251	0.0958757	0.0840798	0.0818555	0.0984837	0.120787	0.11916	0.0813509	0.0446334	0.0482352	0.0768943	0.109764	0.147646	0.176873	0.150768	0.140968
TCONS_00018366	0.170803	0.194992	0.212284	0.190755	0.153854	0.135634	0.121953	0.122112	0.106513	0.0780289	0.0418172	0.0334827	0.0764723	0.168499	0.288003	0.376097	0.391251	0.309388	0.223486	0.180361	0.171605	0.185813	0.172825	0.133392	0.0695101	0.025274	0.0093978	0.00738853	0.0262739	0.0499371	0.0947442	0.189679	0.242145	0.239552	0.225524	0.259513	0.272698	0.197869	0.108861	0.0398939	0.0501172	0.116644	0.182708	0.209452	0.203561	0.202337	0.231445	0.232949	0.211633
TCONS_00018423	0.1945	0.118132	0.128987	0.216119	0.3071	0.320484	0.256802	0.184093	0.136112	0.136603	0.131351	0.0987573	0.0882233	0.0981835	0.109323	0.106912	0.105096	0.100919	0.0943157	0.127501	0.180133	0.188706	0.134176	0.0565695	0.00869687	0.0240311	0.049596	0.061868	0.0685604	0.0791389	0.0940284	0.122528	0.193216	0.260576	0.260668	0.198624	0.152862	0.123011	0.0869917	0.0947126	0.140674	0.168944	0.121677	0.0653838	0.0640342	0.0669767	0.0613391	0.0945442	0.149532
TCONS_00018443	0.175824	0.167012	0.170846	0.150519	0.100218	0.0504026	0.0294816	0.051344	0.067357	0.0631369	0.0663409	0.0805538	0.085749	0.0596853	0.0420966	0.0481083	0.0550077	0.0804137	0.139987	0.18974	0.162003	0.0844602	0.0737226	0.126387	0.15128	0.123119	0.0908028	0.103877	0.096435	0.0989077	0.140344	0.22939	0.270005	0.201336	0.153028	0.156897	0.176929	0.134024	0.078756	0.101302	0.18986	0.254345	0.258037	0.260155	0.265656	0.235195	0.173161	0.138973	0.120451
TCONS_00018509	0.183716	0.127399	0.148285	0.186963	0.180178	0.170375	0.188414	0.2201	0.210067	0.184368	0.156284	0.103981	0.0632549	0.0548798	0.0762454	0.0629135	0.0281632	0.00174033	0.0337668	0.100969	0.153966	0.172176	0.220702	0.30303	0.33439	0.27154	0.204548	0.182992	0.164806	0.167787	0.182779	0.215605	0.221935	0.181983	0.157229	0.154027	0.180629	0.239134	0.277838	0.297044	0.288692	0.352894	0.456928	0.456449	0.356866	0.264758	0.250672	0.212673	0.133393
TCONS_00018601	0.115915	0.08128	0.053607	0.0442305	0.0810721	0.144748	0.166057	0.117094	0.081798	0.100774	0.11512	0.0937076	0.0690035	0.0563352	0.035791	0.010226	0.0143446	0.0540423	0.095309	0.112448	0.127953	0.159455	0.165799	0.144045	0.135161	0.189408	0.230297	0.277295	0.323851	0.294203	0.213721	0.131901	0.112157	0.0788743	0.028647	0.00748343	0.010616	0.0983795	0.367936	0.60873	0.569751	0.307656	0.0962048	0.0539147	0.0775876	0.191149	0.352444	0.412455	0.36614
TCONS_00018612	0.182463	0.13666	0.124715	0.144992	0.190215	0.20227	0.168369	0.175059	0.273592	0.414415	0.461177	0.370689	0.239014	0.181385	0.190995	0.186723	0.142668	0.0957749	0.0791616	0.0526277	0.0257517	0.0390537	0.151547	0.386501	0.542442	0.457338	0.27528	0.176293	0.178416	0.172845	0.2207	0.337037	0.400291	0.35579	0.227451	0.120289	0.0828587	0.0926504	0.128289	0.191961	0.265355	0.299783	0.23717	0.1706	0.190178	0.231639	0.208467	0.121085	0.0543634
TCONS_00018818	0.193237	0.285295	0.278306	0.176591	0.0781099	0.0707399	0.123111	0.168686	0.166157	0.12801	0.097749	0.0978599	0.11105	0.137658	0.140792	0.125856	0.128627	0.1934	0.275106	0.315614	0.355284	0.370011	0.316394	0.202469	0.121005	0.101858	0.148893	0.208412	0.207055	0.164481	0.126687	0.151729	0.16893	0.137578	0.0853168	0.0274198	0.000696133	0	0.000174033	0.0165596	0.0692867	0.218588	0.395111	0.469961	0.412874	0.305835	0.296869	0.308684	0.299926
TCONS_00018855	0.148079	0.101922	0.0549789	0.0442502	0.0962103	0.142308	0.122238	0.0688654	0.060083	0.0936183	0.118986	0.154661	0.195588	0.196683	0.134615	0.0915794	0.104115	0.130129	0.146873	0.156448	0.173456	0.173594	0.179851	0.245216	0.318956	0.373391	0.385456	0.351266	0.282013	0.224536	0.249904	0.322956	0.37019	0.331316	0.250636	0.161968	0.126659	0.138793	0.155904	0.156367	0.140256	0.1571	0.170203	0.158854	0.1557	0.163351	0.157468	0.113191	0.0717811
TCONS_00018979	0.0976727	0.101432	0.0961833	0.0851935	0.0614624	0.0966472	0.189165	0.240574	0.184464	0.0733827	0.0265217	0.0479872	0.115516	0.151912	0.116011	0.0513255	0.0200093	0.0301102	0.0336566	0.046842	0.086247	0.118989	0.116129	0.0989445	0.106326	0.11315	0.0939309	0.0671964	0.0596549	0.0684472	0.0746473	0.081809	0.0744687	0.0409949	0.0166496	0.0275132	0.044368	0.04065	0.0246021	0.0174403	0.0174033	0.0121823	0.00348067	0	0	0.005221	0.0187964	0.0475623	0.0851141
TCONS_00019155	0.0710896	0.0764229	0.0984253	0.130248	0.160388	0.158383	0.129283	0.103226	0.083294	0.0634826	0.0384983	0.0131369	0.0007436	0.0096668	0.0317269	0.0529378	0.059278	0.0613454	0.0691265	0.0641829	0.0377161	0.0097147	0.00619667	0.0269436	0.0418419	0.0363944	0.0240011	0.0290531	0.0449587	0.0784091	0.116099	0.135508	0.116097	0.0861237	0.0854277	0.0758543	0.045808	0.0121455	0.0241067	0.0583734	0.0804309	0.0819772	0.0775089	0.0712463	0.0412118	0.0234212	0.0472574	0.0953308	0.105861
TCONS_00019233	0.072238	0.0617419	0.0356616	0.0156312	0.0466995	0.113456	0.16154	0.164578	0.214081	0.299408	0.299705	0.198928	0.0926633	0.0614364	0.0577192	0.0465426	0.0315529	0.0250767	0.0182737	0.0445755	0.0822423	0.103555	0.109396	0.129226	0.147867	0.119203	0.0941681	0.0933465	0.120261	0.163115	0.267145	0.332495	0.270685	0.140679	0.0335585	0.0362566	0.125257	0.266334	0.363773	0.334724	0.224807	0.117721	0.0574998	0.0778891	0.143081	0.186557	0.195601	0.177558	0.182705
TCONS_00019573	0.093661	0.0983033	0.121803	0.140352	0.132351	0.105553	0.117223	0.132009	0.113497	0.0594273	0.00794073	0.0073094	0.0160111	0.0174033	0.0566733	0.155683	0.289502	0.331663	0.244867	0.142236	0.123854	0.168332	0.186992	0.186942	0.231895	0.264565	0.22942	0.156803	0.18864	0.301354	0.334842	0.246275	0.133068	0.124985	0.157532	0.14748	0.0982857	0.092193	0.142538	0.201959	0.202203	0.154829	0.14591	0.178087	0.210623	0.194915	0.160446	0.19656	0.300386
TCONS_00019737	0.116313	0.100945	0.107453	0.159825	0.222573	0.258845	0.286416	0.298159	0.313588	0.300782	0.221602	0.114739	0.0533966	0.04219	0.0420689	0.0497792	0.0746516	0.0904323	0.0695878	0.0580504	0.0688817	0.0825667	0.0818734	0.102936	0.160903	0.205667	0.224483	0.204276	0.20374	0.205428	0.296165	0.396907	0.406727	0.373469	0.379748	0.453635	0.435284	0.355405	0.261505	0.194871	0.23408	0.343247	0.387052	0.328582	0.279099	0.309472	0.318894	0.235803	0.129427
TCONS_00019745	0.10699	0.130563	0.134813	0.139878	0.16258	0.185677	0.179057	0.134849	0.0623075	0.0230285	0.0247867	0.0210687	0.00867533	0.00867533	0.0210687	0.0247867	0.0151199	0.00272653	0.0106281	0.0900806	0.198341	0.229813	0.161232	0.139542	0.213192	0.25788	0.230828	0.164593	0.11128	0.0617392	0.0663976	0.142272	0.238263	0.372949	0.429913	0.369347	0.22017	0.086177	0.0359631	0.00181417	0.0089232	0.03718	0.0761371	0.140713	0.209594	0.222343	0.161444	0.187958	0.338263
TCONS_00019772	0.311971	0.306227	0.25392	0.212826	0.20903	0.232892	0.200649	0.123655	0.0830206	0.094839	0.123013	0.109079	0.0679265	0.0370059	0.0211213	0.0125304	0.0216766	0.0476462	0.0743579	0.144991	0.218239	0.232384	0.178917	0.141349	0.185904	0.200733	0.155275	0.10723	0.0782729	0.0737179	0.0667373	0.053606	0.0663284	0.110727	0.152798	0.18338	0.224502	0.242827	0.184794	0.0939257	0.0506473	0.0426413	0.0466233	0.056872	0.0939185	0.131803	0.167961	0.204905	0.188897
TCONS_00019904	0.338664	0.350244	0.269772	0.178701	0.20669	0.306949	0.395073	0.393561	0.269137	0.10136	0.01244	0.0026105	0.0163601	0.0375253	0.0630594	0.125343	0.214226	0.28094	0.305401	0.322443	0.381727	0.429432	0.40528	0.388926	0.369946	0.337971	0.304312	0.312037	0.389944	0.390986	0.306707	0.272692	0.297571	0.340367	0.297317	0.188498	0.10124	0.112518	0.208416	0.230138	0.150731	0.0954693	0.113228	0.114238	0.0973197	0.0800237	0.065688	0.0398813	0.0235053
TCONS_00020129	0.145381	0.218751	0.242117	0.215214	0.179554	0.146896	0.156444	0.189438	0.193623	0.125514	0.0303162	0.000870167	0.0553192	0.14003	0.174455	0.195391	0.265386	0.349964	0.311563	0.179074	0.123851	0.190367	0.269074	0.235982	0.122217	0.0336684	0.013923	0.0522021	0.126065	0.174788	0.169367	0.14268	0.117511	0.086102	0.0320127	0.00714263	0.0322119	0.05113	0.042438	0.0168729	0	0.0198412	0.045948	0.0515173	0.0446	0.0527599	0.0678372	0.0523457	0.0267808
TCONS_00020238	0.0664989	0.040892	0.05113	0.0488988	0.0660205	0.105292	0.127193	0.0974959	0.0852963	0.116453	0.120298	0.0728269	0.0283988	0.0701626	0.130067	0.169197	0.1645	0.11982	0.0919914	0.160885	0.257096	0.24928	0.203844	0.223886	0.264732	0.221853	0.140723	0.103873	0.1442	0.268938	0.406465	0.415232	0.362493	0.313593	0.244422	0.139261	0.050992	0.029744	0.0163592	0.00396587	0	0.0261315	0.153759	0.322599	0.378347	0.331815	0.280441	0.30846	0.295701
TCONS_00020266	0.295932	0.285292	0.171336	0.0472275	0.0169129	0.0331403	0.076735	0.188026	0.292576	0.278366	0.174972	0.0968995	0.0809968	0.0675421	0.0447847	0.0522208	0.079618	0.110264	0.108998	0.074608	0.0605595	0.0760081	0.093972	0.0757186	0.0512563	0.0601687	0.0782911	0.0770633	0.0507096	0.0245397	0.0111381	0.00243647	0.0056243	0.039891	0.0762033	0.0934039	0.0842203	0.062041	0.0528198	0.0561571	0.0805387	0.08645	0.0746807	0.0683963	0.0665188	0.0516603	0.0266176	0.0348612	0.102483
TCONS_00020379	0.222409	0.406698	0.463503	0.38013	0.281651	0.240984	0.192067	0.111781	0.105846	0.183159	0.251868	0.232379	0.162633	0.130235	0.145501	0.159095	0.176893	0.199757	0.216483	0.27791	0.33059	0.330353	0.307543	0.349223	0.408969	0.384843	0.3029	0.244514	0.233811	0.289791	0.329417	0.264721	0.215219	0.218982	0.275162	0.232021	0.124062	0.0585474	0.0174033	0.0299611	0.0606302	0.111572	0.165864	0.168639	0.113029	0.10611	0.173835	0.220974	0.164033
TCONS_00020398	0.02608	0.0506511	0.0820787	0.101496	0.118184	0.116888	0.096696	0.0604519	0.0510409	0.0630992	0.0960734	0.129933	0.124343	0.0963676	0.0837347	0.105469	0.258401	0.443977	0.488624	0.387498	0.297173	0.312784	0.272713	0.201069	0.16237	0.25569	0.421382	0.466704	0.3254	0.112331	0.0461141	0.135723	0.271849	0.316396	0.219585	0.0805151	0.0190435	0.0379152	0.105353	0.173153	0.181477	0.146894	0.125175	0.113247	0.0898189	0.0683981	0.0841521	0.0972567	0.0831101
TCONS_00020438	0.0759563	0.104968	0.167722	0.213536	0.203822	0.14958	0.122034	0.14996	0.171878	0.148204	0.0868317	0.0976627	0.188917	0.230025	0.185103	0.160552	0.228903	0.28847	0.276813	0.202112	0.112846	0.0568715	0.0559007	0.110883	0.211772	0.278573	0.261878	0.207118	0.189669	0.190281	0.142634	0.109585	0.15489	0.266357	0.404584	0.452913	0.355198	0.172665	0.0489103	0.125468	0.347492	0.478193	0.369388	0.141795	0.0191332	0.0174033	0.039411	0.106347	0.180721
TCONS_00020494	0.190681	0.209024	0.202164	0.268304	0.355624	0.304912	0.190514	0.115876	0.0752032	0.0329333	0.084942	0.243636	0.417198	0.462835	0.394928	0.350377	0.320762	0.258643	0.14089	0.105858	0.159931	0.176914	0.111133	0.0531815	0.0726251	0.140976	0.179503	0.228622	0.280145	0.269805	0.246776	0.214392	0.20549	0.179465	0.18377	0.224371	0.208459	0.136542	0.0795831	0.0902528	0.109573	0.0908048	0.0571442	0.0790041	0.145403	0.187792	0.166298	0.13995	0.125648
TCONS_00020555	0.0102681	0.0348529	0.0826798	0.127334	0.127074	0.081472	0.0398956	0.0407795	0.0567547	0.086923	0.106865	0.0945933	0.049086	0.0056243	0.0197534	0.10112	0.179737	0.189211	0.139545	0.0892366	0.0681641	0.0391177	0.0161856	0.010616	0.0154891	0.026977	0.0281955	0.0179258	0.0341552	0.0649783	0.0759167	0.0458601	0.0079018	0	0	0.0026105	0.0566384	0.141155	0.195892	0.2012	0.175584	0.146104	0.0857397	0.0278315	0.0075259	0.014872	0.0247867	0.0310312	0.0640825
TCONS_00020931	0	0.0107373	0.0434377	0.0701002	0.0757671	0.0603324	0.0524595	0.0511213	0.0380323	0.0201897	0.00278473	0	0	0.00295857	0.0269992	0.0583073	0.0648786	0.0493401	0.0476557	0.0731717	0.0792115	0.0518495	0.0191446	0.00226243	0	0	0	0	0.0081796	0.0304935	0.0637619	0.0744687	0.0524758	0.0326826	0.0306324	0.0335917	0.0488215	0.0731681	0.0821105	0.061354	0.0458831	0.0646067	0.0705764	0.0569159	0.0540196	0.0797994	0.1109	0.103405	0.0723268
TCONS_00021230	0.00974587	0.0010442	0	0	0	0	0	0	0	0.00382873	0.0125304	0.0181469	0.0260154	0.0289635	0.0230516	0.0106583	0	0.0083536	0.0170553	0.0170553	0.0083536	0.0114019	0.0237952	0.0313999	0.0277083	0.0174033	0.0100939	0.00139227	0	0	0.005221	0.0198409	0.0436747	0.0529348	0.051562	0.0616983	0.109256	0.154692	0.181696	0.189801	0.153948	0.0914453	0.0352797	0.048448	0.084882	0.0974867	0.12796	0.174147	0.205669
TCONS_00021507	0.160086	0.103931	0.0620961	0.032813	0.0482134	0.0777638	0.0866247	0.0794583	0.0556522	0.0326202	0.0735614	0.119667	0.122422	0.0995965	0.079199	0.0772633	0.0618902	0.0673769	0.0837582	0.0795374	0.081899	0.092452	0.089905	0.0606673	0.0430635	0.0431637	0.0585539	0.0819119	0.0868201	0.0709967	0.037681	0.0171028	0.0315221	0.0923563	0.169187	0.183698	0.133403	0.0865948	0.0717466	0.0769632	0.0843097	0.088038	0.0684294	0.0305884	0.0247141	0.056565	0.0760587	0.0720557	0.062657
TCONS_00021542	0.079816	0.110602	0.113896	0.0745187	0.0623727	0.113412	0.143039	0.120986	0.122347	0.168422	0.273774	0.342459	0.322357	0.233944	0.155631	0.155341	0.13699	0.0943891	0.0890815	0.136882	0.196089	0.240018	0.325496	0.367679	0.290953	0.153424	0.0683657	0.0735271	0.0717195	0.0797317	0.145584	0.224911	0.237618	0.213052	0.185239	0.189981	0.215264	0.227948	0.223118	0.165619	0.102147	0.0820174	0.0957093	0.139035	0.208884	0.333047	0.405338	0.3901	0.336916
TCONS_00021579	0.180662	0.184935	0.141771	0.0832505	0.0646651	0.07315	0.101292	0.118684	0.131042	0.138902	0.130327	0.121261	0.0805849	0.0500301	0.0892214	0.147054	0.188053	0.195136	0.167639	0.121577	0.0676991	0.0779869	0.12414	0.136014	0.0987222	0.046566	0.0456826	0.0965926	0.127103	0.110343	0.0695952	0.0472318	0.0509188	0.0535888	0.0481578	0.0316766	0.0106169	0.00713537	0.015837	0.0388785	0.0863553	0.116012	0.0941007	0.0382701	0.0127044	0.0382241	0.0621405	0.0579269	0.052355
TCONS_00021906	0.208637	0.214913	0.178077	0.104966	0.0443554	0.045426	0.0492547	0.0285432	0.00539507	0	0.0311668	0.106708	0.187276	0.221418	0.188072	0.124012	0.107283	0.157377	0.203397	0.174679	0.139142	0.167715	0.215203	0.228267	0.234225	0.251909	0.225894	0.162261	0.127037	0.155284	0.204492	0.225946	0.263415	0.305746	0.280401	0.183055	0.0758217	0.0388127	0.0404669	0.0533817	0.125287	0.222071	0.263708	0.228391	0.159704	0.120353	0.111848	0.12393	0.187529
TCONS_00021928	0.0781319	0.065602	0.0734019	0.0914268	0.0775893	0.0548195	0.0400014	0.0529273	0.0635993	0.0573319	0.0406101	0.0237466	0.0199598	0.0425663	0.0568731	0.0465283	0.0209633	0	0	0.0109061	0.0232995	0.03718	0.0376757	0.0242909	0.0418935	0.152561	0.259551	0.274027	0.238258	0.291643	0.346711	0.249663	0.0933786	0.0060648	0.0303624	0.0811889	0.138228	0.171365	0.21622	0.228713	0.171551	0.0728	0.0414167	0.127774	0.179263	0.133949	0.0443178	0.0306461	0.181144
TCONS_00021940	0.0306326	0.03481	0.0201896	0.00278463	0.003718	0.0240131	0.07755	0.15233	0.186107	0.160569	0.119029	0.0942986	0.0838331	0.0698997	0.107735	0.16822	0.167037	0.0994263	0.0324493	0.0174033	0.0230621	0.0969612	0.174868	0.177824	0.106899	0.0330189	0.0132424	0.00661327	0.0137486	0.0174033	0.0116602	0.00295857	0.00556907	0.0142707	0.0174033	0.028011	0.0525445	0.0894797	0.115068	0.108941	0.0804486	0.0496854	0.0460196	0.0609513	0.0646067	0.0958728	0.182423	0.235097	0.190934
TCONS_00022073	0	0	0.00852763	0.0172293	0.019144	0.019144	0.0174033	0.0144448	0.0057431	0	0	0	0.0163617	0.0793435	0.135208	0.13167	0.120743	0.121133	0.107906	0.053468	0.00931343	0.0363382	0.125206	0.196958	0.223689	0.209708	0.17626	0.13903	0.0910249	0.0636297	0.037325	0.0459656	0.155857	0.256029	0.233579	0.14647	0.100194	0.0995864	0.0593286	0.0126688	0	0	0.003718	0.0238479	0.0581439	0.0754964	0.057856	0.0238545	0.00348067
TCONS_00022207	0.155961	0.127525	0.12045	0.171183	0.232937	0.251705	0.238074	0.187522	0.127593	0.054524	0.0070924	0	0	0	0	0.011154	0.0781521	0.208323	0.336397	0.379397	0.334934	0.292186	0.257318	0.208122	0.165564	0.124314	0.0838553	0.0489978	0.0505408	0.0749733	0.0991681	0.11982	0.144606	0.131918	0.0784341	0.0367982	0.0409127	0.10284	0.201333	0.275793	0.285453	0.254863	0.216183	0.206728	0.237925	0.256022	0.221772	0.172459	0.139554
TCONS_00022502	0.0878669	0.234525	0.318355	0.307034	0.225676	0.151116	0.103946	0.088342	0.0880836	0.0571764	0.0335991	0.0727986	0.115756	0.126503	0.100253	0.0579556	0.0394136	0.0368596	0.0355029	0.0263055	0.0116497	0.0073094	0.0170025	0.0307881	0.0387862	0.0581917	0.0834706	0.0805113	0.079205	0.105439	0.143889	0.142941	0.110756	0.0925577	0.0754177	0.0514696	0.0559312	0.077443	0.0727214	0.0354871	0.0290962	0.0620971	0.0803783	0.0655961	0.0355695	0.0196817	0.0350159	0.0743875	0.0922758
TCONS_00002184	0.117392	0.16894	0.282791	0.399173	0.419336	0.31306	0.17341	0.115822	0.13552	0.194305	0.224195	0.207115	0.226806	0.282417	0.266855	0.160104	0.0609943	0.0293682	0.0724675	0.175413	0.249316	0.25757	0.258971	0.293823	0.295931	0.206732	0.102098	0.0500881	0.0389435	0.0788158	0.114848	0.141009	0.190527	0.293908	0.401452	0.373373	0.251447	0.144159	0.207518	0.349545	0.436609	0.411922	0.333722	0.261394	0.158268	0.0817121	0.0636288	0.158016	0.237706
TCONS_00003056	0.0393287	0.0660465	0.103335	0.146863	0.170062	0.153259	0.0979548	0.0467857	0.0292856	0.0258309	0.0218123	0.0287525	0.0589923	0.085514	0.074112	0.0419686	0.054689	0.108678	0.152485	0.14591	0.118179	0.0981228	0.0790282	0.0630708	0.0461072	0.0420898	0.031036	0.0177725	0.0217551	0.0654976	0.119781	0.121619	0.0768762	0.0323395	0.0202093	0.0535332	0.114692	0.156	0.16972	0.16648	0.148663	0.146679	0.227892	0.310439	0.284486	0.167156	0.0918529	0.0902191	0.0753569
TCONS_00003699	0.0889486	0.0795102	0.100899	0.114698	0.15271	0.216364	0.292393	0.286452	0.19257	0.11186	0.0593111	0.0368977	0.0160121	0.00400277	0.0160691	0.0555025	0.0979737	0.110536	0.0834607	0.0419075	0.0348446	0.0612605	0.0906259	0.0853413	0.0520729	0.030978	0.0247867	0.0183421	0.0059488	0	0.01462	0.032025	0.0426413	0.0428157	0.034984	0.0261067	0.0093978	0.000696133	0	0.0040904	0.0345283	0.0704488	0.0768452	0.0486693	0.0200461	0.0308306	0.071827	0.105792	0.104321
TCONS_00003700	0.082474	0.0816176	0.105391	0.116601	0.160176	0.230355	0.300716	0.275812	0.175543	0.101924	0.0544771	0.034113	0.0132273	0.00400277	0.0219759	0.0621004	0.100801	0.107314	0.0775117	0.0419075	0.035435	0.0652265	0.0926086	0.0819658	0.048698	0.0276028	0.0247867	0.0163592	0.00396587	0.000870167	0.0174048	0.0346357	0.0426413	0.0421193	0.0335913	0.024018	0.00800553	0	0	0.0081808	0.0400109	0.0732336	0.0741474	0.0431863	0.0192442	0.0355116	0.080008	0.1079	0.101032
TCONS_00004070	0.261536	0.250672	0.147928	0.0321933	0.0114866	0.0358359	0.124815	0.304614	0.401056	0.331845	0.180419	0.089008	0.104072	0.189486	0.306113	0.322227	0.2659	0.244085	0.253056	0.198163	0.133871	0.138384	0.158154	0.175982	0.256074	0.347016	0.351315	0.27349	0.206441	0.190288	0.175228	0.198899	0.306218	0.434322	0.472453	0.406636	0.30824	0.27126	0.342817	0.393633	0.313312	0.190127	0.196507	0.265906	0.235884	0.166172	0.161475	0.18222	0.146705
TCONS_00011847	0	0	0	0	0	0.0010226	0.032157	0.0755916	0.0967529	0.0758753	0.0458878	0.0425334	0.0539896	0.079099	0.095707	0.085871	0.0473761	0.0180125	0.0388887	0.125737	0.194988	0.185872	0.150389	0.134279	0.140914	0.139706	0.126145	0.102928	0.0553403	0.0276727	0.0554086	0.0876439	0.111013	0.102833	0.0719533	0.0442855	0.0217967	0.0463159	0.0970777	0.13802	0.136495	0.11229	0.121786	0.149977	0.152917	0.13844	0.130308	0.125925	0.103263
TCONS_00013411	0.226022	0.170644	0.166957	0.191965	0.193768	0.159577	0.103478	0.122822	0.244286	0.355995	0.334652	0.231065	0.15892	0.121527	0.0909205	0.101288	0.158285	0.164764	0.132822	0.130261	0.154939	0.157415	0.184197	0.273497	0.311037	0.229689	0.115276	0.0759663	0.122755	0.205553	0.245486	0.23403	0.216741	0.293203	0.35268	0.359801	0.318277	0.221499	0.116489	0.0171443	0.00347013	0.0306031	0.126529	0.206652	0.203268	0.147535	0.128342	0.143082	0.129584
TCONS_00013641	0.051692	0.0384637	0.0269766	0.0313285	0.0359279	0.0417071	0.0364476	0.0257781	0.0257781	0.0247867	0.0361742	0.0617392	0.0759167	0.0582703	0.0437548	0.100293	0.177969	0.207005	0.19217	0.152977	0.0994103	0.0386092	0.0238429	0.0519642	0.0803803	0.086324	0.0820469	0.0960301	0.129635	0.146352	0.141901	0.19081	0.257265	0.242336	0.139395	0.0435728	0.0436019	0.0833287	0.104336	0.103391	0.0878359	0.0843894	0.0702911	0.0522859	0.0375711	0.027318	0.0307196	0.0272231	0.0243437
TCONS_00013883	0.270717	0.216037	0.204946	0.256033	0.284315	0.308276	0.377914	0.421304	0.381622	0.320444	0.288229	0.248801	0.180441	0.153831	0.164935	0.181473	0.173853	0.144767	0.101255	0.0430241	0.0056243	0.000870167	0.0162642	0.0917268	0.17069	0.220353	0.246846	0.237144	0.219616	0.225761	0.26062	0.265625	0.200827	0.138951	0.157881	0.184753	0.211546	0.215143	0.226265	0.237142	0.206005	0.153187	0.0876665	0.0466153	0.0470348	0.093452	0.188713	0.271095	0.281879
TCONS_00014400	0.051835	0.0353213	0.0274994	0.0116607	0.0266296	0.05933	0.0662709	0.0391624	0.0071582	0.00504697	0.0137486	0.0174033	0.0180996	0.0180996	0.0259326	0.0292343	0.0353028	0.0658747	0.0944335	0.0893407	0.0480988	0.0170559	0.030673	0.0540321	0.0524599	0.0265378	0.0038762	0.00312733	0.0372764	0.0750857	0.0942576	0.175615	0.272291	0.304597	0.204513	0.089077	0.0725907	0.100179	0.138943	0.146964	0.125003	0.0864557	0.0684258	0.061961	0.0574353	0.0551727	0.0688638	0.0746435	0.05333
TCONS_00014832	0.0513268	0.0407985	0.0497813	0.0452204	0.0238447	0.00643967	0	0	0	0	0	0	0	0	0	0.00643923	0.0151409	0.0174033	0.010268	0.0015663	0	0.0146535	0.0710288	0.150168	0.181122	0.134448	0.0565384	0.00941893	0	0.0156525	0.0367475	0.0434293	0.048355	0.110093	0.177827	0.176336	0.124525	0.107144	0.121774	0.13195	0.127559	0.114081	0.0944252	0.0698418	0.0676133	0.0607928	0.059275	0.0580567	0.0488048
TCONS_00015643	0.0830893	0.126389	0.127848	0.0930674	0.096657	0.15349	0.176217	0.162061	0.156393	0.148725	0.131428	0.110611	0.103311	0.0839433	0.0395282	0.0109483	0	0.00191437	0.010616	0.0285573	0.0383402	0.0418947	0.0822001	0.128323	0.134453	0.0872328	0.0658011	0.1102	0.156573	0.146007	0.0906084	0.0695771	0.0765188	0.0756701	0.060153	0.0619959	0.0906944	0.1057	0.137848	0.161093	0.133748	0.0700725	0.0193863	0.0226808	0.039544	0.05113	0.0425891	0.0303275	0.04757
TCONS_00016092	0.127806	0.129055	0.148505	0.166245	0.15243	0.136692	0.124177	0.162994	0.25785	0.303334	0.256887	0.284968	0.495299	0.662501	0.590982	0.468934	0.520969	0.609188	0.632035	0.627339	0.61713	0.52171	0.396777	0.345818	0.312564	0.326299	0.425293	0.546212	0.583814	0.541797	0.498883	0.43523	0.332737	0.276374	0.240713	0.230329	0.268759	0.322703	0.341084	0.321574	0.309055	0.269123	0.173802	0.0720538	0.0330899	0.0414553	0.0887438	0.17389	0.246023
TCONS_00016307	0.147782	0.219578	0.310688	0.341597	0.3074	0.2833	0.306547	0.312651	0.252071	0.214683	0.259853	0.295246	0.265083	0.237064	0.259519	0.303504	0.290921	0.243367	0.180162	0.16877	0.233939	0.297304	0.278329	0.180173	0.0862658	0.0194768	0.0234583	0.09393	0.156476	0.151118	0.088962	0.0543438	0.111353	0.173915	0.168067	0.135159	0.164899	0.268443	0.297968	0.208967	0.106326	0.0911393	0.197125	0.291637	0.314469	0.26453	0.225269	0.318041	0.452032
TCONS_00017306	0.044368	0.0754715	0.0978686	0.106516	0.0979412	0.0740936	0.0697631	0.0751592	0.0739296	0.0744738	0.101259	0.120363	0.0973536	0.0601459	0.0544767	0.0626573	0.0599669	0.0633939	0.0828643	0.0961753	0.0807919	0.0447342	0.0134224	0.0136327	0.0313999	0.0401337	0.0388801	0.0365503	0.0332431	0.0221033	0.00765747	0.0247769	0.0545753	0.0587529	0.0324351	0.00870167	0.0139227	0.0174033	0.0114862	0.00278453	0.0015663	0.010268	0.0174033	0.0151409	0.00643923	0	0.0135111	0.0651828	0.103343
TCONS_00018734	0.00713537	0.00619667	0.01859	0.0284414	0.0501351	0.121541	0.193831	0.227264	0.233572	0.221255	0.208874	0.211056	0.240507	0.274974	0.292778	0.291326	0.280321	0.324263	0.422054	0.463438	0.431543	0.354247	0.270418	0.184167	0.130986	0.115571	0.0995844	0.106518	0.11169	0.146207	0.224072	0.27299	0.2352	0.179978	0.20403	0.239063	0.207525	0.161891	0.17454	0.192539	0.173102	0.154655	0.168539	0.190829	0.163009	0.110778	0.0855546	0.0766701	0.0977347
TCONS_00000123	0.119351	0.0902424	0.0757197	0.100681	0.131387	0.114649	0.0601635	0.0222052	0.0229734	0.0579476	0.110316	0.128755	0.100897	0.0702986	0.0781768	0.0861055	0.0820032	0.123006	0.195363	0.211192	0.138554	0.0560269	0.0316659	0.102042	0.198242	0.249766	0.215088	0.122207	0.0579464	0.0261103	0.048592	0.134929	0.207207	0.184037	0.0916669	0.0328831	0.0327212	0.0332434	0.0172307	0.0020884	0.0093978	0.0198403	0.0340758	0.0527355	0.0564635	0.0391481	0.012483	0	0
TCONS_00000282	0.0255845	0.0203514	0.0315265	0.0409718	0.0484657	0.0695956	0.0888849	0.0798415	0.0371472	0.00396587	0	0	0.0168027	0.0537891	0.079178	0.0651964	0.0272185	0.00421373	0	0	0	0	0	0	0	0	0	0.00330663	0.0120083	0.0174033	0.0179255	0.0184477	0.0382897	0.058654	0.0543023	0.0344603	0.0184477	0.0174033	0.0254104	0.035332	0.0442077	0.0442969	0.0620011	0.108489	0.124117	0.100878	0.0548657	0.0240586	0.0259817
TCONS_00000276	0.0255845	0.0203514	0.0315265	0.0409718	0.0484657	0.0695956	0.0888849	0.0798415	0.0371472	0.00396587	0	0	0.0168027	0.0537891	0.079178	0.0651964	0.0272185	0.00421373	0	0	0	0	0	0	0	0	0	0.00330663	0.0120083	0.0174033	0.0179255	0.0184477	0.0382897	0.058654	0.0543023	0.0344603	0.0184477	0.0174033	0.0254104	0.035332	0.0442077	0.0442969	0.0620011	0.108489	0.124117	0.100878	0.0548657	0.0240586	0.0259817
TCONS_00000607	0.0778526	0.150288	0.214124	0.203566	0.126622	0.0542652	0.0196669	0.000348067	0.0134666	0.0553922	0.0897525	0.0888627	0.0793421	0.0700681	0.0788027	0.0766826	0.0815297	0.0940798	0.0862878	0.0823074	0.0637765	0.0414153	0.0383481	0.0765605	0.113695	0.096576	0.0465162	0.0290654	0.040727	0.045774	0.0459889	0.0467213	0.0520685	0.0488086	0.0431077	0.0655853	0.114977	0.146368	0.135043	0.0915338	0.054129	0.0432158	0.0512583	0.0587263	0.039929	0.032096	0.0468995	0.0706629	0.0820386
TCONS_00000761	0.187816	0.181558	0.159532	0.116287	0.0600365	0.0168729	0	0.014588	0.195043	0.47239	0.626234	0.559208	0.407384	0.310989	0.197618	0.108412	0.0866293	0.092041	0.0744826	0.050822	0.0360277	0.0621639	0.171928	0.286121	0.370475	0.4169	0.403323	0.303989	0.165572	0.143694	0.171223	0.145492	0.0895825	0.0621988	0.0615237	0.0388095	0.0317376	0.0475725	0.0674904	0.0623299	0.0495064	0.06856	0.0839053	0.0923849	0.0950608	0.150747	0.221109	0.209054	0.128582
TCONS_00000801	0.10363	0.0942265	0.0506788	0.0123574	0	0	0	0.0146885	0.0444868	0.0595967	0.0531409	0.0466964	0.0585471	0.0649917	0.0601079	0.0627185	0.0721277	0.0878764	0.0916694	0.0886784	0.141202	0.208084	0.21115	0.152166	0.087331	0.0552408	0.0274186	0.0262739	0.044616	0.0607808	0.120688	0.180326	0.185115	0.125895	0.0974806	0.123726	0.127228	0.0912003	0.047863	0.040901	0.0497777	0.0661383	0.0771033	0.0842387	0.0779737	0.0583063	0.0393022	0.0332462	0.0385353
TCONS_00000861	0.174679	0.12863	0.0736232	0.0526938	0.0801304	0.095253	0.104373	0.116775	0.113494	0.0990025	0.0731683	0.0427491	0.0512568	0.118132	0.160199	0.126285	0.0969826	0.10537	0.115758	0.10821	0.11898	0.130895	0.0949323	0.0647427	0.0668608	0.0790219	0.0757733	0.0694027	0.0782888	0.100599	0.111651	0.0937464	0.0574496	0.0357301	0.0410462	0.0606451	0.0740091	0.0814075	0.0748152	0.0687034	0.0636099	0.0550656	0.0604857	0.0804697	0.0951233	0.100672	0.0885937	0.057334	0.0269762
TCONS_00001022	0.101585	0.152585	0.138592	0.0913251	0.061336	0.0493588	0.0394024	0.0353317	0.040205	0.0508843	0.0845666	0.182075	0.25193	0.208375	0.0992581	0.0271764	0.0270491	0.0300498	0.0240957	0.0175774	0.0248882	0.0534446	0.085275	0.0828059	0.0464612	0.0114982	0.0133254	0.0648231	0.123172	0.153593	0.169887	0.188133	0.192851	0.150279	0.115628	0.125657	0.153361	0.140084	0.10253	0.0859343	0.0836768	0.0795746	0.0628856	0.0657897	0.064397	0.0660522	0.0605182	0.0486304	0.054896
TCONS_00001473	0.0898943	0.0950234	0.0873961	0.0859686	0.08594	0.0612098	0.0306331	0.0247867	0.0188379	0.0168549	0.0261104	0.036795	0.0307881	0.014392	0.0046989	0.00765747	0.0163591	0.0227994	0.0268655	0.0338628	0.0360988	0.0226877	0.0281359	0.046017	0.05113	0.0286328	0.0030678	0.00870167	0.0174033	0.0167072	0.00800553	0	0.0122712	0.044276	0.119572	0.180286	0.177907	0.142381	0.175111	0.231466	0.200596	0.133619	0.127069	0.159109	0.125283	0.0684208	0.0763345	0.10917	0.0898033
TCONS_00001732	0.0954574	0.0426413	0.034328	0.0820246	0.134249	0.138149	0.146186	0.175973	0.192709	0.154078	0.0905511	0.0614116	0.0596412	0.0863153	0.119429	0.145669	0.157471	0.144067	0.114163	0.138196	0.219647	0.272043	0.263437	0.284375	0.43101	0.514055	0.429115	0.243273	0.0995059	0.0689468	0.0625367	0.115818	0.211531	0.269762	0.224596	0.154013	0.147235	0.157683	0.122591	0.0884728	0.0864263	0.074112	0.0542827	0.041146	0.0399067	0.0404023	0.0453597	0.0472372	0.0371008
TCONS_00001788	0.320553	0.288631	0.318311	0.307943	0.249606	0.161986	0.0839264	0.0369214	0.0398694	0.0674891	0.108077	0.153054	0.174108	0.169471	0.145945	0.148335	0.163481	0.200364	0.265295	0.380611	0.45683	0.398031	0.28558	0.222141	0.236492	0.203624	0.139481	0.121258	0.15492	0.220173	0.285461	0.335065	0.322817	0.276625	0.207581	0.172352	0.215018	0.334606	0.402228	0.313086	0.183229	0.159754	0.202851	0.18454	0.140266	0.148692	0.188574	0.172447	0.129636
TCONS_00001933	0.184832	0.163874	0.12721	0.100686	0.0825854	0.0750857	0.0603137	0.0500563	0.0844822	0.123347	0.139995	0.126518	0.08991	0.0530341	0.0261645	0.0455909	0.0862141	0.11881	0.124926	0.114099	0.0872271	0.0630935	0.0620131	0.0906674	0.15487	0.182708	0.159614	0.0961077	0.043164	0.027325	0.0177515	0.0153149	0.00661327	0	0	0.0005221	0.00922377	0.0371041	0.0886074	0.174233	0.267855	0.324129	0.292436	0.215271	0.188451	0.222568	0.251723	0.24924	0.244881
TCONS_00001943	0.18888	0.234026	0.279873	0.25878	0.230009	0.217952	0.186452	0.138525	0.179085	0.284682	0.291	0.169587	0.0528593	0.0385195	0.0452578	0.0524543	0.0662499	0.0769687	0.0997922	0.152579	0.213283	0.203123	0.154292	0.139019	0.15304	0.168429	0.178251	0.192762	0.181654	0.130896	0.0639137	0.0318287	0.0568853	0.173735	0.281789	0.327662	0.301729	0.28448	0.312506	0.316267	0.320575	0.315716	0.329492	0.292496	0.230779	0.207338	0.18548	0.130756	0.0681301
TCONS_00002090	0	0	0	0	0	0	0	0.0183896	0.0394846	0.04219	0.0221128	0.00101783	0.00570093	0.0180943	0.026026	0.0317269	0.0304876	0.0241222	0.02426	0.0442525	0.0724285	0.0704489	0.0389451	0.0179051	0.0285573	0.0651165	0.129881	0.157095	0.114061	0.0415863	0	0	0.00272653	0.0319929	0.118356	0.178639	0.151938	0.0710913	0.0125304	0.00382873	0	0	0.00435083	0.0130525	0.0174033	0.0222772	0.0334173	0.0740326	0.0987833
TCONS_00002425	0.0533587	0.0788025	0.0795792	0.0763289	0.0884887	0.08821	0.062937	0.0262812	0.00435097	0.0100079	0.0569438	0.102299	0.0972807	0.0493534	0.007436	0.0173507	0.0545307	0.0736163	0.054035	0.0221234	0.0132265	0.0175774	0.0210587	0.0208847	0.0165332	0.0078315	0	0	0.0214746	0.0470397	0.0594836	0.0446655	0.0191005	0.0083536	0	0	0	0	0	0	0	0.0067873	0.015489	0.0174033	0.0099199	0.00121823	0	0	0.0118352
TCONS_00002498	3.98106	4.51219	4.93807	5.00887	4.68579	4.10709	2.96028	1.67093	0.947315	0.897744	1.28926	2.01036	3.24978	4.35263	4.53426	3.93117	3.38356	3.13078	2.83346	2.61457	2.63008	2.72375	2.72842	2.54957	2.14272	1.74064	1.60312	1.59209	1.41189	1.2195	1.24011	1.42686	1.4794	1.2501	0.845471	0.47177	0.280143	0.237412	0.292229	0.344368	0.345711	0.258601	0.121484	0.0286575	0.00570093	0.0178464	0.0340111	0.0449716	0.0487648
TCONS_00002990	0.385798	0.297106	0.222503	0.204687	0.177892	0.180904	0.225637	0.262475	0.26835	0.227934	0.154339	0.0679106	0.0261608	0.0297615	0.0446929	0.0614372	0.0696363	0.109904	0.184378	0.26723	0.316996	0.337746	0.321986	0.242714	0.161983	0.107511	0.112799	0.178787	0.270227	0.284017	0.233446	0.223214	0.255739	0.228716	0.176954	0.181832	0.183572	0.122628	0.0679708	0.103904	0.20054	0.243208	0.213478	0.149258	0.085035	0.0702273	0.0719606	0.119285	0.195908
TCONS_00003077	0.279032	0.155078	0.051529	0.0573222	0.0841881	0.113828	0.191975	0.303278	0.406176	0.387075	0.281354	0.225364	0.208646	0.230666	0.290685	0.372045	0.458582	0.502986	0.454251	0.316065	0.208439	0.275615	0.384778	0.39436	0.370478	0.377069	0.390687	0.33191	0.305369	0.34041	0.359027	0.341674	0.316626	0.313725	0.285964	0.228397	0.186753	0.210127	0.226818	0.218438	0.195131	0.17293	0.165834	0.141223	0.167125	0.207419	0.216104	0.190076	0.14964
TCONS_00003190	0.217395	0.207784	0.159942	0.121578	0.127022	0.185145	0.197389	0.152058	0.112777	0.0950226	0.126455	0.168817	0.223984	0.227657	0.250618	0.385072	0.498112	0.448698	0.236448	0.0829357	0.116186	0.270516	0.416327	0.399377	0.283341	0.207838	0.178522	0.132331	0.0548894	0.0184477	0.010616	0.0449971	0.1917	0.305568	0.263537	0.121269	0.0714598	0.133235	0.161558	0.126427	0.0696198	0.0447753	0.0288771	0.0210687	0.0178464	0.0294803	0.069077	0.107424	0.162967
TCONS_00003244	0.0577425	0.127685	0.221071	0.281434	0.258322	0.189315	0.119893	0.0706031	0.0518968	0.082622	0.140424	0.173012	0.158147	0.109026	0.0677441	0.0383304	0.0247867	0.0123933	0.0154898	0.0472027	0.100486	0.156426	0.194873	0.19259	0.141253	0.110732	0.106227	0.128158	0.174343	0.218483	0.234295	0.207347	0.191315	0.175963	0.119566	0.0677492	0.0529097	0.062657	0.0789644	0.08521	0.0723637	0.0395647	0.0394999	0.0740311	0.125069	0.179998	0.222326	0.250885	0.255285
TCONS_00003340	0	0	0	0	0	0	0	0	0	0	0.0029744	0.0153677	0.0596775	0.120478	0.149652	0.113845	0.0605276	0.0489722	0.0580799	0.0656008	0.0760298	0.0948383	0.0964257	0.0938827	0.105911	0.113247	0.10838	0.0974473	0.0928217	0.0743689	0.0420134	0.0339393	0.0428157	0.059455	0.0766683	0.0892845	0.0816074	0.0693917	0.103298	0.146704	0.141446	0.102756	0.0850884	0.116222	0.124055	0.0967007	0.10398	0.147262	0.167931
TCONS_00003421	0.262418	0.201274	0.176151	0.162283	0.229524	0.381682	0.45568	0.401242	0.264729	0.143338	0.0920163	0.112603	0.17006	0.217508	0.200809	0.133814	0.108347	0.152749	0.201299	0.175338	0.117264	0.104806	0.127983	0.133841	0.114847	0.0946991	0.0920122	0.101826	0.112009	0.112471	0.0960383	0.0592468	0.029765	0.00867003	0	0	0.00278453	0.0165341	0.0430522	0.0617113	0.0559672	0.0368618	0.0446115	0.109037	0.15648	0.140083	0.0981679	0.0840397	0.119076
TCONS_00003422	0	0	0.00295857	0.0116602	0.0179255	0.0229735	0.0224513	0.0161851	0.00748343	0.0007436	0.0364699	0.086078	0.0989683	0.0602053	0.0115887	0	0	0	0	0	0.0101625	0.0281249	0.0390574	0.031036	0.0123775	0.00243647	0.00619667	0.0480702	0.103434	0.122129	0.0830127	0.0340886	0.0351406	0.0572617	0.0768708	0.087211	0.1061	0.106475	0.0791043	0.0438477	0.0241222	0.0439936	0.0725305	0.0927462	0.0945933	0.0922253	0.121292	0.164018	0.176405
TCONS_00003436	0.127066	0.208901	0.23137	0.188511	0.152328	0.1297	0.0952423	0.0667564	0.100776	0.161214	0.171376	0.147042	0.121891	0.0976337	0.0794742	0.0870567	0.119849	0.119178	0.0891019	0.0736786	0.0749614	0.0946399	0.0897677	0.0614631	0.0412941	0.037072	0.0558693	0.0657903	0.061439	0.0483853	0.0517695	0.0707203	0.085417	0.0827725	0.077117	0.0867795	0.121688	0.165879	0.180876	0.162348	0.251543	0.407337	0.445377	0.295438	0.128784	0.10009	0.1764	0.292437	0.325213
TCONS_00003496	0.694749	0.492877	0.34919	0.416938	0.476835	0.366829	0.157175	0.0387837	0.0226253	0.0383645	0.118205	0.196797	0.189903	0.137907	0.103268	0.0950607	0.0678244	0.0827193	0.134323	0.13912	0.108158	0.0886613	0.107583	0.107875	0.08037	0.0424265	0.0119879	0.0255769	0.10319	0.17482	0.174153	0.102215	0.0301407	0.0116602	0.0127044	0.0420067	0.102336	0.149227	0.144311	0.103669	0.0838968	0.0803157	0.126478	0.171436	0.194775	0.195355	0.160834	0.124489	0.0575898
TCONS_00003559	0.0908413	0.0543953	0.0315305	0.0563293	0.0851163	0.0852145	0.103421	0.138571	0.182937	0.230703	0.250251	0.226012	0.155111	0.110558	0.0819359	0.0636251	0.0607229	0.0564635	0.0432247	0.0327461	0.0397273	0.0908059	0.171084	0.293393	0.350542	0.276925	0.142306	0.067309	0.0871233	0.103772	0.127225	0.140357	0.122892	0.0663272	0.0228764	0.0301858	0.0573806	0.0927739	0.120695	0.144389	0.136845	0.110025	0.119601	0.142547	0.13145	0.116843	0.279332	0.496933	0.568778
TCONS_00003688	0.1172	0.107074	0.0823511	0.141447	0.232624	0.239977	0.154549	0.060048	0.0368899	0.0490738	0.0590743	0.0551823	0.0551823	0.0616419	0.0782349	0.082921	0.0754093	0.0587209	0.033765	0.0275827	0.0314474	0.043061	0.108408	0.186559	0.204581	0.177776	0.152987	0.166881	0.150256	0.111334	0.0925639	0.072974	0.0506175	0.0417652	0.0574156	0.0685333	0.0441303	0.022257	0.0333143	0.0482294	0.0661662	0.0948625	0.121462	0.11962	0.0952528	0.0628733	0.0440902	0.0416627	0.0573531
TCONS_00003713	0.194318	0.230191	0.188676	0.12021	0.0881853	0.111491	0.130155	0.119543	0.0988945	0.0678869	0.0866621	0.155299	0.186306	0.145262	0.0755422	0.0454282	0.0362834	0.0243436	0.0211583	0.0448649	0.0733453	0.0757358	0.0490701	0.035505	0.0853277	0.183359	0.234299	0.189882	0.115974	0.083707	0.0835339	0.0909196	0.0938967	0.0889186	0.112187	0.130768	0.110933	0.0496263	0.00226243	0	0	0	0.0378373	0.088969	0.107136	0.0739099	0.0266069	0.0189702	0.0276736
TCONS_00004042	0.0456351	0.0379763	0.0411458	0.0482615	0.0796803	0.115902	0.146618	0.15967	0.155182	0.123824	0.0624875	0.0181003	0.00174033	0.0123575	0.0297625	0.03481	0.0243669	0.0243669	0.0353057	0.044914	0.0564635	0.0585051	0.0712104	0.0883143	0.1174	0.131534	0.110163	0.120547	0.14994	0.159703	0.132205	0.0999431	0.10673	0.10403	0.0881186	0.0904637	0.112092	0.114869	0.0972957	0.0819279	0.081218	0.0859473	0.0913884	0.123829	0.150009	0.148708	0.128188	0.132527	0.149389
TCONS_00004111	0.103922	0.0683265	0.0364952	0.0201885	0.0308508	0.0546762	0.0766361	0.08668	0.114344	0.141089	0.122296	0.0787498	0.0663363	0.0923937	0.104622	0.100648	0.130693	0.160949	0.161993	0.158449	0.163439	0.173408	0.130182	0.0840259	0.0634768	0.0521118	0.0450616	0.0357109	0.0474961	0.0549684	0.0543934	0.0959506	0.194658	0.284126	0.252601	0.134772	0.0657145	0.0667349	0.106409	0.153259	0.197705	0.209779	0.156573	0.111302	0.158647	0.240431	0.268424	0.201489	0.147608
TCONS_00004112	0.117107	0.0836	0.0502025	0.0240179	0.0241055	0.0409689	0.0681869	0.0819339	0.10444	0.136575	0.133686	0.0911431	0.0631703	0.0856477	0.104307	0.105642	0.113505	0.148992	0.156022	0.15643	0.168817	0.181699	0.152198	0.0931515	0.0679907	0.0530799	0.0500189	0.0383219	0.0443694	0.0534917	0.0525741	0.0661759	0.148903	0.264863	0.284087	0.185969	0.0767092	0.0582627	0.0867527	0.133687	0.186825	0.212558	0.183533	0.122869	0.131328	0.202156	0.264509	0.234586	0.170015
TCONS_00004346	0.0653134	0.0658617	0.061511	0.0644907	0.0809015	0.0966008	0.120988	0.133266	0.126384	0.160332	0.200226	0.202903	0.158837	0.115546	0.121586	0.116664	0.105087	0.0988278	0.0828117	0.0738941	0.136686	0.219759	0.216999	0.119729	0.0464025	0.0547531	0.0851581	0.159004	0.209656	0.186001	0.114388	0.10004	0.150864	0.186289	0.205549	0.194451	0.153686	0.0941267	0.0494173	0.0336894	0.0369004	0.0638032	0.0936562	0.128136	0.173127	0.170359	0.119863	0.0636359	0.050725
TCONS_00004377	0.270531	0.22751	0.168102	0.181905	0.24941	0.383775	0.616364	0.770695	0.716023	0.506326	0.381887	0.366645	0.388105	0.396311	0.355276	0.372062	0.391664	0.387601	0.334489	0.260277	0.21822	0.185434	0.190939	0.190068	0.133429	0.0625005	0.0316425	0.0381713	0.040898	0.066667	0.137916	0.226362	0.246773	0.244445	0.281679	0.344831	0.39629	0.349204	0.256012	0.158655	0.111239	0.131502	0.166938	0.19988	0.18483	0.191137	0.269139	0.313312	0.280764
TCONS_00004391	0.167877	0.187479	0.232631	0.271541	0.21047	0.135534	0.172945	0.206493	0.161127	0.075261	0.0593898	0.0938581	0.133105	0.192909	0.240657	0.242729	0.239623	0.236369	0.201627	0.129588	0.0771536	0.0894539	0.0836165	0.0690752	0.0461944	0.03534	0.0641752	0.0951627	0.105015	0.153825	0.249526	0.296744	0.210531	0.108041	0.130405	0.231324	0.40998	0.560358	0.601888	0.578968	0.521646	0.491856	0.427509	0.483253	0.596011	0.593336	0.438797	0.207867	0.0746372
TCONS_00004469	0.186861	0.113275	0.0572752	0.0701816	0.176238	0.294259	0.405951	0.428626	0.351882	0.19496	0.0672395	0.0219859	0	0	0.00243647	0.0299086	0.084314	0.117344	0.112817	0.113606	0.124312	0.111905	0.0788019	0.0811817	0.117883	0.139235	0.137602	0.162778	0.199053	0.20428	0.201218	0.195763	0.17056	0.099503	0.0395591	0.034635	0.0556953	0.0638757	0.0436853	0.0139232	0	0.00768387	0.044864	0.07436	0.0637017	0.0265217	0	0.00842747	0.0299919
TCONS_00004545	0.0915627	0.0470266	0.0264553	0.0427417	0.0650869	0.0819417	0.07546	0.0509515	0.0528801	0.072377	0.063454	0.0275132	0.0171028	0.0554777	0.0887267	0.0930193	0.0649925	0.0367801	0.0432342	0.061028	0.0639019	0.0450642	0.0243965	0.0245401	0.024007	0.0477973	0.106571	0.187828	0.248419	0.234567	0.167313	0.0868887	0.0471812	0.042711	0.04219	0.0386308	0.0319817	0.0318509	0.0312415	0.0437523	0.0641825	0.0724931	0.0695551	0.0574353	0.045252	0.0422178	0.0834474	0.119706	0.106074
TCONS_00004647	0.181995	0.146858	0.0798366	0.0676226	0.0992043	0.124491	0.118286	0.0984848	0.0761813	0.0764347	0.0949047	0.120933	0.108482	0.0624616	0.0363638	0.0567034	0.125479	0.199924	0.225493	0.214764	0.189274	0.190573	0.190113	0.14827	0.0851083	0.0309795	0.0264533	0.0654339	0.107279	0.113329	0.0750969	0.0328515	0.0525709	0.112302	0.155811	0.148438	0.11304	0.0906697	0.0745794	0.0613992	0.068723	0.0827941	0.0798477	0.0551351	0.0209596	0.00330677	0.0102684	0.0513497	0.141744
TCONS_00004654	0.0487411	0.108118	0.200723	0.292605	0.320254	0.27356	0.203864	0.200277	0.231092	0.230995	0.170847	0.0881462	0.0325616	0.0533281	0.128238	0.162957	0.135675	0.116451	0.166596	0.260259	0.301324	0.282629	0.36527	0.55522	0.636598	0.511999	0.350218	0.270598	0.235095	0.280587	0.400793	0.423866	0.275241	0.116989	0.124186	0.251745	0.364001	0.350909	0.239292	0.153427	0.137511	0.130952	0.113836	0.107266	0.0970136	0.0790193	0.0638831	0.0679951	0.0625319
TCONS_00004694	0.497342	0.606255	0.590092	0.457686	0.392107	0.406252	0.370521	0.239866	0.140972	0.0946135	0.0466208	0.0289062	0.0691687	0.150609	0.200985	0.213111	0.20672	0.210248	0.203054	0.21454	0.229759	0.197894	0.14239	0.136195	0.171802	0.167375	0.126136	0.114519	0.129719	0.124553	0.126639	0.157841	0.173227	0.171966	0.197939	0.230087	0.212404	0.145555	0.0925017	0.0974067	0.154238	0.246678	0.299421	0.258919	0.166927	0.090505	0.0896883	0.125465	0.218553
TCONS_00004746	0.0175669	0	0	0.0031326	0.0194555	0.0561625	0.086904	0.0939863	0.0773846	0.0571277	0.0407364	0.0227729	0.0156633	0.031502	0.0521342	0.0653979	0.0597693	0.0405817	0.0325549	0.0317269	0.0388834	0.0300445	0.01156	0.0026105	0	0	0	0	0	0	0	0	0	0	0	0	0	0.0005221	0.00922377	0.0357016	0.0980082	0.140234	0.129073	0.0809423	0.0476431	0.0396375	0.0247392	0.0116497	0
TCONS_00004886	0	0.0093985	0.0268035	0.03481	0.0315027	0.0315027	0.0384647	0.0393347	0.03568	0.0328953	0.0355057	0.0374203	0.0425829	0.0458669	0.0541774	0.0706947	0.0784998	0.0811749	0.0940193	0.132393	0.152069	0.124333	0.0716137	0.0426817	0.0543307	0.080413	0.086113	0.0553264	0.0201891	0.0288716	0.0732248	0.130409	0.15503	0.1261	0.0955892	0.106484	0.134561	0.147178	0.139994	0.128572	0.121563	0.11139	0.0986837	0.0751627	0.0681655	0.0894062	0.15199	0.183464	0.185212
TCONS_00004991	0.0976752	0.107012	0.156726	0.211626	0.292265	0.319959	0.244896	0.104745	0.0125304	0.0266282	0.0519227	0.0897693	0.125326	0.123262	0.0977513	0.0842913	0.10197	0.108286	0.133375	0.178531	0.19179	0.203847	0.255471	0.289389	0.220096	0.101549	0.0483286	0.052052	0.0500846	0.0587947	0.0590617	0.0485737	0.0310246	0.0318962	0.0536784	0.0498922	0.0253149	0.005221	0	0.0046989	0.0282177	0.0716941	0.110536	0.139603	0.150577	0.14458	0.104161	0.055661	0.0314483
TCONS_00005180	0.0418739	0.0174033	0.0155628	0.0279561	0.0444208	0.056487	0.057948	0.046351	0.0391893	0.0263265	0.0321977	0.0496027	0.0522133	0.0346343	0.0124937	0.0277611	0.057505	0.0812717	0.08552	0.0692243	0.0615867	0.0800155	0.109546	0.100384	0.0539019	0.0585878	0.131326	0.181855	0.150914	0.0970844	0.0822779	0.0761923	0.0527593	0.0256277	0.0272864	0.030978	0.0240431	0.0116497	0.0005221	0.00922377	0.0174033	0.0161851	0.00748343	0	0.003718	0.0218544	0.0407653	0.0680608	0.0843983
TCONS_00005182	0.0174033	0.0210159	0.0334092	0.0498739	0.0581116	0.0541193	0.0447267	0.0321119	0.025921	0.039856	0.0522133	0.0457737	0.0231476	0.0173612	0.04065	0.0649723	0.0850843	0.0818655	0.0665047	0.062189	0.094222	0.11656	0.0838242	0.0441492	0.0841917	0.162421	0.177253	0.121621	0.0833604	0.0839611	0.0693386	0.0415107	0.0226085	0.0289107	0.0273972	0.01859	0.00619667	0.00435083	0.0130525	0.0174033	0.0123564	0.0036547	0	0.0100412	0.0311362	0.0549725	0.0761193	0.0827747	0.0938077
TCONS_00005268	0.0691441	0.0775455	0.099173	0.0994473	0.0728001	0.0405776	0.0320275	0.0334883	0.0215644	0.0114335	0.0131949	0.0409041	0.065513	0.0621174	0.033712	0.00713593	0	0	0	0	0.005221	0.0139227	0.0255732	0.0694593	0.117809	0.14418	0.136516	0.121995	0.109588	0.071045	0.0522261	0.0913025	0.15605	0.167962	0.146309	0.122315	0.101494	0.0802374	0.079352	0.0980699	0.0963353	0.101327	0.15057	0.200975	0.197661	0.152346	0.116829	0.0899382	0.0582573
TCONS_00005842	0	0	0	0	0	0	0	0	0.0020452	0.0276102	0.05113	0.0470397	0.0214746	0	0.000991467	0.0133848	0.0247867	0.0228037	0.0104104	0	0	0	0.0117599	0.0378363	0.077208	0.0959408	0.0765194	0.0552062	0.0480363	0.050647	0.0460849	0.0424658	0.0618047	0.0846697	0.0939272	0.0951425	0.0860328	0.0666523	0.0431302	0.0333479	0.03481	0.0247146	0.0363553	0.0633123	0.066488	0.0367463	0.00452487	0	0.0118976
TCONS_00005846	0.146373	0.140549	0.122168	0.126484	0.145935	0.153741	0.128274	0.0952451	0.0687664	0.0546965	0.0604045	0.0571713	0.0581924	0.062705	0.077542	0.0882155	0.0898779	0.0732947	0.0383582	0.0217441	0.0349827	0.053432	0.062657	0.0607423	0.049603	0.0281955	0.0124095	0.0262739	0.0438723	0.053787	0.0461033	0.0285047	0.0114019	0	0	0	0	0	0	0.00487293	0.0167969	0.0330189	0.0524712	0.0651209	0.0593096	0.0332345	0.0076695	0.00918687	0.0341113
TCONS_00005881	0.0812037	0.206653	0.294685	0.31979	0.303677	0.290751	0.258686	0.21987	0.234394	0.253007	0.241303	0.208265	0.177042	0.143284	0.100098	0.0701654	0.0517568	0.0886216	0.165738	0.214864	0.167194	0.0784543	0.0755095	0.132093	0.195771	0.21101	0.19019	0.176138	0.25674	0.410664	0.443052	0.294491	0.0938944	0.00872277	0	0.0075731	0.0504805	0.101182	0.115992	0.0972185	0.0839783	0.0871445	0.0763703	0.104254	0.221904	0.336823	0.342797	0.291835	0.262238
TCONS_00006081	0.0863941	0.076689	0.0692463	0.0519574	0.0378349	0.0340552	0.0429199	0.0387098	0.0456773	0.0689993	0.077	0.0528395	0.0249978	0.0418896	0.0784696	0.0950113	0.0746232	0.0420759	0.027967	0.0555504	0.119783	0.157934	0.152173	0.113577	0.0813338	0.078479	0.0925425	0.13157	0.172443	0.20407	0.205118	0.15695	0.114704	0.126683	0.1606	0.16359	0.192457	0.244706	0.252571	0.21667	0.178666	0.177645	0.156549	0.112158	0.0762571	0.0536311	0.0463676	0.0471697	0.073287
TCONS_00006166	0.124859	0.0838639	0.0903167	0.102867	0.08638	0.0582011	0.0484236	0.071688	0.136006	0.168373	0.132647	0.088324	0.111613	0.176127	0.193922	0.174357	0.154891	0.156889	0.172769	0.279778	0.419876	0.440961	0.332318	0.203734	0.183328	0.191553	0.184863	0.216631	0.30891	0.35604	0.322699	0.279443	0.279542	0.317004	0.363805	0.379018	0.266056	0.0976975	0.0137174	0.0250661	0.0597102	0.154383	0.258124	0.272275	0.244925	0.286251	0.361055	0.337796	0.265955
TCONS_00006201	0.0152201	0.0197248	0.0604704	0.0969	0.0901045	0.0465229	0.014392	0.0123564	0.0255829	0.043788	0.0516935	0.0404023	0.0168549	0.00123933	0	0	0.00609133	0.0435117	0.086327	0.095377	0.0757215	0.066129	0.0807173	0.0949677	0.089628	0.062728	0.026459	0.00466727	0.0111381	0.0607557	0.130426	0.175141	0.148356	0.0841336	0.0421179	0.0165333	0.015663	0.0174033	0.015663	0.016876	0.0395743	0.0752013	0.107354	0.12132	0.116645	0.0884444	0.0451131	0.0195482	0.0622362
TCONS_00006263	0.309537	0.256344	0.165579	0.093876	0.089051	0.0975264	0.117828	0.12579	0.132046	0.138486	0.140485	0.149466	0.17958	0.182308	0.152308	0.112385	0.082704	0.0579245	0.023099	0.0269985	0.0633066	0.119212	0.160566	0.16302	0.14497	0.127558	0.123772	0.118823	0.137444	0.223727	0.328706	0.343348	0.259639	0.244159	0.270869	0.223626	0.0958056	0.0045249	0.00690813	0.141789	0.367995	0.474549	0.373056	0.200057	0.120862	0.0897721	0.107449	0.153955	0.221152
TCONS_00006354	0.0609322	0.0710671	0.0891212	0.080276	0.0516417	0.0304289	0.0203251	0.0294856	0.0341379	0.0535579	0.0852818	0.105149	0.111999	0.109206	0.0970783	0.0672601	0.0498437	0.0860405	0.154156	0.21617	0.217089	0.159028	0.0817793	0.025298	0.007436	0	0	0.007436	0.0322227	0.0495733	0.0401543	0.0275132	0.0245388	0.0240431	0.012868	0.0304589	0.0896671	0.137371	0.134265	0.104698	0.0908891	0.0788433	0.0642233	0.0487333	0.0532587	0.0861216	0.123558	0.129206	0.106817
TCONS_00006386	0.105016	0.134943	0.204287	0.211184	0.129467	0.0532085	0.0469259	0.0754673	0.0749453	0.0527957	0.0324705	0.0308778	0.0291691	0.0193863	0.010616	0.00191437	0	0.00156633	0.0189713	0.0449725	0.0717577	0.0886794	0.10994	0.121916	0.106443	0.0758106	0.0629762	0.0755059	0.0746394	0.0916083	0.130418	0.143711	0.118272	0.0897833	0.0865667	0.081662	0.0771833	0.123777	0.186749	0.207017	0.158835	0.0831963	0.0299242	0.00347013	0	0	0	0.0067504	0.0280195
TCONS_00006596	0.127259	0.121869	0.139456	0.157673	0.113189	0.0524638	0.0489735	0.065749	0.105882	0.216856	0.352172	0.404548	0.322464	0.188547	0.0940104	0.106427	0.171639	0.182717	0.131289	0.0935387	0.0926239	0.066368	0.0590114	0.103467	0.145726	0.141131	0.0989017	0.0766403	0.0967457	0.137176	0.194765	0.241263	0.264147	0.238146	0.171674	0.157037	0.159415	0.146268	0.117712	0.118652	0.193429	0.2274	0.172004	0.0700491	0.035656	0.116464	0.218019	0.239001	0.155032
TCONS_00006629	0.071125	0.0709087	0.0690941	0.0556919	0.0461936	0.047809	0.0481571	0.0531561	0.0517066	0.0529354	0.0712478	0.080616	0.061695	0.026173	0.0163433	0.0433569	0.074484	0.081029	0.0560459	0.0217859	0.0034754	0.0151515	0.041991	0.0623858	0.0756913	0.0885667	0.0864483	0.0583907	0.0189713	0.0031002	0.0453736	0.094293	0.10756	0.115152	0.143992	0.181007	0.169123	0.141651	0.128974	0.126771	0.124766	0.131124	0.124357	0.0927904	0.0708453	0.075632	0.147603	0.211084	0.227169
TCONS_00006654	0.0384556	0.062479	0.0938684	0.103767	0.0949949	0.112433	0.131852	0.121951	0.0899082	0.0752292	0.0813648	0.0781575	0.076503	0.100234	0.144284	0.154769	0.127917	0.16937	0.247528	0.253814	0.177946	0.116803	0.152855	0.177671	0.162668	0.147071	0.200868	0.262512	0.2303	0.130597	0.0796206	0.0997363	0.122861	0.12804	0.119564	0.108575	0.095745	0.0887612	0.0675621	0.0423809	0.0262278	0.0198403	0.0164252	0.0385095	0.0650527	0.0685117	0.0549898	0.0699799	0.0930753
TCONS_00006892	0.0506687	0.0737224	0.0721917	0.0568114	0.0499716	0.0489272	0.0505452	0.0525176	0.0568331	0.0716794	0.133265	0.193744	0.190016	0.123794	0.0517202	0.0209392	0.00661327	0	0	0.00121823	0.023496	0.0483843	0.0592499	0.0566749	0.0439307	0.0466621	0.0473582	0.04219	0.0253931	0.00812683	0.0212337	0.0388127	0.0468183	0.0597666	0.0874991	0.129914	0.139602	0.103327	0.0671608	0.0675274	0.122788	0.174696	0.229249	0.249297	0.220055	0.228672	0.227931	0.211718	0.163674
TCONS_00007057	0	0	0	0	0	0	0	0	0	0	0.00591713	0.0146188	0.0174033	0.0107901	0.0020884	0	0	0.00247867	0.014872	0.0247867	0.0213165	0.0089232	0	0	0	0	0.00609173	0.0289498	0.0526564	0.0646011	0.10579	0.150351	0.143265	0.105333	0.0968864	0.119955	0.110446	0.0795733	0.0696495	0.100477	0.125945	0.14135	0.146931	0.137882	0.191015	0.238685	0.233657	0.184305	0.124403
TCONS_00007262	0.00768387	0.0317269	0.0488297	0.0646811	0.0813105	0.127954	0.158764	0.124512	0.0613401	0.00922907	0.0230041	0.0726799	0.115718	0.116965	0.0794518	0.0699457	0.126872	0.187503	0.181874	0.124572	0.0747722	0.0561807	0.0499933	0.0496337	0.054078	0.0778512	0.11115	0.130301	0.115937	0.151645	0.230913	0.249993	0.170186	0.0690933	0.0699268	0.119329	0.147582	0.141331	0.161864	0.187737	0.167129	0.135905	0.140165	0.158463	0.123496	0.0847311	0.069314	0.0648065	0.0726514
TCONS_00007362	0.123084	0.124666	0.0863933	0.0661868	0.083382	0.083329	0.0669782	0.0422838	0.0207114	0.0175458	0.0341159	0.04219	0.0274815	0.0176015	0.0454816	0.0685333	0.0545769	0.0203104	0.00867533	0.0210687	0.0247867	0.0151199	0.00272653	0	0.000696133	0.0093978	0.0198403	0.0271511	0.0365965	0.0494799	0.0696949	0.0841851	0.099217	0.10632	0.101769	0.103008	0.100846	0.0830034	0.0632997	0.0485593	0.032373	0.0132277	0	0	0	0.0067873	0.015489	0.0255845	0.0268029
TCONS_00007383	0.0578456	0.0564477	0.0470639	0.0281249	0.0139913	0.0125304	0.0174033	0.0128785	0.0297418	0.05113	0.0490847	0.0235198	0	0.005221	0.020015	0.032199	0.0350818	0.0759107	0.137925	0.152733	0.103613	0.0395201	0.0216118	0.0250556	0.0247867	0.0180943	0.00570093	0.0029744	0.0358197	0.0964136	0.159539	0.180509	0.13597	0.0720588	0.0454135	0.0575789	0.0708444	0.0810223	0.0801958	0.0970766	0.131053	0.140315	0.0993573	0.0373803	0.0259329	0.0984333	0.185385	0.255809	0.254384
TCONS_00007471	0.131739	0.190215	0.196338	0.167799	0.214227	0.273701	0.236592	0.171456	0.192188	0.257569	0.223345	0.110708	0.0642302	0.11537	0.18554	0.212746	0.201494	0.170705	0.134816	0.144909	0.208216	0.249465	0.216434	0.139499	0.101912	0.173466	0.259175	0.281001	0.247705	0.241451	0.257335	0.204663	0.209262	0.366951	0.513728	0.515139	0.419617	0.386542	0.377091	0.296214	0.232423	0.228994	0.27312	0.282856	0.228358	0.173789	0.206776	0.262968	0.246765
TCONS_00007711	0.546957	0.391928	0.137547	0.0205729	0.0247867	0.0627903	0.10945	0.129985	0.133999	0.152538	0.191856	0.198107	0.175528	0.165875	0.160697	0.161032	0.172711	0.166368	0.137294	0.0863119	0.0524348	0.0769193	0.153601	0.201212	0.180345	0.147085	0.152587	0.171719	0.140665	0.0880116	0.0773079	0.080874	0.0766124	0.0685408	0.0823022	0.110088	0.134339	0.159919	0.154286	0.171173	0.192179	0.199109	0.232919	0.29046	0.331302	0.280218	0.22939	0.23849	0.215539
TCONS_00007716	0.0521495	0.074912	0.078699	0.051511	0.0261059	0.0594412	0.112648	0.137644	0.141458	0.128936	0.104474	0.0637571	0.0429452	0.0479831	0.0387102	0.0289529	0.0441307	0.0617557	0.060532	0.134578	0.277851	0.34504	0.260758	0.143613	0.132553	0.15476	0.131414	0.0787614	0.0307104	0.0035791	0	0	0.0118139	0.0862889	0.192067	0.247215	0.207463	0.121531	0.090478	0.12089	0.170018	0.174174	0.124701	0.0870467	0.111822	0.140633	0.164574	0.182465	0.176938
TCONS_00008067	0.138632	0.127417	0.0877224	0.0436281	0.0066924	0	0.0005221	0.00922377	0.0174033	0.0266394	0.0522044	0.0685333	0.0555859	0.0337125	0.0247867	0.0235473	0.0262963	0.0435521	0.0924748	0.111595	0.0849057	0.0668715	0.0790693	0.103145	0.102908	0.122086	0.146196	0.147119	0.132507	0.116585	0.093699	0.0510676	0.0190857	0.0170764	0.0342055	0.0479342	0.0418378	0.0294012	0.0416996	0.0805945	0.115498	0.125224	0.115213	0.127778	0.163286	0.166734	0.12271	0.059839	0.0285576
TCONS_00008182	0.0222772	0.0174033	0.0109641	0.00435083	0.0112858	0.0386476	0.0564635	0.046273	0.0192597	0	0	0.003718	0.0161113	0.0247867	0.0200772	0.00768387	0.00173507	0.0141284	0.0282568	0.0456073	0.0581098	0.0742558	0.0882267	0.0952979	0.095153	0.0699371	0.0349336	0.00718813	0	0.00570093	0.0186164	0.0416943	0.0555747	0.0583342	0.0526613	0.039398	0.0521768	0.0713575	0.0729497	0.0441955	0.00904973	0.00174033	0.0100939	0.0174033	0.0274604	0.0311521	0.0240431	0.0116497	0
TCONS_00008459	0.0369848	0.037507	0.0427122	0.0431815	0.0402229	0.0305298	0.0205729	0.010268	0.0107901	0.0222772	0.0281955	0.0283695	0.0255845	0.0205365	0.0116602	0.00295857	0	0.028714	0.109644	0.169517	0.160361	0.11741	0.084485	0.0576341	0.0320133	0.0488849	0.0915083	0.131543	0.147304	0.132549	0.0864125	0.0495403	0.0529933	0.0602927	0.059602	0.0527777	0.0523505	0.0501235	0.035925	0.0329452	0.0441203	0.0495733	0.0356927	0.0117763	0.00957183	0.0193181	0.0264548	0.0245401	0.0227246
TCONS_00008500	0.0370723	0.0228005	0.0053955	0.0121455	0.0276714	0.0358773	0.0290531	0.0335153	0.0612847	0.0744295	0.0539308	0.0309077	0.0382611	0.056814	0.0508497	0.0265323	0.00917107	0.00452487	0.0132265	0.0174033	0.0121823	0.00348067	0	0.0005221	0.0224519	0.0621347	0.0824983	0.0617867	0.036028	0.041597	0.0879976	0.145157	0.176701	0.150331	0.0818207	0.0835959	0.145256	0.205467	0.185651	0.110473	0.0689077	0.0576131	0.0696907	0.0586309	0.034925	0.0233216	0.0174033	0.010268	0.0015663
TCONS_00008548	0.0886099	0.139208	0.148288	0.113058	0.0633129	0.0483339	0.0396323	0.0247867	0.0280089	0.0367106	0.042016	0.0482821	0.0529261	0.0516521	0.0388792	0.0225163	0.0427727	0.0782807	0.0938363	0.0740145	0.0304576	0.0208854	0.0332434	0.0341137	0.0196673	0.0132268	0.036027	0.0490807	0.0381163	0.0177526	0.0189601	0.0589716	0.101599	0.143416	0.156081	0.120889	0.0590404	0.0279169	0.0527383	0.0782806	0.0841391	0.0847516	0.0888497	0.0715238	0.0359921	0.0086921	0	0	0.00191437
TCONS_00008581	0.0704257	0.0829419	0.101059	0.0860586	0.0391682	0.0181371	0.029588	0.0323731	0.0194929	0.00452487	0.0044616	0.0168549	0.0456569	0.117521	0.177581	0.172174	0.167615	0.204616	0.256903	0.29852	0.299696	0.261855	0.188555	0.125323	0.0921108	0.0418542	0.01098	0.08505	0.240597	0.359678	0.363257	0.279971	0.183531	0.100989	0.0576367	0.0670822	0.0766433	0.0537554	0.0220021	0.0233735	0.118105	0.234193	0.290454	0.271159	0.218328	0.226368	0.289307	0.374082	0.40656
TCONS_00008703	0.0840488	0.0621765	0.039412	0.0277611	0.0203251	0.0114124	0.0141653	0.038046	0.0529821	0.0625221	0.0771783	0.084557	0.0980847	0.0989547	0.115525	0.13336	0.129964	0.110472	0.0648788	0.0355187	0.0228353	0.0179255	0.0241919	0.0241919	0.03272	0.040901	0.0335917	0.0168827	0.00143973	0.0408888	0.093765	0.120524	0.115394	0.111484	0.117924	0.11743	0.108501	0.0957587	0.0825026	0.0568512	0.048523	0.0499818	0.05113	0.0368137	0.0455359	0.077799	0.105016	0.101689	0.0888973
TCONS_00008718	0	0	0.0035791	0.0291441	0.05113	0.0635261	0.0590561	0.0418419	0.022482	0.035238	0.129865	0.243381	0.32041	0.431676	0.582192	0.598977	0.496646	0.417229	0.369613	0.25067	0.0767097	0.0215286	0.0557952	0.0685333	0.0442634	0.0549694	0.110507	0.144201	0.121845	0.0786774	0.0676801	0.0606757	0.0509824	0.0410789	0.0272931	0.0269647	0.0306563	0.0245388	0.0373236	0.0779945	0.116881	0.102308	0.0561485	0.0399233	0.0529764	0.093749	0.111074	0.083302	0.0427029
TCONS_00008730	0.104925	0.161868	0.193776	0.153227	0.072311	0.0337048	0.0706073	0.104712	0.102784	0.0871354	0.0768381	0.0966603	0.119124	0.149766	0.169616	0.151777	0.103495	0.050867	0.036964	0.0516552	0.101325	0.140282	0.135367	0.0831921	0.0260804	0.00539517	0	0	0.0158635	0.048334	0.0838111	0.107782	0.113607	0.126469	0.141098	0.135284	0.1112	0.0893803	0.0984112	0.115259	0.109319	0.080315	0.071231	0.0949563	0.126318	0.121019	0.0804864	0.0435117	0.0196661
TCONS_00008812	0.0191384	0.0116602	0.010268	0.0481991	0.0967947	0.121398	0.101224	0.0692194	0.0472739	0.0223871	0.0202623	0.0316763	0.0551667	0.061294	0.0486408	0.0363784	0.0356927	0.040898	0.0314791	0.0288158	0.0443061	0.0597703	0.0715644	0.0793961	0.0768683	0.0762184	0.0812603	0.0809133	0.0593163	0.0299927	0.0301096	0.0500091	0.0840037	0.11138	0.0977083	0.109794	0.195581	0.272506	0.239966	0.123522	0.047863	0.0527258	0.0871667	0.152935	0.195629	0.175652	0.169085	0.220676	0.276449
TCONS_00009024	0.0208208	0.00842747	0.0096668	0.0355539	0.0762388	0.0933516	0.0731296	0.054284	0.0739924	0.0957195	0.0799453	0.0606116	0.0672247	0.0942156	0.0929762	0.064746	0.0511866	0.0812413	0.113305	0.120767	0.0970923	0.0857309	0.120184	0.154649	0.151231	0.111172	0.0773517	0.0565358	0.0250537	0.0189181	0.044483	0.05113	0.0376027	0.024431	0.0247867	0.02802	0.0489952	0.0729074	0.077553	0.0562879	0.036642	0.0275923	0.0240179	0.066446	0.1237	0.152467	0.128177	0.091538	0.0735781
TCONS_00009099	0	0.000991467	0.014255	0.0550727	0.122761	0.180089	0.182856	0.150865	0.114772	0.0860793	0.0787932	0.0964379	0.124686	0.128405	0.098318	0.0724354	0.068202	0.0870667	0.177251	0.270749	0.271373	0.161227	0.0386303	0.00961437	0.0504963	0.115633	0.145041	0.128526	0.0977037	0.0905673	0.090255	0.0721273	0.0703403	0.0930411	0.124085	0.126247	0.096373	0.0782419	0.0627913	0.0383477	0.0301223	0.0587946	0.104216	0.13588	0.137166	0.119311	0.083917	0.0457106	0.0205375
TCONS_00009179	0.047949	0.0251189	0.0173507	0.0290267	0.04219	0.0352972	0.0384931	0.0490777	0.0453597	0.0235473	0.0153677	0.0247867	0.0279566	0.0329683	0.0489384	0.0775896	0.0832363	0.080061	0.0676677	0.054035	0.0441203	0.0396587	0.045539	0.0425282	0.0606295	0.0958393	0.115225	0.089687	0.0418578	0.0104104	0	0	0	0.0181885	0.0611587	0.08594	0.0858776	0.0865425	0.124175	0.149012	0.12087	0.0782179	0.0607218	0.0746147	0.068293	0.037155	0.0085751	0.00198293	0.0364999
TCONS_00009260	0.220607	0.159679	0.0704013	0.0209526	0.0059488	0.00539503	0.0196668	0.0460215	0.0641585	0.0621374	0.0677579	0.0715176	0.058623	0.0324441	0.036612	0.0623232	0.0747163	0.0890727	0.107596	0.10843	0.0931923	0.0822228	0.0939965	0.0978118	0.0754166	0.0409736	0.00661347	0	0	0.0119287	0.0529406	0.1219	0.183411	0.204473	0.20573	0.209664	0.246054	0.303731	0.326079	0.271393	0.146874	0.040974	0.0029744	0.000769967	0.0368559	0.192504	0.368997	0.38802	0.233502
TCONS_00009292	0	0	0	0.00322227	0.0156156	0.0247867	0.0205729	0.0178464	0.0275132	0.0468467	0.055522	0.050317	0.0750351	0.154294	0.21796	0.208437	0.130476	0.0573439	0.0208946	0.0640305	0.163646	0.210839	0.155851	0.0684448	0.0532583	0.059176	0.0736017	0.0897194	0.101147	0.0944836	0.105825	0.156506	0.172029	0.114149	0.0444617	0.0540512	0.0956682	0.0987275	0.0772724	0.0579163	0.0433767	0.0225559	0.0178464	0.0454546	0.0759639	0.102378	0.106409	0.0826453	0.0493653
TCONS_00009377	0.0675951	0.0724255	0.0723111	0.0603513	0.0452517	0.0210593	0.0230094	0.0537298	0.0727906	0.0817029	0.0749804	0.0589984	0.0286328	0.0030678	0.0051562	0.0413376	0.0848943	0.102429	0.0896057	0.0585513	0.0328243	0.0101625	0	0.0201748	0.0668348	0.0957569	0.0996649	0.0803662	0.0634253	0.0433201	0.0183948	0.0117763	0.0238215	0.0418419	0.0381239	0.0194654	0.0170564	0.0510583	0.119507	0.15743	0.125522	0.0584704	0.0387269	0.0826974	0.135816	0.156663	0.15381	0.135015	0.105476
TCONS_00009482	0.0491515	0.0696507	0.0781519	0.0678737	0.0567001	0.0434573	0.0328699	0.0541744	0.0779336	0.070601	0.0425988	0.0323728	0.0426413	0.0422933	0.0720458	0.168804	0.241546	0.223458	0.130888	0.0784662	0.0796712	0.083164	0.0842877	0.06471	0.0457055	0.0271862	0.0174033	0.010616	0.00191437	0	0	0	0	0.00852763	0.0221032	0.0344242	0.054337	0.0715703	0.0693129	0.0507829	0.089818	0.147833	0.155002	0.0994419	0.0378451	0.0285436	0.0214069	0.0174033	0.0191648
TCONS_00009726	0.0782823	0.0697727	0.0496706	0.0623595	0.165342	0.241684	0.210208	0.128449	0.113612	0.153004	0.135783	0.090824	0.0716989	0.0983375	0.119713	0.110014	0.0761685	0.0401761	0.0661049	0.138506	0.189262	0.183973	0.162424	0.135268	0.123633	0.121156	0.122176	0.120564	0.111798	0.128532	0.130887	0.103501	0.0804621	0.105213	0.144041	0.181764	0.219361	0.230733	0.172511	0.0802681	0.0535373	0.0595967	0.0468754	0.0269973	0.0325304	0.0522345	0.0482828	0.0248552	0.0194244
TCONS_00009727	0.0782823	0.0697727	0.0496706	0.0623595	0.165342	0.241684	0.210208	0.128449	0.113612	0.153004	0.135783	0.090824	0.0716989	0.0983375	0.119713	0.110014	0.0761685	0.0401761	0.0661049	0.138506	0.189262	0.183973	0.162424	0.135268	0.123633	0.121156	0.122176	0.120564	0.111798	0.128532	0.130887	0.103501	0.0804621	0.105213	0.144041	0.181764	0.219361	0.230733	0.172511	0.0802681	0.0535373	0.0595967	0.0468754	0.0269973	0.0325304	0.0522345	0.0482828	0.0248552	0.0194244
TCONS_00009821	0.115369	0.196231	0.191894	0.133016	0.0939378	0.097458	0.0990727	0.103576	0.115189	0.102069	0.0664905	0.035505	0.026803	0.041597	0.054128	0.0716334	0.0924805	0.116413	0.112858	0.078408	0.0513738	0.0429448	0.080575	0.108371	0.096268	0.0722982	0.0616314	0.0670616	0.0581717	0.0483317	0.0582307	0.057507	0.0447913	0.0304833	0.0161851	0.00748343	0	0	0	0	0.00174033	0.010442	0.0174033	0.0149669	0.0062652	0.0118976	0.0363001	0.0700667	0.0886343
TCONS_00009823	0.156131	0.201654	0.16707	0.112019	0.095753	0.095586	0.100813	0.11067	0.114135	0.0900915	0.0493026	0.0302837	0.03098	0.0468183	0.0597453	0.0775822	0.104995	0.12069	0.100094	0.0648491	0.0442483	0.0559273	0.0965173	0.107354	0.0822951	0.066766	0.0648672	0.0670783	0.0514167	0.0504204	0.0611732	0.0538523	0.0381936	0.0216227	0.0125304	0.00382873	0	0	0	0	0.00539503	0.0140967	0.0174033	0.0113122	0.00731997	0.0197133	0.0456398	0.0802983	0.0898473
TCONS_00009862	0.102656	0.110211	0.138478	0.147881	0.152819	0.192525	0.224494	0.218104	0.192139	0.17215	0.141429	0.115643	0.112476	0.142453	0.204484	0.23938	0.204129	0.10143	0.0189385	0.0005221	0.0031326	0.0187969	0.0330693	0.0309805	0.0163548	0.0151726	0.0247867	0.0228037	0.0326815	0.0608074	0.0789929	0.091673	0.11731	0.156466	0.178143	0.152367	0.112573	0.10901	0.136761	0.139139	0.0826569	0.027262	0.0346268	0.0613981	0.0680442	0.0530966	0.0697852	0.108788	0.13974
TCONS_00010095	0.12476	0.187195	0.186693	0.135897	0.0939801	0.0739939	0.0639189	0.0637013	0.0734617	0.0927966	0.0968013	0.0695589	0.041174	0.03568	0.0472445	0.075942	0.116154	0.157267	0.155688	0.158498	0.199343	0.246306	0.225231	0.13733	0.0962353	0.133011	0.203411	0.249466	0.255005	0.22267	0.160701	0.0872222	0.0426308	0.0640128	0.108595	0.117567	0.0921387	0.0772552	0.080718	0.0632793	0.0391068	0.0330692	0.0689695	0.106461	0.116291	0.0911497	0.0515463	0.0360461	0.0580009
TCONS_00010141	0.175328	0.279556	0.320194	0.231665	0.118523	0.0903149	0.123081	0.227668	0.300723	0.275678	0.193711	0.139837	0.149404	0.163645	0.202646	0.234323	0.212968	0.161854	0.12664	0.129054	0.142422	0.140656	0.108143	0.0603821	0.0361993	0.0756864	0.126498	0.178058	0.240979	0.287516	0.286634	0.221637	0.185305	0.18355	0.181177	0.162175	0.127733	0.110744	0.127212	0.135706	0.105673	0.0907147	0.104573	0.140273	0.195044	0.262282	0.321036	0.298802	0.245295
TCONS_00010228	0.333096	0.146054	0.0404458	0.00226257	0.0106979	0.0723079	0.162396	0.217222	0.190904	0.129566	0.10526	0.10189	0.0936781	0.0783615	0.0649913	0.0496747	0.0451011	0.0574945	0.0615237	0.0372221	0.0305034	0.0461033	0.0671666	0.069581	0.0913452	0.126527	0.127452	0.119553	0.094699	0.0696092	0.0304163	0.0352893	0.0702684	0.0794093	0.0638723	0.0745609	0.109285	0.11802	0.175597	0.243947	0.243828	0.141511	0.0318222	0.00295857	0.000870167	0.023522	0.0753595	0.134853	0.182141
TCONS_00010252	0.0846635	0.0854917	0.0733033	0.0733611	0.0950257	0.126099	0.121177	0.080968	0.0508127	0.0573996	0.0897698	0.14029	0.194157	0.203491	0.145309	0.0725115	0.058371	0.100993	0.133472	0.136049	0.111997	0.0748464	0.0799596	0.0948157	0.078586	0.0352679	0	0.0154415	0.0586408	0.139372	0.195963	0.183326	0.12981	0.0874441	0.0841951	0.0815257	0.0668641	0.0485531	0.046296	0.0535528	0.0633358	0.0757507	0.0948077	0.11128	0.11299	0.126809	0.143374	0.138853	0.0949073
TCONS_00010293	0.0172293	0.00927123	0.0141595	0.0597279	0.0948006	0.123586	0.187821	0.241095	0.228824	0.162816	0.113686	0.088756	0.05066	0.0219291	0.0167072	0.0193191	0.0542835	0.08594	0.103074	0.111869	0.115289	0.0921268	0.0390601	0.0307201	0.055733	0.0872875	0.109741	0.107285	0.0938261	0.0796099	0.0997259	0.147444	0.151736	0.113002	0.0667901	0.0444529	0.0538092	0.0635566	0.0784927	0.108807	0.142032	0.157344	0.1444	0.128216	0.141406	0.137864	0.116642	0.0847674	0.046017
TCONS_00010331	0.142946	0.0991553	0.10801	0.11875	0.112819	0.0910387	0.0768547	0.0650595	0.0654986	0.0680733	0.0823502	0.123133	0.152866	0.147987	0.143519	0.198207	0.24135	0.189807	0.0823069	0.0591832	0.109844	0.142189	0.139901	0.138689	0.146211	0.113922	0.0934882	0.109383	0.134007	0.131716	0.120601	0.110301	0.0912089	0.0621391	0.0325153	0.020537	0.0163591	0.0399976	0.115043	0.208188	0.244696	0.222203	0.194212	0.195998	0.184406	0.156444	0.128571	0.0930649	0.0858819
TCONS_00010381	0.0207116	0.0036547	0	0	0	0	0.00139227	0.012879	0.0288917	0.0327212	0.033243	0.0353317	0.03481	0.0384025	0.123693	0.221584	0.216352	0.107878	0.0337263	0.0575789	0.0685333	0.0424799	0.0082132	0.00765747	0.0163591	0.0174033	0.00904973	0.006049	0.0227932	0.0460202	0.0553406	0.0553043	0.0464707	0.0308065	0.0168821	0.0201894	0.0379423	0.0769083	0.102334	0.0945819	0.0682012	0.0378583	0.032114	0.0441592	0.0592487	0.0512054	0.0214071	0.0083536	0.0170553
TCONS_00010404	0.0238438	0.0093978	0.0272813	0.0885867	0.13714	0.120882	0.065599	0.0327711	0.0380448	0.049916	0.0510149	0.083639	0.129637	0.16507	0.165707	0.131918	0.0850669	0.0334918	0.0161798	0.0174033	0.0109641	0.00243647	0.0088757	0.0193181	0.0469065	0.110889	0.156801	0.136575	0.0614967	0.0191816	0.0497868	0.0799217	0.0722261	0.0653901	0.0841607	0.0957273	0.0845352	0.0980586	0.119499	0.095353	0.0589098	0.0648019	0.0861813	0.0744773	0.0552743	0.0703012	0.103798	0.123065	0.116809
TCONS_00010429	0.453659	0.329561	0.24379	0.23912	0.275383	0.333564	0.333101	0.308378	0.280363	0.239531	0.171667	0.0980907	0.114001	0.205312	0.307457	0.324729	0.249769	0.149773	0.100021	0.157186	0.290991	0.384063	0.353751	0.267022	0.259398	0.277702	0.278577	0.252958	0.190819	0.129982	0.115324	0.202686	0.302493	0.313362	0.222207	0.145626	0.115692	0.0913449	0.0564774	0.0262431	0.0200143	0.0332683	0.0686163	0.16887	0.285745	0.371912	0.378128	0.331432	0.332814
TCONS_00010430	0.0247867	0.0141284	0.00643397	0.0134006	0.0174033	0.0120083	0.01251	0.0347683	0.05113	0.0398813	0.022844	0.0172293	0.0168812	0.0282568	0.044864	0.0495733	0.0275132	0.00272653	0.0246916	0.0713517	0.10707	0.100401	0.0742787	0.0708167	0.0657491	0.0445587	0.015339	0.0104104	0.0228037	0.0247867	0.01965	0.0196137	0.0381895	0.0568489	0.0733255	0.0778099	0.0595414	0.0391824	0.033591	0.0358543	0.0269776	0.0194187	0.0319326	0.0612757	0.0735372	0.0571518	0.0285047	0.00831143	0.01647
TCONS_00010512	0.484874	0.128531	0.0180943	0.0247867	0.0180943	0.0107479	0.0553311	0.267131	0.544862	0.636549	0.47643	0.284638	0.215288	0.187777	0.153743	0.144672	0.158422	0.158683	0.12983	0.078455	0.0290454	0.0178945	0.0863747	0.167126	0.179962	0.11939	0.0752454	0.102629	0.142164	0.126195	0.0673836	0.0271199	0.034287	0.062323	0.0775373	0.0816575	0.0996907	0.118107	0.116889	0.116494	0.142064	0.160934	0.151496	0.143897	0.152143	0.148742	0.101903	0.0745318	0.0885089
TCONS_00010672	0.0276102	0.0020452	0	0	0	0	0	0	0.00643983	0.0325202	0.068272	0.0835123	0.0662396	0.0590786	0.0650022	0.0628131	0.0564356	0.061645	0.0684113	0.0507072	0.0485028	0.0814331	0.103929	0.0912157	0.0566884	0.0412872	0.0699343	0.095994	0.0929034	0.055467	0.0216171	0.0214694	0.0378022	0.0622147	0.0604793	0.0344533	0.0128943	0.0140211	0.0465474	0.0678372	0.0681617	0.0680795	0.0662752	0.0630578	0.0823944	0.10845	0.099919	0.0488343	0.0108112
TCONS_00010758	0.0215809	0.0217223	0.0537278	0.080718	0.079115	0.0621139	0.0566248	0.0653281	0.0498016	0.046188	0.0823633	0.11636	0.0946117	0.0506828	0.0614112	0.0966387	0.0869233	0.0470285	0.028642	0.0435117	0.053389	0.0608529	0.066967	0.0553918	0.0306971	0.0147928	0.0147928	0.0174033	0.0189699	0.0266289	0.0335917	0.0259326	0.00904973	0.000348067	0	0	0	0.0141126	0.0438829	0.0632587	0.0511766	0.0204147	0.00272653	0	0.00870243	0.0308063	0.051692	0.054303	0.036724
TCONS_00010759	0.0461891	0.0264548	0.0200143	0.0278906	0.0598961	0.0808865	0.0748295	0.0599908	0.0585395	0.0633451	0.0460042	0.0515946	0.091567	0.117926	0.085408	0.0445145	0.0690485	0.101241	0.0812987	0.0409578	0.0297621	0.045078	0.0548577	0.0614515	0.066967	0.0516603	0.0247032	0.0147928	0.0161851	0.0184477	0.0194921	0.0271511	0.0330693	0.0231478	0.00748343	0	0	0	0.000991467	0.0179097	0.0489192	0.0635067	0.0473793	0.0163697	0.000495733	0	0.0118353	0.0355057	0.0548247
TCONS_00010940	0.0149511	0.0519096	0.08284	0.0741332	0.0361832	0.00793173	0	0	0	0.00330663	0.0120083	0.0188905	0.0662141	0.169389	0.241644	0.219142	0.135472	0.0773819	0.0504557	0.0632664	0.130606	0.177167	0.173959	0.177976	0.234194	0.254848	0.203563	0.17862	0.213737	0.239185	0.180475	0.0782753	0.0180949	0.0447328	0.22442	0.419689	0.431678	0.245968	0.0834021	0.0824367	0.0930193	0.0751537	0.105213	0.16898	0.188482	0.141474	0.0976158	0.119443	0.132941
TCONS_00010984	0.038131	0.0581777	0.0702437	0.0607496	0.0310097	0.0236454	0.0569486	0.0864513	0.0947751	0.11896	0.133646	0.106034	0.0402285	0.000174033	0	0.00694027	0.0193336	0.0247867	0.0168549	0.010901	0.0317761	0.0551351	0.0745053	0.113144	0.144895	0.137865	0.101442	0.0877965	0.086445	0.0701692	0.0656336	0.0711618	0.0612051	0.0337536	0.0430496	0.0725468	0.0798576	0.0618941	0.0483181	0.0455651	0.0435491	0.0682649	0.106609	0.131936	0.115907	0.100332	0.0911848	0.120307	0.192447
TCONS_00011178	0.0758577	0.106792	0.139705	0.138451	0.113314	0.0920999	0.0847273	0.0832017	0.0728999	0.057041	0.0280142	0.0108376	0.0388177	0.087805	0.103174	0.128357	0.174648	0.189613	0.136156	0.0544303	0.0432171	0.0661348	0.112537	0.172001	0.177584	0.154532	0.147041	0.216101	0.274811	0.320862	0.360924	0.341386	0.249944	0.130292	0.0831876	0.0692478	0.0525028	0.0409338	0.0609708	0.0769338	0.0922345	0.0877524	0.0736297	0.052927	0.0270491	0.0249132	0.0208735	0.0409015	0.0709923
TCONS_00011207	0.339092	0.32704	0.371643	0.455576	0.502715	0.433969	0.392514	0.3754	0.38668	0.389307	0.41497	0.448727	0.413765	0.380108	0.372268	0.381162	0.359523	0.361538	0.397644	0.408564	0.360045	0.307004	0.264245	0.217856	0.160467	0.128816	0.145088	0.17323	0.197671	0.201377	0.166645	0.123847	0.109669	0.145788	0.161383	0.111327	0.0627601	0.0644641	0.0914133	0.113532	0.135738	0.164173	0.189462	0.191944	0.199048	0.207449	0.2588	0.301087	0.27444
TCONS_00011232	0.0611907	0.0435788	0.0796965	0.107285	0.0896899	0.0736713	0.105435	0.13479	0.117144	0.140518	0.205722	0.257303	0.215134	0.148043	0.134323	0.128308	0.115662	0.091318	0.108041	0.142377	0.137708	0.0961433	0.0511885	0.0370816	0.0466387	0.133601	0.283052	0.435428	0.54498	0.610394	0.648174	0.612428	0.621542	0.676113	0.637735	0.477346	0.33428	0.31113	0.295979	0.235832	0.191249	0.204262	0.215483	0.255288	0.291682	0.257546	0.167327	0.126902	0.179518
TCONS_00011385	0.0227351	0.0217437	0.0411985	0.0411458	0.0249237	0.0135746	0.0207106	0.0238438	0.0205365	0.0134006	0.00643923	0.010442	0.0174033	0.0167019	0.0203936	0.0247867	0.0220601	0.0112007	0.0270989	0.05113	0.047551	0.0341314	0.0523931	0.110824	0.126903	0.0854805	0.0293277	0.000174033	0	0.0106168	0.044904	0.15299	0.279145	0.322729	0.260755	0.169998	0.150971	0.152867	0.140195	0.132243	0.164054	0.200037	0.176444	0.108465	0.0981001	0.162208	0.227614	0.31428	0.407548
TCONS_00011394	0.0685981	0.11296	0.120923	0.0924361	0.0824377	0.105009	0.11275	0.0974074	0.0893919	0.0902053	0.0755491	0.0470013	0.0369334	0.048973	0.0555168	0.0524421	0.0381239	0.0247391	0.0118343	0.0154896	0.0398563	0.0774709	0.109742	0.13141	0.117378	0.07461	0.0307752	0.0109533	0.0174033	0.0219071	0.0255988	0.0247867	0.0168549	0.0044616	0	0.00873333	0.0438789	0.080818	0.0861447	0.0585359	0.031291	0.0219291	0.0300551	0.050665	0.0635435	0.0626947	0.0653103	0.0864724	0.0899837
TCONS_00011395	0.0861666	0.119356	0.108228	0.0886957	0.086514	0.112213	0.110012	0.0941851	0.0916077	0.0850003	0.0661457	0.0408046	0.0391642	0.0522105	0.0561601	0.0482284	0.0332668	0.0175668	0.0118343	0.0241918	0.0517074	0.0890313	0.118372	0.130218	0.105589	0.05605	0.0220831	0.0134006	0.0174033	0.0231623	0.026854	0.0247867	0.0126412	0.000247867	0	0.016776	0.0582241	0.090079	0.0801163	0.0471498	0.0259326	0.0199614	0.035524	0.058101	0.0677414	0.0614402	0.0685494	0.0909507	0.0865136
TCONS_00011468	0.0367228	0.0374679	0.0467286	0.0834084	0.15193	0.233045	0.263331	0.251044	0.228468	0.190232	0.165216	0.169364	0.17914	0.183928	0.202634	0.21259	0.163933	0.0823195	0.0877712	0.15375	0.181002	0.176445	0.239812	0.319718	0.278214	0.136716	0.0427187	0.0817509	0.288773	0.584167	0.712169	0.555232	0.267279	0.115011	0.091822	0.082396	0.0666203	0.0645677	0.079509	0.0894627	0.0953749	0.097687	0.0828058	0.0427511	0.0437464	0.0851444	0.108192	0.0995639	0.0753469
TCONS_00011524	0.116477	0.0218704	0	0.000522133	0.0517385	0.152484	0.260954	0.321022	0.329194	0.336428	0.330538	0.276587	0.192438	0.186267	0.231763	0.225292	0.189188	0.152461	0.137541	0.161391	0.249981	0.327889	0.29768	0.238786	0.223546	0.202913	0.191644	0.249369	0.301581	0.248487	0.159298	0.128282	0.113021	0.0726784	0.0331456	0.0316944	0.104786	0.272312	0.454708	0.519337	0.427874	0.32312	0.301982	0.342581	0.398741	0.399763	0.348064	0.295671	0.250993
TCONS_00011691	0.0596493	0.0349827	0.00887607	0.00226243	0.0109641	0.0255829	0.0372801	0.0465418	0.0467702	0.0350731	0.020131	0.0180784	0.0437804	0.0828578	0.107744	0.111776	0.088551	0.0633687	0.0562513	0.0681232	0.0802139	0.108954	0.140393	0.134486	0.0998701	0.0770007	0.0848971	0.0730261	0.0457747	0.0247141	0.0196662	0.0233215	0.0457743	0.0820105	0.0952177	0.097863	0.103325	0.145164	0.166771	0.185959	0.278286	0.348453	0.308918	0.171593	0.0711951	0.046017	0.0521086	0.0988915	0.143963
TCONS_00011761	0	0.00452487	0.0132265	0.0174033	0.0121823	0.00348067	0.00696137	0.0255846	0.0563913	0.0731	0.0682273	0.0459483	0.0285433	0.0241919	0.0174033	0.00904973	0.000348067	0	0.00121823	0.0106635	0.0477713	0.0749117	0.0659871	0.0553145	0.0601797	0.0639317	0.0459978	0.032692	0.0423642	0.0498266	0.0399592	0.022925	0.0137486	0.015663	0.0255845	0.0335691	0.0376073	0.0584395	0.0725218	0.0874903	0.093424	0.0777019	0.0562583	0.028195	0.0318232	0.0772398	0.160134	0.251612	0.251538
TCONS_00011843	0.0939832	0.0845976	0.191386	0.314536	0.378229	0.335164	0.306254	0.334505	0.330193	0.274136	0.202996	0.155362	0.0842955	0.0404728	0.0859729	0.124127	0.121612	0.100434	0.0866182	0.0765128	0.0524849	0.0480143	0.0668493	0.0810411	0.0788985	0.0806073	0.118225	0.196199	0.240689	0.200138	0.0975459	0.0199136	0.0224029	0.0560654	0.0758541	0.0669588	0.0413018	0.0264757	0.0226824	0.0251347	0.035445	0.0691547	0.0956767	0.0832833	0.078097	0.094739	0.100161	0.0874705	0.0761611
TCONS_00012386	0.108815	0.0576651	0.0339397	0.035332	0.0554902	0.118372	0.187672	0.191753	0.169305	0.191228	0.249356	0.244012	0.177424	0.168347	0.197243	0.222509	0.207385	0.199449	0.207417	0.172522	0.133471	0.109744	0.115185	0.108503	0.0770212	0.0977932	0.182221	0.25643	0.238569	0.1694	0.123872	0.109293	0.10549	0.108811	0.151191	0.200712	0.203297	0.153125	0.0956046	0.0818705	0.118226	0.137724	0.109664	0.0707616	0.0799026	0.139248	0.148443	0.104862	0.0794285
TCONS_00012517	0.0278262	0.00174033	0	0	0.0056243	0.0386727	0.0673151	0.0797827	0.0722992	0.0610499	0.0574542	0.0515933	0.0495008	0.0306194	0.0095244	0.0046989	0.0134006	0.0174033	0.0120083	0.00330663	0	0.0073094	0.0160111	0.0174033	0.0093978	0.000696133	0	0	0.00939807	0.0416645	0.0707665	0.0741414	0.0649738	0.0619508	0.0561918	0.0322753	0.0088757	0.000174033	0	0	0	0	0	0.0157372	0.0517322	0.0781867	0.0781592	0.0654635	0.053787
TCONS_00012539	0.060334	0.0678895	0.0777359	0.0644917	0.04043	0.021074	0.00974587	0.0010442	0.0007436	0.0390058	0.100566	0.143896	0.174489	0.188767	0.185206	0.132275	0.0695681	0.0374193	0.0221031	0.0254104	0.0482785	0.0827965	0.10621	0.11559	0.102251	0.0897656	0.0756561	0.083155	0.0949787	0.095153	0.0789777	0.0529877	0.0698804	0.102521	0.11462	0.0840634	0.0638106	0.090669	0.117909	0.109955	0.0739598	0.0381713	0.0189011	0.0238848	0.0468995	0.0577897	0.0517409	0.0351495	0.0452557
TCONS_00012634	0.09138	0.0968936	0.0855248	0.138187	0.211605	0.23318	0.156717	0.0690987	0.150087	0.297217	0.339448	0.220152	0.0722988	0.0475903	0.0768913	0.0993999	0.114212	0.119747	0.131298	0.157831	0.183544	0.157727	0.0940989	0.129319	0.202933	0.207861	0.142769	0.0950633	0.097794	0.0850827	0.081852	0.108841	0.144644	0.136473	0.129109	0.141203	0.143505	0.116254	0.075971	0.066297	0.0746149	0.103739	0.150483	0.208048	0.256392	0.282029	0.248875	0.162502	0.0902103
TCONS_00012892	0.0240179	0.0203625	0.030458	0.0363763	0.0463911	0.0557053	0.0733793	0.0906146	0.104042	0.11098	0.083671	0.0407833	0.0252017	0.0850092	0.198004	0.258572	0.239944	0.192899	0.167649	0.179444	0.177172	0.155107	0.130313	0.110833	0.0932643	0.110306	0.145772	0.191414	0.198459	0.18421	0.168069	0.116065	0.0612419	0.0417541	0.0786505	0.102271	0.0762228	0.0275448	0.0111276	0.0163591	0.0189699	0.0305667	0.0570438	0.0811429	0.0690622	0.0335877	0.0089232	0.00870167	0.0208735
TCONS_00012953	0.015663	0.0174033	0.0134639	0.0171555	0.0333144	0.0512309	0.0633792	0.0579577	0.036375	0.0350281	0.0548496	0.0737544	0.0645639	0.0367734	0.0279087	0.0343479	0.0539499	0.0677967	0.0726901	0.0712359	0.0972046	0.114206	0.098365	0.0730516	0.0744469	0.11319	0.131453	0.126086	0.107146	0.0886763	0.077922	0.0677001	0.0604952	0.0614774	0.0616585	0.0612745	0.0598296	0.0589956	0.049501	0.0342794	0.0288052	0.0306247	0.0485237	0.117909	0.175239	0.173785	0.125758	0.0874871	0.0838233
TCONS_00013127	0.154415	0.199908	0.219137	0.211593	0.208864	0.19619	0.244265	0.317121	0.349561	0.356137	0.37758	0.431875	0.40094	0.275091	0.11547	0.0217639	0	0	0	0	0.00917227	0.0512211	0.125515	0.19256	0.227436	0.219569	0.244992	0.268807	0.237952	0.186272	0.168607	0.227153	0.24745	0.200367	0.122731	0.0794776	0.139692	0.222947	0.21832	0.146595	0.0937888	0.105213	0.124051	0.119626	0.141257	0.184046	0.197088	0.17822	0.135852
TCONS_00013227	0.121098	0.0816336	0.0905368	0.0958693	0.0893579	0.0776883	0.0602207	0.0574357	0.0652571	0.0979392	0.12355	0.113575	0.0765848	0.0415897	0.0373497	0.0427122	0.0437413	0.0551936	0.0743183	0.0969437	0.0986843	0.0912569	0.0991078	0.10154	0.0769081	0.0381199	0.0307035	0.0580651	0.15961	0.266123	0.321574	0.301108	0.219963	0.139354	0.0709048	0.0818694	0.112743	0.13052	0.148602	0.150864	0.132121	0.110746	0.137263	0.218208	0.259213	0.23193	0.180686	0.205896	0.290013
TCONS_00013288	0.0790584	0.108933	0.0948889	0.0537123	0.0139272	0.0270989	0.0573952	0.0625179	0.0452642	0.0374123	0.0465417	0.0459416	0.0309373	0.0140967	0.00539503	0	0.00153993	0.0268125	0.064511	0.0893407	0.08721	0.081831	0.0902213	0.0949997	0.0897644	0.0712437	0.0623289	0.0648369	0.0622778	0.0421741	0.0220601	0.0243753	0.0629285	0.111777	0.126719	0.0968687	0.0497024	0.0522436	0.101286	0.151121	0.166506	0.146739	0.114858	0.0766056	0.0989788	0.148118	0.16549	0.169714	0.181036
TCONS_00013621	0.0964722	0.0734068	0.0550758	0.0597936	0.0600532	0.046017	0.0601085	0.0863165	0.0896104	0.0569688	0.0260273	0.0385903	0.0563797	0.0555931	0.0410733	0.0255141	0.0621692	0.155085	0.211051	0.184303	0.106202	0.0499299	0.0255271	0.00539553	0.00844327	0.03747	0.0640816	0.0671147	0.0529348	0.0360173	0.0245401	0.0180996	0.0589287	0.120907	0.134745	0.0844388	0.0320499	0.0419421	0.0759499	0.0920696	0.0741816	0.0354653	0.0076695	0	0	0.0180943	0.042881	0.0520627	0.0416785
TCONS_00013830	0.0342648	0.0222787	0.0553281	0.0824585	0.10432	0.140736	0.20062	0.218253	0.167879	0.114371	0.116319	0.171196	0.195632	0.177433	0.14495	0.126577	0.159474	0.205161	0.202137	0.118566	0.062354	0.122539	0.169975	0.130452	0.0738635	0.0681539	0.0806387	0.0927807	0.117933	0.138685	0.11723	0.0899872	0.0856957	0.0780743	0.0932015	0.144721	0.195501	0.1934	0.19075	0.200384	0.174212	0.128385	0.0930067	0.0999596	0.0855295	0.0583458	0.0674815	0.0870358	0.0918575
TCONS_00013847	0.0625469	0.0974375	0.187581	0.248165	0.232563	0.150686	0.0822585	0.0604881	0.074477	0.0933929	0.0923942	0.108485	0.17818	0.242062	0.218817	0.155003	0.139275	0.150434	0.146181	0.145457	0.131386	0.119066	0.191663	0.28842	0.289006	0.220027	0.157248	0.13167	0.0705185	0.0197765	0.021897	0.0928288	0.265302	0.454616	0.517252	0.41372	0.259474	0.191071	0.235589	0.297865	0.349052	0.43507	0.49639	0.462254	0.396286	0.36719	0.349231	0.34496	0.409975
TCONS_00013968	0.292549	0.372976	0.39865	0.308114	0.164412	0.0598364	0.0158372	0.00643923	0	0.00396587	0.0265852	0.0635362	0.0988062	0.115697	0.111536	0.108691	0.102267	0.102249	0.140958	0.188386	0.19584	0.156697	0.134547	0.145106	0.14838	0.14197	0.123366	0.116912	0.111797	0.126326	0.159031	0.166409	0.143955	0.0853007	0.0449619	0.0674411	0.10458	0.124172	0.112621	0.0833233	0.0507043	0.0182745	0.0132265	0.0174033	0.0160111	0.0073094	0	0.00452487	0.0309004
TCONS_00014252	0.115751	0.0892101	0.047619	0.0240174	0.0174033	0.0137486	0.00661327	0.0211741	0.0518422	0.068472	0.0553564	0.0454767	0.0747225	0.152769	0.227914	0.249763	0.229536	0.179637	0.138489	0.0962379	0.12024	0.189626	0.234016	0.199555	0.152769	0.151499	0.143392	0.112599	0.0701743	0.067044	0.0826033	0.102348	0.121457	0.12251	0.141875	0.194709	0.29851	0.359662	0.301771	0.171032	0.0626945	0.074947	0.12384	0.133141	0.0961702	0.0511845	0.0283841	0.0802661	0.162134
TCONS_00014325	0.182835	0.252726	0.302881	0.281248	0.251588	0.271353	0.301617	0.332176	0.317656	0.278338	0.242901	0.251785	0.272701	0.261909	0.272069	0.293396	0.257245	0.185959	0.155387	0.165748	0.163786	0.138765	0.163237	0.3893	0.608759	0.582646	0.34146	0.145998	0.1292	0.117757	0.164954	0.230677	0.231007	0.132794	0.0348221	0.0151409	0.00643923	0.0081796	0.0205729	0.0247867	0.0257834	0.0468783	0.068216	0.0816746	0.0871276	0.148226	0.276252	0.34494	0.289372
TCONS_00014589	0.128869	0.109855	0.156116	0.24833	0.285411	0.217688	0.148596	0.187178	0.286095	0.292881	0.239813	0.202367	0.195592	0.213262	0.222493	0.209709	0.163866	0.174973	0.237723	0.226006	0.121764	0.034483	0.0358104	0.128834	0.21191	0.207619	0.172939	0.162196	0.177964	0.15739	0.123395	0.094876	0.0485308	0.0151969	0.0298294	0.05113	0.074933	0.0919899	0.0845693	0.0643139	0.0347598	0.0247867	0.0577805	0.10522	0.122278	0.0954306	0.0687375	0.086328	0.0975043
TCONS_00014634	0.173007	0.169082	0.110992	0.0803568	0.0912716	0.11734	0.0900556	0.0447878	0.0254104	0.0130525	0.00435083	0.0046989	0.019841	0.0339393	0.0415973	0.0448391	0.0718433	0.0969021	0.0999939	0.0764698	0.0404549	0.0172293	0.00643923	0.0254511	0.0454375	0.0823221	0.117518	0.142847	0.146642	0.145106	0.258593	0.413924	0.442085	0.290052	0.112041	0.172144	0.450973	0.633965	0.525597	0.235962	0.0494994	0.0655267	0.203579	0.334872	0.350347	0.278173	0.245959	0.256691	0.236028
TCONS_00014703	0.050528	0.0574679	0.0727646	0.095686	0.113154	0.112354	0.129949	0.218534	0.302416	0.282896	0.166258	0.0472885	0.0035791	0	0	0.015339	0.052688	0.109576	0.127564	0.103051	0.0695528	0.0538397	0.0606132	0.0827082	0.113149	0.11251	0.104271	0.130843	0.162129	0.136554	0.0636578	0.00920363	0.0171028	0.0418893	0.0542827	0.0475903	0.0304876	0.0494144	0.0749433	0.085069	0.0657483	0.0602983	0.0838114	0.107192	0.13386	0.150397	0.143933	0.0990202	0.0586315
TCONS_00014746	0.104793	0.0853827	0.0542272	0.0464703	0.050125	0.0384643	0.0200151	0.0200191	0.0419854	0.0510674	0.0378872	0.0436396	0.0707714	0.103289	0.0961043	0.0551921	0.0348141	0.0472395	0.0994613	0.145563	0.144865	0.127052	0.105188	0.0900843	0.114693	0.186339	0.23119	0.177067	0.0864993	0.040286	0.0567521	0.073962	0.0704182	0.0526299	0.0349142	0.0370379	0.0324441	0.0175985	0.00816377	0.0160119	0.0356635	0.0643687	0.0949866	0.117526	0.133633	0.139332	0.202558	0.27753	0.317418
TCONS_00014747	0.112151	0.0873339	0.0528803	0.0194337	0.0172295	0.0353307	0.0522133	0.0409007	0.0147941	0.00504697	0.0367571	0.0717212	0.0772367	0.0623984	0.0547969	0.0606407	0.0518705	0.0312964	0.0172296	0.0067873	0	0	0	0.0116497	0.0446139	0.0877314	0.105395	0.0817713	0.0515078	0.0468183	0.0487327	0.0353313	0.0189707	0.0225505	0.044517	0.0510674	0.0353556	0.0452202	0.0763706	0.10482	0.0930365	0.0505937	0.0333269	0.0512583	0.107766	0.149675	0.143204	0.12294	0.102563
TCONS_00014753	0.503986	0.370222	0.243741	0.183074	0.253309	0.36826	0.363753	0.251607	0.170957	0.181769	0.184159	0.144992	0.12138	0.142729	0.166799	0.161023	0.126053	0.0967628	0.0810287	0.0682553	0.0837627	0.118621	0.171882	0.214554	0.228307	0.208489	0.165454	0.129354	0.127949	0.145725	0.142345	0.121692	0.113073	0.140451	0.158838	0.134822	0.105518	0.112957	0.189316	0.246963	0.211641	0.121633	0.0661939	0.0744157	0.0836069	0.105755	0.110651	0.0846992	0.0497361
TCONS_00014839	0.109108	0.110411	0.0792963	0.0700408	0.0976593	0.123759	0.129024	0.107219	0.0961376	0.110041	0.132135	0.151018	0.139187	0.119429	0.118054	0.144507	0.160086	0.116217	0.0577083	0.0263489	0.0793728	0.190091	0.253164	0.227989	0.182299	0.180965	0.163912	0.101489	0.0766776	0.103108	0.127444	0.131562	0.118868	0.10007	0.0953627	0.114459	0.168946	0.189045	0.170654	0.172787	0.198824	0.225477	0.203791	0.155414	0.136217	0.155424	0.176166	0.193443	0.184457
TCONS_00014865	0.0734309	0.0712177	0.107156	0.149112	0.206898	0.250348	0.236968	0.185067	0.142017	0.118384	0.0902875	0.102299	0.148651	0.160825	0.12014	0.0834429	0.0726821	0.0908359	0.129135	0.172831	0.218353	0.219394	0.167639	0.104917	0.0808613	0.0801697	0.0697527	0.0565613	0.0511661	0.0608343	0.0783133	0.1022	0.168492	0.25933	0.279278	0.224571	0.220299	0.301327	0.322131	0.234	0.188082	0.244606	0.274077	0.18867	0.0861149	0.0724734	0.180809	0.407245	0.584495
TCONS_00014923	0.192612	0.190815	0.189541	0.206765	0.19239	0.13865	0.0850137	0.0620193	0.0444473	0.0261051	0.0167072	0.0298667	0.0774346	0.145296	0.170702	0.152974	0.120062	0.0932299	0.0980113	0.142373	0.192392	0.177938	0.131896	0.149313	0.200692	0.199485	0.125171	0.0563699	0.052276	0.077322	0.0919423	0.109254	0.119945	0.107873	0.0698674	0.0331374	0.0599177	0.112184	0.152723	0.152108	0.12956	0.169123	0.207449	0.178205	0.153133	0.143666	0.127978	0.0594418	0.00247867
TCONS_00014930	0.07272	0.0669671	0.0820572	0.119688	0.138226	0.114082	0.0653332	0.0365503	0.0202633	0.0189064	0.0508934	0.081157	0.0847763	0.0645717	0.0509957	0.0857727	0.126516	0.138748	0.140249	0.165311	0.196834	0.214098	0.30065	0.371912	0.323225	0.18693	0.109524	0.120894	0.124036	0.170548	0.288874	0.349899	0.265971	0.132501	0.0673853	0.0592802	0.0594902	0.086363	0.127429	0.131797	0.0860907	0.0359839	0.0216224	0.0340157	0.0486302	0.0603036	0.0616603	0.0638753	0.0523887
TCONS_00015108	0.0104104	0.00919743	0.0302924	0.04219	0.031305	0.01021	0	0	0	0	0.00435083	0.0130525	0.0174033	0.0123564	0.0036547	0	0	0	0	0	0	0.0005221	0.00922377	0.0174033	0.0161851	0.0099199	0.0181008	0.0330693	0.0316768	0.0165342	0.0109641	0.0210587	0.0278473	0.0318614	0.046287	0.0554808	0.0414153	0.0245256	0.0318592	0.0529822	0.0497559	0.0417279	0.0428654	0.04219	0.0241274	0.0066871	0.0142711	0.0280214	0.0304583
TCONS_00015142	0.0174033	0.0153149	0.00661327	0	0	0.0172858	0.0620004	0.107514	0.113835	0.0821363	0.0524711	0.0534957	0.0925351	0.115774	0.0882702	0.0341251	0.00121823	0.0005113	0.0260763	0.05113	0.0485737	0.0230085	0	0.00247867	0.014872	0.0247867	0.0213165	0.0089232	0.00591713	0.0146188	0.0174033	0.0107901	0.0020884	0	0	0	0	0	0	0	0	0.0046017	0.0301667	0.05113	0.0493559	0.0457206	0.0480363	0.0466443	0.0233223
TCONS_00015185	0.0174033	0.0180999	0.0487589	0.0865639	0.0855297	0.0490058	0.0297914	0.0402071	0.036969	0.0347119	0.0479648	0.0824934	0.103787	0.0915954	0.0591021	0.0294661	0.0450273	0.0669767	0.0531068	0.0310202	0.0361887	0.0495733	0.0366843	0.0321435	0.0537343	0.0654893	0.0517357	0.0294277	0.0372283	0.0706273	0.0964724	0.0942615	0.0631161	0.0396399	0.0281955	0.0298058	0.0548008	0.0831418	0.0863579	0.0851313	0.119789	0.159426	0.14177	0.0911277	0.061232	0.0485583	0.0380146	0.0288263	0.0378398
TCONS_00015239	0.083344	0.157887	0.249696	0.290406	0.268575	0.227659	0.211195	0.16051	0.0734875	0.0201798	0.0343182	0.06972	0.10156	0.114899	0.171096	0.260218	0.312326	0.283738	0.200052	0.131181	0.0819143	0.0983871	0.128702	0.15264	0.161849	0.18329	0.226693	0.227328	0.210117	0.193546	0.2152	0.262921	0.257431	0.2	0.128609	0.0911115	0.0736875	0.0625599	0.0603403	0.0612614	0.0694215	0.0759167	0.0739649	0.0883413	0.119256	0.127039	0.142151	0.199259	0.229866
TCONS_00015245	0.0538523	0.0305882	0.0338187	0.0802767	0.130385	0.122714	0.066981	0.0303822	0.0403187	0.0730913	0.0732767	0.0406885	0.0190224	0.0245968	0.0362729	0.0317796	0.01782	0.0180678	0.0370169	0.0693832	0.0864802	0.0991469	0.121711	0.123581	0.0977309	0.0768299	0.0841373	0.0986573	0.100754	0.102211	0.0952205	0.0639062	0.0362209	0.0325865	0.0844387	0.176635	0.220154	0.197657	0.150634	0.12135	0.109552	0.0989021	0.11402	0.121139	0.117202	0.133389	0.180121	0.217589	0.206462
TCONS_00015285	0.0844406	0.101796	0.072912	0.0251403	0.00247867	0	0	0	0.0036547	0.0123564	0.0174033	0.0130525	0.00435083	0	0	0.00556907	0.0142707	0.0174033	0.0111381	0.00689807	0.0278032	0.0662488	0.083336	0.0612811	0.0228354	0.0110332	0.039041	0.088451	0.108392	0.0805327	0.050964	0.0648225	0.101179	0.098819	0.0639753	0.0388213	0.0437846	0.0479342	0.0395695	0.03849	0.046122	0.043511	0.0425876	0.0645632	0.1126	0.138928	0.121671	0.102194	0.0804159
TCONS_00015305	0.191732	0.188622	0.175474	0.151693	0.0912971	0.0322295	0.0149669	0.0352448	0.0691213	0.0852353	0.0916944	0.150663	0.209896	0.18147	0.135419	0.134554	0.156476	0.121877	0.0721952	0.0771953	0.109188	0.125633	0.105228	0.0622239	0.0526616	0.0809252	0.116445	0.159035	0.171577	0.143079	0.0765838	0.0323242	0.0565451	0.0909247	0.113088	0.113587	0.0967852	0.0711314	0.0424667	0.0308059	0.0318509	0.0578875	0.106381	0.142597	0.140509	0.123098	0.1353	0.165121	0.180935
TCONS_00015376	0.406973	0.386307	0.434265	0.451686	0.332835	0.189145	0.123158	0.107182	0.172567	0.28324	0.32641	0.265238	0.178192	0.160335	0.196785	0.241293	0.291891	0.291508	0.211638	0.10833	0.0342172	0.0382778	0.0580718	0.0606451	0.0537349	0.0598203	0.08948	0.125421	0.145682	0.139512	0.128476	0.16067	0.221171	0.241984	0.203142	0.132724	0.0885159	0.0935884	0.131847	0.197447	0.278181	0.314009	0.265657	0.15352	0.0624827	0.0752797	0.124786	0.153836	0.162199
TCONS_00015381	0.0780447	0.0572389	0.0364919	0.0411541	0.0544177	0.0510674	0.0332879	0.0207205	0.0186427	0.0386949	0.0585523	0.0701373	0.0704289	0.0624422	0.05128	0.0286737	0.0196662	0.0186218	0.015663	0.00696133	0.0230085	0.0529245	0.0662713	0.0542718	0.0302734	0.0182742	0.00591713	0	0	0	0	0	0	0.00191437	0.020262	0.0625918	0.0961463	0.0933414	0.0712011	0.056565	0.0452517	0.0250621	0.00661327	0	0	0	0.0248335	0.091323	0.137936
TCONS_00015442	0.167933	0.193914	0.188909	0.160556	0.174051	0.23019	0.242267	0.171657	0.117623	0.133914	0.1347	0.0895451	0.0676013	0.0784455	0.107807	0.132183	0.140971	0.125403	0.081298	0.0594294	0.0649937	0.0641657	0.0450537	0.0173507	0.00247867	0	0.00347013	0.0158635	0.0247867	0.0203251	0.015236	0.0371026	0.0600924	0.062797	0.064215	0.0951697	0.154521	0.178245	0.150398	0.0897074	0.0359361	0.0104895	0.0017878	0.0183421	0.042633	0.0684113	0.0872394	0.10222	0.0966375
TCONS_00015613	0.0548929	0.043512	0.0328953	0.0175787	0.0128789	0.0424453	0.0708667	0.079837	0.090675	0.122542	0.134643	0.100743	0.0675199	0.0795266	0.123159	0.137341	0.120717	0.145565	0.200153	0.243641	0.229106	0.180679	0.13063	0.0710183	0.0501397	0.0581317	0.0705631	0.0809087	0.0796886	0.095675	0.120175	0.131371	0.139558	0.137517	0.138659	0.136878	0.142698	0.171622	0.220111	0.258834	0.269034	0.236755	0.176117	0.161352	0.1765	0.168745	0.104011	0.0365674	0.0671494
TCONS_00015696	0.0643455	0.0478861	0.0761173	0.150009	0.221575	0.243408	0.194728	0.127554	0.0939521	0.140244	0.224088	0.230963	0.150592	0.0528495	0.021972	0.0424305	0.0607409	0.0646433	0.0504617	0.0387647	0.0261067	0.015663	0.0260681	0.0402018	0.0438833	0.0380195	0.0601716	0.0940583	0.0999389	0.086997	0.096131	0.147072	0.176241	0.165434	0.11606	0.067522	0.0770424	0.101136	0.118435	0.119868	0.110627	0.0952407	0.0712954	0.080043	0.0954293	0.116006	0.151857	0.160982	0.120826
TCONS_00015762	0.251397	0.217784	0.168119	0.149918	0.137146	0.178379	0.235876	0.262017	0.251661	0.241227	0.267683	0.261433	0.231166	0.202351	0.178111	0.167915	0.152364	0.133987	0.10903	0.0838193	0.0928345	0.129106	0.13863	0.11889	0.112961	0.114912	0.104047	0.0857491	0.105448	0.171196	0.209729	0.187085	0.133405	0.0911095	0.080656	0.0911516	0.138432	0.198095	0.202883	0.173865	0.14831	0.179342	0.210962	0.21303	0.237916	0.255084	0.235251	0.160511	0.10157
TCONS_00015763	0.133142	0.16525	0.222938	0.254999	0.25774	0.249103	0.264548	0.262496	0.230053	0.210918	0.187187	0.173519	0.157282	0.13394	0.115688	0.0840091	0.0916319	0.120881	0.137744	0.124246	0.111945	0.116765	0.109996	0.0890839	0.0975409	0.154703	0.202304	0.19513	0.143779	0.101966	0.0826389	0.0843354	0.12529	0.187026	0.20793	0.178928	0.145723	0.174278	0.208487	0.218182	0.226302	0.244214	0.248892	0.182052	0.115326	0.0895545	0.08041	0.0506473	0.0815835
TCONS_00015842	0.0992923	0.155778	0.159796	0.143518	0.13455	0.114995	0.0688908	0.0229732	0.0240377	0.0392156	0.0450115	0.0382927	0.0267696	0.0596256	0.115769	0.154284	0.160169	0.16924	0.188322	0.169062	0.128311	0.106725	0.0919551	0.057935	0.0535753	0.0802852	0.09332	0.0897089	0.089329	0.12721	0.134821	0.105465	0.0813356	0.063005	0.055695	0.0443058	0.0658681	0.138377	0.217131	0.243762	0.196905	0.145037	0.152763	0.174134	0.172803	0.130883	0.105773	0.0960248	0.0772728
TCONS_00016208	0.268952	0.166402	0.081446	0.0746839	0.140399	0.240571	0.285545	0.230812	0.156598	0.127903	0.121928	0.0757459	0.0248443	0.0174033	0.0442062	0.105539	0.146493	0.121685	0.0515288	0.0150038	0.0174033	0.0201884	0.0201884	0.0378619	0.0877752	0.148533	0.172774	0.142759	0.121281	0.138714	0.168651	0.151454	0.105518	0.080071	0.0838247	0.0865865	0.0603585	0.0449904	0.0431815	0.0717464	0.121364	0.153572	0.17946	0.167066	0.138452	0.0952874	0.0972989	0.141722	0.128396
TCONS_00016253	0.0383876	0.0293009	0.0113122	0.0143704	0.054199	0.103797	0.136226	0.163447	0.195772	0.232143	0.223854	0.165922	0.170677	0.25211	0.405582	0.497255	0.431141	0.356734	0.313496	0.376	0.375987	0.263872	0.198257	0.22581	0.45011	0.665656	0.696697	0.598388	0.443252	0.316047	0.261753	0.490448	0.763033	0.724102	0.468527	0.288541	0.277172	0.219303	0.138232	0.193714	0.444918	0.671136	0.6467	0.467907	0.377523	0.335236	0.217662	0.0927082	0.047412
TCONS_00016369	0.158313	0.164178	0.171473	0.159108	0.136656	0.10791	0.0767259	0.0697509	0.0714663	0.0647627	0.0496559	0.0476384	0.0552442	0.0666809	0.0857585	0.103856	0.0979803	0.0751851	0.0526208	0.0353236	0.0142286	0.0097147	0.0352797	0.05113	0.03937	0.0176338	0.0139229	0.0274992	0.0538538	0.0979243	0.158861	0.198558	0.195004	0.175619	0.180968	0.211362	0.213862	0.171945	0.140469	0.154813	0.174205	0.167643	0.205942	0.320085	0.413344	0.42546	0.418162	0.485549	0.585066
TCONS_00016659	0.246212	0.277731	0.224919	0.150033	0.137417	0.123535	0.107226	0.124731	0.157501	0.144964	0.118865	0.133476	0.144934	0.117645	0.0795937	0.0845011	0.108578	0.14308	0.16071	0.171492	0.19354	0.211688	0.217082	0.253885	0.345354	0.425006	0.409159	0.360817	0.300282	0.214465	0.162511	0.152383	0.180914	0.204845	0.255495	0.308937	0.317541	0.304071	0.305684	0.277912	0.19433	0.104712	0.0666146	0.116122	0.256383	0.416746	0.451337	0.353731	0.229638
TCONS_00016703	0.102676	0.0746634	0.0630668	0.0698653	0.0838741	0.103272	0.124599	0.124326	0.0981674	0.0713827	0.0678653	0.0909961	0.105257	0.0947746	0.0935237	0.115068	0.142395	0.160648	0.171353	0.154642	0.0972852	0.0305358	0.0174049	0.0457634	0.0651443	0.0614986	0.0465038	0.0431815	0.0668977	0.115859	0.134537	0.142954	0.235713	0.332904	0.303297	0.194166	0.118656	0.0961273	0.0536973	0.0174033	0.0167072	0.0123564	0.0160116	0.0290658	0.0365503	0.0328949	0.0226991	0.0247919	0.0406289
TCONS_00016880	0.0882017	0.0633982	0.0595693	0.0718406	0.0639317	0.0329716	0.0206573	0.0488297	0.0703994	0.0956306	0.174253	0.252456	0.233355	0.135121	0.0620472	0.0596013	0.0603401	0.0462739	0.0329087	0.0307038	0.0541952	0.1276	0.198998	0.203073	0.216638	0.309437	0.361886	0.260452	0.0927995	0.0146926	0.0236697	0.0316768	0.0560529	0.0877449	0.128278	0.170503	0.192778	0.16659	0.0951439	0.0544542	0.0622491	0.0854748	0.12456	0.202315	0.247334	0.211115	0.14662	0.106505	0.116166
TCONS_00016963	0.0692308	0.0736023	0.0596981	0.0457743	0.0503552	0.0609518	0.0941564	0.128393	0.168936	0.177615	0.145197	0.101912	0.0482794	0.0194294	0.00643923	0.0151409	0.0174033	0.0262806	0.0458901	0.0707665	0.0759437	0.0625639	0.0445282	0.0241543	0.00922377	0.00556907	0.0137486	0.0174033	0.0285331	0.0453966	0.0572212	0.0470047	0.0240502	0.010616	0.0100952	0.0337457	0.05113	0.052058	0.0388863	0.0355777	0.0408373	0.0442289	0.0441909	0.0300081	0.0146241	0.0128891	0.0343647	0.0729346	0.134361
TCONS_00017028	0.0206256	0.0151409	0.00643923	0.0026105	0.0113122	0.0413149	0.072276	0.0739294	0.0418809	0.00761427	0	0	0.00452487	0.0132265	0.0174033	0.0121823	0.00348067	0	0.0057431	0.0270021	0.0656772	0.0856767	0.0859028	0.084691	0.0765179	0.0539093	0.0581804	0.104807	0.135561	0.14346	0.145289	0.14295	0.109343	0.0634981	0.0503279	0.0396375	0.0242435	0.0323029	0.105962	0.206382	0.285348	0.29972	0.276968	0.220084	0.133409	0.125638	0.177025	0.223689	0.175399
TCONS_00017395	0.0902696	0.124765	0.133566	0.118205	0.0993641	0.0586793	0.0305515	0.0208847	0.0291632	0.0571653	0.0709703	0.0573393	0.0378498	0.044923	0.065339	0.0931949	0.111624	0.100282	0.0602344	0.022276	0.0174033	0.0116602	0.00748343	0.0132265	0.0321224	0.0913475	0.137508	0.128662	0.0698284	0.0177082	0.00696133	0	0.0104104	0.0228037	0.0247867	0.0133848	0.000991467	0	0.015339	0.040904	0.05113	0.0337457	0.0081808	0	0	0	0	0	0
TCONS_00017459	0.0238438	0.0238438	0.0174033	0.0207627	0.0331561	0.04219	0.032096	0.0197027	0.0174033	0.0172293	0.0241696	0.0367369	0.0387093	0.0239903	0.0262217	0.0774317	0.118262	0.102777	0.0609614	0.0380002	0.0471977	0.0420173	0.0238743	0.0348395	0.0580298	0.0758187	0.0805946	0.114807	0.148905	0.126113	0.0729723	0.0381713	0.0512557	0.0579744	0.0444208	0.0422471	0.0531618	0.0890537	0.10512	0.123995	0.161445	0.222416	0.25212	0.199793	0.113869	0.063251	0.124737	0.259685	0.366925
TCONS_00017499	0.112498	0.152086	0.169736	0.17549	0.195489	0.192595	0.172544	0.121968	0.0719811	0.0365493	0.0238911	0.0395916	0.0682077	0.117149	0.164942	0.180801	0.18412	0.174243	0.17552	0.179754	0.206743	0.214452	0.151557	0.0946523	0.0918055	0.121812	0.127604	0.103225	0.0776316	0.0633988	0.056739	0.073579	0.0946183	0.0968665	0.070882	0.0862913	0.178944	0.274206	0.268158	0.205073	0.20127	0.242452	0.247391	0.205724	0.150254	0.097814	0.0633527	0.0496027	0.0467123
TCONS_00017555	0.0135641	0.0172557	0.0247867	0.0203251	0.00793173	0.0078315	0.0165332	0.0174033	0.0088757	0.000174033	0.012578	0.0423763	0.0656877	0.0594277	0.0322398	0.010616	0.00904973	0.015837	0.0208735	0.0254353	0.0256568	0.0255303	0.0379237	0.0511072	0.0720947	0.0962274	0.112892	0.130529	0.114924	0.0816602	0.0435279	0.0174033	0.0114862	0.00278453	0	0.00609117	0.0147928	0.0174033	0.0168127	0.0205044	0.0289635	0.030477	0.0253936	0.0240179	0.0212328	0.0176407	0.0292641	0.0452857	0.0537397
TCONS_00017769	0.11908	0.0984462	0.0897428	0.09332	0.0807735	0.0805745	0.140174	0.17655	0.151532	0.101223	0.0605923	0.0454683	0.0339393	0.0412487	0.0527357	0.0709578	0.0778993	0.0785771	0.0948762	0.109324	0.100903	0.0552342	0.0175985	0.0262906	0.0590437	0.0855713	0.0986649	0.0890103	0.0580212	0.0208064	0.00822703	0.0161851	0.0174033	0.00922377	0.0049837	0.0168549	0.0247867	0.0193336	0.0109061	0.0195815	0.0404023	0.044616	0.0280089	0.0081796	0	0	0	0	0.0359131
TCONS_00017947	0.125017	0.120249	0.135655	0.13763	0.142165	0.212631	0.274782	0.23355	0.148728	0.105651	0.133826	0.150932	0.115176	0.0654875	0.0434592	0.0593096	0.113632	0.180556	0.242618	0.227094	0.176224	0.153898	0.13465	0.142966	0.144342	0.137655	0.0863037	0.0343173	0.0488245	0.105528	0.180799	0.29612	0.37962	0.34346	0.197796	0.0758387	0.0676914	0.07568	0.0838846	0.115313	0.152422	0.169734	0.152339	0.123363	0.125639	0.227886	0.340645	0.360907	0.310276
TCONS_00018008	0.242004	0.180674	0.169681	0.175477	0.190248	0.284652	0.459071	0.522499	0.407667	0.236698	0.167836	0.196076	0.214463	0.202812	0.200175	0.189815	0.189351	0.201769	0.25702	0.283092	0.208793	0.10359	0.0193599	0.0217542	0.0634238	0.093634	0.099098	0.107732	0.116693	0.0967799	0.0581912	0.0400623	0.0797455	0.217173	0.3136	0.259183	0.107613	0.0020452	0.0040186	0.0520497	0.123569	0.192026	0.210151	0.182716	0.159214	0.152653	0.159066	0.129508	0.0952551
TCONS_00018093	0.30917	0.364596	0.432045	0.445609	0.346893	0.195437	0.120316	0.221164	0.49541	0.686287	0.643426	0.531742	0.476218	0.404687	0.225524	0.103657	0.0955663	0.166091	0.32408	0.453711	0.524541	0.5788	0.587303	0.458802	0.226821	0.0918246	0.116874	0.191715	0.316196	0.407986	0.376709	0.287715	0.293936	0.384772	0.375699	0.291574	0.237551	0.230667	0.191275	0.151856	0.15378	0.13752	0.0986059	0.167541	0.304606	0.358273	0.35843	0.371058	0.374287
TCONS_00018121	0.0266393	0.164327	0.347917	0.39445	0.274277	0.13093	0.0853581	0.0700493	0.0347683	0.0230085	0.03937	0.05113	0.0352797	0.0097147	0.0096668	0.0220601	0.0247867	0.0257892	0.0308009	0.0341137	0.0262173	0.0219019	0.0303557	0.0396967	0.0391393	0.0287915	0.0256942	0.026701	0.0235473	0.0336362	0.0836243	0.128899	0.108306	0.0471626	0.0265635	0.054217	0.0753218	0.0707315	0.0470812	0.0283695	0.0224513	0.0350884	0.0619639	0.0683699	0.0466147	0.0166071	0.0025565	0.036549	0.0794342
TCONS_00018179	0.308713	0.268971	0.243256	0.239906	0.216231	0.15577	0.100922	0.108626	0.146464	0.159372	0.167413	0.249706	0.33234	0.311895	0.240011	0.211717	0.202307	0.146121	0.148532	0.235908	0.300514	0.275564	0.187424	0.119056	0.106094	0.149545	0.196793	0.170907	0.114908	0.104996	0.115748	0.114076	0.125323	0.148685	0.153407	0.170875	0.239948	0.314927	0.293098	0.190224	0.116003	0.0862629	0.0668423	0.0351298	0.0067873	0	0	0.0121455	0.0245388
TCONS_00018180	0.277157	0.244275	0.236569	0.223785	0.164707	0.105034	0.103026	0.143331	0.160794	0.161814	0.240088	0.324652	0.319436	0.246545	0.211137	0.208429	0.150957	0.145053	0.224083	0.298421	0.281938	0.195174	0.127202	0.104637	0.142714	0.192659	0.177136	0.120995	0.103066	0.115448	0.114599	0.122605	0.144399	0.155483	0.166354	0.229834	0.309334	0.301932	0.202266	0.120298	0.0904701	0.0704182	0.0397498	0.0078315	0	0	0.0106583	0.0230516	0.0331456
TCONS_00018296	0.120553	0.160315	0.14997	0.123428	0.127346	0.155244	0.150303	0.0907789	0.0295776	0.0015339	0	0.0199407	0.0678279	0.127077	0.176298	0.188917	0.175837	0.132599	0.0786599	0.0612889	0.0757348	0.124831	0.171023	0.185763	0.202017	0.211351	0.189312	0.123048	0.068892	0.0963971	0.146908	0.151955	0.112017	0.0657607	0.0516425	0.0587889	0.0737402	0.115309	0.152524	0.147942	0.0839182	0.0240832	0.0254104	0.0299361	0.0224404	0.034778	0.0560873	0.0827212	0.102473
TCONS_00018368	0.210844	0.1883	0.154121	0.121583	0.139992	0.165333	0.134613	0.0636361	0.0232682	0.0174033	0.0413417	0.108558	0.151837	0.130843	0.0673179	0.0601958	0.0942921	0.124869	0.139848	0.11652	0.0808971	0.0594452	0.0802586	0.0848715	0.0629274	0.0676859	0.08594	0.0716344	0.0373662	0.0174033	0.0170553	0.0231476	0.0330692	0.0412493	0.037246	0.038464	0.0762123	0.123707	0.130539	0.109121	0.0874947	0.0886927	0.0913582	0.0711994	0.0747698	0.0945933	0.107506	0.0834825	0.0377931
TCONS_00018380	0.0263265	0.0366315	0.0313999	0.0159162	0.0141393	0.0394855	0.0986785	0.144638	0.138179	0.103337	0.067116	0.0454393	0.0200455	0.00173507	0	0.00905007	0.0287175	0.045774	0.0456	0.0339393	0.0231475	0.0128785	0.0041768	0	0	0	0	0.00768387	0.0312312	0.0757425	0.127297	0.154245	0.140298	0.105827	0.0763489	0.0569133	0.0400307	0.032199	0.0264548	0.0180996	0.0244439	0.0364891	0.0428492	0.038857	0.0294961	0.0198293	0.007436	0.0109061	0.0248658
TCONS_00018391	0.0649231	0.0915893	0.158759	0.18877	0.169151	0.148015	0.169944	0.191501	0.145733	0.110614	0.19703	0.307062	0.36183	0.342199	0.271152	0.196771	0.113958	0.103936	0.132084	0.139236	0.120404	0.0935538	0.0854327	0.0868765	0.0797647	0.0737871	0.11082	0.141483	0.111949	0.0506989	0.00382873	0.00591763	0.0412855	0.082571	0.0861049	0.0493445	0.0104429	0	0.0138051	0.0421545	0.0626162	0.052683	0.02677	0.0255841	0.0433373	0.0483847	0.0297617	0.00748373	0.0143488
TCONS_00018392	0.459757	0.501564	0.37237	0.21782	0.203028	0.237906	0.178195	0.111015	0.16852	0.26758	0.278369	0.201018	0.127019	0.100745	0.134302	0.309373	0.456019	0.399388	0.224874	0.156074	0.194202	0.178885	0.133965	0.124287	0.132284	0.116269	0.0825883	0.06624	0.123765	0.201446	0.25306	0.268545	0.243907	0.173414	0.099963	0.0776085	0.077831	0.055323	0.025249	0.025289	0.0506483	0.0859793	0.0964213	0.0791917	0.0555427	0.0737949	0.129809	0.176477	0.184841
TCONS_00018394	0.0897689	0.026706	0.000870167	0	0	0	0.0039184	0.0292888	0.0899047	0.126685	0.116962	0.0950006	0.0781475	0.0577121	0.0266942	0.0219441	0.0388254	0.0493781	0.043345	0.0346433	0.0255566	0.0172293	0.00852763	0.00400277	0.0127044	0.0174033	0.0127044	0.00400277	0.0083536	0.0260482	0.0471448	0.0505452	0.0315107	0.0173559	0.026026	0.0646193	0.0887056	0.0869985	0.0649215	0.0498898	0.0506334	0.0502444	0.0488169	0.0521828	0.0709679	0.071083	0.0449341	0.0130474	0.0277241
TCONS_00018444	0.175824	0.167012	0.170846	0.150519	0.100218	0.0504026	0.0294816	0.051344	0.067357	0.0631369	0.0663409	0.0805538	0.085749	0.0596853	0.0420966	0.0481083	0.0550077	0.0804137	0.139987	0.18974	0.162003	0.0844602	0.0737226	0.126387	0.15128	0.123119	0.0908028	0.103877	0.096435	0.0989077	0.140344	0.22939	0.270005	0.201336	0.153028	0.156897	0.176929	0.134024	0.078756	0.101302	0.18986	0.254345	0.258037	0.260155	0.265656	0.235195	0.173161	0.138973	0.120451
TCONS_00018445	0.163117	0.170112	0.160637	0.112509	0.0571006	0.0276089	0.0461223	0.067009	0.0646406	0.0648646	0.0772257	0.0887183	0.0642527	0.0426505	0.0467157	0.0529609	0.0708782	0.125854	0.187272	0.176401	0.100335	0.0672592	0.113574	0.148321	0.129277	0.0934371	0.102094	0.101482	0.096429	0.129839	0.213942	0.268544	0.218227	0.158238	0.149447	0.177038	0.143206	0.0861413	0.0944707	0.173045	0.246144	0.257241	0.255936	0.262971	0.242948	0.189503	0.147561	0.124107	0.116818
TCONS_00018641	0.14566	0.111185	0.112643	0.16456	0.230841	0.26507	0.261389	0.224306	0.197548	0.174189	0.152264	0.174966	0.252004	0.316493	0.319863	0.265572	0.217472	0.232104	0.295009	0.350131	0.332696	0.26577	0.222935	0.255964	0.269829	0.216541	0.128016	0.125694	0.193664	0.212639	0.179434	0.149504	0.152171	0.152466	0.144056	0.132045	0.138013	0.179598	0.2913	0.353184	0.313398	0.225822	0.171396	0.146517	0.10988	0.131984	0.248827	0.338462	0.291127
TCONS_00018643	0.0610141	0.0527273	0.0401649	0.0434663	0.045908	0.036853	0.0300298	0.0403783	0.0516913	0.0447297	0.0278469	0.0200143	0.0391225	0.0576081	0.0571124	0.0370601	0.0184477	0.0229088	0.0469076	0.0812951	0.112016	0.139649	0.178395	0.177617	0.127646	0.0832567	0.0888997	0.123295	0.140994	0.157481	0.150357	0.120311	0.0761251	0.0378872	0.0162695	0.0146194	0.0294139	0.0951183	0.166997	0.17842	0.117071	0.0665538	0.072885	0.0589385	0.0337224	0.034287	0.0716865	0.102331	0.107588
TCONS_00018660	0.241159	0.256569	0.272415	0.283341	0.267769	0.224126	0.202687	0.258706	0.371473	0.400745	0.282388	0.131423	0.0899075	0.143204	0.157764	0.143059	0.133561	0.150267	0.163182	0.187948	0.268693	0.335152	0.343913	0.325605	0.313915	0.287365	0.208452	0.168958	0.241923	0.326302	0.313165	0.224032	0.148022	0.116984	0.0996852	0.0876184	0.0898738	0.0896347	0.0771504	0.0759051	0.10448	0.176563	0.263928	0.315776	0.328457	0.304133	0.243143	0.174393	0.18088
TCONS_00018679	0.0344116	0.038205	0.0473403	0.052388	0.0391603	0.0215809	0.00957183	0.000870167	0	0	0.0044616	0.0168549	0.0247867	0.0193336	0.00694027	0	0.00870167	0.0257582	0.0489073	0.0584534	0.0718904	0.0940577	0.0944858	0.0627725	0.0257579	0.0227994	0.0292399	0.0318509	0.0568611	0.112224	0.14484	0.143794	0.129137	0.115702	0.100232	0.099903	0.111041	0.0900801	0.0665641	0.09521	0.14472	0.173967	0.169976	0.17268	0.232738	0.354954	0.471881	0.452237	0.325053
TCONS_00018789	0.0247867	0.0663017	0.0980551	0.0955245	0.0617675	0.0312365	0.0109641	0.00226243	0	0	0.00644453	0.0312312	0.05924	0.063206	0.0467703	0.0533232	0.0825993	0.0949877	0.0729664	0.0403562	0.0237853	0.0125304	0.00904973	0.0203672	0.0397225	0.0611144	0.0873824	0.127093	0.134672	0.0905679	0.0324934	0.0041768	0.0125304	0.0174033	0.0128785	0.0041768	0	0	0.0014661	0.0434099	0.10262	0.120113	0.0810597	0.0370754	0.046986	0.0923837	0.139426	0.152921	0.123326
TCONS_00018808	0.0175882	0.0274992	0.0456164	0.116374	0.220578	0.258093	0.20034	0.116003	0.108049	0.126102	0.104277	0.0591667	0.0356907	0.0475143	0.046122	0.0334167	0.0308065	0.03481	0.0390852	0.0574341	0.107154	0.142444	0.12315	0.0834335	0.0769644	0.117864	0.132039	0.128971	0.1193	0.0952468	0.0538072	0.0132265	0.00605877	0.0270989	0.0532184	0.0609521	0.0507036	0.0320249	0.023733	0.0215064	0.0298997	0.0646939	0.113342	0.148191	0.148751	0.12761	0.111154	0.115752	0.115823
TCONS_00018872	0.0447573	0.050741	0.0903509	0.128472	0.162545	0.205098	0.210673	0.161627	0.0991219	0.0709909	0.0667972	0.0618212	0.0994839	0.139215	0.120638	0.0679758	0.0759189	0.170959	0.235402	0.249349	0.221629	0.175696	0.11312	0.0690147	0.065664	0.0531594	0.0274763	0.0133742	0.0174033	0.0174033	0.0174033	0.0174033	0.0158054	0.0304616	0.0569849	0.0802327	0.0821471	0.060814	0.0664011	0.089355	0.104972	0.117959	0.146563	0.161407	0.123299	0.0795641	0.104946	0.144272	0.134888
TCONS_00019060	0.0355029	0.020325	0.0146188	0.0174033	0.0107901	0.0114493	0.038637	0.0634253	0.0661257	0.0511217	0.04473	0.0462963	0.0446351	0.0675071	0.094477	0.0929373	0.0655974	0.051089	0.0578559	0.0536741	0.0336221	0.014271	0.0107901	0.015489	0.0174033	0.0304928	0.0559284	0.093421	0.105759	0.0896755	0.103926	0.132326	0.145876	0.116082	0.0720266	0.0460822	0.0531151	0.122951	0.210309	0.232504	0.167931	0.116905	0.122994	0.158044	0.154712	0.103425	0.0435888	0.00295857	0.0228894
TCONS_00019157	0.0854477	0.101872	0.0902553	0.0801897	0.0960658	0.091509	0.0558612	0.0332695	0.0490775	0.0784923	0.0855263	0.0828589	0.0983645	0.107124	0.0922653	0.057614	0.0341133	0.033417	0.0334173	0.0227998	0.016502	0.0352797	0.05113	0.03937	0.0138051	0.00591713	0.0158373	0.0292395	0.079222	0.160013	0.198655	0.153773	0.0822423	0.0476405	0.033822	0.0408481	0.0532184	0.047551	0.035791	0.03937	0.05113	0.0636805	0.0934789	0.110727	0.0778968	0.0310611	0.0172293	0.021755	0.0427183
TCONS_00019170	0.0580913	0.0570177	0.0572837	0.0475903	0.0228037	0	0.000870167	0.0177514	0.0379763	0.0689191	0.106952	0.139575	0.138817	0.133737	0.156383	0.171787	0.145466	0.0819385	0.0496219	0.0765471	0.167694	0.22854	0.225897	0.189597	0.174691	0.186663	0.188576	0.162174	0.0936453	0.0460136	0.066263	0.11037	0.10459	0.0817863	0.0645148	0.0536555	0.0571836	0.0849255	0.13254	0.184156	0.195218	0.14535	0.0844597	0.0534356	0.080371	0.113859	0.117585	0.0995092	0.0741184
TCONS_00019313	0.0334936	0.026527	0.0131369	0.0007436	0	0	0.0109061	0.0232995	0.0247867	0.0170659	0.0133742	0.0264589	0.0641563	0.100495	0.111082	0.0838179	0.0431912	0.0190857	0.0190881	0.0424224	0.0640191	0.058206	0.0398555	0.0283095	0.0160111	0.0073094	0	0	0.0199407	0.0742478	0.11818	0.113601	0.0991701	0.126839	0.157547	0.120832	0.0678966	0.0815591	0.11538	0.113105	0.125932	0.158997	0.156699	0.106568	0.0739691	0.0869833	0.096251	0.102169	0.102126
TCONS_00019579	0.0156634	0.0196663	0.0283695	0.0301102	0.0614183	0.091335	0.0828503	0.0499746	0.0332423	0.0438597	0.0360277	0.0175786	0.010616	0.0369808	0.110632	0.166625	0.157286	0.113669	0.0839731	0.0899017	0.104904	0.16358	0.223453	0.233898	0.215817	0.168914	0.109424	0.0507116	0.0304187	0.078478	0.113859	0.0950174	0.0666544	0.075017	0.0996883	0.0777783	0.0631151	0.0983863	0.125041	0.0989245	0.0719457	0.128073	0.183197	0.152526	0.0642966	0.0035791	0	0	0.0073094
TCONS_00019582	0.0151412	0.0205365	0.0283695	0.0321662	0.0634746	0.090813	0.0807944	0.0484407	0.0342867	0.0438597	0.0349837	0.0167084	0.010616	0.0411403	0.115187	0.167368	0.154519	0.11117	0.0842415	0.0903914	0.108004	0.167409	0.224846	0.233169	0.214092	0.166557	0.105344	0.0474222	0.0329969	0.0812775	0.113337	0.0916955	0.0653886	0.0781174	0.0991987	0.0762444	0.0641266	0.100932	0.126053	0.0970898	0.0726425	0.131616	0.183987	0.148239	0.0592196	0.0020452	0	0	0.0078315
TCONS_00019613	0	0	0	0	0	0.00941893	0.0218123	0.0247867	0.0310993	0.039801	0.0507193	0.0410107	0.0292328	0.0302397	0.0300077	0.0280511	0.0309095	0.0726668	0.113332	0.125027	0.107473	0.083545	0.0656073	0.0427387	0.0362796	0.0555104	0.0738969	0.0859149	0.0936279	0.125109	0.13863	0.101749	0.0539212	0.031204	0.0413198	0.0322753	0.0113544	0.000174033	0.0005113	0.0260763	0.05113	0.0487477	0.0318842	0.0174033	0.0167072	0.0167072	0.0174033	0.0165332	0.0078315
TCONS_00019690	0.247186	0.32799	0.358997	0.320425	0.235796	0.184693	0.221432	0.265859	0.307903	0.335767	0.330885	0.256125	0.150021	0.148019	0.288152	0.481197	0.53709	0.482392	0.403786	0.299996	0.173736	0.060413	0.0355241	0.219118	0.423988	0.50974	0.419058	0.256973	0.16666	0.052061	0.0040904	0.0059176	0.0579258	0.155416	0.261279	0.293488	0.261749	0.272022	0.31388	0.341457	0.325408	0.315852	0.291787	0.214982	0.143701	0.10157	0.102452	0.136717	0.200294
TCONS_00019707	0.0327641	0.0196118	0.0364751	0.05113	0.0570336	0.0708393	0.102411	0.124156	0.0922699	0.0412487	0.0244968	0.040197	0.06882	0.0830129	0.0746582	0.0573328	0.0473911	0.0533094	0.0583783	0.0451033	0.0215702	0.0062652	0	0	0.000495733	0.0128891	0.0247867	0.0266061	0.0340684	0.0494799	0.0554191	0.0342222	0.0208208	0.0247867	0.0237952	0.0235473	0.0245388	0.0240431	0.0116497	0.00400277	0.0127044	0.0174033	0.0445797	0.113343	0.167096	0.150955	0.0885115	0.065556	0.0715912
TCONS_00019708	0.022005	0.0260198	0.0428833	0.0525223	0.0574238	0.0825424	0.118075	0.117706	0.0708521	0.0281948	0.0281619	0.0525648	0.0759297	0.0819685	0.0691155	0.0494795	0.0491318	0.057856	0.0569647	0.0370866	0.0116602	0.00295857	0	0	0.0052052	0.0175985	0.0247867	0.0286734	0.0405083	0.0540265	0.0478243	0.0276083	0.0219757	0.0247867	0.0235473	0.0235473	0.0247867	0.0193336	0.00694027	0.0073094	0.0160111	0.0235389	0.0660986	0.137961	0.168846	0.131552	0.0736637	0.0658357	0.0695789
TCONS_00019728	0.202211	0.225097	0.27307	0.290404	0.25787	0.206554	0.182824	0.217296	0.24126	0.2366	0.199113	0.123584	0.116311	0.187426	0.267095	0.265835	0.165331	0.0812692	0.0840037	0.144089	0.217951	0.280643	0.270849	0.18886	0.0978026	0.101624	0.167966	0.226445	0.221969	0.138617	0.0504964	0.0177778	0.0558547	0.0890829	0.123124	0.181221	0.22081	0.208275	0.189147	0.19042	0.203064	0.222087	0.256289	0.290559	0.27973	0.213363	0.124099	0.0518463	0.0472917
TCONS_00019823	0.00348083	0	0	0	0.0101625	0.0225559	0.0247867	0.0136327	0.0183157	0.0381714	0.04219	0.023426	0.0103368	0.0385964	0.141899	0.248527	0.249382	0.156803	0.0775339	0.0810345	0.0963177	0.0874991	0.0797727	0.102483	0.121086	0.0973122	0.0612676	0.0485737	0.056177	0.0681753	0.119167	0.221995	0.27112	0.265414	0.272442	0.284368	0.242839	0.134043	0.0519422	0.0267696	0.0508127	0.110454	0.149395	0.158707	0.217288	0.306332	0.320347	0.265839	0.220616
TCONS_00020123	0.158345	0.0989834	0.0365793	0.0076695	0.0332345	0.0584394	0.0574264	0.0396941	0.0387591	0.0534153	0.0723574	0.085845	0.0862561	0.0673045	0.0575661	0.0630297	0.0577822	0.0570059	0.0799157	0.0996983	0.0836617	0.0655673	0.0716477	0.0874881	0.100828	0.125082	0.182613	0.25998	0.288396	0.25922	0.203354	0.15099	0.126179	0.141022	0.186489	0.193106	0.167585	0.146616	0.13687	0.128776	0.109819	0.0875075	0.0567818	0.0324562	0.0126412	0.000247867	0.0419277	0.0930593	0.104742
TCONS_00020189	0.0916244	0.074704	0.0578504	0.0403562	0.0744061	0.114765	0.118722	0.0732866	0.0268352	0.0354517	0.0711122	0.096034	0.0855134	0.061689	0.0658516	0.0816861	0.134419	0.22935	0.304302	0.292165	0.255261	0.297748	0.332041	0.263045	0.164954	0.120351	0.0950269	0.0731168	0.116612	0.174543	0.154754	0.108678	0.10278	0.135569	0.135207	0.104509	0.0955828	0.138868	0.189531	0.182322	0.125504	0.0740222	0.0535904	0.060033	0.0937646	0.121885	0.123471	0.130715	0.15681
TCONS_00020267	0.260834	0.303109	0.245333	0.10488	0.0230783	0.023484	0.0414293	0.118537	0.247883	0.308238	0.236391	0.125124	0.0844346	0.0789342	0.0555751	0.0432975	0.0651413	0.0971163	0.113697	0.0897277	0.0607643	0.0668676	0.0890983	0.0918097	0.0641154	0.0505173	0.0681383	0.0795467	0.0677497	0.0383999	0.0168814	0.00713537	0	0.021387	0.0556538	0.087964	0.0898968	0.0741578	0.059489	0.0514077	0.068625	0.0838983	0.0767029	0.0690207	0.0717345	0.0654657	0.0400746	0.0224248	0.0483944
TCONS_00020446	0.050671	0.080022	0.0777593	0.0393142	0.0207101	0.0466212	0.0726279	0.066509	0.0343849	0.0100676	0	0	0	0.0095723	0.0299359	0.0573765	0.0645481	0.0449756	0.017936	0.000495733	0	0.00173507	0.0165649	0.0404505	0.0526925	0.0420399	0.033765	0.0508525	0.0738628	0.0958652	0.114874	0.130497	0.131236	0.111678	0.0962283	0.0945617	0.0916453	0.0733982	0.0488328	0.0509753	0.0579173	0.0418955	0.0287238	0.0247867	0.0228037	0.0104104	0	0	0
TCONS_00020476	0.0501253	0.0044985	0	0.028925	0.080516	0.11508	0.105674	0.10138	0.133864	0.143206	0.0956457	0.0393705	0.0456455	0.0755757	0.0798867	0.0792016	0.10134	0.111997	0.074867	0.0279248	0.0241133	0.0486905	0.0529824	0.0330987	0.00991467	0	0.0151409	0.0481865	0.0752371	0.0914133	0.106439	0.128071	0.117726	0.0874636	0.0703383	0.0796032	0.0799616	0.058933	0.0462323	0.0325471	0.027161	0.0244122	0.0247867	0.0229145	0.0192228	0.0227994	0.026977	0.0215809	0.0113122
TCONS_00020541	0.0052052	0	0	0	0	0	0	0	0	0	0	0	0	0	0	0	0	0.000870167	0.00957183	0.0174033	0.015837	0.00713537	0	0	0	0	0	0	0	0	0	0	0	0.0020884	0.0107901	0.0221031	0.0409954	0.0573921	0.0542006	0.0308362	0.0131264	0.0267432	0.0411458	0.0414688	0.0294236	0.0177515	0.00974587	0.0010442	0
TCONS_00020543	0	0	0	0	0	0	0	0	0	0	0	0	0	0	0	0	0.0005221	0.00922377	0.0174033	0.0161851	0.00748343	0	0	0	0	0	0	0	0	0	0	0	0.00174033	0.010442	0.021755	0.0401515	0.0568964	0.0545487	0.0320282	0.0134744	0.0258994	0.0407977	0.0416164	0.0299193	0.0180996	0.0100939	0.00139227	0	0
TCONS_00020688	0.0174033	0.0163591	0.00765747	0	0.00452487	0.0316633	0.0920431	0.147053	0.159488	0.135856	0.102879	0.0663576	0.0519158	0.0791914	0.104634	0.0870561	0.0564214	0.052996	0.0728854	0.0925911	0.0873083	0.055521	0.0161862	0	0.0214746	0.0470397	0.0608453	0.0643779	0.0670559	0.0641567	0.0361131	0.01859	0.0275079	0.0458764	0.0508653	0.0377812	0.0194127	0.00545307	0	0	0.00348067	0.0219515	0.0614409	0.0817624	0.0605491	0.0217566	0.0087017	0.0261067	0.0342877
TCONS_00020719	0.349739	0.277752	0.225196	0.233804	0.287808	0.291759	0.223167	0.102942	0.0214746	0.00330663	0.0294133	0.0690683	0.0887073	0.0876355	0.109639	0.161374	0.179475	0.128734	0.0686734	0.0431951	0.0318509	0.0261067	0.0372466	0.0659447	0.070971	0.045951	0.0257494	0.024196	0.0531896	0.0879675	0.135549	0.176009	0.190644	0.190872	0.156423	0.111454	0.0883083	0.115837	0.146683	0.15349	0.172612	0.215504	0.219862	0.149383	0.0627501	0.0117184	0	0.0086921	0.0512016
TCONS_00020758	0.150855	0.155765	0.156821	0.145522	0.104703	0.0834914	0.0910413	0.094642	0.117872	0.180441	0.225719	0.170818	0.128406	0.158006	0.201835	0.226181	0.25513	0.28447	0.230696	0.133326	0.0614785	0.0335103	0.0342924	0.0497611	0.0580294	0.0457768	0.0255513	0.00661327	0.0088757	0.0369431	0.0802999	0.128649	0.173348	0.18318	0.154597	0.115083	0.0925442	0.0944057	0.106678	0.126693	0.12567	0.0903015	0.0601329	0.0598152	0.0752901	0.0720261	0.0514893	0.0502972	0.0870612
TCONS_00020879	0.131415	0.144429	0.141116	0.118365	0.0789873	0.0337546	0.0106161	0.0311854	0.0742115	0.0975387	0.10857	0.122614	0.131524	0.128359	0.101079	0.0881238	0.0771877	0.0777867	0.111942	0.136668	0.136099	0.0951331	0.0495947	0.0201088	0.0109641	0.0243656	0.047689	0.066835	0.060569	0.0335907	0.0175462	0.0582152	0.107554	0.106347	0.0551671	0.0137908	0.0146188	0.0364926	0.100907	0.145885	0.121322	0.0495979	0.00156633	0.0228001	0.0672502	0.0989629	0.0869213	0.0414798	0.0130105
TCONS_00020918	0.0966809	0.0412589	0.0114282	0	0	0.00957187	0.0384018	0.0841932	0.0994668	0.0678944	0.0254312	0.0227351	0.0446269	0.0750558	0.0939701	0.0844397	0.060652	0.0305825	0.0315913	0.0514805	0.0755352	0.0865463	0.0734005	0.0713191	0.0819235	0.104314	0.142064	0.16389	0.14238	0.096443	0.0665959	0.0672559	0.0657897	0.050299	0.056475	0.076875	0.0898807	0.0798911	0.0644011	0.05159	0.0379293	0.0330189	0.0489773	0.0568827	0.0394107	0.0146241	0.0128796	0.0475157	0.069446
TCONS_00020974	0.171937	0.152635	0.172997	0.165452	0.138012	0.123251	0.159206	0.256668	0.348168	0.346333	0.282549	0.270502	0.331916	0.405343	0.519497	0.597456	0.537957	0.391363	0.268365	0.209913	0.1298	0.0567632	0.057877	0.14553	0.257671	0.304629	0.245625	0.152066	0.0891853	0.132098	0.334994	0.568456	0.620872	0.463043	0.314104	0.291571	0.308625	0.330361	0.312295	0.24401	0.175943	0.154147	0.164228	0.130349	0.093392	0.126513	0.209168	0.330003	0.49586
TCONS_00021133	0.122959	0.0722286	0.0575798	0.0745065	0.126184	0.156257	0.134613	0.101026	0.0922947	0.100323	0.113454	0.117604	0.108459	0.105106	0.115983	0.114579	0.089771	0.0943856	0.143701	0.184588	0.21454	0.304565	0.36217	0.278078	0.114232	0.0102102	0.00348067	0.0646699	0.271854	0.527384	0.600694	0.458569	0.288954	0.234375	0.249961	0.261526	0.235999	0.16626	0.117068	0.158006	0.236091	0.245913	0.20209	0.197613	0.224259	0.258734	0.282686	0.270069	0.231282
TCONS_00021144	0.164126	0.098153	0.0973887	0.151521	0.16329	0.100911	0.0313721	0.0186218	0.0415444	0.105557	0.170179	0.158526	0.0924675	0.0450855	0.0354712	0.0421906	0.0626347	0.0839869	0.0753226	0.0374656	0.005113	0.000348067	0.0177531	0.035158	0.0421193	0.0639202	0.0814797	0.0758442	0.0365075	0.0179051	0.036724	0.0693556	0.16546	0.248327	0.248601	0.176612	0.109177	0.109701	0.128778	0.177017	0.232934	0.251681	0.221902	0.16012	0.117191	0.104164	0.0948517	0.0987621	0.128167
TCONS_00021166	0.0899182	0.0671382	0.0539527	0.0373818	0.0149669	0.0194285	0.04219	0.062341	0.0733595	0.0793691	0.0955403	0.102411	0.097124	0.0788174	0.0566945	0.0430787	0.0306324	0.0250623	0.0116602	0.0142713	0.0287177	0.0382907	0.0415546	0.0504673	0.0625553	0.0628243	0.0474723	0.0454926	0.0705352	0.0854177	0.0632902	0.0203202	0.005221	0.0153152	0.0287385	0.0425244	0.0658952	0.119281	0.166897	0.154208	0.0819794	0.0299345	0.0394133	0.0892376	0.155276	0.208601	0.231244	0.279285	0.335309
TCONS_00021393	0.0409507	0.0101678	0.00121823	0	0	0	0	0	0.00198293	0.0143763	0.0342057	0.0436247	0.0458078	0.0557768	0.0615796	0.0456104	0.021777	0.0404621	0.0729973	0.0745689	0.0567806	0.0381167	0.0274993	0.0100943	0.00243647	0.016012	0.0359379	0.062951	0.0869315	0.090765	0.0674325	0.0440156	0.0607186	0.0932177	0.096404	0.0617915	0.0518208	0.0671955	0.0769608	0.0627344	0.0543002	0.0670327	0.0568273	0.0329778	0.04143	0.0945069	0.135082	0.133149	0.130677
TCONS_00021515	0.15681	0.239041	0.323686	0.387203	0.382536	0.317316	0.248212	0.268229	0.272164	0.200991	0.112927	0.0604907	0.0615549	0.0560624	0.0692224	0.0939023	0.134974	0.253613	0.391693	0.427974	0.342122	0.293334	0.343715	0.393741	0.369888	0.290843	0.251984	0.261849	0.248487	0.198098	0.133704	0.0905355	0.0848411	0.148002	0.231969	0.242394	0.200097	0.155327	0.118797	0.0739878	0.0639567	0.0964834	0.1156	0.114114	0.115386	0.126533	0.142213	0.134617	0.125691
TCONS_00021586	0.0671672	0.0559413	0.0585772	0.101412	0.178981	0.221943	0.181878	0.100084	0.0532242	0.0446687	0.101945	0.183006	0.200098	0.135059	0.0511884	0.0361857	0.0473606	0.0549009	0.0626473	0.0867112	0.110972	0.110994	0.112559	0.120766	0.121646	0.0880739	0.0752975	0.128407	0.191977	0.197822	0.161639	0.130357	0.102128	0.0924376	0.092666	0.0822181	0.0626885	0.053084	0.0459159	0.0518137	0.0654017	0.0735791	0.0825114	0.0885989	0.119224	0.130253	0.120281	0.0896123	0.0457523
TCONS_00021592	0.218787	0.220823	0.181063	0.17563	0.248366	0.308614	0.288962	0.210857	0.203462	0.302571	0.417832	0.460528	0.39324	0.30855	0.257738	0.284842	0.411369	0.544849	0.535238	0.375701	0.220834	0.181917	0.191918	0.15412	0.0888803	0.0950411	0.174317	0.254873	0.288766	0.318279	0.362378	0.38594	0.410224	0.454658	0.52601	0.579253	0.537592	0.404399	0.257277	0.158731	0.128671	0.141012	0.184285	0.197219	0.140676	0.0575237	0.00984133	0.023717	0.0924
TCONS_00021739	0.083492	0.0912519	0.122613	0.130897	0.103164	0.0975892	0.115894	0.127169	0.117734	0.101076	0.0910136	0.116758	0.169357	0.19581	0.188951	0.183082	0.194166	0.191865	0.146549	0.0882724	0.0998157	0.154731	0.184867	0.142881	0.0832171	0.0860324	0.192734	0.347513	0.428576	0.345879	0.189207	0.106748	0.083165	0.0578545	0.0240782	0.0536845	0.156171	0.274504	0.320575	0.260224	0.235731	0.286305	0.331657	0.290452	0.258816	0.315673	0.330929	0.272915	0.187229
TCONS_00022139	0.132521	0.141205	0.221558	0.241107	0.169825	0.0763299	0.0273359	0.0439272	0.111761	0.189901	0.203336	0.154171	0.136609	0.167003	0.171104	0.125409	0.0795683	0.0495753	0.0216913	0.0062652	0	0.0139239	0.0313289	0.035158	0.0318507	0.0315026	0.073137	0.169851	0.287721	0.392039	0.412606	0.397577	0.383655	0.367992	0.353228	0.266942	0.14385	0.0423922	0.0450922	0.136714	0.250435	0.381624	0.417179	0.319703	0.147091	0.0485527	0.0652973	0.077	0.0582622
TCONS_00022364	0.48787	0.418079	0.385957	0.343996	0.295852	0.230818	0.13616	0.120119	0.153922	0.169417	0.13689	0.103446	0.102814	0.125513	0.24739	0.386485	0.412468	0.330299	0.224473	0.161795	0.0992095	0.0652527	0.0592927	0.0647711	0.0893186	0.116815	0.131731	0.114841	0.0751037	0.0386673	0.0379237	0.0475903	0.0419896	0.0278876	0.0184951	0.0395917	0.0595967	0.105815	0.144554	0.137073	0.0883139	0.0363472	0.0643415	0.127948	0.169339	0.164003	0.126561	0.117424	0.1316
TCONS_00022523	0.140449	0.173906	0.225599	0.203962	0.127757	0.0455946	0.0245388	0.0190857	0.0405139	0.098934	0.13812	0.117494	0.0864449	0.0919903	0.123938	0.121654	0.091138	0.0657714	0.0463133	0.0441731	0.078484	0.122832	0.126974	0.0986871	0.0717083	0.0839677	0.122422	0.179953	0.19342	0.15275	0.106995	0.0961914	0.090453	0.0541174	0.0382347	0.0407977	0.0458775	0.0341804	0.0180996	0.0360916	0.0653483	0.101482	0.108944	0.0919066	0.0927473	0.0958693	0.091722	0.0574626	0.0344606
TCONS_00001177	0.142033	0.160728	0.163188	0.116377	0.139776	0.226052	0.265986	0.190019	0.11094	0.160771	0.328555	0.429444	0.348198	0.177617	0.0913581	0.131108	0.153406	0.15591	0.173949	0.24589	0.351651	0.375605	0.324529	0.227427	0.184306	0.188978	0.168843	0.147126	0.146364	0.184421	0.226481	0.216967	0.151154	0.128597	0.239701	0.359332	0.38344	0.379321	0.421791	0.420144	0.276179	0.128784	0.0829607	0.118784	0.198342	0.262813	0.247208	0.1655	0.136975
TCONS_00001172	0.007436	0	0	0	0	0	0	0	0	0	0	0.0030678	0.0532512	0.131845	0.171542	0.141385	0.074862	0.0366055	0.0379605	0.0691767	0.102197	0.0949677	0.0536733	0.0164389	0.0122712	0.0378363	0.05113	0.0368137	0.0171974	0.0183421	0.0247867	0.0324664	0.0449614	0.0575873	0.0711989	0.0864541	0.103217	0.0907483	0.0493766	0.0138915	0	0	0.00748343	0.0305015	0.0572847	0.0782002	0.0779234	0.0582811	0.029744
TCONS_00004558	0.388775	0.383634	0.230435	0.0927117	0.0685333	0.055817	0.072682	0.102263	0.091014	0.0398823	0	0	0	0.0156643	0.0330693	0.0341137	0.0177529	0.0010442	0	0	0.00278453	0.0189222	0.0438363	0.0795806	0.0901145	0.0669846	0.0480713	0.0700012	0.105835	0.0955123	0.0473095	0.00695053	0	0.01859	0.0415996	0.0833216	0.109494	0.0975471	0.0603411	0.023463	0.0294597	0.0453344	0.0522859	0.0437637	0.0275409	0.0128785	0.0041768	0.0163616	0.046884
TCONS_00007581	0.105096	0.08814	0.0769373	0.110468	0.152098	0.164876	0.127471	0.131048	0.181721	0.186538	0.150374	0.099676	0.0835282	0.107183	0.130224	0.121272	0.0846571	0.0786794	0.120986	0.151168	0.17139	0.188866	0.205413	0.180756	0.129918	0.0890652	0.0793142	0.0800256	0.0878293	0.104848	0.119783	0.126108	0.117565	0.137108	0.176122	0.235912	0.251119	0.208242	0.179699	0.160542	0.172721	0.203195	0.205627	0.15021	0.0555557	0.0321682	0.135577	0.317599	0.441966
TCONS_00010857	0.36924	0.291679	0.193599	0.117352	0.148915	0.229324	0.337197	0.362252	0.290052	0.213984	0.185983	0.170946	0.122879	0.0829675	0.109476	0.267198	0.505868	0.736915	0.75361	0.560542	0.328544	0.220723	0.202175	0.154999	0.0934868	0.0704232	0.148683	0.221467	0.262897	0.25433	0.285965	0.321734	0.284455	0.213276	0.199485	0.293181	0.341156	0.278163	0.173941	0.122004	0.125549	0.156495	0.161086	0.129434	0.0979328	0.0932472	0.141468	0.178788	0.165979
TCONS_00012188	0.0426978	0.00698243	0	0.00435083	0.0130525	0.0174033	0.0123564	0.0115864	0.0243278	0.0374911	0.0332668	0.0226141	0.0399349	0.0901125	0.127601	0.130739	0.150989	0.214285	0.258445	0.214229	0.126229	0.0682785	0.0435117	0.0441966	0.0686505	0.0943549	0.0941084	0.111062	0.131756	0.114649	0.0681158	0.0343965	0.0328953	0.0182748	0.00278453	0	0	0	0.0015663	0.015381	0.0480813	0.0662709	0.0504109	0.0184068	0	0.00191437	0.0254104	0.0672915	0.134667
TCONS_00019149	0.0200152	0.00435083	0.00139227	0.0100939	0.0174033	0.0153149	0.00661327	0	0	0.0114019	0.0237952	0.0247867	0.0136116	0.0146197	0.038812	0.0496027	0.0362013	0.0199407	0.0252824	0.050317	0.0785014	0.0904797	0.0738725	0.0360686	0.0286153	0.0472137	0.0600057	0.0521176	0.0979243	0.194492	0.218992	0.140338	0.062917	0.0614195	0.072624	0.098073	0.165028	0.208339	0.18228	0.218526	0.325361	0.343028	0.204643	0.0520534	0.0116605	0.0297618	0.0921087	0.167991	0.181527
TCONS_00000359	0.0082745	0.0166071	0.0399067	0.0530433	0.0507176	0.0435559	0.0352497	0.020768	0.00661327	0.00643923	0.0151409	0.0174033	0.010268	0.0198174	0.0562093	0.0759167	0.0586316	0.029375	0.0238436	0.0395083	0.055695	0.058306	0.040727	0.0165341	0.00278453	0.0071582	0.0404071	0.0845019	0.105574	0.083604	0.0464703	0.0335479	0.0357486	0.0415273	0.0348808	0.0268698	0.0511613	0.158965	0.264553	0.268887	0.17208	0.077019	0.0680343	0.0716393	0.083961	0.121294	0.152293	0.158232	0.150929
TCONS_00000408	0.0172241	0.022308	0.0247867	0.0154144	0.0439262	0.0920367	0.10025	0.0679157	0.0362022	0.034462	0.0318509	0.0234957	0.0147928	0.00609117	0.0220086	0.0852953	0.130751	0.112382	0.0584935	0.0261067	0.0234957	0.0339808	0.0528147	0.076131	0.0813625	0.0611365	0.032546	0.0191446	0.0437535	0.0850722	0.124639	0.15462	0.154524	0.120749	0.0970343	0.0922562	0.0921123	0.0659433	0.0431307	0.0835615	0.11783	0.100118	0.0543482	0.0657095	0.130383	0.179263	0.187212	0.168939	0.131035
TCONS_00000445	0.148942	0.101537	0.0401914	0.0305807	0.0804225	0.148823	0.222835	0.240687	0.245504	0.284943	0.30795	0.275825	0.191339	0.150008	0.130646	0.090809	0.0635825	0.0774737	0.110541	0.119187	0.0940594	0.07436	0.095699	0.121944	0.111927	0.0723743	0.0456443	0.0573094	0.107013	0.14856	0.153985	0.120121	0.0797853	0.0501081	0.0270981	0.0215809	0.0142275	0.0427518	0.0950679	0.144883	0.209189	0.263817	0.282507	0.233364	0.155334	0.109529	0.0841777	0.0629135	0.129186
TCONS_00001434	0.0866385	0.0913529	0.0724757	0.0531814	0.0397799	0.0496307	0.0981004	0.156971	0.177625	0.204409	0.245257	0.257799	0.214073	0.139189	0.098154	0.085139	0.105877	0.111636	0.0817326	0.0548929	0.0564855	0.0784306	0.109147	0.135286	0.121647	0.109142	0.134746	0.149952	0.106468	0.0436432	0.06939	0.162184	0.221303	0.213103	0.182565	0.19756	0.210799	0.168694	0.128822	0.127538	0.144315	0.149535	0.148769	0.139919	0.0933617	0.0362912	0.0179203	0.0515953	0.125198
TCONS_00001675	0.074316	0.0401284	0.0266289	0.0283695	0.018448	0.00748343	0	0	0	0	0.00842747	0.0250345	0.0461033	0.0572573	0.0546521	0.0631584	0.104024	0.127506	0.101212	0.0585195	0.0369407	0.0487211	0.0623257	0.0779531	0.0818897	0.0635319	0.035679	0.0336033	0.049596	0.0586242	0.0455904	0.0299361	0.0261067	0.0128785	0.0041768	0.00435083	0.0130525	0.0174033	0.0123564	0.0123564	0.0255845	0.0335917	0.0385902	0.052724	0.0693427	0.0800486	0.0696063	0.0489048	0.025546
TCONS_00002130	0	0	0.00643923	0.0165334	0.0302837	0.0391607	0.0422191	0.0617842	0.0807279	0.0744687	0.0397608	0.00748377	0	0	0.0219859	0.047551	0.05113	0.0270989	0.0015339	0.00793173	0.0203251	0.0247867	0.0158635	0.00347013	0.00545307	0.0178464	0.0247867	0.0286111	0.0390178	0.0489067	0.040552	0.0219288	0.0274337	0.054217	0.0629643	0.0409689	0.0122712	0	0.00696133	0.0212328	0.040378	0.0522399	0.0489692	0.0352295	0.0161113	0.003718	0.0046017	0.0363634	0.06972
TCONS_00002158	0.00243647	0.0111381	0.0285573	0.0502114	0.0551424	0.0364363	0.0116497	0.00139227	0.0100939	0.0201884	0.0268029	0.0240179	0.0139227	0.0093978	0.0128785	0.0259326	0.0297621	0.0207107	0.020325	0.0245388	0.0240431	0.0175669	0.0146188	0.0198403	0.0273251	0.0356369	0.0782627	0.131383	0.142901	0.106952	0.0550791	0.0509263	0.0667348	0.0707965	0.0943424	0.123091	0.134484	0.123985	0.104848	0.0865053	0.0482443	0.0289371	0.0382241	0.0459238	0.0488981	0.045908	0.0460768	0.0435933	0.0543798
TCONS_00002165	0.181074	0.107299	0.0406071	0.0326448	0.0386903	0.113412	0.235628	0.299962	0.268474	0.177908	0.123731	0.120019	0.12523	0.10961	0.0545438	0.0201015	0.0226252	0.0525455	0.113365	0.189574	0.236138	0.20391	0.12847	0.0802525	0.0927065	0.114085	0.115207	0.125981	0.133311	0.112801	0.10935	0.149804	0.169851	0.118353	0.043685	0.0116075	0.0227352	0.0644795	0.113556	0.135684	0.136901	0.121099	0.108196	0.0920098	0.0664661	0.0533662	0.0506525	0.11033	0.161368
TCONS_00002698	0.130231	0.177862	0.299047	0.370927	0.320647	0.200265	0.105664	0.12677	0.157605	0.212846	0.220801	0.188239	0.215568	0.335005	0.417785	0.32897	0.177186	0.195319	0.325531	0.362966	0.338402	0.348203	0.565523	0.738332	0.669522	0.558313	0.591634	0.68142	0.516207	0.206324	0.0354973	0.0195498	0.0394055	0.04814	0.113695	0.242056	0.381908	0.408742	0.308913	0.209724	0.202262	0.248475	0.235039	0.267635	0.356979	0.388634	0.288714	0.159602	0.130813
TCONS_00003226	0.0571373	0.0810761	0.0813241	0.0610977	0.0348806	0.0247181	0.0399592	0.0744057	0.0947393	0.0897081	0.0706002	0.056185	0.041423	0.0328953	0.0426413	0.0558687	0.075188	0.07954	0.0612657	0.0371931	0.0283519	0.0526636	0.083088	0.0975758	0.0898776	0.0730614	0.074117	0.0957346	0.122811	0.136886	0.129914	0.145518	0.162823	0.147405	0.127781	0.150786	0.230687	0.250296	0.20587	0.169603	0.161999	0.167547	0.16163	0.171489	0.225751	0.258289	0.262102	0.278789	0.333178
TCONS_00003292	3.95316	3.88499	3.92814	3.93682	3.37257	2.64604	2.70383	2.95803	2.34988	1.18241	0.467757	0.399976	0.633631	1.34451	2.99743	4.66601	5.09852	4.40255	4.06633	4.5549	4.80172	4.58975	4.52695	4.6594	4.3862	3.98818	3.77164	3.63206	3.51003	3.68118	4.07658	4.46624	4.78974	4.92279	4.75047	4.30513	4.08459	4.25899	4.49651	4.58501	4.75386	5.01173	4.73776	3.8439	2.85083	2.18074	1.96609	2.21697	2.61305
TCONS_00004503	0.14698	0.147213	0.100663	0.0415869	0.0260492	0.0382801	0.0433633	0.0395808	0.0861713	0.164042	0.202458	0.189214	0.164326	0.162428	0.124588	0.0637583	0.0496384	0.072838	0.0829358	0.10552	0.152008	0.173428	0.130438	0.0679121	0.0494287	0.0492547	0.0459483	0.0398573	0.0280214	0.0106164	0.0163604	0.0548247	0.081976	0.0820229	0.0632612	0.050719	0.0406305	0.0233633	0.0118343	0.0031326	0.0005221	0.00922377	0.0174033	0.0161851	0.00748343	0	0	0.0206376	0.0653831
TCONS_00004520	0.168406	0.177239	0.186123	0.174132	0.151914	0.142928	0.135817	0.126901	0.151275	0.282685	0.385316	0.330113	0.157821	0.033457	0.0295121	0.160048	0.309974	0.322715	0.198186	0.0733094	0.0896257	0.154672	0.23377	0.282003	0.292218	0.245718	0.158078	0.110551	0.120746	0.18339	0.222436	0.212832	0.152982	0.0680323	0.0116609	0	0.011154	0.0384972	0.111964	0.178101	0.196425	0.153399	0.0860907	0.0533897	0.0462757	0.0749733	0.0895947	0.0838628	0.10378
TCONS_00004623	0.008273	0.0247867	0.0502851	0.0613027	0.0522177	0.0370109	0.0456561	0.0793502	0.0935707	0.0700493	0.025565	0	0.00295857	0.0130528	0.0274992	0.0311546	0.0203629	0.00661327	0.00504697	0.0201891	0.0458409	0.0679245	0.0643571	0.0373573	0.010226	0	0	0.000870167	0.00957183	0.0174033	0.015837	0.00713537	0.0165345	0.042641	0.0599459	0.114673	0.169476	0.175226	0.160112	0.163995	0.170784	0.114073	0.0548508	0.066756	0.111087	0.120789	0.0817318	0.102446	0.207308
TCONS_00004964	0.20301	0.13692	0.127052	0.18332	0.230773	0.230426	0.207743	0.223891	0.235161	0.177716	0.105161	0.0910519	0.202119	0.303289	0.302306	0.23007	0.14324	0.086941	0.0550549	0.0570153	0.113915	0.143789	0.108625	0.0537818	0.0263265	0.0553778	0.0968061	0.107201	0.0838039	0.0560558	0.0501974	0.0479469	0.0261544	0.0376615	0.0807873	0.101752	0.0690378	0.0487465	0.084776	0.167172	0.226929	0.217141	0.157081	0.102293	0.0968618	0.125723	0.151115	0.164769	0.1814
TCONS_00004978	0.0263206	0.0640309	0.130622	0.164755	0.131366	0.0518856	0.00475617	0.00713537	0.015837	0.0174033	0.00957183	0.000870167	0	0	0.0184056	0.0591125	0.0922047	0.0917312	0.0721203	0.0644115	0.0686979	0.0677472	0.0572887	0.0530064	0.0483867	0.042296	0.0478094	0.0695783	0.0781077	0.049454	0.0370092	0.0809922	0.126238	0.134583	0.122986	0.123549	0.119109	0.102164	0.131925	0.179503	0.20435	0.186415	0.149966	0.1134	0.0875978	0.0882342	0.0921147	0.086017	0.0748205
TCONS_00005801	0.0581623	0.0831757	0.096249	0.0927737	0.0960543	0.125101	0.127805	0.0963009	0.11444	0.196692	0.246062	0.199615	0.124336	0.118078	0.120748	0.0836605	0.047135	0.0372485	0.0540877	0.0583863	0.0546963	0.0467076	0.0276735	0.0102685	0.0127825	0.0409582	0.0669675	0.075636	0.0673807	0.101224	0.153989	0.173682	0.149523	0.114736	0.103613	0.0857877	0.09799	0.119204	0.10354	0.0527376	0.0188643	0.0414464	0.0664017	0.101632	0.131014	0.121859	0.0727424	0.0195603	0.0123564
TCONS_00006066	0.137273	0.149118	0.16741	0.206244	0.233523	0.203823	0.132576	0.106295	0.125411	0.115038	0.0952862	0.125144	0.173219	0.16282	0.104445	0.0812596	0.140785	0.236149	0.295696	0.2805	0.211447	0.165	0.135362	0.0943037	0.0540159	0.0798996	0.185106	0.239359	0.193267	0.110482	0.0672659	0.0970154	0.128451	0.129019	0.147617	0.194914	0.230522	0.20505	0.156975	0.160314	0.17527	0.206936	0.235404	0.216817	0.167918	0.107362	0.0631775	0.025373	0.0214912
TCONS_00006068	0.0245598	0.0212325	0.0315021	0.0363763	0.0295885	0.0121835	0	0.0139237	0.0427306	0.0624709	0.060887	0.0542364	0.0516064	0.0414758	0.0222778	0.020015	0.0320249	0.0306324	0.0153158	0.0020884	0	0	0.0083536	0.0227883	0.0438849	0.0505452	0.0347698	0.0136748	0	0	0.00800553	0.0247143	0.036202	0.0435117	0.0414233	0.038987	0.0490813	0.053606	0.043163	0.0205265	0.0158635	0.0284414	0.0326814	0.0298608	0.0809588	0.141873	0.148827	0.118363	0.109366
TCONS_00006494	0.379819	0.1669	0.0520172	0.0116602	0.0345484	0.0651615	0.0735813	0.0686967	0.0981291	0.135926	0.127297	0.103087	0.104362	0.128493	0.131481	0.122477	0.16026	0.190066	0.171814	0.100972	0.0300398	0.00793173	0	0.109593	0.324609	0.44988	0.351773	0.177415	0.166602	0.241526	0.277302	0.30242	0.341651	0.327499	0.256579	0.18465	0.209875	0.303874	0.364088	0.309857	0.167903	0.0868095	0.103304	0.206841	0.34723	0.389378	0.293661	0.169812	0.10761
TCONS_00006758	0.263034	0.166823	0.0899954	0.0796607	0.108484	0.141466	0.184796	0.194888	0.16548	0.123854	0.0984888	0.120156	0.11686	0.0714644	0.0309048	0.0174033	0.0160111	0.0073094	0	0	0	0.00941893	0.0364681	0.0605374	0.0654893	0.0545991	0.0473848	0.0386673	0.0208208	0.00694027	0.0015339	0.0270989	0.0626479	0.0801639	0.0641759	0.0289845	0.00788953	0	0	0.000348067	0.0107904	0.0463513	0.0924851	0.117509	0.0950493	0.0482717	0.0141547	0	0
TCONS_00006899	0.572575	0.54352	0.432874	0.482916	0.812716	1.07979	0.988847	0.696701	0.47683	0.32583	0.216162	0.200585	0.262674	0.283838	0.242448	0.250145	0.315631	0.326341	0.237388	0.159513	0.139123	0.1002	0.0465532	0.0337687	0.0576814	0.0945055	0.148028	0.217442	0.219591	0.141171	0.063886	0.0468063	0.0778543	0.0802537	0.0664142	0.0558867	0.0437566	0.0331777	0.0237435	0.0535771	0.0897946	0.0933624	0.0682876	0.0520677	0.0782004	0.0953483	0.0978884	0.117283	0.138319
TCONS_00007088	0.137997	0.0987049	0.062401	0.0553481	0.0587138	0.0532677	0.0677332	0.0865373	0.104314	0.0921536	0.0620002	0.0538055	0.0551618	0.0825451	0.124477	0.156389	0.14543	0.0948489	0.0702824	0.0755394	0.0736933	0.0469751	0.0204836	0.010268	0.00435083	0.0163601	0.0309805	0.0313287	0.0223933	0.041749	0.105531	0.172125	0.17719	0.128593	0.0974551	0.13188	0.1931	0.202741	0.158517	0.0943488	0.0484059	0.0184492	0.0232041	0.0541643	0.0915737	0.124472	0.1615	0.216058	0.244588
TCONS_00007613	0.0099199	0.0174033	0.015489	0.0100096	0.0215327	0.0394055	0.0414464	0.0379657	0.0387093	0.0377284	0.0215063	0.00487293	0.00156637	0.0321985	0.0793647	0.103193	0.0863462	0.047064	0.0213745	0.00619667	0.0143164	0.0398813	0.0688827	0.087157	0.0786494	0.0770767	0.102933	0.153441	0.181696	0.150863	0.101016	0.0630929	0.0541223	0.078213	0.0916927	0.0733557	0.0327304	0.0275119	0.0967337	0.206364	0.304873	0.313375	0.229301	0.14425	0.15825	0.233274	0.309443	0.353514	0.42906
TCONS_00009098	0	0.0066924	0.0239587	0.0841521	0.156382	0.192383	0.172004	0.125465	0.100256	0.0812642	0.0892051	0.107203	0.125594	0.118491	0.0827326	0.070488	0.070274	0.123782	0.226912	0.286643	0.233158	0.0953342	0.0121189	0.0189383	0.0827781	0.135912	0.142479	0.114547	0.0907837	0.0933093	0.0816843	0.0692054	0.0772266	0.106288	0.132238	0.111744	0.0861733	0.0733361	0.054785	0.0279799	0.0346208	0.0788661	0.123097	0.146154	0.133912	0.106828	0.0600377	0.028544	0.016534
TCONS_00009978	0.0382241	0.00894953	0.00174033	0.0123567	0.0280214	0.043686	0.05848	0.058828	0.0527461	0.0517375	0.062902	0.0738726	0.0691733	0.0742937	0.0996243	0.131664	0.139844	0.10562	0.0578702	0.0237794	0.0162277	0.0281955	0.0311546	0.0549471	0.0923291	0.12254	0.133379	0.139155	0.14418	0.118558	0.0863438	0.0668427	0.049327	0.0264373	0.00917107	0.000870167	0.01676	0.0369848	0.0406237	0.0237424	0.012046	0.0325466	0.063701	0.0778732	0.0802135	0.108811	0.15043	0.15118	0.0968674
TCONS_00010253	0.0858397	0.0745689	0.0725912	0.0927947	0.124638	0.122965	0.0837473	0.0523	0.0563614	0.0874454	0.13591	0.190313	0.204771	0.150433	0.0758597	0.0578813	0.0979927	0.132253	0.137557	0.113705	0.0752692	0.0786473	0.0953377	0.0815123	0.0378461	0.000174033	0.0141758	0.0545754	0.134516	0.194376	0.184955	0.1332	0.0891047	0.0841479	0.082048	0.0676077	0.0492967	0.046296	0.0528092	0.0631142	0.0743908	0.0940173	0.111106	0.113259	0.126508	0.14184	0.140024	0.0974857	0.0469904
TCONS_00010922	0.107073	0.0421353	0.0203777	0.0099199	0.00121823	0.0061356	0.0317006	0.05113	0.0429493	0.0347683	0.0582233	0.127341	0.206344	0.259156	0.258095	0.203816	0.155634	0.137364	0.139612	0.152215	0.15389	0.169943	0.158917	0.124434	0.0882768	0.0720168	0.134241	0.179195	0.15965	0.0929922	0.0691059	0.116444	0.133837	0.0866259	0.0257113	0.0310428	0.0611893	0.077617	0.068914	0.0554188	0.050009	0.032568	0.020711	0.0364523	0.0639317	0.0638344	0.0394337	0.027271	0.0601558
TCONS_00011223	0	0.00713537	0.015837	0.0174033	0.00957183	0.0239651	0.0697548	0.09332	0.0664922	0.0198322	0	0	0	0.00247867	0.014872	0.0247867	0.0213165	0.0089232	0	0	0	0	0	0	0.0116497	0.0240431	0.0245388	0.0121455	0	0	0	0	0	0.0123571	0.0420333	0.0722983	0.084721	0.0866428	0.105104	0.111838	0.0879882	0.048888	0.0262751	0.0738825	0.137233	0.166548	0.170609	0.158554	0.131755
TCONS_00011320	0.25264	0.121291	0.0158164	0.0598387	0.222202	0.378801	0.397446	0.304369	0.226089	0.175448	0.101236	0.0528282	0.0637531	0.0942482	0.0914689	0.0823727	0.216447	0.412324	0.543312	0.533536	0.466427	0.449257	0.410487	0.354008	0.288158	0.254404	0.212093	0.175292	0.136219	0.113966	0.108227	0.118167	0.159182	0.168582	0.188041	0.217194	0.244978	0.281731	0.282983	0.230101	0.117037	0.0322399	0.0322753	0.0619469	0.152329	0.278759	0.363101	0.361755	0.312383
TCONS_00011364	0.019882	0.0121823	0.0118343	0.0179256	0.0360478	0.0475708	0.0406237	0.0298652	0.0264742	0.0480386	0.0566876	0.0469627	0.0571893	0.0952299	0.13735	0.136842	0.0943046	0.0730412	0.106055	0.181103	0.224499	0.204939	0.177039	0.174101	0.20065	0.204573	0.193482	0.169363	0.137865	0.148998	0.164928	0.170258	0.131716	0.113182	0.13498	0.129777	0.106737	0.120235	0.184186	0.26808	0.290224	0.228415	0.140926	0.122534	0.208763	0.2841	0.283604	0.239354	0.202838
TCONS_00011523	0.149646	0.0525446	0.0029588	0	0.0297351	0.111099	0.225329	0.306814	0.332697	0.333183	0.331206	0.300003	0.216384	0.184839	0.216904	0.236535	0.207178	0.158512	0.137764	0.139527	0.212413	0.318838	0.32225	0.256254	0.225055	0.208067	0.19222	0.227185	0.288098	0.274383	0.187558	0.13286	0.122364	0.0845771	0.0418828	0.0287525	0.0756736	0.199704	0.403549	0.518941	0.46943	0.350512	0.29215	0.329117	0.385424	0.404312	0.362825	0.315462	0.264909
TCONS_00011901	0.0936787	0.0736042	0.0455244	0.028892	0.011487	0	0	0.00121823	0.0178516	0.062515	0.12116	0.141494	0.124756	0.199054	0.354484	0.425101	0.343685	0.190314	0.0970921	0.0480345	0.0165332	0.0078315	0.0168733	0.102746	0.239463	0.343825	0.354843	0.317072	0.293813	0.252112	0.227629	0.237881	0.245549	0.187236	0.0821324	0.0194294	0.0507842	0.191776	0.312348	0.322067	0.271642	0.273862	0.327387	0.325373	0.244019	0.194103	0.202959	0.231747	0.225484
TCONS_00011903	0.142596	0.136895	0.118751	0.105169	0.0866805	0.0607318	0.0381167	0.0212338	0.00382877	0	0	0.00603843	0.0325865	0.0879377	0.137504	0.133163	0.145228	0.265316	0.401662	0.407281	0.274586	0.143978	0.0712923	0.0278458	0.0127044	0.00400277	0.0425989	0.158885	0.301224	0.361487	0.34504	0.306579	0.273202	0.235577	0.224729	0.251075	0.224278	0.138516	0.0492298	0.0166926	0.101411	0.25809	0.330567	0.302794	0.257439	0.301695	0.346011	0.297901	0.210635
TCONS_00012118	0.161716	0.134804	0.086901	0.065616	0.0694447	0.0830207	0.0750147	0.0576097	0.0372453	0.0212326	0.010616	0.016476	0.0591542	0.0917957	0.0953877	0.0841847	0.0819839	0.088728	0.0948667	0.114065	0.124023	0.126358	0.133841	0.141442	0.119904	0.0683512	0.039697	0.0739555	0.10917	0.0882172	0.069677	0.0900156	0.110573	0.0974073	0.0826588	0.099373	0.138572	0.20926	0.295388	0.286454	0.176738	0.0654501	0.0261743	0.0777957	0.157431	0.19059	0.169045	0.119336	0.0934499
TCONS_00012120	0.125582	0.15961	0.147439	0.0985885	0.0684881	0.0684007	0.0784953	0.079192	0.0633533	0.0442073	0.0271503	0.0135746	0.0107904	0.043105	0.0843908	0.096147	0.0871437	0.0806659	0.0841297	0.0921877	0.109756	0.125146	0.125847	0.128477	0.1416	0.130341	0.0860033	0.0409104	0.060096	0.102488	0.102478	0.0727196	0.0754906	0.106027	0.101886	0.0836662	0.0951745	0.124255	0.18408	0.270907	0.297657	0.22128	0.0950116	0.0303462	0.0517995	0.131882	0.190114	0.183206	0.133973
TCONS_00012430	0.219169	0.226235	0.209291	0.154521	0.11995	0.141822	0.215291	0.306578	0.388526	0.441321	0.472542	0.520396	0.546877	0.481661	0.42507	0.512245	0.603202	0.483132	0.22935	0.0673991	0.0265217	0.0130578	0.0167075	0.0274992	0.0274992	0.0207106	0.0193181	0.0240502	0.0449163	0.0578593	0.0752571	0.102972	0.165956	0.23245	0.267177	0.273691	0.276098	0.290686	0.246398	0.188808	0.230833	0.34451	0.375354	0.297262	0.20405	0.140571	0.0812227	0.0675561	0.107394
TCONS_00012598	0	0	0	0.0057431	0.0144448	0.0174033	0.0109641	0.00226243	0	0.00991467	0.022308	0.0254828	0.0232783	0.0188905	0.0234957	0.0234957	0.0174033	0.00922377	0.0005221	0	0.0022308	0.0146241	0.0252824	0.0388042	0.0470102	0.0478395	0.0391016	0.0247139	0.0345978	0.0657353	0.110161	0.129188	0.153322	0.1573	0.121429	0.0735738	0.0360493	0.0311967	0.0261851	0.0247867	0.0213165	0.0089232	0	0	0	0.00991467	0.022308	0.0247867	0.016143
TCONS_00012869	0.0782721	0.0798825	0.0778002	0.0584582	0.0474232	0.0330164	0.0281955	0.0319135	0.0664783	0.10812	0.140856	0.144392	0.121459	0.110091	0.10605	0.14001	0.189594	0.205457	0.18497	0.129659	0.0963859	0.113965	0.15169	0.173677	0.125945	0.0628925	0.0405791	0.0439583	0.102861	0.176295	0.196513	0.131165	0.0583773	0.0553857	0.082542	0.0847893	0.0626545	0.0586084	0.118134	0.192768	0.196822	0.145525	0.0887442	0.112913	0.167024	0.178972	0.142105	0.127541	0.171323
TCONS_00013163	0.0264548	0.0329161	0.0472237	0.061511	0.0591062	0.0425352	0.040727	0.079555	0.10709	0.0907507	0.0674777	0.0747672	0.107061	0.165019	0.26257	0.34769	0.358278	0.328554	0.327995	0.312189	0.292611	0.374837	0.564051	0.662076	0.540011	0.373205	0.374793	0.503159	0.516838	0.420258	0.399151	0.466632	0.477709	0.485787	0.625545	0.734284	0.640218	0.422232	0.295305	0.322467	0.372522	0.410416	0.400154	0.319509	0.233604	0.179259	0.223797	0.351517	0.437382
TCONS_00013292	0.0359574	0.0311012	0.0836364	0.164458	0.223814	0.251296	0.267228	0.298	0.346892	0.320361	0.240552	0.165298	0.14562	0.156946	0.226524	0.299775	0.267736	0.145086	0.0482663	0.115352	0.304309	0.566526	0.760046	0.784906	0.605364	0.37204	0.234249	0.202606	0.301125	0.414293	0.438195	0.363779	0.321192	0.336174	0.296291	0.195518	0.0997637	0.0376236	0.0265124	0.0917572	0.158799	0.180392	0.149956	0.0990948	0.0505795	0.0378578	0.051343	0.0497767	0.0236701
TCONS_00013356	0.00967733	0	0.00421373	0.0347013	0.0639759	0.081538	0.075102	0.0526172	0.0291441	0.0035791	0.00842747	0.0290004	0.0416679	0.032597	0.011502	0.0036547	0.0215274	0.0389677	0.0414939	0.0313313	0.0196341	0.0130525	0.00946383	0.030678	0.05113	0.0483225	0.0314593	0.0225163	0.0430344	0.104262	0.160435	0.183737	0.154852	0.106567	0.0763778	0.0569536	0.0684411	0.0813887	0.0849847	0.0977131	0.113605	0.116542	0.105777	0.0982547	0.098224	0.100103	0.116972	0.156841	0.194025
TCONS_00013509	0	0	0.00941893	0.0329821	0.0749581	0.118139	0.128932	0.105606	0.0699095	0.0443165	0.0367967	0.0463807	0.068235	0.0807547	0.078782	0.11298	0.171154	0.205573	0.209237	0.246001	0.336363	0.381329	0.334656	0.23297	0.134538	0.0744923	0.0648356	0.0855833	0.0942323	0.0804456	0.0671819	0.0630053	0.0558165	0.0542861	0.0536784	0.0384673	0.0145872	0.00644453	0.0188379	0.0329662	0.0342319	0.0515089	0.153335	0.257732	0.269189	0.220035	0.218042	0.274238	0.277973
TCONS_00013597	0.331945	0.324427	0.319665	0.320524	0.371084	0.426172	0.463759	0.467871	0.412483	0.318585	0.241032	0.29049	0.364096	0.359986	0.297155	0.200733	0.169047	0.161266	0.132922	0.116974	0.147202	0.211429	0.23296	0.203655	0.160496	0.139887	0.116042	0.111218	0.101508	0.0712969	0.0446873	0.042467	0.0930097	0.146655	0.188351	0.186045	0.163302	0.154831	0.122249	0.0775115	0.0367683	0.0457747	0.0828915	0.104453	0.0890717	0.0488648	0.0673076	0.141663	0.17547
TCONS_00013602	0.0727983	0.090639	0.0667706	0.0393961	0.101254	0.184582	0.211535	0.178202	0.142014	0.141957	0.168826	0.27705	0.361162	0.297262	0.13459	0.020035	0.0010226	0.0305904	0.149831	0.290998	0.313218	0.22493	0.173631	0.193749	0.171637	0.151524	0.212892	0.270346	0.227729	0.132658	0.0901584	0.123808	0.229672	0.308406	0.285535	0.229297	0.208825	0.243591	0.255016	0.250751	0.264908	0.244435	0.210989	0.21262	0.265431	0.2792	0.1894	0.0952027	0.0707137
TCONS_00014130	0.138191	0.0916435	0.0574986	0.09702	0.159978	0.180391	0.136711	0.094355	0.141568	0.223053	0.293241	0.318491	0.300484	0.29349	0.331046	0.370483	0.328401	0.222711	0.155481	0.18221	0.245495	0.275705	0.228528	0.13918	0.101136	0.105929	0.162665	0.306153	0.464438	0.532419	0.476429	0.375835	0.324081	0.299045	0.284228	0.23761	0.225878	0.30071	0.354778	0.388164	0.339822	0.242862	0.212497	0.237341	0.262064	0.19152	0.135457	0.217203	0.383009
TCONS_00014301	0.209349	0.203954	0.156741	0.0892849	0.0594463	0.0902013	0.128418	0.178753	0.20328	0.189982	0.146738	0.104598	0.0884135	0.0956261	0.112904	0.115936	0.0972296	0.0930842	0.138255	0.177346	0.20667	0.197156	0.146628	0.0881909	0.0388123	0.0342877	0.03568	0.0297076	0.0396079	0.0536139	0.0864267	0.134433	0.173861	0.158978	0.112567	0.140216	0.198642	0.194762	0.107941	0.0276986	0.0277083	0.0624518	0.0900241	0.0794773	0.0442844	0.052416	0.101917	0.131378	0.0990337
TCONS_00014696	0.0974883	0.137209	0.114787	0.0513569	0.00638123	0	0.0164819	0.137107	0.312715	0.385158	0.277006	0.120761	0.0710898	0.0916405	0.136354	0.147516	0.11649	0.066054	0.0402155	0.0678015	0.104466	0.121491	0.132269	0.134508	0.122172	0.113245	0.0996897	0.084993	0.0529876	0.0203624	0.0147928	0.0196667	0.0398567	0.0625726	0.0730513	0.0746057	0.0845257	0.0806546	0.0517743	0.0240646	0.0236705	0.03481	0.0389114	0.077011	0.144578	0.174029	0.127073	0.0532976	0.0122245
TCONS_00014863	0.0106583	0	0	0	0	0	0	0.00941893	0.0218123	0.0247867	0.0145503	0.0108586	0.0234957	0.0313287	0.0436431	0.061375	0.0774565	0.0817913	0.0713935	0.0553745	0.0312839	0.0273918	0.0653501	0.103035	0.107397	0.0779785	0.0683057	0.0987643	0.121793	0.10317	0.06656	0.0682547	0.0995401	0.114489	0.0969708	0.0658258	0.0327184	0.0195498	0.0381356	0.0669743	0.0738672	0.05709	0.0331248	0.0186585	0.0450174	0.0831903	0.0903637	0.0733774	0.0704525
TCONS_00015444	0.117782	0.106617	0.0895727	0.087102	0.115457	0.130588	0.146994	0.172467	0.162418	0.117866	0.0764623	0.0790303	0.084768	0.0672267	0.079159	0.120246	0.152992	0.141123	0.0970175	0.077568	0.0639421	0.0508261	0.0374294	0.0310519	0.0357112	0.0854151	0.129937	0.11117	0.0495962	0.0041768	0.0210581	0.0676322	0.118105	0.136535	0.120312	0.0897482	0.073243	0.0692121	0.0969013	0.178616	0.233029	0.215374	0.153377	0.101631	0.0813078	0.0495265	0.0218123	0.0066924	0.0005113
TCONS_00015449	0.0677047	0.079192	0.079416	0.0933552	0.116369	0.11297	0.0966863	0.104121	0.106187	0.093987	0.130302	0.230749	0.283545	0.244154	0.183114	0.145989	0.129955	0.102409	0.0730121	0.0616156	0.0598971	0.0838576	0.118527	0.1337	0.119547	0.084342	0.0588969	0.0398813	0.0143164	0.0112809	0.0410792	0.0714317	0.0751707	0.0521817	0.0435688	0.050023	0.0646755	0.0721281	0.0765939	0.0921517	0.091566	0.0700282	0.0502821	0.0971311	0.178356	0.192108	0.141512	0.100653	0.100642
TCONS_00015518	0.0383613	0.0470551	0.0839251	0.12149	0.140876	0.128392	0.0966752	0.0692604	0.032824	0.0219024	0.0385057	0.0643007	0.0877913	0.0878025	0.0677512	0.0576097	0.0873634	0.13298	0.143473	0.140564	0.158346	0.183024	0.194963	0.193009	0.184718	0.168141	0.172781	0.202192	0.220899	0.206404	0.163466	0.126559	0.10363	0.103269	0.124894	0.17482	0.220461	0.222033	0.194957	0.143024	0.101238	0.0842908	0.0809703	0.0763475	0.0886161	0.111826	0.099222	0.105484	0.253347
TCONS_00015932	0.0540537	0.0740627	0.069188	0.0783529	0.117202	0.145394	0.134594	0.133569	0.167264	0.224944	0.282953	0.303126	0.323235	0.29715	0.219443	0.10444	0.018035	0.113592	0.353366	0.532218	0.474477	0.288241	0.190275	0.207656	0.211871	0.176508	0.118675	0.0512167	0.0277876	0.0247867	0.0328981	0.039128	0.0621142	0.091334	0.0888983	0.0558925	0.0318941	0.034462	0.045775	0.0596987	0.0748403	0.0824983	0.0807374	0.134142	0.202873	0.197389	0.129549	0.0675297	0.0461217
TCONS_00016196	0	0	0.00396587	0.0163592	0.0247867	0.0292284	0.0521242	0.0951227	0.107526	0.0733222	0.0343315	0.0259326	0.0317979	0.0427987	0.0712577	0.102865	0.113967	0.0981617	0.071359	0.041771	0.0154901	0.0010442	0	0	0	0	0	0	0	0	0.00396587	0.0265217	0.0473427	0.044616	0.0210687	0.00123933	0	0	0	0	0.00643923	0.0267336	0.0500927	0.0524599	0.0304773	0.0078157	0	0	0
TCONS_00016701	0.104451	0.114603	0.0848458	0.0623705	0.0637628	0.0788421	0.0960308	0.113959	0.12707	0.112301	0.0832177	0.0673695	0.0804477	0.0997015	0.101455	0.088534	0.0981181	0.130461	0.156257	0.173231	0.167071	0.126115	0.059752	0.0181014	0.0315604	0.0541436	0.0633823	0.0556596	0.0454017	0.0545833	0.0890853	0.127265	0.125226	0.180999	0.299873	0.341203	0.254491	0.140031	0.1047	0.0749125	0.0324824	0.0174033	0.0123564	0.0123564	0.0247141	0.0351577	0.0365503	0.0268029	0.0214115
TCONS_00016710	0.0284263	0.0136326	0.0489234	0.147673	0.220336	0.207884	0.157442	0.12602	0.140638	0.144723	0.124169	0.0787261	0.0351045	0.0285264	0.0247867	0.0146241	0.0171991	0.0341137	0.045252	0.0519497	0.069565	0.109756	0.132636	0.152892	0.144391	0.103194	0.0769247	0.0989891	0.149969	0.156354	0.110715	0.0649096	0.0625961	0.0788383	0.115951	0.135507	0.118004	0.075539	0.0574021	0.086438	0.0969037	0.0687936	0.0324378	0.0400303	0.0919532	0.186315	0.251331	0.218242	0.130815
TCONS_00016886	0.0889907	0.107177	0.0795101	0.041674	0.0397169	0.0658125	0.0949027	0.0924592	0.0599335	0.0440604	0.0647267	0.0993248	0.138781	0.186282	0.246705	0.293002	0.26426	0.172288	0.0689195	0.0577656	0.0949065	0.0927981	0.0747611	0.0809731	0.102263	0.0764139	0.0506927	0.0724612	0.145207	0.207408	0.213556	0.165146	0.121906	0.119032	0.131293	0.117047	0.0962311	0.114084	0.117753	0.084301	0.0356057	0.0175776	0.0274992	0.0318509	0.0553271	0.0912904	0.127067	0.126761	0.0830117
TCONS_00017363	0.0935459	0.138846	0.139245	0.0989187	0.0510081	0.0127046	0.0087569	0.0420954	0.0744295	0.0722132	0.0471438	0.0252824	0.0419685	0.0847641	0.137151	0.153379	0.164103	0.19648	0.307058	0.406267	0.400639	0.280919	0.136324	0.0876766	0.0758104	0.0633853	0.0434309	0.0378511	0.0361621	0.0326656	0.0290004	0.0360883	0.0395848	0.0280616	0.0088757	0.00243647	0.0109641	0.0234957	0.0358111	0.0508155	0.0589003	0.0544703	0.0482263	0.0458678	0.0395799	0.0247814	0.0272872	0.0545752	0.0769947
TCONS_00017825	0.267921	0.365852	0.416298	0.408849	0.375445	0.319379	0.223345	0.240923	0.337423	0.369574	0.280635	0.263249	0.355884	0.343678	0.196991	0.0566105	0.0383584	0.05113	0.0383477	0.0235198	0.0418334	0.10193	0.136474	0.123932	0.103269	0.097385	0.0894217	0.0509368	0.0139239	0	0.0136327	0.0728727	0.121207	0.106583	0.051804	0.0195815	0.0628037	0.141879	0.183287	0.144584	0.0584781	0.0174716	0.037325	0.05113	0.037325	0.0117599	0	0	0
TCONS_00017849	0.0605942	0.029959	0.0275342	0.04219	0.0509361	0.0664474	0.103087	0.140793	0.129066	0.0883343	0.0424574	0.0200143	0.0198403	0.0245401	0.0301102	0.0229735	0.00957183	0.000870167	0.0081796	0.0205729	0.0565844	0.0903832	0.0931653	0.0721124	0.0425444	0.035611	0.0305993	0.0286154	0.0444453	0.0755438	0.0944673	0.0884531	0.0655345	0.0540264	0.0636603	0.0826109	0.0971495	0.0888046	0.0726029	0.0825665	0.125546	0.207404	0.253524	0.210345	0.115502	0.0771586	0.108293	0.133454	0.139322
TCONS_00017852	0.0600483	0.0889602	0.0835775	0.0828076	0.092276	0.093143	0.0703043	0.0418736	0.0731832	0.122064	0.155489	0.140572	0.0859428	0.0664215	0.0984875	0.194909	0.332659	0.39182	0.325941	0.216796	0.200253	0.247885	0.217841	0.147469	0.0926727	0.0791514	0.088642	0.13435	0.154889	0.115884	0.105101	0.143084	0.181531	0.172222	0.187322	0.215911	0.184205	0.119746	0.088375	0.114328	0.143443	0.158624	0.171109	0.169978	0.168603	0.144069	0.143785	0.179869	0.203712
TCONS_00017854	0.0888864	0.0835037	0.0829816	0.092028	0.0934063	0.0708156	0.0419475	0.0722345	0.121115	0.155652	0.141172	0.0866284	0.0664324	0.097333	0.192722	0.330429	0.391545	0.328071	0.217904	0.1998	0.247421	0.218426	0.149013	0.09388	0.0795147	0.0875506	0.133243	0.155385	0.116975	0.1045	0.141813	0.181446	0.172311	0.186827	0.215663	0.185475	0.121017	0.0884753	0.113991	0.142831	0.157928	0.171098	0.170067	0.168777	0.144591	0.143458	0.178847	0.203363	0.172396
TCONS_00017956	0.0539222	0.0650416	0.0714925	0.0572847	0.0715927	0.107628	0.107021	0.0583783	0.013717	0.033077	0.0698732	0.088908	0.115268	0.136968	0.130568	0.0737682	0.0224075	0.0261068	0.0358543	0.0463435	0.070058	0.0977924	0.101517	0.0737304	0.0574303	0.0692515	0.0739294	0.0501265	0.016556	0.000696133	0	0	0	0	0.00347013	0.0158635	0.0247867	0.0292324	0.0379341	0.0481388	0.0513296	0.0453806	0.0422123	0.0679357	0.14096	0.189133	0.155347	0.0743454	0.0313945
TCONS_00018411	0.375112	0.388519	0.279733	0.132796	0.0321731	0.0089021	0.0362831	0.117048	0.201985	0.243837	0.251582	0.258001	0.247924	0.231423	0.244	0.281674	0.297866	0.315897	0.312709	0.235175	0.131391	0.0888741	0.152002	0.199784	0.189092	0.133604	0.0637533	0.0220507	0.0144714	0.0575649	0.123732	0.177421	0.2034	0.216499	0.212373	0.182558	0.137965	0.115332	0.113388	0.152563	0.194244	0.229697	0.282729	0.291353	0.260823	0.268952	0.353592	0.36214	0.229464
TCONS_00018519	0.0777193	0.0953314	0.0928037	0.0747105	0.03916	0.0130534	0	0	0	0.0110409	0.0453076	0.0685333	0.0644178	0.0425445	0.0247867	0.0141284	0.00834853	0.0240185	0.03481	0.0268033	0.0302191	0.0537869	0.0664546	0.0439989	0.0105106	0	0	0	0.00643923	0.0198403	0.040204	0.0544763	0.056217	0.0593936	0.0738199	0.0761929	0.06848	0.0596592	0.0533303	0.0633511	0.0689201	0.0642957	0.0337222	0.0212903	0.0829235	0.150718	0.157925	0.1721	0.313335
TCONS_00018578	0.0369403	0.0412493	0.043337	0.0377677	0.0372463	0.0363763	0.0238442	0.00643923	0	0.00939817	0.0268032	0.03481	0.0240184	0.00661337	0	0	0	0	0	0	0	0	0	0	0	0	0	0	0	0	0	0	0	0	0	0	0	0	0	0	0	0	0	0	0	0	0.0089232	0.0563615	0.21798
TCONS_00018580	0.2992	0.21964	0.218952	0.230229	0.215374	0.17007	0.128457	0.126235	0.166282	0.181526	0.133767	0.0610065	0.0378411	0.0627661	0.0871673	0.106058	0.102978	0.091048	0.0948722	0.112432	0.136758	0.129388	0.181678	0.249301	0.231288	0.124538	0.0191703	0.0448102	0.209381	0.372624	0.365333	0.246053	0.161267	0.159113	0.143484	0.11366	0.112353	0.129551	0.135748	0.105165	0.0464792	0.0030678	0	0	0	0.0010442	0.00974587	0.0228564	0.0335094
TCONS_00018581	0.0446897	0.0484104	0.0896636	0.201363	0.384661	0.539397	0.522416	0.428508	0.358305	0.311705	0.267198	0.21051	0.192429	0.197401	0.23289	0.304053	0.323514	0.281533	0.225078	0.218262	0.269687	0.351298	0.451534	0.495756	0.40421	0.275064	0.195874	0.152519	0.145316	0.156832	0.164054	0.106476	0.0559592	0.0773314	0.102263	0.0813905	0.0426524	0.0247867	0.044155	0.0573267	0.0936591	0.161931	0.21856	0.210955	0.204027	0.250231	0.278886	0.266121	0.221154
TCONS_00018697	0.0795514	0.120781	0.12038	0.0904138	0.0899839	0.115832	0.139392	0.158635	0.163927	0.143861	0.104448	0.0811163	0.0605953	0.0515046	0.0657874	0.0914877	0.111962	0.120331	0.113943	0.107619	0.093296	0.0725014	0.113124	0.186833	0.24231	0.223745	0.165249	0.204258	0.369613	0.473648	0.381267	0.183342	0.0565061	0.034113	0.012009	0	0.0113132	0.0287182	0.03481	0.0221043	0.0216861	0.066984	0.126338	0.139629	0.103957	0.0669488	0.0581516	0.069711	0.0654112
TCONS_00018946	0.0966621	0.174903	0.193338	0.144586	0.0829254	0.079093	0.0739993	0.0510842	0.0318078	0.0294141	0.042315	0.058885	0.06621	0.0711481	0.0907594	0.127235	0.156161	0.149234	0.122587	0.11154	0.108362	0.0960427	0.06619	0.0280353	0.00694027	0.00139227	0.0100939	0.0174033	0.0168812	0.046721	0.0869365	0.105186	0.074266	0.0428498	0.080738	0.110727	0.103991	0.0754512	0.0562743	0.0448021	0.0173348	0.0279646	0.0775516	0.124429	0.127468	0.0958846	0.0720852	0.0667932	0.0800953
TCONS_00019514	0.0241919	0.0194812	0.0452205	0.0875473	0.113048	0.105678	0.0792357	0.0648646	0.0431886	0.0249101	0.0370848	0.05113	0.0471369	0.0302735	0.0311536	0.0535741	0.0684044	0.0712787	0.0647861	0.0510154	0.0333625	0.0275132	0.0466467	0.0785016	0.0817571	0.0527563	0.0172305	0.0096668	0.03382	0.0621117	0.0825969	0.0943576	0.0876773	0.0572828	0.0329	0.0375831	0.0659891	0.0763047	0.0815897	0.0826203	0.0838925	0.0741039	0.0419267	0.0163616	0.00991467	0.0243964	0.0366211	0.0410316	0.0418662
TCONS_00019556	0.235459	0.264313	0.250983	0.233401	0.208642	0.153319	0.0903657	0.0750973	0.138336	0.185464	0.162045	0.10012	0.0944205	0.174947	0.270175	0.319254	0.322148	0.313879	0.386069	0.507291	0.496522	0.317468	0.100756	0.00556907	0.00191437	0.0277761	0.148959	0.332754	0.426771	0.332752	0.151662	0.0365217	0.0177263	0.0681079	0.134816	0.1715	0.162113	0.134517	0.116493	0.131222	0.187196	0.257792	0.286713	0.287262	0.247805	0.169134	0.104245	0.0852759	0.128349
TCONS_00019736	0.12349	0.11086	0.0977228	0.127357	0.185087	0.240431	0.269004	0.284175	0.306482	0.320559	0.27958	0.176125	0.0795563	0.0457234	0.04219	0.0420689	0.0582179	0.086571	0.0847313	0.0629372	0.0605813	0.0753374	0.0825144	0.0806446	0.124679	0.184699	0.224206	0.216472	0.197325	0.202559	0.230836	0.340889	0.412256	0.39297	0.367673	0.410522	0.454268	0.411684	0.31574	0.227088	0.197549	0.272912	0.375234	0.37442	0.303395	0.283551	0.319725	0.296923	0.198785
TCONS_00019776	0.0581771	0.0468752	0.0651805	0.0814242	0.0644577	0.0288794	0.0168443	0.0377706	0.061028	0.0625416	0.0514156	0.0397673	0.0308826	0.0477443	0.0685333	0.0608421	0.0265756	0	0	0	0.0162326	0.038372	0.0519377	0.0416749	0.0188379	0.00696133	0.0026105	0.0113122	0.0174033	0.0140967	0.00539503	0	0.000174033	0.0256263	0.0552506	0.0587263	0.031586	0.00265797	0	0.0198082	0.0634384	0.134479	0.165138	0.137444	0.107196	0.0924126	0.0885803	0.0567851	0.0435537
TCONS_00020172	0.0523969	0.0736859	0.0765987	0.0905916	0.118833	0.145036	0.151344	0.142445	0.101663	0.0473059	0.0213692	0.0245915	0.0336782	0.0388834	0.0559963	0.0667316	0.0640425	0.0593113	0.052664	0.0586191	0.0628523	0.0623232	0.0561513	0.0360197	0.0210687	0.00867533	0.0138051	0.0420965	0.0682952	0.0876773	0.0845245	0.0670272	0.0388779	0.0340374	0.0509007	0.05113	0.0291441	0.0035791	0	0	0	0.0076695	0.0439297	0.083168	0.0962467	0.0704441	0.0348701	0.0541674	0.100236
TCONS_00020220	0.154432	0.185061	0.215786	0.260137	0.262502	0.204806	0.178857	0.196171	0.220585	0.181977	0.146912	0.17514	0.205388	0.190437	0.129967	0.0876631	0.0775632	0.0763142	0.086611	0.0931098	0.0806063	0.121992	0.192251	0.22324	0.210589	0.170964	0.135906	0.10291	0.202733	0.386871	0.441282	0.367626	0.317712	0.333762	0.323657	0.287539	0.24359	0.167972	0.0700391	0.0449171	0.0838821	0.103066	0.0744569	0.0270639	0.0172304	0.0470445	0.15773	0.315946	0.449824
TCONS_00020316	0.0388698	0.0603538	0.0674971	0.0666835	0.0642739	0.0952491	0.122347	0.144244	0.162784	0.15605	0.13569	0.0947734	0.077001	0.0629773	0.0404889	0.0268025	0.0248882	0.0226253	0.0144448	0.0057431	0.0134017	0.0442745	0.0907239	0.113648	0.115448	0.119594	0.112555	0.0872912	0.0528035	0.0610496	0.076758	0.069926	0.0427943	0.0168812	0.00817957	0	0.000174033	0.0088757	0.0174033	0.0244649	0.0441687	0.0776967	0.0962731	0.0753515	0.0568601	0.0582887	0.0559413	0.0315063	0.0262105
TCONS_00020375	0.347455	0.333857	0.335266	0.336788	0.319231	0.314483	0.308238	0.25493	0.21718	0.266512	0.336891	0.308626	0.218945	0.192855	0.240698	0.306328	0.384465	0.370515	0.242683	0.0865053	0.0359952	0.0811053	0.162448	0.219414	0.256484	0.274353	0.248458	0.253473	0.290135	0.33244	0.302259	0.23005	0.185609	0.133973	0.062111	0.0589693	0.162168	0.233011	0.191694	0.112298	0.0774507	0.154914	0.27466	0.341572	0.311185	0.232777	0.196786	0.243913	0.405984
TCONS_00020551	0.060859	0.101191	0.117855	0.0992387	0.0694824	0.0429035	0.0291745	0.0305794	0.0584631	0.0883143	0.0898124	0.0922333	0.116181	0.151216	0.143727	0.121998	0.124894	0.138121	0.122331	0.0721495	0.0257005	0.0159112	0.043685	0.079539	0.102571	0.125443	0.160861	0.176766	0.150746	0.132811	0.144298	0.161596	0.137381	0.0830889	0.0622241	0.0776118	0.123477	0.151092	0.139465	0.108961	0.0665749	0.030719	0.0083536	0.0198539	0.140846	0.31163	0.358908	0.265379	0.210373
TCONS_00021075	0.105501	0.144942	0.166499	0.128825	0.063974	0.0207994	0.0193336	0.0310519	0.0354009	0.0598857	0.112909	0.132678	0.100171	0.0546637	0.0413153	0.087017	0.1327	0.158139	0.137022	0.0957426	0.0942206	0.10192	0.108458	0.088896	0.0612355	0.0361007	0.0163594	0.00609117	0.0052214	0.0226264	0.03481	0.0363757	0.034635	0.0383483	0.0482284	0.0818992	0.12341	0.146428	0.147179	0.13197	0.173409	0.207624	0.199503	0.191256	0.219099	0.287269	0.280115	0.211993	0.136997
TCONS_00021155	0	0	0	0	0	0	0	0	0	0	0	0	0	0	0	0	0	0	0	0	0	0	0	0	0	0	0	0	0	0	0	0	0	0	0	0	0	0	0	0	0	0	0	0	0	0	0	0	0
TCONS_00021368	0.0801304	0.0376805	0.015686	0.0271722	0.0635625	0.0918444	0.0906298	0.0697841	0.0564193	0.095871	0.158109	0.183982	0.160084	0.160494	0.217863	0.264796	0.231523	0.133299	0.0487037	0.0249337	0.0571118	0.0940809	0.115156	0.121347	0.117571	0.0932885	0.059811	0.0618111	0.0842263	0.104267	0.0949535	0.0759458	0.0642841	0.0529816	0.0510947	0.0411383	0.0271515	0.0148595	0.07579	0.197082	0.271236	0.23667	0.133622	0.0579692	0.0254151	0.0216224	0.0247867	0.0173507	0.00495733
TCONS_00021419	0.173333	0.188725	0.260652	0.306666	0.289054	0.231559	0.198966	0.186841	0.222897	0.327452	0.371465	0.3223	0.261603	0.250384	0.241912	0.160407	0.0899388	0.126918	0.202665	0.243809	0.237295	0.211905	0.184275	0.17356	0.210006	0.251045	0.249359	0.188313	0.131273	0.134502	0.197727	0.25694	0.23258	0.150075	0.113237	0.14014	0.164179	0.154876	0.123422	0.123447	0.140478	0.126758	0.0995525	0.109803	0.12705	0.104025	0.0593322	0.0399276	0.0389901
TCONS_00021508	0.034635	0.0475696	0.127629	0.197503	0.205216	0.163709	0.106463	0.0643737	0.0328597	0.0464255	0.0767195	0.086324	0.080202	0.0574401	0.0332115	0.0710156	0.117273	0.124747	0.100655	0.0779333	0.0780069	0.0628554	0.0663326	0.0830146	0.0798381	0.0816773	0.09193	0.0904747	0.0626769	0.0434588	0.0428157	0.0572617	0.0809943	0.0873215	0.0725631	0.0392949	0.0171028	0.0294599	0.088037	0.166139	0.185217	0.136457	0.0878279	0.0722361	0.0762196	0.084088	0.08856	0.0704386	0.0325978
TCONS_00021701	0.0081796	0.00382873	0.0125304	0.0258308	0.0354396	0.0394055	0.0327711	0.0179413	0.0062652	0	0.00435083	0.0130525	0.0241919	0.0278473	0.0210587	0.0168812	0.0168812	0.0174033	0.00974587	0.0010442	0	0	0	0	0	0	0	0	0	0	0	0.0067873	0.015489	0.0174033	0.0099199	0.0067875	0.0229743	0.03481	0.0278477	0.0104427	0	0	0	0	0.000870167	0.00957183	0.037344	0.0613427	0.0582654
TCONS_00021778	0.014968	0.000348067	0.0111386	0.0454165	0.0767257	0.0734078	0.0503905	0.0607518	0.0879747	0.0937813	0.0748373	0.0520548	0.0461839	0.0481916	0.0533703	0.05577	0.0615449	0.0642767	0.0600382	0.0659738	0.0790173	0.0717077	0.0492553	0.0365503	0.0309805	0.0221506	0.037329	0.100411	0.173339	0.183657	0.138763	0.0895098	0.0784004	0.0829611	0.0688203	0.0678387	0.0725286	0.0741869	0.0564873	0.053708	0.0854589	0.106533	0.101194	0.077349	0.0966007	0.184313	0.258724	0.275127	0.219179
TCONS_00021969	0.0962677	0.191823	0.265921	0.242172	0.229075	0.276269	0.339153	0.352134	0.319965	0.274675	0.199487	0.175628	0.188849	0.171712	0.185386	0.336777	0.476018	0.418326	0.218581	0.0677617	0.0455679	0.18812	0.371975	0.42241	0.287799	0.109391	0.0404255	0.0343543	0.092572	0.163371	0.179807	0.218454	0.310926	0.424503	0.496649	0.508561	0.487348	0.38219	0.263485	0.181936	0.145426	0.121606	0.101315	0.0854907	0.0685829	0.0518742	0.0327922	0.0402798	0.0834133
TCONS_00022174	0.0442073	0.0471663	0.0368977	0.0332431	0.0546962	0.0703398	0.066619	0.0432948	0.0184259	0.00870167	0	0.00842747	0.0208208	0.0247867	0.0153677	0.0029744	0	0	0	0	0	0	0	0	0	0	0	0	0	0	0	0.0104104	0.0228037	0.0247867	0.0186058	0.0149141	0.0174033	0.0114862	0.00278453	0	0	0	0.00609117	0.0411364	0.082632	0.107047	0.0986902	0.0674051	0.035845
TCONS_00022240	0.0610017	0.0563183	0.0395109	0.0184159	0	0.00991467	0.022308	0.0247867	0.0138805	0.0014872	0	0.00123933	0.0136327	0.031748	0.0407505	0.0511941	0.0550709	0.0508516	0.0342807	0.0201884	0.0201884	0.0174033	0.0100939	0.00139227	0.0056243	0.0311893	0.05113	0.0434607	0.0178955	0.0036547	0.0123564	0.0174033	0.0130525	0.00435083	0	0	0	0.00396587	0.0163592	0.0247867	0.0317269	0.0317269	0.0242909	0.0231462	0.0432529	0.0662709	0.0552397	0.0282401	0.0196606
TCONS_00022359	0.134727	0.100452	0.0617775	0.0250029	0.0229061	0.109104	0.225367	0.270648	0.211798	0.140968	0.149789	0.176311	0.160378	0.157791	0.185572	0.195376	0.137351	0.0613896	0.0234963	0.00382883	0	0.0083537	0.0257587	0.0506959	0.095289	0.124009	0.130704	0.117791	0.14371	0.231393	0.299738	0.26593	0.138518	0.0430281	0.025443	0.10137	0.195805	0.256339	0.222321	0.171398	0.155767	0.122438	0.110792	0.127174	0.203389	0.261993	0.254854	0.185088	0.0848528
TCONS_00022508	0.0107901	0.0092466	0.0360298	0.0631383	0.05933	0.0302843	0.0186221	0.0445557	0.0692713	0.0668347	0.0733643	0.124627	0.176066	0.167941	0.125739	0.109772	0.128494	0.158425	0.163288	0.121064	0.0528211	0.0120089	0.0114862	0.0363214	0.0839723	0.114272	0.0947423	0.0455251	0.0099199	0.00121823	0	0.0026105	0.0113122	0.037344	0.0653459	0.0709703	0.0567003	0.0581848	0.0764275	0.0935563	0.102453	0.133187	0.170302	0.168845	0.122439	0.0740368	0.0595839	0.0563185	0.0685378
TCONS_00005250	0.0824616	0.084627	0.107631	0.119718	0.0856953	0.0414838	0.029032	0.0503712	0.0528777	0.0425871	0.062861	0.0988908	0.0965359	0.0854527	0.103079	0.125007	0.0957519	0.0697484	0.102649	0.130981	0.110323	0.0687734	0.0860406	0.130933	0.133916	0.0835128	0.021475	0	0.00295857	0.0116602	0.0174033	0.0261064	0.0428157	0.0673563	0.080758	0.0819763	0.0898713	0.107311	0.109025	0.108305	0.14053	0.17282	0.161967	0.114546	0.0921499	0.101566	0.0946444	0.06604	0.0322551
TCONS_00006070	0.031154	0.0367243	0.0302847	0.0128797	0	0.0132275	0.0415387	0.0618275	0.0610875	0.054384	0.0519017	0.0423199	0.022626	0.0196668	0.0316768	0.0309805	0.016012	0.00243647	0	0	0.00800553	0.0215963	0.0433891	0.0508933	0.0356136	0.0145186	0	0	0.00765747	0.0240181	0.035506	0.0431637	0.0417713	0.038639	0.0487333	0.053954	0.0442073	0.021075	0.0153677	0.0280933	0.0328291	0.0300084	0.0784177	0.139332	0.149849	0.119216	0.108848	0.138915	0.132779
TCONS_00010489	0.0176671	0.0307566	0.049153	0.0472033	0.026455	0.00904997	0	0	0.0132938	0.0388587	0.05113	0.035791	0.0140547	0.0283807	0.0794934	0.115646	0.111215	0.0951359	0.0884341	0.0754644	0.0524936	0.0332309	0.0240431	0.0116497	0	0.0066924	0.0272665	0.096352	0.173261	0.187961	0.122779	0.0392408	0.0175573	0.028022	0.03481	0.0480829	0.107165	0.16903	0.160226	0.123108	0.147968	0.21684	0.285977	0.364343	0.396153	0.304209	0.156343	0.0711906	0.0586345
TCONS_00011118	0.0550263	0.0235473	0.0044616	0.0114019	0.0237952	0.0247867	0.0207469	0.0207107	0.0294139	0.028315	0.041174	0.0554808	0.0479207	0.0402564	0.0476991	0.0600341	0.0695832	0.0728357	0.0689081	0.0655955	0.0860247	0.108391	0.0836537	0.0349406	0.00382873	0	0	0.00340157	0.028152	0.0545487	0.054507	0.0297556	0.0184581	0.0491148	0.131285	0.232551	0.27054	0.239091	0.226457	0.26657	0.272451	0.185294	0.0831507	0.0697914	0.14291	0.203426	0.175113	0.108344	0.0794335
TCONS_00016160	0.193195	0.169742	0.12501	0.117947	0.131474	0.127463	0.106827	0.122242	0.136786	0.113389	0.0490469	0.0230357	0.0554973	0.086129	0.079837	0.05314	0.0537639	0.0956014	0.136028	0.125129	0.0770221	0.0352884	0.0309799	0.0468183	0.0725069	0.0845883	0.0629273	0.0341581	0.0218123	0.0334883	0.0464053	0.0544125	0.050023	0.0268698	0.0285047	0.0662544	0.0989059	0.094203	0.0746221	0.123106	0.18782	0.193217	0.156909	0.121669	0.131545	0.12428	0.105154	0.0957105	0.0738025
TCONS_00017197	0.0131369	0.0287894	0.035756	0.0280616	0.0127044	0.0147934	0.0281956	0.045964	0.0461733	0.0300077	0.0203251	0.0203251	0.0247867	0.0327184	0.050317	0.067172	0.05577	0.0247867	0.00985137	0.0123564	0.0212328	0.0278473	0.0327212	0.0302843	0.0186224	0.0057431	0.00173507	0.0141284	0.029744	0.0404023	0.0504488	0.0549368	0.047696	0.0342542	0.0227994	0.0217986	0.0386619	0.05113	0.0429493	0.0241715	0.015489	0.0236697	0.0325577	0.0518563	0.0697518	0.0711911	0.0664428	0.0642253	0.0619681
TCONS_00019232	0.072238	0.0617419	0.0356616	0.0156312	0.0466995	0.113456	0.16154	0.164578	0.214081	0.299408	0.299705	0.198928	0.0926633	0.0614364	0.0577192	0.0465426	0.0315529	0.0250767	0.0182737	0.0445755	0.0822423	0.103555	0.109396	0.129226	0.147867	0.119203	0.0941681	0.0933465	0.120261	0.163115	0.267145	0.332495	0.270685	0.140679	0.0335585	0.0362566	0.125257	0.266334	0.363773	0.334724	0.224807	0.117721	0.0574998	0.0778891	0.143081	0.186557	0.195601	0.177558	0.182705
TCONS_00021893	0.0808668	0.083812	0.0555662	0.026868	0.0135746	0.00538423	0.0273156	0.0647627	0.0735344	0.0544401	0.0305403	0.0437093	0.0742249	0.0851163	0.0672327	0.0330097	0.0135746	0.0135746	0.0174033	0.0151409	0.00643923	0.0171977	0.0382927	0.04219	0.0233047	0.0022097	0	0.0078315	0.0165332	0.0174033	0.0088757	0.000174033	0	0.0199407	0.0455057	0.05113	0.0294922	0.0315469	0.0618863	0.0741365	0.0710283	0.0691168	0.0672247	0.0396766	0.0104104	0.0083536	0.0170553	0.0170553	0.0111381
TCONS_00009310	0.131098	0.224097	0.278455	0.229764	0.185903	0.197143	0.220806	0.165632	0.109076	0.112701	0.135693	0.153752	0.142876	0.115746	0.124314	0.161586	0.170318	0.133882	0.100428	0.101347	0.0836147	0.0729558	0.0943953	0.11278	0.101589	0.0642755	0.0443974	0.0479239	0.0499321	0.0440781	0.0398907	0.0416943	0.0390574	0.0199453	0.00198293	0	0	0	0.0044616	0.0237055	0.0603912	0.077886	0.0602609	0.0398829	0.0337657	0.040031	0.0320239	0.0316756	0.0396827
TCONS_00000323	0.13136	0.196687	0.198439	0.161137	0.126152	0.099405	0.109945	0.138026	0.175198	0.156061	0.0874178	0.0281222	0	0.0081796	0.0205729	0.0287525	0.0427654	0.0679645	0.101135	0.102756	0.086311	0.100204	0.126577	0.147156	0.130926	0.0917539	0.0608993	0.0536108	0.0707037	0.0983847	0.145803	0.194775	0.200092	0.158134	0.106661	0.0726153	0.0492451	0.0384275	0.0490803	0.062903	0.0647333	0.0610259	0.0960665	0.145758	0.142757	0.122896	0.120892	0.143041	0.123689
TCONS_00000567	0.150943	0.102923	0.0858753	0.110494	0.155598	0.212221	0.274533	0.304621	0.249849	0.161007	0.138729	0.137793	0.137652	0.142905	0.181688	0.265928	0.353873	0.382171	0.309895	0.195903	0.109519	0.0937303	0.132774	0.22257	0.26066	0.204434	0.135611	0.153614	0.254317	0.307474	0.320771	0.320784	0.27533	0.176027	0.07635	0.0467157	0.0495858	0.0532412	0.0553397	0.0591311	0.0628659	0.057118	0.0396447	0.0619773	0.148318	0.210558	0.192719	0.128629	0.106717
TCONS_00000568	0.14925	0.102586	0.0857858	0.111327	0.156605	0.21375	0.275651	0.303862	0.247898	0.160163	0.138993	0.137371	0.137056	0.143253	0.183229	0.267979	0.355154	0.381738	0.308355	0.193689	0.107975	0.0936409	0.134314	0.224274	0.260823	0.202457	0.134826	0.155829	0.256136	0.307748	0.320993	0.320484	0.273716	0.173591	0.0748316	0.0468898	0.0495858	0.0532412	0.0555875	0.0591311	0.062792	0.0568701	0.0394707	0.0632478	0.150184	0.21098	0.19177	0.127506	0.106632
TCONS_00000569	0.319743	0.322915	0.286105	0.19308	0.0869785	0.0454973	0.0495858	0.0532412	0.0538525	0.0580869	0.0631347	0.0598974	0.0408632	0.0530838	0.135253	0.207605	0.19936	0.136984	0.10731	0.113018	0.128691	0.127023	0.119904	0.102818	0.0908661	0.108023	0.152589	0.257925	0.3326	0.353752	0.340863	0.396113	0.578147	0.704245	0.708896	0.576075	0.475599	0.476283	0.481318	0.50944	0.526143	0.552083	0.52447	0.462925	0.425452	0.369095	0.277461	0.151915	0.0645808
TCONS_00000828	0.233513	0.249176	0.211932	0.174483	0.224579	0.278917	0.211171	0.0868187	0.0170262	0.0753672	0.166429	0.208025	0.179418	0.133939	0.12439	0.14534	0.212319	0.318838	0.377395	0.333864	0.214122	0.0972021	0.0298258	0.0151199	0.031226	0.044913	0.0434853	0.0378833	0.0500381	0.0919764	0.136845	0.196786	0.260026	0.313534	0.356739	0.388811	0.365427	0.273644	0.200706	0.157607	0.131602	0.158718	0.245378	0.331452	0.410944	0.451563	0.447777	0.402764	0.334852
TCONS_00001043	0.94057	1.34072	1.60905	1.39629	0.945384	0.792803	0.952671	1.12038	1.36136	1.60739	1.6488	1.31979	0.96397	0.97364	1.40313	2.0219	2.33833	2.24083	1.94244	1.68158	1.56001	1.44306	1.18511	0.846249	0.591971	0.579038	0.697834	0.723615	0.616906	0.487121	0.479606	0.48787	0.442225	0.439477	0.406795	0.288414	0.174111	0.168814	0.220746	0.432635	0.886558	1.48657	1.92737	2.22259	2.34255	2.03183	1.4719	0.977876	0.865591
TCONS_00001045	0.935763	1.33263	1.60905	1.40472	0.952549	0.791401	0.947789	1.11526	1.35661	1.60433	1.6527	1.32785	0.967352	0.970031	1.39126	2.01119	2.33512	2.24703	1.94973	1.68386	1.56105	1.44611	1.19278	0.853489	0.59418	0.57752	0.695725	0.724553	0.619279	0.488134	0.479427	0.488455	0.443263	0.439666	0.408398	0.290935	0.175029	0.168303	0.218895	0.428058	0.873868	1.47568	1.9209	2.21752	2.34446	2.03974	1.48331	0.984388	0.865587
TCONS_00001242	0.0756758	0.0274616	0.0094189	0.0211161	0.0409718	0.043027	0.0514945	0.0762225	0.088207	0.0581751	0.0317703	0.0325471	0.0410868	0.0886511	0.162259	0.204164	0.183595	0.131008	0.101981	0.0688168	0.0579996	0.118412	0.262048	0.34468	0.299025	0.21821	0.217066	0.258586	0.213545	0.148946	0.110333	0.103721	0.0753863	0.0655622	0.111727	0.183726	0.246193	0.227043	0.154414	0.0832906	0.05113	0.0337457	0.00942013	0.02042	0.0515242	0.1026	0.140012	0.13369	0.130826
TCONS_00001507	0.0400175	0.0668573	0.10318	0.115374	0.0866197	0.0651653	0.0734259	0.0716127	0.0675838	0.0855634	0.113948	0.100499	0.0563598	0.0618435	0.166772	0.257525	0.285896	0.238169	0.163412	0.137333	0.247422	0.435018	0.458787	0.293174	0.113328	0.081511	0.114328	0.217731	0.403365	0.497845	0.397472	0.215553	0.156782	0.173784	0.153699	0.107449	0.080717	0.0708918	0.0741253	0.0730427	0.101174	0.158105	0.231439	0.271204	0.242669	0.190519	0.12599	0.0834787	0.0735023
TCONS_00001634	0.111725	0.0919793	0.0445024	0.0116602	0.00295857	0.00470947	0.0171028	0.0284415	0.0463422	0.0600924	0.054549	0.0299559	0.0052052	0	0.0066924	0.0190857	0.0426822	0.0673508	0.0895821	0.103337	0.0942266	0.0649641	0.0267857	0.0243436	0.0402071	0.0409718	0.0316036	0.0887603	0.1674	0.181965	0.140252	0.110214	0.105331	0.125279	0.20832	0.259046	0.202872	0.124691	0.147046	0.184768	0.169402	0.137659	0.135017	0.155528	0.166941	0.184702	0.173283	0.135417	0.132719
TCONS_00001976	0.116136	0.0599533	0.0386673	0.0314024	0.042839	0.05113	0.0585333	0.0650289	0.0838545	0.101134	0.101745	0.0837252	0.0549588	0.0323395	0.0324487	0.0601027	0.0793255	0.0681532	0.0445378	0.0424063	0.0490301	0.0662554	0.0786927	0.085438	0.069858	0.0467895	0.0688295	0.125368	0.195603	0.228115	0.210954	0.186439	0.188217	0.193313	0.166549	0.158845	0.17732	0.206878	0.233806	0.255469	0.266191	0.244141	0.210723	0.186166	0.166339	0.18121	0.244981	0.312396	0.360514
TCONS_00002046	0.0595937	0.0477713	0.0303677	0.015663	0.0263907	0.0449943	0.0593098	0.0625338	0.0705963	0.0871212	0.093913	0.0867873	0.0684541	0.0466779	0.0288053	0.0221709	0.0184792	0.0174033	0.0329805	0.129232	0.265544	0.315477	0.243305	0.137439	0.0883904	0.0684723	0.044971	0.03397	0.04473	0.0525613	0.0783148	0.144343	0.21085	0.197021	0.110028	0.0405975	0.0146188	0.00591713	0.0073094	0.0233219	0.0381163	0.040205	0.0307213	0.0283202	0.0816078	0.192527	0.303989	0.301068	0.189844
TCONS_00002202	0.0117599	0	0.0103946	0.0328821	0.0522859	0.0475138	0.0802194	0.130261	0.141721	0.125411	0.131488	0.157952	0.133856	0.0740392	0.0282568	0.0101625	0	0.0128797	0.0389867	0.0696187	0.0799395	0.0641375	0.0477868	0.0576476	0.0812718	0.0816861	0.0492428	0.0366493	0.0847571	0.132656	0.131205	0.0941175	0.0972239	0.137948	0.14167	0.0884456	0.0324041	0.0275659	0.0582435	0.0765591	0.0646933	0.042633	0.0741643	0.170965	0.222975	0.191939	0.173724	0.226289	0.302638
TCONS_00002314	0.182703	0.199872	0.235452	0.239164	0.189569	0.137337	0.146572	0.154511	0.1284	0.0742782	0.0573833	0.0685333	0.0639517	0.0806926	0.135738	0.179707	0.179184	0.147866	0.151767	0.164208	0.162526	0.182753	0.219696	0.227559	0.183132	0.170209	0.196212	0.189461	0.161714	0.143742	0.116163	0.0773063	0.152216	0.30659	0.370012	0.291153	0.151403	0.0653249	0.0225189	0.0282628	0.0895238	0.152849	0.194606	0.190278	0.178807	0.183635	0.19	0.197408	0.153075
TCONS_00002313	0.182703	0.199872	0.235452	0.239164	0.189569	0.137337	0.146572	0.154511	0.1284	0.0742782	0.0573833	0.0685333	0.0639517	0.0806926	0.135738	0.179707	0.179184	0.147866	0.151767	0.164208	0.162526	0.182753	0.219696	0.227559	0.183132	0.170209	0.196212	0.189461	0.161714	0.143742	0.116163	0.0773063	0.152216	0.30659	0.370012	0.291153	0.151403	0.0653249	0.0225189	0.0282628	0.0895238	0.152849	0.194606	0.190278	0.178807	0.183635	0.19	0.197408	0.153075
[truncated: 7,699 more rows]
[truncated: 440 more columns]

## Sheet: Supplementary Figure 6b
Coordinate	Normalized H3K4me3
-4000	0.107063
-3950	0.10645
-3900	0.105911
-3850	0.106352
-3800	0.107062
-3750	0.107202
-3700	0.107189
-3650	0.107519
-3600	0.107744
-3550	0.107655
-3500	0.107487
-3450	0.10765
-3400	0.108031
-3350	0.108576
-3300	0.109073
-3250	0.109005
-3200	0.108332
-3150	0.107541
-3100	0.107113
-3050	0.1071
-3000	0.107353
-2950	0.108175
-2900	0.109409
-2850	0.110354
-2800	0.110269
-2750	0.109606
[truncated: 135 more rows]

## Sheet: Supplementary Figure 6c
Coordinate	Normalized H3K4me3
[truncated: 161 more rows]

[truncated: 6 more sheets: Supplementary Figure 6d, Supplementary Figure 6e, Supplementary Figure 6f, Supplementary Figure 6g, Supplementary Figure 6h, Supplementary Figure 6i]
