# Supplementary material for: High-resolution annotation of the mouse preimplantation embryo transcriptome using long-read sequencing
Source: Nat Commun. 2020 May 27;11:2653. doi: 10.1038/s41467-020-16444-w (PMC7253418; doi:10.1038/s41467-020-16444-w)
Supplement: Supplementary file 17 — Source Data [file 41467_2020_16444_MOESM17_ESM.zip › Supplementary Figure 7.xlsx]

## Sheet: Supplementary Figure 7a
	GT/AG	GC/AG	AT/AC	Non-canonical
SP	31128	278	55	439
Oo	17101	152	32	280
1C	15317	167	24	254
2C	26807	231	38	321
4C	29362	225	40	292
8C	30336	238	49	250
BL	29059	219	52	261

## Sheet: Supplementary Figure 7b
	Supported	Non-supported
SP	29659	2241
Oo	16325	1240
1C	14085	1677
2C	26498	899
4C	29069	850
8C	30020	853
BL	28882	709

## Sheet: Supplementary Figure 7c
	Long-read	Reference	Number of long-read
SE	0.292	0.241	1669
A5	0.198	0.108	1130
A3	0.165	0.127	941
RI	0.044	0.053	252
MX	0.012	0.021	68
AF	0.26	0.377	1486
AL	0.029	0.073	168

## Sheet: Supplementary Figure 7d
	Long-read	Reference	Number of long-read
SE	0.308	0.275	1234
A5	0.207	0.161	832
A3	0.18	0.183	722
RI	0.052	0.079	206
MX	0.015	0.033	61
AF	0.202	0.194	814
AL	0.036	0.075	142
