# Supplementary material for: High-resolution annotation of the mouse preimplantation embryo transcriptome using long-read sequencing
Source: Nat Commun. 2020 May 27;11:2653. doi: 10.1038/s41467-020-16444-w (PMC7253418; doi:10.1038/s41467-020-16444-w)
Supplement: Supplementary file 17 — Source Data [file 41467_2020_16444_MOESM17_ESM.zip › Supplementary Figure 8.xlsx]

## Sheet: Supplementary Figure 8a
	Sperm_1	Sperm_2	Oocyte_1	Oocyte_2	1-cell_1	1-cell_2	2-cell_1	2-cell_2	4-cell_1	4-cell_2	8-cell_1	8-cell_2	Blastocyst_1	Blastocyst_2
XLOC_000003;A3:chr1:4886831-4889457:4886831-4889460:+	0.865467	0.917752	0.716295	0.817696	0.806942	0.77474	0.835842	0.741417	0.743364	0.713428	0.797591	0.747945	0.741855	0.76273
XLOC_000003;A5:chr1:4845105-4846784:4845065-4846784:+	0.225522	0.174102	0	-1	0	-1	-1	0	0	0	0	0	-1	-1
XLOC_000004;AF:chr1:5113453:5113486-5117390:5114403:5114455-5117390:+	0	0	0	0	0	0	0	0.0153466	0	0	0	1	3.39468e-07	0.167594
XLOC_000004;SE:chr1:5084563-5088560:5088627-5089009:+	0.0150111	0.0275186	0	0	0	0	0.0745072	0.138435	0.0580328	0.0309704	0.0531959	0.0336718	0.00311754	0.0197568
XLOC_000028;SE:chr1:13918170-13930930:13931258-13933078:+	0.0307855	0.182205	0.11521	0	0.0723472	0.138113	0	0.208783	0.14449	0.202474	0.0425562	0.167105	0.167718	0.0505241
XLOC_000028;SE:chr1:13918170-13933078:13933200-13936785:+	1	1	0.85177	1	0.655768	0.558351	1	0.68515	1	1	1	1	1	1
XLOC_000033;SE:chr1:15813162-15815886:15815972-15818934:+	1	1	1	1	0.996455	0.992287	0.975495	0.911961	0.929663	0.876697	0.899443	0.880664	0.898496	0.9013
XLOC_000033;SE:chr1:15831566-15833401:15833489-15838182:+	0.632345	0.928407	0.725124	1	0.991064	0.989595	0.953151	0.735876	0.939666	0.932763	0.971938	0.939909	0.931826	0.939644
XLOC_000036;SE:chr1:16665505-16665708:16665867-16667668:+	0.0250645	0.0263405	0.0372304	0.0294888	0.0899185	0.0278641	0.0973364	0.195866	0.0896629	0.0721376	0.0615641	0.0618297	0.03283	0.0200719
XLOC_000039;A3:chr1:17151391-17156961:17151391-17156965:+	0	0	1	0.919512	1	0.903956	0.934077	0.769992	0.635802	0.798022	0	1	0	-1
XLOC_000039;A5:chr1:17151391-17156961:17151244-17156961:+	-1	0	0.845997	0.896154	0.897067	0.86412	0.882277	0.954694	0.876887	0.967844	0	0.567328	-1	-1
XLOC_000041;SE:chr1:17168525-17171795:17171961-17172724:+	1	1	0.893312	0.859342	0.90745	0.901731	0.929464	0.905966	0.995045	0.99162	1	1	1	1
XLOC_000054;SE:chr1:21368757-21368892:21369074-21369510:+	0	0	0.480732	1	0.953646	0.994422	1	0.166479	0.452366	0.606282	1	0.597581	0.358221	0.676327
XLOC_000055;A5:chr1:21384357-21384802:21384290-21384802:+	0	1	0.99319	0.994804	0.993389	0.991414	0.9931	0.98352	0.987361	0.98524	0.977777	1	1	1
XLOC_000062;A3:chr1:24685573-24692941:24685573-24692946:+	1	1	1	1	1	1	1	1	1	1	1	1	1	1
XLOC_000068;AF:chr1:31264832:31264989-31267291:31266312:31266400-31267291:+	-1	0	1	-1	0	0	0.50525	0.552441	0.275021	0.270802	0.273154	0.165052	0.630875	-1
XLOC_000080;A3:chr1:34498628-34499228:34498628-34499325:+	0.796653	0.749533	-1	-1	1	0	-1	0	1	1	0	-1	-1	-1
XLOC_000090;A3:chr1:37165847-37173835:37165847-37173839:+	0.604845	0.741935	-1	-1	1	1	-1	1	1	1	1	0	0	0.239188
XLOC_000090;RI:chr1:37186529:37186705-37186897:37187124:+	0.395155	0.258065	-1	-1	0	0	-1	0	0	0	0	1	1	0.760812
XLOC_000092;A5:chr1:37430337-37431293:37430282-37431293:+	0.150662	0.204517	0.0750702	0.0378511	0.0805055	0.0388904	0.319934	0.0535544	0.0408169	0.133814	0.11057	0.101688	0.0803246	0.352694
XLOC_000092;A5:chr1:37430422-37431293:37430282-37431293:+	0	0	0.000486932	0.00119974	0.00278904	0.00152908	0.00960133	0.000969365	0	0	0	0	0	0
XLOC_000092;A5:chr1:37430422-37431293:37430337-37431293:+	0	0	0.00596653	0.0296286	0.0309553	0.0364663	0.0201908	0.0168587	0	0	0	0	0	0
XLOC_000092;A5:chr1:37430427-37431293:37430282-37431293:+	0.363404	0.196039	0.0815825	0.0371928	0.0846231	0.0784744	0.468644	0.031968	0.017251	0.0278287	0.0714942	0.0492011	0.0228569	0.236674
XLOC_000092;A5:chr1:37430427-37431293:37430337-37431293:+	0.762927	0.486769	0.522549	0.495443	0.513589	0.677888	0.652147	0.368533	0.29204	0.156327	0.382483	0.313722	0.211246	0.362673
XLOC_000092;A5:chr1:37430427-37431293:37430422-37431293:+	1	1	0.994546	0.969843	0.970635	0.982334	0.989128	0.971457	1	1	1	1	1	1
XLOC_000092;A5:chr1:37430493-37431293:37430282-37431293:+	0.787252	0.717668	0.640254	0.483039	0.695183	0.679376	0.951221	0.48397	0.381634	0.452209	0.499279	0.413337	0.289159	0.77623
XLOC_000092;A5:chr1:37430493-37431293:37430337-37431293:+	0.954255	0.908148	0.956385	0.959598	0.96303	0.981261	0.976444	0.9431	0.935497	0.842361	0.889146	0.861574	0.823242	0.86425
XLOC_000092;A5:chr1:37430493-37431293:37430422-37431293:+	1	1	0.999726	0.998716	0.998775	0.999278	0.999503	0.998966	1	1	1	1	1	1
XLOC_000092;A5:chr1:37430493-37431293:37430427-37431293:+	0.86635	0.912469	0.952461	0.960299	0.961044	0.961364	0.956729	0.965986	0.972344	0.966486	0.928314	0.931579	0.945623	0.917951
XLOC_000093;A3:chr1:37496013-37498573:37496013-37498600:+	0.901478	0.812563	0.548941	0.561805	0.565775	0.728185	0.686585	0.725282	0.722193	0.678689	0.752843	0.794347	0.716235	0.4517
XLOC_000095;AF:chr1:37872219:37872325-37874864:37872611:37872850-37874864:+	0.476861	1	0.269018	0.51105	0.230921	0.33165	0.63802	0.328009	0.840324	0.623959	0.914324	0.799385	0.474063	0.78808
XLOC_000096;SE:chr1:37890584-37892943:37893023-37893939:+	0.592403	0.887363	1	0.557828	0.754939	1	0.56616	0.962198	0.902681	0.722777	0.807424	0.814451	0.814917	0.61642
XLOC_000097;A5:chr1:38019534-38021594:38018973-38021594:+	0.28317	0.0801207	0.196187	0.0929562	0.0707349	0.14965	0.157739	0.337816	0.298119	0.317163	0.118057	0.181846	0.28579	0.0561824
XLOC_000100;A3:chr1:39367934-39368120:39367934-39368149:+	0	0	0	0	0	0	0	0	0	0	0.00116969	0	0	0
XLOC_000100;A5:chr1:39367992-39368149:39367934-39368149:+	0.80946	0.982433	0.914874	0.975434	0.552986	0.787308	0.807125	0.585845	0.506699	0.455619	0.566768	0.567528	0.306338	0.709948
XLOC_000115;A3:chr1:45817443-45818164:45817443-45818170:+	0.549441	0	0	0	0	0	0	0.0499269	0.0413836	0.0232633	0.00362143	0.0104246	0	0.0174442
XLOC_000128;SE:chr1:55064373-55067497:55067598-55071636:+	0.978385	0.99642	0.996837	0.996019	0.992049	0.995188	1	0.953118	0.985621	0.959526	1	0.992944	0.991404	1
XLOC_000137;SE:chr1:58403753-58404232:58404354-58405035:+	0.983104	0.995558	1	1	1	1	0.976836	0.89103	0.982647	0.981908	0.991605	0.99129	0.988203	0.989418
XLOC_000139;AF:chr1:58445516:58445634-58447634:58445640:58445691-58447634:+	0.974165	1	1	1	0.977365	1	0.941684	1	1	0.967175	1	1	1	1
XLOC_000142;SE:chr1:58829149-58831606:58831667-58833633:+	0.640421	0.705456	0.454653	0.663058	0.462406	0.363731	0.169983	0.0983094	0.216359	0	0	0	0.13065	0.295875
XLOC_000145;A3:chr1:59378977-59385751:59378977-59385859:+	0	0.3506	0.266865	0.137591	0.222796	0.218382	0	0.148852	0	0.48444	0	-1	-1	-1
XLOC_000145;AL:chr1:59386867-59391556:59392473:59386867-59396826:59397152:+	1	0.6494	0.367072	0.862409	0.467353	0.651858	1	0.727541	1	0.51556	1	-1	-1	-1
XLOC_000148;SE:chr1:59692389-59692612:59692728-59695978:+	0.0857735	0.0946245	0.0135181	0.00439873	0.00726974	0.0162302	0.142427	0.0457422	0.1679	0.152679	0.135249	0.140537	0.0913626	0.0805157
XLOC_000155;A3:chr1:63177876-63178423:63177876-63178439:+	0.439201	0.369037	0.225248	0.23594	0	0.395909	0.34082	0.438201	0.497271	0.445176	0.275841	0.348508	0.398713	0.249418
XLOC_000165;A3:chr1:67251162-67321889:67251162-67321970:+	-1	1	0.0538728	0.0901624	0.1186	0.099725	0	0.0624415	0	0.0690142	-1	-1	-1	-1
XLOC_000165;A5:chr1:67249242-67250549:67249197-67250549:+	-1	1	0.0538728	0.0901624	0.1186	0.099725	0	0.0624415	0	0.0690142	-1	-1	-1	-1
XLOC_000173;A5:chr1:72711408-72711672:72711323-72711672:+	0	0	0	0	0.073205	0	0.0333468	0.0674145	0.0978889	0.121798	0.0735505	0.0734664	0.0149367	0.00770073
XLOC_000173;A5:chr1:72711509-72711672:72711323-72711672:+	0.00731731	0.527659	0.0974325	0	0.0226149	0.113216	0.307015	0.244931	0.156951	0.103063	0.119513	0.0821511	0.00743517	0.103683
XLOC_000173;A5:chr1:72711509-72711672:72711408-72711672:+	1	1	1	-1	0.226566	1	0.927759	0.817763	0.631769	0.453105	0.63096	0.53025	0.330664	0.93713
XLOC_000174;AF:chr1:72824491:72824964-72849086:72844656:72844723-72849086:+	0.9393	0.933466	1	0	0.458099	1	0.943234	0.352595	0.386508	0.330441	0.471292	0.423826	0.995588	0.949708
XLOC_000174;AF:chr1:72824491:72824964-72849086:72844726:72844820-72849086:+	1	1	1	-1	1	1	1	1	0.746022	1	0.894488	1	1	1
XLOC_000174;AF:chr1:72844656:72844723-72849086:72844726:72844820-72849086:+	1	1	-1	1	1	-1	1	1	0.823395	1	0.904856	1	1	1
XLOC_000177;AF:chr1:74284416:74284727-74285842:74285041:74285137-74285842:+	0.0752264	0.0367644	0	0.000810112	0.00101708	0	0	0.00286725	0.00378802	0.00619856	0.00915371	0.00370595	0.000498105	0.00134326
XLOC_000183;A5:chr1:74588487-74589486:74588393-74589486:+	0	0.743006	-1	1	0	1	0.227435	0.698161	0.499869	0.378651	0.485018	0.440248	0.201852	0.531319
XLOC_000188;A5:chr1:75211052-75211240:75211024-75211240:+	0.758841	0.636557	0	0	0	0.440597	0.623248	0.419122	0.612975	0.62341	0.649909	0.76019	0.651207	0.727945
XLOC_000193;A5:chr1:76497783-76500332:76497599-76500332:+	0	1	0.714982	0.78096	0.612972	0.685626	0.575854	0.643636	0.683841	0.636665	0	0	-1	-1
XLOC_000203;AF:chr1:80184679:80184852-80190007:80186952:80187081-80190007:+	1	0.999843	0.166495	1	0.547744	0.17027	0.217374	0.645158	0.667544	0.87472	1	0.735341	0.702307	0.449116
XLOC_000206;A3:chr1:82731282-82735416:82731282-82735419:+	0.355082	0.291083	0.355286	0.377805	0.381878	0.380406	0.4157	0.337812	0.470723	0.369155	0.407354	0.382808	0.418204	0.382042
XLOC_000206;MX:chr1:82735507-82741818:82741976-82747083:82735507-82745524:82745556-82747083:+	0.167135	0.0816396	0.142082	0.116002	0.0804716	0.078202	0.129942	0.17302	0.265401	0.217739	0.684755	0.416737	0.473898	0.71441
XLOC_000206;SE:chr1:82727336-82728067:82728238-82729216:+	0.542176	0.665523	0.0288262	0.0215101	0.0170981	0.0196798	0.12543	0.138375	0.104144	0.130034	0.0856423	0.0784821	0.0236133	0.0507305
XLOC_000206;SE:chr1:82735507-82741818:82741976-82747083:+	0.214013	0.117075	0.0206356	0.0236945	0.015632	0.0163154	0.0356187	0.0678866	0.106991	0.15651	0.174658	0.144224	0.151787	0.172085
XLOC_000206;SE:chr1:82735507-82745524:82745556-82747083:+	0.575703	0.598651	0.112868	0.156081	0.153589	0.163534	0.19827	0.25822	0.249034	0.399983	0.0887757	0.190856	0.165736	0.0767165
XLOC_000206;SE:chr1:82735507-82747083:82747142-82750520:+	0.524874	0.580529	0.31844	0.207081	0.227224	0.194705	0.156245	0.1934	0.0914843	0.0915978	0.158909	0.111078	0.325826	0.271773
XLOC_000209;AF:chr1:84839841:84839968-84881092:84880629:84880815-84881092:+	0.990269	0.818267	0.828998	1	1	1	0.806452	0.505349	0.441434	0.425007	0.393688	0.338709	0.729978	1
XLOC_000209;SE:chr1:84839968-84847880:84848078-84881092:+	0.0600139	0.193008	0	0	0.029502	0	0.0949016	0.186463	0.0970644	0.104182	0.347799	0.476735	0.152672	0.522466
XLOC_000210;SE:chr1:85106690-85111490:85111566-85111809:+	0	0	0.100435	0.209024	0.166436	0.0460683	0.343218	0.0723891	0.0107718	0.0779711	0.055172	0.0852022	0.0583663	0
XLOC_000210;SE:chr1:85106690-85111809:85111959-85112451:+	0.168909	0.0770567	0.870278	0.619569	0.884672	0.855828	0.528461	0.417413	0.589535	0.613965	0.734574	0.625274	0.601252	0.948777
XLOC_000210;SE:chr1:85111959-85112192:85112311-85112451:+	0	0	0.0741557	0.0155163	0.0508555	0.0496823	0.0285886	0	0.0662365	0.0272899	0.0480626	0.0951554	0.087359	0
XLOC_000211;A3:chr1:85282809-85283960:85282809-85283969:+	-1	-1	-1	-1	1	0	0.621971	0.453989	0.472037	0.706339	0.513674	0.229543	1	-1
XLOC_000211;A3:chr1:85282809-85283960:85282809-85283972:+	0	0	0	-1	0.29158	-1	0.162552	0.117763	0.163977	0.123285	0.201251	0.0543642	0.10442	0
XLOC_000211;A3:chr1:85282809-85283969:85282809-85283972:+	0	0	0	-1	0	1	0.105525	0.138331	0.17991	0.0552343	0.1926	0.161751	0	0
XLOC_000211;SE:chr1:85266812-85272359:85272509-85275106:+	0.496327	0.459339	0.173306	-1	0	-1	0.840346	0.650631	0.709014	0.828775	1	1	0.830102	0
XLOC_000211;SE:chr1:85272509-85272812:85272929-85275106:+	0	0	0.610513	-1	1	1	0.407507	0.154093	0.320493	0.299962	0.547304	0.516608	0.35613	-1
XLOC_000219;AL:chr1:86026557-86029212:86029265:86026557-86029579:86029959:+	0.899908	0.912682	-1	-1	-1	-1	-1	-1	-1	-1	1	-1	-1	0
XLOC_000229;AF:chr1:87213914:87214019-87219581:87214221:87214495-87219581:+	0.499515	0.24616	1	0.627821	0.819465	0	0.364731	0.763114	0.717541	0.749111	0.728921	0.735488	0.786767	0.461831
XLOC_000229;AF:chr1:87213959:87214019-87219581:87214221:87214495-87219581:+	0.188617	0.0604875	1	0	0	0	0.037477	0.0963829	0.0510929	0.0434627	0.0460869	0.0330294	0.0591695	0.0298488
XLOC_000229;RI:chr1:87226097:87226233-87227801:87228071:+	0.104219	0.0462871	0.0671786	0	0	0	0.0241379	0.0246443	0.0149809	0.0112713	0.0129275	0.00895418	0.0132329	0.0162882
XLOC_000230;RI:chr1:87309661:87309846-87309972:87310839:+	0.976347	0.946614	1	1	0.857409	1	0.914256	0.725811	0.505645	0.379751	0.783989	0.543556	0.841353	0.986702
XLOC_000231;A3:chr1:87354486-87354971:87354486-87354979:+	0	1	-1	-1	-1	1	1	1	1	1	1	1	1	-1
XLOC_000231;A3:chr1:87354486-87354971:87354486-87354981:+	0	0.38922	0	0	0	0.457613	0.105245	0.16649	0.206538	0.133801	0.156396	0.183547	0.0208051	0
XLOC_000231;A3:chr1:87354486-87354979:87354486-87354981:+	0.999104	0	0	0	0	0	0	0	0	0	0	0	0	0
XLOC_000231;AF:chr1:87323717:87323885-87334270:87327029:87327092-87334270:+	0	0.38922	0	0	0	0.457613	0.117126	0.182684	0.221828	0.140568	0.156396	0.186454	0.0213737	0
XLOC_000231;AF:chr1:87323717:87323885-87334270:87327036:87327092-87334270:+	0	1	-1	-1	-1	1	1	1	1	1	1	1	1	-1
XLOC_000231;AF:chr1:87323750:87323885-87334270:87327029:87327092-87334270:+	0	0	0	0	0	0	0.113368	0.10635	0.0868669	0.0555716	0	0.0191004	0.027166	0.157413
XLOC_000231;AF:chr1:87323750:87323885-87334270:87327036:87327092-87334270:+	0	-1	-1	-1	-1	-1	1	1	1	1	-1	1	1	1
XLOC_000241;A3:chr1:89016372-89016519:89016372-89016544:+	0.47072	0.713547	-1	-1	-1	-1	-1	-1	0.0410356	-1	1	-1	-1	-1
XLOC_000244;AF:chr1:90603443:90603627-90604375:90603701:90603749-90604375:+	0.737329	0.729383	1	0.984809	1	0.975305	0.900109	0.859892	0.96923	0.929581	0.883529	0.925753	0.972599	0.948695
XLOC_000245;A3:chr1:91112297-91114593:91112297-91114596:+	0	0	0	0.00183284	0	0	0	0.00201535	0	0	0	0	0.000927072	0
XLOC_000245;AF:chr1:90998734:90998893-91068563:91053465:91053723-91068563:+	0.151449	0.400687	0.927368	0.937544	0.919382	0.942553	0.574379	0.440503	0.00464092	0.350809	0.114669	0.0635173	0.0808372	0.0833545
XLOC_000245;AF:chr1:90998734:90998893-91068563:91053487:91053723-91068563:+	1	0.979401	1	0.934355	0.923121	0.972631	0.33049	0.880179	0.00347719	1	0.541137	1	0.232701	0.226051
XLOC_000245;MX:chr1:91068649-91084946:91085005-91100577:91068649-91093560:91093637-91100577:+	1	0	0	0.126395	0	0	1	0.736147	-1	0	0.646431	0.394706	0.496657	0.46302
XLOC_000245;SE:chr1:91068649-91084946:91085005-91100577:+	0.169333	0	0	0.00420037	0	0	0.0632851	0.185506	0	0	0.0381276	0.0979992	0.0540761	0.0454585
XLOC_000245;SE:chr1:91068649-91093560:91093637-91100577:+	0	0.00697681	0.0243744	0.0283283	0.0363738	0.0270014	0	0.075472	0	0.00188268	0.0212206	0.142817	0.0547643	0.0523398
XLOC_000245;SE:chr1:91101310-91103247:91103318-91105127:+	0.151449	0.412672	0.951743	0.969617	0.961489	0.971039	0.803279	0.5345	0.572814	0.352692	0.213554	0.194167	0.326235	0.336952
XLOC_000245;SE:chr1:91112297-91112653:91112714-91114596:+	0.135442	0.0218488	0.398238	0.404735	0.330616	0.345064	0.190822	0.458532	0.399483	0.360695	0.0439382	0	0.0202474	0.0117354
XLOC_000247;AF:chr1:91246621:91246730-91254260:91250334:91250437-91254260:+	0.112636	0.0313941	0.182726	0	0.504796	0.177937	0.193493	0.0826535	0.122766	0.351747	0	0	0	0
XLOC_000248;SE:chr1:91735018-91751674:91751825-91757143:+	-1	0	0.808335	0.490774	0.434834	0.506353	0	0.624893	1	0	0	0	-1	0
XLOC_000273;RI:chr1:105663861:105664633-105664974:105665152:+	0.0905706	0.0299338	0	0	0.157435	0.0261643	0.0413355	0.122954	0.0547361	0.0210867	0.0147926	0.0206145	0.0906093	0.0190461
XLOC_000278;A5:chr1:107511584-107515464:107511478-107515464:+	0.369589	0.370601	0	-1	-1	0	0	0	-1	-1	0	-1	0	-1
XLOC_000295;SE:chr1:120166172-120171401:120171482-120188041:+	0.699036	1	0.876007	0.766735	0.845588	0.918681	0.644574	0.825319	0.704532	0.617735	0.920073	0.850282	0.869784	0.963046
XLOC_000317;A3:chr1:131928216-131929613:131928216-131929616:+	0.980392	0.767544	0.814152	0.751953	0.786763	0.815905	0.765183	0.713423	0.742579	0.722563	0.761464	0.764991	0.798843	0.73325
XLOC_000334;AF:chr1:134415375:134415585-134422921:134415722:134415989-134422921:+	0.828523	0.735257	1	0.930646	0.931322	0.899872	0.842555	0.637453	0.765566	0.754595	0.750227	0.814438	0.658526	0.810448
XLOC_000342;A3:chr1:134969310-134971250:134969310-134971272:+	0.947694	0.966124	0.936279	0.944912	0.957438	0.952258	0.966295	0.94511	0.971984	0.975451	0.975031	0.976105	0.978117	0.964743
XLOC_000342;A5:chr1:134962786-134967727:134962609-134967727:+	0.337435	0.810633	0.949418	0.961206	0.948634	0.947208	0.257312	0.62133	0.487196	0.594394	0.713433	0.508798	0.582932	0.728013
XLOC_000370;A5:chr1:143739442-143741648:143739310-143741648:+	0.818309	0.862674	-1	-1	-1	-1	1	1	1	0.847584	1	1	0	-1
XLOC_000370;AF:chr1:143739020:143739442-143741648:143739559:143739758-143741648:+	0.134393	0.0457764	0	-1	0	0	0.00398997	0.306146	0.0911438	0.115105	0.0242757	0.0436928	0	0
XLOC_000370;AF:chr1:143739020:143739442-143741648:143739601:143739758-143741648:+	0.885993	0.479371	0	-1	-1	0	0.0129716	0.180536	0.569604	0.408009	0.541313	0.640736	0	0
XLOC_000370;AF:chr1:143739048:143739310-143741648:143739559:143739758-143741648:+	0.0333237	0.0075787	0	-1	0	0	0	0	0	0.0228564	0	0	0.0223834	0
XLOC_000370;AF:chr1:143739048:143739310-143741648:143739601:143739758-143741648:+	0.633096	0.127835	0	-1	-1	0	0	0	0	0.110271	0	0	0.517142	0
XLOC_000371;A3:chr1:143798493-143799921:143798493-143799924:+	0.372363	0.404884	0.665967	0.542569	0.556767	0.505788	0.349378	0.604962	0.545968	0.507546	0.494781	0.507851	0.526503	0.551851
XLOC_000371;SE:chr1:143802233-143802928:143803077-143806684:+	0.128527	0.110096	0.0435992	0.108944	0.223928	0.142235	0.0601002	0.228142	0.119424	0.0998761	0.0922808	0.106715	0.0823284	0.0480014
XLOC_000384;A3:chr1:151354759-151355167:151354759-151356129:+	0.17865	0.299729	0.735159	0.775128	0.623058	0.628159	0.363251	0.572977	0.220662	0.211416	0.0879263	0.106905	0.0516558	0.0860529
XLOC_000389;A5:chr1:152766867-152768861:152766866-152768861:+	0.743771	0.933127	1	1	0.96808	0.941893	0.901879	0.89306	0.932603	0.928307	0.938714	0.924094	0.924728	0.94878
XLOC_000389;SE:chr1:152768933-152771364:152771540-152774260:+	0.997012	0.989205	1	1	0.979518	1	1	0.996802	0.997381	0.998244	0.994724	1	0.990998	0.993399
XLOC_000396;AF:chr1:153899944:153900059-153902934:153900585:153901145-153902934:+	0.231583	0.0925919	1	1	1	1	0.925055	0.998512	0.995006	1	0.99862	0.999521	0.997474	0.971964
XLOC_000396;SE:chr1:153900059-153900978:153901145-153902934:+	0	0.190224	0	0	0	0	0.0128848	0.0120602	0.0155944	0.0199206	0.0250722	0.0334246	0.00467537	0.0185162
XLOC_000398;AL:chr1:155567681-155572198:155572287:155567681-155587440:155587798:+	0.820776	0.629158	0.101858	0.0687286	0.189333	0.184903	0.412384	0.186709	0.81045	0.861906	0.930054	0.906829	0.881138	0.950306
XLOC_000399;A5:chr1:156036091-156041075:156035920-156041075:+	0.547921	0.88599	0.135143	0.391298	0.368509	0	0.43891	0.211017	0.248575	0.0907261	0.286535	0.351243	0.0786778	0.566486
XLOC_000399;AF:chr1:156035727:156036091-156041075:156040884:156041002-156041075:+	0.154011	0.849817	1	1	1	-1	0.457838	0.0403929	0.0559007	0.0304972	0.109929	0.103197	0.0180922	0.400789
XLOC_000399;AF:chr1:156035729:156035920-156041075:156040884:156041002-156041075:+	0.130589	0.421346	1	1	1	1	0.519125	0.135983	0.151816	0.239696	0.235198	0.175287	0.177473	0.338562
XLOC_000399;SE:chr1:156041002-156041075:156041134-156051294:+	0.647977	1	-1	-1	-1	-1	0.611289	0.482851	0.641234	0.437369	0.687753	0.667542	0.592062	0.749152
XLOC_000413;SE:chr1:160984850-160987441:160987583-160989379:+	-1	1	0.174581	0.376162	0.325633	0.225705	0.0831517	0.30073	0.0889479	0.282887	0	0.482646	0	-1
XLOC_000414;A3:chr1:161036014-161036208:161036014-161036549:+	0.76881	0.538818	-1	-1	0	-1	0.18763	0.0501648	0.257932	0.281108	0.388876	0.224269	0.688863	0.786617
XLOC_000414;A5:chr1:161036244-161036549:161036231-161036549:+	0.862237	0.914653	1	1	1	1	0.914123	0.937058	0.933329	0.914102	0.97108	0.972237	0.94277	0.925434
XLOC_000414;RI:chr1:161036208:161036244-161036549:161036579:+	0.248189	0.0910678	0	0	0	0	0.183012	0.0672626	0.121803	0.143556	0.0702766	0.0453292	0.0937625	0.133784
XLOC_000414;RI:chr1:161036820:161036852-161037288:161037315:+	0.140155	0.106625	0	0	0.0131593	0	0.0606181	0.0337622	0.0616668	0.0657605	0.0311137	0.0369123	0.129175	0.151493
XLOC_000414;SE:chr1:161036014-161036208:161036244-161036549:+	0.909693	0.921017	1	1	0.968202	1	0.507647	0.42276	0.714782	0.699957	0.893824	0.858933	0.955355	0.959789
XLOC_000414;SE:chr1:161036852-161037124:161037164-161037288:+	0.38784	0.593329	0.611731	0.625403	0.532016	0.316153	0.252719	0.0991258	0.293784	0.241963	0.450667	0.388703	0.376223	0.484827
XLOC_000415;A3:chr1:161074930-161078229:161074930-161078329:+	0.907494	1	1	1	0.885042	1	0.914323	0.797355	0.736372	0.873311	0.859191	0.894216	0.877879	0.830761
XLOC_000420;AL:chr1:162592677-162594546:162596124:162592677-162597049:162599072:+	0.675319	0.769543	0.101815	0.083562	0.17341	0.158552	0.315686	0.376714	0.497319	0.434378	0.726214	0.749078	0.816029	0.775591
XLOC_000423;AF:chr1:163762138:163762332-163782985:163779600:163779902-163782985:+	0.347007	0.0961149	0.0717254	0.169042	0	0	0	0	0	0	0	0	0	0
XLOC_000425;AF:chr1:164144682:164145014-164147319:164146220:164146293-164147319:+	1	-1	1	1	0.472324	1	-1	1	-1	-1	-1	-1	1	-1
XLOC_000435;AF:chr1:165461043:165461511-165474954:165470049:165470098-165474954:+	0.961116	1	1	1	1	1	1	0.996708	0.982618	0.999073	0.999562	0.999282	0.977204	1
XLOC_000435;SE:chr1:165461511-165474954:165474994-165478221:+	0.989243	0.994531	1	1	1	0.973668	0.879992	0.868554	0.856963	0.86571	0.899016	0.890902	0.917891	0.935991
XLOC_000437;AF:chr1:165763684:165764138-165769813:165769178:165769244-165769813:+	1	1	1	1	1	1	1	1	0.96851	0.988966	0.990084	0.962538	0.993375	1
XLOC_000443;SE:chr1:167354556-167355672:167355806-167356530:+	0.960204	0.880875	0.908298	0.997435	0.99805	1	0.980821	0.423122	0.615876	0.789234	0.842383	0.678636	0.771004	0.993002
XLOC_000449;SE:chr1:171274143-171274266:171274388-171275882:+	0.957769	0.908443	1	0.968542	1	1	0.723742	0.537978	0.916666	0.94464	0.977886	0.936445	0.986938	0.984764
XLOC_000452;A3:chr1:171356828-171357788:171356828-171357850:+	0.21011	0.039399	0.0167717	0.021912	0.0309762	0.0452921	0.0503015	0.140069	0.0419188	0.0437984	0.0374959	0.0298894	0.0231524	0.0262533
XLOC_000452;AF:chr1:171345518:171345786-171356530:171345789:171345949-171356530:+	0.725329	0.967521	0.897847	0.994632	0.966144	0.992416	0.993062	0.913238	0.971129	0.979145	0.983785	0.973523	0.989136	0.993569
XLOC_000452;AF:chr1:171345703:171345786-171356530:171345789:171345949-171356530:+	0.491981	0.55807	0.14309	0.806707	0.485649	0.862176	0.884181	0.652461	0.602455	0.687139	0.706094	0.537823	0.685694	0.807421
XLOC_000462;SE:chr1:172133306-172134000:172134044-172134207:+	0.859763	0.890679	1	1	1	1	1	0.935183	0.875212	0.890596	0.974358	0.935161	0.863747	0.907263
XLOC_000473;AF:chr1:175880776:175880856-175881132:175880859:175880918-175881132:+	1	0.575391	0.861309	0.512283	0.522364	0.553669	1	0.968539	0.784486	0.962882	0.621905	0.808775	0.651069	1
XLOC_000477;A3:chr1:178242705-178244341:178242705-178244358:+	1	1	0.796167	0.927913	0.910176	0.904654	0.926436	0.907836	1	1	1	0.925565	0.823285	0.931441
XLOC_000477;SE:chr1:178187957-178198218:178198290-178237912:+	0.356028	0.29152	0.062223	0.074218	0.0746556	0.0670284	0.0608455	0.210538	0.173566	0.292893	0.0688307	0.0956161	0	0.0116136
XLOC_000488;A5:chr1:180726378-180733166:180726032-180733166:+	0.389749	0.25505	0.805761	0.675638	0.70695	0.882029	0.770209	0.562828	0.353235	0.88339	0.519981	0.608576	1	0.775085
XLOC_000498;SE:chr1:182124975-182128684:182128752-182131336:+	0.834342	0.79948	0.97893	0.960075	0.958664	0.95066	0.74207	0.861288	0.878882	0.846023	0.94777	0.939451	0.923885	0.929975
XLOC_000505;AF:chr1:184022394:184022571-184068852:184039546:184039600-184068852:+	0	1	0	0	0	0	1	0.888267	1	0.984477	0.785425	1	0.147346	0.148266
XLOC_000505;SE:chr1:184022571-184036801:184037652-184068852:+	1	0.679527	1	1	1	1	0.684266	0.672085	0.635503	0.592557	0.82214	0.381047	0.954979	0.86578
XLOC_000506;SE:chr1:184093712-184094016:184094100-184096516:+	-1	1	0.379356	0.253592	0.45292	0.364429	0	0.405742	0.312791	0.519392	-1	0	-1	-1
XLOC_000516;SE:chr1:190926734-190932867:190933192-190937444:+	0.0702842	0.902318	0.902743	0.950531	0.967236	0.943262	0.838274	0.889859	0.850721	0.642567	1	1	1	1
XLOC_000516;SE:chr1:190928758-190932867:190933192-190937444:+	0.841981	0.915092	0.966841	0.972764	0.95527	0.959154	0.935956	0.831123	0.609154	0.849433	0.718199	0.838977	0.657104	0.670665
XLOC_000516;SE:chr1:190937700-190939087:190939156-190940874:+	1	0.992545	0.975025	0.985051	0.985967	0.984334	0.995566	0.982819	0.971834	0.962406	1	0.965118	1	0.983906
XLOC_000532;AL:chr1:4774296:4774516-4777525:4776374:4776801-4777525:-	0.0100992	0.0182741	0.710287	0.0978916	0	0	0.171437	0.0744552	0.171262	0.177569	0.104522	0.135081	0.0702137	0.0954985
XLOC_000532;SE:chr1:4782733-4783951:4784105-4785573:-	0.99021	0.977235	0.866505	0.848642	0.938498	1	0.987003	0.97572	0.977282	0.97515	0.976982	0.98398	0.989078	0.991944
XLOC_000551;A5:chr1:10035163-10037670:10035163-10037919:-	0.949559	0.571001	0.818952	0.603871	0.884166	0.854678	0.895933	0.722616	0.624011	0.737259	0.796414	0.736823	0.805105	0.871542
XLOC_000563;A5:chr1:13650884-13660329:13650884-13660463:-	1	0.626768	0.902314	1	1	0.979022	0.894636	0.927071	0.900708	0.936998	0.953426	0.944713	0.989826	0.981649
XLOC_000566;AF:chr1:16078700-16080043:16080111:16078700-16092974:16093314:-	0.572474	0.506574	0	-1	1	-1	0.0502482	0.898586	0.895064	0.932357	0.850324	0.969579	1	0.67776
XLOC_000567;A5:chr1:16103684-16104137:16103684-16104365:-	0.0228802	0.0741136	0.305729	0	0.321712	0.288604	0.0965543	0.155359	0.080097	0.0773796	0.0651527	0.0466932	0.0069661	0.0260976
XLOC_000570;A5:chr1:16602353-16619188:16602353-16619237:-	0.540213	0.523067	0.600526	0	0.0754802	0.086388	0.445428	0.165969	0.0312871	0.101121	0.165277	0.0160593	0.0234041	0
XLOC_000574;A5:chr1:16648007-16656912:16648007-16656992:-	0.377236	0.774694	0.206405	0.0665723	0.280036	0.128732	0.166446	0.0728705	0.115994	0.130934	0.341764	0.143228	0.108891	0.188824
XLOC_000574;AF:chr1:16648007-16656822:16656892:16648007-16656912:16657045:-	0.859633	0.847832	0.164615	0.381944	0	0.0721547	0.0287471	0.115193	0.238791	0.247004	0.297025	0.388375	0.483175	0.656382
XLOC_000574;AF:chr1:16648007-16656822:16656892:16648007-16656992:16657167:-	0.787671	0.950391	0.0487527	0.0422137	0	0.0113595	0.00587545	0.010129	0.0395343	0.0470937	0.179911	0.0959647	0.102528	0.307793
XLOC_000582;A3:chr1:20784394-20784495:20784259-20784495:-	0	0	0.291567	0.34123	0.345129	0.407225	0	0.348688	0.642461	0.171954	0	0.525673	0	-1
XLOC_000589;AF:chr1:24003306-24003894:24004005:24003306-24005546:24005674:-	0	0.252188	0.111377	0.0330965	0.0584761	0.0551083	0	0.119036	0.0328262	0	0	0	0	0
XLOC_000601;AF:chr1:30946639-30948997:30949326:30946639-30949549:30949770:-	0.101749	0.0181763	0	0	0	0.000187263	0.000212729	0.00433362	0.000988516	0.000461021	0.00396689	0.00304429	0.00093788	0.00111321
XLOC_000632;A5:chr1:37881048-37881699:37881048-37881735:-	0.879401	1	0.948062	0.980966	1	0.90709	1	0.781798	0.977451	0.961511	0.883045	0.923348	0.976538	0.884198
XLOC_000633;A5:chr1:37995841-37997109:37995841-37997164:-	0.814447	0.989534	0.856163	0.931612	0.864896	0.916277	0.949801	0.953549	0.888554	0.884216	0.793045	0.800301	0.709623	0.781954
XLOC_000638;A5:chr1:39531456-39532734:39531456-39532772:-	1	1	0.556502	0.992754	1	0.785038	1	0.870668	0	0.514155	1	1	1	1
XLOC_000651;AF:chr1:44100001-44101467:44101556:44100001-44102328:44102478:-	0.131402	0.13786	0	0	0.0198307	0	0.070699	0.429835	0.154399	0.0898194	0.0381689	0.040872	0.0193896	0.0166048
XLOC_000651;SE:chr1:44091591-44093264:44093317-44099848:-	0.160538	0.0454595	0.137022	0.102031	0.101682	0.100706	0.236424	0.296195	0.117296	0.169675	0.126382	0.104671	0.0860554	0.164657
XLOC_000651;SE:chr1:44100001-44101900:44101957-44102328:-	0.180442	0.0523481	0.137022	0.102031	0.103527	0.100706	0.249915	0.424664	0.135805	0.183349	0.130742	0.108647	0.0876079	0.166973
XLOC_000659;A5:chr1:51477616-51477825:51477616-51478302:-	0.972371	1	1	1	1	1	1	1	1	1	1	1	0.96733	1
XLOC_000659;A5:chr1:51477616-51477825:51477616-51478372:-	0.877521	0.984527	1	0.7524	0.665811	0.636013	1	0.960149	0.591631	0.635303	0.952386	0.625208	0.369341	0.91443
XLOC_000659;A5:chr1:51477616-51478302:51477616-51478372:-	0.169146	0	-1	0	0	0	-1	0	0	0	0	0	0.0193954	0
XLOC_000667;AF:chr1:52925734-52947962:52948015:52925734-52963053:52963303:-	0.32796	0.211032	0	0	0	0	-1	0	1	1	0	0.338582	0.00169141	0.10049
XLOC_000667;AF:chr1:52925734-52947962:52948015:52925734-53020094:53020303:-	0.927139	1	0	0	0	0	0	0	1	0.139766	-1	1	1	1
XLOC_000667;AF:chr1:52925734-52963053:52963303:52925734-53020094:53020303:-	0.963066	1	0.0255557	0.0464087	0.0852481	0.0483309	0	0.248618	-1	0	1	1	1	1
XLOC_000670;SE:chr1:53771822-53776517:53776679-53785074:-	0.967492	1	0	0	0	1	0.404387	0.705107	0.759507	0.935537	0.970962	0.743745	0.87026	1
XLOC_000675;RI:chr1:55014483:55014562-55016376:55016490:-	0.515626	0.764992	0.207432	0.264571	0.274447	0.234962	0.362036	0.127486	0.196532	0.141526	0.249444	0.172163	0.266686	0.263217
XLOC_000675;RI:chr1:55019234:55019251-55019371:55019400:-	0.515626	0.764992	0.207432	0.264571	0.274447	0.234962	0.362036	0.127486	0.196532	0.141526	0.249444	0.172163	0.266686	0.263217
XLOC_000676;AF:chr1:55086941-55087779:55087899:55086941-55087989:55088114:-	0.962532	0.978356	0.231952	0.310701	0.296495	0.34435	0.366302	0.299585	0.13966	0.186288	0.617051	0.492243	0.88826	0.839904
XLOC_000676;AF:chr1:55086941-55087779:55087899:55086941-55088145:55088280:-	0.966575	1	0.554775	0.714062	0.644064	0.573215	0.464864	0.759058	0.608449	0.850347	0.894062	0.855373	0.98594	0.973854
XLOC_000676;AF:chr1:55086941-55087989:55088114:55086941-55088145:55088280:-	0.529559	1	0.804916	0.847101	0.811087	0.718887	0.600449	0.88046	0.905417	0.96127	0.839684	0.85917	0.898184	0.876538
XLOC_000682;A5:chr1:57396796-57401369:57396796-57401388:-	0.453663	0.336087	0.65572	0.37519	0.378448	0.282178	0.340309	0.324397	0.470447	0.493322	0.364301	0.559801	0.341185	0.328654
XLOC_000686;RI:chr1:58419667:58419733-58421083:58421308:-	0.551438	0.875092	0.00121847	0	0.0025678	0	0.489501	0.0746193	0.537169	0.417913	0.62713	0.230828	0.391816	0.469059
XLOC_000686;SE:chr1:58419733-58420121:58420211-58421083:-	0.714638	0.954964	0.629087	0.544537	0.504174	0.572825	0.96128	0.536628	0.947888	0.920707	0.917516	0.881864	0.756929	0.747112
XLOC_000687;A5:chr1:58444639-58445146:58444639-58445332:-	0.907489	0.778024	1	1	0.883441	0.682387	1	0.542229	0.500623	0.845912	0.60297	0.696924	0.48536	0.781587
XLOC_000694;AF:chr1:59118006-59119703:59119806:59118006-59120318:59120386:-	0.0472864	0.177113	0.977122	0.871295	0.766952	0.865169	0	0.527861	0.271967	0.515075	0.421546	0.685933	0.261136	0.0562744
XLOC_000697;SE:chr1:59642489-59643154:59643269-59644517:-	0.00344864	0.0187872	0	0.00167262	0.000876823	0.000634273	0.00483959	0.000528794	0.00343912	0.00565131	0.0167371	0.014511	0.0071489	0.00322708
XLOC_000697;SE:chr1:59644594-59652772:59652868-59655458:-	0.0479386	0.239069	0.00804412	0.0152277	0.0108929	0.0115857	0.0567853	0.032105	0.0226776	0.0249389	0.0151754	0.0192884	0.0206412	0.0120795
XLOC_000697;SE:chr1:59655532-59668540:59668646-59670680:-	0.0181762	0.0306378	0	0	0	0	0	0.033351	0.00626419	0.00528936	0.0030545	0.00501442	0.00194346	0.0013763
XLOC_000700;A5:chr1:60097727-60098045:60097727-60098143:-	0	0.054699	0	0	0	0	0	0.261848	0.124235	0.133108	0.129968	0.091534	0.119085	0.0526441
XLOC_000704;A5:chr1:63170914-63176428:63170914-63176586:-	0.700085	0	0.148418	0.579526	0.857807	0.22945	0.229838	0.154369	0.183512	0.343893	0.480902	0.382365	0.281891	0.380448
XLOC_000704;SE:chr1:63170914-63172154:63172257-63176586:-	0.776549	0.883334	0	0.551024	0.612897	0.0683346	0.524214	0.528819	0.762322	0.538271	0.673189	0.645457	0.29139	0.220821
XLOC_000705;AL:chr1:63182694:63184104-63209754:63208651:63209166-63209754:-	0	0.0312289	0.609596	0.833245	0.884676	0.926849	0.545119	0.510175	0.581763	0.323166	0.15822	0.269221	-1	-1
XLOC_000709;A3:chr1:64121140-64122202:64121139-64122202:-	1	0.972325	0.0799686	0.0758839	0.108247	0.317279	-1	0.158389	0	0	0.0607916	-1	0	0
XLOC_000709;AF:chr1:64079334-64088399:64088506:64079334-64120900:64121428:-	0	0	0.971073	0.938476	0.917766	0.977182	0.53706	0.76056	-1	1	0	-1	0	0
XLOC_000709;AF:chr1:64079334-64088399:64088506:64079334-64122202:64122307:-	-1	-1	0.840971	0.578433	0.609855	0.816901	0.49634	0.50532	-1	1	0	-1	0	0
XLOC_000709;AF:chr1:64079334-64120900:64121428:64079334-64122202:64122307:-	1	1	0.136092	0.0825278	0.122855	0.0943526	0.459302	0.243338	-1	-1	0.138565	-1	0.10639	0.254358
XLOC_000709;SE:chr1:64079334-64120900:64121139-64122202:-	-1	1	0.513912	0.426145	0.470552	0.500378	0	0.37696	1	1	0.740699	-1	0.0528166	0.126358
XLOC_000725;SE:chr1:70795675-70796756:70796881-70807965:-	0	0	0.0361214	0	0.120434	0.246093	0	0.414992	1	0	-1	0	-1	-1
XLOC_000727;A3:chr1:71597672-71598374:71597387-71598374:-	0.369256	0.531066	0.403766	0	0.00679897	0.171926	0.193813	0	0	0.240918	0.147007	0	0.119242	0.0769845
XLOC_000727;A3:chr1:71597747-71598374:71597387-71598374:-	0.466913	0.79255	0.24155	0.464499	0.505852	0.359661	0.261466	0.400504	0.574905	0.1407	0.337452	0.182521	0.319008	0.496501
XLOC_000727;A3:chr1:71597747-71598374:71597672-71598374:-	0.599376	0.771349	0.319862	1	0.993357	0.730114	0.595575	1	1	0.340328	0.747176	1	0.775789	0.922015
XLOC_000729;RI:chr1:72266992:72267170-72267407:72267517:-	1	-1	0.626369	0.787576	0.708117	0.762472	0.941692	0.847015	0.549889	0.64111	1	1	1	-1
XLOC_000729;SE:chr1:72270373-72274886:72274967-72277287:-	-1	-1	0.706753	0.834958	0.864259	0.760009	0.444212	0.66802	0.307678	0.181897	0.349653	0.350299	0	0
XLOC_000729;SE:chr1:72274967-72276166:72276331-72277287:-	1	1	0.904024	0.92789	0.911443	0.947276	0.826585	0.899632	0.959431	0.951994	0.97354	0.969308	1	1
XLOC_000734;SE:chr1:74281179-74281329:74281432-74281527:-	0.972573	0.922978	0.958772	0.996872	1	1	0.744683	0.530591	0.963483	0.963943	0.988822	0.992995	0.995682	0.995344
XLOC_000734;SE:chr1:74281819-74282027:74282171-74282411:-	0.934382	0.818728	1	1	0.990094	1	0.982261	0.82149	0.992562	0.991229	0.998714	1	0.992179	0.993112
XLOC_000735;AF:chr1:74295439-74303130:74303209:74295439-74305304:74305458:-	1	0.688407	0.763912	0.646691	0.857901	0.722431	0.766782	0.509209	0.838315	0.764456	0.770418	0.896258	0.752419	1
XLOC_000738;A3:chr1:74595301-74595631:74595298-74595631:-	0.656666	0.768782	0.67343	0.584399	0.581709	0.675891	0.615353	0.580004	0.725902	0.655816	0.673675	0.611717	0.832103	0.754275
XLOC_000745;AF:chr1:75141503-75141700:75141737:75141503-75142058:75142632:-	0.724724	0.618837	0.765326	0.715599	0.751695	0.705083	0.708543	0.429634	0.756513	0.703739	0.552542	0.538954	0.791746	0.551997
XLOC_000748;AF:chr1:75217434-75218425:75218520:75217434-75219193:75219276:-	0.381961	0.934776	0	0	0	0.272173	0	0.0568283	0.0339762	0	0.0153952	0.0198796	0.0604499	0.0784268
XLOC_000749;AF:chr1:75316803-75316891:75317056:75316803-75317335:75317452:-	0.275552	0.0345705	0.444683	0	0	0	0.323772	0.647083	0.459319	0.328751	0.592995	0.423627	0.471162	0.304502
XLOC_000753;SE:chr1:77377607-77380864:77381013-77382869:-	1	1	0.538774	0.735759	0.696241	0.860254	0.976634	0.819094	0.997311	0.663755	0.902865	1	0.89226	0.789866
XLOC_000754;SE:chr1:77943417-77946645:77946922-77972335:-	-1	-1	0.753971	-1	0.933827	0.852998	1	0.355937	-1	-1	-1	-1	-1	-1
XLOC_000758;AF:chr1:79821557-79858011:79858345:79821557-79858511:79858636:-	0.118681	0.0235843	0.00258152	0.00117191	0.00116672	0.00409697	0.53569	0.212079	0.216703	0.0660996	0.139849	0.227694	0.0824253	0.077657
XLOC_000772;A3:chr1:85247139-85248299:85247138-85248299:-	1	1	1	-1	1	1	1	0.964111	0.982226	0.990198	0.961851	1	1	1
XLOC_000772;A3:chr1:85247148-85248299:85247138-85248299:-	1	1	1	-1	1	-1	1	0.887338	0.976653	0.987923	0.940827	1	1	1
XLOC_000772;A3:chr1:85247148-85248299:85247139-85248299:-	0.300338	0.1413	0.131339	-1	0.0683733	0	0.310229	0.226715	0.430837	0.447445	0.386734	0.266573	0.317869	0.043507
XLOC_000772;A5:chr1:85270163-85270287:85270163-85270513:-	0.903064	1	0	-1	0	0	0.273018	0.408424	0.378046	0.359051	0.352988	0.252095	0.429953	0.905714
XLOC_000772;AL:chr1:85241289:85241897-85248299:85246710:85247138-85248299:-	1	-1	1	-1	-1	1	1	0.955324	0.965079	0.980027	0.894912	1	1	-1
XLOC_000772;AL:chr1:85241289:85241897-85248299:85246710:85247139-85248299:-	1	0	1	-1	-1	1	0.583514	0.52689	0.401327	0.404249	0.408705	0.610718	0.349417	0
XLOC_000772;AL:chr1:85241289:85241897-85248299:85246710:85247148-85248299:-	1	-1	0.774321	-1	0	1	0.526161	0.730816	0.39782	0.374931	0.348787	0.528805	0.37302	0
XLOC_000772;SE:chr1:85254576-85257386:85257469-85259695:-	0.677811	0.847655	0.598875	-1	0.931627	0.853525	0.647274	0.345718	0.407603	0.433943	0.50668	0.550502	0.581673	0.624913
XLOC_000774;A3:chr1:85585055-85586215:85585052-85586215:-	0.159117	0.0738074	0.972235	0.970735	0.236513	0.743906	0.151067	0.233101	0.209528	0.285401	0.332057	0.446723	5.29675e-05	0
XLOC_000774;A3:chr1:85585064-85586215:85585052-85586215:-	0.208768	0.925296	0.340346	0.198821	0.218651	0.23293	0.290129	0.175011	0.447512	0.422458	0.342543	0.392289	0.271989	0.0532766
XLOC_000774;A3:chr1:85585064-85586215:85585055-85586215:-	0.582353	0.993607	0.0145206	0.00742585	0.474609	0.0946439	0.696672	0.411048	0.753441	0.64683	0.511726	0.444287	0.999858	1
XLOC_000774;AF:chr1:85596109-85598277:85598391:85596109-85603835:85603922:-	0	0	0	0	0	0	0.359683	0	0.251444	0.316091	0.224	0.304658	0.121172	0
XLOC_000774;SE:chr1:85589191-85591523:85591789-85594265:-	0.989722	0.0801799	0.985877	0.993515	0.986141	0.99223	0.944049	0.911478	0.785013	0.751484	0.913188	0.895609	0.787964	0.946723
XLOC_000774;SE:chr1:85596109-85598277:85598396-85598629:-	0.0105539	0.925296	0.0145153	0.00668625	0.0147167	0.00866935	0.0620548	0.0742125	0.24265	0.264526	0.101054	0.132084	0.243856	0.0650827
XLOC_000774;SE:chr1:85596109-85598629:85598779-85603835:-	0.973547	0.926193	0.972597	0.969716	0.94093	0.891685	0.869003	0.819874	0.737131	0.746988	0.758161	0.623842	0.644752	0.808391
XLOC_000778;AF:chr1:86547617-86549244:86549360:86547617-86582300:86582552:-	0.367271	0.000131934	0	0	0.133579	0.333424	0	0.0744682	0.423971	0.245742	0	0	0.100561	0.00981864
XLOC_000778;SE:chr1:86546782-86547529:86547617-86549244:-	0.31371	0.000540876	0	0	0.0208944	0.119892	0	0.109398	0.999346	0.268494	0	0	0.757681	0.37411
XLOC_000782;A3:chr1:87089125-87089273:87089124-87089273:-	0.142864	0.0531721	-1	0	0	0.00143876	0.00207148	0.0103546	0.000714072	0.00257079	0.00142393	0.000918487	0	0.00229077
XLOC_000792;A5:chr1:90089550-90089929:90089550-90089932:-	0.879351	0.945491	0.00625519	0	0	0	0	0.0993578	0.253191	0.148494	0.792054	0.826595	0.920572	0.88311
XLOC_000793;A5:chr1:90964303-90969230:90964303-90969580:-	1	0.999551	-1	-1	-1	-1	-1	-1	0	-1	0.794249	0.360195	0.781402	0.905848
XLOC_000793;AF:chr1:90964303-90967508:90967542:90964303-90969230:90969677:-	0.719869	0.830643	-1	1	-1	-1	-1	1	1	-1	0.315792	0	0.248511	0.198118
XLOC_000793;AF:chr1:90964303-90967508:90967542:90964303-90969580:90969625:-	1	0.999908	-1	1	-1	-1	-1	1	0.999981	-1	0.640503	0	0.541724	0.703884
XLOC_000801;A3:chr1:92470093-92470817:92470078-92470817:-	0	0.00484463	0	0.00210857	0	0.00232748	0	0	0	0	0.000864248	0.00654937	0.00197467	0.00255017
XLOC_000801;A5:chr1:92439907-92451885:92439907-92452011:-	0	0.00547055	0	0.000482782	0.00106266	0.00197756	0.0235463	0.00642302	0.00725449	0	0.000933775	0.0031952	0.00459292	0.000407341
XLOC_000802;A5:chr1:92639759-92641607:92639759-92641880:-	0.123054	0.52056	0.85657	0.623927	0.434133	0.66839	0.756921	0.243457	0.0724235	0.0519066	0.0341868	0.00850508	0.00880828	0.134388
XLOC_000802;AF:chr1:92639759-92640244:92640573:92639759-92641607:92641919:-	0	0.190662	0.016501	0.00256239	0.0599391	0.0300362	0.0126799	0.206097	0.189388	0.295798	0.0940435	0.144461	0	0.0458649
XLOC_000802;AF:chr1:92639759-92640244:92640573:92639759-92641880:92642008:-	0	0.203684	0.0910727	0.004244	0.0466361	0.0587486	0.0384531	0.0770987	0.0179151	0.0224799	0.00366095	0.00144634	0	0.00740764
XLOC_000802;SE:chr1:92639759-92641607:92641671-92641880:-	0.0111575	0	0.0595254	0	0.0760549	0.0804886	0.0762791	0.0471265	0.050199	0.0462018	0.0266472	0.0186581	0.0207371	0.0358445
XLOC_000811;A3:chr1:93794923-93798380:93794851-93798380:-	0.995502	0.977483	1	1	0.990258	1	0.930712	1	0.964194	0.935729	0.962622	0.954381	0.933735	0.955652
XLOC_000820;AL:chr1:98820768:98821358-98823087:98821876:98821970-98823087:-	0.506623	0.857103	0.109332	1	0.203657	1	0.420763	0.35746	0.344541	1	0.564405	0.47036	1	1
XLOC_000826;SE:chr1:107052565-107066156:107066281-107067413:-	0	1	0.119655	0	0.0589265	0.226553	0.263733	0.235542	0	0.397599	-1	0	-1	1
XLOC_000846;AF:chr1:121566168-121567791:121567990:121566168-121586108:121586346:-	0.956024	0.619741	0.161451	0.414739	0.611117	0.23118	1	0.939472	1	0.996	1	1	1	0.57772
XLOC_000856;AF:chr1:130462007-130462098:130462112:130462007-130462570:130462783:-	0.0130279	0	0.0128413	0.416841	5.57801e-07	0.384404	0.200552	0.461167	0.260142	0	0	0.00061942	0.125545	0
XLOC_000865;A3:chr1:133012714-133018777:133012711-133018777:-	0.472695	0.46641	0.367629	0.375442	0.367461	0.364486	0.410253	0.369611	0.365158	0.348983	0.194139	0.299169	0.336364	0.427697
XLOC_000865;AF:chr1:133018884-133025248:133025350:133018884-133030535:133030583:-	0.727658	0.292148	0.00419749	0.00835112	0.00564364	0.00950296	0.00904639	0.0164134	0.0326468	0.0493348	0.112164	0.210695	0.472036	0.520607
XLOC_000865;AF:chr1:133018884-133025248:133025350:133018884-133030535:133030586:-	1	1	0.017616	0.0792041	0.0418659	0.111292	0.0504753	0.16362	0.315459	0.380752	0.782338	0.591089	1	0.852664
XLOC_000865;MX:chr1:133009192-133011065:133011198-133018777:133009192-133012637:133012714-133018777:-	1	-1	0.465061	0.784252	0.669122	0.830371	0.708364	0.773055	0.812757	0.783965	0.491696	0.246887	-1	0.55978
XLOC_000865;SE:chr1:133003890-133004654:133004721-133009137:-	0.559608	0.46641	0.455589	0.53413	0.483061	0.53801	0.583374	0.496597	0.504765	0.486346	0.213858	0.322978	0.336364	0.467091
XLOC_000865;SE:chr1:133009192-133011065:133011198-133012637:-	1	1	0.814155	0.906293	0.889418	0.923272	0.828924	0.925945	0.935055	0.926307	0.974069	0.892723	1	0.941867
XLOC_000865;SE:chr1:133011198-133012637:133012711-133018777:-	0.727658	1	0.796498	0.647086	0.738806	0.628528	0.58665	0.714205	0.692496	0.708829	0.969813	0.952217	1	0.88561
XLOC_000865;SE:chr1:133011198-133012637:133012714-133018777:-	0.705462	1	0.52944	0.452686	0.534604	0.433789	0.365318	0.539521	0.515727	0.507247	0.870231	0.845116	1	0.833316
XLOC_000865;SE:chr1:133018884-133019354:133019431-133025248:-	0.472695	0.749497	0.981998	0.972186	0.981537	0.967688	0.96337	0.953273	0.909346	0.858668	0.643466	0.55306	0.517782	0.523467
XLOC_000868;SE:chr1:133606579-133608897:133608959-133610191:-	-1	1	0.702588	-1	1	1	1	0.911406	0.895399	0.918196	0.959985	0.920277	0.646811	0.811071
XLOC_000870;A5:chr1:133654032-133655334:133654032-133655345:-	0.392658	0.781653	0.153675	0.149996	0.222902	0.217134	0.540713	0.424016	0.540509	0.604046	0.416529	0.378658	0.406286	0.507734
XLOC_000870;A5:chr1:133655398-133661237:133655398-133661256:-	0.99981	1	0.920126	0.788402	0.845682	0.822965	0.9192	0.834476	0.799829	0.94022	0.776405	0.910659	0.656133	0.890359
XLOC_000873;RI:chr1:134075323:134077703-134078912:134079117:-	0.0435975	0.220743	0	0	0	0	0	0.000901604	0	0	0.00639915	0.00753944	0.00102721	0.00446311
XLOC_000874;A3:chr1:134355716-134360757:134355713-134360757:-	0.809167	0.861832	0.849465	0.891849	0.858884	0.860867	0.870067	0.869791	0.891563	0.889942	0.830745	0.818251	0.797358	0.813267
XLOC_000875;A3:chr1:135257286-135257615:135257226-135257615:-	0.652298	0.656477	0	0.440721	0.538512	0.563105	0.63953	0.575794	0.116532	0.346201	0.500939	0.589928	0.393128	0.525479
XLOC_000877;AF:chr1:135309870-135310206:135310342:135309870-135313694:135313759:-	0	0.075015	0	0	0	0	0.0182916	0.0208581	0.0201222	0.0194178	0.00470297	0.00565152	0.00118302	0
XLOC_000895;RI:chr1:144244668:144245487-144246190:144246353:-	0.142614	0.0533886	-1	-1	-1	-1	-1	-1	-1	-1	-1	-1	-1	-1
XLOC_000901;SE:chr1:150460771-150462097:150462219-150465498:-	0.131042	0.187014	0	0	0	0	0	0	0	0.696696	0.593501	0.880195	0.197193	0
XLOC_000904;SE:chr1:152006767-152008952:152008954-152009204:-	1	0.282434	0.635862	1	0.647537	0.830281	1	0.518909	1	1	1	1	1	1
XLOC_000911;A5:chr1:153545346-153549648:153545346-153549685:-	0.997702	1	-1	-1	0	0	0.946226	0.923322	0.885459	0.940452	0.89565	0.909719	0.759301	0.960796
XLOC_000917;SE:chr1:156018259-156019968:156020023-156022300:-	0.794697	0.523651	0	0	0	0	0.371571	0.301537	0.344615	0.328896	0.392161	0.355589	0.331809	0.323048
XLOC_000922;A3:chr1:156669636-156673530:156669630-156673530:-	0.974093	1	0.0120901	0.00867896	-1	1	1	0.995199	0.887689	1	1	1	1	1
XLOC_000924;A3:chr1:156907778-156939489:156907718-156939489:-	0.978372	0.980134	1	0.970813	0.982299	0.989668	1	0.975119	1	1	0.974063	0.953208	0.988796	0.954564
XLOC_000934;AF:chr1:160208595-160212492:160212618:160208595-160212647:160212906:-	0.194272	0.363282	0	0	0	0	0.0593499	0.00378563	0.0132525	0.0107783	0.00273834	0	0	0.00253234
XLOC_000935;A3:chr1:160307911-160308978:160307784-160308978:-	0.0293549	0	0.332435	0.434958	0.520961	0.58177	-1	0.467809	0	0	0	0	0.254165	0
XLOC_000938;A3:chr1:161043688-161044959:161043684-161044959:-	0.95886	0.682075	-1	0.0634937	1	1	0.818582	0.984558	0.951542	0.965435	0.947159	0.932326	0.94683	0.865423
XLOC_000939;SE:chr1:161247413-161249359:161249469-161251022:-	0.0287159	0.187489	0.0191236	0.0522119	0.0720615	0.0553348	0.18002	0.113564	0.0408442	0.0275895	0.0427419	0.0424956	0.0279778	0.0371845
XLOC_000942;A5:chr1:162407408-162424455:162407408-162424496:-	0	0	0.373004	0.518231	0.843677	0.465016	0	0.585794	0.213698	1	0	0.496545	0.886952	0
XLOC_000945;SE:chr1:162654597-162657036:162657168-162658046:-	0	1	0.796559	0.75129	0.853718	0.773554	0.873061	0.764111	0.37002	0.779907	0.923227	1	-1	-1
XLOC_000947;A3:chr1:162723287-162724704:162723281-162724704:-	0.662746	0.438222	0.601531	0.668434	0.590048	0.756394	0.601274	0.568687	0.577432	0.631898	0.573529	0.568864	0.675367	0.709282
XLOC_000947;A5:chr1:162720606-162721430:162720606-162721445:-	0.526785	0.381554	0.524719	0.560313	0.516089	0.560511	0.496615	0.47464	0.489774	0.518817	0.472872	0.494835	0.56381	0.587268
XLOC_000949;A5:chr1:163394692-163396808:163394692-163396812:-	0.708453	0.0958692	0.118522	1	0.26105	0.231654	0.904611	0.38954	0.62452	0.636046	0.460075	0.253738	0.607311	0.549641
XLOC_000951;SE:chr1:164974425-164980408:164980531-164997431:-	1	1	0.292913	0.361274	0.187452	0.204059	1	0.62181	1	1	1	1	1	1
XLOC_000954;SE:chr1:165182081-165182866:165183053-165183827:-	0.197064	0.103169	0	0.0665311	0.191102	0.103725	0.134795	0.259313	0	0	0.0734177	0.0604958	0.0824542	0.0568849
XLOC_000955;A3:chr1:165227613-165228268:165227604-165228268:-	0	0.00424337	0	0.0123401	0.0242534	0.0181852	0.00669494	0.00938804	0.00539281	0.00626701	0.00469603	0.018654	0.0141407	0.00400121
XLOC_000961;AF:chr1:167237648-167249999:167250054:167237648-167284776:167285180:-	0.653576	0.11614	0.86282	0.742724	2.20282e-07	0.212933	0.23135	0.562043	0.53937	0.522441	0.35999	0.317732	0.427349	0.0700229
XLOC_000963;A5:chr1:167957205-167960889:167957205-167960906:-	1	0	0.107262	0.108816	0	0	0	0.615834	-1	0	-1	0	-1	-1
XLOC_000963;A5:chr1:167959420-167960889:167959420-167960906:-	-1	0	0.426729	0.571913	0.321933	0.500999	1	0.361092	0.678439	0	-1	-1	-1	-1
XLOC_000963;SE:chr1:167957205-167959247:167959420-167960889:-	0	-1	0.546686	0.571004	1	1	1	0.348967	1	-1	-1	-1	-1	-1
XLOC_000963;SE:chr1:167957205-167959247:167959420-167960906:-	-1	0.124926	0.16294	0.108457	0.175251	0.168292	0	0.603231	1	0.864826	-1	0	-1	-1
XLOC_000964;A3:chr1:169510537-169512167:169510525-169512167:-	0.6185	1	0.999998	1	1	0.995734	0.892097	0.956885	0.916843	0.920448	0.837981	0.826313	1	1
XLOC_000964;SE:chr1:169525449-169528736:169528811-169531322:-	1	0.769633	0.966009	0.913292	0.957308	0.907779	1	0.965294	0.966344	0.8691	0.830297	1	1	1
XLOC_000967;AF:chr1:170166948-170169091:170169217:170166948-170174750:170174886:-	0	0	-1	0	0.237043	0	0.421777	0.25745	0.467112	0.405245	0.184795	0.190937	0.0336042	0.0692391
XLOC_000967;AF:chr1:170166948-170169091:170169217:170166948-170174750:170174889:-	0	0	0	0	0.484995	0	0.735421	0.824371	0.97411	0.922114	0.503921	0.521159	0.0970436	0.102867
XLOC_000967;SE:chr1:170143463-170147996:170148046-170149271:-	0.477165	0.595235	0.344265	0.159539	0.16026	0.502155	0.091568	0.0359198	0.00769312	0.0238822	0.134065	0.106913	0.198548	0.272234
XLOC_000974;A3:chr1:170881034-170885067:170881028-170885067:-	0	0	0	0.0424005	0	0	0	0	0.22716	0	0	0	0	0
XLOC_000974;A3:chr1:170881041-170885067:170881028-170885067:-	0.728733	0.679326	0.240398	0.277661	0.332423	0.235291	0.175047	0.539069	0.15359	0.213021	0.185852	0.135051	0.148832	0.189288
XLOC_000974;A3:chr1:170881041-170885067:170881034-170885067:-	1	1	1	0.896709	1	1	1	1	0.381709	1	1	1	1	1
XLOC_000976;SE:chr1:170961233-170963325:170963465-170965702:-	0.169106	0.023244	-1	-1	0	-1	0	0	0	0	0	0	0	-1
XLOC_000977;A5:chr1:171059726-171065413:171059726-171065709:-	0.754831	0.627522	0	0.24902	0.302693	0.268591	0.187636	0.0122189	0	0	0.0326404	0.0571537	0	1
XLOC_000978;SE:chr1:171129905-171135993:171136156-171138694:-	0.956573	1	0.97914	1	0.990879	1	0.837062	1	0.884009	0.914604	0.971635	0.964377	0.969126	1
XLOC_000981;RI:chr1:171237945:171238064-171238287:171238372:-	0.048463	0.0353081	0	0	0	0	0.0965501	0.592487	0.0300764	0.0287295	0.0103353	0	0.00366461	0.00508132
XLOC_000983;A5:chr1:171289594-171289855:171289594-171289884:-	0.059456	0.207458	0	0	0	0	0.108433	0.197957	0.132571	0.100488	0.0673862	0.0855578	0.0721563	0.0887061
XLOC_000983;AF:chr1:171294827-171294921:171294996:171294827-171303917:171303957:-	0.941956	0.178674	1	-1	0.634943	0	0	0.717919	0.798871	0.683842	0.875464	0.86564	0.906652	0.860492
XLOC_000983;AF:chr1:171294827-171294921:171294996:171294827-171303917:171304054:-	0.381795	0.0278602	0.0554516	0	0.283254	0	0	0.448354	0.548649	0.487544	0.750234	0.667134	0.77258	0.873752
XLOC_000983;AF:chr1:171294829-171294922:171294982:171294829-171303918:171303997:-	0	0	0	0	-1	-1	0	0	0	0	0	0	0	0
XLOC_000983;SE:chr1:171288971-171289171:171289261-171289518:-	0.98091	0.913562	1	1	0.859952	0.876217	0.674071	0.914491	0.927159	0.903794	0.931476	0.94244	0.955624	0.937026
XLOC_000984;A5:chr1:171345000-171345191:171345000-171345568:-	0.446216	0.969625	0	0.110883	0.445345	0.280222	0.0979674	0.700848	0.3447	0.307344	0.190424	0.0870487	0.164433	0.0622807
XLOC_001005;SE:chr1:179529354-179529530:179529666-179531304:-	0.277202	0.0220901	0.0127522	0.0374956	0.038745	0	0.0134393	0.262856	0.16969	0.142494	0.0718439	0.121566	0.145849	0.0356577
XLOC_001005;SE:chr1:179531464-179532065:179532127-179533633:-	1	0.977027	1	0.940249	1	0.951042	1	0.795324	0.919511	0.931068	0.956788	0.979282	0.916068	0.947339
XLOC_001005;SE:chr1:179542457-179544898:179544986-179545822:-	1	0.956337	0.888693	0.939608	0.916219	0.981908	0.89449	0.921799	0.864956	0.86526	0.891579	0.837418	0.920389	0.939214
XLOC_001010;SE:chr1:180803205-180803518:180803631-180810117:-	0.00198134	0.000804428	0.00271912	0.00138905	0	0.00159124	0	0.00725072	0.00584827	0.00448147	0.00354182	0.00296779	0.0036289	0.0016283
XLOC_001013;A5:chr1:181139306-181142318:181139306-181142326:-	0	0.14158	0	0.0181284	0.0210718	0.121608	0	0.0776557	0.163833	0.0989431	0.04723	0.0518804	0.0684131	0.0520198
XLOC_001015;AL:chr1:181175876:181177831-181181304:181180403:181180648-181181304:-	0.702257	0.0520892	0.83558	0.338599	0.76318	0.443041	0.200883	0.780542	0.549953	0.599896	0.312159	0.52214	0.522762	0.257198
XLOC_001019;A3:chr1:181904397-181904455:181904395-181904455:-	0.972374	1	0.834026	0.829444	0.741047	0.789805	0.951378	0.639041	0.735886	0.690983	0.704736	0.56177	0.401226	0.935843
XLOC_001021;A5:chr1:182279348-182282669:182279348-182282678:-	-1	-1	1	0.963021	1	0.86432	-1	0.816258	1	1	1	1	1	-1
XLOC_001021;AF:chr1:182279718-182282161:182282218:182279718-182282622:182282786:-	0.0270678	0.0326076	0.00366922	0.01004	0.0101347	0.00429744	0.0973483	0.0298513	0.0226878	0	0.0163975	0.00605794	0.0212276	0.00320941
XLOC_001027;SE:chr1:183328345-183329586:183329657-183329746:-	0.290847	0.0492814	0.645314	0.499699	0.285874	0.25821	0.0780783	0.577456	0.435345	0.528382	0.258588	0.311663	0.419419	0.0477579
XLOC_001028;A3:chr1:184822628-184827108:184822550-184827108:-	0.639331	1	0.168307	0.147607	0.138964	0.0928037	1	0.161881	0.682972	0.580432	-1	-1	0	-1
XLOC_001028;AF:chr1:184822550-184824498:184824619:184822550-184827108:184827271:-	0.404086	-1	0.0163398	0	0.0188046	0	1	0.0111639	0.875163	0.904861	1	1	0.594996	-1
XLOC_001028;AF:chr1:184822550-184824498:184824619:184822550-184827398:184827703:-	1	0	0.0350738	0	0.0373874	0	0.833755	0.0105976	0.814113	0.753599	0.514613	0.439009	1	-1
XLOC_001028;AF:chr1:184822550-184824498:184824619:184822550-184830285:184830452:-	0.84259	-1	0.0152339	0	0.0205787	0	0.476163	0.0159495	0.877234	1	1	1	1	-1
XLOC_001028;AF:chr1:184822550-184827108:184827271:184822550-184827398:184827703:-	1	0	0.686343	0.865069	0.669595	0.674534	0	0.486845	0.384512	0.243324	0	0	1	-1
XLOC_001028;AF:chr1:184822550-184827108:184827271:184822550-184830285:184830452:-	0.887564	-1	0.482206	0.590293	0.522976	0.423008	0	0.589427	0.504772	1	-1	-1	1	-1
XLOC_001028;AF:chr1:184822550-184827398:184827703:184822550-184830285:184830452:-	0	1	0.298535	0.183492	0.351059	0.261304	0.153437	0.602102	0.619996	1	1	1	-1	-1
XLOC_001035;A3:chr1:186630787-186632458:186630672-186632458:-	0.948017	0.899725	0.663471	0.695294	0.729871	0.728476	0.65866	0.751864	0.691958	0.778439	0.694047	0.736316	1	1
XLOC_001049;A5:chr1:190442624-190444356:190442624-190444509:-	-1	0.320924	0.572186	0.232763	0.478844	0.419148	1	0.613449	1	0.789958	1	-1	-1	0
XLOC_001050;A3:chr1:191177474-191183093:191177340-191183093:-	0.948197	0.920833	1	-1	0	1	0.199156	0.713536	0.931423	1	1	-1	1	0.54201
XLOC_001061;A5:chr1:195130009-195131188:195130009-195131502:-	0.686326	0.588922	0.95109	0.999997	0.521385	0.266093	0	0.462271	0.548955	0.525236	0.580618	0.475914	0.380303	0.369989
XLOC_001079;AF:chr10:11281347:11281500-11289520:11281581:11281723-11289520:+	0.652701	0.462789	1	1	1	1	1	1	1	1	1	1	1	1
XLOC_001084;A5:chr10:13514874-13515117:13514863-13515117:+	0.716036	0.823625	-1	-1	0	0	0.926924	0.69749	0.438346	0.717233	0.450306	0.508029	0.638478	0.543708
XLOC_001084;RI:chr10:13514707:13514863-13515117:13515626:+	0.653588	0.628426	-1	-1	0	0	0	0.867884	0.305084	0.458213	0.224341	0.235266	0.673816	0.583989
XLOC_001084;RI:chr10:13514707:13514874-13515117:13515626:+	0.427996	0.26588	-1	-1	-1	-1	0	0.740199	0.360009	0.250056	0.260935	0.229537	0.539103	0.540881
XLOC_001096;RI:chr10:20046372:20046484-20047156:20047750:+	1	1	0.386277	0.365608	0.445928	0.415947	0.81677	0.502871	0.984599	0.990028	1	1	1	1
XLOC_001100;A3:chr10:20322116-20322963:20322116-20322969:+	0.954104	0.741732	1	1	0.523089	0.613193	0.787908	0.676772	0.727907	0.701534	0.559459	0.771359	0.638863	0.718407
XLOC_001100;SE:chr10:20333572-20334499:20334645-20339709:+	0.572726	0.201335	0.698044	0.120356	0.584446	0.539184	0.384994	0.323664	0.44046	0.424335	0.564376	0.530536	0.651439	0.608674
XLOC_001104;AF:chr10:21978673:21978982-21994966:21986070:21986207-21994966:+	-1	0	0	-1	-1	-1	0.0595713	0	0.0960278	0.0167371	0.349804	0.207668	0.541851	0.454091
XLOC_001104;AF:chr10:21978673:21978982-21994966:21994683:21994825-21994966:+	0	0	0	0	0	0	0.104176	0	0.143823	0.0406861	0.551478	0.553362	0.405935	0.317708
XLOC_001104;AF:chr10:21986070:21986207-21994966:21994683:21994825-21994966:+	0	0.00413327	0.936221	0	0	0	0.647372	0.523602	0.612604	0.713597	0.695624	0.825391	0.366192	0.358893
XLOC_001106;A3:chr10:23897423-23898408:23897423-23898430:+	0	1	-1	-1	-1	0	1	1	1	0.825644	0.87713	0.827478	0.780654	0.731054
XLOC_001106;A3:chr10:23903556-23904478:23903556-23905041:+	1	1	-1	-1	-1	1	1	0.988647	1	0.977602	0.932802	0.97605	0.968291	1
XLOC_001121;A5:chr10:31313698-31314515:31313483-31314515:+	0.318521	0.610736	0	0	0	0.3985	0.172219	0.129077	0.150147	0	0.169398	0.102231	0.0302949	0.192763
XLOC_001138;AF:chr10:40883565:40883609-40920248:40883851:40884070-40920248:+	0.140594	0	0.0702459	0.294425	0.207216	0.49021	0.394467	0.423112	0.341468	0.452341	0.331532	0.5714	0.15673	0
XLOC_001143;A3:chr10:42533273-42534653:42533273-42534708:+	0.995222	0.975347	1	1	0.953653	0.967716	0.97022	0.902121	0.968752	0.944144	0.946199	0.962873	0.978594	0.985153
XLOC_001147;AF:chr10:43289538:43289648-43298799:43295740:43295859-43298799:+	0.999999	0.999998	0.409327	0.329325	0.344383	0.509385	0.801027	0.34079	0.349727	0.369439	1	0.364195	0.999992	1
XLOC_001150;AL:chr10:44006138-44015497:44015617:44006138-44031147:44031487:+	0.895726	0.722368	0.260849	0.228496	0.406753	0.310352	0.65739	0.385204	0.860441	0.677271	0.664682	0.822875	0.841423	0.81422
XLOC_001152;A3:chr10:44303729-44319460:44303729-44319462:+	1	1	1	0.999471	0.999441	1	1	0.996947	1	1	1	1	1	1
XLOC_001152;AF:chr10:44268351:44268584-44286032:44270616:44270698-44286032:+	0.935115	0.831549	0.997714	0.523761	0.822741	0.968939	1	0.869251	0.751285	1	1	0.822602	0.748325	0.899648
XLOC_001152;AF:chr10:44268358:44268584-44286032:44270616:44270698-44286032:+	0	0	0	0.000582107	0.00258858	0	-1	0.019954	0	-1	-1	0	0	0
XLOC_001157;A3:chr10:45991126-45996502:45991126-45996545:+	0	0	0	0	0	0.0617543	0	0	0	0	-1	0	0	-1
XLOC_001157;A3:chr10:46001336-46003754:46001336-46004018:+	0.394152	0.162022	0.446743	0.420968	0.31336	0.490563	0.505752	0.633218	0.778301	0.745082	0	0.251799	0.386917	-1
XLOC_001157;A5:chr10:45991173-45996545:45991126-45996545:+	0.605848	0.837978	0.553257	0.579032	0.68664	0.525353	0.494248	0.366782	0.221699	0.254918	1	0.748201	0.613083	-1
XLOC_001164;AF:chr10:52417550:52417592-52429193:52417715:52418168-52429193:+	0.241034	0.102764	0.341436	0.560822	0.751534	0.64699	0.18022	0.687322	0.7227	0.729256	0.586463	0.744775	0.751779	0.0792967
XLOC_001176;AF:chr10:58323485:58323687-58399021:58351923:58352197-58399021:+	0.816214	0.979676	0.924781	0.822655	0.967352	0.926246	0.986934	0.725352	0.991734	0.932261	1	1	1	0.998568
XLOC_001176;AF:chr10:58323485:58323687-58399021:58371424:58371699-58399021:+	0.972072	0.996119	0.993007	1	1	1	1	1	0.991643	0.992605	0.919694	0.864223	0.558604	0.973519
XLOC_001176;AF:chr10:58351923:58352197-58399021:58371424:58371699-58399021:+	0.886842	0.841893	0.920316	1	1	1	1	1	0.497241	0.906999	0	0	0	0.050087
XLOC_001179;A3:chr10:58493136-58493662:58493136-58493663:+	0.438279	0.118614	0.499191	0.770279	0.786477	0.726815	0.646381	0.743396	0.688282	0.697383	0.314628	0.715571	0.708482	0.834652
XLOC_001181;AF:chr10:59323364:59323476-59337054:59331428:59331520-59337054:+	1	1	0.0488007	0.261306	0.30739	0.151099	0.588228	0.492404	0.856723	0.848967	1	1	1	1
XLOC_001181;AF:chr10:59323369:59323476-59337054:59331428:59331520-59337054:+	1	1	0.240061	0.552611	0.351319	0.206243	0.613078	0.725251	0.875515	0.941415	1	1	1	1
XLOC_001181;MX:chr10:59352259-59354340:59354410-59361861:59352259-59355350:59355420-59361861:+	0.704767	0.30291	0.0375251	0.136635	0.223539	0.123794	0.355973	0.210438	0.426723	0.24773	0.381899	0.308515	0.269651	0.318982
XLOC_001189;RI:chr10:60294533:60294730-60294965:60295108:+	0.00881378	0.00363022	0	0	0.0164382	0	0.0639724	0.0258793	0.0203941	0.0335041	0.0122026	0.0161385	0.00576675	0.00593296
XLOC_001189;SE:chr10:60277782-60291639:60291772-60292505:+	0.770802	0.758725	0.620314	0.844846	0.996576	1	0.873154	0.493585	0.700174	0.716106	0.673392	0.869158	0.631211	0.72273
XLOC_001193;A3:chr10:61680413-61684879:61680413-61684880:+	0.0012866	0	0	0	0	0	0	0.00276088	0.00320371	0.00370047	0.00500736	0.0018403	0	0.00447793
XLOC_001193;MX:chr10:61680413-61682099:61682148-61684880:61680413-61684061:61684187-61684880:+	0.477151	0.508224	0.429419	0.682314	0.366911	0.446123	0.196277	0.425802	0.310852	0.27515	0.401551	0.39418	0.672848	0.272285
XLOC_001193;SE:chr10:61680413-61682099:61682148-61684880:+	0.103416	0.0654007	0.123927	0.181073	0.141841	0.176706	0.087576	0.236382	0.120728	0.0962106	0.107972	0.0697444	0.0871691	0.0387127
XLOC_001193;SE:chr10:61680413-61684061:61684187-61684880:+	0.11221	0.0634184	0.158219	0.0933401	0.221906	0.210406	0.28214	0.294502	0.233363	0.219016	0.152825	0.103322	0.0443706	0.0971724
XLOC_001193;SE:chr10:61686478-61689774:61689905-61691285:+	1	0.995427	1	0.989744	1	1	0.994761	0.996285	0.995346	0.99245	0.995948	0.998188	0.997204	0.998355
XLOC_001211;MX:chr10:70477272-70498886:70498949-70534684:70477272-70520778:70520925-70534684:+	-1	0	0.581878	0.528433	0.542266	0.752826	0	0.906441	-1	-1	0	-1	0	-1
XLOC_001211;SE:chr10:70477272-70498886:70498949-70520778:+	1	0	0.973065	0.985163	0.987101	0.979248	0.615144	0.996446	1	1	0	-1	0.693846	-1
XLOC_001211;SE:chr10:70477272-70498886:70498949-70534684:+	-1	0	0.356305	0.301198	0.385731	0.391815	0	0.180964	0	0	-1	0	-1	0
XLOC_001211;SE:chr10:70477272-70520778:70520925-70534684:+	-1	0.636249	0.284566	0.277789	0.346432	0.174591	0.564801	0.0222968	0	0	1	0	1	0
XLOC_001211;SE:chr10:70498949-70520778:70520925-70534684:+	1	-1	0.962907	0.983403	0.984755	0.939369	1	0.966598	1	1	-1	-1	1	-1
XLOC_001215;A3:chr10:70604672-70631145:70604672-70631236:+	-1	-1	0.093216	0.0907564	0.184905	0.19192	0	0.221587	0	0	-1	0	-1	-1
XLOC_001215;SE:chr10:70604672-70626656:70626800-70631145:+	1	1	0.617751	0.64521	0.376152	0.387299	1	0.595319	1	1	1	1	1	1
XLOC_001219;AF:chr10:71409251:71409447-71432891:71425917:71426036-71432891:+	0.116393	0.107567	0.699696	0.451154	0.566646	0.69461	0.421484	0.18399	0.0619895	0.16339	0.29905	0.0875677	0	0
XLOC_001221;AL:chr10:72657388-72668812:72669175:72657388-72673966:72674964:+	0.173417	0.180946	0.650616	0.748031	0.326714	0.496051	0.128507	0.240242	0.191739	0.149342	0.277358	0.250713	0.313502	0.353776
XLOC_001221;SE:chr10:72657185-72657266:72657388-72673966:+	1	1	1	1	1	1	1	0.934214	1	1	1	1	1	1
XLOC_001231;A3:chr10:75893517-75893619:75893517-75893622:+	1	0.979142	0.851171	1	0.892325	0.890435	0.908583	0.957476	0.93402	1	1	0.00110911	1	0.870774
XLOC_001246;AF:chr10:77606201:77606341-77609812:77606615:77606968-77609812:+	0.969356	0.941723	0.751257	0.624186	0.740717	0.654198	0.737006	0.774445	0.990844	0.991442	0.995226	1	0.996036	0.953626
XLOC_001250;SE:chr10:78055716-78056585:78056750-78056845:+	0.678001	0.20517	0	-1	1	-1	0.997131	0.666924	0.620886	0.698055	0.676643	0.603315	0.488255	0.493193
XLOC_001254;A3:chr10:79685367-79687849:79685367-79687853:+	0.962713	0.96653	0.904807	0.866122	0.916187	0.915516	0.888114	0.87113	0.898889	0.866279	0.898792	0.87719	0.956362	0.897976
XLOC_001254;A3:chr10:79685367-79687849:79685367-79687856:+	1	1	0.878008	0.896095	0.664128	0.968637	0.954078	0.543903	0.710761	0.548817	0.743056	0.537842	0.680532	0.923698
XLOC_001254;A3:chr10:79685367-79687853:79685367-79687856:+	1	1	0.430915	0.571379	0.153178	0.740262	0.723557	0.149959	0.216554	0.158083	0.245649	0.140103	0.0885893	0.579019
XLOC_001254;A5:chr10:79682237-79682403:79682236-79682403:+	0.729135	0.149576	0.0414279	0.100574	0	0.341367	0.222649	0.0124396	0.0424895	0.0381848	0.0594575	0.0218733	0.089319	0.23864
XLOC_001261;SE:chr10:79966270-79966345:79966469-79966560:+	0.981204	0.988444	1	1	0.814322	1	0.957102	0.756597	0.984714	0.984566	0.989628	0.988628	0.99275	0.993134
XLOC_001265;AF:chr10:80053565:80053715-80054514:80054011:80054170-80054514:+	0.746573	0.87534	1	0.952929	1	1	0.966928	0.958518	0.993537	0.991623	0.995536	0.990456	0.996532	0.997834
XLOC_001265;AF:chr10:80053670:80053715-80054514:80054011:80054170-80054514:+	0.0190065	0.0504101	-1	0	-1	-1	0.725278	0.952858	0.841631	0.866556	0.68388	0.263676	0.606951	0.626529
XLOC_001265;SE:chr10:80054608-80054700:80054844-80054968:+	0.995101	0.993413	1	1	1	1	0.919348	0.543502	0.966526	0.948095	0.990351	0.996573	0.994642	0.996356
XLOC_001267;SE:chr10:80143985-80145219:80145307-80145423:+	0.989353	0.974539	1	1	0.879284	1	0.765763	0.52404	0.877184	0.899468	0.958713	0.943686	0.993266	0.9891
XLOC_001268;RI:chr10:80170694:80170764-80170982:80171654:+	0.227983	0.526521	0.00267466	0.0083336	0.00658856	0.0154509	0.147414	0.229381	0.141071	0.150351	0.0791618	0.0848521	0.111314	0.0982676
XLOC_001271;A3:chr10:80241200-80241797:80241200-80241827:+	0.845335	1	0.712934	1	1	1	1	0.714285	1	0.898494	0.997198	0.638037	1	0.878991
XLOC_001271;A5:chr10:80226806-80228322:80226704-80228322:+	0.956111	0.953857	0.824796	0.158024	0.206519	0.300643	0.922384	0.268617	0.258759	0.138819	0.667836	0.563378	0.269201	0.544197
XLOC_001272;A3:chr10:80252433-80253074:80252433-80253660:+	0.918505	1	0.219905	0	0	0.23003	0.0174656	0.048036	0.0170945	0.0276884	0.0111576	0.00847611	0.0168877	0.0227248
XLOC_001272;RI:chr10:80253074:80253155-80253650:80253783:+	0.971249	1	1	-1	-1	1	1	1	1	0.884182	0.824161	0.616861	1	0.795575
XLOC_001272;RI:chr10:80253074:80253157-80253660:80253783:+	0.121684	0.0794235	0.0748198	0	0	0.0310789	0.0140481	0.134243	0.0127889	0.0205781	0.00689871	0.00536367	0.00468526	0.0048202
XLOC_001272;SE:chr10:80252433-80253074:80253157-80253660:+	0.987857	1	0.777072	0.803806	0.817103	0.903044	0.55508	0.245525	0.573108	0.575437	0.618947	0.613189	0.784908	0.827612
XLOC_001274;A5:chr10:80292617-80292775:80292483-80292775:+	0.177926	0.687544	0	0.0834925	0.10037	0.336103	0.177582	0.0682985	0.0550315	0.0571965	0.0498296	0.0454927	0.025316	0.0675727
XLOC_001275;A3:chr10:80333827-80333966:80333827-80334040:+	0.996464	0.99868	1	1	1	1	0.988585	1	1	1	1	1	1	1
XLOC_001275;RI:chr10:80335110:80335348-80335634:80336440:+	0.486084	0.718366	0.93589	0.790345	1	1	1	0.941935	0.969806	1	0.999999	1	0.908002	1
XLOC_001275;SE:chr10:80334134-80334713:80334793-80335110:+	0.935001	0.944071	0.0641099	0.209655	0.132641	0.0708159	0.154638	0.0580653	0.0975315	0.303616	0.163252	0.112894	0.091998	0.145612
XLOC_001280;SE:chr10:80826905-80828237:80828382-80828461:+	0.978353	0.97025	0.979976	0.982932	0.989581	0.987528	0.953329	0.978294	0.968242	0.965463	0.984991	0.986744	0.984654	0.987293
XLOC_001283;A3:chr10:81119703-81121043:81119703-81121046:+	0.394258	0.415733	0.390491	0.365559	0.458338	0.41866	0.350365	0.560957	0.336487	0.495888	0.362324	0.433113	0.395494	0.363659
XLOC_001283;AF:chr10:81105926:81106238-81108748:81106592:81106623-81108748:+	0.775642	0.716307	0.609509	0.634441	0.605911	0.985485	0.955359	0.439043	0.663513	0.504112	0.637676	0.566887	0.604506	0.636341
XLOC_001283;AF:chr10:81105947:81106238-81108748:81106592:81106623-81108748:+	0.555587	0.443397	0	0	0.23135	0.979547	0.913361	0	0	0	0	0	0	0
XLOC_001290;A5:chr10:81384626-81385719:81384578-81385719:+	0.0591964	0.0944481	0	0	0.223589	0	0.146653	0.20556	0.135873	0.130941	0.114829	0.100438	0.0841134	0.0825799
XLOC_001318;A3:chr10:88147072-88148162:88147072-88148210:+	0.939402	1	0.980007	0.992442	1	0.994056	1	0.984518	1	0.985573	0.987845	0.983837	1	1
XLOC_001318;SE:chr10:88174933-88177073:88177166-88178134:+	1	1	0.973929	0.968694	0.972699	0.966536	0.948104	0.975205	0.948114	0.961008	0.93542	0.883164	0.956319	0.928611
XLOC_001330;A3:chr10:93091951-93093013:93091951-93093037:+	0	0.923954	0.937517	0.959942	0.918951	0.964193	0.908007	0	0	0.936643	0	0.173643	0.0168743	0
XLOC_001332;SE:chr10:93470823-93471296:93471366-93471854:+	1	1	0	-1	1	0	1	1	1	1	1	1	0.981623	1
XLOC_001347;AF:chr10:97479476:97479789-97483339:97482428:97482547-97483339:+	0.602416	0.538753	1	-1	0	0	0	1	-1	-1	0	-1	-1	-1
XLOC_001351;AF:chr10:98914653:98914793-98968694:98915147:98915371-98968694:+	0.313693	0.379331	0.863915	0.778241	0.701405	0.564341	0.538605	0.365288	0.563508	0.467433	0.68444	0.763095	0.663789	0.570232
XLOC_001351;AF:chr10:98914653:98914793-98968694:98954439:98954828-98968694:+	1	0.996767	0.90193	0.925336	0.923358	0.78169	1	0.571647	0.842983	0.885542	1	0.995961	1	0.997651
XLOC_001351;AF:chr10:98915147:98915371-98968694:98954439:98954828-98968694:+	1	0.998022	0.591618	0.77932	0.836836	0.734338	1	0.698688	0.80615	0.898114	1	0.987107	1	0.996886
XLOC_001361;AF:chr10:104159968:104160111-104161334:104160397:104160465-104161334:+	-1	0.959922	0	0	0.293331	0	0.556844	0.314615	0.350736	0.396642	0.761393	0.798996	0.631354	0
XLOC_001365;AF:chr10:108162394:108162636-108198833:108188364:108188523-108198833:+	0.796711	0.795488	0.0500214	0.102278	0.317392	0.213575	0.417155	0.0598431	0.1988	0.168014	0.416734	0.304456	0.397441	0.693696
XLOC_001365;SE:chr10:108252924-108253325:108253495-108259756:+	0.203289	0.204512	0.949979	0.897722	0.682608	0.786425	0.582845	0.940157	0.8012	0.831986	0.583266	0.695544	0.602559	0.306304
XLOC_001368;A5:chr10:108544807-108581270:108544779-108581270:+	1	1	1	0.73221	0.774637	0.902813	1	0.934607	1	1	1	1	1	1
XLOC_001368;AL:chr10:108544807-108557223:108557873:108544807-108581270:108581688:+	0	0	0.228495	0.222833	0.199549	0.302321	0.0786967	0.257302	0.278946	0.0474225	0	0	0	0
XLOC_001371;A5:chr10:111072162-111072836:111072042-111072836:+	-1	0	0.980387	0.887133	1	1	-1	1	1	1	-1	0.226709	0	-1
XLOC_001374;AL:chr10:111496105-111496754:111496888:111496105-111500854:111501444:+	0.988727	0.988957	0.995052	1	0.997602	0.998382	0.998948	0.996066	0.997015	0.994601	0.991077	0.989579	0.991298	0.998888
XLOC_001374;RI:chr10:111496040:111496105-111496754:111496888:+	0.444121	0.312429	0.107522	0.159202	0.233263	0.176495	0.121121	0.335354	0.429155	0.422275	0.453885	0.574695	0.660475	0.43032
XLOC_001384;A5:chr10:116418596-116420959:116418440-116420959:+	0.446047	0.241635	0	-1	1	0	-1	0.166196	-1	-1	0	0	0	0
XLOC_001411;SE:chr10:127290891-127293712:127293759-127295321:+	0.957906	0.90716	0	0.768457	0.82922	1	1	0.701499	0.799938	0.515285	0.667236	0.86971	0.926895	0.818928
XLOC_001412;AF:chr10:127322694:127322890-127325119:127323737:127323830-127325119:+	0.0985103	0.0861419	0	0	0	0	0	0	0	0	1	1	0.854963	0.811732
XLOC_001412;SE:chr10:127323830-127324345:127324459-127325119:+	0.547006	0.585371	0.0204021	0	0	0.101529	0.457852	0.150588	0	0	1	1	0.778834	0.712863
XLOC_001413;A5:chr10:127399860-127400126:127399459-127400126:+	0.782893	0.889728	0.713575	0.334903	0.751551	0.662687	0.761038	0.67816	0.552019	0.612851	0.533462	0.287144	0.555667	0.659747
XLOC_001417;A3:chr10:127694654-127695360:127694654-127695369:+	0.0900973	0	0.276741	2.80177e-07	0	0	0.00386122	0.0075544	0.000585688	0	0.00161217	0	0	0.0113601
XLOC_001417;A5:chr10:127689444-127690861:127689298-127690861:+	0.904303	0.902473	1	1	0.974891	0.956259	0.891681	0.743342	0.955791	0.941088	0.937594	0.975302	0.963484	0.946659
XLOC_001442;AF:chr10:128810834:128811036-128814038:128812403:128812527-128814038:+	0	1	0.618366	0.739418	0.537644	0.56087	0.185174	0.502159	0	0.562326	-1	0.200208	0.0248927	-1
XLOC_001443;A3:chr10:128833411-128838444:128833411-128838447:+	0.793104	0.39833	0.64045	0.783665	0.751736	0.713551	0.778551	0.776182	0.743916	0.720369	0.665294	0.723125	0.69923	0.661051
XLOC_001444;A3:chr10:128909958-128910394:128909958-128910395:+	0	0	0	0	0	0	0.0185619	0.0048458	0.0119972	0.000709312	0.00631375	0.00489229	0.00255491	0.0053668
XLOC_001444;A5:chr10:128910812-128911452:128910775-128911452:+	1	1	-1	-1	-1	0	0.401251	0.116257	0.215051	0.187237	0.164196	0.163052	0.261332	0.368915
XLOC_001444;AF:chr10:128908950:128909052-128910395:128909537:128909682-128910395:+	-1	0	-1	-1	-1	0	0.10322	0	0.569211	0.444053	0.425405	0.416916	0.0586935	0.0727713
XLOC_001444;AF:chr10:128908950:128909052-128910395:128909848:128909958-128910395:+	0	0	-1	-1	-1	-1	0.176412	0	0.121114	0.131895	0.105678	0.110313	0.0416067	0.0296439
XLOC_001444;AF:chr10:128908950:128909052-128910395:128909869:128909958-128910395:+	0	0	0	0	0	0	0.00305842	0	0.00111248	0.00107754	0.001562	0.00185912	0.000187156	0.000239722
XLOC_001444;AF:chr10:128908950:128909052-128910395:128909874:128909958-128910395:+	-1	-1	-1	-1	-1	0	0.143546	0	0.0377541	0.0350014	0.023214	0.0241556	0.015359	0.0178584
XLOC_001444;AF:chr10:128908950:128909052-128910395:128909970:128910165-128910395:+	-1	-1	-1	0	-1	-1	0.103495	0	0.250563	0.367369	0.26927	0.383684	0.11755	0.0170379
XLOC_001444;AF:chr10:128909537:128909682-128910395:128909848:128909958-128910395:+	0	0.245656	-1	-1	-1	1	0.650469	0.248815	0.0944433	0.159819	0.137638	0.147782	0.410462	0.280188
XLOC_001444;AF:chr10:128909537:128909682-128910395:128909869:128909958-128910395:+	0	0.014137	0	0	0	0.0940162	0.0259612	0.000685442	0.000842172	0.0013487	0.00210864	0.00259818	0.00299312	0.00304589
XLOC_001444;AF:chr10:128909537:128909682-128910395:128909874:128909958-128910395:+	-1	1	-1	-1	-1	0.669578	0.592859	0.0417544	0.0288378	0.0434381	0.0311019	0.033461	0.200105	0.188103
XLOC_001444;AF:chr10:128909537:128909682-128910395:128909970:128910165-128910395:+	-1	1	-1	0	-1	1	0.500741	0.309523	0.201935	0.42097	0.332322	0.465432	0.681159	0.180902
XLOC_001444;AF:chr10:128909848:128909958-128910395:128909970:128910165-128910395:+	1	1	-1	0	-1	-1	0.350206	0.575075	0.708128	0.792619	0.757191	0.833911	0.754204	0.361994
XLOC_001444;AF:chr10:128909869:128909958-128910395:128909970:128910165-128910395:+	1	1	1	0.790968	1	1	0.974114	0.998472	0.99668	0.998146	0.995772	0.997017	0.998597	0.986355
XLOC_001444;AF:chr10:128909874:128909958-128910395:128909970:128910165-128910395:+	-1	-1	-1	0	-1	1	0.407856	0.911408	0.894972	0.941211	0.939414	0.961759	0.895176	0.488035
XLOC_001444;SE:chr10:128910471-128910665:128910775-128911452:+	0	0	0	0	0	0.0425777	0.0192678	0.0150177	0.0277322	0.0290984	0.0617594	0.070025	0.0118615	0.0129082
XLOC_001444;SE:chr10:128910471-128910665:128910812-128911452:+	0.00663756	0.0405667	0	0	0	0	0.0129949	0.0020017	0.00775387	0.00685701	0.0127664	0.0144573	0.00422886	0.00758647
XLOC_001446;SE:chr10:3205612-3212744:3212960-3213355:-	0	0.885657	0.405032	0.183743	0.979586	0.355039	-1	0.223929	-1	-1	1	0	1	1
XLOC_001453;RI:chr10:5832274:5832289-5833077:5833141:-	0.786007	0	0.271446	0.350232	0.286032	0.437462	0.584633	0.971333	1	1	1	1	0.669535	-1
XLOC_001457;A5:chr10:7630976-7638009:7630976-7638056:-	0.584624	0.471575	0.547444	0.410788	0.288404	0.170531	0.9086	0.807827	0.482525	0.599791	0.449847	0.498119	0.432388	0.300272
XLOC_001457;SE:chr10:7638225-7638872:7638995-7640045:-	0.025812	0.0278243	0.0176	0.0247784	0.0151691	0.0128203	0.0345073	0.0497876	0.0249717	0.0325739	0.0256993	0.0224579	0.0100366	0.00534084
XLOC_001460;AF:chr10:8545269-8546440:8546642:8545269-8550510:8550717:-	0	-1	-1	-1	0	-1	0	1	0	0.996819	0	0	1	1
XLOC_001462;AF:chr10:8789601-8801915:8802222:8789601-8802659:8803396:-	1	0.916828	0.75264	0.446476	0.787016	0.41896	0.963509	0.32002	0.720771	0	0.964559	1	0.703872	1
XLOC_001473;AL:chr10:13647075:13647706-13653586:13652492:13653011-13653586:-	0.942392	0.963358	0.185092	0.150658	0.0900801	0.186794	0.356106	0.420381	0.809641	0.824499	1	1	0.766883	0.822737
XLOC_001473;SE:chr10:13647706-13653586:13653749-13690524:-	0.880229	0.99116	0.77305	1	0.774673	1	1	0.748326	1	0.904237	1	1	1	0.889716
XLOC_001474;SE:chr10:14655845-14661066:14661152-14667932:-	0.835292	1	0.935063	0.943871	0.957586	0.94404	0.884361	0.827781	0.74977	0.755655	0.898194	0.902717	0.902266	0.943522
XLOC_001485;AF:chr10:22712091-22731116:22731376:22712091-22731783:22731891:-	0.0493243	0.021068	1	0.879736	0.965722	0.865931	0.4672	0.990343	1	0.972909	0.934833	0.925606	0.913838	0.877277
XLOC_001488;AF:chr10:23787044-23787156:23787272:23787044-23791294:23791372:-	0.951034	0.965968	1	1	0.861599	0.613706	0.840339	0.700427	0.647301	0.626479	0.693357	0.736605	0.925858	0.936128
XLOC_001495;AF:chr10:25289730-25295898:25296129:25289730-25299040:25299220:-	1	1	0.389389	0.443397	0.284923	0.394011	1	0.398701	0	0.114192	1	0.734862	1	1
XLOC_001495;AF:chr10:25289730-25295898:25296129:25289730-25299441:25299589:-	1	0.869591	0.732106	0.904311	0.75462	0.661332	1	0.675762	-1	0.241582	1	0.726076	1	1
XLOC_001495;AF:chr10:25289730-25299040:25299220:25289730-25299441:25299589:-	-1	0	0.8108	0.92226	0.885297	0.750208	-1	0.758641	1	0.711892	-1	0.488844	-1	-1
XLOC_001495;SE:chr10:25289730-25298135:25298228-25299040:-	-1	1	0.499072	0.222821	0.38233	0.310652	1	0.475728	0.222706	0.157157	-1	0	1	-1
XLOC_001499;A5:chr10:29354447-29361964:29354447-29361984:-	0.540188	0.780872	0.581224	0.670475	0.591749	0.605718	0.515211	0.575071	0.673274	0.467032	0.533792	0.590329	0.515915	0.840059
XLOC_001499;A5:chr10:29361345-29361964:29361345-29361984:-	0.0357639	0	0.424614	0.396755	0.710928	0.495888	0.999956	0.498357	0.528648	0.0985377	0.503049	1	0	1
XLOC_001499;SE:chr10:29354447-29361285:29361345-29361964:-	0.0352837	0	0.246459	0.0938532	0.302343	0.202651	0.36603	0.43157	0.38908	0.127714	0.233421	0.379864	0	0.0707269
XLOC_001499;SE:chr10:29354447-29361285:29361345-29361984:-	0.536705	0.862974	0.380853	0.242664	0.203452	0.28414	2.69585e-05	0.508423	0.539202	0.539962	0.25618	0	0.241779	0
XLOC_001502;SE:chr10:30566506-30587439:30587595-30590025:-	0.831876	1	1	0.996243	1	0.996398	1	0.913372	0.986665	0.923331	0.94451	0.966178	0.917481	0.877435
XLOC_001502;SE:chr10:30590935-30591021:30591102-30594115:-	0.608389	1	0.908283	1	0.973052	1	0.591098	0.920695	0.944213	0.945125	1	0.715877	0.915861	1
XLOC_001503;SE:chr10:30611717-30613278:30613382-30614713:-	0.131633	0.0586139	0	0	0	0.262797	0.257124	0.163923	0.203845	0.204921	0.168178	0.2091	0.348282	0.212154
XLOC_001508;SE:chr10:33949864-33950483:33950617-33951131:-	0.269935	0.22185	0.731355	0.866855	0.732109	0.83806	0.640933	0.705078	0.78218	0.789857	0.53851	0.793515	0.840025	0.487499
XLOC_001509;AF:chr10:34012137-34016350:34016491:34012137-34019366:34019638:-	0.00320182	0	0	0	0.0124797	0	0	0.086137	0.010515	0.022673	0.00250029	0.00093991	0	0.0028866
XLOC_001509;SE:chr10:34001199-34001658:34001790-34002424:-	0.991392	0.990344	0.442395	0.45164	0.386444	1	0.956162	0.896105	0.957243	0.922902	0.909728	0.941111	0.995898	0.983321
XLOC_001517;AF:chr10:38821603-38821692:38821775:38821603-38822891:38823052:-	-1	0	-1	0	-1	-1	0.667405	0.946286	0.444138	0.416218	0	0.866097	0.250446	-1
XLOC_001524;A5:chr10:40257293-40257576:40257293-40257577:-	1	1	-1	-1	1	1	0.86538	1	1	1	1	1	0.973496	1
XLOC_001524;A5:chr10:40257293-40257576:40257293-40257579:-	0.4	0.2	0	0	0.181819	0.4	0.171121	0.338817	0.168248	0.1923	0.147638	0.150491	0.160827	0.137662
XLOC_001524;A5:chr10:40257293-40257577:40257293-40257579:-	0	0	0	0	0	0	0.0311163	0	0	0	0	0	0.00519071	0
XLOC_001528;A3:chr10:41268424-41270299:41267815-41270299:-	0.0179026	0.114131	1	0.347162	0.992056	0.754122	0.323413	0.599598	0.0695185	0.116605	0.0569425	0.0566104	0.062114	0.109417
XLOC_001531;AF:chr10:41745921-41746567:41746638:41745921-41752012:41752269:-	1	-1	0	0	0	0	0.564305	0.152162	0.0758681	0	0.0263491	0	0.042245	0
XLOC_001531;AF:chr10:41745921-41746567:41746638:41745921-41752012:41752288:-	0.216909	-1	0	0	0	0	0.361957	0.0692643	0.0491405	0	0.0402595	0	0.00881226	0
XLOC_001531;AF:chr10:41745921-41746567:41746638:41745921-41809573:41809630:-	0.0699834	0	0	0	0	0	0.0453491	0.0222688	0.00870936	0	0.00559986	0	0.00440169	0
XLOC_001531;AF:chr10:41745921-41746567:41746647:41745921-41752012:41752269:-	1	1	0.0423398	0.118855	0.389303	9.05545e-05	0.946096	0.437628	0.699892	0.334807	0.145912	0	0.801942	0.915457
XLOC_001531;AF:chr10:41745921-41746567:41746647:41745921-41752012:41752288:-	0.632503	1	0.0336073	0.0763914	0.130065	4.65942e-05	0.884893	0.243959	0.594828	0.333455	0.209369	0	0.449379	0.617533
XLOC_001531;AF:chr10:41745921-41746567:41746647:41745921-41809573:41809630:-	0.318602	0.13578	0.105522	0.168771	0.173862	9.88851e-05	0.391628	0.08988	0.199732	0.113107	0.0343296	0	0.288686	0.29847
XLOC_001531;AF:chr10:41745921-41752012:41752269:41745921-41809573:41809630:-	0	0	0.727394	0.600838	0.248197	0.52199	0.0353794	0.112615	0.0966729	0.202157	0.172248	0.146833	0.0911024	0.0378055
XLOC_001531;AF:chr10:41745921-41752012:41752288:41745921-41809573:41809630:-	0.213631	0	0.772328	0.71055	0.58465	0.679731	0.0772668	0.234333	0.145303	0.203139	0.118357	0.196851	0.332124	0.208551
XLOC_001531;SE:chr10:41723938-41728628:41728714-41729331:-	0.666456	1	0.450958	0.410338	0.277481	0.339745	0.896831	0.448049	0.682466	0.599072	0.649962	0.412518	0.506559	0.638168
XLOC_001531;SE:chr10:41740961-41741838:41742048-41743042:-	0.0414715	0	0	0	0	0	0.0262211	0.0146517	0.00572224	0	0.00407034	0	0.002202	0
XLOC_001535;A5:chr10:42568469-42568657:42568469-42568740:-	-1	1	0.869159	1	0.596786	0.588841	1	0.599256	1	-1	-1	-1	-1	-1
XLOC_001536;A3:chr10:43533455-43540940:43533157-43540940:-	0.039985	0.0118739	0	0.0930257	0.0258132	0	0.0329431	0.415488	0.0643616	0.0678557	0.0664882	0.0728013	0.0285114	0.0240318
XLOC_001536;RI:chr10:43532676:43533157-43533397:43533455:-	0.789429	1	-1	1	1	-1	0.917167	0.969277	0.927056	0.865715	0.818638	0.953085	0.922803	1
XLOC_001536;SE:chr10:43533455-43533548:43533656-43540940:-	0.210571	0	-1	0	0	-1	0.0828327	0.0307231	0.0729435	0.134285	0.181362	0.0469146	0.0771968	0
XLOC_001559;SE:chr10:59990907-59996448:59996614-60002956:-	0.939631	0.862788	0.935466	0.970222	0.973992	1	0.76861	0.747714	0.828766	0.838256	0.944266	0.935529	0.864643	0.958862
XLOC_001559;SE:chr10:59996614-60002418:60002467-60002956:-	0.325042	0.233433	0.544301	0.461938	0.387231	0.45059	0.290058	0.32001	0.334672	0.322981	0.440857	0.495487	0.306592	0.300946
XLOC_001569;SE:chr10:62110012-62110236:62110314-62110959:-	0.787037	0.754968	0.544116	0.457262	0.435878	0.598741	0.543897	0.28167	0.28206	1	0.683391	1	0.646034	0.658444
XLOC_001569;SE:chr10:62110012-62110236:62110314-62134489:-	1	0.316724	0.178019	0.240714	0.241925	0.266092	0.189767	0.20095	0.188795	0.134228	0	0	0.53009	-1
XLOC_001569;SE:chr10:62134761-62142266:62142382-62143870:-	1	0.529273	0.593834	0.623405	0.567905	0.658015	0.656242	0.604656	0.781717	0.655485	0	1	0.53009	-1
XLOC_001572;AF:chr10:62480707-62486378:62486577:62480707-62486658:62486796:-	0.640809	0.981088	0.00602333	0.0265308	0.0085196	0.0306655	0.258802	0.0111855	0.00718575	0	0.00335615	0	0.00248252	0.00371683
XLOC_001578;A3:chr10:62598911-62602128:62598891-62602128:-	0	0	0	0	0	0	0	0	0	0	0	0	0	0
XLOC_001583;A5:chr10:62791042-62792130:62791042-62792210:-	0.442664	0.474786	0.846245	0.98152	0.973345	0.773678	0.602704	0.842741	0.531577	0.502658	0.414043	0.488972	0.319563	0.697141
XLOC_001583;A5:chr10:62791042-62792130:62791042-62792216:-	0.228328	0.402523	0.417179	0.793187	0.59346	0.235641	0.459101	0.425061	0.297117	0.386054	0.272784	0.459505	0.199583	0.433972
XLOC_001583;A5:chr10:62791042-62792210:62791042-62792216:-	0.271422	0.42702	0.115086	0.0673476	0.0384397	0.0827222	0.358769	0.121234	0.271398	0.383537	0.346769	0.47048	0.346803	0.249855
XLOC_001583;AF:chr10:62791042-62792130:62792223:62791042-62792425:62792477:-	0.87862	0.161724	1	1	1	1	0.294263	0.354669	0.289597	0.412209	0.66541	0.783175	0.76941	1
XLOC_001583;AF:chr10:62791042-62792130:62792223:62791042-62792425:62792538:-	0.842535	0.583193	0.953333	1	0.857317	1	0.639869	0.638568	0.580242	0.636854	0.670425	0.906345	0.903371	0.885067
XLOC_001583;AF:chr10:62791042-62792130:62792223:62791042-62792425:62792557:-	0.855502	0.460013	1	1	1	1	0.579123	0.38269	0.26846	0.229281	0.839531	0.849003	0.874333	1
XLOC_001583;AF:chr10:62791042-62792210:62792282:62791042-62792425:62792477:-	0.901125	0	1	-1	-1	1	0.0355497	0.000464352	0.106266	0.109129	0.21642	0.710577	0.748696	1
XLOC_001583;AF:chr10:62791042-62792210:62792282:62791042-62792425:62792538:-	0.870746	0	0.696781	-1	0	1	0.135748	0.00149122	0.287337	0.234497	0.220279	0.868039	0.893017	0.249719
XLOC_001583;AF:chr10:62791042-62792210:62792282:62791042-62792425:62792557:-	0.881716	0	1	-1	-1	1	0.108449	0.000523752	0.0966888	0.0493971	0.420821	0.79261	0.861346	1
XLOC_001583;AF:chr10:62791042-62792210:62792314:62791042-62792425:62792477:-	0	0.17588	1	1	1	-1	0.192241	0.0926343	0.193756	0.363613	0.717376	0.568925	0.804897	1
XLOC_001583;AF:chr10:62791042-62792210:62792314:62791042-62792425:62792538:-	0	0.607505	0.585704	1	0.141296	-1	0.503514	0.247098	0.449009	0.58828	0.721937	0.779543	0.920375	0.750784
XLOC_001583;AF:chr10:62791042-62792210:62792314:62791042-62792425:62792557:-	0	0.485168	1	1	1	-1	0.4399	0.103266	0.177863	0.195092	0.869747	0.672608	0.895859	1
XLOC_001583;AF:chr10:62791042-62792216:62792287:62791042-62792425:62792477:-	0.794849	0	1	1	1	1	0.00161548	0.261435	0.366143	0.305366	0.299252	0.571181	0.528893	1
XLOC_001583;AF:chr10:62791042-62792216:62792287:62791042-62792425:62792538:-	0.741194	0	0.966114	1	0.684643	1	0.00684794	0.532257	0.662021	0.523658	0.304014	0.781121	0.758773	0.707564
XLOC_001583;AF:chr10:62791042-62792216:62792287:62791042-62792425:62792557:-	0.760131	0	1	1	1	1	0.00531148	0.285347	0.342111	0.157174	0.529063	0.674632	0.700682	1
XLOC_001583;AF:chr10:62791042-62792216:62792288:62791042-62792425:62792477:-	0.953682	0.222615	1	-1	1	1	0.328692	0.280267	0.278879	0.403219	0.829779	0.74468	0.92458	1
XLOC_001583;AF:chr10:62791042-62792216:62792288:62791042-62792425:62792538:-	0.938345	0.674994	0.0280905	-1	0.660447	1	0.676002	0.555914	0.567358	0.628201	0.832949	0.88655	0.971709	0.88405
XLOC_001583;AF:chr10:62791042-62792216:62792288:62791042-62792425:62792557:-	0.943947	0.558401	1	-1	1	1	0.617709	0.30519	0.25824	0.222768	0.927661	0.819502	0.962352	1
XLOC_001586;A5:chr10:63017610-63018041:63017610-63018086:-	0.708464	0.570374	0.493608	0.473303	0.538715	0.510004	0.892949	0.875995	0.715771	0.719074	0.588131	0.488711	0.603157	0.621162
XLOC_001595;AF:chr10:69350158-69351015:69351334:69350158-69352836:69352944:-	0.192353	0.396159	0.763399	0.666862	0.0839051	0.0585802	0	0.00711484	0.00288339	0.00300499	0.00283375	0.000309515	0.0031176	0.00311976
XLOC_001595;SE:chr10:69346231-69350096:69350158-69352836:-	1	0.827115	1	1	1	1	0.916375	0.938489	0.889823	0.977009	0.938997	0.970835	0.966784	1
XLOC_001595;SE:chr10:69350158-69350764:69350900-69352836:-	0.772396	0.829052	0	0	0	0	0.247924	0.260584	0.0724671	0.0622293	0.0385309	0.0244793	0.0116569	0.0755058
XLOC_001599;AF:chr10:71237031-71237840:71238084:71237031-71238235:71238280:-	0.621848	0.926309	1	1	1	1	1	0.936808	0.99999	0.965279	1	1	0.891064	1
XLOC_001609;A3:chr10:75815258-75817199:75815226-75817199:-	0.924653	0.785782	-1	-1	-1	0	-1	1	-1	-1	-1	-1	-1	-1
XLOC_001609;SE:chr10:75815258-75815614:75815744-75817199:-	0.18751	0.76313	-1	-1	1	1	1	0.923706	1	1	1	1	1	1
XLOC_001612;A5:chr10:75915193-75916773:75915193-75916800:-	0.735824	0.49063	0.0842138	0.0511271	0.0820072	0.0681985	0.540242	0.406659	0.195606	0.262838	0.200454	0.157774	0.200868	0.202112
XLOC_001615;A3:chr10:76236824-76237750:76236821-76237750:-	0.266487	0.634188	0.381598	0.263038	0.223812	0.307203	0.379793	0.388609	0.616391	2.34969e-05	0.0221525	0.0333644	0.417402	0.482876
XLOC_001636;SE:chr10:79585454-79585904:79585975-79586231:-	0.599494	0.360586	-1	-1	-1	-1	0	0	0	0	0	0	0	-1
XLOC_001641;SE:chr10:80038613-80039583:80040026-80041888:-	0.495818	0.51858	0.418518	0.564109	0.375677	0.285791	0.720613	0.44079	0.443347	0.41632	0.430855	0.388848	0.462562	0.479902
XLOC_001656;SE:chr10:80797839-80797910:80797977-80798081:-	0.633332	0.719207	0.730579	0.663914	0.63891	0.629251	0.481776	0.627039	0.44628	0.371883	0.536095	0.492384	0.777686	0.787809
XLOC_001663;AF:chr10:81350189-81350273:81350356:81350189-81350407:81350460:-	0.0801447	0.130053	0.204219	0.402929	0.162288	0.0292366	0.185583	0	0.295539	0.215143	0.45363	0.340475	0.320899	0.452723
XLOC_001676;A5:chr10:85099488-85102144:85099488-85102296:-	0.0134721	0.010282	0	0	0.478532	0	0	0	0	0	0	-1	0	0
XLOC_001687;A3:chr10:88677894-88678524:88677608-88678524:-	0	0	0	0	0	0	0.0530231	0.138169	0.0738846	0.0663027	0.0470386	0.0488133	0.0482028	0
XLOC_001687;A3:chr10:88677933-88678524:88677608-88678524:-	0	0.654353	0	0	0	0	0.0135147	0.0309472	0.00849031	0.00899268	0.00490834	0.00667204	0.00257092	1.4553e-07
XLOC_001687;A3:chr10:88677933-88678524:88677894-88678524:-	-1	1	-1	-1	-1	-1	0.196578	0.16611	0.0969302	0.113308	0.0908506	0.115738	0.0484304	1
XLOC_001687;RI:chr10:88677500:88677608-88678524:88678636:-	0.445247	0.505126	0	0	0.0695213	0	0.0222054	0.0275283	0.042324	0.0378571	0.0194668	0.0224263	0.0511092	0.0834229
XLOC_001687;RI:chr10:88677500:88677894-88678524:88678636:-	1	1	-1	-1	1	-1	0.288554	0.150071	0.356483	0.356538	0.28684	0.308928	0.515396	1
XLOC_001687;RI:chr10:88677500:88677933-88678524:88678636:-	1	0.350299	-1	-1	1	-1	0.623729	0.469889	0.837691	0.812596	0.800993	0.77352	0.954331	0.999998
XLOC_001687;SE:chr10:88679955-88680479:88680574-88684966:-	0.445247	0.744497	0	0	0.498341	1	0.780796	0.954529	0.868376	0.87374	0.964874	0.941992	0.958767	1
XLOC_001701;AF:chr10:93588123-93589539:93589697:93588123-93594052:93594144:-	0.691184	0.994809	0.998752	1	0.997973	1	0.981454	0.993246	0.997754	1	0.999223	0.998802	0.997782	1
XLOC_001703;A3:chr10:93862492-93862930:93862488-93862930:-	1	0.988211	1	0.999647	1	1	1	0.996879	0.999116	0.995606	0.999191	0.998086	0.999399	1
XLOC_001703;A3:chr10:93879642-93880073:93879573-93880073:-	0.937235	0.951935	0.915833	0.921104	0.917622	0.935832	0.935599	0.928268	0.949358	0.948043	0.936354	0.934415	0.936429	0.956663
XLOC_001703;A3:chr10:93879672-93880073:93879573-93880073:-	0.0746701	0.116237	0.16019	0	0.232249	0.151084	0.118299	0.355058	0.249132	0.21641	0.0868259	0.225249	0.0565419	0.18543
XLOC_001703;A3:chr10:93879672-93880073:93879642-93880073:-	0.00537497	0.00659709	0.0172279	0	0.0264389	0.0120561	0.0091511	0.0408062	0.0173911	0.0149101	0.00642139	0.0199982	0.00405198	0.010207
XLOC_001703;A3:chr10:93887101-93889538:93887098-93889538:-	0.937552	0.951404	0.917163	0.921076	0.919625	0.936557	0.93615	0.930044	0.949117	0.947935	0.936686	0.935519	0.936632	0.957086
XLOC_001703;AF:chr10:93887101-93887421:93887483:93887101-93889538:93889821:-	0	0.460675	0	-1	0	0	0	0.215683	0.551232	0.45493	0	0	0	0
XLOC_001703;AF:chr10:93887101-93887421:93887483:93887101-93889538:93889824:-	0	0.00574403	0	0	0	0	0	0.0117399	0.0217606	0.0126924	0	0	0	0
XLOC_001703;AF:chr10:93887101-93887421:93887505:93887101-93889538:93889821:-	0	0.652378	0	1	0	0	0	0.0759206	0.0507637	0.236983	0.11858	0.0927999	0.136639	0
XLOC_001703;AF:chr10:93887101-93887421:93887505:93887101-93889538:93889824:-	0	0.012534	0	0.000382931	0	0	0	0.00353656	0.000967546	0.00476109	0.000869467	0.00208741	0.000643893	0
XLOC_001710;SE:chr10:95480977-95490246:95490412-95493631:-	0.972883	1	1	1	1	1	1	0.982486	0.989569	0.985891	0.989617	0.99302	0.989802	0.995339
XLOC_001710;SE:chr10:95500522-95501906:95502013-95503954:-	0.857867	0.813842	0.913932	0.47287	1	0.999999	1	0.725358	0.925493	0.940691	0.967391	0.980898	0.95481	0.885538
XLOC_001711;A3:chr10:95549863-95551449:95549860-95551449:-	0.512874	0.437119	0.401486	0.803375	0.56953	0.259755	0.399374	0.329006	0.336812	0.276864	0.35144	0.291526	0.227702	0.46375
XLOC_001728;AF:chr10:110610892-110611773:110611968:110610892-110647598:110647671:-	-1	0	0	-1	0.309144	0	0	0.366201	1	0	0.10567	0	-1	-1
XLOC_001743;AF:chr10:117063050-117063160:117063342:117063050-117063706:117063893:-	0.209575	0.118623	0.0240317	0	0.0894325	0.0921679	0.0975741	0.453854	0.0426596	0.0525571	0.0654456	0.0396434	0.0764517	0.0477439
XLOC_001745;A5:chr10:117280805-117282107:117280805-117282173:-	0.999947	1	1	1	1	0	0.999941	1	1	0	1	0	0	-1
XLOC_001746;A3:chr10:117356127-117358993:117356124-117358993:-	0.230456	0.208624	0.149364	0.35737	0.38116	0.345155	0.214184	0.241822	0.273226	0.241626	0.265202	0.317954	0.290401	0.253499
XLOC_001746;SE:chr10:117361360-117361774:117361884-117362014:-	0.0183298	0.175836	0.0362765	0.0507398	0.0908851	0.0185532	0.132126	0.054478	0.145633	0.12996	0.0837771	0.148892	0.0799148	0.04497
XLOC_001749;SE:chr10:117705229-117709700:117709784-117709946:-	0.860268	0.795604	0.389924	0.438257	0.46708	0.444384	0.595462	0.419313	0.49286	0.575415	0.710214	0.669711	0.87302	0.860438
XLOC_001765;AL:chr10:120634627:120634730-120717983:120711692:120712201-120717983:-	-1	0	0.0807333	0	0.273773	0.423909	0.541193	0.149503	0.323059	0	0.557934	0	-1	0
XLOC_001770;AF:chr10:121417192-121461910:121462160:121417192-121462580:121462681:-	0.125402	0.395024	0.598919	0.7777	0.754079	0.860142	0.0473845	0.806484	0.173947	0.418499	0.401587	0.231248	0.318218	1
XLOC_001779;SE:chr10:123146938-123153041:123153127-123163593:-	0.562113	0.34004	0.427142	0.373947	0.342757	0.450727	0.542767	0.344458	0.221461	0.161008	0.306469	0.362529	0.446842	0.470518
XLOC_001784;SE:chr10:127068190-127068269:127068382-127068480:-	0.943481	0.477145	1	0.931285	0.981392	0.834154	0.663047	0.696672	0.889298	0.960856	0.859158	0.86369	0.909904	0.962821
XLOC_001784;SE:chr10:127068988-127069346:127069513-127070115:-	0.943481	0.51341	1	1	1	0.999996	1	0.944894	0.989962	1	0.993017	1	0.993616	1
XLOC_001791;A5:chr10:127998024-128000551:127998024-128000562:-	0.952338	0.99999	-1	-1	0.953512	-1	0.999979	0.175771	0.177964	0.29524	0.303311	0.34902	0.23145	0.329442
XLOC_001791;AF:chr10:128000676-128001352:128001506:128000676-128007483:128007622:-	0.0476491	0	-1	-1	0.0464731	-1	0	0.706516	0	0	0.408349	0	0.399782	0.328703
XLOC_001791;AF:chr10:128000676-128001352:128001506:128000676-128007483:128007648:-	0.999724	0	-1	-1	0.999667	-1	0	0.51338	0	0	0.300481	0	0.200585	0.240565
XLOC_001802;AF:chr10:128493566-128493809:128493872:128493566-128494000:128494145:-	0.880191	1	0.740677	-1	0.386873	0.952055	0.190913	0.139253	0.564692	0.313974	0.660532	0.68219	0.794385	0.887279
XLOC_001802;AF:chr10:128493566-128493809:128493881:128493566-128494000:128494145:-	0	-1	0	-1	0	0	0	0.00381832	0	0	0.0294474	0	0.0189103	0
XLOC_001802;AF:chr10:128493566-128493809:128493900:128493566-128494000:128494145:-	0.971795	1	0.972816	1	0.980039	0.984889	0.844918	0.77904	0.965661	0.935194	0.977597	0.97802	0.988731	0.991976
XLOC_001802;SE:chr10:128491033-128491720:128491764-128492059:-	0.167941	0.149409	0.0720497	0	0.0124387	0.23081	0.0353015	0.0341104	0.0420372	0.0287405	0.0410845	0.0443857	0.0410006	0.0588864
XLOC_001802;SE:chr10:128492402-128492602:128492745-128493539:-	0.963236	1	0.974774	1	1	1	0.482363	0.562667	0.801185	0.832225	0.954891	0.953039	0.974201	0.980852
XLOC_001804;A5:chr10:128548680-128548819:128548680-128548949:-	0.00337144	0.0503999	0	0	0	0	0.0198325	0.031571	0.0315558	0.0436276	0.0127158	0.0116105	0.00381683	0.0145733
XLOC_001804;AF:chr10:128548973-128549088:128549287:128548973-128551634:128551759:-	0.996567	0.947816	1	1	1	1	0.812894	0.870171	0.750379	0.731391	0.887241	0.905047	0.994036	0.982128
XLOC_001804;AF:chr10:128548973-128549088:128549287:128548973-128551634:128551927:-	0.999799	0.986171	1	1	0.917687	0.660283	0.0976594	0.249411	0.106568	0.134105	0.108439	0.120414	0.670408	0.855216
XLOC_001804;SE:chr10:128548973-128550874:128550969-128551634:-	0.832822	0.25241	1	1	0.218801	0.136966	0.10711	0.152232	0.0865207	0.0800618	0.0717915	0.0779675	0.129803	0.245973
XLOC_001807;AF:chr10:128626240-128626327:128626461:128626240-128626476:128626761:-	0.492291	0.585097	0.495482	0	0	0.000250703	0.285423	0.205017	0.140291	0.101235	0.102886	0.112858	0.0134431	0.0275033
XLOC_001812;SE:chr10:128699675-128699976:128700119-128701343:-	0.592174	0.501146	0.998387	0.833781	0.696445	0.811761	0.100148	0.0193288	0.137089	0.139501	0.459647	0.458363	0.548375	0.563287
XLOC_001814;AF:chr10:128768101-128770351:128770525:128768101-128771146:128771264:-	0.352953	1	0.523518	0.157234	0.444047	0.333309	0	0.546468	0	0.43405	0.132912	0.0707746	0.150918	0
XLOC_001814;AL:chr10:128764718:128764924-128766197:128765249:128765509-128766197:-	0.852572	0.680807	0.619976	0.477654	0.314006	0.279627	0.397419	0.262721	0.470515	0.453428	0.512228	0.939659	0.534207	0.0797447
XLOC_001814;SE:chr10:128766352-128766733:128766790-128768000:-	0.647047	0	0.220078	0.32042	0.150375	0.302162	0.397419	0.172767	0.808232	0.56595	0.867088	0.929225	0.849082	1
XLOC_001814;SE:chr10:128766352-128768000:128768101-128771146:-	0	0	0.619102	1	0.433419	0.685275	1	0.546644	0.210843	0	0	0	0	0
XLOC_001815;A3:chr10:128820514-128821542:128820435-128821542:-	0.579515	0.679195	1	1	0.866528	1	0.828276	0.802242	0.905152	0.832781	0.778933	0.791525	0.694979	0.682496
XLOC_001815;SE:chr10:128820105-128820261:128820435-128821542:-	0.951357	0.67142	0	0	0.193943	0	0.212483	0.338294	0.33074	0.54598	0.847163	0.697096	0.90211	0.850151
XLOC_001815;SE:chr10:128820105-128820261:128820514-128821542:-	0.964228	0.812249	0.670079	0.389206	0.609691	0.810881	0.56548	0.674687	0.825056	0.856916	0.951292	0.897306	0.95454	0.924216
XLOC_001821;A5:chr11:3332249-3333209:3332228-3333209:+	0.113689	0.117159	0.0397242	1	0	0.71385	0	0.497082	0.654857	0.713933	0.721229	0.802098	1	0.421633
XLOC_001834;A5:chr11:4704713-4722358:4704712-4722358:+	0.11964	0	1	1	0	0	0.111481	0.0948788	0.0137775	0.0137852	0.00178814	0.00283258	0.00824278	0.0147872
XLOC_001834;A5:chr11:4704717-4722358:4704712-4722358:+	0	0	1	1	0	0	0	0	0	0.00367952	0	0	0.00392831	0
XLOC_001834;A5:chr11:4704717-4722358:4704713-4722358:+	0	-1	2.55609e-05	4.53489e-06	-1	-1	0	0	0	0.208993	0	0	0.321809	0
XLOC_001834;A5:chr11:4704721-4722358:4704712-4722358:+	0.432246	0.393982	-1	-1	0.223027	0.400132	0.380359	0.394674	0.403583	0.400123	0.417053	0.402821	0.341597	0.239669
XLOC_001834;A5:chr11:4704721-4722358:4704713-4722358:+	0.848534	1	0	0	1	1	0.830289	0.861495	0.979773	0.979474	0.997502	0.995806	0.984233	0.954549
XLOC_001834;A5:chr11:4704721-4722358:4704717-4722358:+	1	1	0	0	1	1	1	1	1	0.994494	1	1	0.992456	1
XLOC_001834;A5:chr11:4704721-4728585:4704712-4728585:+	0.983429	0	0	1	0.569627	1	0	0.277428	0.68717	0.655641	0.592005	0.639629	0.49749	0.198034
XLOC_001834;SE:chr11:4704712-4707874:4707876-4722358:+	0	0	-1	-1	0	0	0.0752314	0	0	0	0.00130586	0	0	0.0104753
XLOC_001834;SE:chr11:4704712-4722358:4722511-4728585:+	0.992581	0.365076	0	-1	0.878129	1	0.93148	0.967997	0.972598	0.964903	0.910941	0.904307	0.971929	0.904049
XLOC_001834;SE:chr11:4704721-4722358:4722511-4728585:+	0.63184	1	-1	0	0.60978	0.440187	1	0.980903	0.916206	0.905939	0.834524	0.782202	0.947768	0.923238
XLOC_001835;A3:chr11:4883771-4884022:4883771-4884023:+	1	1	1	1	1	1	1	0.97413	1	1	1	1	1	1
XLOC_001835;SE:chr11:4884116-4888880:4888950-4889097:+	0.639804	1	1	1	0.97561	1	0.514078	0.619869	0.20425	0.300131	0.647986	0.405922	0.941531	0.957426
XLOC_001843;A3:chr11:5523467-5524239:5523467-5524308:+	0.996714	0.998744	0.0478203	0.037398	1	0.901397	1	1	1	1	1	1	1	0.998912
XLOC_001843;A3:chr11:5524384-5524685:5524384-5524752:+	0.982305	0.976827	0.95218	0.962602	1	0.973264	1	1	1	0.885427	0.980079	0.965641	0.935402	0.955701
XLOC_001845;A3:chr11:5797175-5797276:5797175-5797284:+	0.170798	0.222412	0.977546	0.983017	1	0	0.305449	0.775865	0.314862	0.336029	0.396413	0.413337	0.279187	0.297882
XLOC_001845;A3:chr11:5797175-5797276:5797175-5797287:+	0.152339	0.129793	1	1	0.364243	0	0.10905	0.280497	0.159281	0.167956	0.299061	0.256755	0.145073	0.193812
XLOC_001845;A3:chr11:5797175-5797284:5797175-5797287:+	0.465955	0.342737	1	1	0	0.37394	0.21772	0.101221	0.291915	0.285132	0.393806	0.329	0.304644	0.361692
XLOC_001851;A5:chr11:6417141-6418101:6416404-6418101:+	0.408872	0.394225	1	0.345979	1	0.159249	1	0.766861	0.862845	0.676652	0.713107	1	0.650349	1
XLOC_001851;AF:chr11:6415868:6415979-6418101:6416307:6416404-6418101:+	0	0	-1	0	-1	0	1	0.822865	0.996101	0.978495	0.985249	1	0.993612	1
XLOC_001851;AF:chr11:6415868:6415979-6418101:6416307:6417141-6418101:+	0	0	0	0	0	0	0.968651	0.585455	0.975967	0.95603	0.964121	0.976899	0.988184	0.983317
XLOC_001853;AF:chr11:6546910:6547029-6569964:6561114:6561241-6569964:+	0.666707	0.981371	0.996672	1	1	1	0.917752	0.919	0.9642	0.919759	0.963151	1	1	1
XLOC_001866;A5:chr11:17258007-17262648:17257658-17262648:+	0.0230503	0.125266	0	0	0	0	0.0452084	0.0703299	0.0364463	0.0260599	0.00389168	0.0110661	0	0.0269121
XLOC_001883;SE:chr11:23021133-23021494:23021661-23023430:+	0.0990124	0.10673	0.774348	0.774119	0.824517	0.813396	0.937441	0.644608	0.842405	0.865136	0.800075	0.869523	0.721478	0.817542
XLOC_001896;SE:chr11:28915780-28916850:28916969-28921403:+	0.860471	0.977595	0	0.517248	0	1	1	0.634473	-1	-1	0.602274	1	0.663294	0.735465
XLOC_001906;SE:chr11:32207662-32208334:32208408-32208685:+	0.910963	1	1	1	1	0	1	0.813879	0.981254	0.987286	0.98293	0.99331	0.9855	1
XLOC_001923;A3:chr11:40736066-40736493:40736066-40736568:+	0.989934	0.965246	0	1	1	1	1	0.965704	0.963895	0.982153	0.971469	0.931429	0.941647	0.960038
XLOC_001925;SE:chr11:43433819-43436354:43436432-43437345:+	0.48461	0.732243	0.633159	0.801368	0.650101	0.600612	0.185332	0.173097	0.26225	0.167599	0.505012	0.226633	0.323514	0.160728
XLOC_001931;A5:chr11:46437191-46439806:46437009-46439806:+	0.935014	0.959215	0.952258	0.948016	0.94473	0.918678	0.973934	0.650877	0.629835	0.786387	0.973172	0.849034	0.708825	0.985604
XLOC_001934;SE:chr11:46577488-46584368:46584457-46586200:+	0.233065	0	0	0	0	0	0	0.672508	0.310361	0	0.554178	1	0.906475	0.882747
XLOC_001941;A5:chr11:48801835-48802273:48801834-48802273:+	0.029577	1.63114e-07	0.126935	0	0	0	0.14372	0.0562196	0.0604797	0.0115117	0.0433448	0.0151727	0.0663449	0
XLOC_001941;RI:chr11:48801663:48801834-48802273:48802420:+	0.102756	0.0377394	0	0.00291058	0.00421029	0	0.0400854	0.0326186	0.0517786	0.052897	0.0146183	0.0165662	0.0259836	0.0326566
XLOC_001941;RI:chr11:48801663:48801835-48802273:48802420:+	0.789807	0.999996	0	1	1	-1	0.199231	0.361449	0.458955	0.827463	0.246661	0.522306	0.272947	1
XLOC_001945;SE:chr11:50095980-50099246:50099339-50104549:+	0.830826	0.925303	0.255584	0.217149	0.572602	0.423205	0.386024	0.192045	0.56635	0.477865	0.65505	0.705285	0.588998	0.502914
XLOC_001950;A5:chr11:50383920-50384644:50383890-50384644:+	0.787768	0.967597	0.929634	0.977011	0.921758	0.911733	0.934271	0.929249	0.732032	0.741842	0.732199	0.736998	0.812973	0.818918
XLOC_001950;SE:chr11:50379964-50381459:50381597-50382537:+	0.436645	0.696557	0.804586	0.845466	0.585405	0.861863	0.393577	0.317792	0.836895	0.780294	0.905385	0.803971	0.871125	0.843607
XLOC_001953;AF:chr11:51763651:51763791-51777487:51773114:51773233-51777487:+	0.933836	0.422044	0.897973	0.943056	0.979773	0.810956	0.630394	0.728788	0.885239	0.907001	0.979064	0.958734	0.921944	0.964976
XLOC_001953;SE:chr11:51763791-51777487:51777561-51779689:+	1	0.837851	1	1	0.958376	0.962669	0.808953	0.852394	0.957398	0.928401	0.958804	0.974093	0.976824	0.961076
XLOC_001957;AF:chr11:52232037:52232118-52236837:52232222:52232612-52236837:+	0.555154	0.0450852	0.991779	0.993271	0.983311	0.983037	0.933128	0.956793	0.98673	0.989607	0.991462	0.998926	0.997882	0.942088
XLOC_001957;SE:chr11:52232118-52236837:52236933-52242587:+	0.966462	1	0.993217	0.994809	0.993712	0.99017	0.994039	0.980151	0.981702	0.983601	0.992001	0.993611	0.993658	1
XLOC_001961;A5:chr11:53331771-53332302:53331702-53332302:+	0	0	0.0676681	0.116677	0.061399	0.0493079	0	0.063621	0.0765529	0.0658152	0.155136	0.127572	0.24659	0.181367
XLOC_001961;RI:chr11:53332302:53332430-53332485:53333301:+	0.831475	0.631626	0.782033	0.682413	0.672243	0.67053	0.623985	0.550423	0.659705	0.579893	0.69203	0.60286	0.712069	0.649194
XLOC_001961;SE:chr11:53330731-53331648:53331702-53332302:+	0.831475	0.631626	0.769854	0.654939	0.658132	0.659264	0.623985	0.534108	0.641606	0.563223	0.65499	0.569772	0.650743	0.602377
XLOC_001961;SE:chr11:53330731-53331648:53331771-53332302:+	0	0	0.195355	0.200453	0.111847	0.0911985	0	0.0722633	0.129229	0.0832817	0.258491	0.162236	0.378816	0.251291
XLOC_001963;A5:chr11:53433802-53436616:53433578-53436616:+	0.692954	1	0.929248	0.971446	0.887869	0.93453	0.364645	0.721653	0.755875	0.625801	0.519795	0.138486	0.964223	1
XLOC_001963;RI:chr11:53436616:53437054-53437574:53437902:+	1	1	0.994053	0.995613	0.993189	0.993468	1	0.996742	1	0.968811	1	1	1	1
XLOC_001963;RI:chr11:53436616:53437222-53437454:53437902:+	1	1	0.99901	0.999093	0.999167	0.999606	1	0.996845	1	1	1	1	1	1
XLOC_001967;A5:chr11:54111171-54111423:54111082-54111423:+	0.16427	0.192195	0	0	0	0	0.341031	0.155484	0.0437616	0	0.0272296	0.0107545	0.0200046	0.0327727
XLOC_001967;A5:chr11:54129562-54131190:54129508-54131190:+	0.791852	1	1	1	1	1	1	0.88204	0.99004	0.899221	0.951736	0.922139	0.957641	0.994037
XLOC_001967;MX:chr11:54125816-54126238:54126297-54129048:54125816-54126346:54126411-54129048:+	0.791852	1	0.847254	0.863609	1	1	0.729057	0.834169	0.889233	0.683159	0.709617	0.808819	0.785104	0.830165
XLOC_001967;SE:chr11:54120246-54123924:54123969-54124657:+	0.208148	0	0	0	0	0	0	0.11796	0.00996048	0.100779	0.0482635	0.0778609	0.0423592	0.0059634
XLOC_001972;AF:chr11:54859950:54860040-54869848:54866348:54866600-54869848:+	0.0430217	0.129748	0.28364	0	0.126729	0.413673	0.00683537	0.311631	0	0.0361267	0.00559696	0.00376895	0.007803	0.00164532
XLOC_001972;SE:chr11:54860040-54861083:54861187-54861916:+	1	1	0.104455	0.0876546	0.363007	0.238327	0	0.24742	0.11823	0.262334	0.769125	1	1	0
XLOC_001972;SE:chr11:54860040-54861916:54862030-54869848:+	0	0	0.590283	1	0.749492	0.737543	0.841922	0.705686	1	0.43347	0.0707286	0	0	0.178425
XLOC_001973;A5:chr11:54910094-54910345:54909925-54910345:+	0.994177	0.953613	1	0.981038	0.87469	1	0.919326	1	0.997585	1	0.999968	0	0.951589	0.904521
XLOC_001974;AF:chr11:55087233:55087404-55103587:55098039:55098244-55103587:+	0.111134	0.0146767	0	0	0	0	0.033832	0.03597	0.00337691	0.00320683	0.00192597	0.00317784	0.00275058	0.0010703
XLOC_001976;AF:chr11:57518659:57518712-57527859:57518715:57518748-57527859:+	0.522009	0.577442	0.796494	0.698085	0.696217	0.774228	0.833911	0.876233	0.791528	1	0.963503	0.878318	0.856874	0.957144
XLOC_001981;A5:chr11:58104208-58109556:58104019-58109556:+	0.72353	0.941434	0.932114	0.80033	0.925421	0.854431	0.730552	0.83621	0.810379	0.809843	0.938371	0.942907	0.944998	0.986113
XLOC_001981;AF:chr11:58102654:58103212-58109556:58103932:58104019-58109556:+	0.127769	0.542787	0	0.000661513	0	0	0.00737963	0.0527998	0.00898584	0.0202264	0.108585	0.0305168	0.256755	0.113477
XLOC_001981;AF:chr11:58102654:58103212-58109556:58103976:58104208-58109556:+	0.0530068	0.0687738	0	0.000165119	0	0	0.00273456	0.0108006	0.00211717	0.00482395	0.00793661	0.00190231	0.0197101	0.00179939
XLOC_001982;A5:chr11:58172021-58173033:58171842-58173033:+	0.0661171	0	0.220612	0.1061	0.110747	0.100125	0.026064	0.0218744	0.0159391	0.0166748	0.0391547	0.0384784	0.0399852	0.0600553
XLOC_001982;A5:chr11:58172025-58173033:58171842-58173033:+	0.217461	0.0651364	0	0.0358783	0.0377729	0.0871753	0.0729928	0.050647	0.0108557	0.0182078	0.0254874	0.0262172	0.0233936	0.0240696
XLOC_001982;A5:chr11:58172025-58173033:58172021-58173033:+	0.796959	1	0	0.238691	0.239663	0.461878	0.746341	0.704625	0.403901	0.522363	0.390917	0.402189	0.365127	0.278505
XLOC_001989;A3:chr11:59202659-59204172:59202659-59204175:+	1	0.727598	0.791298	0.93029	0.782617	0.843308	0.953038	0.819944	0.839279	0.838772	0.855221	0.889702	0.862697	0.833765
XLOC_001989;A3:chr11:59204255-59204535:59204255-59204556:+	0.478517	0.586306	0.208702	0.129645	0.365539	0.464712	0.424682	0.335929	0.239317	0.218697	0.214531	0.189243	0.233298	0.295093
XLOC_001992;SE:chr11:59771702-59772152:59772217-59775516:+	0.491286	0.671506	0.544648	1	0.999192	1	0.590455	0.840888	0.589007	0.586469	0.626552	0.549316	0.853702	0.793613
XLOC_002014;A3:chr11:62552191-62552419:62552191-62552875:+	0.929493	0.87455	0.928279	0.922082	0.932634	0.964367	0.920525	0.920522	0.855357	0.912928	0.931228	0.894072	0.876087	0.950407
XLOC_002014;RI:chr11:62552140:62552191-62552419:62553212:+	0.98134	0.98544	0.976168	0.983193	0.974011	0.979431	0.977924	0.979833	0.983856	0.981348	0.987876	0.980562	0.979856	0.979412
XLOC_002014;RI:chr11:62552140:62552191-62552875:62553212:+	0.99856	0.997885	0.998117	0.998558	0.998076	0.999225	0.998055	0.998226	0.997233	0.99819	0.999094	0.997657	0.997101	0.998904
XLOC_002014;RI:chr11:62552140:62552193-62552422:62553212:+	0.490477	0.482304	0.473284	0.464262	0.492725	0.489617	0.472492	0.470975	0.454942	0.453876	0.47107	0.419489	0.450792	0.473159
XLOC_002014;RI:chr11:62552140:62552368-62552825:62553212:+	0.620124	0.643678	0.565915	0.529935	0.575939	0.531296	0.584902	0.681501	0.572191	0.664287	0.618138	0.616746	0.506536	0.502846
XLOC_002014;RI:chr11:62552140:62552421-62552650:62553212:+	0.795852	0.813372	0.718784	0.776381	0.794681	0.729609	0.81995	0.976753	0.966175	0.963131	0.899834	0.963202	0.854462	0.725355
XLOC_002014;RI:chr11:62552140:62552704-62552932:62553212:+	0.972956	0.931617	0.980564	0.944657	0.903423	0.965799	0.975152	0.871176	0.895612	0.85609	0.931827	0.787307	0.896957	0.940947
XLOC_002018;AF:chr11:63128982:63129150-63133125:63131504:63131654-63133125:+	0.0923865	0.0542021	2.23515e-06	8.13607e-07	1.29154e-05	0	2.28995e-05	0.425774	0	-1	0.999999	0	-1	-1
XLOC_002031;A5:chr11:68901757-68902270:68901624-68902270:+	0.0126488	0.0961982	0	0	0	0	0.0326702	0.00683314	0.00422217	0.00830268	0.0068663	0.0079098	0.00465626	0.0212612
XLOC_002031;A5:chr11:68901812-68902270:68901624-68902270:+	0.0636471	0.840004	0.0780936	0.662738	0.0479661	0.121559	0.353158	0.107959	0.0640783	0.078622	0.0773259	0.0697043	0.0370468	0.225214
XLOC_002031;A5:chr11:68901812-68902270:68901757-68902270:+	0.841419	0.98013	1	1	1	1	0.941744	0.946209	0.941682	0.910652	0.92379	0.903825	0.891587	0.930465
XLOC_002034;A5:chr11:69072519-69072746:69072498-69072746:+	1	0.855711	0.93795	0.941092	0.940725	0.94722	0.960525	0.942124	0.968181	0.964206	0.980258	0.975865	0.985936	0.914088
XLOC_002038;AF:chr11:69339639:69340192-69341159:69340796:69341058-69341159:+	0.0465212	0.108255	0.152637	0.0288114	0.0553359	0.072615	0	0.354518	0.0737054	0	0	0	0	0.0453484
XLOC_002041;A3:chr11:69590762-69591254:69590762-69591350:+	0.028184	0.0327961	0.041479	0.0881801	0.0896338	0.0450085	0.0525396	0.178118	0.212882	0.188469	0.093224	0.0818211	0.0935046	0.0753995
XLOC_002044;A5:chr11:69838649-69838920:69838573-69838920:+	0.885258	0.920579	1	1	0.776963	0.688798	0.873341	0.870769	0.598935	0.785813	0.682956	0.698407	0.84441	0.886719
XLOC_002078;SE:chr11:73138862-73140667:73140762-73145541:+	0.946102	0.991002	1	0	1	0.501745	0.819566	0.67504	0.707058	0.664182	0.759906	0.785198	0.915621	0.504672
XLOC_002102;A5:chr11:76407442-76409642:76407143-76409642:+	1	1	0.631538	0.776642	1	1	0.849587	0.791746	0.907642	0.934009	0.986713	0.986082	0.991388	1
XLOC_002138;RI:chr11:78540895:78540998-78541361:78541730:+	0.0867935	0.104239	0	0.00226353	0	0.00530201	0.0289498	0.0189006	0.0302267	0.0479412	0.0146776	0.0226858	0.0969659	0.0810236
XLOC_002138;SE:chr11:78536576-78538510:78538738-78538834:+	0.560292	0.356513	0.575291	0.750987	0.637264	0.725838	0.653065	0.425298	0.454783	0.460174	0.429829	0.42448	0.609998	0.637541
XLOC_002145;SE:chr11:80254862-80257514:80257636-80265742:+	0.414761	0.265462	0.418058	0.439886	0.394504	0.430004	0.326802	0.419161	0.0956442	0.149723	0.167878	0.12231	0.231265	0.155879
XLOC_002146;A5:chr11:80391401-80391835:80391389-80391835:+	0.959163	1	0.952215	0.956919	0.964897	0.965443	0.947955	0.922639	0.947517	0.939058	0.916611	0.94338	0.923039	0.955916
XLOC_002146;SE:chr11:80391992-80393084:80393176-80394286:+	0.240446	0.248258	0.359054	0.353944	0.285635	0.384685	0.373114	0.315225	0.185154	0.193296	0.120297	0.117315	0.284379	0.314405
XLOC_002148;AL:chr11:80471594-80471710:80471969:80471594-80473093:80473244:+	0.631482	0.72882	0.916327	0.929011	0.933316	0.946405	0.481947	0.412376	0.736664	0.701022	0.761478	0.798682	0.824999	0.848588
XLOC_002154;A3:chr11:82633485-82633576:82633485-82633610:+	-1	-1	0.699017	0.690845	0.419997	0.681158	1	0.755043	1	0.820788	-1	-1	0	-1
XLOC_002156;AL:chr11:82800297-82800499:82800652:82800297-82801281:82802029:+	0.479285	0.424629	0	0.0420134	0.137213	0.0923608	0.134025	0.0864353	0.13846	0.0312335	0.101004	0.0882312	0.0850766	0.133964
XLOC_002176;AL:chr11:85583994-85602746:85603265:85583994-85801785:85801953:+	0.267277	0.189799	0.0900982	0.255831	0.17586	0.405887	0.503663	0.481025	0.645765	0.678937	0.337259	0.37299	0.304424	0.210925
XLOC_002176;SE:chr11:85359679-85361024:85361062-85365552:+	0	0.799213	0	0	0	0	0.311077	0.278395	0.272396	0.233745	0.289554	0.231073	0.192481	0.139744
XLOC_002178;SE:chr11:86486505-86486656:86486732-86489067:+	1	0.954356	0.854114	0.847332	0.783333	0.84258	0.900334	0.809049	0.962474	0.942495	0.9359	0.932709	0.912217	0.945005
XLOC_002180;SE:chr11:86684123-86688036:86688128-86689559:+	0.726541	0.831385	0	0.134139	0.0237164	0.102049	0.145743	0.224834	0.159647	0.102883	0.163177	0.133267	0.166724	0.172718
XLOC_002181;SE:chr11:87109304-87116104:87116190-87117668:+	1	1	1	1	1	1	1	0.92525	0.957607	0.950564	1	0.928615	0.969287	1
XLOC_002188;A5:chr11:87737668-87738167:87737593-87738167:+	0.981504	0.723182	0.738218	1	0.975878	1	0.812119	0.934234	0.953487	0.953189	0.983664	0.981941	0.982588	0.947704
XLOC_002188;SE:chr11:87738273-87740505:87740646-87742796:+	0.0971151	0.0893412	0.0689804	0.280779	0.0850408	0.12121	0.0788436	0.0604112	0.025075	0.0178808	0.0298221	0.0246029	0.0275928	0.0544824
XLOC_002198;SE:chr11:88970479-88970898:88970993-88972621:+	0.56051	1	0	0	0	0.181223	0.103962	0	0.09823	0.108847	0.251111	0.194458	0.15123	0.160442
XLOC_002220;AF:chr11:95414081:95414404-95470522:95469976:95470071-95470522:+	1	1	1	1	1	1	0.947338	0.980564	0.890002	0.900701	0.99383	0.986669	1	1
XLOC_002220;SE:chr11:95414404-95414793:95415106-95470522:+	0.238942	0.934881	0.010519	0.15851	0.0582599	0.131232	0.0393721	0.125369	0.099485	0.0712155	0.0905465	0.0738421	0.0345125	0.0820989
XLOC_002222;A3:chr11:95843895-95845032:95843895-95845051:+	0.251287	0.441411	-1	-1	1	-1	0	0.756342	0.724658	0.567949	1	-1	1	-1
XLOC_002222;AF:chr11:95842289:95842426-95843812:95843282:95843392-95843812:+	0.748713	0.558589	-1	-1	0	-1	1	0.243658	0.275342	0.432051	0	-1	0	-1
XLOC_002223;SE:chr11:96035067-96035319:96035369-96039279:+	1	1	1	1	1	1	0.994914	0.959279	0.997631	0.989825	0.991621	0.991833	1	1
XLOC_002231;AL:chr11:96802822-96806616:96807368:96802822-96807803:96808145:+	0.321994	0.15279	0.0480843	0.0637339	0.0225317	0.126385	0.107421	0.447103	0.170423	0.206573	0.0635404	0.167396	0.0822117	0.0313123
XLOC_002231;SE:chr11:96789353-96798192:96798316-96800771:+	0.27312	0.0613051	0.0546194	0.0688901	0.0576575	0.0744141	0.139285	0.0683583	0.0624962	0.130684	0.122972	0.127397	0.0806992	0.0799331
XLOC_002236;SE:chr11:97041652-97044528:97044697-97047030:+	0.632462	0.884675	0.998993	0.969234	0.957112	0.961714	0.862217	0.677586	0.684749	0.573283	0.815953	0.707059	0.858654	0.907743
XLOC_002240;A3:chr11:97325757-97326608:97325757-97326782:+	0.133575	0	0.17246	0.195654	0.192839	0.177435	0.0745744	0.319581	0.160404	0.173545	0.0812685	0.11767	0.0241844	0.027877
XLOC_002246;SE:chr11:97706905-97711102:97711279-97712437:+	0.977785	1	0.996834	1	1	1	1	0.782792	0.972559	0.976593	0.988293	0.990167	0.993912	0.995055
XLOC_002249;A5:chr11:98026990-98027823:98026762-98027823:+	0.597973	0.124794	1	1	0.949278	0.875299	0.410259	0.643107	0.756226	0.754458	0.918837	0.910917	0.978847	0.956266
XLOC_002249;SE:chr11:98027929-98028346:98028468-98029395:+	1	1	1	1	1	1	1	0.999249	1	0.998952	0.999774	1	0.999847	1
XLOC_002253;A3:chr11:98245669-98249683:98245669-98249710:+	0.920971	0.898857	1	0.752137	0.59305	0.636036	0.576982	0.701289	0.677433	0.651108	0.778673	0.479588	0.73918	0.858305
XLOC_002255;AF:chr11:98386488:98386866-98387337:98386898:98387082-98387337:+	0.838502	0.841053	0	0	0.682776	0	-1	0	-1	-1	-1	-1	0	-1
XLOC_002257;SE:chr11:98553984-98554551:98554769-98555487:+	0.672305	0.612483	0	0.293931	0.101867	0.707532	0	0.210205	0.927383	0.519936	0.225466	0.83838	0.466008	1
XLOC_002262;SE:chr11:98800382-98802268:98802315-98802782:+	0.701778	0.809344	0.839659	0.746939	0.723457	0.781377	0.959136	0.932387	0.924166	0.973722	1	1	0.961205	1
XLOC_002266;A3:chr11:98910777-98911388:98910777-98911391:+	0	1	0.776587	1	0.90854	1	0.801168	0.839379	0.843336	0.829064	0.828994	0.832688	0.790382	0.796322
XLOC_002276;SE:chr11:100881185-100881738:100881789-100882062:+	0.340222	0.70046	0.378069	0.680927	0.520623	0.609419	0.997097	0.242191	0.253906	0.342295	0.534579	0.235944	0.307262	0.491142
XLOC_002278;A5:chr11:101087529-101087754:101087367-101087754:+	0.448119	1	0.156105	0.62871	0.223082	0.730352	0.526725	0.18146	0.138833	0.257319	0.463153	0.314732	0.269789	0.857322
XLOC_002280;SE:chr11:101120659-101120831:101120998-101122673:+	1	0.939356	0.822721	0.980741	0.95783	1	0.766523	0.429711	0.867836	0.777997	0.890616	0.840364	0.938198	0.949043
XLOC_002282;SE:chr11:101156168-101156448:101156560-101156753:+	0.506981	0.818894	0.855367	0.900013	0.875236	0.924004	0.800802	0.854876	0.787111	0.69486	1	0	1	1
XLOC_002283;A3:chr11:101256953-101258770:101256953-101258910:+	0.0459845	0.239125	0	0.0297989	0.0976176	0.0144773	0.138059	0.0954672	0.0196046	0.0360334	0.017271	0.0111176	0.0168096	0.0234836
XLOC_002284;AF:chr11:101316206:101316488-101317181:101316922:101317095-101317181:+	0.543719	0.771403	0.616241	0.848732	0.767615	0.98968	0.99214	0.978046	1	0.994903	0.998239	1	0.998769	1
XLOC_002286;A5:chr11:101442805-101443501:101442456-101443501:+	0.99894	1	1	0.888176	1	1	0.822918	0.859464	0.974353	1	1	0.989455	1	0.986821
XLOC_002286;SE:chr11:101442456-101442723:101442805-101443501:+	0.999463	1	-1	0.931817	1	1	0.782455	0.919228	0.990385	1	1	0.996491	1	0.992122
XLOC_002288;SE:chr11:101571977-101572462:101572572-101572808:+	0.42226	0.37451	0.759297	0.205383	0.477966	0.35787	0.371607	0.397816	0.281692	0.535235	0.325522	0.498811	0.386479	0.471264
XLOC_002289;SE:chr11:101583784-101584446:101584509-101586239:+	0.813207	0.338875	1	1	1	0.757384	0.427629	0.543178	0.812944	0.823592	0.799868	0.859349	0.887228	0.960791
XLOC_002290;A3:chr11:101630360-101630797:101630360-101630820:+	0.263957	0.399398	0.972459	0.735644	0.946424	0.963063	0.187576	0.544207	0.150316	0.152539	0.159147	0.151293	0.0507934	0.0158746
XLOC_002302;AF:chr11:102418055:102418219-102432965:102430439:102430540-102432965:+	0	0	1	0.993194	1	0.904328	0	0.461787	0	0.00962756	0.0015687	0.00754347	0	0
XLOC_002309;SE:chr11:103969245-103972953:103973063-103981694:+	1	1	-1	1	1	0	1	0.971867	0.985129	0.981982	0.97543	1	1	1
XLOC_002312;A5:chr11:104591283-104595364:104591145-104595364:+	1	1	0.928337	0.743226	0.805676	0.536565	0	0.506287	1	1	1	1	0	0
XLOC_002319;SE:chr11:106037261-106043474:106043557-106046691:+	0.0294463	0.0116619	0.000959628	0.00358027	0.00624571	0.00285515	0.00332861	0.0767284	0.0124845	0.0171795	0.0170884	0.0243677	0.00675493	0.00532224
XLOC_002327;SE:chr11:106262691-106262797:106262883-106263009:+	0.703885	0.934721	0.371434	0.728522	0.721733	0.557013	0.728946	0.871027	0.709453	0.820362	0.749866	0.749539	0.696834	0.734543
XLOC_002333;A5:chr11:107495004-107495688:107494804-107495688:+	0.913841	0.124511	0.176261	0	0.00689696	0.00441549	0.200344	0.132543	0.00626824	0.00697172	0.00691067	0.00417715	0.00396972	0.0118161
XLOC_002333;SE:chr11:107493515-107494630:107494804-107495688:+	1	1	1	0.968828	0.994128	1	0.869773	0.450251	0.947343	0.949639	0.994189	0.981916	0.993276	0.996545
XLOC_002333;SE:chr11:107493515-107494630:107495004-107495688:+	1	1	1	0	0.540393	1	0.625933	0.111222	0.101917	0.116908	0.543514	0.185512	0.370573	0.77524
XLOC_002340;AF:chr11:109650513:109650624-109653779:109650898:109651073-109653779:+	0.0645993	0.0034582	0.0580397	0.0557693	0.0358184	0.0240467	0.00908833	0.133169	0.0520354	0.0547056	0.0400926	0.103254	0.0466784	0.00460897
XLOC_002347;A5:chr11:114668626-114668781:114668609-114668781:+	0.189489	0.511431	0.767739	0.478397	1	0.126288	0.840908	0.829018	0.740613	0.779756	0.72743	0.764756	0.621468	0.682952
XLOC_002352;A5:chr11:115403960-115406551:115403873-115406551:+	0.808077	0.814863	0.864451	0.90466	0.87395	0.798441	0.693427	0.761438	0.66005	0.674861	0.697755	0.681042	0.631017	0.69295
XLOC_002355;AF:chr11:115564243:115564330-115565154:115564444:115564562-115565154:+	0	0.108439	0.00512549	0.0156107	0.0294874	0.0196822	0.0961798	0.124958	0.0904748	0.059951	0.0106416	0	0.0298235	0.00703643
XLOC_002355;AF:chr11:115564243:115564330-115565154:115564470:115564562-115565154:+	0	0.592085	0.376272	0.684461	0.775625	0.965333	0.629393	0.64958	0.457944	0.361106	0.0736898	0	0.451214	0.151164
XLOC_002355;AF:chr11:115564243:115564330-115565154:115564485:115564562-115565154:+	-1	1	0.0257228	0.102393	0.175037	0.0969867	0.63837	0.488502	0.754355	0.798569	0.225069	0	0.585091	0.151778
XLOC_002355;MX:chr11:115582039-115582877:115583028-115583326:115582039-115583085:115583212-115583326:+	0.980892	0.931315	0.993519	0.994084	0.992727	0.999415	0.94903	0.952405	0.906315	0.906209	0.885957	0.850044	0.965697	0.963376
XLOC_002355;SE:chr11:115578896-115580504:115580587-115580730:+	1	1	0.851911	0.887506	0.881498	0.848366	0.950964	0.90762	0.974227	0.986629	0.968763	0.965752	0.98	0.96355
XLOC_002357;SE:chr11:115817105-115820125:115820223-115820379:+	0.873779	0.692199	-1	1	1	0.961191	0.612778	0.0647988	0.766843	0.517736	0.958903	0.542409	1	0.922701
XLOC_002363;RI:chr11:116177286:116177559-116178162:116178545:+	1	1	0.413099	0.808571	0.640765	0.685582	1	0.962095	0.499238	1	1	1	1	1
XLOC_002369;AF:chr11:117809664:117809803-117812459:117811567:117811685-117812459:+	1	0.989267	0.844606	0.761441	0.689744	0.804965	0.857899	0.834661	0.749491	0.828025	0.966674	0.90479	0.984203	0.993724
XLOC_002370;AF:chr11:117853339:117853403-117855225:117854335:117854554-117855225:+	0	0	0.443121	0	0.623101	0	0.273057	0.42386	0.695415	0.60687	0.160382	0.165553	0.758158	0.258828
XLOC_002370;SE:chr11:117849461-117849754:117849863-117852663:+	0.953417	0.991539	0.970722	0.967609	0.962338	0.957314	0.822101	0.775367	0.891806	0.87164	0.965743	0.930938	0.953596	0.955858
XLOC_002376;SE:chr11:119339686-119340991:119341164-119343895:+	0.137617	0.607089	-1	-1	-1	-1	0.432234	0.100203	0.433827	0.468473	0.514833	0.521307	0.223609	0.284572
XLOC_002387;A3:chr11:120458745-120460042:120458745-120460047:+	0.79451	0.79558	0.00713289	-1	1	0.00430012	0.91844	0.651659	0.939007	0.915273	0.950636	0.964433	0.921167	0.874977
XLOC_002392;AF:chr11:120598421:120598604-120599242:120598624:120598870-120599242:+	0.363093	0.130352	0.475648	0.360427	0.398453	0.22753	0.598811	0.367487	0.28347	0.360472	0.13859	0.160212	0.356602	0.444746
XLOC_002396;AF:chr11:120784273:120784342-120785121:120784480:120784725-120785121:+	0.277995	0.0689454	0.191251	0.60859	0.454382	0.304955	0.278684	0.70277	0.652955	0.75167	0.543928	0.624973	0.864375	0.510054
XLOC_002398;A3:chr11:121146601-121146729:121146601-121146935:+	0	0.929029	0.982318	0.983861	0.985489	0.988844	0.981726	0.954111	0.948353	0.881915	0.966895	0.942123	0.972371	1
XLOC_002399;AL:chr11:121250917-121252681:121254563:121250917-121259224:121259601:+	0.77931	0.446483	1	1	1	1	1	0.791154	0.941183	1	1	1	1	0.651603
XLOC_002406;AL:chr11:3179341:3179507-3186065:3185565:3185974-3186065:-	0.830865	0.908738	0.137328	0.700961	0.819969	0.900302	0.824804	0.830395	0.504434	0.649832	0.327274	0.360413	0.323386	0.596974
XLOC_002408;SE:chr11:3254642-3256543:3256712-3259306:-	1	1	1	1	1	1	0.974143	0.913657	0.992777	0.985715	0.993028	0.990478	0.996739	0.996214
XLOC_002417;A5:chr11:3931587-3931976:3931587-3932013:-	0.438454	0.207801	0	0	0	0	0	0.240444	0	0	0.207834	0	0.419151	0.461597
XLOC_002422;SE:chr11:4702220-4703904:4703989-4704157:-	0.66189	0.759831	0.774128	0.545325	0.722694	0.726541	0.717716	0.789742	0.772511	0.720592	0.790641	0.755591	0.742188	0.779244
XLOC_002426;A3:chr11:5079522-5082253:5079519-5082253:-	0.534444	0.516291	0.406876	0.418719	0.40633	0.411662	0.163076	0.353715	0.371197	0.478123	0.454683	0.555491	0.455138	0.480029
XLOC_002426;A3:chr11:5091985-5093681:5091982-5093681:-	0.100531	0.0333444	0.225954	0.0210537	0.076091	0.0635913	0.0214236	0.0179642	0.066399	0.022942	0.0183667	0.0504065	0.0417847	0.0291891
XLOC_002428;RI:chr11:5528889:5530227-5531441:5531533:-	1	1	1	0.99846	1	0.999269	1	1	0.998923	0.999012	1	1	1	1
XLOC_002429;A5:chr11:5707555-5707624:5707555-5707625:-	0.987085	0.976036	1	1	0.956675	0.996132	0.936657	0.629537	0.947917	0.949598	0.961817	0.960557	0.988927	0.9763
XLOC_002429;RI:chr11:5707298:5707409-5707487:5707555:-	0.0129147	0.0239636	0	0	0.043325	0.00386804	0.0633426	0.370463	0.0520834	0.050402	0.0381835	0.0394434	0.0110733	0.0237001
XLOC_002429;SE:chr11:5707409-5707487:5707555-5707624:-	1	1	1	1	1	1	0.996791	0.967799	0.989976	0.993391	0.980802	0.980697	0.988309	0.991451
XLOC_002431;AF:chr11:5774814-5775823:5776060:5774814-5776172:5776420:-	1	0.545538	-1	-1	1	-1	1	0	1	1	1	1	1	-1
XLOC_002438;A5:chr11:6274498-6274674:6274498-6274681:-	0.982921	0.995227	1	1	0.692755	1	0.942049	0.969712	0.930901	0.980948	0.932985	0.970963	0.960608	0.965229
XLOC_002438;SE:chr11:6271800-6273741:6273887-6274108:-	0.998708	0.996246	0.936341	1	1	1	0.986113	0.918276	0.988614	1	1	1	1	1
XLOC_002439;SE:chr11:6429225-6433490:6433595-6433724:-	0.0621145	0.0276506	0.00355576	0.00941733	0.0160058	0.0138792	0.055329	0.073984	0.0146268	0.0229221	0.00493791	0.00704589	0.0137545	0.00370383
XLOC_002439;SE:chr11:6429225-6433724:6433837-6439376:-	0.945904	0.930644	0.909299	0.961293	0.894494	0.918493	0.952166	0.891057	0.938892	0.92732	0.923962	0.926756	0.928787	0.949306
XLOC_002448;A5:chr11:11806215-11808885:11806215-11808895:-	0	0	0.0233384	0.0265257	0.0608524	0.0366485	0	0.0792339	0.0373928	0.058238	0.0681785	0.0826246	0.0483281	0.124828
XLOC_002448;RI:chr11:11800373:11802622-11802700:11803063:-	1	1	0.976662	0.973474	0.939148	0.963352	1	0.920766	0.962607	0.941762	0.931822	0.917375	0.951672	0.875172
XLOC_002453;AF:chr11:16506472-16507980:16508072:16506472-16508104:16508203:-	0.13494	0.591726	0.057717	0.0691777	0.0505009	0.129055	0.0896781	0.398736	0.0795941	0.134042	0.0252159	0.0320281	0.0340473	0.0310781
XLOC_002463;A3:chr11:20283606-20287801:20283513-20287801:-	0	1	0.316222	0.317347	0.183268	0.193497	0.288704	0.214559	0.254636	0.19594	0	0	-1	-1
XLOC_002463;AL:chr11:20280895:20281297-20287801:20282998:20283513-20287801:-	0.745506	1	0.0823176	0	0.152253	0.0941276	0.119062	0.133221	0.0643804	0.112888	0	0	-1	-1
XLOC_002463;AL:chr11:20280895:20281297-20287801:20282998:20283606-20287801:-	1	0.78132	0.162454	0	0.44456	0.302209	0.249804	0.360057	0.167652	0.343055	-1	-1	-1	-1
XLOC_002468;AF:chr11:21354406-21370187:21370475:21354406-21371015:21371256:-	0	0	0	0	0	0	0	0	0	0	0	0	0.00429808	0
XLOC_002468;AF:chr11:21354406-21370187:21370512:21354406-21371015:21371256:-	0.0648412	0.0824986	0.367461	0.128823	0	0	0	0.542372	0.6743	0.311	0.263685	0.307997	0.409783	0.166954
XLOC_002477;AF:chr11:22956692-22972651:22972914:22956692-22982079:22982296:-	0.982595	0.811935	0	-1	-1	0.597648	-1	0	0	0	0	0.784444	0.565659	1
XLOC_002477;AF:chr11:22956692-22972651:22972914:22956692-22982079:22982299:-	0.883403	0.787877	0	0	0	0.206411	0	0	0	0	0	0.0430754	0.0649876	0.0286042
XLOC_002477;AF:chr11:22956692-22972651:22972914:22956692-22982079:22982352:-	0.332512	0.0419482	0	0	0	0.0153525	0	0	0	0	0	0.00777398	0.0083392	0.00289505
XLOC_002477;AL:chr11:22899728:22900057-22956411:22914340:22914749-22956411:-	0.994145	0.990377	0.972455	1	1	0.98977	1	0.919474	0.993303	0.994117	0.997448	0.997868	0.993638	1
XLOC_002477;SE:chr11:22900057-22956153:22956232-22956411:-	0.0420419	0.0111677	0.136988	0.119963	0.13819	0.0557359	0.136678	0.256512	0.259009	0.180586	0.177959	0.147267	0.107127	0.089515
XLOC_002487;SE:chr11:29513676-29514432:29514522-29514917:-	0.104432	0.180698	0.356995	0.697546	0.527111	0.860555	0.123752	0.303699	0.238571	0.228963	0.32827	0.35184	0.331882	0.34637
XLOC_002500;AL:chr11:33154923:33155220-33156003:33155329:33155431-33156003:-	0.396227	1	0.908032	0.636401	0.117392	0.506368	0.985736	0.933807	0.941536	0.94898	0.237434	0.828278	0.689915	0.631577
XLOC_002506;A3:chr11:40685341-40687601:40685313-40687601:-	0.925977	0.907209	0.97838	0.979538	0.984294	0.980608	0.954931	0.978086	0.961228	0.98964	0.956788	0.976545	1	0.951795
XLOC_002506;AF:chr11:40687795-40691527:40691761:40687795-40692478:40692637:-	0	0.0652622	0.602667	0.195955	0.400292	0.579994	0.2127	0.803578	0.318458	0.675191	0.082475	0	-1	0
XLOC_002506;AF:chr11:40687795-40691527:40691761:40687795-40692478:40692710:-	0	0.00732671	0.0370052	0.00581135	0.013911	0.0288145	0.0145752	0.108266	0.0218776	0.0293645	0.00464168	0	0	0
XLOC_002506;AF:chr11:40687795-40691527:40691761:40687795-40694803:40695377:-	0	0.220026	0.262301	0.0394545	0.0434655	0.343232	0.0924406	0.374098	0.119775	0.0775303	0.0313642	0	0	0
XLOC_002506;AF:chr11:40687795-40692478:40692637:40687795-40694803:40695377:-	0.627227	0.801602	0.189905	0.144231	0.0637389	0.274547	0.273792	0.127473	0.225536	0.0388603	0.264825	0.146217	0	0.48524
XLOC_002506;AF:chr11:40687795-40692478:40692710:40687795-40694803:40695377:-	0.95249	0.974503	0.902468	0.87542	0.763093	0.946278	0.8732	0.831163	0.858831	0.735319	0.874111	0.859752	0.85046	0.946272
XLOC_002507;A3:chr11:40721756-40721830:40721739-40721830:-	0	0	0.428018	0.886665	0.780744	0.74619	0.232284	0.195312	0.205623	0.189096	0.115171	0.118389	0.0543892	0.112227
XLOC_002509;A5:chr11:43420408-43421028:43420408-43421107:-	0.0218734	0.038658	0.00259347	0.00351398	0.00394707	0.00331389	0.0494525	0.139773	0.0214136	0.0258911	0.0223628	0.0175631	0.00831546	0.0167231
XLOC_002509;RI:chr11:43420245:43420408-43421028:43421265:-	0.955671	0.987774	0.0202115	0.0474358	0.0195912	0.0307933	0.315906	0.353728	0.480929	0.402957	0.304308	0.305046	0.507419	0.57535
XLOC_002509;RI:chr11:43420245:43420408-43421107:43421265:-	0.325286	0.764639	5.36354e-05	0.000175576	7.91796e-05	0.000105627	0.023461	0.0816698	0.0198714	0.0176228	0.00990653	0.00778595	0.00856379	0.0225241
XLOC_002519;SE:chr11:46616202-46624658:46624737-46625568:-	-1	-1	0	0	0	0	0	0.225288	0	-1	1	0	0.0239111	0.0140061
XLOC_002519;SE:chr11:46625625-46626919:46627004-46629225:-	-1	0	0	0	0	0	0	0.225288	0	-1	0.612923	0	0.177129	0.121358
XLOC_002521;SE:chr11:46671018-46675341:46675387-46676310:-	0	0.932554	0	-1	0	0	0.0430942	0.0351478	0.0081152	0.00996518	0.0171849	0.0212552	0.018092	0.0277785
XLOC_002521;SE:chr11:46679717-46682647:46682790-46686918:-	1	0.932554	0	-1	1	1	0.998505	0.999688	0.997981	0.998361	0.997269	0.996206	0.998224	0.997289
XLOC_002523;MX:chr11:48091973-48115389:48115471-48315282:48091973-48157330:48157442-48315282:-	-1	-1	1	1	1	1	-1	1	1	1	-1	-1	-1	-1
XLOC_002523;SE:chr11:48091973-48115389:48115471-48315282:-	-1	0	0.571036	0.796204	0.582541	0.349286	0	0.389119	0.437988	0.581867	-1	-1	0	-1
XLOC_002523;SE:chr11:48091973-48157330:48157442-48315282:-	-1	0	0	0	0	0	0	0	0	0	-1	-1	0	-1
XLOC_002531;A5:chr11:50200947-50202399:50200947-50202513:-	0.784519	0.767919	0.764953	0.883738	0.697518	0.761731	0.893192	0.946197	0.954756	0.874509	0.888519	0.935147	0.857489	0.798452
XLOC_002532;A3:chr11:50237440-50238378:50237423-50238378:-	0.90273	0.93276	1	1	1	1	0.669844	0.999936	1	1	1	-1	0.933644	0.956168
XLOC_002535;A5:chr11:51254664-51262633:51254664-51262777:-	0.470218	0.631604	1	1	1	1	0.765848	0.516352	0.419614	1	1	0	1	1
XLOC_002536;SE:chr11:51601478-51601750:51601890-51602593:-	0.233962	0.200938	0.719157	0.736759	0.825409	0.751311	0.349544	0.379402	0.461208	0.495297	0.509235	0.526014	0.535574	0.459647
XLOC_002539;A3:chr11:51686092-51688548:51685996-51688548:-	1	1	1	1	0.992903	1	1	0.986264	0.977802	1	1	0.98232	1	1
XLOC_002543;SE:chr11:51991483-51995374:51995399-51997818:-	0.727906	0.624442	0.646657	0.779462	0.582836	0.708025	0.761036	0.757984	0.830062	0.734197	0.693676	0.725491	0.797667	0.67226
XLOC_002547;A5:chr11:53429150-53430129:53429150-53430536:-	0.115491	0.0248829	0.0220412	0	0.00443315	0.0231281	0.148557	0.0377758	0.0106491	0.00348755	0.00373241	0.0015971	0.00308953	0.00260792
XLOC_002547;A5:chr11:53429150-53430536:53429150-53430655:-	0.926357	0.960682	0.94946	0.859965	0.973933	0.909479	0.981185	0.949719	0.94104	0.908501	0.935347	0.93647	0.907876	0.941429
XLOC_002547;AF:chr11:53429150-53430129:53430549:53429150-53430655:53430820:-	0.621564	0.384047	0.29746	0	0.142639	0.192164	0.900978	0.425791	0.146609	0.0335825	0.0514135	0.0230366	0.0296365	0.0403325
XLOC_002553;A3:chr11:54720363-54723574:54720357-54723574:-	0.0364964	0.00717881	0.00811194	0.0181344	0.0120486	0.010918	0	0.012957	0.00598265	0	0.00461226	0	0.0218165	0.00508321
XLOC_002557;A3:chr11:55052996-55054972:55052957-55054972:-	1	1	0.999157	0.999285	0.997593	0.999227	1	1	1	1	0.958179	1	1	0.670074
XLOC_002557;RI:chr11:55049731:55050558-55051152:55051249:-	0.0190108	0.038856	0.0112154	0.0191088	0.0104361	0.0138637	0.0490679	0.0411626	0.028874	0.115794	0	0	0	0.0677506
XLOC_002558;AF:chr11:55409997-55419788:55419963:55409997-55423001:55423207:-	1	0.989938	1	1	1	1	1	0.919508	1	0.920631	0.825212	0.61629	0.936002	0.971005
XLOC_002561;AF:chr11:57514291-57518105:57518150:57514291-57518573:57518633:-	0.284268	0.58035	0.0897276	0.0639018	0.035507	0.135229	0.696614	0.0872651	0.0762698	0.0694492	0	0.0309031	0.0307561	0.064834
XLOC_002569;SE:chr11:58122378-58124932:58125418-58126432:-	0.60372	0.385223	-1	0.780351	0	0	0.568449	0.698167	0.717536	0.744436	0.735053	0.82227	0.704396	0.71999
XLOC_002587;SE:chr11:59828025-59830147:59830239-59832884:-	1	1	1	0.978379	1	1	1	0.915795	0.961886	0.943089	0.994519	0.992451	0.985867	0.995642
XLOC_002588;A5:chr11:59947096-59947824:59947096-59948002:-	0.656307	0.957393	-1	-1	-1	-1	0.880971	0.565946	0.304836	1	-1	0.887209	1	0.181397
XLOC_002590;AF:chr11:60031820-60040105:60040194:60031820-60046344:60046512:-	0.0684399	0.0391926	0.375777	0.0668304	0.44435	0.046248	0.916145	0.933791	0.975496	0.970715	0.982328	0.979228	0.93272	0.681487
XLOC_002590;AF:chr11:60031820-60040105:60040194:60031820-60059379:60059601:-	1	0.273813	1	1	0.9273	0.187866	1	0.967479	0.941014	0.935391	0.980063	0.965594	0.929059	0.956784
XLOC_002590;AF:chr11:60031820-60046344:60046512:60031820-60059379:60059601:-	1	0.902377	1	1	0.941004	0.826704	1	0.678387	0.286088	0.303995	0.46932	0.373164	0.485777	0.911876
XLOC_002590;SE:chr11:59983558-60031713:60031820-60040105:-	0	0	0.031613	0	0.459843	0	0.237629	0.764386	0.967615	0.943995	0.991103	0.987109	0.974655	0.22505
XLOC_002593;A5:chr11:60409630-60416751:60409630-60416986:-	0.752856	0.812591	0.314743	0.537305	0.535712	0.321453	0.522666	0.493968	0.642844	0.674396	0.69122	0.674092	0.70699	0.909519
XLOC_002593;SE:chr11:60407391-60409260:60409405-60409586:-	0.770013	0.984413	0.977271	1	0.959928	0.970432	0.928366	0.903667	0.961705	0.90161	0.977998	0.919147	0.935209	0.988897
XLOC_002593;SE:chr11:60407391-60409586:60409630-60416986:-	1	1	1	-1	0.507911	0.542415	1	0.688313	1	0.850508	0.748579	1	1	1
XLOC_002596;AF:chr11:60579930-60585207:60585410:60579930-60586232:60586356:-	0.70759	1	-1	-1	0	-1	0.0591376	0.0801998	0.183663	0.0861029	0.0755647	0.105536	0.202228	0.159081
XLOC_002606;AL:chr11:60679647:60680111-60687489:60684845:60684950-60687489:-	0	0.0700403	1	-1	1	0.481329	0.769626	0.353927	0.892853	0.867903	0.969184	0.94202	0.985345	0.910714
XLOC_002607;AF:chr11:60693098-60695436:60695569:60693098-60695774:60695934:-	1	1	1	1	0	0	0.125759	0.167976	0.0500402	0.0458197	0.0142954	0.0161983	0.00992173	0
XLOC_002607;SE:chr11:60693098-60694718:60694806-60695774:-	-1	1	-1	-1	0	0.241551	0.0595583	0.0792578	0.0532471	0.0406069	0.0297504	0.0237586	0.0334384	0.0312876
XLOC_002610;SE:chr11:60865348-60875760:60876047-60878713:-	0.344178	0.210379	0.0395358	0.0816929	0.14565	0.198609	0.13928	0.206745	0.13639	0.111655	0.209438	0.147755	0.0769918	0.0601868
XLOC_002616;MX:chr11:61548042-61553510:61553579-61579567:61548042-61565822:61565894-61579567:-	-1	-1	0.501569	0.338682	0.821652	0.474686	0.60742	0.235887	0.203416	0.717553	0.400489	0.357868	-1	-1
XLOC_002616;SE:chr11:61546911-61548008:61548042-61579567:-	0	0	0.362905	0.105399	0.198555	0.0620991	0.247146	0.508908	0.327191	0.0752354	0	0.536024	0.604439	0
XLOC_002616;SE:chr11:61548042-61553510:61553579-61579567:-	-1	-1	0.420009	0.237594	0.400167	0.480967	0.127348	0.123633	0.120553	0.663361	1	0.298075	0	-1
XLOC_002616;SE:chr11:61548042-61565822:61565894-61579567:-	-1	-1	0.418481	0.378306	0.126491	0.506293	0.0861882	0.313651	0.349299	0.436828	1	0.432453	0	-1
XLOC_002616;SE:chr11:61553579-61555469:61555603-61579567:-	-1	1	0.215591	0.573355	0.215451	0.455029	0.238908	0.654517	0.3962	0.708743	0.444365	0.426801	1	-1
XLOC_002617;SE:chr11:61756345-61756582:61756677-61761954:-	0.647984	0.26916	0.818841	0.751205	0.703121	0.886693	0.670035	0.867036	0.69024	0.547201	0.580325	0.547838	0.554735	0.664691
XLOC_002626;A5:chr11:64073670-64079336:64073670-64079424:-	0.993981	1	0.962268	0.976499	0.971246	0.957893	1	0.979187	1	1	0.963754	0.976779	1	0.994116
XLOC_002626;AF:chr11:64045351-64050449:64050590:64045351-64051139:64051352:-	-1	-1	0.530255	0.561909	0.8188	0.476111	0.77246	0.273093	0.513181	-1	-1	-1	-1	-1
XLOC_002626;AF:chr11:64045351-64050449:64050590:64045351-64051616:64051725:-	0	0	0.453224	0.425888	0.759606	0.263192	1	0.207145	1	0	0	-1	-1	-1
XLOC_002626;AF:chr11:64045351-64051139:64051352:64045351-64051616:64051725:-	0	0	0.423402	0.36643	0.411511	0.282152	1	0.410176	1	0	0	-1	-1	-1
XLOC_002632;AL:chr11:68808154:68808608-68829915:68821449:68822665-68829915:-	0.160308	0.0334138	0.107457	0.130316	0.0853756	0.100931	0.42261	0.238737	0.255607	0.265976	0.13658	0.135514	0.149073	0.0890364
XLOC_002633;A3:chr11:68922588-68922819:68922554-68922819:-	0.161634	0.453628	-1	-1	-1	-1	-1	-1	-1	-1	-1	-1	-1	-1
XLOC_002633;A5:chr11:68922554-68922819:68922554-68922841:-	0.675944	0.512368	0	-1	-1	-1	-1	0	-1	-1	-1	-1	-1	-1
XLOC_002640;SE:chr11:69657843-69657936:69658021-69658566:-	0.889657	0.713792	0.882764	1	0	1	0.408593	0	0.717268	0.648714	0.816507	0.824002	0.897706	0.920627
XLOC_002649;A3:chr11:69899287-69899517:69899256-69899517:-	0.871773	0.878183	1	-1	1	1	1	0.765427	1	1	1	1	0.817245	1
XLOC_002649;A5:chr11:69897492-69897611:69897492-69897619:-	0.358901	0.272323	1	-1	-1	1	-1	0.671724	0.691866	1	0	0.432894	0	0.500631
XLOC_002649;SE:chr11:69897492-69897611:69897754-69898103:-	0.186117	0.0899542	1	-1	0	1	0	0.102043	1	0.0997507	0	0.30557	0	0.184476
XLOC_002649;SE:chr11:69897492-69897619:69897754-69898103:-	0.290017	0.20894	-1	-1	0	-1	0	0.0526141	1	0	0.0635323	0.365666	0.330009	0.184096
XLOC_002649;SE:chr11:69898410-69898847:69899092-69899199:-	0.750492	0.806213	1	-1	1	1	1	0.9525	0.691866	1	0.936468	0.714129	0.669991	0.844587
XLOC_002650;A5:chr11:69919336-69921163:69919336-69921187:-	0.995728	0.992687	0.99515	0.994417	0.994743	0.994011	0.962639	0.94448	0.951979	0.941403	0.959603	0.957284	0.982267	0.978135
XLOC_002650;AF:chr11:69919336-69920801:69920954:69919336-69921163:69921391:-	0.372533	0.304762	0.00287895	0.00312239	0	0.00330736	0.00241285	0	0.00873279	0.00198811	0.00845721	0.0106839	0.00409917	0.00312286
XLOC_002650;AF:chr11:69919336-69920801:69920954:69919336-69921163:69921417:-	0.698989	0.950436	0.0604984	0.0173111	0	0.0093521	0.00532716	0	0.0465773	0.0106255	0.054437	0.129851	0.021663	0.0114256
XLOC_002650;AF:chr11:69919336-69920801:69920954:69919336-69921187:69921389:-	0.991007	0.9831	0.361833	0.321409	0	0.289522	0.0411637	0	0.128892	0.0262869	0.149996	0.184128	0.161251	0.0993077
XLOC_002650;AF:chr11:69919336-69920801:69920954:69919336-69921438:69921587:-	0.803006	0.995018	0.810573	0.672463	0	0.662388	0.322798	0	0.443626	0.0780325	0.785758	0.74762	0.515836	0.71276
XLOC_002650;AF:chr11:69919336-69920801:69920954:69919336-69924394:69924715:-	0.526398	0.880406	0.357663	0.872249	0	0.830365	0.272608	0	0.24741	0.0273695	0.534907	0.262393	0.173697	0.639799
XLOC_002650;AF:chr11:69919336-69920801:69920954:69919336-69929924:69930244:-	0.958959	0.987593	1	1	-1	1	0.660799	0	0.761393	0.23711	0.950392	0.963559	0.922586	0.971682
XLOC_002650;AF:chr11:69919336-69921163:69921391:69919336-69921438:69921587:-	0.872867	0.99781	0.999326	0.998477	0.997684	0.998312	0.994951	0.966825	0.989072	0.977005	0.99768	0.996368	0.996152	0.998739
XLOC_002650;AF:chr11:69919336-69921163:69921391:69919336-69924394:69924715:-	0.651822	0.9438	0.994841	0.999541	0.99851	0.999323	0.993588	0.86224	0.973901	0.933888	0.992638	0.970537	0.980795	0.998239
XLOC_002650;AF:chr11:69919336-69921163:69921391:69919336-69929924:69930244:-	0.97522	0.994523	1	1	1	1	0.99876	0.991499	0.997247	0.993631	0.999555	0.999592	0.999655	0.999909
XLOC_002650;AF:chr11:69919336-69921163:69921417:69919336-69921438:69921587:-	0.637077	0.91239	0.985174	0.991493	0.988973	0.995211	0.988889	0.808313	0.942269	0.887397	0.984546	0.95204	0.97964	0.995364
XLOC_002650;AF:chr11:69919336-69921163:69921417:69919336-69924394:69924715:-	0.323706	0.277403	0.896341	0.997427	0.992883	0.998075	0.985911	0.475246	0.870622	0.723769	0.952329	0.704477	0.904702	0.993535
XLOC_002650;AF:chr11:69919336-69921163:69921417:69919336-69929924:69930244:-	0.909602	0.805867	1	1	1	1	0.997258	0.944062	0.984921	0.9666	0.997004	0.994388	0.998145	0.999663
XLOC_002650;AF:chr11:69919336-69921187:69921389:69919336-69921438:69921587:-	0.0356696	0.774421	0.883	0.812547	0.7334	0.828021	0.917376	0.662278	0.843478	0.758168	0.954094	0.929208	0.847136	0.957457
XLOC_002650;AF:chr11:69919336-69921187:69921389:69919336-69924394:69924715:-	0.00998507	0.112334	0.495474	0.935129	0.810579	0.923149	0.897222	0.296353	0.689615	0.510366	0.866976	0.611841	0.522309	0.941554
XLOC_002650;AF:chr11:69919336-69921187:69921389:69919336-69929924:69930244:-	0.174934	0.577773	1	1	1	1	0.978438	0.886985	0.955686	0.920082	0.990873	0.991537	0.984124	0.996797
XLOC_002650;AF:chr11:69919336-69921438:69921587:69919336-69924394:69924715:-	0.21425	0.035552	0.115142	0.768817	0.608696	0.713872	0.440166	0.176799	0.291932	0.249517	0.238724	0.107214	0.164789	0.417186
XLOC_002650;AF:chr11:69919336-69921438:69921587:69919336-69929924:69930244:-	0.851458	0.284998	1	1	1	1	0.803419	0.800089	0.800079	0.785969	0.839321	0.899255	0.917938	0.932561
XLOC_002650;AF:chr11:69919336-69924394:69924715:69919336-69929924:69930244:-	0.954591	0.915348	1	1	1	1	0.83866	0.94907	0.9066	0.916979	0.943367	0.986725	0.982667	0.950783
XLOC_002650;RI:chr11:69916714:69916847-69916920:69917341:-	0.930656	0.989888	0.978297	0.932079	0.899672	0.863979	0.818474	0.946436	0.921284	0.925722	0.943911	0.970053	0.922033	0.85659
XLOC_002650;RI:chr11:69916714:69916848-69916921:69917341:-	0.77564	0.693272	0.668996	0.712053	0.652866	0.693728	0.673624	0.720539	0.68072	0.70086	0.716301	0.704407	0.692202	0.620291
XLOC_002650;RI:chr11:69916714:69916914-69916977:69917341:-	0.997832	0.995589	1	0.994581	0.996018	0.993635	0.993452	0.996731	0.995257	0.994275	0.995	0.993081	0.98987	0.994497
XLOC_002650;SE:chr11:69919336-69920341:69920434-69921163:-	0.244154	0.108992	0.102562	0.0637719	0.0774112	0.0746599	0.0832414	0.0942572	0.0923176	0.0848136	0.126331	0.13361	0.0745519	0.0856809
XLOC_002651;SE:chr11:69970742-69975040:69975260-69979830:-	0.660082	1	0.65663	0.927799	0.966755	0.848397	0.592757	0.738523	0.673977	0.72144	0.859647	0.792963	0.912559	0.973877
XLOC_002653;A3:chr11:70235468-70235696:70235464-70235696:-	0.72282	0.571361	0.583316	0.609029	0.64854	0.7035	0.656176	0.550332	0.647553	0.559676	0.60235	0.577939	0.562301	0.715705
XLOC_002653;A5:chr11:70235468-70235997:70235468-70236024:-	0.260151	0.191289	0.041033	0	0.0224268	0.0517496	0.247025	0.211713	0.257219	0.207337	0.314901	0.28716	0.301411	0.235051
XLOC_002653;SE:chr11:70235468-70235696:70235800-70236024:-	0.454369	0.404113	0.250626	0.234677	0.386585	0.432229	0.236318	0.0585553	0.197137	0.24801	0.284075	0.259044	0.320459	0.340167
XLOC_002653;SE:chr11:70236211-70236877:70236978-70237531:-	0.752109	0.828322	0.63076	0.881177	0.813389	0.781713	0.508716	0.357209	0.639928	0.583586	0.799724	0.821999	0.896955	0.892852
XLOC_002655;A3:chr11:70245982-70246895:70245948-70246895:-	0.674278	0.773954	0.439737	0.341907	0.749159	0.307775	0.0165496	0.071493	0.0039274	0.00987399	0.168286	0.0691538	0.476743	0.723407
XLOC_002664;A3:chr11:70944985-70945203:70944970-70945203:-	0.608464	0.656941	0.235844	0.222425	0.202306	0.23557	0.42494	0.361583	0.391864	0.414677	0.305334	0.323059	0.395141	0.418875
XLOC_002665;SE:chr11:70978244-70978428:70978550-70978689:-	0.986956	0.974652	0.936521	0.963263	0.971498	0.956505	0.937886	0.91412	0.988216	0.977502	0.989519	0.991025	0.986314	0.986866
XLOC_002689;A3:chr11:76730239-76734569:76730233-76734569:-	0.161966	0.0926251	0	0	0	1	0	0.0612928	0.00734728	0.00701246	0.00529531	0.0360934	0.026828	0
XLOC_002718;A5:chr11:80064399-80080784:80064399-80080788:-	0.953941	0.883225	1	0.958925	0.970161	1	0.934197	0.82556	0.968223	0.945162	0.953726	0.990665	0.982486	0.952945
XLOC_002718;SE:chr11:80047737-80048592:80048704-80056452:-	0.883886	0.865129	0.898074	0.898005	0.908017	0.922936	0.690738	0.617928	0.781157	0.834654	0.871312	0.867059	0.932467	0.949674
XLOC_002719;A3:chr11:80140570-80142077:80140323-80142077:-	0.861761	0.846604	0.291745	-1	0.464577	0	0.236619	0.355143	0.187451	0.191158	0.186751	0.133778	0.247412	0.304023
XLOC_002722;A5:chr11:82762251-82764022:82762251-82764091:-	0.4711	0.542678	-1	-1	0	-1	0	0	0	0	0	0	0.0892795	0.0979624
XLOC_002723;AF:chr11:82818603-82824512:82824735:82818603-82828730:82829042:-	0	0	0	0	0	0	0.638732	0.858111	0.913094	0.956373	0.939905	0.985776	0.740054	0.13627
XLOC_002723;SE:chr11:82810218-82811028:82811111-82812400:-	0.254294	0.629525	0.815583	0.83315	0.783224	0.769316	0.518989	0.352017	0.569937	0.568664	0.718406	0.734579	0.747171	0.707289
XLOC_002736;A5:chr11:84050920-84068481:84050920-84068491:-	1	1	0.996144	0.997226	0.990717	1	1	0.980709	1	1	0.992942	1	1	1
XLOC_002736;A5:chr11:84068580-84068690:84068580-84068775:-	1	1	0.203917	0.158854	0.167965	0.16806	0.910493	0.386728	0.399589	0.509633	0.480801	0.470065	0.44392	0.344362
XLOC_002736;AF:chr11:84068580-84068690:84068792:84068580-84068950:84069069:-	1	1	0.440862	0.516826	0.412005	0.379519	0.953412	0.905898	1	1	1	1	0.983895	1
XLOC_002736;AF:chr11:84068580-84068690:84068792:84068580-84069072:84069258:-	1	1	0.973549	0.976958	0.920522	1	1	0.939088	1	1	0.984014	1	1	1
XLOC_002736;AF:chr11:84068580-84068690:84068792:84068580-84069072:84069264:-	1	0.965471	0.541418	0.444827	0.352925	0.437332	0.731095	0.621948	0.69327	0.850361	0.829541	0.948539	0.784265	0.814274
XLOC_002736;AF:chr11:84068580-84068775:84068801:84068580-84068950:84069069:-	-1	-1	0.75479	0.849937	0.776336	0.751728	0.667974	0.938523	1	1	1	1	0.987102	1
XLOC_002736;AF:chr11:84068580-84068775:84068801:84068580-84069072:84069258:-	-1	-1	0.993089	0.995566	0.982869	1	1	0.960705	1	1	0.985179	1	1	1
XLOC_002736;AF:chr11:84068580-84068775:84068801:84068580-84069072:84069264:-	-1	0	0.82172	0.809256	0.729861	0.793711	0.210904	0.722904	0.772525	0.845391	0.840132	0.954086	0.819943	0.893017
XLOC_002736;AF:chr11:84068580-84068950:84069069:84068580-84069072:84069258:-	-1	-1	0.979027	0.975393	0.942953	1	1	0.615602	-1	-1	0	-1	1	-1
XLOC_002736;AF:chr11:84068580-84068950:84069069:84068580-84069072:84069264:-	-1	0	0.59958	0.428268	0.437695	0.559613	0.117272	0.14595	0	0	0	0	0.0561615	0
XLOC_002737;A5:chr11:84127095-84129537:84127095-84129554:-	0.978563	1	1	0.985796	1	1	0.995268	0.6289	0.920077	0.983688	0.976762	0.971741	1	0.989962
XLOC_002740;A3:chr11:84836513-84836599:84836507-84836599:-	0.974757	0.859607	0.923639	1	1	0.875405	0.94023	0.926285	0.828223	0.886623	0.50659	0.887325	0.831693	0.664431
XLOC_002740;A5:chr11:84840435-84841415:84840435-84841421:-	0.419154	0.398754	0.760888	0.885188	0.940345	0.832633	0.716163	0.818203	0.814972	0.744406	0.867624	0.885298	0.839838	0.863107
XLOC_002740;A5:chr11:84854167-84858440:84854167-84858441:-	1	0.995868	1	1	1	1	1	1	1	1	1	1	0.990926	1
XLOC_002740;SE:chr11:84854167-84854255:84854380-84858440:-	0.580846	0.602238	0.239112	0.114812	0.0596552	0.167367	0.283837	0.181797	0.185028	0.255594	0.132376	0.114702	0.161392	0.136893
XLOC_002741;A3:chr11:84914383-84916099:84914285-84916099:-	0.205189	0.0250562	0	0	0	0	0.137922	0.153362	0.0351833	0.0316845	0.0164695	0.00934958	0.0121481	0.0238716
XLOC_002757;SE:chr11:87059560-87063899:87063941-87073836:-	0.984005	0.986367	0.991372	0.990307	0.987193	0.984056	1	0.915681	0.861266	0.886515	1	1	1	1
XLOC_002763;A5:chr11:87984010-87987243:87984010-87987480:-	0.0282749	0.0390843	0.990283	0.606614	0.611107	0.758297	0.862627	0.367495	0.445979	0.439431	0.684136	0.636861	0.739669	0.853669
XLOC_002763;AF:chr11:87984010-87987243:87987505:87984010-88031575:88031783:-	0.694426	0.719411	1	0.990013	0.989483	1	0.985674	0.796327	0.68395	0.631222	0.950703	0.904469	0.989221	0.99785
XLOC_002763;AF:chr11:87984010-87987480:87987505:87984010-88031575:88031783:-	0.987358	0.984384	1	0.984683	0.983572	1	0.916367	0.870623	0.728874	0.685881	0.899029	0.843714	0.969969	0.987587
XLOC_002763;SE:chr11:87984010-88001832:88002012-88031575:-	0.121684	0.165336	-1	0.56919	0.640115	1	0.368871	0.551888	0.34149	0.327543	0.374467	0.398595	0.705982	0.267093
XLOC_002763;SE:chr11:88002012-88003741:88003875-88031575:-	0	0	-1	0	0	0	0.522203	0.408646	0.416307	0.414862	0.468896	0.395632	0.338915	0.55635
XLOC_002765;A3:chr11:88839082-88839625:88839057-88839625:-	0.0813561	0.181671	0	0	0	0	0	0.00899101	0	0.0110245	0.0132852	0	0.00972085	0.0236871
XLOC_002765;AF:chr11:88845865-88851351:88851488:88845865-88864397:88864586:-	0.374971	0.504012	0	0	0	0	0	0.0102692	0	0.0117308	0.0134204	0	0.00979686	0.0236871
XLOC_002765;AF:chr11:88845865-88851351:88851501:88845865-88864397:88864586:-	0.85238	0.781533	0	0.00316006	0	0	0.0286589	0.125597	0.0375006	0.0608743	0.0102095	0.0836121	0.00783464	0
XLOC_002765;SE:chr11:88841302-88843590:88843696-88844259:-	0.86439	0.821222	0	0.00316006	0	0	0.0286589	0.133459	0.0375006	0.0712277	0.0233591	0.0836121	0.0174793	0.0236871
XLOC_002766;A3:chr11:88944536-88947145:88944530-88947145:-	0.0229328	0.0234929	0	0	0.0737131	0.147271	0.0105685	0.0521255	0.00469912	0	0.0243684	0.0142397	0.0248113	0
XLOC_002767;A5:chr11:88966776-88966906:88966776-88966923:-	0.701779	-1	0.955051	0.976245	0.970151	0.937387	0.612018	0.731988	0.612568	0.656955	0.76552	0.828497	0.900893	0.852413
XLOC_002776;SE:chr11:93860068-93860587:93860687-93860794:-	0.448826	0.0752108	0.0698759	0.0249327	0.0585964	0.0314623	0.0181044	0.243238	0.116885	0.129782	0.0911453	0.100214	0.150522	0.0542144
XLOC_002778;A3:chr11:93960835-93963227:93960780-93963227:-	0.0400825	0.0233178	0	0.0472821	0	0.0406284	0.0234787	0.0204457	0.0154967	0.0186398	0.0229077	0.0183175	0.0167552	0.0123518
XLOC_002778;AF:chr11:93965937-93967957:93968037:93965937-93968221:93968272:-	0	0.727359	-1	0	-1	0	0	0.386154	0.247524	0.146753	0.127276	0.133177	0.214153	0.211813
XLOC_002778;AF:chr11:93965937-93967957:93968037:93965937-93968221:93968345:-	0	0.0684306	0	0	0	0	0	0.0142785	0.00540908	0.00336675	0.00348996	0.00292123	0.00470996	0.00338364
XLOC_002784;SE:chr11:94650138-94650223:94651023-94653696:-	0	0.230928	0.488589	0.286783	0.632228	0.843261	0.485904	0.332429	0.419117	0.268597	0.244822	0.257825	0.243733	0.213269
XLOC_002788;A3:chr11:94797584-94797726:94797528-94797726:-	-1	1	1	0	0	-1	0.947019	0.713429	0.706034	0.675134	0.437497	0.393096	0.209049	0
XLOC_002794;SE:chr11:95275887-95276443:95276549-95277469:-	0.679066	0.777297	0.777591	0.740322	0.708591	0.756444	0.613547	0.421845	0.632872	0.542308	0.646605	0.533645	0.62523	0.651143
XLOC_002794;SE:chr11:95289870-95291520:95291609-95294563:-	0.679066	0.777297	0.777591	0.740322	0.708591	0.756444	0.613547	0.421845	0.632872	0.542308	0.646605	0.533645	0.62523	0.651143
XLOC_002797;A3:chr11:95968482-95968799:95968479-95968799:-	1	0.0726069	1	0	1	0	0.245461	0.452944	0.252238	0.385545	0.293259	0.511106	0.405801	0.21478
XLOC_002799;A3:chr11:96073701-96073962:96073674-96073962:-	0.990375	1	1	1	1	1	0.997729	0.997786	0.996927	0.9971	0.995896	0.99587	0.994049	0.990082
XLOC_002799;A5:chr11:96075033-96075557:96075033-96075627:-	0.362094	0.282159	0.910973	0.475399	0.487203	0.532691	0.624397	0.742396	0.633246	0.623567	0.616315	0.649237	0.593566	0.729751
XLOC_002799;AF:chr11:96075033-96075557:96075624:96075033-96075627:96075641:-	1	-1	-1	-1	-1	-1	0.133947	0.593854	0.649212	0.686293	0.898217	0.728592	0.874238	0.921511
XLOC_002799;AF:chr11:96075033-96075557:96075624:96075033-96075627:96075683:-	0.015006	0	0	0	0	0	0.00620412	0.0104647	0.00919747	0.00853132	0.0106335	0.01283	0.0145357	0.0358211
XLOC_002799;SE:chr11:96073701-96073962:96074039-96074987:-	1	1	1	1	1	1	0.985497	0.99815	0.99817	0.998525	0.999533	0.998311	0.99914	0.999148
XLOC_002800;A3:chr11:96100111-96100343:96100090-96100343:-	0.000307412	0.572898	-1	-1	-1	-1	0	1	0.498277	0.544307	0.349345	0.452357	0.454028	0.52386
XLOC_002800;A3:chr11:96100132-96100343:96100090-96100343:-	0.401149	0	-1	-1	-1	-1	0	-1	0.546972	0.566402	0.436093	0.492942	0.526414	0.520368
XLOC_002800;A3:chr11:96100132-96100343:96100111-96100343:-	0.999541	0	-1	-1	-1	-1	-1	0	0.548679	0.522358	0.590223	0.54064	0.572037	0.496501
XLOC_002800;A3:chr11:96100174-96100343:96100090-96100343:-	0.552304	0.208935	-1	-1	-1	1	0.992965	1	0.996829	0.99338	0.993921	0.991544	0.994442	0.994915
XLOC_002800;A3:chr11:96100174-96100343:96100111-96100343:-	0.999751	0.164511	-1	-1	-1	1	1	0.994988	0.996851	0.992102	0.996727	0.993005	0.995374	0.994408
XLOC_002800;A3:chr11:96100174-96100343:96100132-96100343:-	0.648092	1	-1	-1	-1	1	1	1	0.996174	0.991369	0.995293	0.991777	0.993826	0.994486
XLOC_002804;AF:chr11:96828223-96829411:96829496:96828223-96829819:96829968:-	0.349512	0.124587	0.428219	0.124373	0.467949	0.110749	0	0.312879	0.180035	0.200342	0.147355	0.217543	0.369057	0.0625267
XLOC_002820;AF:chr11:98128376-98128472:98128618:98128376-98128868:98128962:-	0	0	-1	-1	-1	-1	0.327094	0.699725	0.721499	0.807546	0.376048	0.258431	0.514226	-1
XLOC_002820;AF:chr11:98128376-98128472:98128618:98128376-98128868:98128963:-	-1	0	0	0	0	0	0.0455655	0.0552883	0.13725	0.166201	0.0382768	0.0359461	0.0964401	0
XLOC_002820;AF:chr11:98128376-98128472:98128618:98128376-98149316:98149639:-	0	0	0	0	0	0	0.0225402	0.422849	0.759311	0.930736	0.787727	0.830855	0.739543	0
XLOC_002820;AF:chr11:98128376-98128868:98128962:98128376-98149316:98149639:-	0.052246	0.100406	0	0	0	0	0.0452909	0.239199	0.54909	0.762043	0.860282	0.933754	0.728431	0
XLOC_002820;AF:chr11:98128376-98128868:98128963:98128376-98149316:98149639:-	0	0.00445425	0.149751	0.410861	0.307992	0.0551376	0.325702	0.926029	0.951994	0.985383	0.989389	0.992466	0.963772	0.392504
XLOC_002820;SE:chr11:98113295-98115393:98115447-98128315:-	1	0.995991	0.999995	0.982894	1	1	0.858763	0.829918	0.879811	0.863679	0.922936	0.918004	0.861148	1
XLOC_002822;AL:chr11:98152163:98153125-98158329:98154143:98154249-98158329:-	0.670446	0.296331	0.970379	0.606522	0.711056	0.500196	0.739191	0.936342	0.799753	0.8437	0.76264	0.878119	0.815758	0.529892
XLOC_002822;AL:chr11:98152163:98153125-98158329:98157460:98158134-98158329:-	0.745017	0.659294	0.984007	0.75891	0.551587	0.727371	0.656784	0.818242	0.938524	0.919517	0.731371	0.89192	0.68399	0.442172
XLOC_002822;AL:chr11:98154143:98154249-98158329:98157460:98158134-98158329:-	0.589527	0.821271	0.652546	0.671284	0.333269	0.727215	0.403049	0.234338	0.79264	0.679131	0.458691	0.533891	0.328341	0.412883
XLOC_002828;A3:chr11:98993413-98993764:98993325-98993764:-	1	0.668762	1	1	1	1	0.883526	0.868673	0.779237	0.747229	0.858852	0.718894	0.820706	0.766308
XLOC_002828;A3:chr11:98995378-98995681:98995375-98995681:-	0.305385	0.686011	1	1	0.961231	0.861735	0.367527	0.397767	0.506521	0.532382	0.682011	0.49207	0.460613	0.325662
XLOC_002843;AF:chr11:100601816-100613192:100613398:100601816-100619528:100619624:-	0.394546	0.0132976	0.240649	0.717352	0.945783	0.968807	0	0.412559	0.737023	0.547868	0.641666	0.648072	0.806693	0.555402
XLOC_002843;AF:chr11:100601816-100613192:100613398:100601816-100619528:100619627:-	1	1	1	1	0.568997	0.784354	-1	1	0.969507	1	0.917852	0.855953	0.865909	0.688359
XLOC_002846;SE:chr11:100763011-100763167:100763213-100763489:-	0	0.724283	-1	-1	0	-1	0.239107	0.100079	0.182202	0.168503	0.211636	0.225085	0	0
XLOC_002855;AF:chr11:101218720-101219081:101219151:101218720-101226396:101226410:-	1	1	0.16711	0.80301	0.324096	0.240349	0.293505	0.334866	0.623997	0.418051	1	0.471698	0.52259	1
XLOC_002861;AF:chr11:102030468-102032808:102032933:102030468-102033660:102033741:-	0	0.146998	0.500635	0	0.310517	0.667793	0	0.0577275	0	0	0	0	0	1
XLOC_002882;A3:chr11:104526184-104526863:104526166-104526863:-	0	0.293769	0.510745	0.724538	0.717185	0.743574	0.273244	0.198846	0.405427	0.359572	0.563052	0.439355	0.411815	0.532699
XLOC_002883;A5:chr11:104558620-104558795:104558620-104558855:-	-1	-1	0.616484	0.244957	0.71746	0.476086	0.448845	0.509995	0.975142	0.393067	-1	-1	-1	-1
XLOC_002883;A5:chr11:104559031-104561569:104559031-104561573:-	-1	-1	0.383518	0.755043	0.852476	0.523914	1	0.615577	0.662742	0.748636	-1	-1	-1	-1
XLOC_002883;SE:chr11:104558620-104558795:104559031-104561573:-	0	0	0.849979	1	0.542636	1	-1	0.489655	0.243786	1	0	0	-1	-1
XLOC_002884;AF:chr11:105454345-105455128:105455321:105454345-105456474:105456753:-	0.151957	0.0231303	-1	1	1	-1	0	0.906508	-1	-1	0	1	1	0
XLOC_002885;AF:chr11:105937840-105939930:105939993:105937840-105940100:105940279:-	0.883413	0.906621	1	1	1	1	1	1	1	1	1	1	0.858231	0.901775
XLOC_002887;AF:chr11:106159442-106159813:106159969:106159442-106160051:106160160:-	0.252174	0.488098	0	0	0	0.0266275	0	0	0	0	0.0941198	0	0	0.00375599
XLOC_002888;A5:chr11:106173781-106187101:106173781-106187125:-	0.185239	0.429145	0.645781	0.473137	0.407718	0.544005	0.374837	0.409079	0.441151	0.287173	0.472294	0.567522	0.602228	0.443193
XLOC_002888;AF:chr11:106187180-106187293:106187337:106187180-106193466:106193577:-	0.544983	0.104153	0.556861	0.0720775	0.198295	0.0510303	0.553727	0.571191	0.35421	0.621397	0.436081	0.473733	0.243717	0.234115
XLOC_002888;SE:chr11:106173781-106184562:106184619-106187101:-	0.866056	0.213166	0.660546	0.141021	0.377586	0.089957	0.767991	0.765048	0.554232	0.851087	0.62083	0.613325	0.34858	0.408186
XLOC_002893;SE:chr11:106380939-106381317:106381424-106382430:-	0.200738	0.170428	-1	-1	-1	-1	0	0.369196	0	0	0	1	0.184487	0
XLOC_002896;RI:chr11:106690936:106691184-106691449:106691486:-	0.898458	0.994289	0.225567	0.215557	0.401983	0.240357	0.926892	0.737315	0.737521	0.592817	0.86346	0.825673	0.725151	0.701089
XLOC_002896;SE:chr11:106655162-106662002:106662024-106671742:-	0.837487	0.934181	0.646713	0.732974	0.748042	0.75204	0.828721	0.787308	0.739984	0.609461	0.713302	0.636767	0.708902	0.739543
XLOC_002896;SE:chr11:106655162-106671742:106671798-106679549:-	0.101542	0.00571061	0.774433	0.784443	0.598017	0.759643	0.0731084	0.262685	0.262479	0.407183	0.13654	0.174327	0.274849	0.298911
XLOC_002896;SE:chr11:106679611-106681032:106681085-106682880:-	0.343524	0.0749754	0.586375	0.682868	0.6397	0.69733	0.2613	0.492994	0.427588	0.388542	0.25357	0.234072	0.400957	0.459087
XLOC_002898;AF:chr11:106788459-106788699:106788891:106788459-106789016:106789176:-	0.0594702	0.0367258	0.161356	0.0330941	0.0647762	0.0317753	0.103479	0.180536	0.0401709	0.0265581	0.0255239	0.0373595	0.0174153	0.0289498
XLOC_002902;AF:chr11:106997335-106998363:106998612:106997335-106999359:106999468:-	0.0246195	0.25645	0	0	0	0.000781917	0.0114301	0.0158701	0.000255365	0.00227255	0.00204817	0.00113471	0	0.000939784
XLOC_002902;SE:chr11:106996646-106997238:106997335-106999359:-	1	1	0.975804	1	0.998463	0.99911	1	0.985229	0.995536	0.994356	0.998091	0.999185	1	0.99736
XLOC_002902;SE:chr11:106997335-106998113:106998238-106999359:-	0.206742	0.773163	0	0	0.0012586	0	0.0312311	0.0132773	0.00911408	0.0120627	0.00468493	0.00865269	0.0020382	0.00157319
XLOC_002903;AL:chr11:107035546:107035839-107040226:107036077:107036590-107040226:-	0.719491	0.71091	0.846587	0.771722	0.706922	0.818724	0.727073	0.811369	0.708943	0.725418	0.681934	0.721522	0.719196	0.615237
XLOC_002903;SE:chr11:107043825-107044492:107044665-107047000:-	0.690648	0.426828	0.507882	0.609165	0.568643	0.673859	0.388317	0.552748	0.409652	0.339743	0.298333	0.381963	0.48083	0.338495
XLOC_002906;SE:chr11:107082700-107095002:107095190-107095716:-	0.410898	0.239045	0.587754	0.309652	0.362846	0.421258	0.144651	0.490694	0.441024	0.38283	0.532064	0.536658	0.582326	0.442648
XLOC_002912;AF:chr11:109463548-109466276:109466416:109463548-109472938:109473145:-	0.664875	0.550505	0	0.759369	1	0.849051	0.783784	0.85275	0.79921	0.752187	0.906129	0.909958	0.751178	0.512604
XLOC_002912;SE:chr11:109458605-109459799:109459942-109463310:-	0.664875	0.550505	0	0.759369	1	0.849051	0.783784	0.85275	0.79921	0.752187	0.906129	0.909958	0.751178	0.512604
XLOC_002917;SE:chr11:111637493-111637720:111637860-111656263:-	0	1	0.558481	0.158546	1	0.426367	1	0.315713	0	0	-1	-1	-1	-1
XLOC_002927;AF:chr11:115186837-115187119:115187355:115186837-115187659:115187844:-	0.776014	0.734288	1	0.999987	1	1	1	1	1	1	1	1	1	1
XLOC_002929;SE:chr11:115415879-115416015:115416077-115416853:-	1	1	1	1	1	1	0.796088	0.64734	0.928346	0.92266	0.975253	0.972141	0.990903	1
XLOC_002929;SE:chr11:115417935-115418386:115418516-115419892:-	0.951958	1	1	1	0.913953	0.969919	0.972754	0.773171	0.960242	0.965973	0.977101	0.957305	0.984758	0.940164
XLOC_002929;SE:chr11:115418516-115419192:115419293-115419892:-	0.540482	0.923583	0.155207	0.16382	0.327622	0.380692	0.494075	0.281329	0.077755	0.0764358	0.0473441	0.0579976	0.0268874	0.108609
XLOC_002930;SE:chr11:115490967-115491138:115491198-115491271:-	0.964693	0.968176	1	1	1	1	0.870246	0.489071	0.898351	0.89274	0.924418	0.928087	0.927266	0.935347
XLOC_002931;AF:chr11:115502102-115502729:115502846:115502102-115502883:115502969:-	0.473455	0	-1	-1	1	-1	0.906961	0.949357	0.956556	0.953197	0.82499	0.955766	-1	0
XLOC_002931;AF:chr11:115503174-115513698:115513865:115503174-115514027:115514131:-	0.615364	0.737013	-1	-1	-1	1	1	1	1	1	0.840538	0.76818	-1	1
XLOC_002931;AF:chr11:115503174-115513698:115513865:115503174-115514220:115514386:-	0.838888	0.988634	0	-1	-1	1	0.110213	0.0446392	0.0319119	0.0407277	0.0380145	0.0215087	0	0.0630196
XLOC_002931;AF:chr11:115503174-115513698:115513865:115503174-115514220:115514464:-	0.768235	0.988956	0	0	0	0.00733724	0.00840514	0.0100795	0.00947784	0.00860479	0.00553634	0.00370578	0	0.00137962
XLOC_002931;AF:chr11:115503174-115514027:115514131:115503174-115514220:115514386:-	0.764959	0.968786	0	-1	-1	-1	0	0	0	0	0.00744108	0.0065898	0	0
XLOC_002931;AF:chr11:115503174-115514027:115514131:115503174-115514220:115514464:-	0.674466	0.969655	0	0	0	0	0	0	0	0	0.00105505	0.00112122	0	0
XLOC_002931;AL:chr11:115497345:115498299-115500666:115500403:115500548-115500666:-	0.910514	0.991692	0.882806	1	1	1	0.940174	0.827672	0.792811	0.846055	0.880474	0.860678	0.833421	0.979917
XLOC_002932;AF:chr11:115534683-115535779:115535840:115534683-115536098:115536317:-	0.115335	0.182239	0.00584844	0.0140955	0.00822574	0.0490612	0.0617816	0.00627806	0.0909503	0.00214965	0.00695653	0.0134623	0.00424808	0.0169341
XLOC_002934;RI:chr11:115609061:115609153-115609280:115609435:-	0.368946	0.419406	0.083829	0.0875962	0.0798796	0.0679377	0.170495	0.211135	0.0752746	0.0745842	0.102352	0.0938092	0.0620647	0.0848639
XLOC_002937;AF:chr11:115699356-115708394:115708561:115699356-115715379:115715511:-	0.280705	1	1	1	0.944726	1	0.893321	0.389768	0.28465	0.253239	0.476988	0.462548	0.861726	0.993705
XLOC_002941;RI:chr11:116023882:116024016-116024375:116024503:-	0.461796	0.343054	0.0251599	0.0218985	0.0174992	0.0413623	0.404292	0.0763811	0.0785149	0.0559459	0.109341	0.0430222	0.025061	0.055478
XLOC_002950;AF:chr11:116678565-116679098:116679231:116678565-116679907:116680897:-	0.541766	0.497153	0.876512	1	1	0.297842	0.577034	0.803687	0.762302	0.779566	0.604786	0.804652	0.76713	0.696069
XLOC_002952;A5:chr11:116839128-116840410:116839128-116840448:-	0.968128	0.914732	0.986841	0.924648	0.954983	0.956372	0.865696	0.751173	0.95237	0.918991	0.992774	0.964338	0.994033	0.985165
XLOC_002952;SE:chr11:116839128-116839838:116839926-116840448:-	0.850938	0.715137	0.885407	0.637263	0.70722	0.547256	0.501608	0.0960075	0.51897	0.437932	0.782713	0.406445	0.905097	0.661107
XLOC_002956;A5:chr11:117408043-117408465:117408043-117408492:-	0	1	0.36586	0.420026	0.280293	0.208211	0.458665	0.384291	0.332178	0.438767	0.645596	0.426408	0.57107	0.852879
XLOC_002958;A3:chr11:117816139-117816447:117815852-117816447:-	1	1	1	1	1	1	0.953956	0.917944	0.966814	0.948818	0.977233	0.961439	0.994964	0.99016
XLOC_002958;SE:chr11:117824781-117825601:117825632-117825714:-	1	1	1	0.845335	0.958975	1	0.72751	0.704668	0.906313	0.883453	0.96472	0.943327	0.944657	0.96813
XLOC_002963;A3:chr11:118341673-118342313:118341669-118342313:-	0.0694212	0.0374505	0	-1	-1	0	0	0	0	0	0	0	-1	0
XLOC_002963;A5:chr11:118341673-118342313:118341673-118342481:-	0.668919	0.84562	-1	-1	-1	-1	0	0	0	0	-1	-1	-1	-1
XLOC_002966;AF:chr11:119297877-119299609:119299811:119297877-119299828:119300138:-	0.301369	0.437529	0	0	0	0	0	0.0114951	0	0.00350472	0	2.18563e-08	0	0.00453158
XLOC_002983;SE:chr11:120612601-120613030:120613083-120613379:-	0.75715	0.524252	-1	0.827464	0.56921	0.221057	0.481063	0.415239	0.38642	0.299137	0.457738	0.430505	0.191679	0.247899
XLOC_002984;SE:chr11:120619049-120619149:120619290-120620163:-	0.0598785	0.059282	0.0116935	0.0175733	0.0542793	0.0157011	0.0100746	0.0336783	0.0538239	0.0412351	0.113171	0.159035	0.0633101	0.0739048
XLOC_002985;A3:chr11:120711501-120711703:120711478-120711703:-	0	0.0469299	0.0379355	0.0261696	0.0212867	0.0109472	0	0.0257419	0.0414713	0.0438663	0.0420028	0.0699968	0.0630259	0.145232
XLOC_002985;A5:chr11:120711756-120711844:120711756-120711890:-	1	0.847627	0.927671	0.862917	0.908556	0.93085	0.953714	0.922694	0.99054	0.993567	0.989432	0.995106	0.965465	0.992187
XLOC_002985;AF:chr11:120712712-120713224:120713315:120712712-120713693:120713738:-	0	0.350839	-1	1	1	0	1	0.485246	0	0.051954	0.0207141	0	0	0.297501
XLOC_002985;SE:chr11:120711306-120711390:120711478-120711703:-	0.933899	0.946753	0.96978	1	0.949844	0.97951	0.568095	0.751534	0.670664	0.778955	0.841947	0.838198	0.849742	0.901951
XLOC_002985;SE:chr11:120711306-120711390:120711501-120711703:-	0	0.466816	0.558575	1	0.291729	0.346022	0	0.0740043	0.0809725	0.139174	0.189338	0.280526	0.275572	0.609829
XLOC_002985;SE:chr11:120711895-120712440:120712712-120713693:-	0.10025	0.346174	0	0	0	0.00169456	0	0.00944259	0.0818804	0.0656066	0.0657273	0.0824594	0.0518485	0.0570559
XLOC_002993;RI:chr11:121037680:121037816-121038036:121038350:-	0.127395	0.266724	0	0.0565364	0.0193426	0.0384738	0	0.0225832	0	0.023157	0	0	1	1
XLOC_002997;A5:chr11:121228470-121229039:121228470-121229059:-	0.699229	0.461237	1	0	1	0.000519469	0.40948	0.706173	0.631754	0.549302	0.990195	0.999992	0.284412	0.537457
XLOC_003005;A3:chr12:3237660-3238029:3237660-3238064:+	0.759892	0.78391	1	0.265131	0.476771	0.677914	0.730413	0.745238	0.747126	0.769781	0.70817	0.788865	0.645983	0.610338
XLOC_003013;SE:chr12:4817819-4818901:4819077-4820594:+	0.0646672	0.282362	0.0607595	0.0940151	0.328871	0.243866	0.00788879	0.0164105	0.00970948	0.0120272	0.014467	0.00799141	0.00704318	0.0100061
XLOC_003026;A3:chr12:8728777-8728856:8728777-8728859:+	0.804695	0.790713	0.499958	0.606761	0.55772	0.59693	0.779934	0.434197	0.73469	0.699304	0.83414	0.736986	0.651252	0.856201
XLOC_003026;A5:chr12:8744749-8747157:8744743-8747157:+	0.116542	0.0515524	0.0793274	0.124772	0.0835775	0.151596	0.160048	0.479541	0.299905	0.356843	0.163962	0.41551	0.473938	0.100766
XLOC_003026;SE:chr12:8729149-8733273:8733509-8743761:+	0.804695	0.790713	0.499958	0.606761	0.55772	0.59693	0.779934	0.434197	0.73469	0.699304	0.83414	0.736986	0.651252	0.856201
XLOC_003030;SE:chr12:8931748-8934696:8934772-8934866:+	0.985514	0.98605	0.773715	0.806652	0.757791	0.765056	0.940263	0.83535	0.890323	0.847568	0.947896	0.94881	0.948862	0.919633
XLOC_003033;A5:chr12:10375241-10375419:10375193-10375419:+	0.882006	0.953796	1	-1	-1	-1	-1	1	-1	-1	-1	-1	1	-1
XLOC_003033;SE:chr12:10371743-10372073:10372246-10372832:+	0.289084	0.208457	0	-1	-1	-1	-1	0	-1	-1	-1	-1	0	-1
XLOC_003033;SE:chr12:10375586-10377158:10377287-10380799:+	0.82891	0.837747	1	-1	-1	-1	-1	1	-1	-1	-1	-1	1	-1
XLOC_003033;SE:chr12:10381490-10386890:10386983-10389804:+	0.0217053	0	0	-1	-1	-1	-1	0	-1	-1	-1	-1	0	-1
XLOC_003036;AF:chr12:11266085:11266288-11271729:11266498:11266699-11271729:+	0.757704	0.858682	0.999517	1	1	1	0.92939	0.994709	0.963755	0.99278	0.993999	0.997606	1	0.997012
XLOC_003036;AF:chr12:11266112:11266288-11271729:11266498:11266699-11271729:+	0.124664	0.0913451	0.992091	1	1	1	0.584561	0.959526	0.631399	0.940083	0.920116	0.975135	1	0.955705
XLOC_003044;A3:chr12:14277819-14281186:14277819-14281207:+	0	0.513272	0.589113	-1	0.558191	0.360031	0	0.232903	0	0	-1	-1	-1	-1
XLOC_003044;A5:chr12:14277819-14281207:14277804-14281207:+	1	1	0.32603	0	0.418597	0.158731	0.40216	0.522771	1	1	-1	-1	-1	-1
XLOC_003044;AL:chr12:14281316-14282232:14282595:14281316-14283053:14283289:+	-1	0.514744	0.0812633	0	0.0145218	0.00834048	0	0.175012	0	0.398748	0	0	-1	-1
XLOC_003044;SE:chr12:14261633-14277693:14277804-14281207:+	-1	0	0.110457	0.169567	0.115028	0.200692	0.566896	0.128461	0	0	0	0	-1	-1
XLOC_003044;SE:chr12:14261633-14277693:14277819-14281207:+	1	0.472007	0.0566642	0	0.0855737	0.0452316	0.468224	0.139015	0.296624	0.0710389	0	0	-1	-1
XLOC_003048;AF:chr12:17542881:17543012-17547096:17544929:17545168-17547096:+	0	0.0496088	0	0	0.0894235	0	0.00127131	0.487081	0.290501	0.50006	0.0861654	0.0724862	0.501375	0.00561469
XLOC_003048;AF:chr12:17542881:17543012-17547096:17544972:17545168-17547096:+	-1	1	0	-1	0.655261	-1	0.210413	0.450025	0.963587	0.644889	0.907958	0.528457	0.46568	0.43795
XLOC_003048;RI:chr12:17550607:17550747-17550962:17551504:+	1	1	1	1	1	1	0.996298	0.992835	0.993424	0.988289	0.994269	0.992539	1	1
XLOC_003049;SE:chr12:17691046-17767214:17767299-17786147:+	0.223709	0.238638	0.194393	0.348698	0.313356	0.338789	0.535981	0.212932	0.22099	0.15777	0.179174	0.35723	0.122188	0.24121
XLOC_003066;SE:chr12:21286544-21288742:21288924-21290248:+	0.227997	0.518096	0	0	0	0	0.0667052	0.203018	0.157556	0.122531	0.064349	0.121781	0.0744196	0.0477143
XLOC_003086;A5:chr12:26609486-26645264:26609464-26645264:+	-1	0	0.17279	0.190884	0.164576	0.144379	0	0.345248	0	0.464068	0	-1	-1	-1
XLOC_003086;AL:chr12:26609464-26645264:26645689:26609464-26707090:26707561:+	-1	0.530727	0.996195	0.994044	0.995668	0.995626	1	0.952607	0.742934	1	1	-1	-1	-1
XLOC_003092;RI:chr12:30941967:30942129-30942790:30942868:+	0.40969	0.133837	0	0.0015389	0.00641399	0.00168657	0	0.00959841	0	0.0160711	0	0	0	0.0960663
XLOC_003099;A3:chr12:32877833-32878681:32877833-32878926:+	1	-1	0.523758	0.522796	0.632648	0.683497	1	0.37761	1	0	1	-1	-1	-1
XLOC_003100;A5:chr12:32955264-32965373:32955020-32965373:+	1	1	0.650479	0.977672	0.605553	0.205383	1	0.594804	0	1	-1	-1	0	-1
XLOC_003109;A3:chr12:37592674-37595108:37592674-37595193:+	0	0	0.666912	0.796478	0.560628	0.700848	0	0.777817	0	0.623075	0.741442	0	0	0
XLOC_003124;AF:chr12:51690996:51691314-51716942:51710868:51711032-51716942:+	0.996122	0.950953	1	0.834259	0.676906	0.476413	0.915913	0.17165	0.156349	0.224244	0.897542	0.633164	0.776203	0.98243
XLOC_003124;AF:chr12:51691010:51691314-51716942:51710868:51711032-51716942:+	0.986814	0.815661	-1	0.497317	0.323247	0.130365	0.675626	0.10093	0.101618	0.104368	0.532567	0.166882	0.269066	0.745712
XLOC_003125;A3:chr12:52302801-52305797:52302801-52305798:+	0.263357	0.214697	0.155468	0.0547287	0.145372	0.0970025	0.890879	0.674492	0.447193	0.305931	0.198184	0.292606	0.174791	0.0301841
XLOC_003125;A3:chr12:52305880-52310701:52305880-52310702:+	0.263357	0.214697	0.155468	0.0547287	0.145372	0.0970025	0.890879	0.674492	0.447193	0.305931	0.198184	0.292606	0.174791	0.0301841
XLOC_003126;AF:chr12:52504000:52504048-52516079:52504263:52504387-52516079:+	0.754383	0.13264	1	1	1	1	1	0.945201	1	0.941943	0.927762	0.955638	0.922603	0.496837
XLOC_003135;AL:chr12:55260498-55262127:55262607:55260498-55278513:55278749:+	0.152099	0.0997278	0.148357	0.112791	0.153679	0.0883591	0.0121761	0.0782151	0.0724776	0.112875	0.0915371	0.0871187	0.170467	0.0754601
XLOC_003136;AF:chr12:55315699:55315960-55338160:55321709:55321827-55338160:+	0.256841	0	0.0712571	0	0.024439	0.0635292	0.279121	0.238772	0.114882	0.186231	0.0082593	0	0	0
XLOC_003137;AF:chr12:55384233:55384327-55407469:55398780:55398991-55407469:+	0.489699	0.145806	0	0	0	0	0.0204539	0.0496094	0.0230192	0.0124117	0	0.00189843	0	0
XLOC_003141;SE:chr12:57230611-57234581:57234688-57238363:+	0.151999	0.140341	0.535626	0.394322	0.293772	0.112639	0.215532	0.204519	0.218591	0.157456	0.26739	0.245169	0.139024	0.126325
XLOC_003153;A3:chr12:65056519-65057729:65056519-65057732:+	1	0.726117	0.734546	0.655937	0.615135	0.535565	0.205549	0.6631	0.814965	0.963787	0.446687	1	0.949005	0.714358
XLOC_003163;A3:chr12:69171960-69174392:69171960-69174945:+	1	1	0.999053	0.99824	0.994952	0.995521	1	0.984764	0.962298	0.960752	0.914881	0.896046	0.922018	0.958852
XLOC_003163;A3:chr12:69171960-69174392:69171960-69174948:+	1	1	0.996893	0.995249	0.991352	0.994968	0.965549	0.968869	0.897014	0.926033	0.840752	0.825826	0.852411	0.910539
XLOC_003163;A3:chr12:69171960-69174945:69171960-69174948:+	-1	-1	0.233239	0.269788	0.367758	0.470794	0	0.325011	0.254426	0.33838	0.329397	0.354867	0.328175	0.304
XLOC_003163;AF:chr12:69165282:69165376-69171862:69166240:69166517-69171862:+	1	0.793331	0.352502	0.50261	0.401608	0.515447	0.416815	0.298266	0	0.0777384	0	0	-1	-1
XLOC_003163;AF:chr12:69165282:69165376-69171862:69168791:69169062-69171862:+	0.00382175	0.276758	0.00558314	0.00134624	0.00173417	0.0067122	0.0272176	0.0360693	0	0.000487758	0	0	0	0
XLOC_003163;AF:chr12:69165282:69165376-69171862:69168830:69169062-69171862:+	1	0.312281	0.923503	0.696886	0.465313	0.837235	0.47842	0.167937	0	0.000882305	0	0	0	0
XLOC_003163;AF:chr12:69165282:69165376-69171862:69168847:69169062-69171862:+	1	1	0.57622	0.170589	0.111399	0.411048	0.423575	0.411224	0	0.00400088	0	0	0	0
XLOC_003163;AF:chr12:69166240:69166517-69171862:69168791:69169062-69171862:+	0	0.0906503	0.0102078	0.00133228	0.00258171	0.00631245	0.0376722	0.0809129	0.0049592	0.00575609	0.00323077	0.00649648	0	0
XLOC_003163;AF:chr12:69166240:69166517-69171862:69168830:69169062-69171862:+	-1	0.105779	0.956851	0.694676	0.564587	0.828636	0.562051	0.321966	0.0126695	0.010368	0.00138659	0.00276186	0	0
XLOC_003163;AF:chr12:69166240:69166517-69171862:69168847:69169062-69171862:+	-1	1	0.71409	0.169117	0.157393	0.396172	0.506937	0.621675	0.0312002	0.0454879	0.011309	0.0194843	0	0
XLOC_003163;MX:chr12:69169062-69171862:69171960-69178580:69169062-69174392:69175113-69178580:+	-1	0.613111	0.0836449	0.107764	0.258372	0.156325	1	0.910776	0.937224	0.947268	0.991449	0.987075	0.9882	0.990013
XLOC_003163;SE:chr12:69169062-69171862:69171960-69174392:+	1	0.652836	0.994931	0.995169	0.994303	0.99296	1	0.982161	0.974645	0.970156	0.980265	0.97001	0.979638	0.981782
XLOC_003163;SE:chr12:69171960-69174392:69175113-69178580:+	1	0.637551	0.999542	0.999416	0.998016	0.998705	0.97221	0.858567	0.721256	0.645513	0.300591	0.29889	0.36487	0.35218
XLOC_003163;SE:chr12:69171960-69174945:69175113-69178580:+	-1	0	0.674357	0.750981	0.71854	0.776276	0	0.0858562	0.0920444	0.0692387	0.0384484	0.0471273	0.0463368	0.0227979
XLOC_003163;SE:chr12:69171960-69174948:69175113-69178580:+	-1	0	0.871923	0.89086	0.814433	0.795931	0.555209	0.163218	0.229033	0.126981	0.0752772	0.0824953	0.090469	0.0507045
XLOC_003169;A5:chr12:69725018-69737951:69725014-69737951:+	0.485627	0.946675	-1	-1	-1	1	1	0	0	0.18567	0.207675	0.151404	0.130666	0.571354
XLOC_003169;SE:chr12:69725018-69725442:69725554-69737951:+	0.897225	0.855825	1	1	1	0.748532	0.884403	1	1	0.968586	0.970055	0.954536	0.956564	0.924675
XLOC_003172;A5:chr12:70464470-70465978:70464466-70465978:+	0.0127629	0.00279167	0	0	0	0	0	0.00326559	0	0	0	0.00554644	0	0
XLOC_003173;AF:chr12:70937821:70938031-70940798:70939955:70940103-70940798:+	0.76772	0.980173	1	1	1	1	1	1	1	1	0.99466	0.989926	1	1
XLOC_003173;SE:chr12:70949771-70952950:70953029-70954619:+	1	1	0.684016	1	1	1	0.509057	0.234312	0.973952	0.874199	0.995922	0.989832	1	1
XLOC_003174;SE:chr12:70986935-70988424:70988489-70990485:+	0.97861	0.994875	1	0.830627	0.933374	0.700559	0.901107	0.928393	0.808311	0.864436	0.941722	0.900115	0.913058	0.962513
XLOC_003182;A5:chr12:71831331-71895727:71831196-71895727:+	0.074247	0.84293	0.562134	0.606611	0.85046	0.902188	0.81874	0.576258	1	0.24472	0.552274	0.313894	0.34374	1
XLOC_003185;A3:chr12:72086183-72089315:72086183-72089333:+	0.720873	0.742053	0.784761	0.764197	0.772614	0.742798	0.692464	0.585985	0.703541	0.70274	0.802755	0.720437	0.838614	0.823121
XLOC_003185;AF:chr12:72085591:72085673-72089315:72085793:72086183-72089315:+	0.0216114	0.00640504	0.023476	0.142421	0.104408	0.0243085	0.00613098	0.0602864	5.56495e-06	0.0153613	0.00598902	0	0.0256741	0
XLOC_003193;SE:chr12:73794715-73799909:73799971-73808129:+	-1	0.387981	0.844341	0.785144	0.79167	0.733621	0.264469	0.848529	0.812211	1	1	-1	-1	-1
XLOC_003213;A5:chr12:78749106-78794245:78748945-78794245:+	0.352472	0	0.27166	0.038479	0.125528	0	0	0	0	0	0.1722	0	0.0932944	0
XLOC_003215;A3:chr12:78862180-78866526:78862180-78866673:+	1	1	0.836324	0.96033	0.985097	0.866113	0.891771	0.933947	0.781979	0.797338	0.835603	0.808713	0.87589	0.907438
XLOC_003215;SE:chr12:78862180-78864933:78864977-78866526:+	0	0.016594	0	0.220007	0	0.260518	0.154613	0.26147	0.325817	0.0989104	0.0138342	0.0827307	0.28399	0.0948921
XLOC_003220;AF:chr12:79208846:79209108-79210841:79209289:79209401-79210841:+	0.759523	0.485287	0.575563	0.916127	0.245038	0.549564	0.56668	0.755304	0.763945	0.93912	1	1	1	-1
XLOC_003223;AL:chr12:80484372-80489006:80489187:80484372-80489402:80490148:+	0.96773	0.983906	1	1	1	0.884899	0.780078	0.835591	0.66926	0.795292	0.65998	0.776244	0.839394	0.575182
XLOC_003225;A3:chr12:80949604-80949717:80949604-80949720:+	0.169407	0.167441	0.131906	0.249103	0.135067	0.128897	0.114968	0.160956	0.176137	0.138907	0.14139	0.138136	0.167597	0.13051
XLOC_003225;A5:chr12:80945798-80946576:80945672-80946576:+	0.663975	0.891201	0.449524	0.831252	0.752402	0.307156	0.369685	0.10057	0.142626	0.157384	0.24394	0.210723	0.241373	0.627753
XLOC_003225;AF:chr12:80945509:80945672-80946576:80946283:80946341-80946576:+	0.227265	0.0834607	1	0.907975	1	1	0.538563	0.972296	0.927606	0.968842	0.91549	0.950515	0.967634	0.627749
XLOC_003225;AF:chr12:80945532:80945672-80946576:80946283:80946341-80946576:+	0.0553296	0	1	0	-1	1	4.36392e-08	0.874355	0.779474	0.850982	0.66649	0.702499	0.877721	0.00134433
XLOC_003225;AF:chr12:80945533:80945798-80946576:80946283:80946341-80946576:+	0.289893	0.304743	1	0.971255	1	1	0.26291	0.798974	0.731147	0.864476	0.782487	0.807945	0.913911	0.680026
XLOC_003225;AF:chr12:80945534:80945798-80946576:80946283:80946341-80946576:+	0.223987	0.23523	1	0.936765	1	-1	0.246905	0.421276	1.56785e-06	0.331415	0.351729	0.608125	0.541321	0.418899
XLOC_003228;RI:chr12:82234463:82234528-82235373:82235788:+	0.838826	0.922131	0.395263	0.444707	0.149302	0.257718	0.041998	0.0377639	0.323342	0.259116	0.733826	0.826258	0.886443	0.856508
XLOC_003231;AF:chr12:83520473:83520617-83526144:83525900:83525990-83526144:+	0.990934	1	1	1	0.741131	0.999996	1	1	0.935652	0.992485	0.992906	0.970734	1	1
XLOC_003233;MX:chr12:83632417-83639128:83639191-83642629:83632417-83642402:83642519-83642629:+	0.228058	0.735915	0.80726	0.780006	0.803256	0.839447	1	0.911323	0.82433	0.815321	0.81811	0.719381	0.69958	0.768077
XLOC_003233;SE:chr12:83632417-83639128:83639191-83642402:+	0.706486	0.894658	0.794797	0.78079	0.808465	0.843966	1	0.805536	0.645464	0.538133	0.785951	0.726366	0.69246	0.663525
XLOC_003233;SE:chr12:83632417-83639128:83639191-83642629:+	0.0515961	0.508043	0.548815	0.818636	0.763629	0.760502	0.551383	0.39521	0.597642	0.460235	0.63795	0.467757	0.578382	0.644948
XLOC_003233;SE:chr12:83632417-83642402:83642519-83642629:+	0.15551	0.270385	0.22506	0.560067	0.441744	0.377849	0	0.0597845	0.240431	0.161873	0.281483	0.2553	0.370712	0.35421
XLOC_003233;SE:chr12:83639191-83642402:83642519-83642629:+	0.890678	0.752945	0.480455	0.501144	0.508324	0.508479	0.128364	0.287279	0.279527	0.208807	0.449446	0.508716	0.491587	0.373216
XLOC_003244;A3:chr12:84773371-84773575:84773371-84773596:+	0.848496	0.792358	0.716041	1	0.792395	1	0.600455	0.893464	0.722719	0.829623	0.776568	0.784792	0.823015	0.897168
XLOC_003244;SE:chr12:84773677-84773793:84773908-84774543:+	0.782723	0.668059	0.283959	0	0.516471	0.482653	0.646118	0.333644	0.835387	0.786695	0.91481	0.854047	0.74789	0.763028
XLOC_003261;AF:chr12:87266436:87266658-87268155:87266685:87266921-87268155:+	0.0213615	0.0287223	0.0661001	0.0300289	0.0175329	0.0300986	0.0880304	0.162472	0.0636338	0.038318	0.0215506	0.0177988	0.0203761	0.00160513
XLOC_003266;SE:chr12:87602767-87603557:87603739-87605966:+	-1	0.538545	0.410572	0.45004	0.582726	0.359739	0.602934	0.856554	0.944741	0.92871	-1	1	-1	1
XLOC_003274;SE:chr12:87954582-87955403:87955585-87957801:+	0	1	0.0314296	0.00734082	0.0614274	0.0151504	0	0.15792	0.0983782	0.0646884	0.997208	1	0	-1
XLOC_003292;SE:chr12:101084499-101086188:101086352-101088042:+	0.475089	0.516203	1	0	0.552576	1	0.459732	0.769799	0.0376736	0.300032	0.0912897	0.134676	0.113616	0.167624
XLOC_003297;A5:chr12:102744166-102744600:102743770-102744600:+	0.470253	0.512943	0.771918	0.501516	0.207218	0.632129	0.869399	0.389186	0.337391	0.393723	0.534144	0.494333	0.219384	0.882967
XLOC_003304;AF:chr12:105021254:105021386-105040275:105032625:105032982-105040275:+	0.0237498	0.0330919	0.00933676	0.0170771	0.101526	0.00586978	0.00492085	0.0277665	0.252946	0.296495	0.138014	0.224819	0.13036	0
XLOC_003306;A3:chr12:105147233-105152999:105147233-105153032:+	1	1	0.979386	0.976132	0.972288	0.967517	0.941838	0.982063	1	0.970575	1	1	1	-1
XLOC_003306;A5:chr12:105154164-105154630:105154103-105154630:+	0	0.435701	0.365442	0.30274	0.312224	0.301383	0.207712	0.275392	0.213405	0.324	0	0.252468	1	-1
XLOC_003306;AF:chr12:105146917:105147233-105152999:105147508:105147607-105152999:+	-1	0	0.97928	1	0.996587	0.995001	1	0.947804	0.998796	-1	1	1	-1	-1
XLOC_003306;AF:chr12:105147010:105147233-105152999:105147508:105147607-105152999:+	-1	0	0.994226	1	0.997224	0.998014	1	0.936432	0.998424	1	-1	1	1	-1
XLOC_003306;AF:chr12:105147019:105147233-105152999:105147508:105147607-105152999:+	-1	0	0.514789	-1	0.743002	0.633671	-1	0.0991037	0	-1	-1	-1	-1	-1
XLOC_003306;RI:chr12:105154630:105154837-105155089:105155224:+	1	1	0.977204	0.976132	0.969826	0.966505	0.941838	0.980463	1	0.970575	1	1	1	-1
XLOC_003307;A5:chr12:105177929-105178920:105177835-105178920:+	-1	0	0.324468	0.470837	0.458877	0.0482975	1	0.467533	0	1	-1	0	-1	-1
XLOC_003307;A5:chr12:105180103-105180549:105180056-105180549:+	-1	0.680269	0.1164	0.163779	0.164183	0.100087	0.222034	0.130283	0	0.278941	-1	0	0	-1
XLOC_003307;A5:chr12:105191244-105193416:105190960-105193416:+	0.522499	0.409558	0.384309	0.787837	0.626105	0.710936	0.502499	0.402833	0.8245	0.483233	0	1	-1	-1
XLOC_003307;A5:chr12:105194554-105195016:105194521-105195016:+	0.334303	0	0.140882	0.143565	0.111569	0.157542	0.286732	0.0832862	0	0.115285	0.439177	0	-1	-1
XLOC_003307;AF:chr12:105159686:105159901-105164401:105160120:105160281-105164401:+	-1	0.46313	0.984138	0.991942	0.990898	0.99699	0.975998	0.983023	1	0.925935	1	0	-1	-1
XLOC_003307;AF:chr12:105159688:105159901-105164401:105160120:105160281-105164401:+	-1	0	0.928765	0.968057	0.964614	0.988865	0.919575	0.939161	1	0.741379	-1	0	-1	-1
XLOC_003307;AF:chr12:105176242:105176555-105178920:105177740:105177835-105178920:+	-1	0	0.595308	0.937702	0.666306	0.581288	1	0.416905	0.881492	-1	-1	0	1	-1
XLOC_003307;AF:chr12:105176242:105176555-105178920:105177769:105177929-105178920:+	-1	-1	0.753853	0.944185	0.701905	0.964734	0.686887	0.44882	1	0	-1	-1	1	-1
XLOC_003307;AF:chr12:105176371:105176555-105178920:105177740:105177835-105178920:+	-1	0.680269	0.279948	0.768419	0.430279	0.213382	1	0.279764	0	1	-1	0	-1	-1
XLOC_003307;AF:chr12:105176371:105176555-105178920:105177769:105177929-105178920:+	-1	1	0.447344	0.788547	0.47107	0.842402	0.476851	0.306703	-1	0.278941	-1	-1	-1	-1
XLOC_003307;AF:chr12:105176462:105176555-105178920:105177740:105177835-105178920:+	-1	0	0.528793	0.912039	0.618198	0.546027	-1	0	0	-1	-1	0	-1	-1
XLOC_003307;AF:chr12:105176462:105176555-105178920:105177769:105177929-105178920:+	-1	-1	0.700276	0.920968	0.656283	0.959515	0	0	-1	0	-1	-1	-1	-1
XLOC_003307;AF:chr12:105190512:105190960-105193416:105191028:105191244-105193416:+	0.487403	1	0.650779	0.323172	0.63126	0.395544	0.497849	0.834782	1	0.68352	0.560823	-1	-1	-1
XLOC_003307;AL:chr12:105180056-105180549:105181144:105180056-105195016:105195611:+	-1	1	0.724512	0.62034	0.703664	0.669731	1	1	1	1	-1	1	1	-1
XLOC_003307;SE:chr12:105164565-105165470:105165539-105166033:+	-1	1	0.828633	0.803726	0.801216	0.789084	0.784657	0.792352	0.821648	0.824865	1	1	-1	-1
XLOC_003307;SE:chr12:105191244-105192246:105192305-105193416:+	0	0.255866	0	0.0172618	0.0281519	0.0213804	0.0705281	0.0221792	0	0.267125	0	0	-1	-1
XLOC_003311;A5:chr12:105784914-105799651:105784813-105799651:+	0.972204	0.989092	0.982392	0.967106	0.830406	0.729935	0.973356	0.92968	0.973466	0.978596	0.994755	0.988796	0.990036	0.999449
XLOC_003311;AF:chr12:105784679:105784914-105799651:105790127:105790413-105799651:+	0.159843	0.209473	0.321	0.0215264	0.186157	0.180754	0.376403	0.250661	0.201892	0.262551	0.191853	0.201685	0.170957	0.416143
XLOC_003311;AF:chr12:105784703:105784813-105799651:105790127:105790413-105799651:+	0.0325753	0.0179963	0.0405226	0.0340682	0.858033	0.812379	0.018172	0.0424477	0.01275	0.0148754	0.00526636	0.00732745	0.00757558	0.000668965
XLOC_003311;AF:chr12:105784703:105784914-105799651:105790127:105790413-105799651:+	0.496849	0.582766	0.653212	0.503708	0.967067	0.919886	0.0676301	0.200996	0.180891	0.250562	0.433941	0.285093	0.355766	0.333918
XLOC_003313;A3:chr12:106062808-106070525:106062808-106070528:+	0.933517	1	0.976946	0.961162	0.984352	0.972936	0.904772	0.983801	0.961955	0.965834	0.971345	0.970276	0.969848	0.969579
XLOC_003313;MX:chr12:106070615-106071570:106071641-106075007:106070615-106073619:106073678-106075007:+	0.292287	0	0.027193	0.0564876	0.0226535	0.0350297	0.239732	0.0443421	0.095244	0.0993341	0.155522	0.135529	0.178691	0.125282
XLOC_003313;SE:chr12:106070615-106071570:106071641-106073619:+	0.380762	0.53374	0.0714378	0.143408	0.177426	0.111356	0.480198	0.0299748	0.273011	0.363724	0.34266	0.400878	0.338118	0.415235
XLOC_003313;SE:chr12:106070615-106071570:106071641-106075007:+	0.0898364	0	0.206178	0.160034	0.0872878	0.168042	0.227522	0.0637723	0.153472	0.146445	0.124455	0.106339	0.202816	0.125564
XLOC_003313;SE:chr12:106070615-106073619:106073678-106075007:+	0.192891	0.0733913	0.902833	0.760898	0.804917	0.847656	0.482956	0.59482	0.63265	0.608708	0.435616	0.431495	0.539033	0.500642
XLOC_003313;SE:chr12:106071641-106073619:106073678-106075007:+	0.598205	1	0.733493	0.73659	0.902967	0.775378	0.745528	0.399752	0.781055	0.838269	0.738941	0.810172	0.70131	0.832154
XLOC_003318;A5:chr12:109543849-109544027:109543805-109544027:+	0.40617	0.579785	0	-1	0	0	1	0.898523	0.684501	1	1	1	0.480692	0.556801
XLOC_003321;AL:chr12:110570768-110571198:110571689:110570768-110580401:110583061:+	0.452278	0.238197	0.530234	0.352992	0.57431	0.630088	0.465267	0.639182	0.411462	0.510891	0.581434	0.635977	0.785609	0.33532
XLOC_003322;RI:chr12:110665083:110665236-110665664:110665806:+	0.085395	0.0781872	0	0	0	0	0.0408289	0.182136	0.0406773	0	0.0280509	0.00566471	0.0170393	0.0107758
XLOC_003322;SE:chr12:110663059-110663173:110663276-110664536:+	0.914605	0.921813	1	1	1	1	0.959171	0.817864	0.959323	1	0.971949	0.994335	0.982961	0.989224
XLOC_003323;A3:chr12:110779478-110793114:110779478-110793373:+	1	1	0.9053	0.950161	0.95775	0.94075	0.801449	0.934577	0.908527	0.937055	0.985322	0.959976	0.990062	1
XLOC_003323;A5:chr12:110738277-110779296:110738092-110779296:+	1	1	0.564321	0.64942	0.909787	0.513837	0.833639	0.558786	0.575752	0.800252	1	0.736397	0.522441	0.943616
XLOC_003323;SE:chr12:110738277-110742130:110742323-110779296:+	0	0	0.0452797	0.0388396	0.0524529	0.044855	0.153351	0.126772	0.074609	0.120704	0.126488	0.0546004	0.118873	0.0976179
XLOC_003330;AF:chr12:111538194:111538239-111539408:111538781:111538947-111539408:+	0	0	0.776024	0.789356	0	1	0.0778955	0.945479	0.832982	0.791339	0.408657	0.801163	0.667478	0
XLOC_003330;SE:chr12:111538239-111538355:111538548-111539408:+	1	1	0.999424	0.999771	1	0.999797	0.9999	0.940581	0.99687	0.994758	0.999257	0.996644	0.996803	1
XLOC_003330;SE:chr12:111542310-111542680:111542841-111543100:+	0.91307	0.845592	0.413402	0.0916651	0.215554	0.232436	0.88525	0.824015	0.938782	0.939884	0.593176	0.933692	0.799034	0.408019
XLOC_003333;A3:chr12:111825108-111825576:111825108-111825579:+	0.187741	0.135811	0.248313	0.251815	0.256186	0.257121	0.384538	0.248721	0.15685	0	0.100262	0.0720307	0.10865	0.125367
XLOC_003333;A3:chr12:111825108-111827543:111825108-111827546:+	0.953195	0.973737	0.922246	0.913099	0.917148	0.932555	0.92714	0.890167	0.891137	0.892004	0.953207	0.929849	0.954498	0.957949
XLOC_003333;A3:chr12:111825632-111827543:111825632-111827546:+	0.632442	0.6949	0.486521	0.431569	0.430668	0.416536	0.439239	0.527113	0.36117	0.718211	0.652087	0.758095	0.809116	0.655376
XLOC_003333;AF:chr12:111814146:111814377-111823242:111814964:111814989-111823242:+	0.0396488	0.0199747	0.916688	0.140566	0.216488	0.270278	1	0.915917	0	0	0.00736126	0	0.0151079	0.0122137
XLOC_003333;AF:chr12:111814146:111814377-111823242:111815287:111815525-111823242:+	0.0808176	0.0780933	0.534592	0.499649	0.450071	0.672035	0.691649	0.372758	0	0	0.0473145	0	0.126171	0.0225772
XLOC_003333;AF:chr12:111814152:111814377-111823242:111814964:111814989-111823242:+	0.895429	0.887903	0.991199	0.418928	0.732423	0.599887	1	0.993269	0.899897	0.811527	0.671243	0.872994	0.551281	0.917996
XLOC_003333;AF:chr12:111814152:111814377-111823242:111815287:111815525-111823242:+	0.948013	0.970519	0.92161	0.814877	0.890203	0.892411	0.92714	0.889505	0.880475	0.870179	0.931851	0.920455	0.920408	0.954364
XLOC_003333;AF:chr12:111814186:111814377-111823242:111814964:111814989-111823242:+	0	0	0.121589	0	0.00109293	0	-1	0	0	0	0	0	0	0
XLOC_003333;AF:chr12:111814186:111814377-111823242:111815287:111815525-111823242:+	0	0	0.0142442	0	0.00323034	0	0	0	0	0	0	0	0	0
XLOC_003333;AF:chr12:111814213:111814377-111823242:111814964:111814989-111823242:+	0.163291	0.0891126	0.955397	0.256156	0.429642	0.335401	1	0.970977	0.384214	0.250751	0.236437	0.506296	0.293764	0.646834
XLOC_003333;AF:chr12:111814213:111814377-111823242:111815287:111815525-111823242:+	0.293594	0.289062	0.690988	0.677685	0.69052	0.736287	0.620731	0.646043	0.338306	0.342532	0.674663	0.633214	0.796553	0.773833
XLOC_003333;AF:chr12:111814216:111814377-111823242:111814964:111814989-111823242:+	0.0547605	0.0187612	0.916196	0.167316	0.309438	0.237528	1	0.940427	0.213197	0	0.0454466	0.0887875	0.0529008	0.259453
XLOC_003333;AF:chr12:111814216:111814377-111823242:111815287:111815525-111823242:+	0.109826	0.0736144	0.532991	0.550928	0.57031	0.63282	0.588956	0.46272	0.181694	0	0.241763	0.140918	0.344586	0.395587
XLOC_003333;AF:chr12:111814219:111814377-111823242:111814964:111814989-111823242:+	0.052571	0.0232783	0.921101	0.201687	0.35389	0.283355	1	0.93433	0.454341	0.116067	0.105225	0.186857	0.0405613	0.379938
XLOC_003333;AF:chr12:111814219:111814377-111823242:111815287:111815525-111823242:+	0.105681	0.0901252	0.549293	0.606688	0.618664	0.686269	0.396364	0.437001	0.405573	0.169716	0.440581	0.278941	0.284658	0.533728
XLOC_003333;AF:chr12:111814964:111814989-111823242:111815287:111815525-111823242:+	0.680473	0.806054	0.0945255	0.859264	0.747602	0.846916	0	0.0517337	0.450376	0.608873	0.87008	0.627345	0.903964	0.651339
XLOC_003333;SE:chr12:111825108-111825576:111825632-111827546:+	0.109826	0.0736144	0.532991	0.550928	0.57031	0.63282	0.588956	0.46272	0.181694	0	0.241763	0.140918	0.344586	0.395587
XLOC_003333;SE:chr12:111825108-111825579:111825632-111827543:+	0.0199998	0.0108476	0.158621	0.166738	0.16775	0.168001	0.11396	0.183807	0.0587864	0.0593336	0.0923937	0.115236	0.15729	0.130581
XLOC_003333;SE:chr12:111825108-111825579:111825632-111827546:+	0.105681	0.0901252	0.549293	0.606688	0.618664	0.686269	0.396364	0.437001	0.405573	0.169716	0.440581	0.278941	0.284658	0.533728
XLOC_003333;SE:chr12:111825108-111827543:111827685-111827818:+	0.995701	0.99772	0.911708	0.91321	0.931157	0.870931	0.850143	0.931684	1	1	0.997568	1	0.993164	0.998987
XLOC_003333;SE:chr12:111825108-111827546:111827685-111827818:+	0.919182	0.921907	0.465408	0.500351	0.549929	0.327965	0.308351	0.627242	1	1	0.952686	1	0.873829	0.977423
XLOC_003337;A5:chr12:112645084-112646838:112645048-112646838:+	1	0.971212	0.992844	0.991574	0.996072	0.996379	0.99211	0.985635	0.968891	0.995466	0.981412	0.98371	0.989166	0.997007
XLOC_003337;SE:chr12:112645084-112646838:112647032-112647825:+	0.97125	0.814297	0.947395	0.937691	0.937206	0.934698	0.835665	0.822899	0.9034	0.883787	0.950293	0.96053	0.938491	0.934145
XLOC_003338;A3:chr12:112768121-112768426:112768121-112768658:+	0.973826	0.992015	-1	1	1	1	0.697576	0.864488	1	1	1	1	-1	1
XLOC_003340;A5:chr12:113075001-113075244:113074859-113075244:+	0.191589	0.213827	-1	-1	1	-1	-1	-1	-1	-1	0	-1	-1	-1
XLOC_003341;AF:chr12:113140507:113140614-113143459:113140667:113140778-113143459:+	0.944364	0.981795	1	1	0.991684	1	0.962514	0.920595	1	0.985003	0.99109	0.988531	0.994435	0.989992
XLOC_003341;AF:chr12:113140507:113140614-113143459:113141508:113141576-113143459:+	0.924551	0.910602	1	1	1	1	1	0.987482	0.981709	0.948559	0.998189	0.995508	0.998204	0.997029
XLOC_003341;AF:chr12:113140667:113140778-113143459:113141508:113141576-113143459:+	0.419254	0.158864	-1	-1	1	-1	1	0.87186	0	0.219213	0.832048	0.719965	0.75676	0.772342
XLOC_003341;SE:chr12:113140614-113143459:113143611-113144015:+	1	1	1	1	1	1	1	0.99387	1	1	0.999615	1	0.999386	0.999703
XLOC_003350;A3:chr12:117595307-117609833:117595307-117609853:+	-1	-1	0.80068	0.874895	0.816614	0.75486	1	0.572395	0.777688	-1	-1	-1	1	-1
XLOC_003350;A3:chr12:117595307-117609833:117595307-117609893:+	-1	0	0.66146	0.672632	0.763398	0.51502	0.438042	0.549615	1	-1	-1	-1	1	0
XLOC_003350;A3:chr12:117595307-117609853:117595307-117609893:+	-1	0	0.327229	0.227085	0.420146	0.25643	0	0.476888	1	-1	-1	-1	-1	0
XLOC_003354;A5:chr12:4217322-4231446:4217322-4231516:-	0.102739	0.32501	0.565519	0.391591	0.374457	0.503101	0.190571	0.502442	0.0903794	0.0801134	0.0546012	0.165851	0.164016	0.158199
XLOC_003356;A3:chr12:4249750-4249836:4249748-4249836:-	0.664525	1	0.692262	0.549877	0.420091	0.531644	0.537026	0.585809	0.501681	0.578789	0.571236	0.939998	0.590945	0.575443
XLOC_003360;A5:chr12:5383298-5383648:5383298-5383652:-	0	0.411298	0	0	0	0.0504469	0.490677	0.0764705	0	0	0.0418624	0.0581897	0.0818289	-1
XLOC_003360;A5:chr12:5383736-5384000:5383736-5384043:-	1	0.588702	0.200888	0.14434	0.120739	0.265041	0.441373	0.235688	0	0.416527	0	0	0	-1
XLOC_003360;AF:chr12:5384238-5389023:5389066:5384238-5389292:5389343:-	0	0.411298	0.799112	0.85566	0.879261	0.693671	0.558627	0.764312	1	0.580847	0.998156	0.996365	0.992604	-1
XLOC_003383;A5:chr12:20805681-20815274:20805681-20815346:-	1	1	0.278641	0	0.262735	0.183636	0.560774	0.349544	0.50314	0.307015	0.542733	0.210635	0.449247	0.423479
XLOC_003387;SE:chr12:21391415-21391717:21391799-21394965:-	0.00616469	0.0070482	0	0.0157401	0.0090134	0.00522917	0.0149492	0.0419393	0.0158423	0.0192593	0.00865558	0.011239	0.00622648	0.00537776
XLOC_003389;A5:chr12:21730398-21742213:21730398-21742245:-	1	0.920006	0.430073	0.476568	0.180266	0.137325	1	0.584025	0.709028	0.685437	1	1	1	1
XLOC_003396;AF:chr12:24464399-24467861:24467967:24464399-24469606:24469722:-	1	1	0.446372	0.558101	0.452069	0.421626	0	0.15058	0	1	1	0	1	1
XLOC_003396;SE:chr12:24464399-24466413:24466482-24467861:-	0	0	0.151226	0.324637	0.206759	0.411335	-1	0.221294	-1	0	0	-1	0	0
XLOC_003407;MX:chr12:30897806-30904718:30904831-30905069:30897806-30904870:30904983-30905069:-	0.627218	0.728006	0.513553	0.462998	0.454508	0.378394	0.219535	0.210245	0.24721	0.30274	0.243278	0.215257	0.325383	0.275088
XLOC_003409;A3:chr12:31488314-31490468:31488308-31490468:-	1	1	0.697254	1	1	1	1	1	0.989273	0.991284	0.986797	0.993251	1	1
XLOC_003409;A3:chr12:31492179-31494582:31492176-31494582:-	0.55746	0.111651	0.923242	0.71205	1	0.930578	0.723107	0.755965	0.882675	0.850001	0.812074	0.845868	0.838128	0.824811
XLOC_003412;SE:chr12:31928725-31930682:31931005-31933357:-	1	1	1	0.988934	1	1	1	0.956894	0.960966	0.971658	0.981745	0.985311	0.992504	1
XLOC_003422;AF:chr12:40036833-40037263:40037376:40036833-40037838:40038020:-	0.594723	0.129431	0.306365	0.179409	0.599695	0.236457	0.460894	0.961129	0.839609	0.894396	0.632264	0.586939	0.86263	0.11441
XLOC_003424;AF:chr12:40247863-40247955:40248208:40247863-40248268:40248323:-	-1	0	0.399267	0.0601455	0.817275	0.149227	0.999999	0.442772	0.00783306	1	0	-1	0	-1
XLOC_003443;A3:chr12:52602058-52602180:52602055-52602180:-	0.802954	0.648009	-1	-1	-1	-1	-1	1	-1	-1	-1	-1	-1	-1
XLOC_003443;SE:chr12:52600078-52601050:52601189-52601990:-	0.197046	0.351991	-1	-1	-1	-1	-1	0	-1	-1	-1	-1	-1	-1
XLOC_003450;A5:chr12:54861413-54861526:54861413-54861780:-	0.728302	0.731627	0.804796	0.867702	0.868151	0.830294	0.927161	0.85484	0.818443	0.871413	0.871085	0.879381	0.763186	0.891029
XLOC_003451;A3:chr12:54975382-54985666:54975349-54985666:-	0.974745	0.986271	0.946564	0.935463	0.899506	0.929862	0.760463	0.725135	0.851564	0.861525	0.850172	0.880611	0.778204	0.969187
XLOC_003452;A5:chr12:55057352-55059375:55057352-55059457:-	0.160863	1	0.306486	0	0	0	0.186232	0.251138	0.0317659	0.0683405	0.0552233	0.0487884	0.0936301	0.114322
XLOC_003457;A3:chr12:56328799-56330229:56328796-56330229:-	0.596767	0	0.796393	0.575019	0.666561	0.595244	0.675484	0.603082	0.587353	0.6631	0.627791	0.645962	0.717422	0.531038
XLOC_003467;AL:chr12:65149037:65149550-65153806:65152784:65152830-65153806:-	0.16967	0	0.0321896	0.0184718	0.0551293	0.114068	0.220442	0.334835	0.283529	0.243529	0.0531308	0.12775	0.133572	0.114805
XLOC_003467;SE:chr12:65158861-65161403:65162028-65172449:-	0.845189	0.44781	0.74672	0.778814	0.711237	0.755747	0.61591	0.529397	0.413593	0.415944	0.484535	0.455853	0.649187	0.595397
XLOC_003472;A5:chr12:69183165-69183665:69183165-69183983:-	0.0147288	0.228083	0	0	0	0	0.0637861	0.0579113	0.0150376	0.0175678	0.0150373	0.00838645	0.00508078	0.031257
XLOC_003486;SE:chr12:71126397-71132001:71132086-71136555:-	1	1	0.203006	0.451359	0.458737	0.685396	0.579185	0.16418	0.480252	0.400899	0.351884	0.486905	0.672894	0.596733
XLOC_003486;SE:chr12:71132086-71133900:71133997-71136555:-	0.509717	0.412517	0.194369	0.0685447	0.079138	0.0914902	0.690622	0.864986	0.441888	0.511425	0.500356	0.364791	0.187261	0.259748
XLOC_003498;AF:chr12:75722741-75725207:75725312:75722741-75734913:75735643:-	0	0.220103	0	0	1	0	0	0.716447	0.629383	0.723792	0.221984	0.571549	0.842448	0
XLOC_003500;A5:chr12:75747968-75752686:75747968-75752754:-	0	0	0.426818	1	0.801116	0.644695	0	0.46012	0.942377	1	0.330693	0.908243	1	0
XLOC_003502;AF:chr12:76123327-76125295:76125359:76123327-76125385:76125415:-	0	0	0.304202	0.446937	0.392572	0.323344	0	0.291686	0.683622	0.873252	0.362532	0.50685	0	0
XLOC_003505;AF:chr12:78857344-78861419:78861729:78857344-78861875:78862036:-	1	0.947607	0.958434	0.946953	0.978158	0.924715	1	0.938795	0.918421	0.952525	0.989289	0.975288	0.987862	0.979836
XLOC_003517;SE:chr12:80641044-80642789:80642845-80643764:-	0.229427	0.434286	0.198501	0.156912	0.175152	0.167304	0.163847	0.0894157	0.193709	0.182979	0.237051	0.249377	0.20743	0.195897
XLOC_003518;A3:chr12:81472351-81474587:81472171-81474587:-	0.442349	0.501927	1	0.847582	0.740147	1	0.928282	0.536819	0.573062	0.603019	0.437731	0.430514	0.379241	0.376172
XLOC_003518;AL:chr12:81359024:81359344-81474587:81472087:81472171-81474587:-	0.513663	0.227731	1	0.333096	0.519085	1	0.586577	0.115237	0.427654	0.449361	0.215819	0.16598	0.22075	0.0977972
XLOC_003518;AL:chr12:81359024:81359344-81474587:81472087:81472351-81474587:-	0.571089	0.226378	0.0948299	0.0824152	0.274809	0.0952052	0.0987883	0.101027	0.357603	0.349483	0.261184	0.208393	0.316798	0.152372
XLOC_003521;SE:chr12:81573960-81574525:81574552-81579570:-	1	1	1	0.748619	1	1	0.940242	0.871742	0.87427	0.847066	0.820187	0.769048	0.881495	0.788748
XLOC_003521;SE:chr12:81591413-81593881:81593947-81594940:-	0	0.128601	0	0	0.0836437	0.0939228	0.470422	0.356308	0.174307	0.165482	0.055981	0.0732468	0.0996013	0
XLOC_003524;SE:chr12:83260883-83268333:83269627-83272339:-	1	1	0.9188	0.928381	0.959341	0.983809	0.972492	0.90533	0.819994	0.88096	0.928264	0.959882	1	1
XLOC_003538;AF:chr12:84765384-84766109:84766241:84765384-84772786:84773132:-	0	0.0117281	0	0.0418253	0.00933876	0	0.159784	0.0573451	0.273859	0.0910684	0.158107	0.0724775	0.0394111	0
XLOC_003551;A5:chr12:87314186-87329071:87314186-87329123:-	-1	1	1	0.811298	1	1	-1	1	1	1	-1	-1	1	-1
XLOC_003551;AF:chr12:87314186-87328558:87328624:87314186-87329071:87329390:-	-1	0.770212	0.659066	0	0.673835	0.670521	-1	0.83103	0	0.56318	-1	-1	0	1
XLOC_003551;AF:chr12:87314186-87328558:87328624:87314186-87329123:87329398:-	-1	1	1	0	1	1	-1	1	-1	1	-1	-1	-1	1
XLOC_003558;A5:chr12:88176439-88177074:88176439-88177502:-	-1	1	0.608866	0.798037	0.830094	0.819862	0.431569	0.859569	0.819534	0.757992	1	1	-1	-1
XLOC_003558;RI:chr12:88175593:88176439-88177074:88177649:-	1	0.252785	0.126565	0.121027	0.135786	0.0962883	0.0901182	0.108877	0.145995	0.142114	0.451387	0.28585	1	-1
XLOC_003558;RI:chr12:88175593:88176439-88177502:88177649:-	1	1	0.184053	0.352363	0.434272	0.326567	0.0699379	0.427869	0.437043	0.341608	1	1	1	-1
XLOC_003558;SE:chr12:88177649-88178163:88178473-88181740:-	1	0.252785	0.176531	0.194135	0.184855	0.171414	0.0409921	0.102541	0.136202	0.1254	0.451387	0.28585	1	-1
XLOC_003583;AF:chr12:101948439-101950068:101950138:101948439-101958134:101958229:-	0.197451	0.254285	0.448846	0.60272	0.729908	0.477937	0.354317	0.418256	0.330715	0.351849	0.174451	0.261023	0.11077	0.154755
XLOC_003584;AF:chr12:101969637-101970019:101970094:101969637-101975660:101975979:-	0.0241432	0.00772496	0	0	0	0	0	0.0731987	0.0833371	0.00866715	0	0	3.15386e-06	0
XLOC_003584;AF:chr12:101969637-101970019:101970094:101969637-101976784:101977081:-	0.217705	0.131383	0	0	0	0	0	0.796804	0.885224	1	0	0	0.00121468	0
XLOC_003584;AF:chr12:101969637-101975660:101975979:101969637-101976784:101977081:-	0.918356	0.95105	0.727715	0.641135	0.69542	0.613698	0.971657	0.980257	0.98835	1	0.997333	0.997045	0.997413	0.998946
XLOC_003589;AF:chr12:102743394-102743499:102743635:102743394-102757541:102757780:-	0.543115	0.377129	0.709507	0.869335	0.636708	0.864251	0.813538	0.850607	0.380527	0.415288	0.469146	0.41188	0.467682	0.160234
XLOC_003589;AL:chr12:102741718:102743394-102757541:102756281:102756542-102757541:-	0.437764	0.764082	0.621636	1	1	1	0.410055	0.555699	0.794109	0.673096	0.573707	0.740198	0.857175	0.86334
XLOC_003591;A3:chr12:103424597-103425779:103424471-103425779:-	1	0.481377	0.190859	0.214335	0.246131	0.395116	0.907713	0.735605	0.807221	0.917973	0.439197	0.362316	0.638528	0.383199
XLOC_003592;A5:chr12:103676025-103676672:103676025-103676699:-	0.162074	0.107741	-1	-1	-1	-1	-1	-1	-1	-1	-1	-1	-1	-1
XLOC_003592;SE:chr12:103672704-103674843:103675465-103676699:-	0.239837	0.478824	-1	-1	-1	-1	-1	0	-1	-1	-1	-1	-1	-1
XLOC_003592;SE:chr12:103675465-103675905:103676025-103676699:-	0.759037	0.774136	-1	-1	-1	-1	-1	-1	-1	-1	-1	-1	-1	-1
XLOC_003594;SE:chr12:103691851-103691940:103692016-103693394:-	0.900101	0.89758	0.856812	-1	-1	-1	-1	-1	-1	-1	0	-1	-1	-1
XLOC_003597;A3:chr12:104724125-104727303:104724070-104727303:-	0	0.578627	0.160218	0.265939	0.21577	0.296268	1	0.584174	0.893366	0.768909	1	1	1	1
XLOC_003597;AF:chr12:104724070-104726291:104726395:104724070-104727303:104727406:-	0	0.638398	0.0908163	0.0858033	0.111186	0.15002	1	0.142804	0.444964	0.373499	-1	-1	-1	-1
XLOC_003600;A5:chr12:105218292-105218659:105218292-105218708:-	1	1	0.964782	0.93204	0.966414	0.973884	0.990912	0.980495	0.977585	0.990398	0.881533	0.908122	0.94379	0.855516
XLOC_003600;MX:chr12:105217701-105218223:105218292-105222533:105217701-105218659:105218829-105222533:-	-1	0	0.423175	0.377831	0.481407	0.476202	0.86647	0.718077	1	0.637421	0.316237	0.59686	0.349707	0.258485
XLOC_003600;SE:chr12:105217701-105218223:105218292-105218659:-	1	0.813334	0.946072	0.89681	0.953119	0.961054	0.987897	0.954892	1	0.976858	0.813528	0.679071	0.776133	0.763302
XLOC_003600;SE:chr12:105218292-105218659:105218829-105222533:-	1	1	0.959826	0.934412	0.956237	0.964398	0.926358	0.89178	0.946594	0.960018	0.904151	0.58834	0.865716	0.902448
XLOC_003600;SE:chr12:105218292-105218708:105218829-105222533:-	-1	-1	0.466068	0.510645	0.432184	0.421254	0.10344	0.141877	0.288967	0.188839	0.559022	0.12633	0.277437	0.609732
XLOC_003608;AF:chr12:108888548-108893160:108893418:108888548-108894069:108894161:-	0.89511	0.522396	0.208049	0.338957	0.136612	0.200473	0.424201	0.498366	0.5197	0.51641	0.253613	0.300709	0.176643	0.109588
XLOC_003611;A3:chr12:110670886-110672183:110670850-110672183:-	0.772119	0.822399	0	-1	-1	1	1	0.732113	1	0.313794	1	0.500411	1	0.508007
XLOC_003611;SE:chr12:110672240-110682315:110682434-110682571:-	0.049716	0.0504642	0	-1	-1	0	1	0	0	0.313794	0	0	0	0
XLOC_003612;A3:chr12:110695780-110696252:110695680-110696252:-	0.0337107	0.0428513	0.00232044	0.00365626	0.00359894	0.0093395	0.0395257	0.0408802	0.00803285	0.0107474	0.0137913	0.0152065	0.00625743	0.016536
XLOC_003615;AL:chr12:110873144:110874129-110876841:110875037:110875276-110876841:-	0.320037	0.0223046	0	0.357662	0.242837	0.157729	0.348689	0.255214	0.442766	0.52776	0.264752	0.316082	0.53221	0.458071
XLOC_003615;SE:chr12:110874129-110876841:110876970-110879685:-	0.941513	1	-1	0.614639	1	1	1	0.773069	0.871781	0.816179	0.820881	0.780697	0.869225	0.934414
XLOC_003620;AF:chr12:111711412-111712585:111712619:111711412-111713044:111713619:-	0.0329351	0.65906	0	0.735779	0.458659	0.555073	0.176908	0.579185	0.633329	0.472547	0.566987	0.496825	0.630443	0.347256
XLOC_003621;AF:chr12:111963353-111966594:111966736:111963353-111966924:111967076:-	0.143197	0.778575	0	0.028866	0	0.0133595	0.0118554	0.0125831	0.00275272	0.00288543	0.0024521	0.00141213	0.0115569	0.00571464
XLOC_003624;AF:chr12:112822112-112828849:112829159:112822112-112829306:112829534:-	0.0790105	0.195638	0.0258141	0.0181804	0.0158562	0.0175496	0.0582076	0.0179263	0.0440685	0.0328491	0.0438727	0.0239457	0.0374782	0.0980938
XLOC_003629;A5:chr12:113307933-113313742:113307933-113313811:-	0.333406	1	0.172369	0.17057	0.222154	0.173034	0.251489	0.193516	0.0973556	0.0858425	1	0	-1	-1
XLOC_003629;AF:chr12:113307933-113313742:113313881:113307933-113314390:113314607:-	0.415255	1	0.323221	0.343995	0.372057	0.401997	0.306284	0.198702	0.190071	0.145725	1	-1	0	-1
XLOC_003629;AF:chr12:113307933-113313811:113313881:113307933-113314390:113314607:-	0.586747	-1	0.696339	0.718301	0.674751	0.762626	0.567863	0.508224	0.685122	0.644959	-1	1	0	-1
XLOC_003630;AF:chr12:113330523-113337755:113337800:113330523-113338894:113339127:-	1	0.747511	0.657856	0.672763	0.584124	0.660157	0.445151	0.401687	1	0.151327	1	1	1	-1
XLOC_003633;AF:chr12:113422730-113425065:113425157:113422730-113426655:113427375:-	0.873641	0.751139	1	0.759407	0.933127	1	1	0.97873	-1	1	-1	-1	-1	-1
XLOC_003637;SE:chr12:116816704-116824031:116824123-116836758:-	0	1	0.0298596	0	0.0457494	0.039805	0	0.0542903	0	0	-1	0	0	-1
XLOC_003647;SE:chr13:4191310-4192295:4192435-4194034:+	0.529777	0.493365	1	-1	0	-1	-1	0	-1	-1	0	0	0.051925	0
XLOC_003653;SE:chr13:7787526-7788593:7788746-7789574:+	0.929598	0.952102	0	0	0.0345697	0	0	0.0636693	0	0.120971	-1	0	-1	-1
XLOC_003669;A5:chr13:13616746-13631009:13616745-13631009:+	0	0	0	0	0.158954	0	0	0	0	0	0	0	0	1
XLOC_003675;SE:chr13:14620806-14620931:14620999-14623598:+	0.021523	0	0.00355657	0.014726	0.0151596	0.0114473	0.0268772	0.0166123	0.00208244	0.00321475	0.00357332	0.00416178	0.00329209	0.00175777
XLOC_003703;SE:chr13:24831929-24832010:24832095-24836016:+	0.89628	0.967754	0.986998	0.981517	0.989202	0.996062	0.910843	0.652538	0.934818	0.89511	0.954064	0.970683	0.971333	0.976842
XLOC_003703;SE:chr13:24836946-24838147:24838265-24840388:+	0.89628	0.967754	0.986998	0.981517	0.989202	0.996062	0.910843	0.652538	0.934818	0.89511	0.954064	0.970683	0.971333	0.976842
XLOC_003727;AF:chr13:36254105:36254258-36341937:36326623:36327012-36341937:+	-1	-1	0.0928398	0.0550682	0.0355894	0.193653	0	0.0446503	0.0414673	0.0255937	0	0	-1	-1
XLOC_003727;AF:chr13:36346625:36346757-36410079:36388156:36388406-36410079:+	-1	0	0.884415	0.767972	0.740571	0.715778	0.952128	0.846161	1	0.923922	1	1	-1	-1
XLOC_003732;A3:chr13:38058741-38059780:38058741-38059940:+	0.398444	0.0528093	0.0413084	0.0292615	0.0328868	0.0446902	0.0180704	0.199968	0.0324634	0.0311282	0	0.00545885	0.0466141	0.00405017
XLOC_003732;SE:chr13:38045315-38046851:38046907-38047245:+	0.113677	0.335721	0.976101	0.966422	0.970078	0.961388	0.0951598	0.374828	0.0624702	0.0918639	0.0549908	0.0366095	0.0702705	0.0338399
XLOC_003741;SE:chr13:41016398-41017115:41017173-41017706:+	0.944538	1	0.992272	0.976187	0.948897	0.907861	0.827449	0.802126	0.654023	0.717339	0.719422	0.754771	0.801353	0.867146
XLOC_003745;AF:chr13:42041256:42041322-42055400:42043258:42043414-42055400:+	0	0.806779	0.0479854	0.0725512	0.157415	0.0416802	0.288546	0.0266435	0	0.229321	0.859732	0.280216	0.47627	1
XLOC_003749;A5:chr13:43797728-43799602:43797663-43799602:+	0.99628	0.993023	1	0	-1	1	-1	0	-1	-1	1	1	-1	-1
XLOC_003761;RI:chr13:47008082:47008370-47008762:47009114:+	0.800576	0.941355	0.591698	0.450281	0.561089	0.284226	0.133634	0.489849	0.960479	0.950538	1	0.968928	1	1
XLOC_003765;AF:chr13:49187492:49187637-49193736:49188766:49188793-49193736:+	0.812567	0.965698	0.756862	0.920713	0.917353	0.849811	0.6995	0.74538	1	0.92348	1	0.96857	0.935205	0.986414
XLOC_003768;AF:chr13:49418281:49418621-49430869:49421274:49421466-49430869:+	0.517226	0.254863	0.354087	0.384345	0.456933	0.409769	0.452172	0.418834	0.202413	0.221305	0.0955572	0.148609	0.133949	0.0521043
XLOC_003774;AF:chr13:50643226:50643457-50644683:50644470:50644516-50644683:+	1	0.882455	0.732071	1	1	0.519622	-1	0.412065	0	0.129895	0	1	0	-1
XLOC_003777;A5:chr13:51645507-51649585:51645471-51649585:+	0.27676	0.633683	0.0343267	0.0165633	0.0330853	0.0233852	0.048139	0.0565276	0.0288749	0.044973	0.0812611	0.049923	0.0319372	0.0890044
XLOC_003777;SE:chr13:51642765-51645203:51645471-51649585:+	0.804502	1	0.986487	0.992373	0.970553	0.984173	0.974192	0.953875	0.997036	0.995727	1	0.998587	1	1
XLOC_003782;A3:chr13:53393730-53394146:53393730-53394300:+	0.728583	0.629493	-1	0	0	-1	-1	0.912551	-1	0.786446	1	1	1	-1
XLOC_003789;A5:chr13:54784101-54784354:54784033-54784354:+	-1	-1	0	0	0.022717	0.0922702	0	0	0	0	0	0	-1	-1
XLOC_003806;AL:chr13:56470480-56471152:56471888:56470480-56471930:56472321:+	0.196387	0.388091	0.211137	0.124234	0.18261	0.145788	0.525015	0.524455	0.271345	0.634859	0.0802353	0	0.291884	0.429122
XLOC_003813;A3:chr13:59622932-59624503:59622932-59624505:+	0	0.0354537	0	0.00635262	0	0.00788461	0.0561862	0	0	0.00671381	0.0130618	0	0	0
XLOC_003813;A5:chr13:59601071-59607246:59601044-59607246:+	1	1	0.996295	0.986235	0.970046	0.988986	1	1	0.996083	0.99554	0.954333	0.979393	1	1
XLOC_003813;A5:chr13:59608195-59608761:59608183-59608761:+	1	0.975082	1	0.995853	1	0.994392	0.794495	0.974386	0.984879	0.983495	0.966366	0.921328	0.980682	0.960265
XLOC_003817;A3:chr13:61780983-61785969:61780983-61786045:+	1	0	1	1	1	0.682233	0.732494	0.797414	0.825968	0.769783	0.758478	0.78553	0.882485	0.790444
XLOC_003817;AL:chr13:61780983-61785969:61787284:61780983-61797741:61798360:+	0.845193	0	1	1	1	1	0.790019	0.9654	0.865837	0.851865	0.792489	0.828565	0.924931	0.903737
XLOC_003817;AL:chr13:61780983-61785969:61787284:61780983-61826309:61826506:+	1	-1	1	1	0.815314	1	0.777383	0.790272	0.469579	0.488716	0.250669	0.279373	0.69366	0.645994
XLOC_003817;AL:chr13:61780983-61786045:61787284:61780983-61797741:61798360:+	0	0.171354	-1	-1	-1	1	0.578771	0.876369	0.576233	0.632329	0.548755	0.568886	0.621316	0.713379
XLOC_003817;AL:chr13:61780983-61786045:61787284:61780983-61826309:61826506:+	-1	1	-1	-1	0	1	0.560495	0.48909	0.157208	0.222315	0.0962677	0.0957156	0.231673	0.326046
XLOC_003817;AL:chr13:61780983-61797741:61798360:61780983-61826309:61826506:+	1	1	-1	-1	0	-1	0.481369	0.118979	0.12063	0.142528	0.0805393	0.0742567	0.155247	0.16274
XLOC_003817;SE:chr13:61771699-61776201:61776494-61780603:+	0	0.171354	0	0	0	0.0389416	0.0375701	0.0203698	0.014197	0.0212088	0.0388771	0.0313674	0.0154739	0.0153424
XLOC_003819;A3:chr13:61988296-61992509:61988296-61992773:+	0	0.0664874	0	-1	0.239638	0	0.100356	0.084636	0.141484	0.142465	0.182328	0.1621	0.195574	0.186784
XLOC_003819;AL:chr13:61988296-61992509:61994007:61988296-62008739:62009388:+	0	0.00992071	0	0	0.464817	-1	0.368156	0.55138	0.304	0.312244	0.250681	0.440367	0.681496	0.821009
XLOC_003819;AL:chr13:61988296-61992773:61994007:61988296-62008739:62009388:+	0.198755	0.123335	0.68404	0	0.733744	1	0.839316	0.930034	0.726055	0.732103	0.60005	0.802662	0.897968	0.952314
XLOC_003819;SE:chr13:61979155-61983719:61983880-61987931:+	0	0.122261	0.68404	0	0.595935	1	0.538759	0.321655	0.153229	0.15691	0.236892	0.228088	0.174005	0.220333
XLOC_003822;A3:chr13:62107128-62111349:62107128-62111425:+	1	1	1	0	0.732548	1	0.938232	0.798246	0.832343	0.786323	0.797171	0.824771	0.908463	0.820618
XLOC_003822;SE:chr13:62097838-62102405:62102698-62106748:+	0.538675	0.740171	0	0	0	0	0.12702	0.265226	0.169898	0.149663	0.227027	0.17874	0.130045	0.11605
XLOC_003834;AL:chr13:65956157-65956350:65956675:65956157-66038720:66039049:+	0	0	-1	-1	-1	0	-1	0.266085	0.723348	0.633484	0.173869	0.246607	0.372675	1
XLOC_003834;SE:chr13:65950689-65954189:65954265-65956031:+	0.722594	0.829942	0	0	0	0.207655	0	0.109236	0.0163047	0.040881	0.176679	0.13574	0.091026	0
XLOC_003844;AF:chr13:66933329:66933686-66945277:66938558:66938701-66945277:+	1	1	0.564156	1	1	1	0.9938	0.780511	0.862456	0.615146	0.946376	0.84498	0.656532	0.995022
XLOC_003847;A5:chr13:68582598-68583539:68582264-68583539:+	0.388842	0.914318	0.577176	0.632025	0.85776	0.539345	0.583377	0.347617	0.316131	0.385426	0.815809	0.431529	0.352353	0.794121
XLOC_003848;AF:chr13:68597475:68597727-68611161:68605852:68605890-68611161:+	0.500756	1	0	-1	0	0.851386	0	0.170867	1	0	0.516271	0.519285	0.283475	0.122871
XLOC_003853;A5:chr13:73331092-73331360:73331091-73331360:+	0	0.00249377	0	0	0	0	0.0142857	0	0	0	0.00117649	0.00298071	0.00174209	0.00213518
XLOC_003860;RI:chr13:74406103:74406163-74406340:74407317:+	0	0.182662	0.270578	0	0.0658132	0	0	0.0665581	0.333355	0.280291	0.16315	0.138327	0.269657	0.194036
XLOC_003860;SE:chr13:74399792-74405779:74405903-74406103:+	1	0.817338	0.729422	1	0.934187	1	1	0.933442	0.666645	0.719709	0.83685	0.861673	0.730343	0.805964
XLOC_003866;AF:chr13:75839879:75840175-75847170:75841606:75841638-75847170:+	0.839939	0.737301	0.975855	1	0.986894	0.966443	1	1	0.784963	1	1	1	0.991583	1
XLOC_003867;A5:chr13:76098833-76099371:76098829-76099371:+	0	0.688541	0	0.0431758	0	0	0	0.0197606	0	0	0	0	0	-1
XLOC_003868;AL:chr13:76265769-76267508:76267963:76265769-76278769:76278966:+	0	0	0.564088	1	0.721059	0.453185	0.401659	0.69531	0.274377	0.524794	0	0	0	-1
XLOC_003875;AF:chr13:81783203:81783357-81784641:81783795:81783863-81784641:+	0.949789	0.8986	0.552671	0.451868	0.703768	0.570436	0.480861	0.580615	0.883802	0.877607	0.685723	0.735465	0.927503	0.762456
XLOC_003877;SE:chr13:84222434-84251230:84251333-84257761:+	1	1	0.564677	0.425697	0.572119	0.822338	0.630773	0.641201	0.585903	0.560531	0.95799	0.952146	0.815215	0.670787
XLOC_003878;A3:chr13:85197561-85202333:85197561-85202441:+	0.921	0.907455	0.939575	0.905601	0.897339	0.976054	0.88779	0.979626	0.939934	0.96057	0.956017	0.95422	0.960935	0.938339
XLOC_003883;A5:chr13:90923406-90923587:90923199-90923587:+	0.0109608	0.304824	0.808673	0.804859	0.905581	1	0.668135	0.42388	0.377559	0.321922	0.303348	0.252094	0.022351	0.115434
XLOC_003892;AF:chr13:94788841:94789002-94832360:94815102:94815184-94832360:+	1	1	1	1	1	1	1	0.983572	1	1	1	1	1	1
XLOC_003901;AL:chr13:98272852-98273378:98273916:98272852-98273920:98274751:+	0.493036	0.437539	0.460927	0.606818	0.485786	0.608215	0.481824	0.593933	0.560333	0.493404	0.476415	0.266312	0.537178	0.493764
XLOC_003906;AF:chr13:100104120:100104291-100109023:100108029:100108229-100109023:+	0.0247499	0.0115271	0	0	0	0.0126764	0.153518	0.0139678	0.0904855	0.024542	0.0329939	0.0484735	0.123954	0.0398671
XLOC_003908;A5:chr13:100651786-100654191:100651717-100654191:+	0.118248	0.167959	0.476919	0.328355	0.415023	0.441376	0.169939	0.378164	0.21906	0.255824	0.241984	0.290489	0.124364	0.281698
XLOC_003908;AF:chr13:100651093:100651246-100654191:100651303:100651445-100654191:+	0.0141374	0.0191501	0.0455247	0.026063	0.0203926	0.0365683	0.123033	0.132698	0.0418019	0.0551357	0.0131218	0.00801954	0.00366374	0.0127334
XLOC_003908;AF:chr13:100651093:100651246-100654191:100651349:100651445-100654191:+	0.0236921	0.0157621	0.736853	0.734586	0.544133	0.912608	0.59214	0.562156	0.134652	0.142047	0.0119155	0.0114529	0.00512701	0.0208435
XLOC_003908;AF:chr13:100651093:100651246-100654191:100651579:100651786-100654191:+	0.0170165	0.0028738	0.113455	0.0937488	0.147178	0.198145	0.946038	0.871614	0.790548	0.760271	0.252293	0.244318	0.20588	0.231004
XLOC_003908;AF:chr13:100651093:100651246-100654191:100651581:100651717-100654191:+	0.00231614	0.000581451	0.104489	0.0481387	0.109082	0.16335	0.7821	0.805018	0.514266	0.521582	0.0972421	0.116896	0.0355135	0.105391
XLOC_003908;AF:chr13:100651303:100651445-100654191:100651579:100651786-100654191:+	0.546932	0.12863	0.728492	0.794478	0.892359	0.86685	0.992061	0.97796	0.988574	0.981933	0.962089	0.975605	0.986015	0.958832
XLOC_003908;AF:chr13:100651303:100651445-100654191:100651581:100651717-100654191:+	0.139333	0.0289365	0.709837	0.653961	0.854685	0.837237	0.962383	0.964266	0.960426	0.949195	0.890125	0.942441	0.909201	0.901323
XLOC_003908;AF:chr13:100651349:100651445-100654191:100651579:100651786-100654191:+	0.41635	0.152518	0.0437052	0.0360299	0.126319	0.0231162	0.923522	0.84096	0.960406	0.950384	0.965494	0.965405	0.98051	0.933826
XLOC_003908;AF:chr13:100651349:100651445-100654191:100651581:100651717-100654191:+	0.0873127	0.0350553	0.0400025	0.0179448	0.0930338	0.0183535	0.712002	0.762791	0.871862	0.868158	0.899319	0.919519	0.877225	0.846959
XLOC_003918;A3:chr13:104242271-104242354:104242271-104242355:+	0	0.155094	0	0.351419	0.0549642	0.0122978	0	0.00952583	0.00733809	0	0	0	0	0
XLOC_003918;A5:chr13:104229084-104230729:104229002-104230729:+	1	0.807921	0.151157	0	0.0764386	0	0.355035	0.472055	0.199703	0.275605	0.416634	0.205097	0.103518	0.0872874
XLOC_003918;A5:chr13:104242876-104245278:104242872-104245278:+	0	0	0.309888	0	0.198165	0.230097	0.264431	0.105244	0	0.0133363	0	0	0	0
XLOC_003919;AF:chr13:104817155:104817366-104827055:104819169:104819232-104827055:+	0.336708	0.63778	0.896347	1	0.98955	1	0.515217	0.920572	1	1	1	1	0.973461	0.858156
XLOC_003922;SE:chr13:106947659-106948068:106948120-106948701:+	0.360716	0.252552	0.250193	0.402759	0.139466	0.465104	0.230341	0.38436	0.421672	0.353252	0.0854279	0.191596	0.336947	0
XLOC_003925;SE:chr13:108267380-108268123:108268178-108270633:+	0	0.0296031	0	0.833379	0.633358	0.439466	0.262136	0.46098	8.05373e-05	0	0.00390209	0	0	0.00279796
XLOC_003929;A5:chr13:111642488-111644677:111642328-111644677:+	-1	-1	0.521654	0.387664	0.568478	0.638482	0.445025	0.761901	0.795761	0.899422	0.70029	0.728244	0.598028	-1
XLOC_003933;AF:chr13:112800792:112801266-112834859:112801335:112801730-112834859:+	0.868154	0.953153	0.814649	1	1	0.999933	1	0.969365	1	1	1	0.975742	0.988721	1
XLOC_003933;MX:chr13:112801266-112834859:112835013-112856746:112801266-112851403:112851554-112856746:+	0.898639	0.828513	0.785429	0.854053	0.759953	0.804725	0.472638	0.683764	0.615687	0.517337	0.59553	0.610357	0.784386	0.735122
XLOC_003947;A3:chr13:119426764-119427794:119426764-119427810:+	0	0	0.00222618	0	0.00342295	0.00820259	0	0.00196526	0	0	0	0	0	0
XLOC_003947;SE:chr13:119426764-119427794:119427844-119430160:+	-1	-1	0.864085	0	0.893042	0.947171	0	1	-1	-1	-1	-1	-1	-1
XLOC_003947;SE:chr13:119426764-119427810:119427844-119430160:+	1	-1	0.339484	0.669224	0.424861	0.918947	0.999669	1	1	1	1	1	1	1
XLOC_003947;SE:chr13:119427844-119428613:119428640-119430160:+	0.998076	1	0.997594	0.993075	0.996274	0.98661	0.594405	0.997896	0.93298	0.961254	0.634358	0.918056	0.979872	0.885487
XLOC_003973;AF:chr13:8992815-8995587:8995808:8992815-8995949:8996131:-	0	0.541452	0.014188	0.0157018	0.00763276	0.0623321	0	0.0204726	0	0.00344966	0	0	0	0
XLOC_003978;A5:chr13:12288657-12288957:12288657-12289047:-	0	0.246359	0	0	0	0	0	0.186969	0.127287	0.0532264	0	0.00651845	0	0
XLOC_003979;A3:chr13:12448593-12451401:12448507-12451401:-	0.0108654	0.00493474	0	0	0	0	0	0.0225639	0.0217086	0.00914407	0.0152721	0.0113121	0.0176328	0.044271
XLOC_003979;A5:chr13:12440994-12447142:12440994-12447147:-	0.0108654	0.00493474	0	0	0	0	0	0.0225639	0.0217086	0.00914407	0.0152721	0.0113121	0.0176328	0.044271
XLOC_003979;A5:chr13:12452778-12453258:12452778-12453285:-	0.0227793	0.0417338	0	0	0	0.0476597	0.174102	0.27485	0.105185	0.122803	0.10462	0.136579	0.0718734	0.0954385
XLOC_003979;A5:chr13:12459316-12461241:12459316-12461427:-	0.794848	0.0377396	1	1	1	0.95234	0.349514	0.368756	0.475352	0.460059	0.5297	0.485235	0.634053	0.691003
XLOC_003980;AL:chr13:12614885:12615849-12617725:12617343:12617499-12617725:-	0.89566	0.685985	0.62014	0.755547	0.623056	0.669329	0.459529	0.70827	0.61102	0.60415	0.493323	0.534694	0.667972	0.551559
XLOC_003980;SE:chr13:12624091-12630695:12630744-12649917:-	0.899586	0.717119	0.62014	0.77997	0.66008	0.700896	0.524352	0.731782	0.698216	0.708252	0.559763	0.603453	0.713882	0.606321
XLOC_003982;RI:chr13:13365046:13365096-13365178:13365195:-	0.727037	0.77707	0.707724	0.726999	0.802423	0.757443	0.674016	0.672253	0.654054	0.629103	0.681189	0.675704	0.660681	0.707138
XLOC_003984;RI:chr13:13964026:13965519-13965737:13965892:-	0.167611	0.590043	0.330995	1	0.967837	0.634225	0.437304	0.413958	0.422316	0.405671	0.591118	0.189498	0.810247	0.46752
XLOC_004013;A3:chr13:24757673-24760160:24757668-24760160:-	1	1	1	0.994198	0.998106	0.99302	0.994606	0.992775	0.995411	0.996168	0.99438	0.99869	1	0.995978
XLOC_004013;AF:chr13:24760217-24761360:24761480:24760217-24761813:24761915:-	0.19871	0.119677	0.764449	0.789016	0.917791	0.695026	0.924284	0.937748	0.914529	0.910782	0.925551	0.929709	0.94579	0.854578
XLOC_004013;AF:chr13:24760217-24761360:24761480:24760217-24761813:24762004:-	0.277904	0.118018	0.0193735	0.00580171	0.0203715	0.00697993	0.479884	0.252477	0.0697773	0.0779446	0.0556027	0.0647997	0.0880556	0.0535018
XLOC_004013;SE:chr13:24757673-24757988:24758176-24760160:-	0.528443	0.464703	0.00593417	0.00155801	0.00182484	0.00307481	0.038022	0.0166024	0.00650871	0.00760637	0.00447767	0.00488168	0.00502176	0.00905828
XLOC_004016;SE:chr13:25018593-25018904:25018973-25020082:-	0.0651164	0.363954	0	0.000214595	0.158249	0	0.16256	0.258625	0.0819905	0	0.0984658	0.0177093	0.036264	0.00844693
XLOC_004024;A5:chr13:32383688-32386637:32383688-32386724:-	1	1	0.211907	0.260335	0.183975	0.2205	1	0.33624	1	0.916589	1	0.889538	1	1
XLOC_004024;SE:chr13:32380178-32380329:32380458-32382882:-	0	0	0.0400144	0.0212444	0.0509324	0.0335841	0	0.0536524	0	0.0403496	0	0.110462	0	0
XLOC_004024;SE:chr13:32382958-32383618:32383688-32386724:-	-1	0	0.395605	0.237426	0.361331	0.369674	0	0.368098	0	0.143602	-1	1	-1	0
XLOC_004027;AF:chr13:33899436-33905108:33905203:33899436-33905643:33905726:-	2.47049e-05	1.92481e-05	0	-1	2.17897e-05	0	3.86267e-05	0	0	-1	0.780159	0.671338	0.870599	0.665512
XLOC_004028;A5:chr13:33996351-34002466:33996351-34002670:-	0.924194	0.791032	0	0.596547	0.880454	1	1	0.935945	1	0.600891	0.115283	0.615933	0.191444	0.451848
XLOC_004028;AF:chr13:33931646-33935573:33935803:33931646-33935922:33936004:-	0.285593	0.924148	0	-1	0	-1	-1	0.403065	0.165015	0	0.298116	0.137097	0.122159	0.666884
XLOC_004049;A5:chr13:43169947-43171309:43169947-43171329:-	0.927916	0.499014	0.499339	1	0.602944	0.441509	1	0.712848	0.497804	1	0.788409	0.329671	0.836598	0.616579
XLOC_004052;AF:chr13:43551700-43553730:43553881:43551700-43554896:43554949:-	0.0190527	0.0551233	0.0597696	0.115776	0.691836	0.307772	0.0707806	0.579277	0.115974	0.493663	0	0.0428484	0	0
XLOC_004054;RI:chr13:44712670:44713505-44713923:44714315:-	-1	1	0.995244	1	0.988827	0.98966	0.989599	0.983373	0.986412	0.982875	0.992352	0.984343	1	1
XLOC_004062;AF:chr13:47041579-47043104:47043167:47041579-47044561:47044662:-	1	0.727366	0.645919	0.217373	0.0827743	0.0865896	1	0.967753	1	1	0.956504	0.721266	1	1
XLOC_004064;A5:chr13:47166535-47172055:47166535-47172128:-	0	0.612694	0.427778	0.365822	0.793988	0.43779	0	0.546593	0.999996	0.377941	1	1	0	0
XLOC_004072;SE:chr13:49231331-49237424:49237612-49238789:-	1	1	0.734156	0.744306	0.724779	0.6758	0.925324	0.669843	0.758688	0.729076	0.923608	0.840006	0.944831	0.973136
XLOC_004072;SE:chr13:49238936-49240483:49240671-49248045:-	0.749493	0.749956	0.51863	0.606211	0.556788	0.627216	0.830573	0.35714	0.424467	0.343646	0.656928	0.609756	0.386907	0.647313
XLOC_004077;A3:chr13:50586035-50586118:50586032-50586118:-	0.33517	0.42803	0	-1	-1	0	0	0.243536	0	0	0	0	0	-1
XLOC_004077;A5:chr13:50577551-50578100:50577551-50578118:-	0.66483	0.57197	1	-1	-1	1	1	0.756464	1	1	1	1	1	-1
XLOC_004084;AF:chr13:52919266-52923746:52923856:52919266-52924579:52924676:-	1	1	0.528939	0.443342	0.411644	0.734728	1	0.369438	1	0.525334	1	-1	1	1
XLOC_004084;AF:chr13:52919266-52923746:52923856:52919266-52929455:52929664:-	0.0164902	0.0257153	0.360513	0.773233	0.323597	0.544903	0.0101759	0.105748	0.0238793	0.0229494	0.0198554	0	0.0265976	0.00436182
XLOC_004084;AF:chr13:52919266-52923746:52923856:52919266-52929455:52929678:-	0.00503316	0.00844406	0.0269082	0.0395931	0.019803	0.0273985	0.0154117	0.110001	0.0458784	0.0290591	0.0300619	0	0.0473554	0.00818932
XLOC_004084;AF:chr13:52919266-52923746:52923890:52919266-52924579:52924676:-	-1	-1	0.922777	0.908505	0.920469	0.943837	1	0.891387	1	0.817231	-1	-1	1	-1
XLOC_004084;AF:chr13:52919266-52923746:52923890:52919266-52929455:52929664:-	0	0	0.857132	0.977018	0.887816	0.879005	0.0170288	0.62356	3.04211e-05	0.0866714	0	0	0.0266952	0
XLOC_004084;AF:chr13:52919266-52923746:52923890:52919266-52929455:52929678:-	0	0	0.227367	0.339489	0.250488	0.145973	0.0256993	0.633879	5.97928e-05	0.107873	0	0	0.0475256	0
XLOC_004084;AF:chr13:52919266-52924579:52924676:52919266-52929455:52929664:-	0	0	0.33425	0.810654	0.406099	0.301819	0	0.167939	0	0.0207819	0	0	0	0
XLOC_004084;AF:chr13:52919266-52924579:52924676:52919266-52929455:52929678:-	0	0	0.0240345	0.0492149	0.0280655	0.0100684	0	0.174207	0	0.0263302	0	0	0	0
XLOC_004085;AF:chr13:52969021-52972878:52973005:52969021-52980861:52981068:-	0	0.0500422	0.778257	0.801683	0.645254	0.404118	0.0239529	0.717486	0.498761	0.868377	0.170964	0.678417	1.61578e-05	0
XLOC_004088;A3:chr13:54466455-54467826:54466384-54467826:-	0.206742	0.21544	0.00777854	0.0101518	0.0227496	0.0162072	0.0583781	0.339756	0.125477	0.165239	0.068423	0.0826814	0.0888796	0.0663081
XLOC_004091;AF:chr13:54606690-54611078:54611351:54606690-54615365:54615449:-	1	0.985659	1	1	0.994602	1	0.952637	0.496661	0.336882	0.198594	0.663246	0.534919	0.736882	1
XLOC_004096;A3:chr13:55320236-55320312:55320214-55320312:-	0.0288111	0.168903	0	0	0	0.0775825	0.0748443	0.259915	0.0760911	0.107739	0.0511207	0.0749609	0.0513466	0.049407
XLOC_004099;A3:chr13:55351273-55351407:55351270-55351407:-	3.22913e-05	0.0628147	0.00124145	0.0332988	0.000571142	1.50707e-06	0	0.496941	0	0	0.0270546	0.0224644	3.95942e-08	0.0523675
XLOC_004099;A5:chr13:55351270-55351380:55351270-55351403:-	0.999995	0.967676	0.979909	0.999974	0.997098	0.999985	1	1	0.992019	1	1	1	0.999999	0.999985
XLOC_004099;A5:chr13:55351270-55351380:55351270-55351407:-	0.667126	0.65486	0.606963	0.717463	0.633016	0.677504	0.7277	0.876372	0.742085	0.699385	0.66877	0.656391	0.619437	0.598372
XLOC_004099;A5:chr13:55351270-55351403:55351270-55351407:-	9.9616e-06	0.059602	0.0306915	6.5807e-05	0.00499439	3.22314e-05	2.14701e-07	0	0.0226236	0	0	1.57951e-08	1.30095e-06	2.24804e-05
XLOC_004099;A5:chr13:55362239-55362387:55362239-55362388:-	0.421624	0.430489	0.449518	0.481865	0.359142	0.432354	0.385516	0.482741	0.451866	0.423447	0.472994	0.42988	0.473118	0.453696
XLOC_004099;MX:chr13:55348434-55351156:55351270-55351711:55348434-55351380:55351541-55351711:-	0.0131109	0.0348972	0.0326023	0.0436225	0.0793748	0.0461835	0.0448758	0.0821047	0.0164807	0.0214924	0.0319509	0.0267895	0.0470699	0.0323415
XLOC_004099;SE:chr13:55348434-55351156:55351270-55351380:-	0.891131	0.894349	0.95051	0.890681	0.945868	0.963154	0.855143	0.81491	0.862014	0.815709	0.887923	0.886818	0.914845	0.87644
XLOC_004099;SE:chr13:55351270-55351380:55351541-55351711:-	0.99838	0.995747	0.998248	0.994433	0.99509	0.998151	0.992104	0.980088	0.997325	0.995062	0.995851	0.996499	0.995423	0.99531
XLOC_004099;SE:chr13:55351270-55351403:55351541-55351711:-	0.00305317	0.886623	0.921165	0.00460803	0.370968	0.00821487	1.00942e-05	0	0.749953	0	0	2.35355e-06	0.000173808	0.00319215
XLOC_004099;SE:chr13:55351270-55351407:55351541-55351711:-	0.996758	0.99196	0.997298	0.985983	0.991561	0.996124	0.979173	0.874112	0.992341	0.988587	0.991659	0.993334	0.992572	0.993029
XLOC_004101;MX:chr13:55507624-55507864:55507880-55508780:55507624-55508208:55508326-55508780:-	0.0919981	0.0351534	0.464643	0.445318	0.446028	0.323859	0.0406388	0.0629736	0	0.0140108	0.0132364	0	0.0442561	0.0350825
XLOC_004104;A3:chr13:56096234-56104302:56096231-56104302:-	0.310554	0.444446	0.679275	0.438194	0.678668	0.555277	0.659847	0.676083	0.156974	0.280654	0.334124	0.331615	0.458429	0.460718
XLOC_004104;AF:chr13:56128481-56135346:56135516:56128481-56135802:56135839:-	0.00681659	0.938782	0	0	0	0.200557	0.998146	0.231919	0.00630347	0	0.828702	0	0	0.932357
XLOC_004104;AF:chr13:56128481-56135346:56135523:56128481-56135802:56135839:-	0.696208	0.961549	0.921886	0.737151	0.388566	0.688115	0.999285	0.39334	0.843861	0.783601	0.93954	0.694552	0.553765	0.973709
XLOC_004104;AF:chr13:56128481-56135346:56135527:56128481-56135802:56135839:-	0.0247907	0.785901	0.959993	0.54284	0.254957	0.600623	0.99954	0.048831	0	0.292174	0.662138	0.113611	0.0480307	0.943999
XLOC_004109;SE:chr13:58179668-58180822:58180905-58183182:-	0.422471	0.400321	0.801252	0.772051	0.666099	0.732936	0.937005	0.756462	0.906732	0.925596	0.94815	0.927624	0.734805	0.761432
XLOC_004110;AF:chr13:58264199-58272550:58272583:58264199-58274074:58274164:-	0.0390887	0.161236	0.0415841	0.0049257	0.0169397	0.148675	0.342334	0.00234107	4.53061e-05	0.582902	0	0.0734142	0.102113	0.155365
XLOC_004110;AF:chr13:58264199-58272550:58272583:58264199-58274652:58274847:-	0.667215	0.836037	0.335988	0.113394	0.0676019	0.39556	1	0.0238552	0.000590937	0.88819	0	1	0.682635	0.741537
XLOC_004110;AF:chr13:58264199-58272550:58272583:58264199-58275500:58275733:-	0.74159	0.989468	0.0397194	0.0199996	0.0341177	0.589256	1	0.0244033	0.000472857	0.664146	0	0.4433	1	1
XLOC_004110;AF:chr13:58264199-58274074:58274164:58264199-58274652:58274847:-	0.980114	0.96367	0.921024	0.962738	0.807972	0.789353	1	0.912392	0.928827	0.850393	0.990437	1	0.949782	0.93975
XLOC_004110;AF:chr13:58264199-58274074:58274164:58264199-58275500:58275733:-	0.986023	0.997958	0.488046	0.804791	0.672119	0.891478	1	0.914235	0.912598	0.585922	0.93246	0.909505	1	1
XLOC_004110;AF:chr13:58264199-58274652:58274847:58264199-58275500:58275733:-	0.58871	0.94852	0.0755671	0.137608	0.327591	0.686733	-1	0.505819	0.444471	0.199319	0.117627	0	1	1
XLOC_004110;SE:chr13:58264199-58273634:58273821-58274074:-	0.409364	0.697155	0.672562	0.606259	0.498927	0.419963	0.283813	0.0620228	0.0806581	0.269012	0.467247	0.356626	0.173815	0.64888
XLOC_004113;A3:chr13:58392476-58393196:58392416-58393196:-	0.628618	0.597788	0.734119	0.780166	0.765768	0.754007	0.710906	0.854546	0.6749	0.675074	0.669033	0.695646	0.754331	0.767715
XLOC_004113;A3:chr13:58393774-58393853:58393759-58393853:-	0.989289	0.993526	0.985941	0.973822	0.98523	0.975657	0.988094	0.978076	0.984904	0.979652	0.975666	0.978224	0.965807	0.965961
XLOC_004113;AF:chr13:58400417-58401110:58401463:58400417-58402064:58402116:-	0.998389	1	0	0.0714904	0.0529418	0.131422	0.999739	0.135793	0.325671	0.195664	0.196677	0.0589796	0.0812497	0.508849
XLOC_004113;AF:chr13:58400417-58401110:58401463:58400417-58402393:58402516:-	0.29691	0.665151	0	0.156987	0.234094	0.320555	0.727312	0.319647	0.273	0.269552	0.100979	0.183504	0.106151	0.490382
XLOC_004113;AF:chr13:58400417-58401110:58401463:58400417-58402393:58402519:-	0.0369792	0.295547	0	0.0101761	0.0103019	0.0287914	0.145579	0.0142167	0.0139054	0.00840242	0.00370001	0.00324513	0.00264154	0.0166273
XLOC_004113;AF:chr13:58400417-58401110:58401463:58400417-58402545:58402578:-	0.999999	0.612515	-1	0.578174	1	1	1	0.996172	1	1	0.711464	0.510423	0.958809	0.678196
XLOC_004113;AF:chr13:58400417-58402064:58402116:58400417-58402393:58402516:-	0.000681032	0	0.35027	0.707484	0.845382	0.757169	0.000695373	0.749376	0.437424	0.602699	0.314493	0.781936	0.573174	0.481539
XLOC_004113;AF:chr13:58400417-58402064:58402116:58400417-58402393:58402519:-	6.19648e-05	0	0.0275275	0.117796	0.156975	0.163827	4.445e-05	0.0840663	0.0283699	0.0336608	0.0149421	0.0493796	0.0290781	0.0160583
XLOC_004113;AF:chr13:58400417-58402064:58402116:58400417-58402545:58402578:-	0.999545	0	1	0.946814	1	1	0.99954	0.999397	1	1	0.909677	0.943293	0.996215	0.670422
XLOC_004113;AF:chr13:58400417-58402393:58402516:58400417-58402545:58402578:-	1	0.443139	1	0.880387	1	1	1	0.998198	1	1	0.956432	0.822662	0.994924	0.686535
XLOC_004113;AF:chr13:58400417-58402393:58402519:58400417-58402545:58402578:-	1	0.79026	1	0.992555	1	1	1	0.999945	1	1	0.998496	0.996887	0.999886	0.992041
XLOC_004113;SE:chr13:58395687-58396188:58396259-58396827:-	0.92485	0.918113	0.929437	0.858876	0.844448	0.813847	0.95153	0.898662	0.941885	0.949671	0.96189	0.945886	0.955779	0.974773
XLOC_004113;SE:chr13:58400417-58402064:58402117-58402393:-	0.0694433	0.320131	0.0577089	0.107094	0.14706	0.08728	0.0736231	0.0649981	0.0598435	0.0724689	0.169943	0.1303	0.109704	0.215902
XLOC_004122;AF:chr13:59762795-59769126:59769514:59762795-59769624:59770300:-	0.16751	0.244331	0.473076	0.347073	0.00881558	0.119725	0.00807284	0.050983	0.0329662	0	0.0435044	0.00942016	0.127853	0.0230316
XLOC_004147;SE:chr13:64366641-64366868:64367092-64367860:-	1	1	1	0.88982	1	0.316512	0.98933	0.855666	0.990465	0.989118	0.998452	1	1	1
XLOC_004150;A3:chr13:65199470-65205620:65199423-65205620:-	0	0.0826512	0.993261	0.986982	0.993482	0.989569	1	0.952375	1	1	1	1	0.879973	1
XLOC_004150;A5:chr13:65205716-65205815:65205716-65205939:-	0	0.0826512	0.851375	0.743608	0.856053	0.742472	0.344312	0.657044	0.587202	1	1	1	0.879973	0.657827
XLOC_004162;A3:chr13:66902801-66905293:66902795-66905293:-	1	1	1	0	1	0.550684	1	1	1	1	1	0.997504	1	1
XLOC_004163;A3:chr13:66928322-66929885:66928287-66929885:-	0.765133	0.292536	1	1	0.973391	1	0.400941	0.960991	0.944761	0.925602	0.860094	0.884761	0.939587	0.909142
XLOC_004166;A3:chr13:67228115-67228355:67228074-67228355:-	1	0	1	1	1	1	1	0.985287	0.893677	0.973581	0.850668	0.889189	0.933125	1
XLOC_004174;RI:chr13:67926233:67927183-67927451:67927867:-	1	-1	-1	-1	-1	-1	0.470698	0.766437	0.360064	0.783854	0.894341	0.692178	0.569566	0.629017
XLOC_004190;A5:chr13:73327469-73328278:73327469-73328339:-	0.0770736	0.43269	0.103374	0	0.0908476	0.179367	0.0630104	0.0759465	0.0351347	0.0165715	0.0333213	0.0278401	0.0295497	0.0373694
XLOC_004191;A5:chr13:73347061-73347214:73347061-73347219:-	1	1	1	1	1	1	1	0.943122	0.312144	0.431428	0.16989	0.231227	0.179757	0
XLOC_004194;A5:chr13:74305650-74309684:74305650-74309690:-	0.615097	0.595008	0.460249	0.425327	0.449136	0.423241	0.848248	0.693983	0.678743	0.628261	0.709095	0.684933	0.653128	0.670941
XLOC_004201;A5:chr13:74732177-74734013:74732177-74734058:-	0.75394	0.915805	1	1	1	1	1	1	1	1	1	1	0.97732	1
XLOC_004202;SE:chr13:77126714-77128324:77128558-77135353:-	0.339486	0.128167	0.0996642	0.209281	0.177492	0.235271	0	0.241785	0	0.0885037	0.0652032	0.0222793	0.0665142	0.198113
XLOC_004216;A3:chr13:93174718-93175519:93174706-93175519:-	0.844474	0.853723	0.859387	0.808569	0.797189	0.78738	0.70114	0.816102	0.792176	0.791624	0.710576	0.783785	0.798411	0.778336
XLOC_004216;SE:chr13:93147665-93148366:93148473-93148881:-	0.155526	0.146277	0.140613	0.191431	0.202811	0.21262	0.29886	0.183898	0.207824	0.208376	0.289424	0.216215	0.201589	0.221664
XLOC_004219;SE:chr13:93620310-93621394:93621576-93624814:-	-1	1	-1	1	1	1	1	1	0.989877	0.991795	0.996087	0.995298	0.997257	0.998115
XLOC_004222;AF:chr13:94253070-94285220:94285420:94253070-94285566:94285713:-	0.93378	0.950816	0.778363	0.492155	0.347807	0.684965	0.84756	0.373824	0.950363	0.881157	0.953633	0.930757	1	1
XLOC_004231;A3:chr13:97022600-97029644:97022588-97029644:-	0.948201	0.909697	1	1	1	1	1	0.966099	1	1	1	-1	1	1
XLOC_004231;A5:chr13:97022588-97030197:97022588-97030201:-	0.3058	0.903502	0	0	0	0	0.207249	0	0	0.43737	0.805344	0.811131	0	0
XLOC_004231;AF:chr13:97030422-97034182:97034340:97030422-97035212:97035314:-	0.437949	0.909227	0	0	0	0	0	0.0432712	-1	0	0	-1	0	-1
XLOC_004231;AF:chr13:97030422-97034182:97034340:97030422-97036206:97036436:-	0.212484	0.483155	0	0	0	0	0	0.0300485	0	0	0	0	0	0
XLOC_004231;AF:chr13:97030422-97034182:97034378:97030422-97035212:97035314:-	0.929892	0.99009	0	0	0	0	0	0.22415	1	0	0.760354	-1	0.590567	1
XLOC_004231;AF:chr13:97030422-97034182:97034378:97030422-97036206:97036436:-	0.8212	0.903137	0	0	0	0	0	0.165199	0.65741	0	0.80565	0	0.193384	0.597552
XLOC_004231;AF:chr13:97030422-97034182:97034392:97030422-97035212:97035314:-	0.559887	0.990131	0	0	0	0	0.494219	0	-1	0.595572	0.759998	1	0	-1
XLOC_004231;AF:chr13:97030422-97034182:97034392:97030422-97036206:97036436:-	0.3058	0.903502	0	0	0	0	0.207249	0	0	0.43737	0.805344	0.811131	0	0
XLOC_004231;AF:chr13:97030422-97035212:97035314:97030422-97036206:97036436:-	0.257208	0.085361	0.230549	0.634517	0.504142	0.661343	0.211074	0.406513	0	0.345497	0.566447	0	0.142525	0
XLOC_004231;SE:chr13:97022588-97029644:97029735-97030201:-	0.212484	0.483155	0	0	0	0	0	0.0300485	0	0	0	0	0	0
XLOC_004233;AF:chr13:97194267-97198026:97198386:97194267-97199163:97199252:-	0.924175	0.976687	0	0.663936	0.998869	1	0.86605	0.726872	0.742457	0.895527	0.941401	0.89076	0.809212	0.995924
XLOC_004237;AF:chr13:98316298-98316625:98316830:98316298-98316866:98317027:-	0.0300846	0.248338	0.0511409	0.0502815	0.0470437	0.05066	0.319913	0.13836	0.150147	0.141803	0.219742	0.239003	0.0220477	0.181812
XLOC_004239;A3:chr13:98686519-98688348:98686516-98688348:-	0.796784	0.922978	0.910241	0.908074	0.901107	0.912559	1	0.829902	0.804712	0.896888	0.842132	0.956248	0.911145	0.928179
XLOC_004239;A5:chr13:98692717-98694347:98692717-98694806:-	0.633866	1	0.327373	0.340457	0.431255	0.244329	0	0.390373	1	0.116929	0.199964	0.172321	0.0928966	0.0722112
XLOC_004239;AF:chr13:98692717-98694347:98694899:98692717-98708268:98708455:-	0.230243	0.0770222	0.110055	0.111843	0.113726	0.119855	0	0.231625	0.195288	0.465984	0.428535	0.0553933	0.671291	0.93003
XLOC_004239;AF:chr13:98692717-98694806:98694899:98692717-98708268:98708455:-	0.14732	0	0.202606	0.196109	0.144735	0.296356	0.574189	0.320078	0	0.868249	0.750014	0.219764	0.952248	0.994179
XLOC_004249;AF:chr13:100541184-100552387:100552464:100541184-100552564:100552710:-	0.305041	0.281392	1	1	0	0.763903	0.0970218	0.623946	0.924664	0.571183	0.960571	0.851195	0.826831	0.66896
XLOC_004251;A5:chr13:100649781-100650822:100649781-100650950:-	0.127157	0.315206	0.159251	0.155234	0.225116	0.297927	0.151747	0.229034	0.425002	0.255034	0.230322	0.254587	0.2045	0.113488
XLOC_004254;SE:chr13:100760194-100761761:100761924-100763550:-	1	0.151429	0.786079	0.901046	0.870809	0.891843	0.856813	0.870755	0.737387	0.698317	0.633594	0.666131	0.822098	0.754187
XLOC_004255;SE:chr13:100781783-100783465:100783647-100785457:-	1	1	0.961508	0.973008	0.972306	0.972419	0.967544	0.979933	0.974515	0.973581	0.983932	0.976634	0.983892	0.973476
XLOC_004264;AF:chr13:104035723-104036454:104036597:104035723-104036854:104037207:-	0	0	0.0482414	0	0	0	0	0.057482	0	0	0.472558	0.676417	0.801359	0.484015
XLOC_004266;A3:chr13:104144554-104147244:104144551-104147244:-	0.663383	0.290378	1	0.872956	0.706474	0.40368	0.291534	0.343678	0.63855	0.541214	0.575135	0.555086	0.536846	0.46649
XLOC_004266;SE:chr13:104150183-104152165:104152182-104154296:-	0.607691	2.24833e-06	0	0.445147	0.185289	0.466427	0	0.0215168	0.00332499	0.0135021	0.0616176	0.0305189	0.512486	0.60581
XLOC_004268;A3:chr13:104792659-104796410:104792650-104796410:-	0.482152	0.229746	0.136037	0	0	0.0799717	0	0.0453541	0.126313	0.053383	0.0439142	0.0469968	0.0511072	0.121321
XLOC_004276;AF:chr13:108091623-108100453:108100549:108091623-108136314:108136425:-	0	0	0.312341	0	0.242478	0	0	0.677613	-1	0	0	0	0.221792	0
XLOC_004276;AF:chr13:108091623-108100453:108100549:108091623-108158443:108158599:-	-1	-1	0.304413	0	0.157408	0	0	0.134937	0	0	0	0	0.164561	0
XLOC_004276;AF:chr13:108091623-108100453:108100549:108091623-108158443:108158619:-	0	0	0.0909373	0	0.0292587	0	0	0.0694032	0	0	0	0	0.0109401	0
XLOC_004276;AF:chr13:108091623-108136314:108136425:108091623-108158443:108158599:-	1	1	0.490708	0.223674	0.368536	0.697056	0.197309	0.0690856	0	0.0425511	0.275511	0.105816	0.40868	0.531693
XLOC_004276;AF:chr13:108091623-108136314:108136425:108091623-108158443:108158619:-	0.215486	0.215994	0.180488	0.0385457	0.0860581	0.237582	0.24037	0.0342665	0	0.00839333	0.012875	0.00769158	0.0373604	0.0901165
XLOC_004276;AL:chr13:108052919:108052954-108091534:108081362:108081393-108091534:-	0	0	0.509292	0.776326	0.631464	0.302944	0.802691	0.930914	1	0.957449	0.724489	0.894184	0.59132	0.468307
XLOC_004276;SE:chr13:108052954-108081353:108081393-108091534:-	1	1	0.827957	0.87785	0.864589	0.880724	0.437198	0.692072	0.822501	0.840013	0.966839	0.938526	0.947382	0.919765
XLOC_004280;AF:chr13:111488370-111489718:111489939:111488370-111498330:111498394:-	1	1	1	1	1	1	0.62076	0.831515	0.5159	0.664441	0.938823	0.963249	0.999971	1
XLOC_004280;SE:chr13:111440816-111447896:111447955-111448933:-	0.52109	0.600345	0.904508	0.876367	0.952902	0.894421	0.939976	0.941817	0.76791	0.759043	0.874918	0.743252	0.832794	0.900075
XLOC_004280;SE:chr13:111448999-111453024:111453247-111453373:-	1	0.990293	0.98587	1	0.997226	0.998653	0.869207	0.914823	0.902384	0.874694	0.9853	0.987412	0.989954	0.994154
XLOC_004280;SE:chr13:111466970-111487423:111488370-111498330:-	-1	0	0	-1	0	0	0.362469	0.25421	0.432069	0.275742	0.340856	0.29729	0.00281965	0
XLOC_004291;A5:chr13:116663151-116663447:116663151-116663514:-	0.712503	0.537221	0.712566	0	0.282321	0.480042	1	0.452137	0.672723	0	1	0.910953	1	-1
XLOC_004299;A5:chr13:118385379-118386652:118385379-118386716:-	0.968139	0.945604	1	0.808406	1	0.936613	0.896285	0.702819	0.817835	0.898543	0.965204	0.975906	1	0.991307
XLOC_004300;A5:chr13:119790287-119790779:119790287-119790820:-	0.266836	0.00660003	0.0342365	0.0338684	0.0538458	0.0174601	0.0514572	0.115297	0.113954	0.0976051	0.0952441	0.121847	0.256181	0.0567732
XLOC_004321;AF:chr14:8002889:8002963-8028237:8026282:8026408-8028237:+	0.877706	1	1	1	1	0.983433	0	0.26587	6.50405e-09	0.0765928	0.186894	0.22551	0.433708	0.898013
XLOC_004321;SE:chr14:8002963-8028237:8028389-8039748:+	0.708411	0.571948	0.814341	0.865901	0.917634	0.930815	0	0.523896	1.48426e-07	0.545169	1	0.744039	0.699464	1
XLOC_004322;AF:chr14:8071480:8073996-8083708:8080293:8080512-8083708:+	0	0.170897	0.00902896	0	0	0.00806326	0.340659	0.692444	0.124677	0.11754	0.0866055	0.0618799	0.0795643	0.0153892
XLOC_004323;A3:chr14:8152150-8155283:8152150-8155286:+	0.650094	0.667478	0.670653	0.604356	0.456658	0.658222	0.672203	0.315859	0.483793	0.272349	0.678157	0.525908	0.601786	0.654504
XLOC_004328;A5:chr14:12284333-12285385:12284257-12285385:+	0.618974	0.712759	0	1	0.108393	0.0828802	1	0.334687	0.383845	0.650122	0.676148	0.44806	0.511819	0.721457
XLOC_004334;MX:chr14:18271323-18276696:18276806-18277844:18271323-18276826:18276968-18277844:+	0.00705417	0.430843	0.621673	0.522914	0.325528	0.504151	0.0804364	0.0905315	0.327072	0.408606	0.79516	0.568862	0.766294	0.532052
XLOC_004334;MX:chr14:18271323-18276696:18276806-18278304:18271323-18276826:18276968-18278304:+	1	1	0.966119	0.974935	0.953056	0.949706	0.753883	0.758947	0.879913	0.898113	0.96023	0.967303	0.975326	1
XLOC_004334;SE:chr14:18276806-18277844:18278101-18278304:+	0.00446526	0.714963	0.0653281	0.0332153	0.0340014	0.0629061	0.0345089	0.0129341	0.0464902	0.0462966	0.0740549	0.0525498	0.117434	0.0913402
XLOC_004334;SE:chr14:18276968-18277844:18278101-18278304:+	1	1	0.548105	0.549389	0.596868	0.554906	0.555877	0.293012	0.423643	0.38246	0.332198	0.554285	0.615985	1
XLOC_004335;A5:chr14:18463827-18468702:18463816-18468702:+	0	0	-1	-1	-1	0	1	1	0.981927	0.955684	0.942495	0.955243	1.94658e-06	1
XLOC_004345;A3:chr14:24293307-24295997:24293307-24296063:+	1	1	0.936944	0.927301	0.904458	0.934707	0.739439	0.917162	1	0.843967	1	1	0.999945	-1
XLOC_004345;A3:chr14:24298097-24306814:24298097-24306826:+	1	1	0.896949	0.899674	0.872297	0.888956	0.958489	0.855055	0.908389	0.909553	1	0.240689	1	-1
XLOC_004345;A5:chr14:24293587-24295997:24293307-24295997:+	0.627706	0	0.0523588	0.0544898	0.0642602	0.0566665	0	0.0282453	0.0307547	0.108856	0	0.152224	0	-1
XLOC_004345;SE:chr14:24293307-24295997:24296138-24296763:+	0.374278	0.492965	0.979429	0.925966	0.867101	0.929584	1	0.752557	1	0.805004	1	0.879178	0.864792	-1
XLOC_004345;SE:chr14:24293307-24296063:24296138-24296763:+	0	0	0.762146	0.495088	0.40801	0.479752	1	0.215498	-1	0.432864	-1	0	0.000352803	-1
XLOC_004346;A5:chr14:24491024-24491750:24490758-24491750:+	0.0866315	0.766242	0	0.526237	0.253427	0.320746	0.857896	0.182479	0.144691	0.117184	0.150716	0.105628	0.0221798	0.406141
XLOC_004346;MX:chr14:24493493-24493617:24493619-24495430:24493493-24494052:24494069-24495430:+	0.604949	0.683077	0	-1	0	0	0	0	1	1	0	1	0.274997	0
XLOC_004346;SE:chr14:24493493-24493617:24493619-24495430:+	0.15113	0.140953	0	-1	0	0	0	0	0.211131	0.244545	0	0.321974	0.0815191	0
XLOC_004346;SE:chr14:24493493-24494052:24494069-24495430:+	0.104154	0.070742	0.371755	-1	0.888821	0.819886	0.154161	0.526039	0	0	0.360448	0	0.189622	0.179618
XLOC_004346;SE:chr14:24493493-24495430:24495449-24495775:+	0.314228	0.157688	1	0	0.0654628	0.181129	0.0169961	0.0258013	0.0118943	0.00965066	0.00436845	0.00300729	0.0169726	0.0304118
XLOC_004349;SE:chr14:25696092-25697573:25697669-25698266:+	0.970225	0.881982	1	0.852078	0.890228	0.854402	0.737286	0.308887	0.65407	0.53699	0.912043	0.882211	0.907993	0.976036
XLOC_004351;A5:chr14:25942394-25942565:25942390-25942565:+	-1	-1	0.42083	0	0.57096	0.823358	0.784118	0.480089	0	0	-1	0	-1	-1
XLOC_004351;A5:chr14:25942405-25942565:25942390-25942565:+	-1	-1	0.601957	0.647831	0.646525	0.859452	0	0.704973	0	0	-1	0	-1	-1
XLOC_004351;A5:chr14:25942405-25942565:25942394-25942565:+	-1	-1	0.675462	1	0.578845	0.567457	0	0.721272	-1	-1	-1	-1	-1	-1
XLOC_004351;AF:chr14:25941748:25941989-25942565:25941995:25942210-25942565:+	-1	1	0.312447	0	0.40389	0.105431	0.602472	0.455801	1	0.641927	1	0.780526	-1	-1
XLOC_004351;AF:chr14:25941748:25941989-25942565:25942255:25942394-25942565:+	-1	1	0.506893	-1	0.200193	0.0677007	0.391832	0.652711	1	1	1	1	-1	-1
XLOC_004351;AF:chr14:25941748:25941989-25942565:25942324:25942390-25942565:+	-1	1	0.427564	0	0.249867	0.252884	0.700611	0.634435	0.53343	0.711926	1	0.425937	-1	-1
XLOC_004351;AF:chr14:25941748:25941989-25942565:25942326:25942405-25942565:+	-1	1	0.330611	0	0.154058	0.052449	1	0.420724	1	1	1	1	-1	-1
XLOC_004351;AF:chr14:25941995:25942210-25942565:25942255:25942394-25942565:+	-1	-1	0.693446	1	0.269767	0.381244	0.298303	0.691734	-1	1	-1	1	-1	-1
XLOC_004351;AF:chr14:25941995:25942210-25942565:25942324:25942390-25942565:+	-1	-1	0.621733	0.166925	0.329591	0.741733	0.606932	0.674487	0	0.579572	-1	0.172618	-1	-1
XLOC_004351;AF:chr14:25941995:25942210-25942565:25942326:25942405-25942565:+	-1	-1	0.520809	0.0982251	0.211846	0.319569	1	0.464424	-1	1	-1	1	-1	-1
XLOC_004351;AF:chr14:25942336:25942405-25951916:25947439:25947525-25951916:+	0	0	0.206339	0	0.0650507	0.172203	0.227037	0.399399	0.201504	0.42076	0.109538	0	0	0
XLOC_004351;SE:chr14:25942405-25942565:25942600-25951916:+	-1	-1	0.394571	1	0.627396	0.607535	0	0.254984	0	0	0	-1	-1	-1
XLOC_004357;A5:chr14:26574231-26592233:26574182-26592233:+	0.736539	0.826354	0.256718	0.237737	0.252624	0.171819	0.216097	0.289918	0.845453	0.763501	0.342354	0	0	0
XLOC_004405;AL:chr14:42285120-42290152:42290466:42285120-42292133:42292515:+	0.516739	1	0.882984	0.846838	0.967285	0.97502	1	0.983174	0.977619	0.965625	0.93186	0.962242	1	-1
XLOC_004411;A5:chr14:46084401-46084630:46084173-46084630:+	0.582477	0.555973	0.664643	0.751604	0.736712	0.637278	0.624553	0.800731	0.824887	0.739376	0.750075	0.816804	0.698159	0.640308
XLOC_004418;A5:chr14:47373979-47379523:47373952-47379523:+	0.447822	0.417705	0.99999	0.490565	0	0.356398	0.751035	0.586332	0.528446	0.811404	0.453591	0.77387	0.648206	0.645447
XLOC_004420;MX:chr14:47472717-47500794:47500870-47526205:47472717-47504986:47505132-47526205:+	0.244398	0.790756	0.589359	0.736733	0.764345	0.738409	0.300702	0.671239	0.536988	0.643558	0.605756	0.620745	0.774891	0.933954
XLOC_004420;SE:chr14:47472717-47500794:47500870-47526205:+	0.111803	0.124219	0.466904	0.364713	0.285849	0.382957	0.072374	0.363263	0.162873	0.116985	0.185441	0.142762	0.333202	0.358057
XLOC_004420;SE:chr14:47472717-47504986:47505132-47526205:+	0.280146	0.0361743	0.378977	0.170226	0.109849	0.180238	0.153576	0.218398	0.143659	0.0683616	0.129046	0.0923521	0.126764	0.0379469
XLOC_004420;SE:chr14:47472717-47526205:47526314-47529175:+	1	0.819169	0.469058	0.616745	0.760704	0.593761	0.685166	0.666067	0.782745	0.898471	0.886631	0.901368	0.75161	0.70208
XLOC_004422;AF:chr14:47649274:47649439-47663756:47656375:47656677-47663756:+	0.739019	0.672172	0.956436	0.930903	0.928921	0.956532	0.965282	0.910339	0.954962	1	0.716719	0.778002	0.925001	0.865587
XLOC_004428;A3:chr14:50807987-50810006:50807987-50810074:+	0.0754982	0.701112	0.788657	0.819728	0.726833	0.830361	0.179018	0.203061	0.185737	0.14201	0.509564	0.457568	0.289284	0.463356
XLOC_004430;A3:chr14:50944593-50947851:50944593-50947852:+	0.19609	0.222166	0.239241	0.0759557	0.0918859	0.244554	0.0874763	0.165463	0.0260001	0.0274477	0.00796193	0	0.0104166	0.0333083
XLOC_004446;AF:chr14:54686180:54686653-54689804:54686974:54687120-54689804:+	0.763441	0.667591	0.734224	0.81935	0.782383	0.83942	0.460428	0.354751	0.233668	0.19209	0.248876	0.266111	0.112525	0.348927
XLOC_004447;AF:chr14:54892496:54892738-54894848:54894436:54894494-54894848:+	0.381027	0.635848	0.806182	0	1	1	1	1	1	1	1	1	1	1
XLOC_004447;RI:chr14:54897121:54897272-54898017:54898918:+	0.436542	0.422909	0.00232578	0.00103121	0.00789392	0.00542479	0.086213	0.0182296	0.0879466	0.0936682	0.064701	0.0567911	0.127968	0.0854159
XLOC_004449;AF:chr14:55015449:55015588-55016169:55015750:55015876-55016169:+	0.851624	0.498885	0.945811	1	1	1	1	0.91056	0.983655	0.975643	0.990026	0.992314	0.981452	0.957051
XLOC_004449;AF:chr14:55015496:55015588-55016169:55015750:55015876-55016169:+	0.159148	0.583933	0.292618	1	1	1	1	0.711212	0.711515	0.752791	0.776979	0.811869	0.398806	0.218062
XLOC_004449;AF:chr14:55015540:55015588-55016169:55015750:55015876-55016169:+	0.431095	0.857734	0.49289	-1	-1	1	1	0.620626	0.642237	0.295235	0.851707	0.838025	0.463384	0.518948
XLOC_004449;AF:chr14:55015549:55015588-55016169:55015750:55015876-55016169:+	0	0	0	-1	-1	-1	-1	0.0319481	0.132741	0.123695	0.143786	0.179416	0	0
XLOC_004449;SE:chr14:55016228-55017066:55017137-55021054:+	0.975377	0.851141	0.97915	0.982997	0.99103	0.984875	0.990756	0.839166	0.962399	0.931818	0.968228	0.969133	0.988035	0.988683
XLOC_004449;SE:chr14:55023206-55023336:55023393-55023989:+	0.901419	0.360518	0.951009	1	1	0.806232	0.937829	0.892932	0.972569	0.990591	0.947542	0.962936	0.984425	0.956221
XLOC_004452;AF:chr14:55560518:55560627-55561075:55560916:55560975-55561075:+	0.122768	0.396448	0	0.134025	0.62775	0	0.524649	0.0609288	0.225373	0.0249434	0.458171	0.999572	0.360074	0.843825
XLOC_004457;A5:chr14:55672492-55672706:55672384-55672706:+	0.253582	0.388389	1	1	1	0	0	0.167828	0	0	0.224356	0.388439	0.14124	0
XLOC_004473;A3:chr14:57016824-57017124:57016824-57017243:+	1	1	-1	-1	1	1	0.92265	0.944869	0.900241	0.914753	0.904307	0.876466	0.959541	-1
XLOC_004474;SE:chr14:57023334-57023795:57023887-57036756:+	0	0	-1	0	0	-1	0.449323	0.259268	0.0748646	0.104149	0	0	0	0
XLOC_004480;SE:chr14:57999462-58002310:58002419-58002980:+	0.182806	0.534947	0.920496	1	0.816478	0.579538	0.280813	0.215235	0.386298	0.247667	0	1	0	0.861307
XLOC_004488;AF:chr14:61563779:61563955-61599794:61598181:61598346-61599794:+	0	0	0	0	0	0	0.457296	0.190599	0.481449	0.450049	0.170578	0.317454	0	0
XLOC_004488;AF:chr14:61563779:61563955-61599794:61599483:61599570-61599794:+	0	0	0	0	0	0	0.0396975	0.197939	0.623782	0.273477	0.189096	0.48241	0	0
XLOC_004488;AF:chr14:61598181:61598346-61599794:61599483:61599570-61599794:+	0.0498685	0.00797345	0.44405	0.370627	0.314459	0.564569	0.046765	0.511722	0.641038	0.315058	0.531369	0.667102	0.418297	0.292969
XLOC_004491;SE:chr14:63011867-63015838:63015929-63017778:+	0.0473923	0.0367242	0	-1	-1	-1	-1	0	-1	-1	-1	-1	-1	-1
XLOC_004500;A5:chr14:65635167-65638551:65635164-65638551:+	1	0.827511	-1	-1	1	-1	-1	1	1	1	1	1	1	1
XLOC_004500;AF:chr14:65630259:65630298-65635003:65630703:65630768-65635003:+	1	0.827511	-1	-1	1	-1	-1	1	1	1	1	1	1	1
XLOC_004501;AF:chr14:65805838:65806134-65809215:65806232:65806302-65809215:+	0.890633	0.973802	1	0.796304	1	0.960665	0.862657	0.788071	0.606671	0.796495	0.990141	0.914732	0.811358	1
XLOC_004508;A3:chr14:67728746-67729224:67728746-67729351:+	0.602603	0.565313	0.0907085	0.205147	0.47728	0.549203	0.315045	0.168995	0.172288	0.115159	0.126004	0.268038	0.245011	0.289793
XLOC_004508;AF:chr14:67716140:67716181-67724558:67716351:67716384-67724558:+	0.397397	0.434687	0.909291	0.794853	0.52272	0.450797	0.684955	0.831005	0.827712	0.884841	0.873996	0.731962	0.754989	0.710207
XLOC_004517;SE:chr14:70118652-70123841:70123881-70124183:+	1	1	0.970348	0.982743	0.932101	0.961794	0.818777	0.708098	0.907077	0.748419	1	1	1	1
XLOC_004536;SE:chr14:75840879-75845176:75845456-75845617:+	0.704473	0.924285	1	0.720296	1	0.811805	0.924659	0.782178	0.658957	0.876122	0.970091	0.89724	0.860197	0.999376
XLOC_004539;AF:chr14:76487136:76487377-76505249:76488425:76488675-76505249:+	0.998703	1	0.357276	0.0546591	0.16386	0.149318	0.796066	0.899588	1	0.995209	0.978784	0.995441	0.933996	0.867968
XLOC_004539;AF:chr14:76487136:76487377-76505249:76504513:76504841-76505249:+	0.617931	0.633144	0.942261	0.657188	0.832853	0.878638	0.330027	0.265885	0.511594	0.55551	0.408736	0.615021	0.327434	0.0706413
XLOC_004539;AF:chr14:76488425:76488675-76505249:76504513:76504841-76505249:+	0.00209579	0	0.96706	0.970722	0.962158	0.976329	0.112052	0.0388564	0	0.00598071	0.0147633	0.00726388	0.0332603	0.0114304
XLOC_004549;SE:chr14:79587866-79587954:79588011-79595369:+	1	0.973775	1	1	1	0.990448	0.981186	0.95593	0.989914	0.987245	0.995318	0.99309	0.993441	0.990261
XLOC_004563;A3:chr14:101667077-101668520:101667077-101668529:+	0.0115141	0.00278405	0	0.00429497	0.00614749	0.00329388	0.0189432	0.0410241	0.00807808	0.00716095	0.00879394	0.0109557	0.0028294	0.00394255
XLOC_004563;SE:chr14:101667077-101668520:101668576-101690572:+	1	0.104128	0	0.148062	0.168366	0.124868	0.764245	0.820125	0.228865	0.265326	0.240835	0.340928	0.12098	0.152905
XLOC_004563;SE:chr14:101667077-101668529:101668576-101690572:+	1	0.976544	0.995501	0.975782	0.970353	0.977363	0.994079	0.990705	0.973293	0.98042	0.972795	0.979035	0.9798	0.978542
XLOC_004564;AF:chr14:101818098:101818254-101840872:101828981:101829058-101840872:+	0.898489	0.886886	0.583414	0.606114	0.629656	0.564909	0.490522	0.38478	0.720962	1	0.919751	0.609728	0.7463	0.730501
XLOC_004567;A3:chr14:102438269-102438731:102438269-102438734:+	0.942264	1	0.901777	0.8599	0.941109	0.960452	1	0.967182	1	1	1	1	1	0
XLOC_004567;A5:chr14:102438764-102464458:102438762-102464458:+	0.605215	1	0.858559	0.839316	0.928775	0.955832	1	0.951909	1	1	-1	-1	1	0
XLOC_004567;AL:chr14:102438764-102455195:102455525:102438764-102464458:102465094:+	0.906066	0.94342	0.338837	0.148974	0.184002	0.108916	0.867632	0.328353	0.823589	0.706788	1	1	0.95048	-1
XLOC_004567;SE:chr14:102438269-102438731:102438764-102455195:+	1	1	0.890838	1	1	0.701086	1	0.873731	1	0.89153	1	1	1	0
XLOC_004573;A3:chr14:105191278-105197854:105191278-105197885:+	-1	-1	0.935944	0.818244	0.900493	0.951165	1	0.946372	-1	-1	-1	1	-1	-1
XLOC_004573;A3:chr14:105191278-105199061:105191278-105199666:+	0	0	0.0923013	0.215436	0.309287	0.318494	0.229968	0.431194	-1	1	0	0	0	0
XLOC_004573;A5:chr14:105198307-105199061:105198291-105199061:+	-1	-1	0.987942	0.958052	0.842791	0.934429	1	0.881623	1	1	-1	-1	-1	-1
XLOC_004573;MX:chr14:105191278-105197854:105198105-105199061:105191278-105198250:105198307-105199061:+	-1	-1	0.351985	0.287548	0.627984	0.577478	0.15677	0.703219	0	0	-1	1	-1	-1
XLOC_004573;MX:chr14:105191278-105197885:105198105-105199061:105191278-105198250:105198307-105199061:+	-1	-1	0.0243609	0.0438557	0	0	0	0	0	0	-1	-1	-1	-1
XLOC_004573;SE:chr14:105191278-105197854:105198105-105199061:+	-1	-1	0.543617	0.151955	0.159655	0.239597	0.401691	0.286093	-1	0	-1	1	-1	-1
XLOC_004573;SE:chr14:105191278-105197885:105198105-105198250:+	-1	-1	0.0120583	0.0419482	0.157209	0.0655711	0	0.118377	0	0	-1	-1	-1	-1
XLOC_004573;SE:chr14:105191278-105197885:105198105-105199061:+	-1	-1	0.0519131	0.0199568	0	0	0	0	-1	0	-1	-1	-1	-1
XLOC_004573;SE:chr14:105191278-105198250:105198307-105199061:+	-1	-1	0.686808	0.307459	0.101163	0.18735	0.783136	0.144661	1	0.15335	-1	-1	-1	-1
XLOC_004573;SE:chr14:105198105-105198250:105198291-105199061:+	-1	-1	0.0210312	0.0887672	0.0995068	0.0488355	0	0.0536282	-1	-1	-1	0	-1	-1
XLOC_004574;A3:chr14:105304836-105307886:105304836-105308116:+	0.870638	0.928853	0.6395	0.511707	0.428409	0.480489	0.575789	0.524038	0.787285	0.805051	0.785883	0.78765	0.843614	0.899328
XLOC_004584;AF:chr14:118957466:118957530-118957868:118957555:118957663-118957868:+	0.922946	0.80953	1	0.895865	0.397483	0.790525	0.95473	0.576106	0.66835	0.459079	0.708556	0.871914	0.858879	-1
XLOC_004593;AF:chr14:122181681:122181781-122311244:122222463:122222677-122311244:+	1	1	0.474119	0.832372	0.940562	0.917787	1	0.874199	0.96958	0.991202	0.983344	0.961129	0.979512	1
XLOC_004593;AF:chr14:122181681:122181781-122311244:122255649:122255785-122311244:+	1	0.820114	0.191512	1	0.493545	0.543771	0.823123	0.712775	1	0.879957	0.977752	0.994743	0.963759	0.989682
XLOC_004593;AF:chr14:122222463:122222677-122311244:122255649:122255785-122311244:+	-1	0	0.20807	1	0.0580109	0.096466	0	0.263141	1	0.0610929	0.426728	0.884425	0.357423	0
XLOC_004594;AL:chr14:123174665-123174748:123176130:123174665-123253719:123254021:+	0.16385	0.142712	0.486932	0.410878	0.958773	0.962934	0.704411	0.566161	0.555098	0.381943	0.157101	0.158153	0.0942919	0.238752
XLOC_004594;SE:chr14:123169765-123172042:123172200-123174527:+	0	0.00736786	0.357309	0.410878	0.820595	0.870035	0.704411	0.515217	0.388938	0.381943	0.133661	0	0	0
XLOC_004601;A3:chr14:8171194-8171267:8171175-8171267:-	0.139079	0.228149	0.00489012	0.00084721	0	0	0.0263874	0.0438829	0.0155551	0.0173559	0.0154774	0.0175037	0.0218224	0.0135529
XLOC_004601;A3:chr14:8172817-8172891:8172816-8172891:-	0.860921	0.771851	0.99511	0.999153	1	1	0.973613	0.956117	0.984445	0.982644	0.984523	0.982496	0.978178	0.986447
XLOC_004606;A5:chr14:13953538-13954539:13953538-13954566:-	0.774685	0.669325	0.771099	0.827964	0.76605	0.85541	0.813062	0.929916	0.925703	0.861456	0.715457	0.771189	0.909543	0.749357
XLOC_004606;A5:chr14:13954656-13957460:13954656-13957480:-	0.76982	0.699046	0.565883	0.60907	0.838353	0.509052	0.847268	0.856696	0.552244	0.584679	0.676197	0.649149	0.720173	1
XLOC_004606;AF:chr14:13954656-13960868:13960991:13954656-13961185:13961306:-	0.264069	0.248953	0.246665	0.185802	0.114304	0.180208	0.575178	0.729349	0.621366	0.501398	0.253716	0.337045	0.448716	0.305957
XLOC_004606;MX:chr14:13953538-13954539:13954656-13961185:13953538-13957062:13957180-13961185:-	1	1	0.985341	1	1	1	1	0.960319	0.972719	0.99525	0.994263	0.985197	0.963835	1
XLOC_004606;MX:chr14:13953538-13954566:13954656-13961185:13953538-13957062:13957180-13961185:-	1	1	0.960923	1	1	1	1	0.773809	0.790215	0.979209	0.990633	0.969632	0.769579	1
XLOC_004606;SE:chr14:13954656-13957460:13957631-13961185:-	0.148156	0.0713144	0.0445759	0.0286837	0.0724306	0.0280368	0.16114	0.270779	0.0666217	0.0757112	0.120675	0.140655	0.091868	0.021789
XLOC_004606;SE:chr14:13954656-13957480:13957631-13961185:-	0.0494335	0.032002	0.0345551	0.0186016	0.0148329	0.0270667	0.0334688	0.0584812	0.054706	0.0549865	0.0616643	0.081274	0.0378203	0
XLOC_004608;A5:chr14:18270460-18270823:18270460-18270845:-	0.595135	0.844167	0.392414	0.471619	0.508504	0.437401	0.628727	0.58254	0.636216	0.668837	0.709899	0.655906	0.684075	0.646619
XLOC_004608;A5:chr14:18270460-18270823:18270460-18270959:-	0.553964	0.709307	0.904503	0.688325	0.856478	0.898185	0.461924	0.669581	0.61899	0.60358	0.545431	0.567456	0.270072	0.557749
XLOC_004608;A5:chr14:18270460-18270845:18270460-18270959:-	0.457966	0.310551	0.936164	0.71217	0.852245	0.919008	0.336405	0.592204	0.481579	0.429835	0.32901	0.407666	0.145938	0.408015
XLOC_004609;A3:chr14:18331134-18331687:18331038-18331687:-	1	0.993165	1	0.979141	1	1	1	0.95666	0.814245	0.989396	0.993378	0.958399	0.922658	0.998508
XLOC_004618;A5:chr14:20392153-20393178:20392153-20393481:-	0.588973	0.523345	0.23445	0.193359	0.158403	0.117159	0.496583	0.871002	0.356552	0.468227	0.28428	0.154966	0.191126	0.211388
XLOC_004623;A5:chr14:20737503-20738841:20737503-20738849:-	0.0128965	0.0915028	0.0239871	0.0406555	0.0617599	0.0531377	0.0368928	0.0841705	0.0765994	0.0811311	0.0528428	0.159178	0.117397	0.124982
XLOC_004623;SE:chr14:20739402-20741378:20741491-20742705:-	0.0860317	0.206468	0.370005	0.294121	0.40036	0.255764	0.133012	0.287672	0.0994102	0.156488	0.127979	0.203185	0.222773	0.338659
XLOC_004623;SE:chr14:20755702-20757666:20757728-20760144:-	0.0128965	0.0915028	0.0239871	0.0406555	0.0617599	0.0531377	0.0368928	0.0841705	0.0765994	0.0811311	0.0528428	0.159178	0.117397	0.124982
XLOC_004624;AF:chr14:21045763-21052140:21052178:21045763-21052455:21052473:-	0.620635	1	0.824856	0.671154	0.714071	0.489934	0.246632	0.656873	0.712037	0.587463	0.971097	1	0.898429	0.893762
XLOC_004629;AF:chr14:25925901-25927045:25927266:25925901-25927298:25927692:-	0	0.294692	1	0.727063	1	0	0	0.519911	0	0.168497	0.301905	0.392365	0.213714	0
XLOC_004630;A5:chr14:26030623-26042047:26030623-26042145:-	0.663242	1	-1	-1	-1	-1	0.856991	0.756406	0.786573	0.817709	0.694429	0.632292	0.783784	0.772864
XLOC_004630;A5:chr14:26030623-26042047:26030623-26042186:-	0.285853	0.577718	-1	-1	-1	-1	0.752647	0.675306	0.63587	0.624418	0.544921	0.466226	0.560457	0.387964
XLOC_004630;A5:chr14:26030623-26042145:26030623-26042186:-	0.168908	0	-1	-1	-1	-1	0.336766	0.401121	0.321496	0.270408	0.34508	0.33685	0.260217	0.157038
XLOC_004630;AF:chr14:26030623-26041031:26041113:26030623-26042047:26042253:-	0	0.473105	-1	-1	-1	1	0.367855	0.601023	0.280309	0.26972	0.118508	0.170511	0.0756078	0.0334977
XLOC_004630;AF:chr14:26030623-26041031:26041113:26030623-26042145:26042254:-	0	1	-1	-1	-1	1	0.777142	0.823872	0.589393	0.6236	0.234024	0.26116	0.22869	0.10549
XLOC_004630;AF:chr14:26030623-26041031:26041113:26030623-26042186:26042298:-	0	0.551252	-1	-1	-1	1	0.639074	0.758049	0.404814	0.380436	0.13866	0.152217	0.0944424	0.0214975
XLOC_004630;AF:chr14:26030623-26041031:26041113:26030623-26042552:26042744:-	0	0.0121496	-1	-1	-1	1	0.0673733	0.506469	0.22818	0.304219	0.0416646	0.0626412	0.0530525	0.0012195
XLOC_004630;AF:chr14:26030623-26041031:26041113:26030623-26043248:26043397:-	-1	0.860711	-1	-1	0	1	0.412268	0.627409	0.618697	0.734009	0.178886	0.275682	0.0553225	0.0104705
XLOC_004630;AF:chr14:26030623-26042047:26042253:26030623-26042552:26042744:-	0.032829	0.0135123	-1	-1	-1	-1	0.110433	0.405198	0.431512	0.542088	0.244362	0.245338	0.406517	0.0340302
XLOC_004630;AF:chr14:26030623-26042047:26042253:26030623-26043248:26043397:-	1	0.873126	-1	-1	0	-1	0.546573	0.527818	0.806426	0.881958	0.61839	0.649315	0.417247	0.233892
XLOC_004630;AF:chr14:26030623-26042145:26042254:26030623-26042552:26042744:-	0.0169426	0	-1	-1	-1	-1	0.0202957	0.179914	0.170785	0.208805	0.124573	0.158999	0.158926	0.0102473
XLOC_004630;AF:chr14:26030623-26042145:26042254:26030623-26043248:26043397:-	1	0	-1	-1	0	-1	0.167468	0.264699	0.530602	0.624853	0.41625	0.518483	0.164937	0.0823365
XLOC_004630;AF:chr14:26030623-26042186:26042298:26030623-26042552:26042744:-	0.0781716	0.00991279	-1	-1	-1	-1	0.0391995	0.246729	0.302975	0.415909	0.21264	0.271242	0.349463	0.0526499
XLOC_004630;AF:chr14:26030623-26042186:26042298:26030623-26043248:26043397:-	1	0.83417	-1	-1	0	-1	0.283749	0.349578	0.704635	0.817985	0.575066	0.679469	0.359599	0.325067
XLOC_004630;AF:chr14:26030623-26042552:26042744:26030623-26043248:26043397:-	1	0.998014	-1	-1	0	-1	0.90663	0.62134	0.845879	0.863226	0.833638	0.850644	0.511073	0.896546
XLOC_004631;AF:chr14:26065654-26066798:26066980:26065654-26067051:26067445:-	0.546181	0	0.303989	0	0	0.750182	0.0459746	0.000261808	0.109276	0.0466329	0.131755	0.0575691	0.440467	0.0732706
XLOC_004639;AF:chr14:26928733-26930718:26930850:26928733-26932094:26932412:-	0	0	0.602584	0.344061	0.277027	0.432922	0.0313246	0.123725	0.0215699	0.015463	0	0	0	0
XLOC_004642;SE:chr14:27991311-27993362:27993451-28004081:-	0	1	0.770251	0.600534	0.642553	0.711088	0.698327	0.534236	0.754704	0.720604	-1	-1	-1	-1
XLOC_004645;A5:chr14:30602414-30602659:30602414-30602737:-	0.56012	0.622293	0	0.632648	0.520346	0.449226	0.180332	0.152738	0.165842	0.107447	0.288619	0.0800619	0.190499	0.508719
XLOC_004647;A5:chr14:31016454-31016813:31016454-31016827:-	0.332528	0	0.00680888	0.00525813	0.06358	0	0.0468521	0.335852	0.0526426	0.0820472	0.0525522	0.0629422	0.151904	0.255778
XLOC_004650;SE:chr14:31238482-31239120:31239236-31239631:-	0.955364	0.980119	0.251549	0.588641	0.587311	0.588272	0.659207	0.283713	0.548728	0.60152	0.689965	0.39385	0.396964	0.831373
XLOC_004651;A3:chr14:31493967-31494902:31493964-31494902:-	0.321559	0.535172	0	0	0	0	0	0.0470222	0.116034	0	0.0770414	0.116649	0.0250981	0
XLOC_004653;SE:chr14:32083246-32084907:32084981-32085410:-	0.951834	0.901023	0.382364	0.880702	0.916978	0.954972	0.910721	0.803712	0.88423	0.881193	0.875493	0.863147	0.896352	0.900095
XLOC_004655;SE:chr14:32189254-32191342:32191400-32198969:-	1	0.679077	0.246533	0	0.264684	0	0.821173	0.689942	0.564963	0.710573	0.438112	0.533186	0.558052	0.401927
XLOC_004655;SE:chr14:32191400-32193403:32193487-32198969:-	0	0.58909	0.246207	1	0	1	0.432706	0.267487	0.318163	0.336889	0.697111	0.509568	0.347568	0.532547
XLOC_004655;SE:chr14:32193487-32193854:32193947-32198969:-	1	0.995371	0.99986	0.999395	1	0.998704	0.993967	0.994143	0.994531	0.994103	0.991208	0.993111	0.996231	0.997158
XLOC_004662;SE:chr14:37126090-37126502:37126722-37127587:-	0.0403796	0.0401843	0	0.000597376	0.00091143	0.000659232	0	0.00837265	0.00527293	0.00380429	0.00502072	0.00854339	0.00261751	0.000772761
XLOC_004666;A3:chr14:41004220-41006798:41004203-41006798:-	-1	0	0.173231	0.458164	1	1	1	0.569084	1	1	-1	0	-1	-1
XLOC_004666;A3:chr14:41004220-41008705:41004203-41008705:-	1	0.978586	1	-1	1	-1	-1	1	-1	-1	0.758291	0.957408	0.896912	0.90445
XLOC_004666;A3:chr14:41004220-41013698:41004203-41013698:-	0.60017	0.0744372	-1	-1	1	-1	1	-1	0	0	0.325769	0.533457	0.427208	0.423967
XLOC_004666;AF:chr14:41004203-41006798:41006888:41004203-41013698:41013804:-	0	0.0528375	1	1	-1	-1	-1	1	0	0	0	0.0524434	0	0
XLOC_004666;AF:chr14:41004220-41006798:41006883:41004220-41013698:41013804:-	0	0	1	1	0.50043	1	1	1	1	1	0	0	0	0
XLOC_004666;SE:chr14:41004203-41008705:41008783-41013698:-	0	0.0138139	-1	-1	-1	-1	-1	-1	0	0	0.118517	0.0274155	0.0285144	0.0268449
XLOC_004675;A5:chr14:45378486-45380933:45378486-45380934:-	1	1	1	1	1	1	1	0.975178	1	1	1	0.995908	1	1
XLOC_004675;A5:chr14:45378486-45380933:45378486-45380937:-	0.0823893	0.0868028	0.0259587	0.0329075	0.0417716	0.0348712	0.0506246	0.0777837	0.125248	0.114829	0.112013	0.144194	0.11749	0.0668016
XLOC_004675;A5:chr14:45378486-45380934:45378486-45380937:-	0	0	0	0	0	0	0	0.0021423	0	0	0	0.000691894	0	0
XLOC_004675;A5:chr14:45384748-45389051:45384748-45389064:-	-1	0.488113	0.500995	0.52863	1	1	1	0.654253	0.843171	0.887053	0.769629	0.826989	0.682348	0
XLOC_004675;AF:chr14:45384748-45388748:45388823:45384748-45404805:45404913:-	0.316431	0.397411	0.579238	0.447125	0.721708	0.628098	0.400169	0.10108	0.231637	0.269957	0.679239	0.676047	0.653977	0.591446
XLOC_004675;AF:chr14:45384748-45388748:45388829:45384748-45404805:45404913:-	0	0	0	0	0	0	0	0.00924819	0	0	0	0.010892	0	0
XLOC_004675;AF:chr14:45384748-45388748:45388941:45384748-45404805:45404913:-	0.806038	0.912684	0.982209	0.959969	0.983089	0.978389	0.916065	0.741384	0.584576	0.645938	0.953254	0.923492	0.935117	0.955021
XLOC_004675;SE:chr14:45384748-45389051:45389109-45404805:-	0	0.310329	0.11125	0.0459313	0.262462	0.320334	0.37382	0.324854	0.502179	0.585791	0.770329	0.739182	0.327522	0
XLOC_004675;SE:chr14:45384748-45389064:45389109-45404805:-	0	0.320598	0.110857	0.0411608	0	0	0	0.202726	0.157985	0.152595	0.500988	0.372218	0.184824	0.125755
XLOC_004679;A3:chr14:46814990-46815599:46814987-46815599:-	0.0383383	0.0951711	0.0347314	0.0789831	0.0980979	0.12297	0	0.0874861	0.08736	0.109636	0.133423	0.168113	0.14615	0.129842
XLOC_004679;A5:chr14:46814987-46815597:46814987-46815599:-	0.413045	0.0584291	0.218135	0.1757	0.0753369	0	0.165324	0.0971773	0.0601278	0.0620361	0.0702962	0.0545314	0.0504481	0.103684
XLOC_004681;A5:chr14:47169321-47188952:47169321-47189100:-	1	0.987976	0.666634	0.657474	0.599273	0.665299	0.731008	0.565031	0.590499	0.636983	0.69651	0.689705	0.601313	0.970691
XLOC_004683;A5:chr14:47395974-47398414:47395974-47398418:-	0.956139	0.958548	0	0	0	0	0.630935	0.44316	0.146959	0.323002	0.103749	0.000378863	0.00223741	0.110641
XLOC_004700;A3:chr14:52075415-52075613:52075412-52075613:-	0.752481	0.897559	0.682973	0.668312	0.702115	0.693781	0.731635	0.716206	0.673019	0.729009	0.753479	0.733986	0.760366	0.788054
XLOC_004700;A3:chr14:52075436-52075613:52075412-52075613:-	0.878067	0.96431	0.802819	0.785323	0.817482	0.804514	0.810233	0.883955	0.856317	0.889782	0.865368	0.851678	0.78761	0.797222
XLOC_004700;A3:chr14:52075436-52075613:52075415-52075613:-	0.703154	0.75513	0.653971	0.644832	0.655203	0.644945	0.610304	0.75114	0.743294	0.750057	0.67773	0.675437	0.538893	0.513944
XLOC_004700;A3:chr14:52098544-52103889:52098040-52103889:-	0.284786	0.195353	0.165826	0.198071	0.212963	0.179082	0.197815	0.297177	0.036626	0.0396884	0.0260594	0.022949	0.0191945	0.0202534
XLOC_004700;A5:chr14:52081307-52081789:52081307-52081828:-	0.363818	0.236068	0.264132	0.254007	0.327741	0.305847	0.277471	0.309794	0.372904	0.379354	0.425563	0.455884	0.336631	0.310599
XLOC_004700;A5:chr14:52084391-52097322:52084391-52098015:-	0.269071	0.157435	0.161064	0.191935	0.207324	0.171804	0.189615	0.273783	0.0350009	0.0381904	0.0255254	0.022556	0.0188846	0.0196437
XLOC_004700;SE:chr14:52084391-52097322:52098544-52103889:-	0.233555	0.295938	0.345334	0.39119	0.405872	0.342273	0.198425	0.398221	0.0628451	0.0586209	0.0571141	0.0501654	0.0174657	0.0185425
XLOC_004700;SE:chr14:52084391-52098015:52098040-52103889:-	0.43352	0.633876	0.726292	0.722336	0.716284	0.70462	0.50096	0.610138	0.638188	0.601074	0.693616	0.692174	0.475982	0.477514
XLOC_004700;SE:chr14:52098040-52098381:52098544-52103889:-	0.0754965	0.230368	0.0342306	0.0383398	0.0334009	0.049073	0.0511497	0.1084	0.0459806	0.0392439	0.0210256	0.0175214	0.0164593	0.0307109
XLOC_004715;SE:chr14:55581743-55581881:55581975-55582056:-	0.889564	0.951614	1	-1	-1	0	0.654335	0.146301	0.45353	0.573255	0.876908	0.688206	0.930632	0.90276
XLOC_004720;A3:chr14:55663921-55671795:55663859-55671795:-	0.0336808	7.36761e-08	0.0567497	0.109128	0.109446	0.0361631	0.0486305	0.0796767	0.0859313	0.0914662	0.123711	0.136267	0.0848933	0.0538913
XLOC_004721;A5:chr14:55681311-55681390:55681311-55681564:-	0.899284	0.951811	1	0.974384	0.982052	0.985614	0.985617	0.945139	0.842227	0.815618	0.990453	0.938888	0.893293	0.981798
XLOC_004722;AF:chr14:55721900-55722053:55722198:55721900-55722201:55722255:-	0.205226	0.270107	0	0.348451	1	0.310077	0.184489	0.732186	0.139645	0.272428	0.35314	0.320845	0.336665	0.631623
XLOC_004724;AF:chr14:55899920-55900190:55900258:55899920-55900268:55900293:-	0.615437	0.513992	0	1	0	0	1	0.869233	0.859582	0.959408	0.750372	0.84007	0.57283	1
XLOC_004737;A5:chr14:57878459-57890063:57878459-57890086:-	0.987447	0.995562	0.92037	0.929046	0.913388	0.907724	0.909576	0.860684	0.98165	0.98281	0.988194	0.9856	0.990256	0.975969
XLOC_004737;SE:chr14:57839205-57839551:57839595-57840829:-	0.203653	0.122418	0.513485	0.486545	0.433276	0.484023	0.231596	0.300145	0.0587269	0.0334144	0.0501831	0.0411699	0.159037	0.0943831
XLOC_004742;SE:chr14:59423484-59426489:59426554-59431143:-	1	0.779278	0.534002	0.503001	0.330254	0.171815	0.397013	0.344881	0.458893	0.34065	0.779025	0.787347	0.761923	0.791558
XLOC_004751;AF:chr14:61403042-61416057:61416181:61403042-61439723:61440178:-	0	0.0578718	0.174356	0.609668	0.347961	0.616935	0.147848	0.763614	0.796018	0.762596	0.434202	0.425837	0.567535	0
XLOC_004757;AF:chr14:63164629-63175928:63176098:63164629-63177683:63177912:-	0.254748	0.0766044	0	0.00522915	0.00653955	0.00569091	0.0642036	0.12301	0.0682378	0.071729	0.0319813	0.0557433	0.0852211	0.0405384
XLOC_004768;A5:chr14:65590605-65592925:65590605-65592982:-	0.11549	0.111527	0.179112	1	0.314646	0.152702	0	0.107345	0.135665	0.0760097	0.112058	0.0419374	0.134815	0.204562
XLOC_004768;RI:chr14:65530453:65530741-65530940:65531600:-	0.88451	0.888473	0.820888	0	0.685354	0.847298	1	0.892655	0.864335	0.92399	0.887942	0.958063	0.865185	0.795438
XLOC_004769;A3:chr14:65831794-65832664:65831566-65832664:-	1	1	0.466366	0.714869	0.444284	0.941353	0.878186	0.764119	0.961052	0.756965	0.368542	0.544532	0.621925	0.567885
XLOC_004775;AF:chr14:66999704-67000405:67000446:66999704-67008688:67008883:-	0.451757	0.588007	0	0	0	0.0752734	0.227384	0.103777	0.0611453	0.00580547	0.00184635	0.0123169	0.0186267	0.0481566
XLOC_004775;SE:chr14:66999704-67007837:67008084-67008688:-	0.0360848	0.157598	0	0.000788852	0	0.00628515	0.127979	0.0246087	0.00439067	0.0029863	0.00531536	0.00535121	0	0.00338376
XLOC_004796;A3:chr14:70652695-70653021:70652606-70653021:-	1	-1	0.97584	1	0.981766	0.994759	1	0.988009	1	1	1	1	1	1
XLOC_004796;A3:chr14:70652711-70653021:70652606-70653021:-	1	1	0.889901	1	0.912458	0.981427	1	0.906733	1	1	1	1	-1	-1
XLOC_004796;A3:chr14:70652711-70653021:70652695-70653021:-	0.354946	1	0.166747	0.225366	0.162188	0.217779	0.106356	0.105541	0.0320257	0.0486833	0.195654	0.0665186	0	0
XLOC_004802;SE:chr14:73363143-73363581:73363583-73364542:-	0.890924	0.897032	0.107723	0.0661011	0.157865	0.103778	0.336865	0.157406	0.343948	0.339427	0.528855	0.448179	0.423083	0.491704
XLOC_004806;A3:chr14:75198118-75199248:75198085-75199248:-	0.742378	0.518068	0.685794	0.580754	0.584645	0.660416	1	0.555893	1	0.69649	1	1	0.723049	1
XLOC_004807;SE:chr14:75584235-75590836:75590985-75591915:-	0.398601	0.525165	0	0	0	0	0	0	0	-1	-1	-1	-1	-1
XLOC_004815;SE:chr14:77826470-77827455:77827575-77840168:-	0.19587	0.0801802	0.732491	0	0	0	0	0.0175127	0.00930536	0.00444879	0.00554999	0.00741229	0.028905	0.0432874
XLOC_004815;SE:chr14:77826470-77840168:77840238-77844396:-	0.991951	0.946362	1	0.94192	1	1	0.845517	0.761015	0.958459	0.91566	0.995157	0.995671	1	0.997622
XLOC_004819;AL:chr14:79214348:79214469-79247217:79222929:79223863-79247217:-	-1	0.946583	0.229403	0.874563	0.850142	0.644594	0.919521	0.820572	1	0.344432	-1	0	0.77956	-1
XLOC_004819;SE:chr14:79214469-79223379:79223863-79247217:-	-1	0	0.415998	0.0673423	0.0835967	0.127516	0.115483	0.337871	0.213017	0.595658	1	-1	0	-1
XLOC_004822;SE:chr14:79345108-79350689:79350830-79351373:-	0.440871	0.543376	0.00382351	0.0069237	0.0114994	0.00657305	0.372285	0.312966	0.0995181	0.295463	0.162643	0.157578	0.131305	0.133431
XLOC_004829;AL:chr14:85093409:85093637-85119271:85108196:85108978-85119271:-	-1	0	0.804249	0.776346	0.238685	0.287479	0	0.200004	0.348364	0	-1	-1	-1	-1
XLOC_004848;RI:chr14:103814617:103815846-103817064:103817200:-	0.508236	0.555435	0	0	0	0.0667906	0	0.106386	0.0703565	0	0.500196	0.0283363	0.0660924	0
XLOC_004850;A5:chr14:104464544-104465685:104464544-104465710:-	0	0	0.36816	0.59308	0.667563	0.328567	0.238566	0.174095	0.422744	0.273592	1	0	0	0
XLOC_004851;A3:chr14:104510438-104522541:104510437-104522541:-	0	0	0	0	0	0.0385987	-1	0	0	0	0	0	0	0
XLOC_004858;SE:chr14:118121861-118122739:118122765-118127495:-	0.0325329	0	0.0657135	0.0797371	0.0731014	0.081089	0.2177	0.102167	0.0828412	0.0529706	0.135567	0.140151	0.0525797	0.0393977
XLOC_004858;SE:chr14:118121861-118127495:118127585-118128223:-	0.794472	0.124055	0.704227	0.835869	0.809341	0.795017	0.631663	0.720456	0.748622	0.795442	0.880711	0.806709	0.931613	0.862933
XLOC_004869;A5:chr15:5116907-5117287:5116684-5117287:+	0	0.0212898	0.0250066	0.0249462	0	0.0385025	0	0.0111444	0.0105559	0.0146365	0.0107316	0.0115475	0.00486809	0.0329872
XLOC_004869;A5:chr15:5116926-5117287:5116684-5117287:+	0.0389932	0.29738	0	0	0.0276321	0	0.0206068	0.0121412	0.0162434	0.0224234	0.0164245	0.0218726	0.0115445	0.0765008
XLOC_004869;A5:chr15:5116926-5117287:5116907-5117287:+	1	0.951117	0	0	1	0	1	0.521656	0.607488	0.606952	0.606196	0.656846	0.704795	0.708317
XLOC_004870;SE:chr15:5160744-5164712:5164805-5168568:+	0.855297	1	1	0.780793	0.727737	0.840137	0.936023	0.669253	0.87083	0.872523	0.925666	0.942895	0.984126	1
XLOC_004871;A5:chr15:5185782-5189582:5185768-5189582:+	0	0	0.352745	0	0.226988	0.60188	0	0.14061	0.0923208	0.0343545	0.0305858	0.0686368	0.141319	9.43292e-07
XLOC_004871;AF:chr15:5185528:5185572-5189582:5185727:5185768-5189582:+	0.196878	0.498267	0.553242	0	0.588916	0.413902	0.394423	0.417107	0.386837	0.428279	0.367873	0.61932	0.419485	0.479653
XLOC_004871;AF:chr15:5185528:5185572-5189582:5185761:5185782-5189582:+	1	1	0.694401	-1	0.829895	0.318394	1	0.813903	0.861164	0.954661	0.948573	0.956665	0.814496	0.999999
XLOC_004873;AF:chr15:6386868:6386932-6416806:6390037:6390428-6416806:+	0.773684	0.941474	0.491969	0.299138	0.522735	0.393165	0.442217	0.474976	0.896032	0.900733	0.972536	0.97719	0.989609	0.994243
XLOC_004873;AL:chr15:6437050-6437375:6437868:6437050-6438782:6439630:+	0.0428001	0.160008	0	0	0	0	0	0.0245765	0.0757181	0	0.00359639	0.01226	0.00629275	0.00622921
XLOC_004873;SE:chr15:6424250-6424635:6424697-6430954:+	0.637788	0.611374	0.726742	0.803226	2.1976e-07	0.935828	0.280362	0.176376	0.951955	0.0872005	0.858984	0.819029	0.874232	0.822353
XLOC_004873;SE:chr15:6424697-6429296:6429949-6430954:+	0.66737	0.319779	0.795048	0.793946	1	0.729916	0.905059	0.941612	0.897072	0.857569	0.095223	0.0818218	0.0434227	0.0423897
XLOC_004881;AF:chr15:8263057:8263080-8264329:8264233:8264249-8264329:+	1	1	1	1	1	1	0.858518	0.90868	0.528647	0.500295	0.968952	0.960014	1	1
XLOC_004884;AF:chr15:10177605:10177871-10293651:10213431:10213751-10293651:+	1	1	0	0	0	0	0	0.0559954	0	0	1	0	1	-1
XLOC_004885;A5:chr15:10486264-10486453:10486026-10486453:+	0.886758	1	0.857786	0.937379	0.973852	0.795056	0.968445	0.936789	0.822984	0.858476	0.956159	0.963373	0.80247	1
XLOC_004901;A3:chr15:25987046-25987161:25987046-25987230:+	1	1	0	-1	1	1	0.986004	0.982594	0.986117	0.989121	0.979932	0.989848	1	0.996706
XLOC_004915;SE:chr15:34238422-34258681:34258792-34272344:+	1	1	0.992045	0.993472	0.994232	0.99092	1	0.952991	0.929403	0.949183	0.92581	1	0.979724	0.971672
XLOC_004918;AF:chr15:34495260:34495415-34499289:34498200:34498337-34499289:+	0	1	1	1	1	0.75267	1	1	1	0.812183	1	0.974516	1	1
XLOC_004921;AF:chr15:36179395:36179582-36181696:36179803:36180023-36181696:+	0.416167	0.708006	0.462517	0.864686	0.866267	0.692062	0.877175	0.592062	0.923245	0.843949	1	0.769573	1	0.65304
XLOC_004936;AF:chr15:43477220:43477325-43492170:43487627:43487865-43492170:+	0.31675	0.0197688	0.538469	0.737555	0.487215	0.345233	0.278854	0.203093	0.596832	0.417884	0.702553	0.72171	0.910058	0.711166
XLOC_004936;AF:chr15:43477220:43477325-43492170:43487949:43488015-43492170:+	1	1	1	1	1	1	1	1	1	1	0.983424	0.952755	1	1
XLOC_004936;AF:chr15:43487627:43487865-43492170:43487949:43488015-43492170:+	1	1	1	1	1	1	1	1	1	1	0.961713	0.886054	1	1
XLOC_004937;A3:chr15:44432508-44433854:44432508-44433899:+	0.224689	0.16371	0.325722	0.269115	0.34259	0.350712	0.224549	0.33513	0.0717131	0.0969474	0.0304625	0.0426137	0.0658615	0.0675323
XLOC_004937;A5:chr15:44428242-44429560:44428170-44429560:+	0.439882	0.698023	0.443311	0.691469	0.538451	0.439973	0.499307	0.360899	0.394739	0.44947	0.825988	0.548702	0.642101	0.851815
XLOC_004937;SE:chr15:44429636-44430691:44430794-44432438:+	0.190636	0.198919	0.0465466	0.0437624	0.0521939	0.0798203	0.00746721	0.0604138	0.0242677	0.0302582	0.0143943	0.0349591	0.030186	0.0226188
XLOC_004945;AF:chr15:52712360:52712686-52719346:52715216:52715312-52719346:+	0.981629	0.932946	0.995867	0.981204	0.99276	0.974558	0.959819	0.970733	1	1	0.942448	0.992716	1	0.995768
XLOC_004947;AF:chr15:55206626:55206675-55208731:55208312:55208512-55208731:+	0.627275	0.585008	1	1	1	1	1	0.995358	0.309264	0.505994	0.349235	0.466461	0.827247	0.534326
XLOC_004952;A5:chr15:58148441-58150606:58148433-58150606:+	0.119517	0	-1	0.162794	0	0.358431	0.426314	0.324292	0.323355	0.364497	0.227901	0.285533	0.035373	0.0314681
XLOC_004952;A5:chr15:58148448-58150606:58148433-58150606:+	0	0.620412	1	0	0	0.335515	0.194506	0.129592	0.128088	0.129436	0.113246	0.360064	0.157451	0.209919
XLOC_004952;A5:chr15:58148448-58150606:58148441-58150606:+	0	1	1	0	-1	0.47473	0.245254	0.236772	0.235129	0.205861	0.301998	0.584698	0.83596	0.891039
XLOC_004952;AL:chr15:58153704-58155139:58155325:58153704-58157902:58158649:+	0	0.620412	1	0	0	0.335515	0.194506	0.129592	0.128088	0.129436	0.113246	0.360064	0.157451	0.209919
XLOC_004952;SE:chr15:58150656-58152597:58152745-58153580:+	1	0.379588	0	1	1	0.664485	0.805494	0.870408	0.871912	0.870564	0.886754	0.639936	0.842549	0.790081
XLOC_004956;RI:chr15:58911668:58912053-58912471:58913302:+	0.437049	1	0.90447	0.928255	0.911795	0.943497	0.928181	0.892854	0.895375	0.911546	0.833157	1	-1	-1
XLOC_004958;A3:chr15:59102240-59103358:59102240-59103694:+	0	0.00284402	0.0940552	0	0.0430882	0.0193506	0.0683636	0.191732	0.189689	0.177732	0.224499	0.278657	0.301138	0.0216708
XLOC_004960;AF:chr15:59374241:59374355-59378868:59376391:59376571-59378868:+	1	1	0.10859	0.192219	0.408758	0.108359	0.876087	0.671469	0.96138	0.959422	0.998765	1	0.996089	1
XLOC_004960;AF:chr15:59374242:59374355-59378868:59376391:59376571-59378868:+	1	1	0.0981082	0.122379	0.1297	0.0829003	0.270967	0.173293	0.499986	0.325825	0.98993	1	0.985268	1
XLOC_004960;AF:chr15:59374251:59374355-59378868:59376391:59376571-59378868:+	1	-1	0.00401682	0	0.121434	0.0489825	0.918562	0.798442	0.935409	0.900722	0.992947	1	0.943707	1
XLOC_004960;SE:chr15:59455466-59496777:59496854-59591697:+	0.326889	0.50414	0.0883964	0.101237	0.0809775	0.0745873	0.0440282	0.064429	0.0371823	0.0192338	0.108226	0.116244	0.207319	0.217829
XLOC_004963;A3:chr15:61985951-61987507:61985951-61987510:+	0.742735	0.763396	-1	-1	-1	1	0.812074	0.875607	0.753862	0.711756	0.874714	0.84846	0.664343	0.814665
XLOC_004963;AF:chr15:61955959:61956098-61987507:61985550:61985951-61987507:+	0.146534	0.00101055	1	1	1	0.0565934	0.56881	0.769605	0.214855	0.26899	0.289416	0.385745	0.327094	0
XLOC_004964;SE:chr15:62242561-62244719:62244857-62249158:+	0.837332	0.946345	0.255522	0.250633	0.285639	0.392311	0.734343	0.36616	0.236446	0.259075	0.418517	0.288007	0.401763	0.744744
XLOC_004980;A3:chr15:75969404-75973082:75969404-75973123:+	0.777912	0.707425	1	-1	1	1	0.673495	0.89082	0.795624	0.797981	0.934814	0.717266	0.816041	0.866192
XLOC_004980;SE:chr15:75969404-75973082:75973208-75973542:+	1	0.978	1	-1	1	0.778519	0.893651	0.668745	0.779029	0.86842	1	0.508418	1	0.953246
XLOC_004980;SE:chr15:75969404-75973123:75973208-75973542:+	1	0.948414	-1	-1	-1	0	0.802906	0.198352	0.475233	0.625589	1	0.289612	1	0.759013
XLOC_004984;A3:chr15:76343692-76344280:76343692-76344302:+	0.396409	0.114058	0	0	0	0.05784	0.116944	0.267082	0.0360744	0.038586	0.0276146	0.0386307	0.0319534	0.0178502
XLOC_004985;A3:chr15:76351659-76352420:76351659-76352467:+	0.551204	0.584555	0.335812	0.209076	0.668671	0.551477	0.617312	0.528979	0.521482	0.573845	0.524094	0.669407	0.506872	0.545218
XLOC_004985;AF:chr15:76351222:76351659-76352420:76352026:76352041-76352420:+	0.666634	0.664054	0.622915	0.514495	0.826559	0.904318	0.486556	0.137895	0.247963	0.306762	0.334317	0.327067	0.385562	0.825176
XLOC_005001;SE:chr15:78928049-78928565:78928667-78929633:+	0.296223	0.325444	0	0	0	0	0	0.000622396	0.00854645	0	0	0	0.00259065	0.00438282
XLOC_005008;A5:chr15:79146183-79151336:79146138-79151336:+	1	1	0.982266	0.97328	0.982867	0.976828	0.979594	0.974005	0.963395	0.964265	0.97299	0.971088	0.97514	0.98237
XLOC_005008;AF:chr15:79141310:79141434-79144594:79142521:79142683-79144594:+	0.995372	0.904963	0.999525	1	1	1	0.993907	0.891957	0.993911	0.989983	0.996802	0.996828	1	1
XLOC_005008;AF:chr15:79141322:79141434-79144594:79142521:79142683-79144594:+	0	0	0.974356	1	1	1	0.773702	0.198085	0.861886	0.787219	0.89671	0.903718	1	1
XLOC_005011;SE:chr15:79659293-79661371:79661524-79665646:+	0.662853	0.982987	0.332688	1	0.594571	0.534818	0.903475	0.529501	0.616485	0.614798	0.712548	0.332257	0.731157	0.746893
XLOC_005014;A3:chr15:80110681-80111599:80110681-80111649:+	1	1	1	1	1	1	0.990361	0.961883	0.980686	0.975217	0.970587	0.973026	0.990677	0.986663
XLOC_005014;AL:chr15:80111744-80113166:80114002:80111744-80115855:80116272:+	1	0.902138	1	1	0.60065	0.808869	0.437159	0.527477	0.706897	0.696027	0.90835	0.882447	0.98091	0.943826
XLOC_005020;AF:chr15:80946996:80947617-80952197:80948443:80948700-80952197:+	0	0.163013	0.100158	0.393906	0	0	0.368162	0.762071	0.160226	0.240431	0.00245333	0.00510731	0.00262015	0
XLOC_005021;AF:chr15:81466293:81466450-81468155:81466670:81466754-81468155:+	0.868834	1	0.960751	0.99934	0.97944	0.989029	0.985349	0.953215	0.963764	0.977807	0.956755	0.969362	0.936516	0.98798
XLOC_005028;A5:chr15:82346269-82347900:82346220-82347900:+	0.865176	0.817344	0.938544	0.948725	0.882838	0.804491	0.869618	0.889017	0.829434	0.827935	0.830587	0.817654	0.849884	0.848342
XLOC_005031;AF:chr15:83092859:83092934-83101644:83100206:83100347-83101644:+	0.495193	0.29345	0	1	1	1	1	0.747671	0.95906	1	0.800412	0.765457	0.431833	0.236591
XLOC_005037;AF:chr15:83563560:83563644-83571385:83569934:83570045-83571385:+	1	0.995298	0.0847668	0.0532069	0.173209	0.0946119	0	0.403825	1	1	0.662095	0.286521	0.451854	0.370657
XLOC_005054;SE:chr15:88820013-88820529:88820639-88821135:+	0.980063	0.981059	0.997673	0.994743	0.997563	0.998843	0.893702	0.834438	0.936712	0.936159	0.992207	0.991193	0.993128	0.995804
XLOC_005054;SE:chr15:88822135-88823067:88823162-88823742:+	0.978237	0.979849	0.997455	0.994743	0.997563	0.998538	0.690205	0.610865	0.813162	0.817064	0.980512	0.974338	0.993128	0.994748
XLOC_005060;A5:chr15:89355926-89360356:89355850-89360356:+	0.748821	1	1	0.418904	0.460148	-1	0.213054	0.7519	0.568901	0.65666	0.677463	0.249871	0.490864	0.798973
XLOC_005060;A5:chr15:89355943-89360356:89355850-89360356:+	0.835617	1	1	0.859445	0.725356	1	0.576382	0.830782	0.722017	0.850453	0.893148	0.661377	0.790225	0.926543
XLOC_005060;A5:chr15:89355943-89360356:89355926-89360356:+	0.630332	0.728029	0.543158	0.894539	0.756011	1	0.834042	0.618317	0.663097	0.748328	0.799179	0.854301	0.796219	0.760399
XLOC_005068;A5:chr15:90353937-90366222:90353777-90366222:+	0	0	0.245184	0.347078	0.142976	0.216187	0.220004	0.165115	0	0.342678	0	0	0	0
XLOC_005068;AF:chr15:90353685:90353777-90366222:90360099:90360247-90366222:+	1	0.856246	0.733043	0.550368	0.543489	0.57134	0.6134	0.539476	0.862976	0.287063	1	1	1	1
XLOC_005068;AF:chr15:90353739:90353937-90366222:90360099:90360247-90366222:+	-1	0	0.471444	0.394186	0.165703	0.268803	0.309168	0.188098	0	0.173492	-1	-1	-1	-1
XLOC_005073;A3:chr15:93459791-93465098:93459791-93465104:+	1	1	-1	1	-1	-1	-1	0.460174	0.866005	1	1	0.21888	1	1
XLOC_005073;A3:chr15:93459791-93465098:93459791-93465105:+	0.0296631	0.043312	0	0.0112215	0	0	0	0.00195032	0.00357564	0.00235849	0.00246639	0.000449993	0.00365653	0.00215789
XLOC_005073;A3:chr15:93459791-93465104:93459791-93465105:+	0	0	0	0	0	0	0	0.00228714	0.000554926	0	0	0.00160404	0	0
XLOC_005073;SE:chr15:93398461-93399227:93399493-93410692:+	0	0.0587992	0.0387337	0.0856227	0.21031	0.0774545	0.0924657	0.0503715	0.0390949	0.04971	0.0865986	0.073726	0.0313254	0.0333069
XLOC_005073;SE:chr15:93410783-93420284:93420490-93424014:+	0.191274	0.183557	0.214523	0.61188	0.60379	0.481895	0.456795	0.640568	0.459006	0.472443	0.569408	0.573382	0.367957	0.307739
XLOC_005073;SE:chr15:93441712-93452117:93452173-93455451:+	0.488253	0.497131	0.00307643	0	0	0.00682362	0.200627	0.0824787	0.170211	0.172636	0.426569	0.354348	0.231025	0.233989
XLOC_005073;SE:chr15:93455530-93459672:93459791-93465105:+	0.907577	0.841661	0.325572	0.899974	0.945689	0.912451	0.771153	0.9064	0.939553	0.923733	0.96393	0.961302	0.935935	0.944182
XLOC_005076;A5:chr15:94703439-94714862:94703249-94714862:+	0.862313	1	0.899062	0	1	1	-1	0.511972	0	1	1	-1	0	0
XLOC_005080;A3:chr15:97377288-97384025:97377288-97384028:+	1	1	1	1	1	1	0.389639	0.902624	0.387139	0.726911	0.307268	0.506214	0.438571	0.930469
XLOC_005082;A5:chr15:97964503-97964840:97964335-97964840:+	0.256914	0.653094	0.457833	0.182405	0.508974	0.431723	0.599545	0.300937	0.661355	0.448037	0.147119	0	0.143123	0.285778
XLOC_005083;SE:chr15:98412025-98412677:98412709-98413433:+	0.27908	0.284818	0	-1	1	1	-1	0	-1	0	-1	-1	0	-1
XLOC_005090;AF:chr15:99125994:99126156-99149634:99126752:99126887-99149634:+	0.139149	0.175071	0.49847	0.394223	0.611568	0.564302	0.109592	0.317399	0	0	0.0265215	0	0.0651708	0.0303228
XLOC_005093;MX:chr15:99393040-99393695:99393730-99400061:99393040-99399657:99399871-99400061:+	0.706862	0.560541	-1	1	1	0.754252	-1	0.806786	0.432223	0.843357	0.522768	0.608709	0.933179	0.963558
XLOC_005093;MX:chr15:99393040-99399657:99399871-99401580:99393040-99400061:99400207-99401580:+	0.617295	0.56446	1	0.782045	0.597175	0.768035	1	0.577335	0.534039	0.5404	0.705369	0.684482	0.767628	0.884379
XLOC_005093;SE:chr15:99393040-99393695:99393730-99400061:+	0.704002	0.700341	-1	0.491385	0.533256	0.272191	-1	0.252098	0.213268	0.256103	0.391148	0.483988	0.570496	0.823396
XLOC_005093;SE:chr15:99393040-99399657:99399871-99400061:+	0.496559	0.646929	-1	0	0	0.108616	-1	0.0746945	0.262589	0.0601011	0.369672	0.376141	0.0868513	0.149901
XLOC_005093;SE:chr15:99393040-99399657:99399871-99401580:+	0.0202289	0.00641328	0.0164559	0.0326066	0.0157137	0.0321828	0.0580971	0.0157687	0.0261388	0.0231863	0.0821324	0.063395	0.041802	0.0493625
XLOC_005093;SE:chr15:99393040-99400061:99400207-99401580:+	0.0126385	0.00495579	0	0.0093063	0.0106542	0.00994334	0	0.0115931	0.0228829	0.0197881	0.0360297	0.0302564	0.013034	0.00674286
XLOC_005093;SE:chr15:99399871-99400061:99400207-99401580:+	0.379459	0.585716	0	0	0	0.0354957	0	0.0558001	0.237049	0.0515783	0.196768	0.217481	0.027986	0.0225339
XLOC_005094;SE:chr15:99725848-99726572:99726727-99727645:+	0.00401393	0.00195479	0.00298426	0.00454609	0.00316609	0	0.0472496	0.0640498	0.053332	0.0446715	0.0290077	0.0174073	0.00940858	0.00715659
XLOC_005097;A3:chr15:99970278-99984917:99970278-99984920:+	0.00370419	0.0033545	0.00136347	0.000897032	0.257178	0.227458	0.513923	0.394261	0.475231	0.53828	0.480779	0.52216	0.468835	0.272901
XLOC_005097;A3:chr15:99972983-99984917:99972983-99984920:+	0.494021	0.616205	0.469078	0.529584	0.481248	0.587906	0.627567	0.54092	0.497765	0.519611	0.519548	0.510337	0.401789	0.686502
XLOC_005097;AF:chr15:99970036:99970278-99984917:99972816:99972983-99984917:+	0.0173512	0.000973125	0.00497678	0.000698435	0.145712	0.307217	0.780068	0.765957	0.924477	0.936073	0.725902	0.751233	0.530906	0.265376
XLOC_005097;AF:chr15:99970058:99970278-99984920:99972819:99972983-99984920:+	0.822602	0.317246	0.763962	0.467054	0.313675	0.68241	0.849687	0.855586	0.93054	0.93144	0.755669	0.742281	0.462716	0.67821
XLOC_005099;A5:chr15:100232263-100232733:100232259-100232733:+	0	0	-1	1	-1	-1	0	0.0545009	0	0.0517859	0	0	0.529758	0
XLOC_005099;A5:chr15:100232315-100232733:100232259-100232733:+	0.450356	0.0448733	-1	-1	-1	-1	0.519843	0.522832	0.591254	0.536436	0.61528	0.606493	0.27996	0.210457
XLOC_005099;A5:chr15:100232315-100232733:100232263-100232733:+	1	1	-1	0	-1	-1	1	0.950021	1	0.954932	1	1	0.256578	1
XLOC_005099;AF:chr15:100227896:100228082-100232733:100228240:100228605-100232733:+	0.185879	0.323643	0.985387	0.9926	0.990859	0.965415	0.781342	0.983342	0.972044	0.977484	0.995996	0.979285	0.987322	0.995123
XLOC_005099;AF:chr15:100227896:100228082-100232733:100232140:100232259-100232733:+	0.720147	0.826831	1	1	1	1	0.891575	0.361335	0.309468	0.289566	0.757385	0.548978	0.726181	0.966068
XLOC_005099;AF:chr15:100227896:100228082-100232733:100232152:100232315-100232733:+	0.758491	0.990256	1	1	1	1	0.883656	0.340523	0.236537	0.260476	0.661242	0.441259	0.872137	0.990724
XLOC_005099;AF:chr15:100227896:100228082-100232733:100232172:100232263-100232733:+	1	1	1	1	1	1	1	0.907536	1	0.88184	1	1	0.701858	1
XLOC_005099;AF:chr15:100228240:100228605-100232733:100232140:100232259-100232733:+	0.918505	0.908911	1	1	1	1	0.697078	0.00949346	0.0127249	0.00930127	0.0123931	0.0251012	0.0329332	0.122444
XLOC_005099;AF:chr15:100228240:100228605-100232733:100232152:100232315-100232733:+	0.932228	0.995314	1	1	1	1	0.680052	0.00867151	0.00883168	0.00804792	0.00778526	0.0164311	0.0805329	0.343594
XLOC_005099;AF:chr15:100228240:100228605-100232733:100232172:100232263-100232733:+	1	1	1	0.999998	1	1	1	0.142569	1	0.14669	1	1	0.0293419	1
XLOC_005104;AF:chr15:100615565:100615724-100616913:100616058:100616322-100616913:+	0.831646	0.542159	0.98865	0.978051	0.988452	0.990104	0.89863	0.972023	0.997453	0.996482	0.984873	0.995165	0.985673	0.923118
XLOC_005104;RI:chr15:100619368:100620094-100620520:100620762:+	0.992009	0.796398	0.962291	0.971208	0.915219	0.975027	0.940341	0.922703	0.976266	0.878614	0.856908	0.898648	0.9082	0.871286
XLOC_005106;AF:chr15:100799717:100799752-100800480:100799785:100799909-100800480:+	1	0.648106	1	0.846432	0.913297	0.938271	1	0.770809	1	1	1	1	1	1
XLOC_005109;SE:chr15:101287250-101290053:101290137-101290268:+	0.0334434	0.096158	0	0	0	0	0.0172846	0.0166616	0.0153369	0.0100832	0.0200547	0.0231837	0.00482489	0.00827902
XLOC_005121;A3:chr15:102326260-102326433:102326260-102326818:+	1	0.252849	1	0.542455	1	1	1	0.515769	0.485601	1	0.582407	0.761181	0.429486	1
XLOC_005121;A5:chr15:102326849-102328522:102326535-102328522:+	0.416521	1	0.0870361	0.280913	0.336009	0.415339	0.171059	0.162551	0.0840833	0.134605	0.175571	0.149643	1	1
XLOC_005121;MX:chr15:102326260-102326433:102326535-102328522:102326260-102326818:102326849-102328522:+	1	0	1	0.75216	1	1	1	0.845856	0.911372	1	0.867532	0.947677	0	-1
XLOC_005121;RI:chr15:102326433:102326535-102326818:102326849:+	0.0101214	0.0383325	0.00265302	0.0127787	0.0155136	0.0205461	0.0192789	0.0168582	0.00881735	0.0135257	0.00734953	0.00556415	0.0130222	0.00964749
XLOC_005121;SE:chr15:102326260-102326433:102326535-102326818:+	1	0.894627	1	0.9892	1	1	1	0.984156	0.990665	1	0.994719	0.998248	0.982775	1
XLOC_005121;SE:chr15:102326535-102326818:102326849-102328522:+	0.985879	1	0.972855	0.967928	0.969801	0.971318	0.913024	0.91883	0.911659	0.91899	0.966401	0.969184	1	1
XLOC_005124;SE:chr15:102459255-102459464:102459581-102460108:+	0.345288	0.36088	0.315275	0.246441	0.184102	0.297319	0.612482	0.401103	0.584572	0.528507	0.407629	0.42927	0.327233	0.559844
XLOC_005125;A3:chr15:102483288-102484154:102483288-102484155:+	1	1	0.992593	0.996257	1	1	1	0.984949	1	1	0.99521	1	1	1
XLOC_005125;A3:chr15:102483288-102484154:102483288-102484166:+	0.538399	0.486163	0.690975	0.563603	0.670219	0.61977	0.367376	0.56447	0.479282	0.456639	0.594662	0.593462	0.599953	0.600481
XLOC_005125;A3:chr15:102483288-102484155:102483288-102484166:+	0	0	0.0164111	0.00482905	0	0	0	0.0194209	0	0	0.00701109	0	0	0
XLOC_005125;A3:chr15:102488814-102489752:102488814-102489754:+	0.800652	0.872761	0.744011	0.857174	0.777336	0.736827	0.782187	0.837301	0.828736	0.919255	0.850318	0.844938	0.722695	0.829937
XLOC_005125;SE:chr15:102484240-102485948:102486040-102487088:+	0.319971	0.181186	0.569011	0.728303	0.577387	0.453256	0.358051	0.477671	0.269403	0.417888	0.475522	0.493033	0.401365	0.435935
XLOC_005126;SE:chr15:102518602-102519122:102519291-102520475:+	0.905806	0.97397	0.146364	1	1	0.790819	0.836769	0.47879	0.594593	0.62008	0.717658	0.711073	0.838923	0.962744
XLOC_005126;SE:chr15:102518602-102520475:102520577-102521121:+	0.770195	0.367626	1	0	0	0.575332	0.272857	0.23528	0.439032	0.476361	0.496665	0.473808	0.73247	0.526414
XLOC_005129;SE:chr15:103242718-103242922:103243080-103243625:+	0.11655	0.0350344	0.0528362	0.0581866	0.0479635	0.0381031	0.0714056	0.0667432	0.0643296	0.0815143	0.0871645	0.0562629	0.0742032	0.0744693
XLOC_005130;A5:chr15:103290757-103291329:103290756-103291329:+	0	0.055172	0.0901837	0	0	0.0210082	0	0	0.0361101	0.00595764	0.00723226	0	0.00691192	0.0077877
XLOC_005138;AL:chr15:8082552:8082582-8093676:8091675:8093115-8093676:-	0.649402	0.638135	0.347005	0.105482	0.549831	0.454758	0.13375	0.0743307	0.136009	0.130782	0.369761	0.258337	0.459944	0.583235
XLOC_005150;A3:chr15:10483422-10485355:10483406-10485355:-	0.9624	1	0	1	0.706778	0.214212	0.733248	0.439617	0.786306	0.584293	0.711374	0.649835	0.578416	0.876345
XLOC_005150;AF:chr15:10483406-10484045:10484258:10483406-10485735:10485980:-	0.922848	0.966112	0.0209011	0.00344082	0.0152355	0.0369574	0.489644	0.0985145	0.0362953	0.0282907	0.0331662	0.021543	0.0436331	0.0567461
XLOC_005150;SE:chr15:10483406-10485355:10485416-10485735:-	0.0427607	0	0.00106525	0	0.00120122	0.00201265	0.0123614	0.0574374	0.0026206	0.00664417	0.00298176	0.0060532	0.00543233	0.00134079
XLOC_005156;A5:chr15:11993861-11995864:11993861-11995947:-	0.693119	0.977046	0.0869741	0.45	0.182475	0.0949968	0.814823	0.335085	0.0644504	0.074344	0.0674092	0.103231	0.0383768	0.731216
XLOC_005156;A5:chr15:11993861-11995864:11993861-11995951:-	0.0323963	0.430669	0.0020655	0.0206599	0.00408965	0.00245337	0.128938	0.0193087	0.00238545	0.00223913	0.00261061	0.00329934	0.00104639	0.0190552
XLOC_005156;A5:chr15:11993861-11995947:11993861-11995951:-	0.0146072	0.017461	0.0212658	0.0251356	0.0180653	0.0228936	0.0325452	0.0376001	0.0335451	0.0271824	0.0349463	0.0279524	0.0255761	0.00708986
XLOC_005164;A3:chr15:16858088-16858447:16858068-16858447:-	0	0	0.063743	0	0	0.106664	0	0.157731	0.377973	0.0893352	0.336361	0	0	0
XLOC_005164;SE:chr15:16858772-16866966:16867096-16869692:-	0	0	0.423324	0.719782	0.666827	0.184023	0.594931	0.497448	0.529812	0.7323	0.336361	0	0	0
XLOC_005171;A5:chr15:29500535-29506497:29500535-29506501:-	-1	-1	0.413155	1	1	0.366017	-1	0.755094	-1	-1	-1	-1	-1	-1
XLOC_005185;SE:chr15:35935413-35936960:35937038-35937155:-	0.0132534	0.119842	0	0	0	0.0623663	0.354052	0.0903059	0.0258169	0.0148286	0.00632126	0.006516	0.00309593	0.00590592
XLOC_005189;A5:chr15:36596099-36596519:36596099-36596563:-	0.00405185	0.0935637	0.742354	0.114642	0.594103	0.462735	0.132708	0.71118	0.506036	0.701926	0.648361	0.728014	0.70047	0.382346
XLOC_005189;A5:chr15:36601409-36602846:36601409-36602855:-	0.973689	0.971752	1	1	1	1	0.962845	0.978968	0.956037	0.956867	0.960922	0.973342	0.967	0.96846
XLOC_005190;AF:chr15:36790988-36792379:36792414:36790988-36793479:36793646:-	0.11174	0.0365907	0.115705	0.0398241	0.0488808	0.0255881	0.0157989	0.176296	0.0458112	0.0170963	0.00465257	0.00578785	1.07946e-08	0.000705729
XLOC_005190;AF:chr15:36790988-36792379:36792414:36790988-36796811:36796941:-	0.671032	0.942143	0.414256	0.391265	0.504636	0.377667	0.211056	0.487878	0.861453	0.667291	0.569607	1	1	1
XLOC_005190;AF:chr15:36790988-36793479:36793646:36790988-36796811:36796941:-	0.941912	0.997673	0.843875	0.939383	0.951974	0.958522	0.943391	0.81655	0.992338	0.991402	0.996481	1	1	1
XLOC_005197;AF:chr15:37372221-37376018:37376103:37372221-37376592:37376898:-	0.870008	0.556785	0.66151	0.452387	0.472921	0.286499	0	0.405689	0.383244	0	1	0	0	1
XLOC_005202;A5:chr15:38184571-38186496:38184571-38186498:-	1	1	0.303252	1	0.394686	0.662516	0.697855	0.391584	1	0.498868	-1	-1	0.0596705	-1
XLOC_005202;SE:chr15:38186810-38200982:38201119-38202080:-	1	1	0.0539421	0.475232	0.157486	0.322208	0.697855	0.170656	0	0	-1	-1	0	-1
XLOC_005206;A3:chr15:38492359-38493474:38492356-38493474:-	0.660783	0.840627	0.905709	0.824631	0.735367	0.867696	0.837521	0.778919	0.826992	0.824583	0.739869	0.838577	0.898868	0.785184
XLOC_005208;SE:chr15:39784714-39787215:39787743-39792427:-	-1	0.9801	0.641047	1	0.215875	0.635021	0.690046	0.580302	0.615948	1	0.686012	0	0.88647	-1
XLOC_005211;AF:chr15:43278422-43282386:43282589:43278422-43282603:43282812:-	0.0153809	0.129568	0.0139514	0.0973069	0.0245363	0	0.128452	0.125983	0.0425188	0.073485	0.0388983	0.0267095	0.0192977	0.119476
XLOC_005222;A3:chr15:51799359-51842468:51799354-51842468:-	1	1	1	1	0.964362	1	0.969574	0.940849	0.98505	0.975715	0.994253	0.994904	0.996338	0.992342
XLOC_005227;SE:chr15:55083098-55083405:55083593-55084049:-	0.737904	0.160756	0	0	0	0.137339	0.0689395	0.0302686	0.148408	0.216252	0.318056	0.267275	0.315212	0.341808
XLOC_005255;A3:chr15:67940335-67940427:67940321-67940427:-	0	0	0.0630471	0.0355462	0.0258639	0.0293837	0	0.0184621	0	0	0	-1	-1	-1
XLOC_005255;A3:chr15:67940351-67940427:67940321-67940427:-	0	0.280248	0.226493	0.255396	0.231411	0.227719	0.698061	0.287472	0.28528	0.126093	0	-1	-1	-1
XLOC_005255;A3:chr15:67940351-67940427:67940335-67940427:-	-1	1	0.813138	0.902972	0.918963	0.906891	1	0.955456	1	1	-1	-1	-1	-1
XLOC_005255;A3:chr15:67940539-67942562:67940538-67942562:-	0	0.109821	0	0.0730883	0.0300578	0	0	0	0	0	-1	-1	-1	-1
XLOC_005255;A5:chr15:67940538-67945269:67940538-67945292:-	1	1	0.709694	0.692781	0.711002	0.660923	1	0.849876	1	0.816933	1	-1	-1	-1
XLOC_005255;SE:chr15:67940538-67942562:67942877-67945269:-	0.258744	0.179797	0.286086	0.231577	0.358801	0.27434	0.301939	0.287004	0.0923247	0.21007	0	-1	-1	-1
XLOC_005261;AL:chr15:73134504:73134850-73137993:73137435:73137917-73137993:-	0	0.00448692	0.263566	0.045624	0.523438	0.694671	0.880071	0.310354	0.243986	0.45528	0.232501	0.122871	0.075895	0
XLOC_005274;A5:chr15:75669474-75670062:75669474-75670064:-	0.895909	0.646582	-1	1	0	1	1	0.63563	0.712506	0.746551	0.865077	0.549184	0.780361	0.741159
XLOC_005276;SE:chr15:75881673-75881774:75881874-75882397:-	1	1	1	1	1	0.913006	1	0.877008	0.752496	0.732358	1	0.882607	0.498619	0.828125
XLOC_005277;AF:chr15:75901255-75909245:75909304:75901255-75909460:75909555:-	0	0.0253586	-1	-1	0	-1	0	0.11482	0.333012	0.440253	0.682913	0.706416	0.706406	0.281911
XLOC_005277;AF:chr15:75901255-75909245:75909326:75901255-75909460:75909555:-	0.89351	0.856969	1	1	0.993673	1	0.9426	0.425439	0.944655	0.945884	0.993269	0.990667	0.998467	0.992876
XLOC_005277;SE:chr15:75896919-75900691:75900762-75901132:-	0.711654	0.889356	1	0.796255	0.974777	1	0.722292	0.452684	0.647899	0.588836	0.738371	0.7347	0.752098	0.707206
XLOC_005279;A5:chr15:75929049-75929653:75929049-75929719:-	0.204083	0.174312	0.762104	0.384243	0	0	0.118713	0.28366	0.15239	0.342896	0.29423	0.393787	0.353173	0.27665
XLOC_005282;A3:chr15:76077702-76080850:76077699-76080850:-	0.946535	0.931782	0.549316	1	0.999833	1	0.919915	0.969595	0.949413	0.98342	0.941422	0.929674	0.968518	0.960248
XLOC_005282;SE:chr15:76072568-76074607:76074657-76075542:-	0.189046	0.384369	0.450684	0.118549	0.0749151	0.133201	0.348719	0.209159	0.304485	0.293014	0.337131	0.342575	0.244702	0.247193
XLOC_005290;SE:chr15:76613717-76613787:76613945-76614057:-	0.72554	1	1	0	1	1	0.734041	0.690701	0.944479	0.915429	0.966972	0.936709	0.98089	0.997296
XLOC_005291;A3:chr15:76624718-76625134:76624620-76625134:-	0.0396344	0.0923119	0	0	0.14355	0.0905092	0.0735078	0.0254939	0.0489966	0.073567	0.120191	0.122469	0.103307	0.0739619
XLOC_005291;RI:chr15:76623389:76623494-76624086:76624175:-	0.169992	0.0884686	0	0	0	0.00899721	0.0290936	0.155848	0.0332082	0.0315312	0.0139225	0.0167023	0.0146995	0.0187041
XLOC_005306;A5:chr15:77915236-77915625:77915236-77915705:-	0.491405	0	-1	-1	0.329174	0	-1	0.269668	0.338235	0.0848087	0.192177	0.223021	0.171295	0.150081
XLOC_005306;A5:chr15:77915236-77915625:77915236-77915706:-	1	-1	-1	-1	1	-1	-1	1	1	1	1	1	1	1
XLOC_005306;A5:chr15:77915236-77915705:77915236-77915706:-	1	1	-1	-1	1	1	-1	1	1	1	1	1	1	1
XLOC_005306;RI:chr15:77915047:77915236-77915625:77915857:-	0.989518	1	1	1	0.997322	1	1	0.994502	0.963691	0.995913	0.980902	0.987393	0.97495	0.985425
XLOC_005306;RI:chr15:77915047:77915236-77915705:77915857:-	0.989156	0.936948	1	1	0.994558	0.981024	1	0.985249	0.931346	0.957596	0.924348	0.957413	0.889441	0.922714
XLOC_005306;RI:chr15:77915047:77915236-77915706:77915857:-	1	1	1	1	1	1	1	1	1	1	1	1	1	1
XLOC_005308;AF:chr15:77968589-77970459:77970570:77968589-77970683:77970866:-	0.436527	0.652884	0.707529	0	0.170159	0	0.283282	0	0.112533	0.184706	0.190181	0.192261	0.166592	0.215785
XLOC_005321;SE:chr15:79421010-79421717:79421777-79424840:-	0.072155	0.801806	0.0461292	0.0661321	0.0635866	0.0651792	0.0312545	0.0881633	0.0377417	0.0287158	0.12642	0.174389	0.0934541	0.132719
XLOC_005325;SE:chr15:79765021-79765787:79765853-79774359:-	0.400503	0.490063	0.483648	0.576222	0.637948	0.544839	0.815614	0.506717	0.495578	0.307991	0.670003	1	0.234688	0.23195
XLOC_005329;A3:chr15:80081211-80081615:80081031-80081615:-	1	1	0	0	0	0.141014	0.104665	0.563044	0.0447954	0.0741202	0.0329918	0.0469662	0.0239613	0.0551686
XLOC_005333;SE:chr15:81392322-81399485:81399687-81399789:-	0.952035	1	0.918501	0.810236	0.3987	0.449019	1	0.715489	0.972662	1	1	0.986451	1	1
XLOC_005335;AF:chr15:81724632-81726074:81726234:81724632-81729712:81729871:-	0.704473	0.394231	0.378988	0	0	0	0.0174523	0	0.0940906	0.133059	0.036347	0.0329151	0	0.0238668
XLOC_005338;SE:chr15:81871189-81871593:81871676-81871813:-	0.0410188	0.173836	0.00364507	0.0633588	0.0235048	0	0.0165661	0.0293247	0.0244367	0.0319901	0.0102886	0.0131262	0	0.0125869
XLOC_005340;SE:chr15:81952800-81954372:81954450-81955649:-	0.023751	0.0661954	0	0.013756	0.0147172	0.0132694	0.0622804	0.0505606	0.0220474	0.0204736	0.0243301	0.021472	0.0125405	0.00893109
XLOC_005347;SE:chr15:82239958-82241327:82241419-82244133:-	1	1	0.782399	0.961328	1	1	0.988481	1	1	0.985651	0.975699	0.982095	0.99557	0.983312
XLOC_005350;A3:chr15:82351111-82354081:82351094-82354081:-	0.245233	0.0253051	0	0.130446	0	0	0	0.145729	0.0317304	0	0.0176751	0.00295643	0.039558	0.00659581
XLOC_005350;SE:chr15:82350371-82350979:82351094-82354081:-	0.868554	0.898802	0.971039	0.978027	1	0.983544	0.952406	0.986678	0.974778	0.9846	0.976319	0.976069	0.972129	0.97502
XLOC_005350;SE:chr15:82350371-82350979:82351111-82354081:-	0.682229	0.187378	0	0.869743	-1	0	0	0.926658	0.558788	0	0.425885	0.107894	0.589587	0.20582
XLOC_005360;RI:chr15:83357532:83358037-83358823:83358950:-	0.593861	0.294418	0.999668	1	0.78307	0.603673	0.771565	0.89359	1	1	1	1	1	1
XLOC_005360;SE:chr15:83358950-83363820:83363928-83365029:-	0.711694	0.924972	0	0.523672	0.450675	0.289874	0	0.374742	0.265032	0.165542	0	0	0	1
XLOC_005361;SE:chr15:83379195-83379684:83379806-83381762:-	0.960362	0.743627	0.351643	0.708876	0.583095	0.726496	0.807441	0.259316	0.41344	0.344841	0.961722	0.43498	0.443145	0.991605
XLOC_005367;AF:chr15:85811048-85811551:85811620:85811048-85811639:85811699:-	0	0	0	0	0.120814	0.12846	0.478449	0.163673	0.0793552	0.140104	0.115295	0.0690458	0.124677	0.106076
XLOC_005376;A5:chr15:88890895-88891184:88890895-88891399:-	0.129157	0.155685	0.782989	-1	0	0.659723	1	0.386155	-1	-1	0.122426	0	0.276668	0.412762
XLOC_005384;AF:chr15:90894546-90897903:90898522:90894546-90915857:90915975:-	0.976106	0.884572	0	0	0.0191641	0.0274158	0.0490641	0.0267689	0.131572	0	0.0431598	0	0	0
XLOC_005385;SE:chr15:93135030-93135322:93135468-93136620:-	-1	0	0.764096	0.840593	0.641424	0.945006	-1	0.569398	0	0.364596	0	-1	-1	0
XLOC_005388;SE:chr15:93286562-93317539:93317608-93325021:-	1	0.956824	0.54438	0.395091	0.372647	0.30157	1	0.474754	0.94071	1	1	0.626908	0.737114	1
XLOC_005389;MX:chr15:93391158-93391454:93391565-93395587:93391158-93393707:93393764-93395587:-	0.997589	1	0.998456	0.999279	0.999352	0.998871	0.990602	0.998565	0.995173	0.997554	0.993842	0.998457	0.998049	0.996726
XLOC_005389;SE:chr15:93391158-93391454:93391565-93393707:-	0.94871	1	0.951925	0.983991	0.982246	0.972775	0.827005	0.936292	0.806747	0.927652	0.845647	0.954264	0.9824	0.967241
XLOC_005389;SE:chr15:93391565-93393707:93393764-93395587:-	0.0427929	0.0659855	0.0297148	0.0424826	0.0346275	0.0388157	0.0433865	0.0206767	0.0198472	0.030477	0.032833	0.0312328	0.0983999	0.088419
XLOC_005398;A5:chr15:96415151-96415729:96415151-96415777:-	0.98048	0.949584	0.912997	0.812943	0.455754	0.916334	0.973312	0.358814	0.524286	0.419338	0.594257	0.631651	0.45369	0.894036
XLOC_005403;A3:chr15:97166626-97167177:97166610-97167177:-	0.0846463	0	-1	-1	0	0	0.0552992	0.462145	0.431543	0.482462	0.526704	0.6524	0.662068	0.59362
XLOC_005403;SE:chr15:97162082-97165669:97165959-97166503:-	0.915354	0.988962	-1	-1	0	0	0.944701	0.276563	0.568457	0.322471	0.195329	0.163401	0.0514688	0.198541
XLOC_005408;A3:chr15:98142814-98145601:98142810-98145601:-	0.95376	0.767978	0	0.705988	0.572473	0.687099	0.441596	0.810382	0.654642	0.886618	0.657046	0.781471	0.879722	0.710022
XLOC_005410;A5:chr15:98520425-98524459:98520425-98524561:-	0.832754	0.76728	0.91949	0.894184	0.851382	0.832171	0.587052	0.545322	0.668741	0.688987	0.718246	0.738678	0.645548	0.575571
XLOC_005411;SE:chr15:98554661-98560051:98560092-98560197:-	0	0	0	0.0119808	0	0	0.265568	0.500552	0.382564	0.389747	0.453527	0.55998	0.355234	0.116188
XLOC_005418;SE:chr15:98878534-98879008:98879055-98879259:-	1	1	1	0.982707	0.955417	1	0.885191	0.706325	0.94774	0.919374	0.995249	0.991596	1	0.935309
XLOC_005419;SE:chr15:98908596-98908676:98908759-98908849:-	0.986105	0.980945	1	1	1	1	0.666888	0.49489	0.733872	0.613906	0.949031	0.771875	0.867231	0.931877
XLOC_005419;SE:chr15:98908921-98909203:98909267-98909388:-	1	0.999352	1	1	1	1	0.930944	0.795173	0.952361	0.979012	0.94962	1	1	1
XLOC_005420;AF:chr15:98933195-98933515:98933910:98933195-98934333:98934450:-	0.00834802	0.274379	0	0.0859477	0.132664	0	0.047335	0.0341961	0.0157869	0.0163227	0.00842896	0.0285922	0.00813109	0.00631331
XLOC_005422;SE:chr15:99250014-99250463:99250582-99251862:-	0.780774	0.978657	0.949457	0.755186	0.918902	0.721229	0.470405	0.708558	0.648777	0.576235	0.658896	0.631308	0.720926	0.746933
XLOC_005424;A3:chr15:99639819-99642883:99639805-99642883:-	1	1	0.995206	1	1	1	0.993571	0.981429	0.97149	0.999974	0.984252	0.975039	0.917565	0.997302
XLOC_005424;A5:chr15:99642971-99643393:99642971-99643394:-	1	1	1	1	1	0.996088	1	1	0.987718	1	1	1	1	1
XLOC_005424;AF:chr15:99642971-99643067:99643112:99642971-99651507:99651606:-	-1	0	0	1	1	0.895477	0.0414387	0.507065	0.446004	0.44443	5.32323e-07	0.351774	0.293004	0.144544
XLOC_005424;AF:chr15:99642971-99643067:99643112:99642971-99651507:99651656:-	0	0	0	0.025581	0.0510055	0.0455078	0.0293267	0.446046	0.137094	0.130659	4.88314e-08	0.0549298	0.0391414	0.0149294
XLOC_005424;SE:chr15:99642971-99643393:99643523-99651507:-	0.422179	0.2255	0.298022	0.341683	0.312926	0.295938	0.254801	0.254027	0.26685	0.225834	0.299717	0.347858	0.312036	0.287833
XLOC_005424;SE:chr15:99642971-99643394:99643523-99651507:-	0	0	0	0	0	0.00164814	0	0	0.00450562	0	0	0	0	0
XLOC_005425;AF:chr15:99751341-99771888:99772052:99751341-99772183:99772507:-	0.270876	0.0434167	0	0	0.00546205	0.0519056	0.0125332	0.163464	0.0049463	0	0	8.10443e-05	0.000674564	0.0113182
XLOC_005438;A3:chr15:100622026-100622629:100621958-100622629:-	0.981505	0.931331	0.973531	0.970532	0.961304	0.964782	0.963649	0.932134	0.927622	0.743228	1	1	1	1
XLOC_005438;A5:chr15:100622709-100635316:100622709-100635363:-	0.88559	0.554971	0.349819	0.183214	0.451553	0.228391	0.0143457	0.403859	0.205482	0.260301	1	-1	0.469965	-1
XLOC_005438;A5:chr15:100636255-100636559:100636255-100636749:-	0.0412318	0.16428	0.382127	0.479184	0.212229	0.387187	0.148053	0.16834	0.274425	0.571918	0.473653	0.676694	0.393083	0.236631
XLOC_005438;RI:chr15:100621299:100621440-100621966:100622026:-	1	1	0.998685	0.999757	0.997696	1	0.998004	1	1	1	1	0.973603	1	1
XLOC_005446;SE:chr15:102177786-102178527:102178616-102178961:-	0.999986	0.381759	0.431164	0.420027	0.41221	0.485489	1	0.55168	0	0.636614	0.496923	1	0.51219	0.60224
XLOC_005446;SE:chr15:102178616-102178781:102178832-102178961:-	0.738351	0.973447	0.68972	0.622756	0.733522	0.584976	0.560151	0.741718	1	0.743711	0.932064	0.944907	0.921789	0.81481
XLOC_005457;SE:chr15:103428384-103430177:103430257-103430356:-	0.42186	0.29647	0.795546	0.260198	0.4643	0.675192	0.881667	0.451475	0.303156	0.26712	0.214335	0.152864	0.343008	0.586221
XLOC_005459;A5:chr15:103444654-103444841:103444654-103444845:-	0.224488	0.438133	0	1	0.135255	0	0	0.147226	0	0	1	-1	0	-1
XLOC_005459;AF:chr15:103444942-103446208:103446565:103444942-103448346:103448408:-	0.736805	0.736519	-1	0	0	-1	-1	0	-1	-1	0	-1	-1	-1
XLOC_005459;AF:chr15:103444942-103446208:103446565:103444942-103449905:103449992:-	0.447625	0.685511	0	-1	0	0	0	0	0	0	-1	-1	0	-1
XLOC_005459;AF:chr15:103444942-103448346:103448408:103444942-103449905:103449992:-	0.224488	0.438133	0	1	0.135255	0	0	0.147226	0	0	1	-1	0	-1
XLOC_005465;SE:chr16:4702308-4705844:4705960-4706568:+	0.085674	0.111521	0.1943	0.124073	0.123278	0.156199	0.313921	0.170776	0.275202	0.2351	0.239197	0.239403	0.260448	0.199053
XLOC_005466;AF:chr16:4726368:4726471-4762559:4741549:4741739-4762559:+	0.356253	0.549086	1	1	0.939322	0.659019	0.976498	0.976883	0.993403	0.995842	0.989068	0.993943	0.955279	0.978616
XLOC_005471;A5:chr16:5007418-5007744:5007325-5007744:+	1	0.659419	-1	-1	1	-1	0.481084	0.824855	0.862244	0.613198	0.538528	0.495013	0.642952	0.751739
XLOC_005471;A5:chr16:5008069-5008206:5008054-5008206:+	0.10794	0.659419	-1	-1	1	-1	0.481084	0.71611	0.862244	0.519894	0.281524	0.250572	0.210195	0.262548
XLOC_005481;A3:chr16:10170491-10174258:10170491-10174281:+	0.0459222	0.0438538	0	0.02577	0.0116744	0.0283128	0.0137554	0.0552862	0.0162337	0.0276739	0.0202617	0.0243031	0.0326401	0.010799
XLOC_005495;SE:chr16:13819436-13826883:13826985-13827060:+	0.650788	0.675946	0.354183	0.326441	0.463009	0.503147	0.284037	0.490005	0.590096	0.594699	0.777901	0.703488	0.706629	0.683461
XLOC_005499;A5:chr16:15835057-15835152:15835054-15835152:+	0.0501914	0.0460563	0.0320039	0.0225018	0.0489636	0.0201273	0	0.0877438	0.110642	0.169426	0	0.221069	0.0177098	0.0243987
XLOC_005507;A5:chr16:17277741-17277851:17277723-17277851:+	0.920287	0.927677	0.425191	1	1	0.782214	0.945524	0.936254	0.866299	0.888646	0.915659	0.919652	0.921363	0.957423
XLOC_005507;AL:chr16:17277891-17277972:17278662:17277891-17282815:17283223:+	0.730248	0.771463	0	1	1	0.307955	0.489885	0.155013	0.277739	0.291083	0.484606	0.477961	0.50542	0.629558
XLOC_005507;SE:chr16:17276887-17276962:17277039-17277194:+	0.998086	0.99718	1	0	0.857369	1	0.894869	0.827721	0.885732	0.856998	0.72251	0.608219	0.920484	0.863975
XLOC_005507;SE:chr16:17277891-17281769:17281981-17282815:+	0.295814	0.108003	0.260264	-1	1	0.758843	0.0912828	0.247498	0.103609	0.0881436	0.152737	0.142775	0.472813	0.0747184
XLOC_005516;A3:chr16:18069524-18070082:18069524-18070091:+	0.336863	0.369498	0.244562	0.136931	0.27489	0.356042	0.133714	0.199751	0.241021	0.135479	0.281727	0.224215	0.190729	0.27662
XLOC_005519;AF:chr16:18498770:18498851-18499046:18498873:18498951-18499046:+	0.852759	0.746876	0.975635	0.983429	0.920607	0.992723	0.49383	0.396287	0.745725	0.754615	0.664426	0.726542	0.812643	0.769256
XLOC_005519;AF:chr16:18498770:18498851-18499046:18498880:18498951-18499046:+	0.60798	0.771816	0.922511	0.969299	0.963855	0.957559	0.854831	0.481942	0.855885	0.799439	0.870919	0.871228	0.921794	0.942243
XLOC_005519;SE:chr16:18499140-18540435:18540575-18540972:+	0.60798	0.771816	0.922511	0.969299	0.963855	0.957559	0.854831	0.481942	0.855885	0.799439	0.870919	0.871228	0.921794	0.942243
XLOC_005519;SE:chr16:18541097-18544111:18544273-18548093:+	0.60798	0.771816	0.922511	0.969299	0.963855	0.957559	0.854831	0.481942	0.855885	0.799439	0.870919	0.871228	0.921794	0.942243
XLOC_005519;SE:chr16:18548191-18548935:18549059-18552367:+	0.39202	0.228184	0.0774891	0.0307006	0.036145	0.0424414	0.145169	0.518058	0.144115	0.200561	0.129081	0.128772	0.0782061	0.0577573
XLOC_005521;A5:chr16:18814962-18815329:18814936-18815329:+	0.724418	0.72638	0.888642	1	1	0.864346	0.6343	0.793567	0.794072	0.84002	0.899852	0.874679	0.939184	0.931222
XLOC_005521;A5:chr16:18826302-18827018:18826290-18827018:+	1	1	1	1	1	1	1	1	0.984318	0.994759	0.991692	0.99898	0.992731	0.992922
XLOC_005521;RI:chr16:18826255:18826290-18827018:18827106:+	1	1	-1	-1	-1	-1	1	1	0.425004	0.480532	0.654303	0.931253	0.587096	0.702737
XLOC_005521;RI:chr16:18826255:18826302-18827018:18827106:+	0.238581	0.0838049	0	0	0	0	0.0672731	0.071279	0.0116391	0.00485035	0.0156087	0.0136427	0.0103041	0.0165735
XLOC_005526;AL:chr16:19101550-19103749:19104034:19101550-19106706:19106901:+	0.059925	0.674406	0.319779	1	0.323162	1	1	0.435638	0.312814	0.574384	1	0.738312	1	1
XLOC_005534;A3:chr16:20681578-20681734:20681578-20681737:+	0.738962	0.491616	0.0792396	0.173071	0.177872	0.119178	0.369509	0.237166	0.354651	0.318334	0.256289	0.193749	0.377735	0.297895
XLOC_005534;A3:chr16:20684508-20685510:20684508-20685511:+	0.936427	0.894551	0.699156	0.61931	0.338696	0.377045	0.298249	0.878386	0.854461	0.891123	0.776263	0.728199	0.846168	0.805781
XLOC_005543;RI:chr16:22254444:22254572-22254986:22257828:+	0.0872384	0.0912731	0	0	0	-1	0	0.172349	0.117052	0.19651	0.280173	0.359842	0.165669	0.500912
XLOC_005550;A3:chr16:23107820-23108585:23107820-23108588:+	0.231222	0.350118	0.0760104	0.3506	0.248816	0.225223	0.0864584	0.300766	0.207578	0.274988	0.241248	0.253695	0.26474	0.288227
XLOC_005550;A5:chr16:23112461-23113167:23112457-23113167:+	0.865888	1	0.686024	0.729734	0.36774	0.637601	0.622239	0.663753	0.576389	0.601765	0.432084	0.451226	0.625586	0.61482
XLOC_005550;SE:chr16:23108851-23109120:23109259-23109985:+	0.835291	0.875859	0.866366	0.809124	0.830321	0.813901	0.792071	0.698771	0.798126	0.847058	0.740983	0.728927	0.601205	0.579934
XLOC_005550;SE:chr16:23111896-23112351:23112457-23113167:+	0.0816341	0	0.0168849	0.0131711	0.0647404	0.0327972	0.2078	0.397238	0.219768	0.219517	0.271531	0.261737	0.129541	0.128999
XLOC_005550;SE:chr16:23111896-23112351:23112461-23113167:+	0.364643	0.225977	0.036169	0.0347839	0.0387031	0.0563007	0.301709	0.565392	0.277068	0.298247	0.220936	0.225712	0.199137	0.191201
XLOC_005555;SE:chr16:27406777-27407021:27407066-27409324:+	0.271081	0.453596	0.0116585	0.00920471	0.0196254	0.00975353	0.0116743	0.0034057	0	0.0602967	0.0331566	0.0145587	0.0356681	0.0271559
XLOC_005555;SE:chr16:27435677-27436368:27436412-27436498:+	0.778895	0.628584	0.989091	0.991725	0.983487	0.990809	0.990524	0.997917	1	0.972739	0.97547	0.989923	0.973966	0.98172
XLOC_005562;AF:chr16:31428785:31428987-31437992:31435403:31435485-31437992:+	1	1	1	1	1	1	0	0.144334	0.641994	0.837172	0.912044	0.980882	1	1
XLOC_005562;AF:chr16:31428785:31428987-31437992:31436823:31436934-31437992:+	1	1	0.401428	0.465223	0.590693	0.648962	0	0.481302	0.769109	0.963912	1	1	1	1
XLOC_005562;AF:chr16:31435403:31435485-31437992:31436823:31436934-31437992:+	-1	-1	4.00112e-08	7.39736e-08	0	0	0.770564	0.846176	0.65005	0.838583	1	1	-1	-1
XLOC_005572;A5:chr16:32247525-32251823:32247267-32251823:+	0.252886	0	0	0.131413	0.0718172	0.0970485	0.0270028	0.188989	0.156565	0.128207	0.0981139	0.0764421	0.370127	0.361908
XLOC_005576;SE:chr16:32376024-32379761:32379832-32381262:+	0.0692724	0.0572765	0.266128	0.0159891	0.0291199	0.025084	0.278457	0.436018	0.102226	0.20001	0.145532	0.0173441	0.108812	0.0382635
XLOC_005578;SE:chr16:32422953-32425241:32425310-32426858:+	0.953183	1	0.890393	1	1	1	0.663362	0.439409	0.45878	0.560078	0.716004	0.761786	0.831279	1
XLOC_005585;AF:chr16:32877718:32877996-32884124:32878071:32878150-32884124:+	0.855105	0.959292	1	1	1	1	1	1	1	1	1	1	1	1
XLOC_005586;A5:chr16:33056555-33057136:33056510-33057136:+	0.290763	0.03534	0.639991	0	0.926573	0.343791	0.216624	0.439997	0.535556	0.606688	0.609985	0.652433	0.583541	0.646162
XLOC_005586;A5:chr16:33056617-33057136:33056510-33057136:+	0.10972	0.165369	0.493967	0.21024	0.94019	0.421348	0.130058	0.247396	0.302702	0.373212	0.295843	0.359449	0.212804	0.302047
XLOC_005586;A5:chr16:33056617-33057136:33056555-33057136:+	0.231133	0.843955	0.354467	1	0.554707	0.581566	0.35092	0.294968	0.273502	0.278508	0.211748	0.230142	0.161727	0.191579
XLOC_005593;AF:chr16:34649906:34650021-34666684:34651189:34651275-34666684:+	0.447665	0.396602	0	-1	-1	-1	-1	-1	-1	-1	-1	0	0	-1
XLOC_005600;A5:chr16:36085164-36089901:36085163-36089901:+	0	0.0186641	0	0	0	0	0.0454551	0.0502586	0.00839859	0.00833407	0.00872551	0.0113425	0.00490047	0
XLOC_005600;SE:chr16:36072137-36082130:36082181-36082691:+	0	0.0186641	0	0	0	0	0.0454551	0.0502586	0.00839859	0.00833407	0.00872551	0.0113425	0.00490047	0
XLOC_005601;A3:chr16:36885188-36886131:36885188-36886132:+	0.919364	0.882958	0.944489	0.932975	0.879153	0.875891	1	0.945788	0.986308	0.970405	0.983108	0.963983	0.950417	0.877949
XLOC_005601;A3:chr16:36885188-36886131:36885188-36886134:+	0.499018	0.644768	0.442457	0.439998	0.441648	0.40904	0.349128	0.405189	0.522685	0.529541	0.513316	0.501204	0.559016	0.538606
XLOC_005601;A3:chr16:36885188-36886132:36885188-36886134:+	0.0803456	0.193937	0.0445635	0.0534295	0.098065	0.089316	0	0.0375787	0.0149737	0.033188	0.0177999	0.0361847	0.0620306	0.139624
XLOC_005601;SE:chr16:36885188-36886131:36886228-36887239:+	0.786381	0.674375	0.764912	0.853436	0.809008	0.815652	0.85113	0.851604	0.91067	0.964402	0.770417	0.750724	0.722674	0.691907
XLOC_005601;SE:chr16:36885188-36886132:36886228-36887239:+	0.244072	0.215395	0.160534	0.29494	0.367987	0.385345	0	0.24752	0.123973	0.452421	0.0545155	0.101142	0.119677	0.237924
XLOC_005601;SE:chr16:36885188-36886134:36886228-36887239:+	0.78704	0.532932	0.803923	0.881109	0.842646	0.864724	0.914226	0.893892	0.903002	0.96011	0.760858	0.749822	0.672738	0.657982
XLOC_005604;SE:chr16:37015209-37016313:37016408-37017199:+	0	0.830572	-1	1	0.22991	0	0.652824	0.490339	0.401177	0.305874	0.169848	0.31845	0.332906	0.395533
XLOC_005610;SE:chr16:38349329-38349677:38349731-38352626:+	0.200558	0.031763	0	0.0758885	0.0430511	0.239875	0.191714	0.226232	0.0643042	0.0575779	0.0437719	0.0337835	0.0157836	0.0185322
XLOC_005612;A5:chr16:38452488-38453081:38452460-38453081:+	1	1	0	0.726246	0.352207	0.148893	0	0.386991	-1	0.142619	-1	-1	-1	-1
XLOC_005615;SE:chr16:38564301-38573054:38573276-38581970:+	-1	0	0.746688	0.593938	0.56614	0.278888	0.685801	0.953609	0.917589	0.823299	0.82942	0.947587	0.574383	1
XLOC_005615;SE:chr16:38573276-38575743:38575826-38581970:+	1	1	0.956084	0.987765	0.975033	0.987152	0.88596	0.768346	0.762822	0.66387	0.843042	0.81038	0.959076	0.955612
XLOC_005622;A3:chr16:44140111-44156410:44140111-44156413:+	0.806518	0.635382	0.681967	0.666814	0.69183	0.707956	0.676075	0.619655	0.657876	0.614824	0.669046	0.654732	0.654057	0.672102
XLOC_005622;AF:chr16:44139762:44140111-44156410:44151771:44151882-44156410:+	1	1	0.95694	0.981902	0.977149	0.981565	0.996408	0.959456	0.997178	1	0.999652	1	1	1
XLOC_005622;AF:chr16:44139762:44140111-44156410:44153250:44153374-44156410:+	1	1	0.934217	0.994754	0.981809	0.97615	0.997062	0.975487	1	0.998577	0.999998	1	1	1
XLOC_005622;AF:chr16:44151771:44151882-44156410:44153250:44153374-44156410:+	-1	-1	0.389885	0.777525	0.557945	0.43461	0.550221	0.627092	1	0	0.994808	-1	-1	-1
XLOC_005627;SE:chr16:45162447-45166980:45167029-45169866:+	0.936008	0.948506	0.942549	0.922003	0.909075	0.928967	0.879338	0.739767	0.936797	0.955193	0.96092	0.967845	0.945761	0.961078
XLOC_005631;A5:chr16:48289205-48291014:48289100-48291014:+	0	0	0	0	1	1	0.10362	0.118326	0.0784824	0.0999595	0.127861	0.123668	0.0911959	0.129292
XLOC_005631;A5:chr16:48293106-48293699:48293096-48293699:+	1	1	1	1	1	1	1	0.99179	0.977199	0.996123	0.996139	0.985171	0.999815	0.996895
XLOC_005631;SE:chr16:48289100-48291014:48291314-48292911:+	1	1	1	1	-1	-1	0.973135	0.977896	0.886318	0.962373	0.978027	0.979216	0.959268	1
XLOC_005631;SE:chr16:48289205-48289328:48289378-48291014:+	-1	1	-1	1	0.829365	0.542542	0.159612	0.185764	0.341694	0.38148	0.598645	0.715763	0.870506	0.856972
XLOC_005641;SE:chr16:49868112-49869018:49869080-49884165:+	0.209354	0.216771	1	0.446791	0.732051	0.421149	0.753612	0.377075	0.357587	0.476949	0.211713	0	0.279093	0.265344
XLOC_005641;SE:chr16:49906812-49908726:49908735-49910869:+	0.047851	0.075757	9.80979e-06	0.446791	0.0687351	0.262862	0.711088	0.377075	0.357586	0	0.211713	0	0.0395995	0.081576
XLOC_005658;A3:chr16:58728084-58729173:58728084-58729180:+	1	0.721062	0	0.494464	0.490098	0.197548	0.703085	0.702115	0.43055	0.234586	0.156907	0.522368	0.266048	1
XLOC_005658;SE:chr16:58728084-58729173:58729223-58729438:+	0.328691	0.2691	0	0.18333	0.0981027	0.0561551	0.890782	0.413622	0.195215	0.140097	0.0940105	0.448212	0.118946	0.138049
XLOC_005658;SE:chr16:58728084-58729180:58729223-58729438:+	0	0.12467	0.24032	0.186668	0.101664	0.194637	0.774994	0.230338	0.242896	0.347081	0.357968	0.426186	0.27137	0
XLOC_005661;AF:chr16:59468150:59468279-59475510:59471758:59471945-59475510:+	0.999551	0.638104	0.185145	0	0	0.0951864	0.0878561	0.180335	0.449372	0.517549	0.0688348	0.168568	0.0861186	0
XLOC_005661;AF:chr16:59468150:59468279-59475510:59471817:59471945-59475510:+	0.879323	0.748554	1	0	0	0.878044	0.722867	0.450284	0.750493	0.826044	0.608941	0.543509	0.629891	0
XLOC_005668;A5:chr16:70621257-70624422:70621206-70624422:+	0	0	0	0	0	0	0	0.0107084	0	0	-1	0	-1	-1
XLOC_005668;SE:chr16:70616559-70617971:70618148-70621133:+	1	1	0	0	0.0310405	0.131184	0	0	0	0	-1	0	-1	-1
XLOC_005685;AF:chr16:84774090:84774553-84801570:84794905:84795022-84801570:+	0.920671	0.927762	0.159405	1	0.222305	0.087621	0.660279	0.105362	1	0.707759	0.828517	0.853847	1	1
XLOC_005685;AF:chr16:84774283:84774553-84801570:84794905:84795022-84801570:+	0	0	0.6633	1	0.433656	0.152081	0.416782	0.0231325	1	0.0834648	0.317373	0.314423	1	1
XLOC_005692;SE:chr16:87362603-87366139:87366280-87367465:+	0.934316	0.883912	0.770576	0	1	0	1	0.51534	0.808898	0.708673	0.826177	0.768125	0.802824	0.929257
XLOC_005698;AF:chr16:90220563:90220929-90225145:90222862:90222876-90225145:+	0.0252611	0.42346	0.0137205	0.0107816	0.0385263	0.018661	0.0192713	0.0636747	0.0204963	0.0422613	0.0211047	0.0238814	0.0168949	0.0187197
XLOC_005698;SE:chr16:90222876-90224356:90224425-90225145:+	0.559209	0.914809	0.697063	0.792604	0.982536	0.906912	0.660451	0.839123	0.716752	0.832194	0.782041	0.814723	0.801509	0.847931
XLOC_005708;AF:chr16:91647845:91647984-91651630:91651036:91651185-91651630:+	1	0.955602	1	1	1	1	0.992288	0.9552	0.957088	0.945602	0.980555	0.964075	0.997053	1
XLOC_005713;AF:chr16:92310464:92310969-92312862:92312542:92312732-92312862:+	1	1	0.250403	0.148605	0.283533	0.262645	0.185363	0.377989	1	0.535553	0.133279	1	0.33424	-1
XLOC_005736;A3:chr16:4618150-4624851:4618003-4624851:-	0.0106824	0.00902706	0.0208576	0.0178056	0.0267261	0.00510304	0.0383493	0.151452	0.0233956	0.0307792	0.0220916	0.0248798	0.0292738	0.0226046
XLOC_005736;SE:chr16:4617262-4617919:4618003-4624851:-	0.98348	0.972478	0.984281	0.992764	0.983487	0.968577	0.641429	0.591277	0.850064	0.851442	0.888625	0.882221	0.957233	0.971435
XLOC_005736;SE:chr16:4617262-4617919:4618150-4624851:-	0.391296	0.243497	0.571532	0.713225	0.620566	0.136516	0.0665866	0.205215	0.119579	0.153982	0.152717	0.160451	0.402981	0.440254
XLOC_005743;A3:chr16:5012295-5012427:5012290-5012427:-	1	1	1	1	1	0.907101	0.988225	1	1	1	0.998403	1	0.995575	0.996221
XLOC_005752;AF:chr16:8664422-8666434:8666555:8664422-8671517:8671735:-	0.935799	0.473926	0	0	0	0	0	0.121431	0	0	0	-1	0	-1
XLOC_005752;AF:chr16:8664422-8666434:8666555:8664422-8672113:8672155:-	0.727974	0.463447	0	0	0	0	0	0.000901981	0	0	0	0	0	0
XLOC_005752;AF:chr16:8664422-8666434:8666555:8664422-8682601:8682750:-	0.883029	0.836701	-1	-1	-1	-1	-1	1	-1	-1	-1	-1	0	-1
XLOC_005752;AF:chr16:8664422-8671517:8671735:8664422-8672113:8672155:-	0.155117	0.489481	0.103609	0.0685451	0.106611	0.125076	0.0918874	0.00648945	0.00985878	0.00909061	0.00873849	0	0.00160774	0
XLOC_005752;AF:chr16:8664422-8671517:8671735:8664422-8682601:8682750:-	0.3412	0.850468	1	1	1	1	1	1	1	1	1	-1	0.305562	-1
XLOC_005752;AF:chr16:8664422-8672113:8672155:8664422-8682601:8682750:-	0.738283	0.855741	1	1	1	1	1	1	1	1	1	1	0.996354	1
XLOC_005754;AF:chr16:8716619-8737514:8737625:8716619-8738204:8738329:-	0	0.524658	1	0.866946	0.952233	0.701249	0.615559	0.256802	0	0.309416	0.666832	1.6309e-07	0.205627	0
XLOC_005768;A3:chr16:11239099-11240666:11239096-11240666:-	0.761797	0.83916	0.581077	0.76291	0.870101	0.795089	0.617867	0.856008	0.815367	0.695914	0.628487	0.610664	0.822082	0.561586
XLOC_005777;A5:chr16:14304587-14311026:14304587-14311047:-	0.528716	0.313943	0.0435876	0	0.0161695	0	0	0.108125	0.0597481	0.120949	0.0429395	0.0146384	0.0417763	0.0250527
XLOC_005777;MX:chr16:14300209-14304454:14304587-14317294:14300209-14313816:14314013-14317294:-	0.98902	0	1	1	1	1	1	0.981874	0.361853	0.491754	0.679396	0.435051	0.862965	0.898984
XLOC_005786;A5:chr16:16341468-16345980:16341468-16345998:-	0.851908	0.844746	0.971536	0.824988	0.863623	0.334523	0.907308	0.668229	0.281287	0.492673	0.835853	0.832695	0.548116	0.683465
XLOC_005790;AF:chr16:17121551-17121664:17121770:17121551-17124990:17125138:-	1	0.98072	-1	-1	0	-1	0	0.0902978	0.0669026	0.0573673	0.684647	0.698116	0.416436	0.361242
XLOC_005790;RI:chr16:17117794:17117864-17118292:17118512:-	0.0347079	0.0503008	-1	-1	0	-1	0	0.0246203	0.0235584	0.00714306	0.0113792	0.0114709	0.0094572	0
XLOC_005790;SE:chr16:17121551-17123512:17123654-17124990:-	1	0.379191	-1	-1	0.425473	-1	0.270207	0.337222	0.13556	0.144387	0.478131	0.442034	0.0704468	0.14544
XLOC_005792;SE:chr16:17160176-17171759:17171817-17176412:-	0.100288	0.13334	0.185107	0	0.0559676	0	0.0534937	0.0731708	0.0216496	0.0269707	0.00873351	0.0126961	0.00423607	0.00241724
XLOC_005792;SE:chr16:17160176-17176412:17176507-17201435:-	0.974747	1	1	1	1	1	0.955471	0.966544	0.979829	0.982552	0.985508	0.989478	0.985633	0.986195
XLOC_005794;AF:chr16:17528740-17530678:17530751:17528740-17530778:17531039:-	-1	0	0	0	0	0	0.0735609	0	0	0.0643598	0	0	0	0
XLOC_005794;AF:chr16:17530385-17530678:17530758:17530385-17530778:17531005:-	0.887287	0.839832	0.832319	0.776332	0.761692	0.826843	0.63307	0.527676	0.620206	0.642606	0.662359	0.658398	0.850594	0.749324
XLOC_005794;MX:chr16:17528740-17528935:17529075-17530778:17528740-17530230:17530385-17530778:-	0.43667	0.648387	0.434895	0.31483	0.336069	0.535339	0.180148	0.634405	0.419679	0.599311	0.605291	0.227063	0.505183	0.428022
XLOC_005794;SE:chr16:17528740-17528935:17529075-17530230:-	0.887287	0.839832	0.832319	0.776332	0.761692	0.826843	0.63307	0.527676	0.620206	0.642606	0.662359	0.658398	0.850594	0.749324
XLOC_005794;SE:chr16:17528740-17528935:17529075-17530778:-	1	0.925934	0.646084	0.539142	0.622703	0.59959	0.12583	0.19589	0.212255	0.411794	0.56962	0.139309	0.486566	0.50449
XLOC_005794;SE:chr16:17528740-17530230:17530385-17530778:-	1	0.871455	0.70345	0.717992	0.765289	0.565169	0.395801	0.123105	0.271446	0.318831	0.463252	0.355243	0.481389	0.576369
XLOC_005795;RI:chr16:17573556:17573664-17573946:17574586:-	0.177484	0.0244509	-1	-1	0	-1	0	0	0	0	0	0	0	-1
XLOC_005803;SE:chr16:18411957-18424304:18424360-18426356:-	0.313886	0.515472	0.957021	0.597705	0.75578	0.703232	0.644335	0.569961	0.558938	0.665339	0.760196	0.536011	0.666297	0.682754
XLOC_005804;SE:chr16:18807423-18808732:18808869-18810389:-	1	1	1	0.986381	0.993539	1	0.955558	0.831183	0.928435	0.879202	0.903718	0.892292	0.932895	0.875481
XLOC_005805;A3:chr16:18875436-18876471:18875407-18876471:-	0.0757597	0.0590173	0.111116	0.156804	0.165101	0.179923	0.104008	0.236	0.192257	0.170453	0.131546	0.100004	0.100547	0.0377011
XLOC_005806;AF:chr16:19085321-19085415:19085500:19085321-19098950:19099185:-	0.948019	0.647416	0.381351	0	0.172351	0.175046	0	0.0708586	0	0.0512451	0.0798997	0	0	-1
XLOC_005807;AF:chr16:19065681-19067041:19067191:19065681-19067891:19067988:-	0.577618	0.126272	0.29743	0.504411	0.311059	0.202163	0.136697	0.0982263	0	0	0	0	0	0
XLOC_005811;A5:chr16:20298326-20301144:20298326-20301239:-	0.831479	1	0.45363	0.423688	0.526251	0.439039	0.424671	0.32436	0.467174	0.224596	0.858528	1	1	1
XLOC_005811;AF:chr16:20298326-20301144:20301472:20298326-20302209:20302364:-	0.592704	0.84169	0.440556	0.179531	0.488408	0.518878	0.205592	0.484015	0.180274	0.18423	0.244973	0.153733	0.236184	0.300269
XLOC_005811;AF:chr16:20298326-20301144:20301472:20298326-20302209:20302375:-	0.0695502	0.101391	0.0273624	0.0051458	0.0347141	0.0354325	0.0169361	0.0541746	0.0172149	0.00518686	0.0148305	0.00878706	0.00773378	0.0106129
XLOC_005811;AF:chr16:20298326-20301239:20301472:20298326-20302209:20302364:-	0.227762	0	0.48678	0.229369	0.462204	0.579473	0.259594	0.661468	0.200528	0.438103	0.0507518	0	0	0
XLOC_005811;AF:chr16:20298326-20301239:20301472:20298326-20302209:20302375:-	0.0149237	0	0.0327729	0.00698651	0.0313595	0.044831	0.0228074	0.106592	0.0195867	0.0176824	0.00247448	0	0	0
XLOC_005811;SE:chr16:20287952-20293354:20293402-20297593:-	0.951837	0.979219	0.966601	0.977065	0.964796	0.968491	0.938922	0.94827	0.927567	0.977824	0.955765	0.953471	0.975414	0.975613
XLOC_005813;A5:chr16:20608889-20610543:20608889-20610580:-	0.80293	0	0	0.202534	0.471095	0.459364	1	0.8973	0.951865	1	0.90745	1	0.878646	0.792562
XLOC_005813;SE:chr16:20607884-20608486:20608646-20608742:-	0.957721	1	1	0.950465	0.877878	0.949012	0.659181	0.40032	0.860041	0.841394	0.829782	0.849485	0.935398	0.94204
XLOC_005813;SE:chr16:20607884-20608742:20608889-20610543:-	1	0	-1	0.20707	0.61727	1	1	0.676519	0.534128	0.356766	0.791209	0.662959	0.939997	0.586656
XLOC_005813;SE:chr16:20608889-20608987:20609086-20610543:-	0.428376	1	1	0.938463	0.614723	0.583066	0.267961	0.134054	0.749162	0.768244	0.796401	0.753371	0.759483	0.779555
XLOC_005816;A5:chr16:21946154-21947368:21946154-21947371:-	0.606486	0.917353	1	1	1	1	1	0.94223	1	0.970317	0.97674	0.950075	0.897613	0.981854
XLOC_005834;SE:chr16:30315901-30321806:30321895-30322872:-	0.74241	0.493364	0.811958	0.684288	0.692208	0.560516	0.336964	0.56316	0.322883	0.373059	0.457971	0.477071	0.559143	0.502177
XLOC_005835;SE:chr16:30387652-30402749:30402871-30405755:-	0	0	0	0	0	0	0.485273	0.521305	0.501226	0.482139	0.753592	0.641863	0.574925	0
XLOC_005841;A3:chr16:31314468-31314552:31314464-31314552:-	1	1	1	0.495971	1	1	0.00376858	0.85185	0.00106663	1	0.000248777	0.000739002	0.000278901	0.00061883
XLOC_005845;A5:chr16:32097063-32099470:32097063-32099655:-	1	1	0.994144	0.962957	0.975926	0.966666	0.979761	0.960779	0.864268	0.978615	0.991677	0.99587	0.953782	1
XLOC_005845;SE:chr16:32085337-32087294:32087507-32092344:-	0.918796	0.950948	0.970703	0.976918	0.959456	0.970864	0.963863	0.954954	0.925477	0.899429	0.948007	0.94115	0.910018	0.928756
[truncated: 3,715 more rows]

## Sheet: Supplementary Figure 8b
	Sperm_1	Sperm_2	Oocyte_1	Oocyte_2	1-cell_1	1-cell_2	2-cell_1	2-cell_2	4-cell_1	4-cell_2	8-cell_1	8-cell_2	Blastocyst_1	Blastocyst_2
XLOC_000003;A3:chr1:4886831-4889457:4886831-4889460:+	0.865467	0.917752	0.716295	0.817696	0.806942	0.77474	0.835842	0.741417	0.743364	0.713428	0.797591	0.747945	0.741855	0.76273
XLOC_000003;A5:chr1:4845105-4846784:4845065-4846784:+	0.225522	0.174102	0	-1	0	-1	-1	0	0	0	0	0	-1	-1
XLOC_000004;AF:chr1:5113453:5113486-5117390:5114403:5114455-5117390:+	0	0	0	0	0	0	0	0.0153466	0	0	0	1	3.39468e-07	0.167594
XLOC_000004;SE:chr1:5084563-5088560:5088627-5089009:+	0.0150111	0.0275186	0	0	0	0	0.0745072	0.138435	0.0580328	0.0309704	0.0531959	0.0336718	0.00311754	0.0197568
XLOC_000028;SE:chr1:13918170-13930930:13931258-13933078:+	0.0307855	0.182205	0.11521	0	0.0723472	0.138113	0	0.208783	0.14449	0.202474	0.0425562	0.167105	0.167718	0.0505241
XLOC_000028;SE:chr1:13918170-13933078:13933200-13936785:+	1	1	0.85177	1	0.655768	0.558351	1	0.68515	1	1	1	1	1	1
XLOC_000033;SE:chr1:15813162-15815886:15815972-15818934:+	1	1	1	1	0.996455	0.992287	0.975495	0.911961	0.929663	0.876697	0.899443	0.880664	0.898496	0.9013
XLOC_000033;SE:chr1:15831566-15833401:15833489-15838182:+	0.632345	0.928407	0.725124	1	0.991064	0.989595	0.953151	0.735876	0.939666	0.932763	0.971938	0.939909	0.931826	0.939644
XLOC_000036;SE:chr1:16665505-16665708:16665867-16667668:+	0.0250645	0.0263405	0.0372304	0.0294888	0.0899185	0.0278641	0.0973364	0.195866	0.0896629	0.0721376	0.0615641	0.0618297	0.03283	0.0200719
XLOC_000039;A3:chr1:17151391-17156961:17151391-17156965:+	0	0	1	0.919512	1	0.903956	0.934077	0.769992	0.635802	0.798022	0	1	0	-1
XLOC_000039;A5:chr1:17151391-17156961:17151244-17156961:+	-1	0	0.845997	0.896154	0.897067	0.86412	0.882277	0.954694	0.876887	0.967844	0	0.567328	-1	-1
XLOC_000041;SE:chr1:17168525-17171795:17171961-17172724:+	1	1	0.893312	0.859342	0.90745	0.901731	0.929464	0.905966	0.995045	0.99162	1	1	1	1
XLOC_000054;SE:chr1:21368757-21368892:21369074-21369510:+	0	0	0.480732	1	0.953646	0.994422	1	0.166479	0.452366	0.606282	1	0.597581	0.358221	0.676327
XLOC_000055;A5:chr1:21384357-21384802:21384290-21384802:+	0	1	0.99319	0.994804	0.993389	0.991414	0.9931	0.98352	0.987361	0.98524	0.977777	1	1	1
XLOC_000062;A3:chr1:24685573-24692941:24685573-24692946:+	1	1	1	1	1	1	1	1	1	1	1	1	1	1
XLOC_000068;AF:chr1:31264832:31264989-31267291:31266312:31266400-31267291:+	-1	0	1	-1	0	0	0.50525	0.552441	0.275021	0.270802	0.273154	0.165052	0.630875	-1
XLOC_000080;A3:chr1:34498628-34499228:34498628-34499325:+	0.796653	0.749533	-1	-1	1	0	-1	0	1	1	0	-1	-1	-1
XLOC_000090;A3:chr1:37165847-37173835:37165847-37173839:+	0.604845	0.741935	-1	-1	1	1	-1	1	1	1	1	0	0	0.239188
XLOC_000090;RI:chr1:37186529:37186705-37186897:37187124:+	0.395155	0.258065	-1	-1	0	0	-1	0	0	0	0	1	1	0.760812
XLOC_000092;A5:chr1:37430337-37431293:37430282-37431293:+	0.150662	0.204517	0.0750702	0.0378511	0.0805055	0.0388904	0.319934	0.0535544	0.0408169	0.133814	0.11057	0.101688	0.0803246	0.352694
XLOC_000092;A5:chr1:37430422-37431293:37430282-37431293:+	0	0	0.000486932	0.00119974	0.00278904	0.00152908	0.00960133	0.000969365	0	0	0	0	0	0
XLOC_000092;A5:chr1:37430422-37431293:37430337-37431293:+	0	0	0.00596653	0.0296286	0.0309553	0.0364663	0.0201908	0.0168587	0	0	0	0	0	0
XLOC_000092;A5:chr1:37430427-37431293:37430282-37431293:+	0.363404	0.196039	0.0815825	0.0371928	0.0846231	0.0784744	0.468644	0.031968	0.017251	0.0278287	0.0714942	0.0492011	0.0228569	0.236674
XLOC_000092;A5:chr1:37430427-37431293:37430337-37431293:+	0.762927	0.486769	0.522549	0.495443	0.513589	0.677888	0.652147	0.368533	0.29204	0.156327	0.382483	0.313722	0.211246	0.362673
XLOC_000092;A5:chr1:37430427-37431293:37430422-37431293:+	1	1	0.994546	0.969843	0.970635	0.982334	0.989128	0.971457	1	1	1	1	1	1
XLOC_000092;A5:chr1:37430493-37431293:37430282-37431293:+	0.787252	0.717668	0.640254	0.483039	0.695183	0.679376	0.951221	0.48397	0.381634	0.452209	0.499279	0.413337	0.289159	0.77623
XLOC_000092;A5:chr1:37430493-37431293:37430337-37431293:+	0.954255	0.908148	0.956385	0.959598	0.96303	0.981261	0.976444	0.9431	0.935497	0.842361	0.889146	0.861574	0.823242	0.86425
XLOC_000092;A5:chr1:37430493-37431293:37430422-37431293:+	1	1	0.999726	0.998716	0.998775	0.999278	0.999503	0.998966	1	1	1	1	1	1
XLOC_000092;A5:chr1:37430493-37431293:37430427-37431293:+	0.86635	0.912469	0.952461	0.960299	0.961044	0.961364	0.956729	0.965986	0.972344	0.966486	0.928314	0.931579	0.945623	0.917951
XLOC_000093;A3:chr1:37496013-37498573:37496013-37498600:+	0.901478	0.812563	0.548941	0.561805	0.565775	0.728185	0.686585	0.725282	0.722193	0.678689	0.752843	0.794347	0.716235	0.4517
XLOC_000095;AF:chr1:37872219:37872325-37874864:37872611:37872850-37874864:+	0.476861	1	0.269018	0.51105	0.230921	0.33165	0.63802	0.328009	0.840324	0.623959	0.914324	0.799385	0.474063	0.78808
XLOC_000096;SE:chr1:37890584-37892943:37893023-37893939:+	0.592403	0.887363	1	0.557828	0.754939	1	0.56616	0.962198	0.902681	0.722777	0.807424	0.814451	0.814917	0.61642
XLOC_000097;A5:chr1:38019534-38021594:38018973-38021594:+	0.28317	0.0801207	0.196187	0.0929562	0.0707349	0.14965	0.157739	0.337816	0.298119	0.317163	0.118057	0.181846	0.28579	0.0561824
XLOC_000100;A3:chr1:39367934-39368120:39367934-39368149:+	0	0	0	0	0	0	0	0	0	0	0.00116969	0	0	0
XLOC_000100;A5:chr1:39367992-39368149:39367934-39368149:+	0.80946	0.982433	0.914874	0.975434	0.552986	0.787308	0.807125	0.585845	0.506699	0.455619	0.566768	0.567528	0.306338	0.709948
XLOC_000115;A3:chr1:45817443-45818164:45817443-45818170:+	0.549441	0	0	0	0	0	0	0.0499269	0.0413836	0.0232633	0.00362143	0.0104246	0	0.0174442
XLOC_000128;SE:chr1:55064373-55067497:55067598-55071636:+	0.978385	0.99642	0.996837	0.996019	0.992049	0.995188	1	0.953118	0.985621	0.959526	1	0.992944	0.991404	1
XLOC_000137;SE:chr1:58403753-58404232:58404354-58405035:+	0.983104	0.995558	1	1	1	1	0.976836	0.89103	0.982647	0.981908	0.991605	0.99129	0.988203	0.989418
XLOC_000139;AF:chr1:58445516:58445634-58447634:58445640:58445691-58447634:+	0.974165	1	1	1	0.977365	1	0.941684	1	1	0.967175	1	1	1	1
XLOC_000142;SE:chr1:58829149-58831606:58831667-58833633:+	0.640421	0.705456	0.454653	0.663058	0.462406	0.363731	0.169983	0.0983094	0.216359	0	0	0	0.13065	0.295875
XLOC_000145;A3:chr1:59378977-59385751:59378977-59385859:+	0	0.3506	0.266865	0.137591	0.222796	0.218382	0	0.148852	0	0.48444	0	-1	-1	-1
XLOC_000145;AL:chr1:59386867-59391556:59392473:59386867-59396826:59397152:+	1	0.6494	0.367072	0.862409	0.467353	0.651858	1	0.727541	1	0.51556	1	-1	-1	-1
XLOC_000148;SE:chr1:59692389-59692612:59692728-59695978:+	0.0857735	0.0946245	0.0135181	0.00439873	0.00726974	0.0162302	0.142427	0.0457422	0.1679	0.152679	0.135249	0.140537	0.0913626	0.0805157
XLOC_000155;A3:chr1:63177876-63178423:63177876-63178439:+	0.439201	0.369037	0.225248	0.23594	0	0.395909	0.34082	0.438201	0.497271	0.445176	0.275841	0.348508	0.398713	0.249418
XLOC_000165;A3:chr1:67251162-67321889:67251162-67321970:+	-1	1	0.0538728	0.0901624	0.1186	0.099725	0	0.0624415	0	0.0690142	-1	-1	-1	-1
XLOC_000165;A5:chr1:67249242-67250549:67249197-67250549:+	-1	1	0.0538728	0.0901624	0.1186	0.099725	0	0.0624415	0	0.0690142	-1	-1	-1	-1
XLOC_000173;A5:chr1:72711408-72711672:72711323-72711672:+	0	0	0	0	0.073205	0	0.0333468	0.0674145	0.0978889	0.121798	0.0735505	0.0734664	0.0149367	0.00770073
XLOC_000173;A5:chr1:72711509-72711672:72711323-72711672:+	0.00731731	0.527659	0.0974325	0	0.0226149	0.113216	0.307015	0.244931	0.156951	0.103063	0.119513	0.0821511	0.00743517	0.103683
XLOC_000173;A5:chr1:72711509-72711672:72711408-72711672:+	1	1	1	-1	0.226566	1	0.927759	0.817763	0.631769	0.453105	0.63096	0.53025	0.330664	0.93713
XLOC_000174;AF:chr1:72824491:72824964-72849086:72844656:72844723-72849086:+	0.9393	0.933466	1	0	0.458099	1	0.943234	0.352595	0.386508	0.330441	0.471292	0.423826	0.995588	0.949708
XLOC_000174;AF:chr1:72824491:72824964-72849086:72844726:72844820-72849086:+	1	1	1	-1	1	1	1	1	0.746022	1	0.894488	1	1	1
XLOC_000174;AF:chr1:72844656:72844723-72849086:72844726:72844820-72849086:+	1	1	-1	1	1	-1	1	1	0.823395	1	0.904856	1	1	1
XLOC_000177;AF:chr1:74284416:74284727-74285842:74285041:74285137-74285842:+	0.0752264	0.0367644	0	0.000810112	0.00101708	0	0	0.00286725	0.00378802	0.00619856	0.00915371	0.00370595	0.000498105	0.00134326
XLOC_000183;A5:chr1:74588487-74589486:74588393-74589486:+	0	0.743006	-1	1	0	1	0.227435	0.698161	0.499869	0.378651	0.485018	0.440248	0.201852	0.531319
XLOC_000188;A5:chr1:75211052-75211240:75211024-75211240:+	0.758841	0.636557	0	0	0	0.440597	0.623248	0.419122	0.612975	0.62341	0.649909	0.76019	0.651207	0.727945
XLOC_000193;A5:chr1:76497783-76500332:76497599-76500332:+	0	1	0.714982	0.78096	0.612972	0.685626	0.575854	0.643636	0.683841	0.636665	0	0	-1	-1
XLOC_000203;AF:chr1:80184679:80184852-80190007:80186952:80187081-80190007:+	1	0.999843	0.166495	1	0.547744	0.17027	0.217374	0.645158	0.667544	0.87472	1	0.735341	0.702307	0.449116
XLOC_000206;A3:chr1:82731282-82735416:82731282-82735419:+	0.355082	0.291083	0.355286	0.377805	0.381878	0.380406	0.4157	0.337812	0.470723	0.369155	0.407354	0.382808	0.418204	0.382042
XLOC_000206;MX:chr1:82735507-82741818:82741976-82747083:82735507-82745524:82745556-82747083:+	0.167135	0.0816396	0.142082	0.116002	0.0804716	0.078202	0.129942	0.17302	0.265401	0.217739	0.684755	0.416737	0.473898	0.71441
XLOC_000206;SE:chr1:82727336-82728067:82728238-82729216:+	0.542176	0.665523	0.0288262	0.0215101	0.0170981	0.0196798	0.12543	0.138375	0.104144	0.130034	0.0856423	0.0784821	0.0236133	0.0507305
XLOC_000206;SE:chr1:82735507-82741818:82741976-82747083:+	0.214013	0.117075	0.0206356	0.0236945	0.015632	0.0163154	0.0356187	0.0678866	0.106991	0.15651	0.174658	0.144224	0.151787	0.172085
XLOC_000206;SE:chr1:82735507-82745524:82745556-82747083:+	0.575703	0.598651	0.112868	0.156081	0.153589	0.163534	0.19827	0.25822	0.249034	0.399983	0.0887757	0.190856	0.165736	0.0767165
XLOC_000206;SE:chr1:82735507-82747083:82747142-82750520:+	0.524874	0.580529	0.31844	0.207081	0.227224	0.194705	0.156245	0.1934	0.0914843	0.0915978	0.158909	0.111078	0.325826	0.271773
XLOC_000209;AF:chr1:84839841:84839968-84881092:84880629:84880815-84881092:+	0.990269	0.818267	0.828998	1	1	1	0.806452	0.505349	0.441434	0.425007	0.393688	0.338709	0.729978	1
XLOC_000209;SE:chr1:84839968-84847880:84848078-84881092:+	0.0600139	0.193008	0	0	0.029502	0	0.0949016	0.186463	0.0970644	0.104182	0.347799	0.476735	0.152672	0.522466
XLOC_000210;SE:chr1:85106690-85111490:85111566-85111809:+	0	0	0.100435	0.209024	0.166436	0.0460683	0.343218	0.0723891	0.0107718	0.0779711	0.055172	0.0852022	0.0583663	0
XLOC_000210;SE:chr1:85106690-85111809:85111959-85112451:+	0.168909	0.0770567	0.870278	0.619569	0.884672	0.855828	0.528461	0.417413	0.589535	0.613965	0.734574	0.625274	0.601252	0.948777
XLOC_000210;SE:chr1:85111959-85112192:85112311-85112451:+	0	0	0.0741557	0.0155163	0.0508555	0.0496823	0.0285886	0	0.0662365	0.0272899	0.0480626	0.0951554	0.087359	0
XLOC_000211;A3:chr1:85282809-85283960:85282809-85283969:+	-1	-1	-1	-1	1	0	0.621971	0.453989	0.472037	0.706339	0.513674	0.229543	1	-1
XLOC_000211;A3:chr1:85282809-85283960:85282809-85283972:+	0	0	0	-1	0.29158	-1	0.162552	0.117763	0.163977	0.123285	0.201251	0.0543642	0.10442	0
XLOC_000211;A3:chr1:85282809-85283969:85282809-85283972:+	0	0	0	-1	0	1	0.105525	0.138331	0.17991	0.0552343	0.1926	0.161751	0	0
XLOC_000211;SE:chr1:85266812-85272359:85272509-85275106:+	0.496327	0.459339	0.173306	-1	0	-1	0.840346	0.650631	0.709014	0.828775	1	1	0.830102	0
XLOC_000211;SE:chr1:85272509-85272812:85272929-85275106:+	0	0	0.610513	-1	1	1	0.407507	0.154093	0.320493	0.299962	0.547304	0.516608	0.35613	-1
XLOC_000219;AL:chr1:86026557-86029212:86029265:86026557-86029579:86029959:+	0.899908	0.912682	-1	-1	-1	-1	-1	-1	-1	-1	1	-1	-1	0
XLOC_000229;AF:chr1:87213914:87214019-87219581:87214221:87214495-87219581:+	0.499515	0.24616	1	0.627821	0.819465	0	0.364731	0.763114	0.717541	0.749111	0.728921	0.735488	0.786767	0.461831
XLOC_000229;AF:chr1:87213959:87214019-87219581:87214221:87214495-87219581:+	0.188617	0.0604875	1	0	0	0	0.037477	0.0963829	0.0510929	0.0434627	0.0460869	0.0330294	0.0591695	0.0298488
XLOC_000229;RI:chr1:87226097:87226233-87227801:87228071:+	0.104219	0.0462871	0.0671786	0	0	0	0.0241379	0.0246443	0.0149809	0.0112713	0.0129275	0.00895418	0.0132329	0.0162882
XLOC_000230;RI:chr1:87309661:87309846-87309972:87310839:+	0.976347	0.946614	1	1	0.857409	1	0.914256	0.725811	0.505645	0.379751	0.783989	0.543556	0.841353	0.986702
XLOC_000231;A3:chr1:87354486-87354971:87354486-87354979:+	0	1	-1	-1	-1	1	1	1	1	1	1	1	1	-1
XLOC_000231;A3:chr1:87354486-87354971:87354486-87354981:+	0	0.38922	0	0	0	0.457613	0.105245	0.16649	0.206538	0.133801	0.156396	0.183547	0.0208051	0
XLOC_000231;A3:chr1:87354486-87354979:87354486-87354981:+	0.999104	0	0	0	0	0	0	0	0	0	0	0	0	0
XLOC_000231;AF:chr1:87323717:87323885-87334270:87327029:87327092-87334270:+	0	0.38922	0	0	0	0.457613	0.117126	0.182684	0.221828	0.140568	0.156396	0.186454	0.0213737	0
XLOC_000231;AF:chr1:87323717:87323885-87334270:87327036:87327092-87334270:+	0	1	-1	-1	-1	1	1	1	1	1	1	1	1	-1
XLOC_000231;AF:chr1:87323750:87323885-87334270:87327029:87327092-87334270:+	0	0	0	0	0	0	0.113368	0.10635	0.0868669	0.0555716	0	0.0191004	0.027166	0.157413
XLOC_000231;AF:chr1:87323750:87323885-87334270:87327036:87327092-87334270:+	0	-1	-1	-1	-1	-1	1	1	1	1	-1	1	1	1
XLOC_000241;A3:chr1:89016372-89016519:89016372-89016544:+	0.47072	0.713547	-1	-1	-1	-1	-1	-1	0.0410356	-1	1	-1	-1	-1
XLOC_000244;AF:chr1:90603443:90603627-90604375:90603701:90603749-90604375:+	0.737329	0.729383	1	0.984809	1	0.975305	0.900109	0.859892	0.96923	0.929581	0.883529	0.925753	0.972599	0.948695
XLOC_000245;A3:chr1:91112297-91114593:91112297-91114596:+	0	0	0	0.00183284	0	0	0	0.00201535	0	0	0	0	0.000927072	0
XLOC_000245;AF:chr1:90998734:90998893-91068563:91053465:91053723-91068563:+	0.151449	0.400687	0.927368	0.937544	0.919382	0.942553	0.574379	0.440503	0.00464092	0.350809	0.114669	0.0635173	0.0808372	0.0833545
XLOC_000245;AF:chr1:90998734:90998893-91068563:91053487:91053723-91068563:+	1	0.979401	1	0.934355	0.923121	0.972631	0.33049	0.880179	0.00347719	1	0.541137	1	0.232701	0.226051
XLOC_000245;MX:chr1:91068649-91084946:91085005-91100577:91068649-91093560:91093637-91100577:+	1	0	0	0.126395	0	0	1	0.736147	-1	0	0.646431	0.394706	0.496657	0.46302
XLOC_000245;SE:chr1:91068649-91084946:91085005-91100577:+	0.169333	0	0	0.00420037	0	0	0.0632851	0.185506	0	0	0.0381276	0.0979992	0.0540761	0.0454585
XLOC_000245;SE:chr1:91068649-91093560:91093637-91100577:+	0	0.00697681	0.0243744	0.0283283	0.0363738	0.0270014	0	0.075472	0	0.00188268	0.0212206	0.142817	0.0547643	0.0523398
XLOC_000245;SE:chr1:91101310-91103247:91103318-91105127:+	0.151449	0.412672	0.951743	0.969617	0.961489	0.971039	0.803279	0.5345	0.572814	0.352692	0.213554	0.194167	0.326235	0.336952
XLOC_000245;SE:chr1:91112297-91112653:91112714-91114596:+	0.135442	0.0218488	0.398238	0.404735	0.330616	0.345064	0.190822	0.458532	0.399483	0.360695	0.0439382	0	0.0202474	0.0117354
XLOC_000247;AF:chr1:91246621:91246730-91254260:91250334:91250437-91254260:+	0.112636	0.0313941	0.182726	0	0.504796	0.177937	0.193493	0.0826535	0.122766	0.351747	0	0	0	0
XLOC_000248;SE:chr1:91735018-91751674:91751825-91757143:+	-1	0	0.808335	0.490774	0.434834	0.506353	0	0.624893	1	0	0	0	-1	0
XLOC_000273;RI:chr1:105663861:105664633-105664974:105665152:+	0.0905706	0.0299338	0	0	0.157435	0.0261643	0.0413355	0.122954	0.0547361	0.0210867	0.0147926	0.0206145	0.0906093	0.0190461
XLOC_000278;A5:chr1:107511584-107515464:107511478-107515464:+	0.369589	0.370601	0	-1	-1	0	0	0	-1	-1	0	-1	0	-1
XLOC_000295;SE:chr1:120166172-120171401:120171482-120188041:+	0.699036	1	0.876007	0.766735	0.845588	0.918681	0.644574	0.825319	0.704532	0.617735	0.920073	0.850282	0.869784	0.963046
XLOC_000317;A3:chr1:131928216-131929613:131928216-131929616:+	0.980392	0.767544	0.814152	0.751953	0.786763	0.815905	0.765183	0.713423	0.742579	0.722563	0.761464	0.764991	0.798843	0.73325
XLOC_000334;AF:chr1:134415375:134415585-134422921:134415722:134415989-134422921:+	0.828523	0.735257	1	0.930646	0.931322	0.899872	0.842555	0.637453	0.765566	0.754595	0.750227	0.814438	0.658526	0.810448
XLOC_000342;A3:chr1:134969310-134971250:134969310-134971272:+	0.947694	0.966124	0.936279	0.944912	0.957438	0.952258	0.966295	0.94511	0.971984	0.975451	0.975031	0.976105	0.978117	0.964743
XLOC_000342;A5:chr1:134962786-134967727:134962609-134967727:+	0.337435	0.810633	0.949418	0.961206	0.948634	0.947208	0.257312	0.62133	0.487196	0.594394	0.713433	0.508798	0.582932	0.728013
XLOC_000370;A5:chr1:143739442-143741648:143739310-143741648:+	0.818309	0.862674	-1	-1	-1	-1	1	1	1	0.847584	1	1	0	-1
XLOC_000370;AF:chr1:143739020:143739442-143741648:143739559:143739758-143741648:+	0.134393	0.0457764	0	-1	0	0	0.00398997	0.306146	0.0911438	0.115105	0.0242757	0.0436928	0	0
XLOC_000370;AF:chr1:143739020:143739442-143741648:143739601:143739758-143741648:+	0.885993	0.479371	0	-1	-1	0	0.0129716	0.180536	0.569604	0.408009	0.541313	0.640736	0	0
XLOC_000370;AF:chr1:143739048:143739310-143741648:143739559:143739758-143741648:+	0.0333237	0.0075787	0	-1	0	0	0	0	0	0.0228564	0	0	0.0223834	0
XLOC_000370;AF:chr1:143739048:143739310-143741648:143739601:143739758-143741648:+	0.633096	0.127835	0	-1	-1	0	0	0	0	0.110271	0	0	0.517142	0
XLOC_000371;A3:chr1:143798493-143799921:143798493-143799924:+	0.372363	0.404884	0.665967	0.542569	0.556767	0.505788	0.349378	0.604962	0.545968	0.507546	0.494781	0.507851	0.526503	0.551851
XLOC_000371;SE:chr1:143802233-143802928:143803077-143806684:+	0.128527	0.110096	0.0435992	0.108944	0.223928	0.142235	0.0601002	0.228142	0.119424	0.0998761	0.0922808	0.106715	0.0823284	0.0480014
XLOC_000384;A3:chr1:151354759-151355167:151354759-151356129:+	0.17865	0.299729	0.735159	0.775128	0.623058	0.628159	0.363251	0.572977	0.220662	0.211416	0.0879263	0.106905	0.0516558	0.0860529
XLOC_000389;A5:chr1:152766867-152768861:152766866-152768861:+	0.743771	0.933127	1	1	0.96808	0.941893	0.901879	0.89306	0.932603	0.928307	0.938714	0.924094	0.924728	0.94878
XLOC_000389;SE:chr1:152768933-152771364:152771540-152774260:+	0.997012	0.989205	1	1	0.979518	1	1	0.996802	0.997381	0.998244	0.994724	1	0.990998	0.993399
XLOC_000396;AF:chr1:153899944:153900059-153902934:153900585:153901145-153902934:+	0.231583	0.0925919	1	1	1	1	0.925055	0.998512	0.995006	1	0.99862	0.999521	0.997474	0.971964
XLOC_000396;SE:chr1:153900059-153900978:153901145-153902934:+	0	0.190224	0	0	0	0	0.0128848	0.0120602	0.0155944	0.0199206	0.0250722	0.0334246	0.00467537	0.0185162
XLOC_000398;AL:chr1:155567681-155572198:155572287:155567681-155587440:155587798:+	0.820776	0.629158	0.101858	0.0687286	0.189333	0.184903	0.412384	0.186709	0.81045	0.861906	0.930054	0.906829	0.881138	0.950306
XLOC_000399;A5:chr1:156036091-156041075:156035920-156041075:+	0.547921	0.88599	0.135143	0.391298	0.368509	0	0.43891	0.211017	0.248575	0.0907261	0.286535	0.351243	0.0786778	0.566486
XLOC_000399;AF:chr1:156035727:156036091-156041075:156040884:156041002-156041075:+	0.154011	0.849817	1	1	1	-1	0.457838	0.0403929	0.0559007	0.0304972	0.109929	0.103197	0.0180922	0.400789
XLOC_000399;AF:chr1:156035729:156035920-156041075:156040884:156041002-156041075:+	0.130589	0.421346	1	1	1	1	0.519125	0.135983	0.151816	0.239696	0.235198	0.175287	0.177473	0.338562
XLOC_000399;SE:chr1:156041002-156041075:156041134-156051294:+	0.647977	1	-1	-1	-1	-1	0.611289	0.482851	0.641234	0.437369	0.687753	0.667542	0.592062	0.749152
XLOC_000413;SE:chr1:160984850-160987441:160987583-160989379:+	-1	1	0.174581	0.376162	0.325633	0.225705	0.0831517	0.30073	0.0889479	0.282887	0	0.482646	0	-1
XLOC_000414;A3:chr1:161036014-161036208:161036014-161036549:+	0.76881	0.538818	-1	-1	0	-1	0.18763	0.0501648	0.257932	0.281108	0.388876	0.224269	0.688863	0.786617
XLOC_000414;A5:chr1:161036244-161036549:161036231-161036549:+	0.862237	0.914653	1	1	1	1	0.914123	0.937058	0.933329	0.914102	0.97108	0.972237	0.94277	0.925434
XLOC_000414;RI:chr1:161036208:161036244-161036549:161036579:+	0.248189	0.0910678	0	0	0	0	0.183012	0.0672626	0.121803	0.143556	0.0702766	0.0453292	0.0937625	0.133784
XLOC_000414;RI:chr1:161036820:161036852-161037288:161037315:+	0.140155	0.106625	0	0	0.0131593	0	0.0606181	0.0337622	0.0616668	0.0657605	0.0311137	0.0369123	0.129175	0.151493
XLOC_000414;SE:chr1:161036014-161036208:161036244-161036549:+	0.909693	0.921017	1	1	0.968202	1	0.507647	0.42276	0.714782	0.699957	0.893824	0.858933	0.955355	0.959789
XLOC_000414;SE:chr1:161036852-161037124:161037164-161037288:+	0.38784	0.593329	0.611731	0.625403	0.532016	0.316153	0.252719	0.0991258	0.293784	0.241963	0.450667	0.388703	0.376223	0.484827
XLOC_000415;A3:chr1:161074930-161078229:161074930-161078329:+	0.907494	1	1	1	0.885042	1	0.914323	0.797355	0.736372	0.873311	0.859191	0.894216	0.877879	0.830761
XLOC_000420;AL:chr1:162592677-162594546:162596124:162592677-162597049:162599072:+	0.675319	0.769543	0.101815	0.083562	0.17341	0.158552	0.315686	0.376714	0.497319	0.434378	0.726214	0.749078	0.816029	0.775591
XLOC_000423;AF:chr1:163762138:163762332-163782985:163779600:163779902-163782985:+	0.347007	0.0961149	0.0717254	0.169042	0	0	0	0	0	0	0	0	0	0
XLOC_000425;AF:chr1:164144682:164145014-164147319:164146220:164146293-164147319:+	1	-1	1	1	0.472324	1	-1	1	-1	-1	-1	-1	1	-1
XLOC_000435;AF:chr1:165461043:165461511-165474954:165470049:165470098-165474954:+	0.961116	1	1	1	1	1	1	0.996708	0.982618	0.999073	0.999562	0.999282	0.977204	1
XLOC_000435;SE:chr1:165461511-165474954:165474994-165478221:+	0.989243	0.994531	1	1	1	0.973668	0.879992	0.868554	0.856963	0.86571	0.899016	0.890902	0.917891	0.935991
XLOC_000437;AF:chr1:165763684:165764138-165769813:165769178:165769244-165769813:+	1	1	1	1	1	1	1	1	0.96851	0.988966	0.990084	0.962538	0.993375	1
XLOC_000443;SE:chr1:167354556-167355672:167355806-167356530:+	0.960204	0.880875	0.908298	0.997435	0.99805	1	0.980821	0.423122	0.615876	0.789234	0.842383	0.678636	0.771004	0.993002
XLOC_000449;SE:chr1:171274143-171274266:171274388-171275882:+	0.957769	0.908443	1	0.968542	1	1	0.723742	0.537978	0.916666	0.94464	0.977886	0.936445	0.986938	0.984764
XLOC_000452;A3:chr1:171356828-171357788:171356828-171357850:+	0.21011	0.039399	0.0167717	0.021912	0.0309762	0.0452921	0.0503015	0.140069	0.0419188	0.0437984	0.0374959	0.0298894	0.0231524	0.0262533
XLOC_000452;AF:chr1:171345518:171345786-171356530:171345789:171345949-171356530:+	0.725329	0.967521	0.897847	0.994632	0.966144	0.992416	0.993062	0.913238	0.971129	0.979145	0.983785	0.973523	0.989136	0.993569
XLOC_000452;AF:chr1:171345703:171345786-171356530:171345789:171345949-171356530:+	0.491981	0.55807	0.14309	0.806707	0.485649	0.862176	0.884181	0.652461	0.602455	0.687139	0.706094	0.537823	0.685694	0.807421
XLOC_000462;SE:chr1:172133306-172134000:172134044-172134207:+	0.859763	0.890679	1	1	1	1	1	0.935183	0.875212	0.890596	0.974358	0.935161	0.863747	0.907263
XLOC_000473;AF:chr1:175880776:175880856-175881132:175880859:175880918-175881132:+	1	0.575391	0.861309	0.512283	0.522364	0.553669	1	0.968539	0.784486	0.962882	0.621905	0.808775	0.651069	1
XLOC_000477;A3:chr1:178242705-178244341:178242705-178244358:+	1	1	0.796167	0.927913	0.910176	0.904654	0.926436	0.907836	1	1	1	0.925565	0.823285	0.931441
XLOC_000477;SE:chr1:178187957-178198218:178198290-178237912:+	0.356028	0.29152	0.062223	0.074218	0.0746556	0.0670284	0.0608455	0.210538	0.173566	0.292893	0.0688307	0.0956161	0	0.0116136
XLOC_000488;A5:chr1:180726378-180733166:180726032-180733166:+	0.389749	0.25505	0.805761	0.675638	0.70695	0.882029	0.770209	0.562828	0.353235	0.88339	0.519981	0.608576	1	0.775085
XLOC_000498;SE:chr1:182124975-182128684:182128752-182131336:+	0.834342	0.79948	0.97893	0.960075	0.958664	0.95066	0.74207	0.861288	0.878882	0.846023	0.94777	0.939451	0.923885	0.929975
XLOC_000505;AF:chr1:184022394:184022571-184068852:184039546:184039600-184068852:+	0	1	0	0	0	0	1	0.888267	1	0.984477	0.785425	1	0.147346	0.148266
XLOC_000505;SE:chr1:184022571-184036801:184037652-184068852:+	1	0.679527	1	1	1	1	0.684266	0.672085	0.635503	0.592557	0.82214	0.381047	0.954979	0.86578
XLOC_000506;SE:chr1:184093712-184094016:184094100-184096516:+	-1	1	0.379356	0.253592	0.45292	0.364429	0	0.405742	0.312791	0.519392	-1	0	-1	-1
XLOC_000516;SE:chr1:190926734-190932867:190933192-190937444:+	0.0702842	0.902318	0.902743	0.950531	0.967236	0.943262	0.838274	0.889859	0.850721	0.642567	1	1	1	1
XLOC_000516;SE:chr1:190928758-190932867:190933192-190937444:+	0.841981	0.915092	0.966841	0.972764	0.95527	0.959154	0.935956	0.831123	0.609154	0.849433	0.718199	0.838977	0.657104	0.670665
XLOC_000516;SE:chr1:190937700-190939087:190939156-190940874:+	1	0.992545	0.975025	0.985051	0.985967	0.984334	0.995566	0.982819	0.971834	0.962406	1	0.965118	1	0.983906
XLOC_000532;AL:chr1:4774296:4774516-4777525:4776374:4776801-4777525:-	0.0100992	0.0182741	0.710287	0.0978916	0	0	0.171437	0.0744552	0.171262	0.177569	0.104522	0.135081	0.0702137	0.0954985
XLOC_000532;SE:chr1:4782733-4783951:4784105-4785573:-	0.99021	0.977235	0.866505	0.848642	0.938498	1	0.987003	0.97572	0.977282	0.97515	0.976982	0.98398	0.989078	0.991944
XLOC_000551;A5:chr1:10035163-10037670:10035163-10037919:-	0.949559	0.571001	0.818952	0.603871	0.884166	0.854678	0.895933	0.722616	0.624011	0.737259	0.796414	0.736823	0.805105	0.871542
XLOC_000563;A5:chr1:13650884-13660329:13650884-13660463:-	1	0.626768	0.902314	1	1	0.979022	0.894636	0.927071	0.900708	0.936998	0.953426	0.944713	0.989826	0.981649
XLOC_000566;AF:chr1:16078700-16080043:16080111:16078700-16092974:16093314:-	0.572474	0.506574	0	-1	1	-1	0.0502482	0.898586	0.895064	0.932357	0.850324	0.969579	1	0.67776
XLOC_000567;A5:chr1:16103684-16104137:16103684-16104365:-	0.0228802	0.0741136	0.305729	0	0.321712	0.288604	0.0965543	0.155359	0.080097	0.0773796	0.0651527	0.0466932	0.0069661	0.0260976
XLOC_000570;A5:chr1:16602353-16619188:16602353-16619237:-	0.540213	0.523067	0.600526	0	0.0754802	0.086388	0.445428	0.165969	0.0312871	0.101121	0.165277	0.0160593	0.0234041	0
XLOC_000574;A5:chr1:16648007-16656912:16648007-16656992:-	0.377236	0.774694	0.206405	0.0665723	0.280036	0.128732	0.166446	0.0728705	0.115994	0.130934	0.341764	0.143228	0.108891	0.188824
XLOC_000574;AF:chr1:16648007-16656822:16656892:16648007-16656912:16657045:-	0.859633	0.847832	0.164615	0.381944	0	0.0721547	0.0287471	0.115193	0.238791	0.247004	0.297025	0.388375	0.483175	0.656382
XLOC_000574;AF:chr1:16648007-16656822:16656892:16648007-16656992:16657167:-	0.787671	0.950391	0.0487527	0.0422137	0	0.0113595	0.00587545	0.010129	0.0395343	0.0470937	0.179911	0.0959647	0.102528	0.307793
XLOC_000582;A3:chr1:20784394-20784495:20784259-20784495:-	0	0	0.291567	0.34123	0.345129	0.407225	0	0.348688	0.642461	0.171954	0	0.525673	0	-1
XLOC_000589;AF:chr1:24003306-24003894:24004005:24003306-24005546:24005674:-	0	0.252188	0.111377	0.0330965	0.0584761	0.0551083	0	0.119036	0.0328262	0	0	0	0	0
XLOC_000601;AF:chr1:30946639-30948997:30949326:30946639-30949549:30949770:-	0.101749	0.0181763	0	0	0	0.000187263	0.000212729	0.00433362	0.000988516	0.000461021	0.00396689	0.00304429	0.00093788	0.00111321
XLOC_000632;A5:chr1:37881048-37881699:37881048-37881735:-	0.879401	1	0.948062	0.980966	1	0.90709	1	0.781798	0.977451	0.961511	0.883045	0.923348	0.976538	0.884198
XLOC_000633;A5:chr1:37995841-37997109:37995841-37997164:-	0.814447	0.989534	0.856163	0.931612	0.864896	0.916277	0.949801	0.953549	0.888554	0.884216	0.793045	0.800301	0.709623	0.781954
XLOC_000638;A5:chr1:39531456-39532734:39531456-39532772:-	1	1	0.556502	0.992754	1	0.785038	1	0.870668	0	0.514155	1	1	1	1
XLOC_000651;AF:chr1:44100001-44101467:44101556:44100001-44102328:44102478:-	0.131402	0.13786	0	0	0.0198307	0	0.070699	0.429835	0.154399	0.0898194	0.0381689	0.040872	0.0193896	0.0166048
XLOC_000651;SE:chr1:44091591-44093264:44093317-44099848:-	0.160538	0.0454595	0.137022	0.102031	0.101682	0.100706	0.236424	0.296195	0.117296	0.169675	0.126382	0.104671	0.0860554	0.164657
XLOC_000651;SE:chr1:44100001-44101900:44101957-44102328:-	0.180442	0.0523481	0.137022	0.102031	0.103527	0.100706	0.249915	0.424664	0.135805	0.183349	0.130742	0.108647	0.0876079	0.166973
XLOC_000659;A5:chr1:51477616-51477825:51477616-51478302:-	0.972371	1	1	1	1	1	1	1	1	1	1	1	0.96733	1
XLOC_000659;A5:chr1:51477616-51477825:51477616-51478372:-	0.877521	0.984527	1	0.7524	0.665811	0.636013	1	0.960149	0.591631	0.635303	0.952386	0.625208	0.369341	0.91443
XLOC_000659;A5:chr1:51477616-51478302:51477616-51478372:-	0.169146	0	-1	0	0	0	-1	0	0	0	0	0	0.0193954	0
XLOC_000667;AF:chr1:52925734-52947962:52948015:52925734-52963053:52963303:-	0.32796	0.211032	0	0	0	0	-1	0	1	1	0	0.338582	0.00169141	0.10049
XLOC_000667;AF:chr1:52925734-52947962:52948015:52925734-53020094:53020303:-	0.927139	1	0	0	0	0	0	0	1	0.139766	-1	1	1	1
XLOC_000667;AF:chr1:52925734-52963053:52963303:52925734-53020094:53020303:-	0.963066	1	0.0255557	0.0464087	0.0852481	0.0483309	0	0.248618	-1	0	1	1	1	1
XLOC_000670;SE:chr1:53771822-53776517:53776679-53785074:-	0.967492	1	0	0	0	1	0.404387	0.705107	0.759507	0.935537	0.970962	0.743745	0.87026	1
XLOC_000675;RI:chr1:55014483:55014562-55016376:55016490:-	0.515626	0.764992	0.207432	0.264571	0.274447	0.234962	0.362036	0.127486	0.196532	0.141526	0.249444	0.172163	0.266686	0.263217
XLOC_000675;RI:chr1:55019234:55019251-55019371:55019400:-	0.515626	0.764992	0.207432	0.264571	0.274447	0.234962	0.362036	0.127486	0.196532	0.141526	0.249444	0.172163	0.266686	0.263217
XLOC_000676;AF:chr1:55086941-55087779:55087899:55086941-55087989:55088114:-	0.962532	0.978356	0.231952	0.310701	0.296495	0.34435	0.366302	0.299585	0.13966	0.186288	0.617051	0.492243	0.88826	0.839904
XLOC_000676;AF:chr1:55086941-55087779:55087899:55086941-55088145:55088280:-	0.966575	1	0.554775	0.714062	0.644064	0.573215	0.464864	0.759058	0.608449	0.850347	0.894062	0.855373	0.98594	0.973854
XLOC_000676;AF:chr1:55086941-55087989:55088114:55086941-55088145:55088280:-	0.529559	1	0.804916	0.847101	0.811087	0.718887	0.600449	0.88046	0.905417	0.96127	0.839684	0.85917	0.898184	0.876538
XLOC_000682;A5:chr1:57396796-57401369:57396796-57401388:-	0.453663	0.336087	0.65572	0.37519	0.378448	0.282178	0.340309	0.324397	0.470447	0.493322	0.364301	0.559801	0.341185	0.328654
XLOC_000686;RI:chr1:58419667:58419733-58421083:58421308:-	0.551438	0.875092	0.00121847	0	0.0025678	0	0.489501	0.0746193	0.537169	0.417913	0.62713	0.230828	0.391816	0.469059
XLOC_000686;SE:chr1:58419733-58420121:58420211-58421083:-	0.714638	0.954964	0.629087	0.544537	0.504174	0.572825	0.96128	0.536628	0.947888	0.920707	0.917516	0.881864	0.756929	0.747112
XLOC_000687;A5:chr1:58444639-58445146:58444639-58445332:-	0.907489	0.778024	1	1	0.883441	0.682387	1	0.542229	0.500623	0.845912	0.60297	0.696924	0.48536	0.781587
XLOC_000694;AF:chr1:59118006-59119703:59119806:59118006-59120318:59120386:-	0.0472864	0.177113	0.977122	0.871295	0.766952	0.865169	0	0.527861	0.271967	0.515075	0.421546	0.685933	0.261136	0.0562744
XLOC_000697;SE:chr1:59642489-59643154:59643269-59644517:-	0.00344864	0.0187872	0	0.00167262	0.000876823	0.000634273	0.00483959	0.000528794	0.00343912	0.00565131	0.0167371	0.014511	0.0071489	0.00322708
XLOC_000697;SE:chr1:59644594-59652772:59652868-59655458:-	0.0479386	0.239069	0.00804412	0.0152277	0.0108929	0.0115857	0.0567853	0.032105	0.0226776	0.0249389	0.0151754	0.0192884	0.0206412	0.0120795
XLOC_000697;SE:chr1:59655532-59668540:59668646-59670680:-	0.0181762	0.0306378	0	0	0	0	0	0.033351	0.00626419	0.00528936	0.0030545	0.00501442	0.00194346	0.0013763
XLOC_000700;A5:chr1:60097727-60098045:60097727-60098143:-	0	0.054699	0	0	0	0	0	0.261848	0.124235	0.133108	0.129968	0.091534	0.119085	0.0526441
XLOC_000704;A5:chr1:63170914-63176428:63170914-63176586:-	0.700085	0	0.148418	0.579526	0.857807	0.22945	0.229838	0.154369	0.183512	0.343893	0.480902	0.382365	0.281891	0.380448
XLOC_000704;SE:chr1:63170914-63172154:63172257-63176586:-	0.776549	0.883334	0	0.551024	0.612897	0.0683346	0.524214	0.528819	0.762322	0.538271	0.673189	0.645457	0.29139	0.220821
XLOC_000705;AL:chr1:63182694:63184104-63209754:63208651:63209166-63209754:-	0	0.0312289	0.609596	0.833245	0.884676	0.926849	0.545119	0.510175	0.581763	0.323166	0.15822	0.269221	-1	-1
XLOC_000709;A3:chr1:64121140-64122202:64121139-64122202:-	1	0.972325	0.0799686	0.0758839	0.108247	0.317279	-1	0.158389	0	0	0.0607916	-1	0	0
XLOC_000709;AF:chr1:64079334-64088399:64088506:64079334-64120900:64121428:-	0	0	0.971073	0.938476	0.917766	0.977182	0.53706	0.76056	-1	1	0	-1	0	0
XLOC_000709;AF:chr1:64079334-64088399:64088506:64079334-64122202:64122307:-	-1	-1	0.840971	0.578433	0.609855	0.816901	0.49634	0.50532	-1	1	0	-1	0	0
XLOC_000709;AF:chr1:64079334-64120900:64121428:64079334-64122202:64122307:-	1	1	0.136092	0.0825278	0.122855	0.0943526	0.459302	0.243338	-1	-1	0.138565	-1	0.10639	0.254358
XLOC_000709;SE:chr1:64079334-64120900:64121139-64122202:-	-1	1	0.513912	0.426145	0.470552	0.500378	0	0.37696	1	1	0.740699	-1	0.0528166	0.126358
XLOC_000725;SE:chr1:70795675-70796756:70796881-70807965:-	0	0	0.0361214	0	0.120434	0.246093	0	0.414992	1	0	-1	0	-1	-1
XLOC_000727;A3:chr1:71597672-71598374:71597387-71598374:-	0.369256	0.531066	0.403766	0	0.00679897	0.171926	0.193813	0	0	0.240918	0.147007	0	0.119242	0.0769845
XLOC_000727;A3:chr1:71597747-71598374:71597387-71598374:-	0.466913	0.79255	0.24155	0.464499	0.505852	0.359661	0.261466	0.400504	0.574905	0.1407	0.337452	0.182521	0.319008	0.496501
XLOC_000727;A3:chr1:71597747-71598374:71597672-71598374:-	0.599376	0.771349	0.319862	1	0.993357	0.730114	0.595575	1	1	0.340328	0.747176	1	0.775789	0.922015
XLOC_000729;RI:chr1:72266992:72267170-72267407:72267517:-	1	-1	0.626369	0.787576	0.708117	0.762472	0.941692	0.847015	0.549889	0.64111	1	1	1	-1
XLOC_000729;SE:chr1:72270373-72274886:72274967-72277287:-	-1	-1	0.706753	0.834958	0.864259	0.760009	0.444212	0.66802	0.307678	0.181897	0.349653	0.350299	0	0
XLOC_000729;SE:chr1:72274967-72276166:72276331-72277287:-	1	1	0.904024	0.92789	0.911443	0.947276	0.826585	0.899632	0.959431	0.951994	0.97354	0.969308	1	1
XLOC_000734;SE:chr1:74281179-74281329:74281432-74281527:-	0.972573	0.922978	0.958772	0.996872	1	1	0.744683	0.530591	0.963483	0.963943	0.988822	0.992995	0.995682	0.995344
XLOC_000734;SE:chr1:74281819-74282027:74282171-74282411:-	0.934382	0.818728	1	1	0.990094	1	0.982261	0.82149	0.992562	0.991229	0.998714	1	0.992179	0.993112
XLOC_000735;AF:chr1:74295439-74303130:74303209:74295439-74305304:74305458:-	1	0.688407	0.763912	0.646691	0.857901	0.722431	0.766782	0.509209	0.838315	0.764456	0.770418	0.896258	0.752419	1
XLOC_000738;A3:chr1:74595301-74595631:74595298-74595631:-	0.656666	0.768782	0.67343	0.584399	0.581709	0.675891	0.615353	0.580004	0.725902	0.655816	0.673675	0.611717	0.832103	0.754275
XLOC_000745;AF:chr1:75141503-75141700:75141737:75141503-75142058:75142632:-	0.724724	0.618837	0.765326	0.715599	0.751695	0.705083	0.708543	0.429634	0.756513	0.703739	0.552542	0.538954	0.791746	0.551997
XLOC_000748;AF:chr1:75217434-75218425:75218520:75217434-75219193:75219276:-	0.381961	0.934776	0	0	0	0.272173	0	0.0568283	0.0339762	0	0.0153952	0.0198796	0.0604499	0.0784268
XLOC_000749;AF:chr1:75316803-75316891:75317056:75316803-75317335:75317452:-	0.275552	0.0345705	0.444683	0	0	0	0.323772	0.647083	0.459319	0.328751	0.592995	0.423627	0.471162	0.304502
XLOC_000753;SE:chr1:77377607-77380864:77381013-77382869:-	1	1	0.538774	0.735759	0.696241	0.860254	0.976634	0.819094	0.997311	0.663755	0.902865	1	0.89226	0.789866
XLOC_000754;SE:chr1:77943417-77946645:77946922-77972335:-	-1	-1	0.753971	-1	0.933827	0.852998	1	0.355937	-1	-1	-1	-1	-1	-1
XLOC_000758;AF:chr1:79821557-79858011:79858345:79821557-79858511:79858636:-	0.118681	0.0235843	0.00258152	0.00117191	0.00116672	0.00409697	0.53569	0.212079	0.216703	0.0660996	0.139849	0.227694	0.0824253	0.077657
XLOC_000772;A3:chr1:85247139-85248299:85247138-85248299:-	1	1	1	-1	1	1	1	0.964111	0.982226	0.990198	0.961851	1	1	1
XLOC_000772;A3:chr1:85247148-85248299:85247138-85248299:-	1	1	1	-1	1	-1	1	0.887338	0.976653	0.987923	0.940827	1	1	1
XLOC_000772;A3:chr1:85247148-85248299:85247139-85248299:-	0.300338	0.1413	0.131339	-1	0.0683733	0	0.310229	0.226715	0.430837	0.447445	0.386734	0.266573	0.317869	0.043507
XLOC_000772;A5:chr1:85270163-85270287:85270163-85270513:-	0.903064	1	0	-1	0	0	0.273018	0.408424	0.378046	0.359051	0.352988	0.252095	0.429953	0.905714
XLOC_000772;AL:chr1:85241289:85241897-85248299:85246710:85247138-85248299:-	1	-1	1	-1	-1	1	1	0.955324	0.965079	0.980027	0.894912	1	1	-1
XLOC_000772;AL:chr1:85241289:85241897-85248299:85246710:85247139-85248299:-	1	0	1	-1	-1	1	0.583514	0.52689	0.401327	0.404249	0.408705	0.610718	0.349417	0
XLOC_000772;AL:chr1:85241289:85241897-85248299:85246710:85247148-85248299:-	1	-1	0.774321	-1	0	1	0.526161	0.730816	0.39782	0.374931	0.348787	0.528805	0.37302	0
XLOC_000772;SE:chr1:85254576-85257386:85257469-85259695:-	0.677811	0.847655	0.598875	-1	0.931627	0.853525	0.647274	0.345718	0.407603	0.433943	0.50668	0.550502	0.581673	0.624913
XLOC_000774;A3:chr1:85585055-85586215:85585052-85586215:-	0.159117	0.0738074	0.972235	0.970735	0.236513	0.743906	0.151067	0.233101	0.209528	0.285401	0.332057	0.446723	5.29675e-05	0
XLOC_000774;A3:chr1:85585064-85586215:85585052-85586215:-	0.208768	0.925296	0.340346	0.198821	0.218651	0.23293	0.290129	0.175011	0.447512	0.422458	0.342543	0.392289	0.271989	0.0532766
XLOC_000774;A3:chr1:85585064-85586215:85585055-85586215:-	0.582353	0.993607	0.0145206	0.00742585	0.474609	0.0946439	0.696672	0.411048	0.753441	0.64683	0.511726	0.444287	0.999858	1
XLOC_000774;AF:chr1:85596109-85598277:85598391:85596109-85603835:85603922:-	0	0	0	0	0	0	0.359683	0	0.251444	0.316091	0.224	0.304658	0.121172	0
XLOC_000774;SE:chr1:85589191-85591523:85591789-85594265:-	0.989722	0.0801799	0.985877	0.993515	0.986141	0.99223	0.944049	0.911478	0.785013	0.751484	0.913188	0.895609	0.787964	0.946723
XLOC_000774;SE:chr1:85596109-85598277:85598396-85598629:-	0.0105539	0.925296	0.0145153	0.00668625	0.0147167	0.00866935	0.0620548	0.0742125	0.24265	0.264526	0.101054	0.132084	0.243856	0.0650827
XLOC_000774;SE:chr1:85596109-85598629:85598779-85603835:-	0.973547	0.926193	0.972597	0.969716	0.94093	0.891685	0.869003	0.819874	0.737131	0.746988	0.758161	0.623842	0.644752	0.808391
XLOC_000778;AF:chr1:86547617-86549244:86549360:86547617-86582300:86582552:-	0.367271	0.000131934	0	0	0.133579	0.333424	0	0.0744682	0.423971	0.245742	0	0	0.100561	0.00981864
XLOC_000778;SE:chr1:86546782-86547529:86547617-86549244:-	0.31371	0.000540876	0	0	0.0208944	0.119892	0	0.109398	0.999346	0.268494	0	0	0.757681	0.37411
XLOC_000782;A3:chr1:87089125-87089273:87089124-87089273:-	0.142864	0.0531721	-1	0	0	0.00143876	0.00207148	0.0103546	0.000714072	0.00257079	0.00142393	0.000918487	0	0.00229077
XLOC_000792;A5:chr1:90089550-90089929:90089550-90089932:-	0.879351	0.945491	0.00625519	0	0	0	0	0.0993578	0.253191	0.148494	0.792054	0.826595	0.920572	0.88311
XLOC_000793;A5:chr1:90964303-90969230:90964303-90969580:-	1	0.999551	-1	-1	-1	-1	-1	-1	0	-1	0.794249	0.360195	0.781402	0.905848
XLOC_000793;AF:chr1:90964303-90967508:90967542:90964303-90969230:90969677:-	0.719869	0.830643	-1	1	-1	-1	-1	1	1	-1	0.315792	0	0.248511	0.198118
XLOC_000793;AF:chr1:90964303-90967508:90967542:90964303-90969580:90969625:-	1	0.999908	-1	1	-1	-1	-1	1	0.999981	-1	0.640503	0	0.541724	0.703884
XLOC_000801;A3:chr1:92470093-92470817:92470078-92470817:-	0	0.00484463	0	0.00210857	0	0.00232748	0	0	0	0	0.000864248	0.00654937	0.00197467	0.00255017
XLOC_000801;A5:chr1:92439907-92451885:92439907-92452011:-	0	0.00547055	0	0.000482782	0.00106266	0.00197756	0.0235463	0.00642302	0.00725449	0	0.000933775	0.0031952	0.00459292	0.000407341
XLOC_000802;A5:chr1:92639759-92641607:92639759-92641880:-	0.123054	0.52056	0.85657	0.623927	0.434133	0.66839	0.756921	0.243457	0.0724235	0.0519066	0.0341868	0.00850508	0.00880828	0.134388
XLOC_000802;AF:chr1:92639759-92640244:92640573:92639759-92641607:92641919:-	0	0.190662	0.016501	0.00256239	0.0599391	0.0300362	0.0126799	0.206097	0.189388	0.295798	0.0940435	0.144461	0	0.0458649
XLOC_000802;AF:chr1:92639759-92640244:92640573:92639759-92641880:92642008:-	0	0.203684	0.0910727	0.004244	0.0466361	0.0587486	0.0384531	0.0770987	0.0179151	0.0224799	0.00366095	0.00144634	0	0.00740764
XLOC_000802;SE:chr1:92639759-92641607:92641671-92641880:-	0.0111575	0	0.0595254	0	0.0760549	0.0804886	0.0762791	0.0471265	0.050199	0.0462018	0.0266472	0.0186581	0.0207371	0.0358445
XLOC_000811;A3:chr1:93794923-93798380:93794851-93798380:-	0.995502	0.977483	1	1	0.990258	1	0.930712	1	0.964194	0.935729	0.962622	0.954381	0.933735	0.955652
XLOC_000820;AL:chr1:98820768:98821358-98823087:98821876:98821970-98823087:-	0.506623	0.857103	0.109332	1	0.203657	1	0.420763	0.35746	0.344541	1	0.564405	0.47036	1	1
XLOC_000826;SE:chr1:107052565-107066156:107066281-107067413:-	0	1	0.119655	0	0.0589265	0.226553	0.263733	0.235542	0	0.397599	-1	0	-1	1
XLOC_000846;AF:chr1:121566168-121567791:121567990:121566168-121586108:121586346:-	0.956024	0.619741	0.161451	0.414739	0.611117	0.23118	1	0.939472	1	0.996	1	1	1	0.57772
XLOC_000856;AF:chr1:130462007-130462098:130462112:130462007-130462570:130462783:-	0.0130279	0	0.0128413	0.416841	5.57801e-07	0.384404	0.200552	0.461167	0.260142	0	0	0.00061942	0.125545	0
XLOC_000865;A3:chr1:133012714-133018777:133012711-133018777:-	0.472695	0.46641	0.367629	0.375442	0.367461	0.364486	0.410253	0.369611	0.365158	0.348983	0.194139	0.299169	0.336364	0.427697
XLOC_000865;AF:chr1:133018884-133025248:133025350:133018884-133030535:133030583:-	0.727658	0.292148	0.00419749	0.00835112	0.00564364	0.00950296	0.00904639	0.0164134	0.0326468	0.0493348	0.112164	0.210695	0.472036	0.520607
XLOC_000865;AF:chr1:133018884-133025248:133025350:133018884-133030535:133030586:-	1	1	0.017616	0.0792041	0.0418659	0.111292	0.0504753	0.16362	0.315459	0.380752	0.782338	0.591089	1	0.852664
XLOC_000865;MX:chr1:133009192-133011065:133011198-133018777:133009192-133012637:133012714-133018777:-	1	-1	0.465061	0.784252	0.669122	0.830371	0.708364	0.773055	0.812757	0.783965	0.491696	0.246887	-1	0.55978
XLOC_000865;SE:chr1:133003890-133004654:133004721-133009137:-	0.559608	0.46641	0.455589	0.53413	0.483061	0.53801	0.583374	0.496597	0.504765	0.486346	0.213858	0.322978	0.336364	0.467091
XLOC_000865;SE:chr1:133009192-133011065:133011198-133012637:-	1	1	0.814155	0.906293	0.889418	0.923272	0.828924	0.925945	0.935055	0.926307	0.974069	0.892723	1	0.941867
XLOC_000865;SE:chr1:133011198-133012637:133012711-133018777:-	0.727658	1	0.796498	0.647086	0.738806	0.628528	0.58665	0.714205	0.692496	0.708829	0.969813	0.952217	1	0.88561
XLOC_000865;SE:chr1:133011198-133012637:133012714-133018777:-	0.705462	1	0.52944	0.452686	0.534604	0.433789	0.365318	0.539521	0.515727	0.507247	0.870231	0.845116	1	0.833316
XLOC_000865;SE:chr1:133018884-133019354:133019431-133025248:-	0.472695	0.749497	0.981998	0.972186	0.981537	0.967688	0.96337	0.953273	0.909346	0.858668	0.643466	0.55306	0.517782	0.523467
XLOC_000868;SE:chr1:133606579-133608897:133608959-133610191:-	-1	1	0.702588	-1	1	1	1	0.911406	0.895399	0.918196	0.959985	0.920277	0.646811	0.811071
XLOC_000870;A5:chr1:133654032-133655334:133654032-133655345:-	0.392658	0.781653	0.153675	0.149996	0.222902	0.217134	0.540713	0.424016	0.540509	0.604046	0.416529	0.378658	0.406286	0.507734
XLOC_000870;A5:chr1:133655398-133661237:133655398-133661256:-	0.99981	1	0.920126	0.788402	0.845682	0.822965	0.9192	0.834476	0.799829	0.94022	0.776405	0.910659	0.656133	0.890359
XLOC_000873;RI:chr1:134075323:134077703-134078912:134079117:-	0.0435975	0.220743	0	0	0	0	0	0.000901604	0	0	0.00639915	0.00753944	0.00102721	0.00446311
XLOC_000874;A3:chr1:134355716-134360757:134355713-134360757:-	0.809167	0.861832	0.849465	0.891849	0.858884	0.860867	0.870067	0.869791	0.891563	0.889942	0.830745	0.818251	0.797358	0.813267
XLOC_000875;A3:chr1:135257286-135257615:135257226-135257615:-	0.652298	0.656477	0	0.440721	0.538512	0.563105	0.63953	0.575794	0.116532	0.346201	0.500939	0.589928	0.393128	0.525479
XLOC_000877;AF:chr1:135309870-135310206:135310342:135309870-135313694:135313759:-	0	0.075015	0	0	0	0	0.0182916	0.0208581	0.0201222	0.0194178	0.00470297	0.00565152	0.00118302	0
XLOC_000895;RI:chr1:144244668:144245487-144246190:144246353:-	0.142614	0.0533886	-1	-1	-1	-1	-1	-1	-1	-1	-1	-1	-1	-1
XLOC_000901;SE:chr1:150460771-150462097:150462219-150465498:-	0.131042	0.187014	0	0	0	0	0	0	0	0.696696	0.593501	0.880195	0.197193	0
XLOC_000904;SE:chr1:152006767-152008952:152008954-152009204:-	1	0.282434	0.635862	1	0.647537	0.830281	1	0.518909	1	1	1	1	1	1
XLOC_000911;A5:chr1:153545346-153549648:153545346-153549685:-	0.997702	1	-1	-1	0	0	0.946226	0.923322	0.885459	0.940452	0.89565	0.909719	0.759301	0.960796
XLOC_000917;SE:chr1:156018259-156019968:156020023-156022300:-	0.794697	0.523651	0	0	0	0	0.371571	0.301537	0.344615	0.328896	0.392161	0.355589	0.331809	0.323048
XLOC_000922;A3:chr1:156669636-156673530:156669630-156673530:-	0.974093	1	0.0120901	0.00867896	-1	1	1	0.995199	0.887689	1	1	1	1	1
XLOC_000924;A3:chr1:156907778-156939489:156907718-156939489:-	0.978372	0.980134	1	0.970813	0.982299	0.989668	1	0.975119	1	1	0.974063	0.953208	0.988796	0.954564
XLOC_000934;AF:chr1:160208595-160212492:160212618:160208595-160212647:160212906:-	0.194272	0.363282	0	0	0	0	0.0593499	0.00378563	0.0132525	0.0107783	0.00273834	0	0	0.00253234
XLOC_000935;A3:chr1:160307911-160308978:160307784-160308978:-	0.0293549	0	0.332435	0.434958	0.520961	0.58177	-1	0.467809	0	0	0	0	0.254165	0
XLOC_000938;A3:chr1:161043688-161044959:161043684-161044959:-	0.95886	0.682075	-1	0.0634937	1	1	0.818582	0.984558	0.951542	0.965435	0.947159	0.932326	0.94683	0.865423
XLOC_000939;SE:chr1:161247413-161249359:161249469-161251022:-	0.0287159	0.187489	0.0191236	0.0522119	0.0720615	0.0553348	0.18002	0.113564	0.0408442	0.0275895	0.0427419	0.0424956	0.0279778	0.0371845
XLOC_000942;A5:chr1:162407408-162424455:162407408-162424496:-	0	0	0.373004	0.518231	0.843677	0.465016	0	0.585794	0.213698	1	0	0.496545	0.886952	0
XLOC_000945;SE:chr1:162654597-162657036:162657168-162658046:-	0	1	0.796559	0.75129	0.853718	0.773554	0.873061	0.764111	0.37002	0.779907	0.923227	1	-1	-1
XLOC_000947;A3:chr1:162723287-162724704:162723281-162724704:-	0.662746	0.438222	0.601531	0.668434	0.590048	0.756394	0.601274	0.568687	0.577432	0.631898	0.573529	0.568864	0.675367	0.709282
XLOC_000947;A5:chr1:162720606-162721430:162720606-162721445:-	0.526785	0.381554	0.524719	0.560313	0.516089	0.560511	0.496615	0.47464	0.489774	0.518817	0.472872	0.494835	0.56381	0.587268
XLOC_000949;A5:chr1:163394692-163396808:163394692-163396812:-	0.708453	0.0958692	0.118522	1	0.26105	0.231654	0.904611	0.38954	0.62452	0.636046	0.460075	0.253738	0.607311	0.549641
XLOC_000951;SE:chr1:164974425-164980408:164980531-164997431:-	1	1	0.292913	0.361274	0.187452	0.204059	1	0.62181	1	1	1	1	1	1
XLOC_000954;SE:chr1:165182081-165182866:165183053-165183827:-	0.197064	0.103169	0	0.0665311	0.191102	0.103725	0.134795	0.259313	0	0	0.0734177	0.0604958	0.0824542	0.0568849
XLOC_000955;A3:chr1:165227613-165228268:165227604-165228268:-	0	0.00424337	0	0.0123401	0.0242534	0.0181852	0.00669494	0.00938804	0.00539281	0.00626701	0.00469603	0.018654	0.0141407	0.00400121
XLOC_000961;AF:chr1:167237648-167249999:167250054:167237648-167284776:167285180:-	0.653576	0.11614	0.86282	0.742724	2.20282e-07	0.212933	0.23135	0.562043	0.53937	0.522441	0.35999	0.317732	0.427349	0.0700229
XLOC_000963;A5:chr1:167957205-167960889:167957205-167960906:-	1	0	0.107262	0.108816	0	0	0	0.615834	-1	0	-1	0	-1	-1
XLOC_000963;A5:chr1:167959420-167960889:167959420-167960906:-	-1	0	0.426729	0.571913	0.321933	0.500999	1	0.361092	0.678439	0	-1	-1	-1	-1
XLOC_000963;SE:chr1:167957205-167959247:167959420-167960889:-	0	-1	0.546686	0.571004	1	1	1	0.348967	1	-1	-1	-1	-1	-1
XLOC_000963;SE:chr1:167957205-167959247:167959420-167960906:-	-1	0.124926	0.16294	0.108457	0.175251	0.168292	0	0.603231	1	0.864826	-1	0	-1	-1
XLOC_000964;A3:chr1:169510537-169512167:169510525-169512167:-	0.6185	1	0.999998	1	1	0.995734	0.892097	0.956885	0.916843	0.920448	0.837981	0.826313	1	1
XLOC_000964;SE:chr1:169525449-169528736:169528811-169531322:-	1	0.769633	0.966009	0.913292	0.957308	0.907779	1	0.965294	0.966344	0.8691	0.830297	1	1	1
XLOC_000967;AF:chr1:170166948-170169091:170169217:170166948-170174750:170174886:-	0	0	-1	0	0.237043	0	0.421777	0.25745	0.467112	0.405245	0.184795	0.190937	0.0336042	0.0692391
XLOC_000967;AF:chr1:170166948-170169091:170169217:170166948-170174750:170174889:-	0	0	0	0	0.484995	0	0.735421	0.824371	0.97411	0.922114	0.503921	0.521159	0.0970436	0.102867
XLOC_000967;SE:chr1:170143463-170147996:170148046-170149271:-	0.477165	0.595235	0.344265	0.159539	0.16026	0.502155	0.091568	0.0359198	0.00769312	0.0238822	0.134065	0.106913	0.198548	0.272234
XLOC_000974;A3:chr1:170881034-170885067:170881028-170885067:-	0	0	0	0.0424005	0	0	0	0	0.22716	0	0	0	0	0
XLOC_000974;A3:chr1:170881041-170885067:170881028-170885067:-	0.728733	0.679326	0.240398	0.277661	0.332423	0.235291	0.175047	0.539069	0.15359	0.213021	0.185852	0.135051	0.148832	0.189288
XLOC_000974;A3:chr1:170881041-170885067:170881034-170885067:-	1	1	1	0.896709	1	1	1	1	0.381709	1	1	1	1	1
XLOC_000976;SE:chr1:170961233-170963325:170963465-170965702:-	0.169106	0.023244	-1	-1	0	-1	0	0	0	0	0	0	0	-1
XLOC_000977;A5:chr1:171059726-171065413:171059726-171065709:-	0.754831	0.627522	0	0.24902	0.302693	0.268591	0.187636	0.0122189	0	0	0.0326404	0.0571537	0	1
XLOC_000978;SE:chr1:171129905-171135993:171136156-171138694:-	0.956573	1	0.97914	1	0.990879	1	0.837062	1	0.884009	0.914604	0.971635	0.964377	0.969126	1
XLOC_000981;RI:chr1:171237945:171238064-171238287:171238372:-	0.048463	0.0353081	0	0	0	0	0.0965501	0.592487	0.0300764	0.0287295	0.0103353	0	0.00366461	0.00508132
XLOC_000983;A5:chr1:171289594-171289855:171289594-171289884:-	0.059456	0.207458	0	0	0	0	0.108433	0.197957	0.132571	0.100488	0.0673862	0.0855578	0.0721563	0.0887061
XLOC_000983;AF:chr1:171294827-171294921:171294996:171294827-171303917:171303957:-	0.941956	0.178674	1	-1	0.634943	0	0	0.717919	0.798871	0.683842	0.875464	0.86564	0.906652	0.860492
XLOC_000983;AF:chr1:171294827-171294921:171294996:171294827-171303917:171304054:-	0.381795	0.0278602	0.0554516	0	0.283254	0	0	0.448354	0.548649	0.487544	0.750234	0.667134	0.77258	0.873752
XLOC_000983;AF:chr1:171294829-171294922:171294982:171294829-171303918:171303997:-	0	0	0	0	-1	-1	0	0	0	0	0	0	0	0
XLOC_000983;SE:chr1:171288971-171289171:171289261-171289518:-	0.98091	0.913562	1	1	0.859952	0.876217	0.674071	0.914491	0.927159	0.903794	0.931476	0.94244	0.955624	0.937026
XLOC_000984;A5:chr1:171345000-171345191:171345000-171345568:-	0.446216	0.969625	0	0.110883	0.445345	0.280222	0.0979674	0.700848	0.3447	0.307344	0.190424	0.0870487	0.164433	0.0622807
XLOC_001005;SE:chr1:179529354-179529530:179529666-179531304:-	0.277202	0.0220901	0.0127522	0.0374956	0.038745	0	0.0134393	0.262856	0.16969	0.142494	0.0718439	0.121566	0.145849	0.0356577
XLOC_001005;SE:chr1:179531464-179532065:179532127-179533633:-	1	0.977027	1	0.940249	1	0.951042	1	0.795324	0.919511	0.931068	0.956788	0.979282	0.916068	0.947339
XLOC_001005;SE:chr1:179542457-179544898:179544986-179545822:-	1	0.956337	0.888693	0.939608	0.916219	0.981908	0.89449	0.921799	0.864956	0.86526	0.891579	0.837418	0.920389	0.939214
XLOC_001010;SE:chr1:180803205-180803518:180803631-180810117:-	0.00198134	0.000804428	0.00271912	0.00138905	0	0.00159124	0	0.00725072	0.00584827	0.00448147	0.00354182	0.00296779	0.0036289	0.0016283
XLOC_001013;A5:chr1:181139306-181142318:181139306-181142326:-	0	0.14158	0	0.0181284	0.0210718	0.121608	0	0.0776557	0.163833	0.0989431	0.04723	0.0518804	0.0684131	0.0520198
XLOC_001015;AL:chr1:181175876:181177831-181181304:181180403:181180648-181181304:-	0.702257	0.0520892	0.83558	0.338599	0.76318	0.443041	0.200883	0.780542	0.549953	0.599896	0.312159	0.52214	0.522762	0.257198
XLOC_001019;A3:chr1:181904397-181904455:181904395-181904455:-	0.972374	1	0.834026	0.829444	0.741047	0.789805	0.951378	0.639041	0.735886	0.690983	0.704736	0.56177	0.401226	0.935843
XLOC_001021;A5:chr1:182279348-182282669:182279348-182282678:-	-1	-1	1	0.963021	1	0.86432	-1	0.816258	1	1	1	1	1	-1
XLOC_001021;AF:chr1:182279718-182282161:182282218:182279718-182282622:182282786:-	0.0270678	0.0326076	0.00366922	0.01004	0.0101347	0.00429744	0.0973483	0.0298513	0.0226878	0	0.0163975	0.00605794	0.0212276	0.00320941
XLOC_001027;SE:chr1:183328345-183329586:183329657-183329746:-	0.290847	0.0492814	0.645314	0.499699	0.285874	0.25821	0.0780783	0.577456	0.435345	0.528382	0.258588	0.311663	0.419419	0.0477579
XLOC_001028;A3:chr1:184822628-184827108:184822550-184827108:-	0.639331	1	0.168307	0.147607	0.138964	0.0928037	1	0.161881	0.682972	0.580432	-1	-1	0	-1
XLOC_001028;AF:chr1:184822550-184824498:184824619:184822550-184827108:184827271:-	0.404086	-1	0.0163398	0	0.0188046	0	1	0.0111639	0.875163	0.904861	1	1	0.594996	-1
XLOC_001028;AF:chr1:184822550-184824498:184824619:184822550-184827398:184827703:-	1	0	0.0350738	0	0.0373874	0	0.833755	0.0105976	0.814113	0.753599	0.514613	0.439009	1	-1
XLOC_001028;AF:chr1:184822550-184824498:184824619:184822550-184830285:184830452:-	0.84259	-1	0.0152339	0	0.0205787	0	0.476163	0.0159495	0.877234	1	1	1	1	-1
XLOC_001028;AF:chr1:184822550-184827108:184827271:184822550-184827398:184827703:-	1	0	0.686343	0.865069	0.669595	0.674534	0	0.486845	0.384512	0.243324	0	0	1	-1
XLOC_001028;AF:chr1:184822550-184827108:184827271:184822550-184830285:184830452:-	0.887564	-1	0.482206	0.590293	0.522976	0.423008	0	0.589427	0.504772	1	-1	-1	1	-1
XLOC_001028;AF:chr1:184822550-184827398:184827703:184822550-184830285:184830452:-	0	1	0.298535	0.183492	0.351059	0.261304	0.153437	0.602102	0.619996	1	1	1	-1	-1
XLOC_001035;A3:chr1:186630787-186632458:186630672-186632458:-	0.948017	0.899725	0.663471	0.695294	0.729871	0.728476	0.65866	0.751864	0.691958	0.778439	0.694047	0.736316	1	1
XLOC_001049;A5:chr1:190442624-190444356:190442624-190444509:-	-1	0.320924	0.572186	0.232763	0.478844	0.419148	1	0.613449	1	0.789958	1	-1	-1	0
XLOC_001050;A3:chr1:191177474-191183093:191177340-191183093:-	0.948197	0.920833	1	-1	0	1	0.199156	0.713536	0.931423	1	1	-1	1	0.54201
XLOC_001061;A5:chr1:195130009-195131188:195130009-195131502:-	0.686326	0.588922	0.95109	0.999997	0.521385	0.266093	0	0.462271	0.548955	0.525236	0.580618	0.475914	0.380303	0.369989
XLOC_001079;AF:chr10:11281347:11281500-11289520:11281581:11281723-11289520:+	0.652701	0.462789	1	1	1	1	1	1	1	1	1	1	1	1
XLOC_001084;A5:chr10:13514874-13515117:13514863-13515117:+	0.716036	0.823625	-1	-1	0	0	0.926924	0.69749	0.438346	0.717233	0.450306	0.508029	0.638478	0.543708
XLOC_001084;RI:chr10:13514707:13514863-13515117:13515626:+	0.653588	0.628426	-1	-1	0	0	0	0.867884	0.305084	0.458213	0.224341	0.235266	0.673816	0.583989
XLOC_001084;RI:chr10:13514707:13514874-13515117:13515626:+	0.427996	0.26588	-1	-1	-1	-1	0	0.740199	0.360009	0.250056	0.260935	0.229537	0.539103	0.540881
XLOC_001096;RI:chr10:20046372:20046484-20047156:20047750:+	1	1	0.386277	0.365608	0.445928	0.415947	0.81677	0.502871	0.984599	0.990028	1	1	1	1
XLOC_001100;A3:chr10:20322116-20322963:20322116-20322969:+	0.954104	0.741732	1	1	0.523089	0.613193	0.787908	0.676772	0.727907	0.701534	0.559459	0.771359	0.638863	0.718407
XLOC_001100;SE:chr10:20333572-20334499:20334645-20339709:+	0.572726	0.201335	0.698044	0.120356	0.584446	0.539184	0.384994	0.323664	0.44046	0.424335	0.564376	0.530536	0.651439	0.608674
XLOC_001104;AF:chr10:21978673:21978982-21994966:21986070:21986207-21994966:+	-1	0	0	-1	-1	-1	0.0595713	0	0.0960278	0.0167371	0.349804	0.207668	0.541851	0.454091
XLOC_001104;AF:chr10:21978673:21978982-21994966:21994683:21994825-21994966:+	0	0	0	0	0	0	0.104176	0	0.143823	0.0406861	0.551478	0.553362	0.405935	0.317708
XLOC_001104;AF:chr10:21986070:21986207-21994966:21994683:21994825-21994966:+	0	0.00413327	0.936221	0	0	0	0.647372	0.523602	0.612604	0.713597	0.695624	0.825391	0.366192	0.358893
XLOC_001106;A3:chr10:23897423-23898408:23897423-23898430:+	0	1	-1	-1	-1	0	1	1	1	0.825644	0.87713	0.827478	0.780654	0.731054
XLOC_001106;A3:chr10:23903556-23904478:23903556-23905041:+	1	1	-1	-1	-1	1	1	0.988647	1	0.977602	0.932802	0.97605	0.968291	1
XLOC_001121;A5:chr10:31313698-31314515:31313483-31314515:+	0.318521	0.610736	0	0	0	0.3985	0.172219	0.129077	0.150147	0	0.169398	0.102231	0.0302949	0.192763
XLOC_001138;AF:chr10:40883565:40883609-40920248:40883851:40884070-40920248:+	0.140594	0	0.0702459	0.294425	0.207216	0.49021	0.394467	0.423112	0.341468	0.452341	0.331532	0.5714	0.15673	0
XLOC_001143;A3:chr10:42533273-42534653:42533273-42534708:+	0.995222	0.975347	1	1	0.953653	0.967716	0.97022	0.902121	0.968752	0.944144	0.946199	0.962873	0.978594	0.985153
XLOC_001147;AF:chr10:43289538:43289648-43298799:43295740:43295859-43298799:+	0.999999	0.999998	0.409327	0.329325	0.344383	0.509385	0.801027	0.34079	0.349727	0.369439	1	0.364195	0.999992	1
XLOC_001150;AL:chr10:44006138-44015497:44015617:44006138-44031147:44031487:+	0.895726	0.722368	0.260849	0.228496	0.406753	0.310352	0.65739	0.385204	0.860441	0.677271	0.664682	0.822875	0.841423	0.81422
XLOC_001152;A3:chr10:44303729-44319460:44303729-44319462:+	1	1	1	0.999471	0.999441	1	1	0.996947	1	1	1	1	1	1
XLOC_001152;AF:chr10:44268351:44268584-44286032:44270616:44270698-44286032:+	0.935115	0.831549	0.997714	0.523761	0.822741	0.968939	1	0.869251	0.751285	1	1	0.822602	0.748325	0.899648
XLOC_001152;AF:chr10:44268358:44268584-44286032:44270616:44270698-44286032:+	0	0	0	0.000582107	0.00258858	0	-1	0.019954	0	-1	-1	0	0	0
XLOC_001157;A3:chr10:45991126-45996502:45991126-45996545:+	0	0	0	0	0	0.0617543	0	0	0	0	-1	0	0	-1
XLOC_001157;A3:chr10:46001336-46003754:46001336-46004018:+	0.394152	0.162022	0.446743	0.420968	0.31336	0.490563	0.505752	0.633218	0.778301	0.745082	0	0.251799	0.386917	-1
XLOC_001157;A5:chr10:45991173-45996545:45991126-45996545:+	0.605848	0.837978	0.553257	0.579032	0.68664	0.525353	0.494248	0.366782	0.221699	0.254918	1	0.748201	0.613083	-1
XLOC_001164;AF:chr10:52417550:52417592-52429193:52417715:52418168-52429193:+	0.241034	0.102764	0.341436	0.560822	0.751534	0.64699	0.18022	0.687322	0.7227	0.729256	0.586463	0.744775	0.751779	0.0792967
XLOC_001176;AF:chr10:58323485:58323687-58399021:58351923:58352197-58399021:+	0.816214	0.979676	0.924781	0.822655	0.967352	0.926246	0.986934	0.725352	0.991734	0.932261	1	1	1	0.998568
XLOC_001176;AF:chr10:58323485:58323687-58399021:58371424:58371699-58399021:+	0.972072	0.996119	0.993007	1	1	1	1	1	0.991643	0.992605	0.919694	0.864223	0.558604	0.973519
XLOC_001176;AF:chr10:58351923:58352197-58399021:58371424:58371699-58399021:+	0.886842	0.841893	0.920316	1	1	1	1	1	0.497241	0.906999	0	0	0	0.050087
XLOC_001179;A3:chr10:58493136-58493662:58493136-58493663:+	0.438279	0.118614	0.499191	0.770279	0.786477	0.726815	0.646381	0.743396	0.688282	0.697383	0.314628	0.715571	0.708482	0.834652
XLOC_001181;AF:chr10:59323364:59323476-59337054:59331428:59331520-59337054:+	1	1	0.0488007	0.261306	0.30739	0.151099	0.588228	0.492404	0.856723	0.848967	1	1	1	1
XLOC_001181;AF:chr10:59323369:59323476-59337054:59331428:59331520-59337054:+	1	1	0.240061	0.552611	0.351319	0.206243	0.613078	0.725251	0.875515	0.941415	1	1	1	1
XLOC_001181;MX:chr10:59352259-59354340:59354410-59361861:59352259-59355350:59355420-59361861:+	0.704767	0.30291	0.0375251	0.136635	0.223539	0.123794	0.355973	0.210438	0.426723	0.24773	0.381899	0.308515	0.269651	0.318982
XLOC_001189;RI:chr10:60294533:60294730-60294965:60295108:+	0.00881378	0.00363022	0	0	0.0164382	0	0.0639724	0.0258793	0.0203941	0.0335041	0.0122026	0.0161385	0.00576675	0.00593296
XLOC_001189;SE:chr10:60277782-60291639:60291772-60292505:+	0.770802	0.758725	0.620314	0.844846	0.996576	1	0.873154	0.493585	0.700174	0.716106	0.673392	0.869158	0.631211	0.72273
XLOC_001193;A3:chr10:61680413-61684879:61680413-61684880:+	0.0012866	0	0	0	0	0	0	0.00276088	0.00320371	0.00370047	0.00500736	0.0018403	0	0.00447793
XLOC_001193;MX:chr10:61680413-61682099:61682148-61684880:61680413-61684061:61684187-61684880:+	0.477151	0.508224	0.429419	0.682314	0.366911	0.446123	0.196277	0.425802	0.310852	0.27515	0.401551	0.39418	0.672848	0.272285
XLOC_001193;SE:chr10:61680413-61682099:61682148-61684880:+	0.103416	0.0654007	0.123927	0.181073	0.141841	0.176706	0.087576	0.236382	0.120728	0.0962106	0.107972	0.0697444	0.0871691	0.0387127
XLOC_001193;SE:chr10:61680413-61684061:61684187-61684880:+	0.11221	0.0634184	0.158219	0.0933401	0.221906	0.210406	0.28214	0.294502	0.233363	0.219016	0.152825	0.103322	0.0443706	0.0971724
XLOC_001193;SE:chr10:61686478-61689774:61689905-61691285:+	1	0.995427	1	0.989744	1	1	0.994761	0.996285	0.995346	0.99245	0.995948	0.998188	0.997204	0.998355
XLOC_001211;MX:chr10:70477272-70498886:70498949-70534684:70477272-70520778:70520925-70534684:+	-1	0	0.581878	0.528433	0.542266	0.752826	0	0.906441	-1	-1	0	-1	0	-1
XLOC_001211;SE:chr10:70477272-70498886:70498949-70520778:+	1	0	0.973065	0.985163	0.987101	0.979248	0.615144	0.996446	1	1	0	-1	0.693846	-1
XLOC_001211;SE:chr10:70477272-70498886:70498949-70534684:+	-1	0	0.356305	0.301198	0.385731	0.391815	0	0.180964	0	0	-1	0	-1	0
XLOC_001211;SE:chr10:70477272-70520778:70520925-70534684:+	-1	0.636249	0.284566	0.277789	0.346432	0.174591	0.564801	0.0222968	0	0	1	0	1	0
XLOC_001211;SE:chr10:70498949-70520778:70520925-70534684:+	1	-1	0.962907	0.983403	0.984755	0.939369	1	0.966598	1	1	-1	-1	1	-1
XLOC_001215;A3:chr10:70604672-70631145:70604672-70631236:+	-1	-1	0.093216	0.0907564	0.184905	0.19192	0	0.221587	0	0	-1	0	-1	-1
XLOC_001215;SE:chr10:70604672-70626656:70626800-70631145:+	1	1	0.617751	0.64521	0.376152	0.387299	1	0.595319	1	1	1	1	1	1
XLOC_001219;AF:chr10:71409251:71409447-71432891:71425917:71426036-71432891:+	0.116393	0.107567	0.699696	0.451154	0.566646	0.69461	0.421484	0.18399	0.0619895	0.16339	0.29905	0.0875677	0	0
XLOC_001221;AL:chr10:72657388-72668812:72669175:72657388-72673966:72674964:+	0.173417	0.180946	0.650616	0.748031	0.326714	0.496051	0.128507	0.240242	0.191739	0.149342	0.277358	0.250713	0.313502	0.353776
XLOC_001221;SE:chr10:72657185-72657266:72657388-72673966:+	1	1	1	1	1	1	1	0.934214	1	1	1	1	1	1
XLOC_001231;A3:chr10:75893517-75893619:75893517-75893622:+	1	0.979142	0.851171	1	0.892325	0.890435	0.908583	0.957476	0.93402	1	1	0.00110911	1	0.870774
XLOC_001246;AF:chr10:77606201:77606341-77609812:77606615:77606968-77609812:+	0.969356	0.941723	0.751257	0.624186	0.740717	0.654198	0.737006	0.774445	0.990844	0.991442	0.995226	1	0.996036	0.953626
XLOC_001250;SE:chr10:78055716-78056585:78056750-78056845:+	0.678001	0.20517	0	-1	1	-1	0.997131	0.666924	0.620886	0.698055	0.676643	0.603315	0.488255	0.493193
XLOC_001254;A3:chr10:79685367-79687849:79685367-79687853:+	0.962713	0.96653	0.904807	0.866122	0.916187	0.915516	0.888114	0.87113	0.898889	0.866279	0.898792	0.87719	0.956362	0.897976
XLOC_001254;A3:chr10:79685367-79687849:79685367-79687856:+	1	1	0.878008	0.896095	0.664128	0.968637	0.954078	0.543903	0.710761	0.548817	0.743056	0.537842	0.680532	0.923698
XLOC_001254;A3:chr10:79685367-79687853:79685367-79687856:+	1	1	0.430915	0.571379	0.153178	0.740262	0.723557	0.149959	0.216554	0.158083	0.245649	0.140103	0.0885893	0.579019
XLOC_001254;A5:chr10:79682237-79682403:79682236-79682403:+	0.729135	0.149576	0.0414279	0.100574	0	0.341367	0.222649	0.0124396	0.0424895	0.0381848	0.0594575	0.0218733	0.089319	0.23864
XLOC_001261;SE:chr10:79966270-79966345:79966469-79966560:+	0.981204	0.988444	1	1	0.814322	1	0.957102	0.756597	0.984714	0.984566	0.989628	0.988628	0.99275	0.993134
XLOC_001265;AF:chr10:80053565:80053715-80054514:80054011:80054170-80054514:+	0.746573	0.87534	1	0.952929	1	1	0.966928	0.958518	0.993537	0.991623	0.995536	0.990456	0.996532	0.997834
XLOC_001265;AF:chr10:80053670:80053715-80054514:80054011:80054170-80054514:+	0.0190065	0.0504101	-1	0	-1	-1	0.725278	0.952858	0.841631	0.866556	0.68388	0.263676	0.606951	0.626529
XLOC_001265;SE:chr10:80054608-80054700:80054844-80054968:+	0.995101	0.993413	1	1	1	1	0.919348	0.543502	0.966526	0.948095	0.990351	0.996573	0.994642	0.996356
XLOC_001267;SE:chr10:80143985-80145219:80145307-80145423:+	0.989353	0.974539	1	1	0.879284	1	0.765763	0.52404	0.877184	0.899468	0.958713	0.943686	0.993266	0.9891
XLOC_001268;RI:chr10:80170694:80170764-80170982:80171654:+	0.227983	0.526521	0.00267466	0.0083336	0.00658856	0.0154509	0.147414	0.229381	0.141071	0.150351	0.0791618	0.0848521	0.111314	0.0982676
XLOC_001271;A3:chr10:80241200-80241797:80241200-80241827:+	0.845335	1	0.712934	1	1	1	1	0.714285	1	0.898494	0.997198	0.638037	1	0.878991
[truncated: 5,323 more rows]

## Sheet: Supplementary Figure 8c
	Sperm_1	Sperm_2	Oocyte_1	Oocyte_2	1-cell_1	1-cell_2	2-cell_1	2-cell_2	4-cell_1	4-cell_2	8-cell_1	8-cell_2	Blastocyst_1	Blastocyst_2
[truncated: 22,612 more rows]

[truncated: 1 more sheets: Supplementary Figure 8d]
