# Supplementary material for: High-resolution annotation of the mouse preimplantation embryo transcriptome using long-read sequencing
Source: Nat Commun. 2020 May 27;11:2653. doi: 10.1038/s41467-020-16444-w (PMC7253418; doi:10.1038/s41467-020-16444-w)
Supplement: Supplementary file 17 — Source Data [file 41467_2020_16444_MOESM17_ESM.zip › Supplementary Figure 9.xlsx]

## Sheet: Supplementary Figure9a
DAS	Stage1	Stage2
XLOC_001027;SE:chr1:183328345-183329586:183329657-183329746:-	ovum	1cell
XLOC_001365;SE:chr10:108252924-108253325:108253495-108259756:+	ovum	1cell
XLOC_001411;SE:chr10:127290891-127293712:127293759-127295321:+	ovum	1cell
XLOC_001509;SE:chr10:34001199-34001658:34001790-34002424:-	ovum	1cell
XLOC_004594;SE:chr14:123169765-123172042:123172200-123174527:+	ovum	1cell
XLOC_005208;SE:chr15:39784714-39787215:39787743-39792427:-	ovum	1cell
XLOC_005333;SE:chr15:81392322-81399485:81399687-81399789:-	ovum	1cell
XLOC_006779;SE:chr18:24470980-24471062:24471084-24472950:+	ovum	1cell
XLOC_007158;SE:chr19:4757669-4760013:4760282-4761977:+	ovum	1cell
XLOC_007717;SE:chr2:27528320-27530952:27530999-27531639:+	ovum	1cell
XLOC_008788;SE:chr2:164799945-164802997:164803133-164804690:-	ovum	1cell
XLOC_009399;SE:chr3:86792111-86793219:86793299-86793817:-	ovum	1cell
XLOC_011921;SE:chr6:71851880-71852730:71852867-71853173:+	ovum	1cell
XLOC_011921;SE:chr6:71851880-71852763:71852867-71853173:+	ovum	1cell
XLOC_013968;SE:chr8:107383366-107388044:107388165-107388313:+	ovum	1cell
XLOC_015184;SE:chr9:83401749-83405810:83405851-83411684:-	ovum	1cell
XLOC_015295;SE:chr9:114903767-114904775:114905008-114910876:-	ovum	1cell
XLOC_000054;SE:chr1:21368757-21368892:21369074-21369510:+	1cell	2cell
XLOC_000443;SE:chr1:167354556-167355672:167355806-167356530:+	1cell	2cell
XLOC_000917;SE:chr1:156018259-156019968:156020023-156022300:-	1cell	2cell
XLOC_000951;SE:chr1:164974425-164980408:164980531-164997431:-	1cell	2cell
XLOC_001267;SE:chr10:80143985-80145219:80145307-80145423:+	1cell	2cell
XLOC_001272;SE:chr10:80252433-80253074:80253157-80253660:+	1cell	2cell
XLOC_001641;SE:chr10:80038613-80039583:80040026-80041888:-	1cell	2cell
XLOC_001802;SE:chr10:128492402-128492602:128492745-128493539:-	1cell	2cell
XLOC_001812;SE:chr10:128699675-128699976:128700119-128701343:-	1cell	2cell
XLOC_001906;SE:chr11:32207662-32208334:32208408-32208685:+	1cell	2cell
XLOC_001925;SE:chr11:43433819-43436354:43436432-43437345:+	1cell	2cell
XLOC_002280;SE:chr11:101120659-101120831:101120998-101122673:+	1cell	2cell
XLOC_002357;SE:chr11:115817105-115820125:115820223-115820379:+	1cell	2cell
XLOC_002487;SE:chr11:29513676-29514432:29514522-29514917:-	1cell	2cell
XLOC_002536;SE:chr11:51601478-51601750:51601890-51602593:-	1cell	2cell
XLOC_002723;SE:chr11:82810218-82811028:82811111-82812400:-	1cell	2cell
XLOC_003173;SE:chr12:70949771-70952950:70953029-70954619:+	1cell	2cell
XLOC_003266;SE:chr12:87602767-87603557:87603739-87605966:+	1cell	2cell
XLOC_003330;SE:chr12:111542310-111542680:111542841-111543100:+	1cell	2cell
XLOC_003486;SE:chr12:71132086-71133900:71133997-71136555:-	1cell	2cell
XLOC_003732;SE:chr13:38045315-38046851:38046907-38047245:+	1cell	2cell
XLOC_004321;SE:chr14:8002963-8028237:8028389-8039748:+	1cell	2cell
XLOC_004349;SE:chr14:25696092-25697573:25697669-25698266:+	1cell	2cell
XLOC_004480;SE:chr14:57999462-58002310:58002419-58002980:+	1cell	2cell
XLOC_004822;SE:chr14:79345108-79350689:79350830-79351373:-	1cell	2cell
XLOC_005054;SE:chr15:88822135-88823067:88823162-88823742:+	1cell	2cell
XLOC_005277;SE:chr15:75896919-75900691:75900762-75901132:-	1cell	2cell
XLOC_005333;SE:chr15:81392322-81399485:81399687-81399789:-	1cell	2cell
XLOC_005388;SE:chr15:93286562-93317539:93317608-93325021:-	1cell	2cell
XLOC_005419;SE:chr15:98908596-98908676:98908759-98908849:-	1cell	2cell
XLOC_005576;SE:chr16:32376024-32379761:32379832-32381262:+	1cell	2cell
XLOC_005658;SE:chr16:58728084-58729173:58729223-58729438:+	1cell	2cell
XLOC_005835;SE:chr16:30387652-30402749:30402871-30405755:-	1cell	2cell
XLOC_006023;SE:chr17:12916629-12917798:12917883-12918043:+	1cell	2cell
XLOC_006025;SE:chr17:13006961-13007394:13007535-13007861:+	1cell	2cell
XLOC_006025;SE:chr17:13006961-13007444:13007535-13007861:+	1cell	2cell
XLOC_006096;SE:chr17:25727847-25728203:25728391-25728523:+	1cell	2cell
XLOC_006106;SE:chr17:26253091-26253974:26254044-26255031:+	1cell	2cell
XLOC_006160;SE:chr17:33824680-33825601:33825650-33829667:+	1cell	2cell
XLOC_006555;SE:chr17:36257524-36257606:36257706-36257783:-	1cell	2cell
XLOC_006606;SE:chr17:48395796-48398982:48399065-48400438:-	1cell	2cell
XLOC_006779;SE:chr18:24470980-24471062:24471084-24472950:+	1cell	2cell
XLOC_006788;SE:chr18:31742394-31761780:31761890-31771670:+	1cell	2cell
XLOC_007099;SE:chr18:64478770-64483334:64483457-64488901:-	1cell	2cell
XLOC_007145;SE:chr19:3708436-3714404:3714625-3715638:+	1cell	2cell
XLOC_007283;SE:chr19:36445077-36450564:36450623-36455621:+	1cell	2cell
XLOC_007430;SE:chr19:6988275-6989423:6989587-6989681:-	1cell	2cell
XLOC_007929;SE:chr2:92376703-92377430:92377563-92377691:+	1cell	2cell
XLOC_008049;SE:chr2:129802004-129810488:129811237-129827774:+	1cell	2cell
XLOC_008344;SE:chr2:24927176-24927729:24927839-24935028:-	1cell	2cell
XLOC_008376;SE:chr2:26958567-26960224:26960417-26960603:-	1cell	2cell
XLOC_008558;SE:chr2:93864451-93865682:93866229-93869022:-	1cell	2cell
XLOC_008558;SE:chr2:93866229-93868439:93868645-93869022:-	1cell	2cell
XLOC_008560;SE:chr2:94008592-94010263:94010408-94010683:-	1cell	2cell
XLOC_008758;SE:chr2:157002762-157005168:157005486-157005848:-	1cell	2cell
XLOC_008775;SE:chr2:164054827-164058666:164058813-164060839:-	1cell	2cell
XLOC_008852;SE:chr2:181359739-181361001:181361071-181361391:-	1cell	2cell
XLOC_009228;SE:chr3:142701175-142706689:142706791-142718376:+	1cell	2cell
XLOC_009330;SE:chr3:41657396-41658262:41658322-41658908:-	1cell	2cell
XLOC_009496;SE:chr3:96197279-96197550:96197737-96200323:-	1cell	2cell
XLOC_009714;SE:chr4:32615492-32624084:32624166-32630178:+	1cell	2cell
XLOC_010014;SE:chr4:132535663-132535983:132536146-132538187:+	1cell	2cell
XLOC_010343;SE:chr4:59775549-59782254:59782334-59783728:-	1cell	2cell
XLOC_010386;SE:chr4:88629355-88629829:88630139-88634116:-	1cell	2cell
XLOC_010443;SE:chr4:116605763-116610403:116611377-116611972:-	1cell	2cell
XLOC_010537;SE:chr4:132319574-132321679:132321810-132325208:-	1cell	2cell
XLOC_010537;SE:chr4:132326045-132328469:132328566-132329353:-	1cell	2cell
XLOC_010544;SE:chr4:132530823-132533296:132533387-132533482:-	1cell	2cell
XLOC_010553;SE:chr4:133269809-133270963:133271047-133277531:-	1cell	2cell
XLOC_010727;SE:chr5:21543719-21560400:21561299-21570220:+	1cell	2cell
XLOC_010760;SE:chr5:30093048-30094683:30094813-30095547:+	1cell	2cell
XLOC_010884;SE:chr5:74557149-74564519:74564626-74571099:+	1cell	2cell
XLOC_011016;SE:chr5:114130625-114131319:114131513-114132181:+	1cell	2cell
XLOC_011080;SE:chr5:122354476-122356794:122356805-122360013:+	1cell	2cell
XLOC_011359;SE:chr5:36572037-36584782:36584836-36591959:-	1cell	2cell
XLOC_011546;SE:chr5:115103528-115107893:115108037-115110193:-	1cell	2cell
XLOC_011546;SE:chr5:115113213-115117565:115117728-115119225:-	1cell	2cell
XLOC_011575;SE:chr5:121172103-121172522:121172584-121191202:-	1cell	2cell
XLOC_011640;SE:chr5:134622086-134624441:134624500-134625366:-	1cell	2cell
XLOC_013018;SE:chr7:127471119-127471906:127471977-127472098:+	1cell	2cell
XLOC_013038;SE:chr7:130908425-130909588:130909628-130910832:+	1cell	2cell
XLOC_013038;SE:chr7:130908425-130909588:130909735-130910832:+	1cell	2cell
XLOC_013194;SE:chr7:25297175-25297372:25297470-25297843:-	1cell	2cell
XLOC_013290;SE:chr7:41376872-41388108:41388255-41393227:-	1cell	2cell
XLOC_013483;SE:chr7:109716487-109717925:109718159-109720531:-	1cell	2cell
XLOC_013483;SE:chr7:109716487-109720531:109720687-109720959:-	1cell	2cell
XLOC_013636;SE:chr7:143514637-143518850:143518885-143520384:-	1cell	2cell
XLOC_013640;SE:chr7:144449615-144450978:144451088-144452027:-	1cell	2cell
XLOC_013796;SE:chr8:64959609-64964198:64964332-64965539:+	1cell	2cell
XLOC_014147;SE:chr8:27150803-27151597:27153159-27154146:-	1cell	2cell
XLOC_014236;SE:chr8:71255565-71255647:71255712-71256008:-	1cell	2cell
XLOC_014464;SE:chr8:126959585-126961912:126961971-126965382:-	1cell	2cell
XLOC_014527;SE:chr9:27006447-27006801:27006951-27007158:+	1cell	2cell
XLOC_014761;SE:chr9:98986512-98990915:98990971-98992101:+	1cell	2cell
XLOC_014922;SE:chr9:4302631-4303094:4303215-4308694:-	1cell	2cell
XLOC_015244;SE:chr9:106236708-106238075:106238239-106238643:-	1cell	2cell
XLOC_015365;SE:chrX:7899469-7900961:7901060-7903673:+	1cell	2cell
XLOC_015489;SE:chrX:74270874-74270979:74271024-74271660:+	1cell	2cell
XLOC_000449;SE:chr1:171274143-171274266:171274388-171275882:+	2cell	4cell
XLOC_000778;SE:chr1:86546782-86547529:86547617-86549244:-	2cell	4cell
XLOC_001267;SE:chr10:80143985-80145219:80145307-80145423:+	2cell	4cell
XLOC_001495;SE:chr10:25289730-25298135:25298228-25299040:-	2cell	4cell
XLOC_001641;SE:chr10:80038613-80039583:80040026-80041888:-	2cell	4cell
XLOC_001950;SE:chr11:50379964-50381459:50381597-50382537:+	2cell	4cell
XLOC_002145;SE:chr11:80254862-80257514:80257636-80265742:+	2cell	4cell
XLOC_002280;SE:chr11:101120659-101120831:101120998-101122673:+	2cell	4cell
XLOC_002357;SE:chr11:115817105-115820125:115820223-115820379:+	2cell	4cell
XLOC_002536;SE:chr11:51601478-51601750:51601890-51602593:-	2cell	4cell
XLOC_002590;SE:chr11:59983558-60031713:60031820-60040105:-	2cell	4cell
XLOC_002640;SE:chr11:69657843-69657936:69658021-69658566:-	2cell	4cell
XLOC_002929;SE:chr11:115415879-115416015:115416077-115416853:-	2cell	4cell
XLOC_002929;SE:chr11:115418516-115419192:115419293-115419892:-	2cell	4cell
XLOC_002930;SE:chr11:115490967-115491138:115491198-115491271:-	2cell	4cell
XLOC_003173;SE:chr12:70949771-70952950:70953029-70954619:+	2cell	4cell
XLOC_005185;SE:chr15:35935413-35936960:35937038-35937155:-	2cell	4cell
XLOC_005457;SE:chr15:103428384-103430177:103430257-103430356:-	2cell	4cell
XLOC_005627;SE:chr16:45162447-45166980:45167029-45169866:+	2cell	4cell
XLOC_005813;SE:chr16:20608889-20608987:20609086-20610543:-	2cell	4cell
XLOC_006147;SE:chr17:31521692-31527310:31528401-31531110:+	2cell	4cell
XLOC_006689;SE:chr17:74202365-74217027:74217103-74225432:-	2cell	4cell
XLOC_006988;SE:chr18:14636618-14637392:14637484-14640257:-	2cell	4cell
XLOC_007165;SE:chr19:5367210-5368058:5368276-5368422:+	2cell	4cell
XLOC_007431;SE:chr19:6993526-6993662:6993759-6994671:-	2cell	4cell
XLOC_007704;SE:chr2:25560700-25560969:25561062-25561851:+	2cell	4cell
XLOC_007768;SE:chr2:32963066-32963497:32963583-32963741:+	2cell	4cell
XLOC_007929;SE:chr2:92376703-92377430:92377563-92377691:+	2cell	4cell
XLOC_008100;SE:chr2:148672835-148674464:148674598-148675282:+	2cell	4cell
XLOC_008195;SE:chr2:164833196-164833808:164833850-164834030:+	2cell	4cell
XLOC_008376;SE:chr2:26958567-26960224:26960417-26960603:-	2cell	4cell
XLOC_008560;SE:chr2:94008592-94010263:94010408-94010683:-	2cell	4cell
XLOC_008985;SE:chr3:60025784-60026168:60026225-60035811:+	2cell	4cell
XLOC_009109;SE:chr3:96349978-96350377:96350458-96355407:+	2cell	4cell
XLOC_009141;SE:chr3:103985909-103987427:103987561-103988615:+	2cell	4cell
XLOC_009266;SE:chr3:5563729-5565133:5565198-5576038:-	2cell	4cell
XLOC_009748;SE:chr4:43508773-43508893:43509035-43509118:+	2cell	4cell
XLOC_009806;SE:chr4:62546141-62547265:62547328-62547533:+	2cell	4cell
XLOC_010014;SE:chr4:132535663-132535983:132536146-132538187:+	2cell	4cell
XLOC_010164;SE:chr4:155624941-155625185:155625339-155625531:+	2cell	4cell
XLOC_010164;SE:chr4:155625654-155625727:155625773-155626774:+	2cell	4cell
XLOC_010544;SE:chr4:132530823-132533296:132533387-132533482:-	2cell	4cell
XLOC_011209;SE:chr5:142661095-142663035:142663142-142664325:+	2cell	4cell
XLOC_011731;SE:chr5_GL456354_random:86078-109223:109272-110691:-	2cell	4cell
XLOC_012350;SE:chr6:83480436-83480843:83480942-83481347:-	2cell	4cell
XLOC_012659;SE:chr7:19489174-19489608:19489763-19491656:+	2cell	4cell
XLOC_013018;SE:chr7:127471119-127471906:127471977-127472098:+	2cell	4cell
XLOC_013132;SE:chr7:15834965-15836064:15836290-15839631:-	2cell	4cell
XLOC_013194;SE:chr7:25297175-25297372:25297470-25297843:-	2cell	4cell
XLOC_013540;SE:chr7:126373836-126373922:126374073-126375067:-	2cell	4cell
XLOC_014277;SE:chr8:84010492-84010711:84010772-84011141:-	2cell	4cell
XLOC_014428;SE:chr8:120658248-120658528:120658622-120659005:-	2cell	4cell
XLOC_014608;SE:chr9:54950903-54951344:54951428-54952082:+	2cell	4cell
XLOC_014672;SE:chr9:69453739-69464460:69464524-69467291:+	2cell	4cell
XLOC_015270;SE:chr9:109082089-109082171:109082226-109082327:-	2cell	4cell
XLOC_015295;SE:chr9:114903767-114904775:114905008-114910876:-	2cell	4cell
XLOC_015419;SE:chrX:35129242-35162812:35162980-35177190:+	2cell	4cell
XLOC_000295;SE:chr1:120166172-120171401:120171482-120188041:+	4cell	8cell
XLOC_000414;SE:chr1:161036014-161036208:161036244-161036549:+	4cell	8cell
XLOC_000414;SE:chr1:161036852-161037124:161037164-161037288:+	4cell	8cell
XLOC_000498;SE:chr1:182124975-182128684:182128752-182131336:+	4cell	8cell
XLOC_000778;SE:chr1:86546782-86547529:86547617-86549244:-	4cell	8cell
XLOC_000865;SE:chr1:133003890-133004654:133004721-133009137:-	4cell	8cell
XLOC_000865;SE:chr1:133011198-133012637:133012711-133018777:-	4cell	8cell
XLOC_000865;SE:chr1:133011198-133012637:133012714-133018777:-	4cell	8cell
XLOC_000865;SE:chr1:133018884-133019354:133019431-133025248:-	4cell	8cell
XLOC_000967;SE:chr1:170143463-170147996:170148046-170149271:-	4cell	8cell
XLOC_001027;SE:chr1:183328345-183329586:183329657-183329746:-	4cell	8cell
XLOC_001365;SE:chr10:108252924-108253325:108253495-108259756:+	4cell	8cell
XLOC_001474;SE:chr10:14655845-14661066:14661152-14667932:-	4cell	8cell
XLOC_001499;SE:chr10:29354447-29361285:29361345-29361984:-	4cell	8cell
XLOC_001559;SE:chr10:59990907-59996448:59996614-60002956:-	4cell	8cell
XLOC_001559;SE:chr10:59996614-60002418:60002467-60002956:-	4cell	8cell
XLOC_001749;SE:chr10:117705229-117709700:117709784-117709946:-	4cell	8cell
XLOC_001802;SE:chr10:128492402-128492602:128492745-128493539:-	4cell	8cell
XLOC_001812;SE:chr10:128699675-128699976:128700119-128701343:-	4cell	8cell
XLOC_001815;SE:chr10:128820105-128820261:128820435-128821542:-	4cell	8cell
XLOC_001925;SE:chr11:43433819-43436354:43436432-43437345:+	4cell	8cell
XLOC_002198;SE:chr11:88970479-88970898:88970993-88972621:+	4cell	8cell
XLOC_002370;SE:chr11:117849461-117849754:117849863-117852663:+	4cell	8cell
XLOC_002543;SE:chr11:51991483-51995374:51995399-51997818:-	4cell	8cell
XLOC_002640;SE:chr11:69657843-69657936:69658021-69658566:-	4cell	8cell
XLOC_002651;SE:chr11:69970742-69975040:69975260-69979830:-	4cell	8cell
XLOC_002653;SE:chr11:70236211-70236877:70236978-70237531:-	4cell	8cell
XLOC_002912;SE:chr11:109458605-109459799:109459942-109463310:-	4cell	8cell
XLOC_003163;SE:chr12:69171960-69174392:69175113-69178580:+	4cell	8cell
XLOC_003174;SE:chr12:70986935-70988424:70988489-70990485:+	4cell	8cell
XLOC_003215;SE:chr12:78862180-78864933:78864977-78866526:+	4cell	8cell
XLOC_003233;SE:chr12:83639191-83642402:83642519-83642629:+	4cell	8cell
XLOC_003330;SE:chr12:111542310-111542680:111542841-111543100:+	4cell	8cell
XLOC_003517;SE:chr12:80641044-80642789:80642845-80643764:-	4cell	8cell
XLOC_003860;SE:chr13:74399792-74405779:74405903-74406103:+	4cell	8cell
XLOC_003877;SE:chr13:84222434-84251230:84251333-84257761:+	4cell	8cell
XLOC_003922;SE:chr13:106947659-106948068:106948120-106948701:+	4cell	8cell
XLOC_003980;SE:chr13:12624091-12630695:12630744-12649917:-	4cell	8cell
XLOC_004072;SE:chr13:49238936-49240483:49240671-49248045:-	4cell	8cell
XLOC_004321;SE:chr14:8002963-8028237:8028389-8039748:+	4cell	8cell
XLOC_004349;SE:chr14:25696092-25697573:25697669-25698266:+	4cell	8cell
XLOC_004536;SE:chr14:75840879-75845176:75845456-75845617:+	4cell	8cell
XLOC_004655;SE:chr14:32191400-32193403:32193487-32198969:-	4cell	8cell
XLOC_004675;SE:chr14:45384748-45389051:45389109-45404805:-	4cell	8cell
XLOC_004675;SE:chr14:45384748-45389064:45389109-45404805:-	4cell	8cell
XLOC_004715;SE:chr14:55581743-55581881:55581975-55582056:-	4cell	8cell
XLOC_004742;SE:chr14:59423484-59426489:59426554-59431143:-	4cell	8cell
XLOC_004873;SE:chr15:6424697-6429296:6429949-6430954:+	4cell	8cell
XLOC_005054;SE:chr15:88822135-88823067:88823162-88823742:+	4cell	8cell
XLOC_005073;SE:chr15:93410783-93420284:93420490-93424014:+	4cell	8cell
XLOC_005073;SE:chr15:93441712-93452117:93452173-93455451:+	4cell	8cell
XLOC_005124;SE:chr15:102459255-102459464:102459581-102460108:+	4cell	8cell
XLOC_005277;SE:chr15:75896919-75900691:75900762-75901132:-	4cell	8cell
XLOC_005321;SE:chr15:79421010-79421717:79421777-79424840:-	4cell	8cell
XLOC_005325;SE:chr15:79765021-79765787:79765853-79774359:-	4cell	8cell
XLOC_005361;SE:chr15:83379195-83379684:83379806-83381762:-	4cell	8cell
XLOC_005507;SE:chr16:17276887-17276962:17277039-17277194:+	4cell	8cell
XLOC_005631;SE:chr16:48289205-48289328:48289378-48291014:+	4cell	8cell
XLOC_005790;SE:chr16:17121551-17123512:17123654-17124990:-	4cell	8cell
XLOC_005834;SE:chr16:30315901-30321806:30321895-30322872:-	4cell	8cell
XLOC_005835;SE:chr16:30387652-30402749:30402871-30405755:-	4cell	8cell
XLOC_006010;SE:chr17:6994674-6996053:6996096-6996434:+	4cell	8cell
XLOC_006023;SE:chr17:12916629-12917798:12917883-12918043:+	4cell	8cell
XLOC_006025;SE:chr17:13006961-13007394:13007535-13007861:+	4cell	8cell
XLOC_006068;SE:chr17:23803398-23806932:23807202-23808066:+	4cell	8cell
XLOC_006096;SE:chr17:25727847-25728203:25728391-25728523:+	4cell	8cell
XLOC_006160;SE:chr17:33824680-33825601:33825650-33829667:+	4cell	8cell
XLOC_006450;SE:chr17:25269479-25272538:25272765-25273321:-	4cell	8cell
XLOC_006499;SE:chr17:31651712-31652502:31652568-31654979:-	4cell	8cell
XLOC_006531;SE:chr17:34824324-34824514:34824661-34824751:-	4cell	8cell
XLOC_006555;SE:chr17:36257524-36257606:36257706-36257783:-	4cell	8cell
XLOC_006723;SE:chr17:87435934-87442696:87442726-87446793:-	4cell	8cell
XLOC_006788;SE:chr18:31742394-31761780:31761890-31771670:+	4cell	8cell
XLOC_006801;SE:chr18:34331825-34334293:34334364-34334457:+	4cell	8cell
XLOC_007145;SE:chr19:3708436-3714404:3714625-3715638:+	4cell	8cell
XLOC_007145;SE:chr19:3708436-3714407:3714625-3715638:+	4cell	8cell
XLOC_007213;SE:chr19:10027637-10028285:10028503-10030150:+	4cell	8cell
XLOC_007430;SE:chr19:6988275-6989423:6989587-6989681:-	4cell	8cell
XLOC_007605;SE:chr19:55743197-55755014:55755082-55817764:-	4cell	8cell
XLOC_007629;SE:chr1_GL456210_random:110304-112471:112590-112853:-	4cell	8cell
XLOC_007962;SE:chr2:112559787-112561498:112561657-112625155:+	4cell	8cell
XLOC_008049;SE:chr2:129802004-129810488:129811237-129827774:+	4cell	8cell
XLOC_008174;SE:chr2:163072914-163074382:163074804-163075636:+	4cell	8cell
XLOC_008195;SE:chr2:164833196-164833808:164833850-164834030:+	4cell	8cell
XLOC_008344;SE:chr2:24927176-24927729:24927839-24935028:-	4cell	8cell
XLOC_008387;SE:chr2:29777956-29778732:29778868-29779823:-	4cell	8cell
XLOC_008420;SE:chr2:34823067-34825962:34826070-34826172:-	4cell	8cell
XLOC_008560;SE:chr2:94008592-94010263:94010408-94010683:-	4cell	8cell
XLOC_008788;SE:chr2:164799945-164802997:164803133-164804690:-	4cell	8cell
XLOC_008794;SE:chr2:165852148-165852868:165852879-165875705:-	4cell	8cell
XLOC_008852;SE:chr2:181359561-181359639:181359739-181361391:-	4cell	8cell
XLOC_008852;SE:chr2:181359739-181361001:181361071-181361391:-	4cell	8cell
XLOC_008852;SE:chr2:181359739-181361391:181361472-181364014:-	4cell	8cell
XLOC_009221;SE:chr3:138546427-138547659:138547754-138550263:+	4cell	8cell
XLOC_009659;SE:chr4:3939131-3939379:3939526-3941246:+	4cell	8cell
XLOC_009659;SE:chr4:3942819-3942988:3943026-3943388:+	4cell	8cell
XLOC_009714;SE:chr4:32615492-32624084:32624166-32630178:+	4cell	8cell
XLOC_009848;SE:chr4:98924243-98926455:98926674-98928234:+	4cell	8cell
XLOC_009998;SE:chr4:129601134-129602195:129602261-129607087:+	4cell	8cell
XLOC_010297;SE:chr4:45105644-45106839:45106888-45107913:-	4cell	8cell
XLOC_010544;SE:chr4:132530823-132533296:132533387-132533482:-	4cell	8cell
XLOC_010553;SE:chr4:133269809-133270963:133271047-133277531:-	4cell	8cell
XLOC_010576;SE:chr4:135344669-135346316:135346445-135346735:-	4cell	8cell
XLOC_010766;SE:chr5:30667113-30668999:30669052-30669692:+	4cell	8cell
XLOC_010906;SE:chr5:86804591-86809305:86809340-86815629:+	4cell	8cell
XLOC_011026;SE:chr5:115238069-115238135:115238277-115240162:+	4cell	8cell
XLOC_011047;SE:chr5:118036129-118041378:118041533-118046315:+	4cell	8cell
XLOC_011080;SE:chr5:122354476-122356794:122356805-122360013:+	4cell	8cell
XLOC_011094;SE:chr5:123908214-123915191:123915210-123917200:+	4cell	8cell
XLOC_011102;SE:chr5:124440015-124445969:124446084-124447214:+	4cell	8cell
XLOC_011479;SE:chr5:100036195-100036481:100036651-100036862:-	4cell	8cell
XLOC_011575;SE:chr5:121172103-121172522:121172584-121191202:-	4cell	8cell
XLOC_011605;SE:chr5:123745111-123745497:123745589-123749289:-	4cell	8cell
XLOC_011921;SE:chr6:71852867-71853173:71853268-71856912:+	4cell	8cell
XLOC_012077;SE:chr6:122521928-122524487:122524510-122525951:+	4cell	8cell
XLOC_012177;SE:chr6:7028845-7037292:7037476-7091741:-	4cell	8cell
XLOC_012283;SE:chr6:51461433-51461920:51462055-51463411:-	4cell	8cell
XLOC_012283;SE:chr6:51461433-51461983:51462055-51463411:-	4cell	8cell
XLOC_012327;SE:chr6:72360642-72360875:72360949-72361117:-	4cell	8cell
XLOC_012350;SE:chr6:83480436-83480843:83480942-83481347:-	4cell	8cell
XLOC_012430;SE:chr6:112620904-112628462:112628524-112644588:-	4cell	8cell
XLOC_012509;SE:chr6:128246861-128247960:128248088-128251540:-	4cell	8cell
XLOC_012529;SE:chr6:131370414-131375974:131376180-131379358:-	4cell	8cell
XLOC_012564;SE:chr6:145220724-145225074:145225197-145232095:-	4cell	8cell
XLOC_012690;SE:chr7:24771795-24774250:24774314-24775440:+	4cell	8cell
XLOC_012747;SE:chr7:30564301-30564474:30564607-30565095:+	4cell	8cell
XLOC_012802;SE:chr7:45563019-45565955:45566022-45566120:+	4cell	8cell
XLOC_013194;SE:chr7:25297175-25297372:25297470-25297843:-	4cell	8cell
XLOC_013283;SE:chr7:38103194-38106279:38106347-38106596:-	4cell	8cell
XLOC_013290;SE:chr7:41376872-41388108:41388255-41393227:-	4cell	8cell
XLOC_013311;SE:chr7:45210471-45211401:45211570-45211756:-	4cell	8cell
XLOC_013384;SE:chr7:80230424-80232344:80232378-80232510:-	4cell	8cell
XLOC_013505;SE:chr7:116418581-116442591:116442678-116443304:-	4cell	8cell
XLOC_013535;SE:chr7:125472229-125486338:125486484-125491413:-	4cell	8cell
XLOC_013540;SE:chr7:126373836-126373922:126374073-126375067:-	4cell	8cell
XLOC_013636;SE:chr7:143514637-143518850:143518885-143520384:-	4cell	8cell
XLOC_013672;SE:chr8:10014261-10021373:10021429-10031310:+	4cell	8cell
XLOC_013796;SE:chr8:64959609-64964198:64964332-64965539:+	4cell	8cell
XLOC_013818;SE:chr8:70676596-70677778:70677876-70677954:+	4cell	8cell
XLOC_013914;SE:chr8:94860496-94861711:94861839-94862182:+	4cell	8cell
XLOC_014147;SE:chr8:27150803-27151597:27153159-27154146:-	4cell	8cell
XLOC_014389;SE:chr8:110437147-110440066:110440211-110444232:-	4cell	8cell
XLOC_014969;SE:chr9:22078265-22084023:22084208-22085357:-	4cell	8cell
XLOC_015365;SE:chrX:7899469-7900961:7901060-7903673:+	4cell	8cell
XLOC_015445;SE:chrX:52988250-53002088:53002271-53008653:+	4cell	8cell
XLOC_015873;SE:chrX:155213667-155213897:155213958-155214033:-	4cell	8cell
XLOC_000505;SE:chr1:184022571-184036801:184037652-184068852:+	8cell	blastaea
XLOC_000704;SE:chr1:63170914-63172154:63172257-63176586:-	8cell	blastaea
XLOC_000778;SE:chr1:86546782-86547529:86547617-86549244:-	8cell	blastaea
XLOC_001189;SE:chr10:60277782-60291639:60291772-60292505:+	8cell	blastaea
XLOC_001272;SE:chr10:80252433-80253074:80253157-80253660:+	8cell	blastaea
XLOC_001641;SE:chr10:80038613-80039583:80040026-80041888:-	8cell	blastaea
XLOC_001656;SE:chr10:80797839-80797910:80797977-80798081:-	8cell	blastaea
XLOC_001804;SE:chr10:128548973-128550874:128550969-128551634:-	8cell	blastaea
XLOC_001992;SE:chr11:59771702-59772152:59772217-59775516:+	8cell	blastaea
XLOC_002198;SE:chr11:88970479-88970898:88970993-88972621:+	8cell	blastaea
XLOC_002590;SE:chr11:59983558-60031713:60031820-60040105:-	8cell	blastaea
XLOC_002912;SE:chr11:109458605-109459799:109459942-109463310:-	8cell	blastaea
XLOC_002983;SE:chr11:120612601-120613030:120613083-120613379:-	8cell	blastaea
XLOC_003215;SE:chr12:78862180-78864933:78864977-78866526:+	8cell	blastaea
XLOC_003330;SE:chr12:111542310-111542680:111542841-111543100:+	8cell	blastaea
XLOC_003877;SE:chr13:84222434-84251230:84251333-84257761:+	8cell	blastaea
XLOC_003980;SE:chr13:12624091-12630695:12630744-12649917:-	8cell	blastaea
XLOC_004109;SE:chr13:58179668-58180822:58180905-58183182:-	8cell	blastaea
XLOC_004266;SE:chr13:104150183-104152165:104152182-104154296:-	8cell	blastaea
XLOC_005325;SE:chr15:79765021-79765787:79765853-79774359:-	8cell	blastaea
XLOC_005411;SE:chr15:98554661-98560051:98560092-98560197:-	8cell	blastaea
XLOC_005457;SE:chr15:103428384-103430177:103430257-103430356:-	8cell	blastaea
XLOC_005835;SE:chr16:30387652-30402749:30402871-30405755:-	8cell	blastaea
XLOC_006025;SE:chr17:13006961-13007394:13007535-13007861:+	8cell	blastaea
XLOC_006025;SE:chr17:13006961-13007444:13007535-13007861:+	8cell	blastaea
XLOC_006197;SE:chr17:35263186-35263379:35263648-35263839:+	8cell	blastaea
XLOC_006788;SE:chr18:31742394-31761780:31761890-31771670:+	8cell	blastaea
XLOC_007148;SE:chr19:3864759-3875735:3875788-3884472:+	8cell	blastaea
XLOC_007254;SE:chr19:26752041-26759878:26759931-26770938:+	8cell	blastaea
XLOC_007551;SE:chr19:41925239-41926532:41926565-41931356:-	8cell	blastaea
XLOC_007634;SE:chr1_GL456211_random:162405-164585:164704-164967:-	8cell	blastaea
XLOC_007878;SE:chr2:78864088-78868443:78868597-78870457:+	8cell	blastaea
XLOC_008111;SE:chr2:151500789-151502455:151502460-151503014:+	8cell	blastaea
XLOC_008174;SE:chr2:163072914-163074382:163074804-163075636:+	8cell	blastaea
XLOC_008195;SE:chr2:164833196-164833724:164833850-164834030:+	8cell	blastaea
XLOC_008195;SE:chr2:164833196-164833808:164833850-164834030:+	8cell	blastaea
XLOC_008344;SE:chr2:24927176-24927729:24927839-24935028:-	8cell	blastaea
XLOC_008479;SE:chr2:60758854-60759759:60759806-60762053:-	8cell	blastaea
XLOC_008788;SE:chr2:164799945-164802997:164803133-164804690:-	8cell	blastaea
XLOC_009098;SE:chr3:95291079-95291480:95291544-95292125:+	8cell	blastaea
XLOC_009496;SE:chr3:96197279-96197550:96197737-96200323:-	8cell	blastaea
XLOC_009806;SE:chr4:62546141-62547265:62547328-62547533:+	8cell	blastaea
XLOC_009964;SE:chr4:125103031-125107652:125107709-125108323:+	8cell	blastaea
XLOC_010055;SE:chr4:136521443-136539125:136539216-136540356:+	8cell	blastaea
XLOC_010443;SE:chr4:116605763-116610403:116611377-116611972:-	8cell	blastaea
XLOC_010766;SE:chr5:30667113-30668999:30669052-30669692:+	8cell	blastaea
XLOC_010766;SE:chr5:30667113-30669692:30669828-30672464:+	8cell	blastaea
XLOC_011016;SE:chr5:114130625-114131319:114131513-114132181:+	8cell	blastaea
XLOC_011026;SE:chr5:115238069-115238135:115238277-115240162:+	8cell	blastaea
XLOC_011546;SE:chr5:115103528-115107893:115108037-115110193:-	8cell	blastaea
XLOC_011640;SE:chr5:134622086-134624441:134624500-134625366:-	8cell	blastaea
XLOC_011956;SE:chr6:85915790-85919917:85920024-85921423:+	8cell	blastaea
XLOC_012028;SE:chr6:113378208-113380726:113380844-113381963:+	8cell	blastaea
XLOC_012077;SE:chr6:122521928-122524487:122524510-122525951:+	8cell	blastaea
XLOC_012283;SE:chr6:51461433-51461920:51462055-51463411:-	8cell	blastaea
XLOC_012283;SE:chr6:51461433-51461983:51462055-51463411:-	8cell	blastaea
XLOC_012283;SE:chr6:51464211-51464428:51464547-51465179:-	8cell	blastaea
XLOC_012283;SE:chr6:51467295-51467391:51467426-51469671:-	8cell	blastaea
XLOC_012337;SE:chr6:79018797-79022829:79022931-79024661:-	8cell	blastaea
XLOC_012350;SE:chr6:83480436-83480843:83480942-83481347:-	8cell	blastaea
XLOC_012509;SE:chr6:128246861-128247960:128248088-128251540:-	8cell	blastaea
XLOC_013161;SE:chr7:19697103-19697479:19697647-19698188:-	8cell	blastaea
XLOC_013608;SE:chr7:139996945-139997972:139998100-139998769:-	8cell	blastaea
XLOC_013640;SE:chr7:144449615-144450978:144451088-144452027:-	8cell	blastaea
XLOC_013796;SE:chr8:64959609-64964198:64964332-64965539:+	8cell	blastaea
XLOC_014274;SE:chr8:83573323-83573411:83573455-83573871:-	8cell	blastaea
XLOC_014288;SE:chr8:84842844-84842944:84843036-84844065:-	8cell	blastaea
XLOC_014761;SE:chr9:98986512-98990915:98990971-98992101:+	8cell	blastaea
XLOC_015197;SE:chr9:88688985-88715488:88715749-88719659:-	8cell	blastaea
XLOC_015365;SE:chrX:7899469-7900961:7901060-7903673:+	8cell	blastaea
XLOC_015482;SE:chrX:73679797-73679919:73680056-73680132:+	8cell	blastaea
XLOC_015489;SE:chrX:74270874-74270979:74271024-74271660:+	8cell	blastaea
XLOC_015495;SE:chrX:75096127-75096633:75096714-75096834:+	8cell	blastaea

## Sheet: Supplementary Figure9b
DAS	Stage1	Stage2
XLOC_001535;A5:chr10:42568469-42568657:42568469-42568740:-	ovum	1cell
XLOC_003100;A5:chr12:32955264-32965373:32955020-32965373:+	ovum	1cell
XLOC_003182;A5:chr12:71831331-71895727:71831196-71895727:+	ovum	1cell
XLOC_004418;A5:chr14:47373979-47379523:47373952-47379523:+	ovum	1cell
XLOC_005076;A5:chr15:94703439-94714862:94703249-94714862:+	ovum	1cell
XLOC_005279;A5:chr15:75929049-75929653:75929049-75929719:-	ovum	1cell
XLOC_005786;A5:chr16:16341468-16345980:16341468-16345998:-	ovum	1cell
XLOC_006193;A5:chr17:35121798-35123053:35121550-35123053:+	ovum	1cell
XLOC_007154;A5:chr19:4148736-4149342:4148729-4149342:+	ovum	1cell
XLOC_007737;A5:chr2:30020549-30021191:30020548-30021191:+	ovum	1cell
XLOC_007738;A5:chr2:30070587-30070919:30070546-30070919:+	ovum	1cell
XLOC_009399;A5:chr3:86787412-86791995:86787412-86792069:-	ovum	1cell
XLOC_009637;A5:chr3:152102700-152107035:152102700-152107060:-	ovum	1cell
XLOC_009891;A5:chr4:108939251-108940626:108938786-108940626:+	ovum	1cell
XLOC_010020;A5:chr4:133096504-133100642:133096280-133100642:+	ovum	1cell
XLOC_010052;A5:chr4:136248159-136253746:136248117-136253746:+	ovum	1cell
XLOC_010173;A5:chr4:155944150-155949007:155944013-155949007:+	ovum	1cell
XLOC_010243;A5:chr4:34771414-34778224:34771414-34778279:-	ovum	1cell
XLOC_010421;A5:chr4:107680854-107683466:107680854-107683580:-	ovum	1cell
XLOC_010483;A5:chr4:122872456-122885814:122872456-122885833:-	ovum	1cell
XLOC_010761;A5:chr5:30155382-30163669:30155339-30163669:+	ovum	1cell
XLOC_011676;A5:chr5:139482797-139484276:139482797-139484277:-	ovum	1cell
XLOC_011688;A5:chr5:142903500-142903661:142903500-142903662:-	ovum	1cell
XLOC_012568;A5:chr6:146144269-146146555:146144269-146146647:-	ovum	1cell
XLOC_013771;A5:chr8:46163863-46169559:46163749-46169559:+	ovum	1cell
XLOC_000342;A5:chr1:134962786-134967727:134962609-134967727:+	1cell	2cell
XLOC_001049;A5:chr1:190442624-190444356:190442624-190444509:-	1cell	2cell
XLOC_001457;A5:chr10:7630976-7638009:7630976-7638056:-	1cell	2cell
XLOC_001586;A5:chr10:63017610-63018041:63017610-63018086:-	1cell	2cell
XLOC_001612;A5:chr10:75915193-75916773:75915193-75916800:-	1cell	2cell
XLOC_002767;A5:chr11:88966776-88966906:88966776-88966923:-	1cell	2cell
XLOC_003389;A5:chr12:21730398-21742213:21730398-21742245:-	1cell	2cell
XLOC_004024;A5:chr13:32383688-32386637:32383688-32386724:-	1cell	2cell
XLOC_004194;A5:chr13:74305650-74309684:74305650-74309690:-	1cell	2cell
XLOC_004328;A5:chr14:12284333-12285385:12284257-12285385:+	1cell	2cell
XLOC_004418;A5:chr14:47373979-47379523:47373952-47379523:+	1cell	2cell
XLOC_004618;A5:chr14:20392153-20393178:20392153-20393481:-	1cell	2cell
XLOC_004683;A5:chr14:47395974-47398414:47395974-47398418:-	1cell	2cell
XLOC_004850;A5:chr14:104464544-104465685:104464544-104465710:-	1cell	2cell
XLOC_005586;A5:chr16:33056617-33057136:33056510-33057136:+	1cell	2cell
XLOC_005944;A5:chr16:78576054-78576191:78576054-78576424:-	1cell	2cell
XLOC_006160;A5:chr17:33825717-33829667:33825650-33829667:+	1cell	2cell
XLOC_006181;A5:chr17:34850588-34850911:34850462-34850911:+	1cell	2cell
XLOC_006193;A5:chr17:35121798-35123053:35121550-35123053:+	1cell	2cell
XLOC_006891;A5:chr18:61580487-61582036:61580451-61582036:+	1cell	2cell
XLOC_007355;A5:chr19:53945013-53987454:53944895-53987454:+	1cell	2cell
XLOC_007459;A5:chr19:10555164-10555699:10555164-10555713:-	1cell	2cell
XLOC_008084;A5:chr2:144271072-144271915:144271014-144271915:+	1cell	2cell
XLOC_008487;A5:chr2:69205178-69205830:69205178-69206064:-	1cell	2cell
XLOC_008582;A5:chr2:104714802-104716085:104714802-104716329:-	1cell	2cell
XLOC_009001;A5:chr3:69006224-69007189:69006213-69007189:+	1cell	2cell
XLOC_010468;A5:chr4:119293805-119294204:119293805-119294369:-	1cell	2cell
XLOC_010761;A5:chr5:30155382-30163669:30155339-30163669:+	1cell	2cell
XLOC_011223;A5:chr5:145140563-145141305:145140442-145141305:+	1cell	2cell
XLOC_011378;A5:chr5:45193144-45251737:45193144-45251748:-	1cell	2cell
XLOC_011399;A5:chr5:65468501-65492736:65468501-65492941:-	1cell	2cell
XLOC_011536;A5:chr5:114127769-114127961:114127769-114128083:-	1cell	2cell
XLOC_011832;A5:chr6:40471825-40472071:40471459-40472071:+	1cell	2cell
XLOC_012010;A5:chr6:106769256-106769830:106769191-106769830:+	1cell	2cell
XLOC_013194;A5:chr7:25297175-25297372:25297175-25297843:-	1cell	2cell
XLOC_013210;A5:chr7:27345328-27345417:27345328-27345561:-	1cell	2cell
XLOC_013560;A5:chr7:127195461-127195787:127195461-127195929:-	1cell	2cell
XLOC_013604;A5:chr7:137376351-137376933:137376351-137376955:-	1cell	2cell
XLOC_013771;A5:chr8:46163863-46169559:46163749-46169559:+	1cell	2cell
XLOC_014519;A5:chr9:22157027-22157732:22156913-22157732:+	1cell	2cell
XLOC_014529;A5:chr9:27166878-27167465:27166829-27167465:+	1cell	2cell
XLOC_015856;A5:chrX:150223372-150225635:150223372-150225955:-	1cell	2cell
XLOC_000638;A5:chr1:39531456-39532734:39531456-39532772:-	2cell	4cell
XLOC_000659;A5:chr1:51477616-51477825:51477616-51478372:-	2cell	4cell
XLOC_000802;A5:chr1:92639759-92641607:92639759-92641880:-	2cell	4cell
XLOC_002429;A5:chr11:5707555-5707624:5707555-5707625:-	2cell	4cell
XLOC_003297;A5:chr12:102744166-102744600:102743770-102744600:+	2cell	4cell
XLOC_003500;A5:chr12:75747968-75752686:75747968-75752754:-	2cell	4cell
XLOC_003929;A5:chr13:111642488-111644677:111642328-111644677:+	2cell	4cell
XLOC_004191;A5:chr13:73347061-73347214:73347061-73347219:-	2cell	4cell
XLOC_004346;A5:chr14:24491024-24491750:24490758-24491750:+	2cell	4cell
XLOC_004357;A5:chr14:26574231-26592233:26574182-26592233:+	2cell	4cell
XLOC_004618;A5:chr14:20392153-20393178:20392153-20393481:-	2cell	4cell
XLOC_005156;A5:chr15:11993861-11995864:11993861-11995947:-	2cell	4cell
XLOC_005586;A5:chr16:33056555-33057136:33056510-33057136:+	2cell	4cell
XLOC_005786;A5:chr16:16341468-16345980:16341468-16345998:-	2cell	4cell
XLOC_006181;A5:chr17:34850588-34850911:34850462-34850911:+	2cell	4cell
XLOC_006328;A5:chr17:78916693-78918357:78916525-78918357:+	2cell	4cell
XLOC_007378;A5:chr19:3911746-3912467:3911746-3912710:-	2cell	4cell
XLOC_007738;A5:chr2:30070587-30070919:30070546-30070919:+	2cell	4cell
XLOC_007768;A5:chr2:32961960-32962049:32961839-32962049:+	2cell	4cell
XLOC_008487;A5:chr2:69205178-69205830:69205178-69206064:-	2cell	4cell
XLOC_010164;A5:chr4:155625339-155625531:155624941-155625531:+	2cell	4cell
XLOC_010231;A5:chr4:32047534-32048105:32047534-32048109:-	2cell	4cell
XLOC_010468;A5:chr4:119293805-119294204:119293805-119294369:-	2cell	4cell
XLOC_010893;A5:chr5:76951668-76951769:76951401-76951769:+	2cell	4cell
XLOC_012514;A5:chr6:128485660-128486117:128485660-128486118:-	2cell	4cell
XLOC_013162;A5:chr7:19715259-19715347:19715259-19715358:-	2cell	4cell
XLOC_013445;A5:chr7:99482700-99483261:99482700-99483429:-	2cell	4cell
XLOC_013940;A5:chr8:105328484-105328608:105328458-105328608:+	2cell	4cell
XLOC_014114;A5:chr8:20405419-20410357:20405419-20410524:-	2cell	4cell
XLOC_000097;A5:chr1:38019534-38021594:38018973-38021594:+	4cell	8cell
XLOC_000100;A5:chr1:39367992-39368149:39367934-39368149:+	4cell	8cell
XLOC_000551;A5:chr1:10035163-10037670:10035163-10037919:-	4cell	8cell
XLOC_000574;A5:chr1:16648007-16656912:16648007-16656992:-	4cell	8cell
XLOC_000633;A5:chr1:37995841-37997109:37995841-37997164:-	4cell	8cell
XLOC_000638;A5:chr1:39531456-39532734:39531456-39532772:-	4cell	8cell
XLOC_000792;A5:chr1:90089550-90089929:90089550-90089932:-	4cell	8cell
XLOC_000942;A5:chr1:162407408-162424455:162407408-162424496:-	4cell	8cell
XLOC_001157;A5:chr10:45991173-45996545:45991126-45996545:+	4cell	8cell
XLOC_001271;A5:chr10:80226806-80228322:80226704-80228322:+	4cell	8cell
XLOC_001499;A5:chr10:29361345-29361964:29361345-29361984:-	4cell	8cell
XLOC_001586;A5:chr10:63017610-63018041:63017610-63018086:-	4cell	8cell
XLOC_001931;A5:chr11:46437191-46439806:46437009-46439806:+	4cell	8cell
XLOC_001973;A5:chr11:54910094-54910345:54909925-54910345:+	4cell	8cell
XLOC_001981;A5:chr11:58104208-58109556:58104019-58109556:+	4cell	8cell
XLOC_002249;A5:chr11:98026990-98027823:98026762-98027823:+	4cell	8cell
XLOC_002763;A5:chr11:87984010-87987243:87984010-87987480:-	4cell	8cell
XLOC_002767;A5:chr11:88966776-88966906:88966776-88966923:-	4cell	8cell
XLOC_002997;A5:chr11:121228470-121229039:121228470-121229059:-	4cell	8cell
XLOC_003297;A5:chr12:102744166-102744600:102743770-102744600:+	4cell	8cell
XLOC_003847;A5:chr13:68582598-68583539:68582264-68583539:+	4cell	8cell
XLOC_003883;A5:chr13:90923406-90923587:90923199-90923587:+	4cell	8cell
XLOC_003929;A5:chr13:111642488-111644677:111642328-111644677:+	4cell	8cell
XLOC_004299;A5:chr13:118385379-118386652:118385379-118386716:-	4cell	8cell
XLOC_004618;A5:chr14:20392153-20393178:20392153-20393481:-	4cell	8cell
XLOC_004681;A5:chr14:47169321-47188952:47169321-47189100:-	4cell	8cell
XLOC_004937;A5:chr15:44428242-44429560:44428170-44429560:+	4cell	8cell
XLOC_005082;A5:chr15:97964503-97964840:97964335-97964840:+	4cell	8cell
XLOC_005189;A5:chr15:36596099-36596519:36596099-36596563:-	4cell	8cell
XLOC_005398;A5:chr15:96415151-96415729:96415151-96415777:-	4cell	8cell
XLOC_005471;A5:chr16:5007418-5007744:5007325-5007744:+	4cell	8cell
XLOC_005471;A5:chr16:5008069-5008206:5008054-5008206:+	4cell	8cell
XLOC_005786;A5:chr16:16341468-16345980:16341468-16345998:-	4cell	8cell
XLOC_006057;A5:chr17:21009108-21011676:21008986-21011676:+	4cell	8cell
XLOC_006160;A5:chr17:33825717-33829667:33825650-33829667:+	4cell	8cell
XLOC_006181;A5:chr17:34850588-34850911:34850462-34850911:+	4cell	8cell
XLOC_006242;A5:chr17:46646398-46647390:46646264-46647390:+	4cell	8cell
XLOC_006328;A5:chr17:78916693-78918357:78916525-78918357:+	4cell	8cell
XLOC_006477;A5:chr17:28416025-28418395:28416025-28418441:-	4cell	8cell
XLOC_006527;A5:chr17:34623114-34623199:34623114-34623239:-	4cell	8cell
XLOC_006649;A5:chr17:63060411-63065166:63060411-63065360:-	4cell	8cell
XLOC_006891;A5:chr18:61580487-61582036:61580451-61582036:+	4cell	8cell
XLOC_006891;A5:chr18:61580487-61587426:61580451-61587426:+	4cell	8cell
XLOC_007100;A5:chr18:64515405-64516416:64515405-64516487:-	4cell	8cell
XLOC_007154;A5:chr19:4148736-4149342:4148729-4149342:+	4cell	8cell
XLOC_007279;A5:chr19:34935132-34935626:34935004-34935626:+	4cell	8cell
XLOC_007355;A5:chr19:53945013-53987454:53944895-53987454:+	4cell	8cell
XLOC_007378;A5:chr19:3911746-3912467:3911746-3912710:-	4cell	8cell
XLOC_007478;A5:chr19:12718516-12721097:12718516-12721115:-	4cell	8cell
XLOC_007710;A5:chr2:26592280-26592418:26592249-26592418:+	4cell	8cell
XLOC_007737;A5:chr2:30020549-30021191:30020548-30021191:+	4cell	8cell
XLOC_007738;A5:chr2:30070587-30070919:30070546-30070919:+	4cell	8cell
XLOC_007961;A5:chr2:112455300-112459460:112455023-112459460:+	4cell	8cell
XLOC_007982;A5:chr2:119047226-119057281:119047223-119057281:+	4cell	8cell
XLOC_009001;A5:chr3:69006224-69007189:69006213-69007189:+	4cell	8cell
XLOC_009130;A5:chr3:103020806-103028789:103020669-103028789:+	4cell	8cell
XLOC_009130;A5:chr3:103020891-103028789:103020806-103028789:+	4cell	8cell
XLOC_009161;A5:chr3:108383926-108384236:108383895-108384236:+	4cell	8cell
XLOC_009165;A5:chr3:108654051-108661355:108653980-108661355:+	4cell	8cell
XLOC_009432;A5:chr3:90047899-90052390:90047899-90052455:-	4cell	8cell
XLOC_009752;A5:chr4:44013008-44018813:44013002-44018813:+	4cell	8cell
XLOC_009985;A5:chr4:127126193-127127819:127126100-127127819:+	4cell	8cell
XLOC_010468;A5:chr4:119293805-119294204:119293805-119294369:-	4cell	8cell
XLOC_010667;A5:chr4:154160261-154160355:154160261-154160356:-	4cell	8cell
XLOC_010761;A5:chr5:30155382-30163669:30155339-30163669:+	4cell	8cell
XLOC_010795;A5:chr5:33983639-33983757:33983564-33983757:+	4cell	8cell
XLOC_010893;A5:chr5:76951668-76951769:76951401-76951769:+	4cell	8cell
XLOC_010997;A5:chr5:109996633-110006944:109996630-110006944:+	4cell	8cell
XLOC_011742;A5:chr5_JH584299_random:829165-837337:829125-837337:+	4cell	8cell
XLOC_011832;A5:chr6:40471825-40472071:40471459-40472071:+	4cell	8cell
XLOC_011903;A5:chr6:66535599-66535958:66535377-66535958:+	4cell	8cell
XLOC_011941;A5:chr6:83079000-83079116:83078838-83079116:+	4cell	8cell
XLOC_012327;A5:chr6:72361539-72362241:72361539-72362521:-	4cell	8cell
XLOC_013210;A5:chr7:27345328-27345417:27345328-27345561:-	4cell	8cell
XLOC_013299;A5:chr7:44553708-44553809:44553708-44553823:-	4cell	8cell
XLOC_013317;A5:chr7:45425250-45434252:45425250-45434254:-	4cell	8cell
XLOC_013445;A5:chr7:99482700-99483429:99482700-99483592:-	4cell	8cell
XLOC_014225;A5:chr8:70509634-70510118:70509634-70510218:-	4cell	8cell
XLOC_014225;A5:chr8:70509634-70510118:70509634-70510338:-	4cell	8cell
XLOC_014784;A5:chr9:106429813-106429970:106429576-106429970:+	4cell	8cell
XLOC_014784;A5:chr9:106429813-106429970:106429639-106429970:+	4cell	8cell
XLOC_015774;A5:chrX:94211782-94212565:94211782-94212680:-	4cell	8cell
XLOC_000488;A5:chr1:180726378-180733166:180726032-180733166:+	8cell	blastaea
XLOC_000977;A5:chr1:171059726-171065413:171059726-171065709:-	8cell	blastaea
XLOC_001973;A5:chr11:54910094-54910345:54909925-54910345:+	8cell	blastaea
XLOC_002044;A5:chr11:69838649-69838920:69838573-69838920:+	8cell	blastaea
XLOC_002347;A5:chr11:114668626-114668781:114668609-114668781:+	8cell	blastaea
XLOC_002997;A5:chr11:121228470-121229039:121228470-121229059:-	8cell	blastaea
XLOC_003318;A5:chr12:109543849-109544027:109543805-109544027:+	8cell	blastaea
XLOC_003883;A5:chr13:90923406-90923587:90923199-90923587:+	8cell	blastaea
XLOC_004411;A5:chr14:46084401-46084630:46084173-46084630:+	8cell	blastaea
XLOC_004681;A5:chr14:47169321-47188952:47169321-47189100:-	8cell	blastaea
XLOC_005121;A5:chr15:102326849-102328522:102326535-102328522:+	8cell	blastaea
XLOC_005189;A5:chr15:36596099-36596519:36596099-36596563:-	8cell	blastaea
XLOC_005572;A5:chr16:32247525-32251823:32247267-32251823:+	8cell	blastaea
XLOC_005786;A5:chr16:16341468-16345980:16341468-16345998:-	8cell	blastaea
XLOC_006057;A5:chr17:21009108-21011676:21008986-21011676:+	8cell	blastaea
XLOC_006193;A5:chr17:35121798-35123053:35121550-35123053:+	8cell	blastaea
XLOC_006257;A5:chr17:48410372-48410828:48410237-48410828:+	8cell	blastaea
XLOC_006328;A5:chr17:78916693-78918357:78916525-78918357:+	8cell	blastaea
XLOC_007086;A5:chr18:56973484-56975310:56973484-56975334:-	8cell	blastaea
XLOC_007100;A5:chr18:64515405-64516416:64515405-64516487:-	8cell	blastaea
XLOC_007279;A5:chr19:34935132-34935626:34935004-34935626:+	8cell	blastaea
XLOC_008362;A5:chr2:25935564-25935850:25935564-25935851:-	8cell	blastaea
XLOC_009038;A5:chr3:88835551-88836990:88835289-88836990:+	8cell	blastaea
XLOC_009044;A5:chr3:89246593-89246778:89246515-89246778:+	8cell	blastaea
XLOC_009432;A5:chr3:90047899-90052390:90047899-90052455:-	8cell	blastaea
XLOC_009535;A5:chr3:105038987-105052827:105038987-105052900:-	8cell	blastaea
XLOC_009903;A5:chr4:115088806-115089039:115088805-115089039:+	8cell	blastaea
XLOC_010434;A5:chr4:109476261-109476875:109476261-109476880:-	8cell	blastaea
XLOC_010468;A5:chr4:119293805-119294204:119293805-119294369:-	8cell	blastaea
XLOC_010483;A5:chr4:122872456-122885814:122872456-122885833:-	8cell	blastaea
XLOC_010776;A5:chr5:31196079-31196177:31196041-31196177:+	8cell	blastaea
XLOC_010965;A5:chr5:101840231-101841751:101840167-101841751:+	8cell	blastaea
XLOC_011302;A5:chr5:24817831-24842185:24817831-24842542:-	8cell	blastaea
XLOC_011678;A5:chr5:139826364-139826722:139826364-139826809:-	8cell	blastaea
XLOC_011714;A5:chr5:146959276-146963712:146959276-146963723:-	8cell	blastaea
XLOC_012541;A5:chr6:136826109-136828018:136826109-136828020:-	8cell	blastaea
XLOC_013162;A5:chr7:19715259-19715347:19715259-19715358:-	8cell	blastaea
XLOC_013210;A5:chr7:27345328-27345417:27345328-27345561:-	8cell	blastaea
XLOC_013445;A5:chr7:99482700-99483429:99482700-99483592:-	8cell	blastaea
XLOC_013988;A5:chr8:111034263-111036909:111033908-111036909:+	8cell	blastaea
XLOC_014225;A5:chr8:70509634-70510118:70509634-70510218:-	8cell	blastaea
XLOC_014519;A5:chr9:22157027-22157732:22156913-22157732:+	8cell	blastaea
XLOC_014784;A5:chr9:106429639-106429970:106429576-106429970:+	8cell	blastaea
XLOC_014784;A5:chr9:106429813-106429970:106429576-106429970:+	8cell	blastaea
XLOC_014784;A5:chr9:106429813-106429970:106429639-106429970:+	8cell	blastaea
XLOC_015109;A5:chr9:61913962-61914209:61913962-61914357:-	8cell	blastaea

## Sheet: Supplementary Figure9c
DAS	Stage1	Stage2
XLOC_000774;A3:chr1:85585055-85586215:85585052-85586215:-	ovum	1cell
XLOC_000875;A3:chr1:135257286-135257615:135257226-135257615:-	ovum	1cell
XLOC_004666;A3:chr14:41004220-41006798:41004203-41006798:-	ovum	1cell
XLOC_010623;A3:chr4:143811063-143811498:143810857-143811498:-	ovum	1cell
XLOC_013957;A3:chr8:106160679-106161084:106160679-106161209:+	ovum	1cell
XLOC_014513;A3:chr9:21686275-21699800:21686275-21699803:+	ovum	1cell
XLOC_015561;A3:chrX:134069907-134073136:134069907-134073214:+	ovum	1cell
XLOC_002290;A3:chr11:101630360-101630797:101630360-101630820:+	1cell	2cell
XLOC_002507;A3:chr11:40721756-40721830:40721739-40721830:-	1cell	2cell
XLOC_002655;A3:chr11:70245982-70246895:70245948-70246895:-	1cell	2cell
XLOC_002828;A3:chr11:98995378-98995681:98995375-98995681:-	1cell	2cell
XLOC_002882;A3:chr11:104526184-104526863:104526166-104526863:-	1cell	2cell
XLOC_003125;A3:chr12:52302801-52305797:52302801-52305798:+	1cell	2cell
XLOC_003125;A3:chr12:52305880-52310701:52305880-52310702:+	1cell	2cell
XLOC_003591;A3:chr12:103424597-103425779:103424471-103425779:-	1cell	2cell
XLOC_003597;A3:chr12:104724125-104727303:104724070-104727303:-	1cell	2cell
XLOC_004428;A3:chr14:50807987-50810006:50807987-50810074:+	1cell	2cell
XLOC_006025;A3:chr17:13006961-13007394:13006961-13007444:+	1cell	2cell
XLOC_006312;A3:chr17:71615954-71616069:71615954-71616195:+	1cell	2cell
XLOC_006760;A3:chr18:14069461-14069917:14069461-14070028:+	1cell	2cell
XLOC_006793;A3:chr18:32068039-32070104:32068039-32070107:+	1cell	2cell
XLOC_007714;A3:chr2:26919358-26919603:26919358-26919727:+	1cell	2cell
XLOC_008195;A3:chr2:164833196-164833724:164833196-164833808:+	1cell	2cell
XLOC_010110;A3:chr4:147232443-147253297:147232443-147253344:+	1cell	2cell
XLOC_010169;A3:chr4:155821114-155821809:155821114-155821812:+	1cell	2cell
XLOC_010386;A3:chr4:88629472-88629829:88629355-88629829:-	1cell	2cell
XLOC_010449;A3:chr4:116840478-116840570:116840425-116840570:-	1cell	2cell
XLOC_011907;A3:chr6:67272228-67272819:67272228-67272864:+	1cell	2cell
XLOC_012353;A3:chr6:83762091-83775018:83762060-83775018:-	1cell	2cell
XLOC_013616;A3:chr7:141016867-141017373:141016799-141017373:-	1cell	2cell
XLOC_014526;A3:chr9:25252699-25265389:25252699-25265394:+	1cell	2cell
XLOC_015189;A3:chr9:86679954-86687189:86679952-86687189:-	1cell	2cell
XLOC_015549;A3:chrX:108834685-108836229:108834685-108836266:+	1cell	2cell
XLOC_000384;A3:chr1:151354759-151355167:151354759-151356129:+	2cell	4cell
XLOC_001528;A3:chr10:41268424-41270299:41267815-41270299:-	2cell	4cell
XLOC_002741;A3:chr11:84914383-84916099:84914285-84916099:-	2cell	4cell
XLOC_003125;A3:chr12:52302801-52305797:52302801-52305798:+	2cell	4cell
XLOC_003125;A3:chr12:52305880-52310701:52305880-52310702:+	2cell	4cell
XLOC_003153;A3:chr12:65056519-65057729:65056519-65057732:+	2cell	4cell
XLOC_005329;A3:chr15:80081211-80081615:80081031-80081615:-	2cell	4cell
XLOC_006312;A3:chr17:71615954-71616069:71615954-71616195:+	2cell	4cell
XLOC_008195;A3:chr2:164833196-164833724:164833196-164833808:+	2cell	4cell
XLOC_010231;A3:chr4:32048243-32052219:32048209-32052219:-	2cell	4cell
XLOC_010262;A3:chr4:40948067-40948272:40948050-40948272:-	2cell	4cell
XLOC_010643;A3:chr4:148617705-148618665:148617635-148618665:-	2cell	4cell
XLOC_010643;A3:chr4:148617825-148618665:148617635-148618665:-	2cell	4cell
XLOC_012080;A3:chr6:122707608-122707717:122707608-122707812:+	2cell	4cell
XLOC_013790;A3:chr8:57512005-57512515:57512005-57512662:+	2cell	4cell
XLOC_013790;A3:chr8:57512005-57512575:57512005-57512662:+	2cell	4cell
XLOC_000155;A3:chr1:63177876-63178423:63177876-63178439:+	4cell	8cell
XLOC_000384;A3:chr1:151354759-151355167:151354759-151356129:+	4cell	8cell
XLOC_000865;A3:chr1:133012714-133018777:133012711-133018777:-	4cell	8cell
XLOC_000875;A3:chr1:135257286-135257615:135257226-135257615:-	4cell	8cell
XLOC_000974;A3:chr1:170881041-170885067:170881034-170885067:-	4cell	8cell
XLOC_001157;A3:chr10:46001336-46003754:46001336-46004018:+	4cell	8cell
XLOC_001179;A3:chr10:58493136-58493662:58493136-58493663:+	4cell	8cell
XLOC_001231;A3:chr10:75893517-75893619:75893517-75893622:+	4cell	8cell
XLOC_001330;A3:chr10:93091951-93093013:93091951-93093037:+	4cell	8cell
XLOC_002788;A3:chr11:94797584-94797726:94797528-94797726:-	4cell	8cell
XLOC_003153;A3:chr12:65056519-65057729:65056519-65057732:+	4cell	8cell
XLOC_003518;A3:chr12:81472351-81474587:81472171-81474587:-	4cell	8cell
XLOC_003591;A3:chr12:103424597-103425779:103424471-103425779:-	4cell	8cell
XLOC_004088;A3:chr13:54466455-54467826:54466384-54467826:-	4cell	8cell
XLOC_004323;A3:chr14:8152150-8155283:8152150-8155286:+	4cell	8cell
XLOC_004428;A3:chr14:50807987-50810006:50807987-50810074:+	4cell	8cell
XLOC_004609;A3:chr14:18331134-18331687:18331038-18331687:-	4cell	8cell
XLOC_004666;A3:chr14:41004220-41013698:41004203-41013698:-	4cell	8cell
XLOC_004769;A3:chr14:65831794-65832664:65831566-65832664:-	4cell	8cell
XLOC_005768;A3:chr16:11239099-11240666:11239096-11240666:-	4cell	8cell
XLOC_005805;A3:chr16:18875436-18876471:18875407-18876471:-	4cell	8cell
XLOC_006025;A3:chr17:13006961-13007394:13006961-13007444:+	4cell	8cell
XLOC_006577;A3:chr17:45569828-45570258:45569826-45570258:-	4cell	8cell
XLOC_006643;A3:chr17:57243134-57244247:57243113-57244247:-	4cell	8cell
XLOC_006793;A3:chr18:32068039-32070104:32068039-32070107:+	4cell	8cell
XLOC_007368;A3:chr19:60811673-60814592:60811673-60814612:+	4cell	8cell
XLOC_008004;A3:chr2:121009681-121009826:121009681-121009827:+	4cell	8cell
XLOC_008195;A3:chr2:164833196-164833724:164833196-164833808:+	4cell	8cell
XLOC_008699;A3:chr2:143954208-143954735:143954184-143954735:-	4cell	8cell
XLOC_009058;A3:chr3:90053119-90053507:90053119-90053508:+	4cell	8cell
XLOC_009338;A3:chr3:51265042-51266753:51265006-51266753:-	4cell	8cell
XLOC_010059;A3:chr4:137623388-137625157:137623388-137625160:+	4cell	8cell
XLOC_010449;A3:chr4:116840478-116840570:116840425-116840570:-	4cell	8cell
XLOC_010675;A3:chr4:155356516-155357481:155356490-155357481:-	4cell	8cell
XLOC_011551;A3:chr5:115249173-115249397:115249170-115249397:-	4cell	8cell
XLOC_011551;A3:chr5:115257174-115260119:115257173-115260119:-	4cell	8cell
XLOC_012038;A3:chr6:115544728-115547821:115544728-115547822:+	4cell	8cell
XLOC_012580;A3:chr6:148772809-148774977:148772806-148774977:-	4cell	8cell
XLOC_012663;A3:chr7:19976310-19977783:19976310-19977789:+	4cell	8cell
XLOC_012797;A3:chr7:45154420-45156293:45154420-45156306:+	4cell	8cell
XLOC_013029;A3:chr7:127969871-127971838:127969871-127971841:+	4cell	8cell
XLOC_013105;A3:chr7:4684566-4684894:4684482-4684894:-	4cell	8cell
XLOC_013105;A3:chr7:4684569-4684894:4684482-4684894:-	4cell	8cell
XLOC_013299;A3:chr7:44552245-44552507:44552236-44552507:-	4cell	8cell
XLOC_013299;A3:chr7:44552757-44553579:44552754-44553579:-	4cell	8cell
XLOC_013686;A3:chr8:13159434-13165846:13159434-13165849:+	4cell	8cell
XLOC_013790;A3:chr8:57512005-57512515:57512005-57512575:+	4cell	8cell
XLOC_013790;A3:chr8:57512005-57512515:57512005-57512662:+	4cell	8cell
XLOC_013790;A3:chr8:57512005-57512575:57512005-57512662:+	4cell	8cell
XLOC_013969;A3:chr8:107545498-107548469:107545498-107548474:+	4cell	8cell
XLOC_015358;A3:chrX:7727492-7727750:7727492-7727811:+	4cell	8cell
XLOC_015582;A3:chrX:144318121-144319899:144318121-144320003:+	4cell	8cell
XLOC_000414;A3:chr1:161036014-161036208:161036014-161036549:+	8cell	blastaea
XLOC_002655;A3:chr11:70245982-70246895:70245948-70246895:-	8cell	blastaea
XLOC_003215;A3:chr12:78862180-78866526:78862180-78866673:+	8cell	blastaea
XLOC_004720;A3:chr14:55663921-55671795:55663859-55671795:-	8cell	blastaea
XLOC_006025;A3:chr17:13006961-13007394:13006961-13007444:+	8cell	blastaea
XLOC_006257;A3:chr17:48410237-48410825:48410237-48410828:+	8cell	blastaea
XLOC_006312;A3:chr17:71615954-71616069:71615954-71616195:+	8cell	blastaea
XLOC_006643;A3:chr17:57243134-57244247:57243113-57244247:-	8cell	blastaea
XLOC_007429;A3:chr19:6979177-6980394:6979141-6980394:-	8cell	blastaea
XLOC_008195;A3:chr2:164833196-164833724:164833196-164833808:+	8cell	blastaea
XLOC_008264;A3:chr2:181187454-181187550:181187454-181187665:+	8cell	blastaea
XLOC_008699;A3:chr2:143954208-143954735:143954184-143954735:-	8cell	blastaea
XLOC_009289;A3:chr3:20152865-20154998:20152860-20154998:-	8cell	blastaea
XLOC_010449;A3:chr4:116840478-116840570:116840425-116840570:-	8cell	blastaea
XLOC_010675;A3:chr4:155356516-155357481:155356490-155357481:-	8cell	blastaea
XLOC_011302;A3:chr5:24803756-24806999:24803733-24806999:-	8cell	blastaea
XLOC_011591;A3:chr5:122800632-122802130:122800593-122802130:-	8cell	blastaea
XLOC_011907;A3:chr6:67272027-67272139:67272027-67272157:+	8cell	blastaea
XLOC_011907;A3:chr6:67272228-67272819:67272228-67272864:+	8cell	blastaea
XLOC_013686;A3:chr8:13159434-13165846:13159434-13165849:+	8cell	blastaea
XLOC_013790;A3:chr8:57512005-57512515:57512005-57512575:+	8cell	blastaea
XLOC_013790;A3:chr8:57512005-57512515:57512005-57512662:+	8cell	blastaea
XLOC_013790;A3:chr8:57512005-57512575:57512005-57512662:+	8cell	blastaea
XLOC_013957;A3:chr8:106160679-106161084:106160679-106161209:+	8cell	blastaea
XLOC_013969;A3:chr8:107545498-107548469:107545498-107548474:+	8cell	blastaea
XLOC_014256;A3:chr8:78506863-78508799:78506817-78508799:-	8cell	blastaea
XLOC_015485;A3:chrX:73787306-73788835:73787306-73788838:+	8cell	blastaea
XLOC_015489;A3:chrX:74270874-74270979:74270874-74271660:+	8cell	blastaea

## Sheet: Supplementary Figure9d
DAS	Stage1	Stage2
XLOC_000981;RI:chr1:171237945:171238064-171238287:171238372:-	1cell	2cell
XLOC_001453;RI:chr10:5832274:5832289-5833077:5833141:-	1cell	2cell
XLOC_011488;RI:chr5:100805195:100805451-100805898:100806489:-	1cell	2cell
XLOC_013515;RI:chr7:119715090:119715350-119715700:119717069:-	1cell	2cell
XLOC_015786;RI:chrX:99466112:99467582-99468123:99468314:-	1cell	2cell
XLOC_000230;RI:chr1:87309661:87309846-87309972:87310839:+	2cell	4cell
XLOC_000981;RI:chr1:171237945:171238064-171238287:171238372:-	2cell	4cell
XLOC_002429;RI:chr11:5707298:5707409-5707487:5707555:-	2cell	4cell
XLOC_003761;RI:chr13:47008082:47008370-47008762:47009114:+	2cell	4cell
XLOC_006283;RI:chr17:57065090:57065233-57065609:57065913:+	2cell	4cell
XLOC_006900;RI:chr18:65181041:65181126-65181328:65181382:+	2cell	4cell
XLOC_008631;RI:chr2:121413416:121413480-121413738:121413808:-	2cell	4cell
XLOC_011076;RI:chr5:122174055:122174115-122174980:122175274:+	2cell	4cell
XLOC_011488;RI:chr5:100805195:100805451-100805898:100806489:-	2cell	4cell
XLOC_015792;RI:chrX:101266501:101267495-101267711:101267864:-	2cell	4cell
XLOC_000230;RI:chr1:87309661:87309846-87309972:87310839:+	4cell	8cell
XLOC_000414;RI:chr1:161036208:161036244-161036549:161036579:+	4cell	8cell
XLOC_001374;RI:chr10:111496040:111496105-111496754:111496888:+	4cell	8cell
XLOC_001941;RI:chr11:48801663:48801835-48802273:48802420:+	4cell	8cell
XLOC_003228;RI:chr12:82234463:82234528-82235373:82235788:+	4cell	8cell
XLOC_003860;RI:chr13:74406103:74406163-74406340:74407317:+	4cell	8cell
XLOC_004174;RI:chr13:67926233:67927183-67927451:67927867:-	4cell	8cell
XLOC_006138;RI:chr17:29626506:29626842-29626947:29627249:+	4cell	8cell
XLOC_006536;RI:chr17:34969356:34971264-34971811:34972153:-	4cell	8cell
XLOC_006598;RI:chr17:47400219:47400446-47400765:47401014:-	4cell	8cell
XLOC_006900;RI:chr18:65181041:65181126-65181328:65181382:+	4cell	8cell
XLOC_007434;RI:chr19:7020693:7020784-7020983:7021171:-	4cell	8cell
XLOC_009859;RI:chr4:101657838:101657997-101658922:101659362:+	4cell	8cell
XLOC_010492;RI:chr4:124936589:124936728-124936817:124936944:-	4cell	8cell
XLOC_010539;RI:chr4:132351932:132352243-132352663:132352698:-	4cell	8cell
XLOC_013515;RI:chr7:119715090:119715350-119715700:119717069:-	4cell	8cell
XLOC_014696;RI:chr9:75056635:75056916-75057165:75058099:+	4cell	8cell
XLOC_001084;RI:chr10:13514707:13514863-13515117:13515626:+	8cell	blastaea
XLOC_001084;RI:chr10:13514707:13514874-13515117:13515626:+	8cell	blastaea
XLOC_006283;RI:chr17:57065090:57065233-57065609:57065913:+	8cell	blastaea
XLOC_010539;RI:chr4:132351932:132352243-132352663:132352698:-	8cell	blastaea
XLOC_014692;RI:chr9:73103216:73103889-73104343:73104443:+	8cell	blastaea
XLOC_014696;RI:chr9:75056635:75056916-75057165:75058099:+	8cell	blastaea

## Sheet: Supplementary Figure9e
DAS	Stage1	Stage2
XLOC_011921;MX:chr6:71851880-71852730:71852867-71856912:71851880-71853173:71853268-71856912:+	ovum	1cell
XLOC_011921;MX:chr6:71851880-71852763:71852867-71856912:71851880-71853173:71853268-71856912:+	ovum	1cell
XLOC_004101;MX:chr13:55507624-55507864:55507880-55508780:55507624-55508208:55508326-55508780:-	1cell	2cell
XLOC_013304;MX:chr7:44993031-44993811:44993868-44994363:44993031-44994180:44994271-44994363:-	1cell	2cell
XLOC_004346;MX:chr14:24493493-24493617:24493619-24495430:24493493-24494052:24494069-24495430:+	2cell	4cell
XLOC_005777;MX:chr16:14300209-14304454:14304587-14317294:14300209-14313816:14314013-14317294:-	2cell	4cell
XLOC_008621;MX:chr2:120371632-120373911:120373979-120375419:120371632-120374488:120374559-120375419:-	2cell	4cell
XLOC_000865;MX:chr1:133009192-133011065:133011198-133018777:133009192-133012637:133012714-133018777:-	4cell	8cell
XLOC_015142;MX:chr9:67031514-67031951:67032026-67032794:67031514-67032466:67032541-67032794:-	8cell	blastaea

## Sheet: Supplementary Figure9f
DAS	Stage1	Stage2
XLOC_000961;AF:chr1:167237648-167249999:167250054:167237648-167284776:167285180:-	ovum	1cell
XLOC_001164;AF:chr10:52417550:52417592-52429193:52417715:52418168-52429193:+	ovum	1cell
XLOC_001365;AF:chr10:108162394:108162636-108198833:108188364:108188523-108198833:+	ovum	1cell
XLOC_002607;AF:chr11:60693098-60695436:60695569:60693098-60695774:60695934:-	ovum	1cell
XLOC_002843;AF:chr11:100601816-100613192:100613398:100601816-100619528:100619624:-	ovum	1cell
XLOC_003311;AF:chr12:105784703:105784813-105799651:105790127:105790413-105799651:+	ovum	1cell
XLOC_003311;AF:chr12:105784703:105784914-105799651:105790127:105790413-105799651:+	ovum	1cell
XLOC_003424;AF:chr12:40247863-40247955:40248208:40247863-40248268:40248323:-	ovum	1cell
XLOC_004052;AF:chr13:43551700-43553730:43553881:43551700-43554896:43554949:-	ovum	1cell
XLOC_004062;AF:chr13:47041579-47043104:47043167:47041579-47044561:47044662:-	ovum	1cell
XLOC_004085;AF:chr13:52969021-52972878:52973005:52969021-52980861:52981068:-	ovum	1cell
XLOC_004122;AF:chr13:59762795-59769126:59769514:59762795-59769624:59770300:-	ovum	1cell
XLOC_004593;AF:chr14:122222463:122222677-122311244:122255649:122255785-122311244:+	ovum	1cell
XLOC_005031;AF:chr15:83092859:83092934-83101644:83100206:83100347-83101644:+	ovum	1cell
XLOC_005685;AF:chr16:84774090:84774553-84801570:84794905:84795022-84801570:+	ovum	1cell
XLOC_005685;AF:chr16:84774283:84774553-84801570:84794905:84795022-84801570:+	ovum	1cell
XLOC_006357;AF:chr17:88418734:88418811-88462713:88440716:88440884-88462713:+	ovum	1cell
XLOC_006426;AF:chr17:24060351-24067891:24067960:24060351-24073177:24073484:-	ovum	1cell
XLOC_006688;AF:chr17:73886519-73886614:73886827:73886519-73889543:73889614:-	ovum	1cell
XLOC_007006;AF:chr18:25158323-25165869:25166005:25158323-25168527:25168874:-	ovum	1cell
XLOC_007239;AF:chr19:21271819:21271967-21276426:21272245:21272742-21276426:+	ovum	1cell
XLOC_007676;AF:chr2:18677223:18677469-18681793:18680372:18680411-18681793:+	ovum	1cell
XLOC_007735;AF:chr2:29889171:29889278-29892186:29889665:29889921-29892186:+	ovum	1cell
XLOC_007735;AF:chr2:29889171:29889278-29892186:29889737:29889921-29892186:+	ovum	1cell
XLOC_007735;AF:chr2:29889232:29889278-29892186:29889665:29889921-29892186:+	ovum	1cell
XLOC_007735;AF:chr2:29889232:29889278-29892186:29889737:29889921-29892186:+	ovum	1cell
XLOC_007738;AF:chr2:30062097:30062280-30068269:30066466:30066893-30068269:+	ovum	1cell
XLOC_007988;AF:chr2:119547622:119547917-119560731:119555537:119555632-119560731:+	ovum	1cell
XLOC_008878;AF:chr3:14578500:14579023-14587310:14583898:14583912-14587310:+	ovum	1cell
XLOC_009354;AF:chr3:58676443-58690775:58690911:58676443-58691396:58692068:-	ovum	1cell
XLOC_010474;AF:chr4:120790489-120825530:120825751:120790489-120831441:120831633:-	ovum	1cell
XLOC_010521;AF:chr4:129661439-129662400:129662450:129661439-129672677:129672764:-	ovum	1cell
XLOC_010603;AF:chr4:141120373-141120766:141120828:141120373-141139692:141139761:-	ovum	1cell
XLOC_010965;AF:chr5:101837471:101837558-101841751:101840096:101840167-101841751:+	ovum	1cell
XLOC_010965;AF:chr5:101837471:101837558-101841751:101840096:101840231-101841751:+	ovum	1cell
XLOC_011068;AF:chr5:121204447:121204552-121205406:121204555:121204655-121205406:+	ovum	1cell
XLOC_013507;AF:chr7:118115246-118115740:118116121:118115246-118116136:118116206:-	ovum	1cell
XLOC_013688;AF:chr8:13338763:13338806-13339665:13338831:13338920-13339665:+	ovum	1cell
XLOC_014397;AF:chr8:111024014-111027598:111027780:111024014-111031622:111031785:-	ovum	1cell
XLOC_014596;AF:chr9:52047112:52047235-52060832:52048248:52048432-52060832:+	ovum	1cell
XLOC_014657;AF:chr9:65630541:65630897-65649349:65632067:65632129-65649349:+	ovum	1cell
XLOC_014657;AF:chr9:65630569:65630897-65649349:65632067:65632129-65649349:+	ovum	1cell
XLOC_000399;AF:chr1:156035729:156035920-156041075:156040884:156041002-156041075:+	1cell	2cell
XLOC_000473;AF:chr1:175880776:175880856-175881132:175880859:175880918-175881132:+	1cell	2cell
XLOC_000505;AF:chr1:184022394:184022571-184068852:184039546:184039600-184068852:+	1cell	2cell
XLOC_000694;AF:chr1:59118006-59119703:59119806:59118006-59120318:59120386:-	1cell	2cell
XLOC_000758;AF:chr1:79821557-79858011:79858345:79821557-79858511:79858636:-	1cell	2cell
XLOC_000846;AF:chr1:121566168-121567791:121567990:121566168-121586108:121586346:-	1cell	2cell
XLOC_001164;AF:chr10:52417550:52417592-52429193:52417715:52418168-52429193:+	1cell	2cell
XLOC_001583;AF:chr10:62791042-62792130:62792223:62791042-62792425:62792477:-	1cell	2cell
XLOC_001583;AF:chr10:62791042-62792130:62792223:62791042-62792425:62792557:-	1cell	2cell
XLOC_001583;AF:chr10:62791042-62792216:62792287:62791042-62792425:62792477:-	1cell	2cell
XLOC_001583;AF:chr10:62791042-62792216:62792287:62791042-62792425:62792538:-	1cell	2cell
XLOC_001583;AF:chr10:62791042-62792216:62792287:62791042-62792425:62792557:-	1cell	2cell
XLOC_001770;AF:chr10:121417192-121461910:121462160:121417192-121462580:121462681:-	1cell	2cell
XLOC_001802;AF:chr10:128493566-128493809:128493872:128493566-128494000:128494145:-	1cell	2cell
XLOC_001804;AF:chr10:128548973-128549088:128549287:128548973-128551634:128551927:-	1cell	2cell
XLOC_002302;AF:chr11:102418055:102418219-102432965:102430439:102430540-102432965:+	1cell	2cell
XLOC_002590;AF:chr11:60031820-60040105:60040194:60031820-60046344:60046512:-	1cell	2cell
XLOC_002723;AF:chr11:82818603-82824512:82824735:82818603-82828730:82829042:-	1cell	2cell
XLOC_002843;AF:chr11:100601816-100613192:100613398:100601816-100619528:100619624:-	1cell	2cell
XLOC_002861;AF:chr11:102030468-102032808:102032933:102030468-102033660:102033741:-	1cell	2cell
XLOC_002937;AF:chr11:115699356-115708394:115708561:115699356-115715379:115715511:-	1cell	2cell
XLOC_003307;AF:chr12:105176462:105176555-105178920:105177769:105177929-105178920:+	1cell	2cell
XLOC_003311;AF:chr12:105784703:105784813-105799651:105790127:105790413-105799651:+	1cell	2cell
XLOC_003311;AF:chr12:105784703:105784914-105799651:105790127:105790413-105799651:+	1cell	2cell
XLOC_003333;AF:chr12:111814146:111814377-111823242:111814964:111814989-111823242:+	1cell	2cell
XLOC_003333;AF:chr12:111814213:111814377-111823242:111814964:111814989-111823242:+	1cell	2cell
XLOC_003333;AF:chr12:111814216:111814377-111823242:111814964:111814989-111823242:+	1cell	2cell
XLOC_003333;AF:chr12:111814219:111814377-111823242:111814964:111814989-111823242:+	1cell	2cell
XLOC_003333;AF:chr12:111814964:111814989-111823242:111815287:111815525-111823242:+	1cell	2cell
XLOC_003597;AF:chr12:104724070-104726291:104726395:104724070-104727303:104727406:-	1cell	2cell
XLOC_003908;AF:chr13:100651093:100651246-100654191:100651579:100651786-100654191:+	1cell	2cell
XLOC_003908;AF:chr13:100651093:100651246-100654191:100651581:100651717-100654191:+	1cell	2cell
XLOC_003908;AF:chr13:100651349:100651445-100654191:100651579:100651786-100654191:+	1cell	2cell
XLOC_003908;AF:chr13:100651349:100651445-100654191:100651581:100651717-100654191:+	1cell	2cell
XLOC_004062;AF:chr13:47041579-47043104:47043167:47041579-47044561:47044662:-	1cell	2cell
XLOC_004321;AF:chr14:8002889:8002963-8028237:8026282:8026408-8028237:+	1cell	2cell
XLOC_004322;AF:chr14:8071480:8073996-8083708:8080293:8080512-8083708:+	1cell	2cell
XLOC_004446;AF:chr14:54686180:54686653-54689804:54686974:54687120-54689804:+	1cell	2cell
XLOC_004539;AF:chr14:76487136:76487377-76505249:76488425:76488675-76505249:+	1cell	2cell
XLOC_004539;AF:chr14:76487136:76487377-76505249:76504513:76504841-76505249:+	1cell	2cell
XLOC_004539;AF:chr14:76488425:76488675-76505249:76504513:76504841-76505249:+	1cell	2cell
XLOC_004631;AF:chr14:26065654-26066798:26066980:26065654-26067051:26067445:-	1cell	2cell
XLOC_004960;AF:chr15:59374241:59374355-59378868:59376391:59376571-59378868:+	1cell	2cell
XLOC_004960;AF:chr15:59374251:59374355-59378868:59376391:59376571-59378868:+	1cell	2cell
XLOC_004985;AF:chr15:76351222:76351659-76352420:76352026:76352041-76352420:+	1cell	2cell
XLOC_005020;AF:chr15:80946996:80947617-80952197:80948443:80948700-80952197:+	1cell	2cell
XLOC_005090;AF:chr15:99125994:99126156-99149634:99126752:99126887-99149634:+	1cell	2cell
XLOC_005097;AF:chr15:99970036:99970278-99984917:99972816:99972983-99984917:+	1cell	2cell
XLOC_005277;AF:chr15:75901255-75909245:75909326:75901255-75909460:75909555:-	1cell	2cell
XLOC_005424;AF:chr15:99642971-99643067:99643112:99642971-99651507:99651606:-	1cell	2cell
XLOC_005562;AF:chr16:31428785:31428987-31437992:31435403:31435485-31437992:+	1cell	2cell
XLOC_005562;AF:chr16:31428785:31428987-31437992:31436823:31436934-31437992:+	1cell	2cell
XLOC_005562;AF:chr16:31435403:31435485-31437992:31436823:31436934-31437992:+	1cell	2cell
XLOC_005754;AF:chr16:8716619-8737514:8737625:8716619-8738204:8738329:-	1cell	2cell
XLOC_006219;AF:chr17:36110636:36110701-36116197:36111007:36111478-36116197:+	1cell	2cell
XLOC_006394;AF:chr17:12985953-12992077:12992206:12985953-12994063:12994170:-	1cell	2cell
XLOC_006734;AF:chr18:3382988:3383172-3399846:3383226:3383397-3399846:+	1cell	2cell
XLOC_006872;AF:chr18:55262900:55263042-55275903:55263414:55263575-55275903:+	1cell	2cell
XLOC_007188;AF:chr19:7494040:7494361-7509348:7494363:7494661-7509348:+	1cell	2cell
XLOC_007239;AF:chr19:21271819:21271967-21276426:21272245:21272742-21276426:+	1cell	2cell
XLOC_007283;AF:chr19:36348537:36348569-36411956:36409696:36409909-36411956:+	1cell	2cell
XLOC_007355;AF:chr19:53944266:53944402-53987454:53944886:53945013-53987454:+	1cell	2cell
XLOC_007560;AF:chr19:43515862-43515947:43516044:43515862-43524338:43524584:-	1cell	2cell
XLOC_007771;AF:chr2:34402413:34402473-34432003:34406799:34406848-34432003:+	1cell	2cell
XLOC_007878;AF:chr2:78863893:78864088-78870457:78869069:78869405-78870457:+	1cell	2cell
XLOC_008009;AF:chr2:121506712:121506863-121510539:121509844:121509935-121510539:+	1cell	2cell
XLOC_008015;AF:chr2:122130570:122130703-122150873:122147685:122147804-122150873:+	1cell	2cell
XLOC_008049;AF:chr2:129800560:129800846-129801404:129801277:129801325-129801404:+	1cell	2cell
XLOC_008162;AF:chr2:157279021:157279059-157283584:157279313:157279335-157283584:+	1cell	2cell
XLOC_008206;AF:chr2:167061140:167061177-167063636:167063221:167063297-167063636:+	1cell	2cell
XLOC_008220;AF:chr2:172370640:172370856-172372929:172370943:172371027-172372929:+	1cell	2cell
XLOC_008345;AF:chr2:24974681-24974888:24975080:24974681-24975529:24975889:-	1cell	2cell
XLOC_008758;AF:chr2:157005873-157006731:157006842:157005873-157007528:157007757:-	1cell	2cell
XLOC_008758;AF:chr2:157005873-157006731:157006842:157005873-157007528:157007769:-	1cell	2cell
XLOC_008758;AF:chr2:157005873-157006975:157007113:157005873-157007528:157007757:-	1cell	2cell
XLOC_008758;AF:chr2:157005873-157006975:157007113:157005873-157007528:157007769:-	1cell	2cell
XLOC_008758;AF:chr2:157005873-157006975:157007263:157005873-157007528:157007757:-	1cell	2cell
XLOC_008802;AF:chr2:167214989-167215490:167215512:167214989-167221209:167221393:-	1cell	2cell
XLOC_009099;AF:chr3:95314691:95314738-95320062:95315200:95315345-95320062:+	1cell	2cell
XLOC_009163;AF:chr3:108571701:108571748-108578116:108577788:108577864-108578116:+	1cell	2cell
XLOC_009220;AF:chr3:138437159:138437282-138445290:138443056:138443193-138445290:+	1cell	2cell
XLOC_009249;AF:chr3:152396047:152396138-152420015:152396676:152396761-152420015:+	1cell	2cell
XLOC_009496;AF:chr3:96197737-96198437:96198504:96197737-96200323:96200437:-	1cell	2cell
XLOC_009540;AF:chr3:106539603-106547423:106547587:106539603-106547680:106547781:-	1cell	2cell
XLOC_009572;AF:chr3:121235764-121252685:121252899:121235764-121282900:121283100:-	1cell	2cell
XLOC_009799;AF:chr4:59805892:59806225-59833867:59816657:59816760-59833867:+	1cell	2cell
XLOC_009815;AF:chr4:73605532:73605582-73608698:73607874:73608003-73608698:+	1cell	2cell
XLOC_010351;AF:chr4:62514260-62516614:62516717:62514260-62519860:62520058:-	1cell	2cell
XLOC_010941;AF:chr5:95456756:95456901-95481586:95473512:95473632-95481586:+	1cell	2cell
XLOC_011035;AF:chr5:115557315:115557416-115559787:115559513:115559539-115559787:+	1cell	2cell
XLOC_011165;AF:chr5:135980107:135980442-135982639:135982259:135982339-135982639:+	1cell	2cell
XLOC_011193;AF:chr5:138187446:138187720-138190270:138189010:138189055-138190270:+	1cell	2cell
XLOC_011609;AF:chr5:124350172-124354317:124354422:124350172-124362950:124363087:-	1cell	2cell
XLOC_011655;AF:chr5:136985049-136986811:136986913:136985049-136987489:136987624:-	1cell	2cell
XLOC_011671;AF:chr5:138184547-138185023:138185054:138184547-138187170:138187216:-	1cell	2cell
XLOC_011808;AF:chr6:35251763:35251841-35260410:35252613:35252782-35260410:+	1cell	2cell
XLOC_011831;AF:chr6:40442891:40443184-40443934:40443363:40443519-40443934:+	1cell	2cell
XLOC_011941;AF:chr6:83077906:83078238-83078895:83078408:83078478-83078895:+	1cell	2cell
XLOC_012331;AF:chr6:72861925-72884977:72885114:72861925-72899614:72899783:-	1cell	2cell
XLOC_013494;AF:chr7:111081633-111082423:111082492:111081633-111082785:111083006:-	1cell	2cell
XLOC_013507;AF:chr7:118115246-118115740:118116121:118115246-118116136:118116206:-	1cell	2cell
XLOC_013583;AF:chr7:130262066-130262212:130262402:130262066-130265794:130266253:-	1cell	2cell
XLOC_013585;AF:chr7:130516168-130519356:130519587:130516168-130519877:130519969:-	1cell	2cell
XLOC_013599;AF:chr7:133759913-133760021:133760156:133759913-133776602:133776824:-	1cell	2cell
XLOC_013601;AF:chr7:134358086-134376717:134376805:134358086-134385533:134385708:-	1cell	2cell
XLOC_013616;AF:chr7:141016867-141017373:141017600:141016867-141017886:141017997:-	1cell	2cell
XLOC_013688;AF:chr8:13338763:13338806-13339665:13338831:13338920-13339665:+	1cell	2cell
XLOC_013872;AF:chr8:84825246:84825402-84834108:84832153:84832640-84834108:+	1cell	2cell
XLOC_013888;AF:chr8:86682306:86685314-86708933:86704144:86704265-86708933:+	1cell	2cell
XLOC_014171;AF:chr8:40510226-40511090:40511319:40510226-40515704:40515847:-	1cell	2cell
XLOC_014171;AF:chr8:40510226-40511540:40511754:40510226-40515704:40515847:-	1cell	2cell
XLOC_014225;AF:chr8:70509634-70510118:70510364:70509634-70510684:70510847:-	1cell	2cell
XLOC_014225;AF:chr8:70509634-70510338:70510659:70509634-70510684:70510847:-	1cell	2cell
XLOC_014409;AF:chr8:114341530-114344276:114344457:114341530-114347252:114347393:-	1cell	2cell
XLOC_014657;AF:chr9:65630541:65630897-65649349:65632067:65632129-65649349:+	1cell	2cell
XLOC_014657;AF:chr9:65630569:65630897-65649349:65632067:65632129-65649349:+	1cell	2cell
XLOC_014707;AF:chr9:78191944:78192064-78198270:78198033:78198062-78198270:+	1cell	2cell
XLOC_014737;AF:chr9:89211150:89211311-89215209:89211361:89211481-89215209:+	1cell	2cell
XLOC_014739;AF:chr9:90053996:90054219-90060479:90054457:90054634-90060479:+	1cell	2cell
XLOC_014801;AF:chr9:107888139:107888402-107898672:107892234:107892374-107898672:+	1cell	2cell
XLOC_014947;AF:chr9:20354249-20367843:20367986:20354249-20385017:20385138:-	1cell	2cell
XLOC_014949;AF:chr9:20642096-20642204:20642501:20642096-20644195:20644784:-	1cell	2cell
XLOC_015030;AF:chr9:44342071-44342221:44342323:44342071-44344010:44344213:-	1cell	2cell
XLOC_015076;AF:chr9:53658680-53667038:53667441:53658680-53669851:53669881:-	1cell	2cell
XLOC_015076;AF:chr9:53658680-53667038:53667441:53658680-53669851:53670013:-	1cell	2cell
XLOC_015250;AF:chr9:106645477-106646455:106646722:106645477-106647151:106647429:-	1cell	2cell
XLOC_015251;AF:chr9:106684995-106685244:106685309:106684995-106685635:106685941:-	1cell	2cell
XLOC_015251;AF:chr9:106684995-106685244:106685309:106684995-106685835:106686009:-	1cell	2cell
XLOC_015391;AF:chrX:20545103:20545233-20550363:20547732:20547766-20550363:+	1cell	2cell
XLOC_015443;AF:chrX:52912269:52912436-52931573:52924572:52924681-52931573:+	1cell	2cell
XLOC_015576;AF:chrX:139563208:139563883-139642286:139610620:139611289-139642286:+	1cell	2cell
XLOC_015653;AF:chrX:17571459-17572153:17572309:17571459-17584552:17584660:-	1cell	2cell
XLOC_015757;AF:chrX:79355237-79357069:79357287:79355237-79357950:79358094:-	1cell	2cell
XLOC_015831;AF:chrX:134538267-134541457:134541861:134538267-134545482:134545623:-	1cell	2cell
XLOC_000068;AF:chr1:31264832:31264989-31267291:31266312:31266400-31267291:+	2cell	4cell
XLOC_000203;AF:chr1:80184679:80184852-80190007:80186952:80187081-80190007:+	2cell	4cell
XLOC_000566;AF:chr1:16078700-16080043:16080111:16078700-16092974:16093314:-	2cell	4cell
XLOC_001028;AF:chr1:184822550-184824498:184824619:184822550-184830285:184830452:-	2cell	4cell
XLOC_001164;AF:chr10:52417550:52417592-52429193:52417715:52418168-52429193:+	2cell	4cell
XLOC_001246;AF:chr10:77606201:77606341-77609812:77606615:77606968-77609812:+	2cell	4cell
XLOC_001283;AF:chr10:81105947:81106238-81108748:81106592:81106623-81108748:+	2cell	4cell
XLOC_001495;AF:chr10:25289730-25295898:25296129:25289730-25299040:25299220:-	2cell	4cell
XLOC_001517;AF:chr10:38821603-38821692:38821775:38821603-38822891:38823052:-	2cell	4cell
XLOC_001807;AF:chr10:128626240-128626327:128626461:128626240-128626476:128626761:-	2cell	4cell
XLOC_002392;AF:chr11:120598421:120598604-120599242:120598624:120598870-120599242:+	2cell	4cell
XLOC_002396;AF:chr11:120784273:120784342-120785121:120784480:120784725-120785121:+	2cell	4cell
XLOC_002547;AF:chr11:53429150-53430129:53430549:53429150-53430655:53430820:-	2cell	4cell
XLOC_002561;AF:chr11:57514291-57518105:57518150:57514291-57518573:57518633:-	2cell	4cell
XLOC_002590;AF:chr11:60031820-60046344:60046512:60031820-60059379:60059601:-	2cell	4cell
XLOC_002820;AF:chr11:98128376-98128472:98128618:98128376-98149316:98149639:-	2cell	4cell
XLOC_002843;AF:chr11:100601816-100613192:100613398:100601816-100619528:100619624:-	2cell	4cell
XLOC_002937;AF:chr11:115699356-115708394:115708561:115699356-115715379:115715511:-	2cell	4cell
XLOC_003048;AF:chr12:17542881:17543012-17547096:17544972:17545168-17547096:+	2cell	4cell
XLOC_003304;AF:chr12:105021254:105021386-105040275:105032625:105032982-105040275:+	2cell	4cell
XLOC_003498;AF:chr12:75722741-75725207:75725312:75722741-75734913:75735643:-	2cell	4cell
XLOC_003502;AF:chr12:76123327-76125295:76125359:76123327-76125385:76125415:-	2cell	4cell
XLOC_003589;AF:chr12:102743394-102743499:102743635:102743394-102757541:102757780:-	2cell	4cell
XLOC_003875;AF:chr13:81783203:81783357-81784641:81783795:81783863-81784641:+	2cell	4cell
XLOC_004013;AF:chr13:24760217-24761360:24761480:24760217-24761813:24762004:-	2cell	4cell
XLOC_004091;AF:chr13:54606690-54611078:54611351:54606690-54615365:54615449:-	2cell	4cell
XLOC_004222;AF:chr13:94253070-94285220:94285420:94253070-94285566:94285713:-	2cell	4cell
XLOC_004322;AF:chr14:8071480:8073996-8083708:8080293:8080512-8083708:+	2cell	4cell
XLOC_004751;AF:chr14:61403042-61416057:61416181:61403042-61439723:61440178:-	2cell	4cell
XLOC_004881;AF:chr15:8263057:8263080-8264329:8264233:8264249-8264329:+	2cell	4cell
XLOC_004947;AF:chr15:55206626:55206675-55208731:55208312:55208512-55208731:+	2cell	4cell
XLOC_005020;AF:chr15:80946996:80947617-80952197:80948443:80948700-80952197:+	2cell	4cell
XLOC_005037;AF:chr15:83563560:83563644-83571385:83569934:83570045-83571385:+	2cell	4cell
XLOC_005150;AF:chr15:10483406-10484045:10484258:10483406-10485735:10485980:-	2cell	4cell
XLOC_005562;AF:chr16:31428785:31428987-31437992:31435403:31435485-31437992:+	2cell	4cell
XLOC_005562;AF:chr16:31428785:31428987-31437992:31436823:31436934-31437992:+	2cell	4cell
XLOC_006219;AF:chr17:36110636:36110701-36116197:36111007:36111478-36116197:+	2cell	4cell
XLOC_006622;AF:chr17:56073236-56074424:56074555:56073236-56074836:56075027:-	2cell	4cell
XLOC_007239;AF:chr19:21271819:21271967-21276426:21272245:21272742-21276426:+	2cell	4cell
XLOC_007676;AF:chr2:18677223:18677469-18681793:18680372:18680411-18681793:+	2cell	4cell
XLOC_007738;AF:chr2:30062097:30062280-30068269:30066466:30066893-30068269:+	2cell	4cell
XLOC_007878;AF:chr2:78863893:78864088-78870457:78869069:78869405-78870457:+	2cell	4cell
XLOC_007929;AF:chr2:92374714:92374821-92375871:92375389:92375675-92375871:+	2cell	4cell
XLOC_007988;AF:chr2:119547622:119547917-119560731:119555537:119555632-119560731:+	2cell	4cell
XLOC_008009;AF:chr2:121506712:121506863-121510539:121509844:121509935-121510539:+	2cell	4cell
XLOC_008065;AF:chr2:132263289:132263497-132293245:132285881:132285965-132293245:+	2cell	4cell
XLOC_008082;AF:chr2:143062989:143063098-143064542:143063104:143063345-143064542:+	2cell	4cell
XLOC_008220;AF:chr2:172370640:172370856-172372929:172370943:172371027-172372929:+	2cell	4cell
XLOC_008223;AF:chr2:172549593:172549882-172551407:172550969:172551221-172551407:+	2cell	4cell
XLOC_008301;AF:chr2:11600756-11603085:11603308:11600756-11604006:11604412:-	2cell	4cell
XLOC_008371;AF:chr2:26597337-26598402:26598512:26597337-26604507:26604601:-	2cell	4cell
XLOC_008718;AF:chr2:150858484-150858771:150858853:150858484-150904357:150904691:-	2cell	4cell
XLOC_008878;AF:chr3:14578500:14579023-14587310:14583898:14583912-14587310:+	2cell	4cell
XLOC_009172;AF:chr3:116859563:116859634-116866189:116861677:116861709-116866189:+	2cell	4cell
XLOC_009220;AF:chr3:138437159:138437282-138445290:138443056:138443193-138445290:+	2cell	4cell
XLOC_009274;AF:chr3:8953799-8963847:8964107:8953799-9004405:9004737:-	2cell	4cell
XLOC_009354;AF:chr3:58676443-58690775:58690911:58676443-58691396:58692068:-	2cell	4cell
XLOC_009540;AF:chr3:106539603-106547423:106547587:106539603-106547680:106547781:-	2cell	4cell
XLOC_009567;AF:chr3:116651499-116655160:116655238:116651499-116662395:116662688:-	2cell	4cell
XLOC_009572;AF:chr3:121235764-121252685:121252899:121235764-121282900:121283100:-	2cell	4cell
XLOC_009877;AF:chr4:107253624:107253738-107262467:107253892:107253962-107262467:+	2cell	4cell
XLOC_010474;AF:chr4:120790489-120825530:120825751:120790489-120831441:120831633:-	2cell	4cell
XLOC_011197;AF:chr5:139181425:139181573-139184528:139182981:139183120-139184528:+	2cell	4cell
XLOC_012331;AF:chr6:72861925-72884977:72885114:72861925-72899614:72899783:-	2cell	4cell
XLOC_012716;AF:chr7:28113932:28114127-28117201:28116039:28116096-28117201:+	2cell	4cell
XLOC_012914;AF:chr7:97788571:97788974-97854436:97842927:97843141-97854436:+	2cell	4cell
XLOC_013507;AF:chr7:118115246-118115740:118116121:118115246-118116136:118116206:-	2cell	4cell
XLOC_013599;AF:chr7:133759913-133760021:133760156:133759913-133776602:133776824:-	2cell	4cell
XLOC_013745;AF:chr8:31111830:31112172-31118431:31118271:31118317-31118431:+	2cell	4cell
XLOC_013752;AF:chr8:33731873:33731988-33735734:33732055:33732129-33735734:+	2cell	4cell
XLOC_014155;AF:chr8:33866404-33892236:33892287:33866404-33907389:33907489:-	2cell	4cell
XLOC_014155;AF:chr8:33866404-33892236:33892287:33866404-33929476:33929872:-	2cell	4cell
XLOC_014171;AF:chr8:40510226-40511090:40511319:40510226-40515704:40515847:-	2cell	4cell
XLOC_014171;AF:chr8:40510226-40511540:40511754:40510226-40515704:40515847:-	2cell	4cell
XLOC_014326;AF:chr8:94832700-94837954:94838239:94832700-94838252:94838287:-	2cell	4cell
XLOC_014326;AF:chr8:94832700-94837954:94838239:94832700-94838252:94838339:-	2cell	4cell
XLOC_014397;AF:chr8:111024014-111027598:111027780:111024014-111031622:111031785:-	2cell	4cell
XLOC_014707;AF:chr9:78191944:78192064-78198270:78198033:78198062-78198270:+	2cell	4cell
XLOC_014737;AF:chr9:89211150:89211311-89215209:89211361:89211481-89215209:+	2cell	4cell
XLOC_014770;AF:chr9:102905174:102905265-102906037:102905345:102905518-102906037:+	2cell	4cell
XLOC_015008;AF:chr9:36793349-36797213:36797340:36793349-36798543:36798814:-	2cell	4cell
XLOC_015076;AF:chr9:53658680-53667038:53667441:53658680-53669851:53670013:-	2cell	4cell
XLOC_015391;AF:chrX:20545103:20545233-20550363:20547732:20547766-20550363:+	2cell	4cell
XLOC_015630;AF:chrX:7898636-7898771:7898965:7898636-7899169:7899230:-	2cell	4cell
XLOC_015653;AF:chrX:17571459-17572153:17572309:17571459-17584552:17584660:-	2cell	4cell
XLOC_000004;AF:chr1:5113453:5113486-5117390:5114403:5114455-5117390:+	4cell	8cell
XLOC_000247;AF:chr1:91246621:91246730-91254260:91250334:91250437-91254260:+	4cell	8cell
XLOC_000574;AF:chr1:16648007-16656822:16656892:16648007-16656992:16657167:-	4cell	8cell
XLOC_000676;AF:chr1:55086941-55087779:55087899:55086941-55087989:55088114:-	4cell	8cell
XLOC_000778;AF:chr1:86547617-86549244:86549360:86547617-86582300:86582552:-	4cell	8cell
XLOC_000865;AF:chr1:133018884-133025248:133025350:133018884-133030535:133030583:-	4cell	8cell
XLOC_000865;AF:chr1:133018884-133025248:133025350:133018884-133030535:133030586:-	4cell	8cell
XLOC_000961;AF:chr1:167237648-167249999:167250054:167237648-167284776:167285180:-	4cell	8cell
XLOC_000967;AF:chr1:170166948-170169091:170169217:170166948-170174750:170174886:-	4cell	8cell
XLOC_000967;AF:chr1:170166948-170169091:170169217:170166948-170174750:170174889:-	4cell	8cell
XLOC_001104;AF:chr10:21978673:21978982-21994966:21986070:21986207-21994966:+	4cell	8cell
XLOC_001104;AF:chr10:21978673:21978982-21994966:21994683:21994825-21994966:+	4cell	8cell
XLOC_001147;AF:chr10:43289538:43289648-43298799:43295740:43295859-43298799:+	4cell	8cell
XLOC_001265;AF:chr10:80053670:80053715-80054514:80054011:80054170-80054514:+	4cell	8cell
XLOC_001361;AF:chr10:104159968:104160111-104161334:104160397:104160465-104161334:+	4cell	8cell
XLOC_001365;AF:chr10:108162394:108162636-108198833:108188364:108188523-108198833:+	4cell	8cell
XLOC_001462;AF:chr10:8789601-8801915:8802222:8789601-8802659:8803396:-	4cell	8cell
XLOC_001488;AF:chr10:23787044-23787156:23787272:23787044-23791294:23791372:-	4cell	8cell
XLOC_001583;AF:chr10:62791042-62792130:62792223:62791042-62792425:62792477:-	4cell	8cell
XLOC_001583;AF:chr10:62791042-62792130:62792223:62791042-62792425:62792538:-	4cell	8cell
XLOC_001583;AF:chr10:62791042-62792130:62792223:62791042-62792425:62792557:-	4cell	8cell
XLOC_001583;AF:chr10:62791042-62792210:62792282:62791042-62792425:62792477:-	4cell	8cell
XLOC_001583;AF:chr10:62791042-62792210:62792282:62791042-62792425:62792538:-	4cell	8cell
XLOC_001583;AF:chr10:62791042-62792210:62792282:62791042-62792425:62792557:-	4cell	8cell
XLOC_001583;AF:chr10:62791042-62792210:62792314:62791042-62792425:62792477:-	4cell	8cell
XLOC_001583;AF:chr10:62791042-62792210:62792314:62791042-62792425:62792538:-	4cell	8cell
XLOC_001583;AF:chr10:62791042-62792210:62792314:62791042-62792425:62792557:-	4cell	8cell
XLOC_001583;AF:chr10:62791042-62792216:62792287:62791042-62792425:62792557:-	4cell	8cell
XLOC_001583;AF:chr10:62791042-62792216:62792288:62791042-62792425:62792477:-	4cell	8cell
XLOC_001583;AF:chr10:62791042-62792216:62792288:62791042-62792425:62792538:-	4cell	8cell
XLOC_001583;AF:chr10:62791042-62792216:62792288:62791042-62792425:62792557:-	4cell	8cell
XLOC_001663;AF:chr10:81350189-81350273:81350356:81350189-81350407:81350460:-	4cell	8cell
XLOC_001728;AF:chr10:110610892-110611773:110611968:110610892-110647598:110647671:-	4cell	8cell
XLOC_001802;AF:chr10:128493566-128493809:128493872:128493566-128494000:128494145:-	4cell	8cell
XLOC_001804;AF:chr10:128548973-128549088:128549287:128548973-128551634:128551759:-	4cell	8cell
XLOC_002355;AF:chr11:115564243:115564330-115565154:115564470:115564562-115565154:+	4cell	8cell
XLOC_002355;AF:chr11:115564243:115564330-115565154:115564485:115564562-115565154:+	4cell	8cell
XLOC_002369;AF:chr11:117809664:117809803-117812459:117811567:117811685-117812459:+	4cell	8cell
XLOC_002370;AF:chr11:117853339:117853403-117855225:117854335:117854554-117855225:+	4cell	8cell
XLOC_002392;AF:chr11:120598421:120598604-120599242:120598624:120598870-120599242:+	4cell	8cell
XLOC_002650;AF:chr11:69919336-69920801:69920954:69919336-69921438:69921587:-	4cell	8cell
XLOC_002763;AF:chr11:87984010-87987243:87987505:87984010-88031575:88031783:-	4cell	8cell
XLOC_002763;AF:chr11:87984010-87987480:87987505:87984010-88031575:88031783:-	4cell	8cell
XLOC_002820;AF:chr11:98128376-98128472:98128618:98128376-98128868:98128962:-	4cell	8cell
XLOC_002912;AF:chr11:109463548-109466276:109466416:109463548-109472938:109473145:-	4cell	8cell
XLOC_002937;AF:chr11:115699356-115708394:115708561:115699356-115715379:115715511:-	4cell	8cell
XLOC_003048;AF:chr12:17542881:17543012-17547096:17544929:17545168-17547096:+	4cell	8cell
XLOC_003124;AF:chr12:51690996:51691314-51716942:51710868:51711032-51716942:+	4cell	8cell
XLOC_003124;AF:chr12:51691010:51691314-51716942:51710868:51711032-51716942:+	4cell	8cell
XLOC_003311;AF:chr12:105784703:105784914-105799651:105790127:105790413-105799651:+	4cell	8cell
XLOC_003341;AF:chr12:113140667:113140778-113143459:113141508:113141576-113143459:+	4cell	8cell
XLOC_003422;AF:chr12:40036833-40037263:40037376:40036833-40037838:40038020:-	4cell	8cell
XLOC_003498;AF:chr12:75722741-75725207:75725312:75722741-75734913:75735643:-	4cell	8cell
XLOC_003538;AF:chr12:84765384-84766109:84766241:84765384-84772786:84773132:-	4cell	8cell
XLOC_003608;AF:chr12:108888548-108893160:108893418:108888548-108894069:108894161:-	4cell	8cell
XLOC_003745;AF:chr13:42041256:42041322-42055400:42043258:42043414-42055400:+	4cell	8cell
XLOC_003844;AF:chr13:66933329:66933686-66945277:66938558:66938701-66945277:+	4cell	8cell
XLOC_003875;AF:chr13:81783203:81783357-81784641:81783795:81783863-81784641:+	4cell	8cell
XLOC_003908;AF:chr13:100651093:100651246-100654191:100651349:100651445-100654191:+	4cell	8cell
XLOC_003908;AF:chr13:100651093:100651246-100654191:100651579:100651786-100654191:+	4cell	8cell
XLOC_003908;AF:chr13:100651093:100651246-100654191:100651581:100651717-100654191:+	4cell	8cell
XLOC_004091;AF:chr13:54606690-54611078:54611351:54606690-54615365:54615449:-	4cell	8cell
XLOC_004233;AF:chr13:97194267-97198026:97198386:97194267-97199163:97199252:-	4cell	8cell
XLOC_004237;AF:chr13:98316298-98316625:98316830:98316298-98316866:98317027:-	4cell	8cell
XLOC_004264;AF:chr13:104035723-104036454:104036597:104035723-104036854:104037207:-	4cell	8cell
XLOC_004280;AF:chr13:111488370-111489718:111489939:111488370-111498330:111498394:-	4cell	8cell
XLOC_004321;AF:chr14:8002889:8002963-8028237:8026282:8026408-8028237:+	4cell	8cell
XLOC_004452;AF:chr14:55560518:55560627-55561075:55560916:55560975-55561075:+	4cell	8cell
XLOC_004501;AF:chr14:65805838:65806134-65809215:65806232:65806302-65809215:+	4cell	8cell
XLOC_004584;AF:chr14:118957466:118957530-118957868:118957555:118957663-118957868:+	4cell	8cell
XLOC_004624;AF:chr14:21045763-21052140:21052178:21045763-21052455:21052473:-	4cell	8cell
XLOC_004629;AF:chr14:25925901-25927045:25927266:25925901-25927298:25927692:-	4cell	8cell
XLOC_004630;AF:chr14:26030623-26041031:26041113:26030623-26042145:26042254:-	4cell	8cell
XLOC_004630;AF:chr14:26030623-26041031:26041113:26030623-26042186:26042298:-	4cell	8cell
XLOC_004630;AF:chr14:26030623-26041031:26041113:26030623-26042552:26042744:-	4cell	8cell
XLOC_004630;AF:chr14:26030623-26041031:26041113:26030623-26043248:26043397:-	4cell	8cell
XLOC_004630;AF:chr14:26030623-26042047:26042253:26030623-26042552:26042744:-	4cell	8cell
XLOC_004630;AF:chr14:26030623-26042047:26042253:26030623-26043248:26043397:-	4cell	8cell
XLOC_004666;AF:chr14:41004220-41006798:41006883:41004220-41013698:41013804:-	4cell	8cell
XLOC_004675;AF:chr14:45384748-45388748:45388823:45384748-45404805:45404913:-	4cell	8cell
XLOC_004675;AF:chr14:45384748-45388748:45388941:45384748-45404805:45404913:-	4cell	8cell
XLOC_004751;AF:chr14:61403042-61416057:61416181:61403042-61439723:61440178:-	4cell	8cell
XLOC_004881;AF:chr15:8263057:8263080-8264329:8264233:8264249-8264329:+	4cell	8cell
XLOC_004936;AF:chr15:43477220:43477325-43492170:43487627:43487865-43492170:+	4cell	8cell
XLOC_004960;AF:chr15:59374242:59374355-59378868:59376391:59376571-59378868:+	4cell	8cell
XLOC_005020;AF:chr15:80946996:80947617-80952197:80948443:80948700-80952197:+	4cell	8cell
XLOC_005037;AF:chr15:83563560:83563644-83571385:83569934:83570045-83571385:+	4cell	8cell
XLOC_005097;AF:chr15:99970036:99970278-99984917:99972816:99972983-99984917:+	4cell	8cell
XLOC_005097;AF:chr15:99970058:99970278-99984920:99972819:99972983-99984920:+	4cell	8cell
XLOC_005099;AF:chr15:100227896:100228082-100232733:100232140:100232259-100232733:+	4cell	8cell
XLOC_005099;AF:chr15:100227896:100228082-100232733:100232152:100232315-100232733:+	4cell	8cell
XLOC_005277;AF:chr15:75901255-75909245:75909304:75901255-75909460:75909555:-	4cell	8cell
XLOC_005661;AF:chr16:59468150:59468279-59475510:59471758:59471945-59475510:+	4cell	8cell
XLOC_005661;AF:chr16:59468150:59468279-59475510:59471817:59471945-59475510:+	4cell	8cell
XLOC_005790;AF:chr16:17121551-17121664:17121770:17121551-17124990:17125138:-	4cell	8cell
XLOC_006132;AF:chr17:29090952:29091101-29098397:29093770:29093861-29098397:+	4cell	8cell
XLOC_006138;AF:chr17:29614815:29615078-29621509:29621343:29621439-29621509:+	4cell	8cell
XLOC_006297;AF:chr17:66104439:66104531-66113863:66111563:66111649-66113863:+	4cell	8cell
XLOC_006315;AF:chr17:73108046:73108177-73161823:73111230:73111391-73161823:+	4cell	8cell
XLOC_006394;AF:chr17:12985953-12992077:12992206:12985953-12994063:12994170:-	4cell	8cell
XLOC_006394;AF:chr17:12985953-12992077:12992206:12985953-12994063:12994202:-	4cell	8cell
XLOC_006461;AF:chr17:26200370-26201071:26201246:26200370-26207550:26207793:-	4cell	8cell
XLOC_006461;AF:chr17:26200370-26206394:26206449:26200370-26207550:26207793:-	4cell	8cell
XLOC_006577;AF:chr17:45571911-45572434:45572551:45571911-45573167:45573341:-	4cell	8cell
XLOC_006598;AF:chr17:47401014-47402116:47402221:47401014-47402810:47402934:-	4cell	8cell
XLOC_006734;AF:chr18:3382988:3383172-3399846:3383226:3383397-3399846:+	4cell	8cell
XLOC_006754;AF:chr18:12128656:12128973-12135852:12129140:12129212-12135852:+	4cell	8cell
XLOC_006881;AF:chr18:58659467:58659797-58671208:58667797:58667823-58671208:+	4cell	8cell
XLOC_006976;AF:chr18:10024679-10029913:10030151:10024679-10044929:10045122:-	4cell	8cell
XLOC_007006;AF:chr18:25158323-25165869:25166005:25158323-25168527:25168874:-	4cell	8cell
XLOC_007138;AF:chr18:84675177-84676584:84676768:84675177-84677134:84677283:-	4cell	8cell
XLOC_007239;AF:chr19:21271819:21271967-21276426:21272245:21272742-21276426:+	4cell	8cell
XLOC_007343;AF:chr19:47731699:47731821-47732630:47732142:47732461-47732630:+	4cell	8cell
XLOC_007355;AF:chr19:53944266:53944402-53987454:53944834:53944895-53987454:+	4cell	8cell
XLOC_007560;AF:chr19:43515862-43515947:43516044:43515862-43524338:43524584:-	4cell	8cell
XLOC_007581;AF:chr19:45820390-45827183:45827237:45820390-45829299:45829448:-	4cell	8cell
XLOC_007676;AF:chr2:18677223:18677469-18681793:18680372:18680411-18681793:+	4cell	8cell
XLOC_007771;AF:chr2:34402413:34402473-34432003:34406799:34406848-34432003:+	4cell	8cell
XLOC_007817;AF:chr2:53191742:53191880-53194284:53192073:53192522-53194284:+	4cell	8cell
XLOC_007878;AF:chr2:78863893:78864088-78870457:78869069:78869405-78870457:+	4cell	8cell
XLOC_007901;AF:chr2:84934603:84934642-84937523:84936568:84936644-84937523:+	4cell	8cell
XLOC_007901;AF:chr2:84934603:84934642-84937523:84936641:84936849-84937523:+	4cell	8cell
XLOC_008009;AF:chr2:121506712:121506863-121510539:121509844:121509935-121510539:+	4cell	8cell
XLOC_008049;AF:chr2:129800560:129800846-129801404:129801277:129801325-129801404:+	4cell	8cell
XLOC_008094;AF:chr2:145902106:145902188-145908591:145903260:145903362-145908591:+	4cell	8cell
XLOC_008177;AF:chr2:163658363:163658492-163703486:163663796:163663964-163703486:+	4cell	8cell
XLOC_008223;AF:chr2:172549593:172549882-172551407:172550969:172551221-172551407:+	4cell	8cell
XLOC_008234;AF:chr2:174285303:174285477-174334212:174330119:174330434-174334212:+	4cell	8cell
XLOC_008234;AF:chr2:174285303:174285477-174334212:174330269:174330434-174334212:+	4cell	8cell
XLOC_008301;AF:chr2:11600756-11603085:11603308:11600756-11604006:11604412:-	4cell	8cell
XLOC_008583;AF:chr2:104730574-104734466:104734576:104730574-104742682:104743111:-	4cell	8cell
XLOC_008644;AF:chr2:126658577-126675356:126675567:126658577-126676034:126676337:-	4cell	8cell
XLOC_008758;AF:chr2:157005873-157006731:157006842:157005873-157007528:157007757:-	4cell	8cell
XLOC_008758;AF:chr2:157005873-157006975:157007263:157005873-157007528:157007757:-	4cell	8cell
XLOC_008794;AF:chr2:165875775-165884608:165884690:165875775-165896293:165896438:-	4cell	8cell
XLOC_008794;AF:chr2:165875775-165884608:165884690:165875775-165898916:165899003:-	4cell	8cell
XLOC_008794;AF:chr2:165875775-165884608:165884690:165875775-165898916:165899064:-	4cell	8cell
XLOC_008802;AF:chr2:167214989-167215490:167215512:167214989-167221209:167221393:-	4cell	8cell
XLOC_008917;AF:chr3:32510550:32510589-32513001:32510702:32510732-32513001:+	4cell	8cell
XLOC_009099;AF:chr3:95314691:95314738-95320062:95315200:95315345-95320062:+	4cell	8cell
XLOC_009172;AF:chr3:116859563:116859634-116866189:116861677:116861709-116866189:+	4cell	8cell
XLOC_009210;AF:chr3:135438223:135438352-135439644:135438495:135438698-135439644:+	4cell	8cell
XLOC_009210;AF:chr3:135438223:135438352-135439644:135438729:135438864-135439644:+	4cell	8cell
XLOC_009220;AF:chr3:138437159:138437282-138445290:138443056:138443193-138445290:+	4cell	8cell
XLOC_009316;AF:chr3:35921187-35929921:35930120:35921187-35932785:35932897:-	4cell	8cell
XLOC_009354;AF:chr3:58676443-58690775:58690911:58676443-58691396:58692068:-	4cell	8cell
XLOC_009496;AF:chr3:96197737-96198437:96198504:96197737-96200323:96200437:-	4cell	8cell
XLOC_010173;AF:chr4:155943855:155944150-155946255:155944218:155944259-155946255:+	4cell	8cell
XLOC_010471;AF:chr4:119421683-119421846:119422425:119421683-119422527:119422721:-	4cell	8cell
XLOC_010474;AF:chr4:120790489-120825530:120825751:120790489-120831441:120831633:-	4cell	8cell
XLOC_010649;AF:chr4:149474595-149476129:149476191:149474595-149485109:149485189:-	4cell	8cell
XLOC_010971;AF:chr5:104046551:104046838-104050578:104047005:104047146-104050578:+	4cell	8cell
XLOC_010971;AF:chr5:104046844:104046879-104050578:104047005:104047146-104050578:+	4cell	8cell
XLOC_011035;AF:chr5:115557315:115557416-115559787:115559513:115559539-115559787:+	4cell	8cell
XLOC_011102;AF:chr5:124439938:124440015-124447214:124446874:124446909-124447214:+	4cell	8cell
XLOC_011165;AF:chr5:135980102:135980442-135982639:135982259:135982339-135982639:+	4cell	8cell
XLOC_011197;AF:chr5:139181425:139181573-139184528:139182981:139183120-139184528:+	4cell	8cell
XLOC_011302;AF:chr5:24817831-24842185:24842615:24817831-24842625:24842691:-	4cell	8cell
XLOC_011366;AF:chr5:38561201-38561516:38561828:38561201-38563090:38563250:-	4cell	8cell
XLOC_011433;AF:chr5:77209794-77211199:77211243:77209794-77211332:77211568:-	4cell	8cell
XLOC_011454;AF:chr5:91957997-91960913:91960996:91957997-91962630:91963163:-	4cell	8cell
XLOC_011455;AF:chr5:92073278-92083335:92083430:92073278-92083529:92083744:-	4cell	8cell
XLOC_011455;AF:chr5:92073278-92083335:92083430:92073278-92083529:92083787:-	4cell	8cell
XLOC_011508;AF:chr5:109739325-109751595:109751931:109739325-109796183:109796303:-	4cell	8cell
XLOC_011551;AF:chr5:115260315-115265150:115265295:115260315-115272257:115272895:-	4cell	8cell
XLOC_011867;AF:chr6:51470671:51470739-51471816:51471050:51471510-51471816:+	4cell	8cell
XLOC_011898;AF:chr6:65042547:65042730-65043206:65042817:65042961-65043206:+	4cell	8cell
XLOC_011898;AF:chr6:65042578:65042730-65043206:65042817:65042961-65043206:+	4cell	8cell
XLOC_011898;AF:chr6:65042632:65042730-65043206:65042817:65042961-65043206:+	4cell	8cell
XLOC_012142;AF:chr6:143244639:143244740-143247759:143245888:143246013-143247759:+	4cell	8cell
XLOC_012239;AF:chr6:38094071-38096848:38097073:38094071-38104864:38104964:-	4cell	8cell
XLOC_012331;AF:chr6:72861925-72884977:72885114:72861925-72899614:72899783:-	4cell	8cell
XLOC_012339;AF:chr6:82652167-82652385:82652511:82652167-82652624:82652973:-	4cell	8cell
XLOC_012509;AF:chr6:128271122-128300295:128300432:128271122-128306366:128306690:-	4cell	8cell
XLOC_012589;AF:chr7:3327414:3327496-3329035:3328764:3328802-3329035:+	4cell	8cell
XLOC_012644;AF:chr7:16452947:16453170-16454121:16453688:16453767-16454121:+	4cell	8cell
XLOC_012914;AF:chr7:97788571:97788974-97854436:97842927:97843141-97854436:+	4cell	8cell
XLOC_013159;AF:chr7:19673613-19673835:19673964:19673613-19676722:19677005:-	4cell	8cell
XLOC_013159;AF:chr7:19673613-19673864:19673964:19673613-19676722:19677005:-	4cell	8cell
XLOC_013240;AF:chr7:30231269-30231358:30231503:30231269-30231580:30231711:-	4cell	8cell
XLOC_013240;AF:chr7:30231269-30231358:30231503:30231269-30231580:30231798:-	4cell	8cell
XLOC_013449;AF:chr7:100119729-100119897:100119951:100119729-100121364:100121540:-	4cell	8cell
XLOC_013449;AF:chr7:100119729-100119897:100119951:100119729-100121364:100121577:-	4cell	8cell
XLOC_013488;AF:chr7:110003715-110003869:110003957:110003715-110006558:110006629:-	4cell	8cell
XLOC_013491;AF:chr7:110837270-110837409:110837572:110837270-110844339:110844415:-	4cell	8cell
XLOC_013494;AF:chr7:111081633-111082423:111082492:111081633-111082785:111083006:-	4cell	8cell
XLOC_013585;AF:chr7:130516168-130519356:130519587:130516168-130519877:130519969:-	4cell	8cell
XLOC_013599;AF:chr7:133759913-133760021:133760156:133759913-133776602:133776824:-	4cell	8cell
XLOC_013696;AF:chr8:14888023:14888076-14894572:14888831:14889118-14894572:+	4cell	8cell
XLOC_013745;AF:chr8:31111830:31112172-31118431:31118271:31118317-31118431:+	4cell	8cell
XLOC_013872;AF:chr8:84825246:84825402-84834108:84832153:84832640-84834108:+	4cell	8cell
XLOC_013969;AF:chr8:107540579:107540798-107545444:107545098:107545346-107545444:+	4cell	8cell
XLOC_014154;AF:chr8:33638602-33638727:33638820:33638602-33641850:33642025:-	4cell	8cell
XLOC_014155;AF:chr8:33866404-33892236:33892287:33866404-33907389:33907489:-	4cell	8cell
XLOC_014155;AF:chr8:33866404-33907389:33907489:33866404-33929476:33929834:-	4cell	8cell
XLOC_014155;AF:chr8:33866404-33907389:33907489:33866404-33929476:33929872:-	4cell	8cell
XLOC_014225;AF:chr8:70509634-70510118:70510364:70509634-70510684:70510847:-	4cell	8cell
XLOC_014225;AF:chr8:70509634-70510218:70510334:70509634-70510338:70510659:-	4cell	8cell
XLOC_014225;AF:chr8:70509634-70510218:70510334:70509634-70510684:70510847:-	4cell	8cell
XLOC_014225;AF:chr8:70509634-70510338:70510659:70509634-70510684:70510847:-	4cell	8cell
XLOC_014596;AF:chr9:52047112:52047235-52060832:52048248:52048432-52060832:+	4cell	8cell
XLOC_014693;AF:chr9:73113386:73113583-73114888:73114580:73114736-73114888:+	4cell	8cell
XLOC_014801;AF:chr9:107888139:107888402-107898672:107892234:107892374-107898672:+	4cell	8cell
XLOC_015008;AF:chr9:36793349-36797213:36797340:36793349-36798543:36798814:-	4cell	8cell
XLOC_015030;AF:chr9:44342071-44342221:44342323:44342071-44344010:44344213:-	4cell	8cell
XLOC_015076;AF:chr9:53658680-53667038:53667441:53658680-53669851:53670013:-	4cell	8cell
XLOC_015176;AF:chr9:78480688-78481639:78481716:78480688-78487994:78488162:-	4cell	8cell
XLOC_015194;AF:chr9:88480765-88481284:88481362:88480765-88482056:88482209:-	4cell	8cell
XLOC_015194;AF:chr9:88480765-88481284:88481362:88480765-88482056:88482245:-	4cell	8cell
XLOC_015250;AF:chr9:106645477-106646455:106646722:106645477-106647151:106647429:-	4cell	8cell
XLOC_015251;AF:chr9:106684995-106685244:106685309:106684995-106685635:106685941:-	4cell	8cell
XLOC_015251;AF:chr9:106684995-106685244:106685309:106684995-106685835:106686009:-	4cell	8cell
XLOC_015358;AF:chrX:7722229:7722378-7723849:7722927:7722981-7723849:+	4cell	8cell
XLOC_015358;AF:chrX:7722229:7722378-7723849:7723664:7723753-7723849:+	4cell	8cell
XLOC_015358;AF:chrX:7722927:7722981-7723849:7723664:7723753-7723849:+	4cell	8cell
XLOC_015368;AF:chrX:8049233:8049583-8060216:8051588:8051657-8060216:+	4cell	8cell
XLOC_015445;AF:chrX:52987842:52987920-52999091:52987973:52988250-52999091:+	4cell	8cell
XLOC_015445;AF:chrX:52987842:52987920-52999091:52988107:52988250-52999091:+	4cell	8cell
XLOC_015831;AF:chrX:134538267-134539033:134539228:134538267-134541457:134541861:-	4cell	8cell
XLOC_015831;AF:chrX:134538267-134541457:134541861:134538267-134545482:134545623:-	4cell	8cell
XLOC_000505;AF:chr1:184022394:184022571-184068852:184039546:184039600-184068852:+	8cell	blastaea
XLOC_000676;AF:chr1:55086941-55087779:55087899:55086941-55087989:55088114:-	8cell	blastaea
XLOC_000846;AF:chr1:121566168-121567791:121567990:121566168-121586108:121586346:-	8cell	blastaea
XLOC_000967;AF:chr1:170166948-170169091:170169217:170166948-170174750:170174889:-	8cell	blastaea
XLOC_001104;AF:chr10:21978673:21978982-21994966:21986070:21986207-21994966:+	8cell	blastaea
XLOC_001104;AF:chr10:21978673:21978982-21994966:21994683:21994825-21994966:+	8cell	blastaea
XLOC_001104;AF:chr10:21986070:21986207-21994966:21994683:21994825-21994966:+	8cell	blastaea
XLOC_001147;AF:chr10:43289538:43289648-43298799:43295740:43295859-43298799:+	8cell	blastaea
XLOC_001164;AF:chr10:52417550:52417592-52429193:52417715:52418168-52429193:+	8cell	blastaea
XLOC_001361;AF:chr10:104159968:104160111-104161334:104160397:104160465-104161334:+	8cell	blastaea
XLOC_001488;AF:chr10:23787044-23787156:23787272:23787044-23791294:23791372:-	8cell	blastaea
XLOC_001531;AF:chr10:41745921-41746567:41746647:41745921-41752012:41752269:-	8cell	blastaea
XLOC_001804;AF:chr10:128548973-128549088:128549287:128548973-128551634:128551759:-	8cell	blastaea
XLOC_001804;AF:chr10:128548973-128549088:128549287:128548973-128551634:128551927:-	8cell	blastaea
XLOC_001807;AF:chr10:128626240-128626327:128626461:128626240-128626476:128626761:-	8cell	blastaea
XLOC_002392;AF:chr11:120598421:120598604-120599242:120598624:120598870-120599242:+	8cell	blastaea
XLOC_002590;AF:chr11:60031820-60040105:60040194:60031820-60046344:60046512:-	8cell	blastaea
XLOC_002590;AF:chr11:60031820-60046344:60046512:60031820-60059379:60059601:-	8cell	blastaea
XLOC_002723;AF:chr11:82818603-82824512:82824735:82818603-82828730:82829042:-	8cell	blastaea
XLOC_002820;AF:chr11:98128376-98128868:98128962:98128376-98149316:98149639:-	8cell	blastaea
XLOC_002820;AF:chr11:98128376-98128868:98128963:98128376-98149316:98149639:-	8cell	blastaea
XLOC_002912;AF:chr11:109463548-109466276:109466416:109463548-109472938:109473145:-	8cell	blastaea
XLOC_002937;AF:chr11:115699356-115708394:115708561:115699356-115715379:115715511:-	8cell	blastaea
XLOC_003538;AF:chr12:84765384-84766109:84766241:84765384-84772786:84773132:-	8cell	blastaea
XLOC_004085;AF:chr13:52969021-52972878:52973005:52969021-52980861:52981068:-	8cell	blastaea
XLOC_004091;AF:chr13:54606690-54611078:54611351:54606690-54615365:54615449:-	8cell	blastaea
XLOC_004237;AF:chr13:98316298-98316625:98316830:98316298-98316866:98317027:-	8cell	blastaea
XLOC_004239;AF:chr13:98692717-98694806:98694899:98692717-98708268:98708455:-	8cell	blastaea
XLOC_004321;AF:chr14:8002889:8002963-8028237:8026282:8026408-8028237:+	8cell	blastaea
XLOC_004539;AF:chr14:76487136:76487377-76505249:76504513:76504841-76505249:+	8cell	blastaea
XLOC_004629;AF:chr14:25925901-25927045:25927266:25925901-25927298:25927692:-	8cell	blastaea
XLOC_004631;AF:chr14:26065654-26066798:26066980:26065654-26067051:26067445:-	8cell	blastaea
XLOC_004985;AF:chr15:76351222:76351659-76352420:76352026:76352041-76352420:+	8cell	blastaea
XLOC_005031;AF:chr15:83092859:83092934-83101644:83100206:83100347-83101644:+	8cell	blastaea
XLOC_005685;AF:chr16:84774283:84774553-84801570:84794905:84795022-84801570:+	8cell	blastaea
XLOC_006087;AF:chr17:24886679:24886760-24887780:24886923:24887105-24887780:+	8cell	blastaea
XLOC_006217;AF:chr17:35980125:35980247-35980617:35980336:35980356-35980617:+	8cell	blastaea
XLOC_006461;AF:chr17:26200370-26201071:26201246:26200370-26206394:26206449:-	8cell	blastaea
XLOC_006461;AF:chr17:26200370-26201071:26201246:26200370-26207550:26207793:-	8cell	blastaea
XLOC_006461;AF:chr17:26200370-26206394:26206449:26200370-26207550:26207793:-	8cell	blastaea
XLOC_006577;AF:chr17:45571911-45572434:45572551:45571911-45573167:45573341:-	8cell	blastaea
XLOC_006754;AF:chr18:12128656:12128973-12135852:12129140:12129212-12135852:+	8cell	blastaea
XLOC_006881;AF:chr18:58659467:58659797-58671208:58667797:58667823-58671208:+	8cell	blastaea
XLOC_006976;AF:chr18:10024679-10029913:10030151:10024679-10044929:10045122:-	8cell	blastaea
XLOC_007138;AF:chr18:84675177-84676584:84676768:84675177-84677134:84677283:-	8cell	blastaea
XLOC_007189;AF:chr19:7551281:7551407-7557932:7557416:7557802-7557932:+	8cell	blastaea
XLOC_007189;AF:chr19:7551281:7551407-7557932:7557459:7557564-7557932:+	8cell	blastaea
XLOC_007254;AF:chr19:26745149:26745309-26751824:26749899:26749947-26751824:+	8cell	blastaea
XLOC_007283;AF:chr19:36348537:36348569-36411956:36409696:36409909-36411956:+	8cell	blastaea
XLOC_007586;AF:chr19:46558381-46558869:46559134:46558381-46573040:46573247:-	8cell	blastaea
XLOC_008223;AF:chr2:172549593:172549882-172551407:172550969:172551221-172551407:+	8cell	blastaea
XLOC_008802;AF:chr2:167214989-167215490:167215512:167214989-167221209:167221393:-	8cell	blastaea
XLOC_009172;AF:chr3:116859563:116859634-116866189:116861677:116861709-116866189:+	8cell	blastaea
XLOC_009214;AF:chr3:137867885:137868056-137885273:137874919:137875110-137885273:+	8cell	blastaea
XLOC_009496;AF:chr3:96197737-96198437:96198504:96197737-96200323:96200437:-	8cell	blastaea
XLOC_009499;AF:chr3:96255396-96256224:96256376:96255396-96257306:96257397:-	8cell	blastaea
XLOC_009540;AF:chr3:106539603-106547423:106547587:106539603-106547680:106547781:-	8cell	blastaea
XLOC_009794;AF:chr4:57864565:57864787-57883024:57865133:57865352-57883024:+	8cell	blastaea
XLOC_010351;AF:chr4:62514260-62516614:62516717:62514260-62519860:62520058:-	8cell	blastaea
XLOC_010474;AF:chr4:120790489-120825530:120825751:120790489-120831441:120831633:-	8cell	blastaea
XLOC_010641;AF:chr4:148149666-148151830:148151968:148149666-148152013:148152233:-	8cell	blastaea
XLOC_010641;AF:chr4:148149666-148151942:148151985:148149666-148152013:148152233:-	8cell	blastaea
XLOC_010649;AF:chr4:149474595-149476129:149476191:149474595-149485109:149485189:-	8cell	blastaea
XLOC_011035;AF:chr5:115557315:115557416-115559787:115559513:115559539-115559787:+	8cell	blastaea
XLOC_011302;AF:chr5:24817831-24842542:24842609:24817831-24842625:24842691:-	8cell	blastaea
XLOC_011366;AF:chr5:38561201-38561516:38561828:38561201-38563090:38563250:-	8cell	blastaea
XLOC_011429;AF:chr5:76303502-76304368:76304530:76303502-76304655:76304775:-	8cell	blastaea
XLOC_011433;AF:chr5:77209794-77211199:77211243:77209794-77211332:77211568:-	8cell	blastaea
XLOC_011609;AF:chr5:124350172-124354317:124354422:124350172-124362950:124363087:-	8cell	blastaea
XLOC_012050;AF:chr6:117906937:117907208-117917470:117916949:117917071-117917470:+	8cell	blastaea
XLOC_012239;AF:chr6:38094071-38096848:38097073:38094071-38104864:38104964:-	8cell	blastaea
XLOC_012331;AF:chr6:72861925-72884977:72885114:72861925-72899614:72899783:-	8cell	blastaea
XLOC_012509;AF:chr6:128271122-128300295:128300432:128271122-128306366:128306690:-	8cell	blastaea
XLOC_012589;AF:chr7:3327414:3327496-3329035:3328764:3328802-3329035:+	8cell	blastaea
XLOC_012644;AF:chr7:16452947:16453170-16454121:16453688:16453767-16454121:+	8cell	blastaea
XLOC_012934;AF:chr7:102223071:102223150-102226271:102225581:102225860-102226271:+	8cell	blastaea
XLOC_013599;AF:chr7:133759913-133760021:133760156:133759913-133776602:133776824:-	8cell	blastaea
XLOC_013601;AF:chr7:134358086-134376717:134376805:134358086-134385533:134385708:-	8cell	blastaea
XLOC_013613;AF:chr7:140878145-140881763:140881841:140878145-140882158:140882318:-	8cell	blastaea
XLOC_013696;AF:chr8:14888023:14888076-14894572:14888831:14889118-14894572:+	8cell	blastaea
XLOC_013872;AF:chr8:84825246:84825402-84834108:84832153:84832640-84834108:+	8cell	blastaea
XLOC_013969;AF:chr8:107540579:107540798-107545444:107545098:107545346-107545444:+	8cell	blastaea
XLOC_014225;AF:chr8:70509634-70510218:70510334:70509634-70510684:70510847:-	8cell	blastaea
XLOC_014437;AF:chr8:122427724-122428400:122428618:122427724-122432810:122432933:-	8cell	blastaea
XLOC_014693;AF:chr9:73113386:73113583-73114888:73114580:73114736-73114888:+	8cell	blastaea
XLOC_014707;AF:chr9:78191944:78192064-78198270:78198033:78198062-78198270:+	8cell	blastaea
XLOC_014801;AF:chr9:107888139:107888402-107898672:107892234:107892374-107898672:+	8cell	blastaea
XLOC_014949;AF:chr9:20642096-20642204:20642501:20642096-20644195:20644784:-	8cell	blastaea
XLOC_015043;AF:chr9:45904919-45906352:45906421:45904919-45906738:45906858:-	8cell	blastaea
XLOC_015076;AF:chr9:53658680-53667038:53667441:53658680-53669851:53670013:-	8cell	blastaea
XLOC_015142;AF:chr9:67036128-67042112:67042194:67036128-67043578:67043794:-	8cell	blastaea
XLOC_015224;AF:chr9:99411602-99436310:99436599:99411602-99436881:99437220:-	8cell	blastaea
XLOC_015268;AF:chr9:108644994-108649229:108649363:108644994-108653573:108653774:-	8cell	blastaea
XLOC_015268;AF:chr9:108644994-108649229:108649422:108644994-108653573:108653681:-	8cell	blastaea
XLOC_015268;AF:chr9:108644994-108649229:108649422:108644994-108653573:108653774:-	8cell	blastaea
XLOC_015303;AF:chr9:119084754-119088068:119088195:119084754-119093358:119093497:-	8cell	blastaea
XLOC_015358;AF:chrX:7722229:7722378-7723849:7722927:7722981-7723849:+	8cell	blastaea
XLOC_015358;AF:chrX:7722229:7722378-7723849:7723664:7723753-7723849:+	8cell	blastaea
XLOC_015576;AF:chrX:139563208:139563883-139642286:139610620:139611289-139642286:+	8cell	blastaea

## Sheet: Supplementary Figure9g
DAS	Stage1	Stage2
XLOC_001765;AL:chr10:120634627:120634730-120717983:120711692:120712201-120717983:-	ovum	1cell
XLOC_002500;AL:chr11:33154923:33155220-33156003:33155329:33155431-33156003:-	ovum	1cell
XLOC_004594;AL:chr14:123174665-123174748:123176130:123174665-123253719:123254021:+	ovum	1cell
XLOC_004829;AL:chr14:85093409:85093637-85119271:85108196:85108978-85119271:-	ovum	1cell
XLOC_005138;AL:chr15:8082552:8082582-8093676:8091675:8093115-8093676:-	ovum	1cell
XLOC_005261;AL:chr15:73134504:73134850-73137993:73137435:73137917-73137993:-	ovum	1cell
XLOC_007867;AL:chr2:74870484-74873410:74873649:74870484-74876303:74876751:+	ovum	1cell
XLOC_010578;AL:chr4:135412308:135412490-135418380:135416510:135416598-135418380:-	ovum	1cell
XLOC_011785;AL:chr6:30126359-30140216:30140860:30126359-30144581:30144858:+	ovum	1cell
XLOC_000705;AL:chr1:63182694:63184104-63209754:63208651:63209166-63209754:-	1cell	2cell
XLOC_002148;AL:chr11:80471594-80471710:80471969:80471594-80473093:80473244:+	1cell	2cell
XLOC_002500;AL:chr11:33154923:33155220-33156003:33155329:33155431-33156003:-	1cell	2cell
XLOC_003806;AL:chr13:56470480-56471152:56471888:56470480-56471930:56472321:+	1cell	2cell
XLOC_005138;AL:chr15:8082552:8082582-8093676:8091675:8093115-8093676:-	1cell	2cell
XLOC_009702;AL:chr4:21746774-21747483:21747940:21746774-21748137:21749245:+	1cell	2cell
XLOC_010590;AL:chr4:137319698:137321192-137328713:137322441:137322619-137328713:-	1cell	2cell
XLOC_010817;AL:chr5:38267284-38267698:38267899:38267284-38269059:38269646:+	1cell	2cell
XLOC_011512;AL:chr5:110271695:110271937-110277655:110274287:110274628-110277655:-	1cell	2cell
XLOC_011541;AL:chr5:114808199:114809331-114813780:114812795:114813205-114813780:-	1cell	2cell
XLOC_011653;AL:chr5:135910936:135911651-135934323:135930669:135930949-135934323:-	1cell	2cell
XLOC_011941;AL:chr6:83080630-83080710:83080858:83080630-83087683:83088241:+	1cell	2cell
XLOC_012223;AL:chr6:30671330:30671370-30680131:30679089:30679444-30680131:-	1cell	2cell
XLOC_014146;AL:chr8:27123347:27124620-27125820:27125625:27125639-27125820:-	1cell	2cell
XLOC_015545;AL:chrX:105082805-105083016:105083502:105082805-105116314:105116755:+	1cell	2cell
XLOC_015545;AL:chrX:105082805-105116314:105116755:105082805-105116827:105117091:+	1cell	2cell
XLOC_015692;AL:chrX:38405061:38405571-38424267:38419505:38421851-38424267:-	1cell	2cell
XLOC_000398;AL:chr1:155567681-155572198:155572287:155567681-155587440:155587798:+	2cell	4cell
XLOC_002148;AL:chr11:80471594-80471710:80471969:80471594-80473093:80473244:+	2cell	4cell
XLOC_002406;AL:chr11:3179341:3179507-3186065:3185565:3185974-3186065:-	2cell	4cell
XLOC_002606;AL:chr11:60679647:60680111-60687489:60684845:60684950-60687489:-	2cell	4cell
XLOC_011530;AL:chr5:113573192:113573870-113596324:113596091:113596227-113596324:-	2cell	4cell
XLOC_012223;AL:chr6:30671330:30671370-30680131:30679089:30679444-30680131:-	2cell	4cell
XLOC_012845;AL:chr7:67223891-67225026:67225269:67223891-67225864:67228460:+	2cell	4cell
XLOC_013125;AL:chr7:14304563:14304995-14324081:14311441:14311750-14324081:-	2cell	4cell
XLOC_015692;AL:chrX:38405061:38405571-38424267:38419505:38421851-38424267:-	2cell	4cell
XLOC_000420;AL:chr1:162592677-162594546:162596124:162592677-162597049:162599072:+	4cell	8cell
XLOC_001015;AL:chr1:181175876:181177831-181181304:181180403:181180648-181181304:-	4cell	8cell
XLOC_002148;AL:chr11:80471594-80471710:80471969:80471594-80473093:80473244:+	4cell	8cell
XLOC_002176;AL:chr11:85583994-85602746:85603265:85583994-85801785:85801953:+	4cell	8cell
XLOC_002406;AL:chr11:3179341:3179507-3186065:3185565:3185974-3186065:-	4cell	8cell
XLOC_002500;AL:chr11:33154923:33155220-33156003:33155329:33155431-33156003:-	4cell	8cell
XLOC_002606;AL:chr11:60679647:60680111-60687489:60684845:60684950-60687489:-	4cell	8cell
XLOC_003321;AL:chr12:110570768-110571198:110571689:110570768-110580401:110583061:+	4cell	8cell
XLOC_003467;AL:chr12:65149037:65149550-65153806:65152784:65152830-65153806:-	4cell	8cell
XLOC_003518;AL:chr12:81359024:81359344-81474587:81472087:81472171-81474587:-	4cell	8cell
XLOC_003615;AL:chr12:110873144:110874129-110876841:110875037:110875276-110876841:-	4cell	8cell
XLOC_003980;AL:chr13:12614885:12615849-12617725:12617343:12617499-12617725:-	4cell	8cell
XLOC_005014;AL:chr15:80111744-80113166:80114002:80111744-80115855:80116272:+	4cell	8cell
XLOC_005138;AL:chr15:8082552:8082582-8093676:8091675:8093115-8093676:-	4cell	8cell
XLOC_005507;AL:chr16:17277891-17277972:17278662:17277891-17282815:17283223:+	4cell	8cell
XLOC_005526;AL:chr16:19101550-19103749:19104034:19101550-19106706:19106901:+	4cell	8cell
XLOC_006232;AL:chr17:45565079-45565664:45566060:45565079-45566309:45567670:+	4cell	8cell
XLOC_006891;AL:chr18:61580451-61582036:61582118:61580451-61587426:61588311:+	4cell	8cell
XLOC_006891;AL:chr18:61580487-61582036:61582118:61580487-61587426:61588311:+	4cell	8cell
XLOC_010492;AL:chr4:124918463:124919030-124919613:124919137:124919293-124919613:-	4cell	8cell
XLOC_010817;AL:chr5:38267284-38267698:38267899:38267284-38269059:38269646:+	4cell	8cell
XLOC_011213;AL:chr5:143549134-143551409:143551939:143549134-143562757:143564530:+	4cell	8cell
XLOC_011354;AL:chr5:35091494:35093386-35094850:35094291:35094417-35094850:-	4cell	8cell
XLOC_011512;AL:chr5:110271695:110271937-110277655:110274287:110274628-110277655:-	4cell	8cell
XLOC_011653;AL:chr5:135910936:135911651-135934323:135930669:135930949-135934323:-	4cell	8cell
XLOC_012283;AL:chr6:51460932:51461433-51463411:51462755:51463254-51463411:-	4cell	8cell
XLOC_015498;AL:chrX:75450145-75450684:75451218:75450145-75455556:75455703:+	4cell	8cell
XLOC_015692;AL:chrX:38405061:38405571-38424267:38419505:38421851-38424267:-	4cell	8cell
XLOC_002148;AL:chr11:80471594-80471710:80471969:80471594-80473093:80473244:+	8cell	blastaea
XLOC_002500;AL:chr11:33154923:33155220-33156003:33155329:33155431-33156003:-	8cell	blastaea
XLOC_003980;AL:chr13:12614885:12615849-12617725:12617343:12617499-12617725:-	8cell	blastaea
XLOC_005138;AL:chr15:8082552:8082582-8093676:8091675:8093115-8093676:-	8cell	blastaea
XLOC_006232;AL:chr17:45565079-45565664:45566060:45565079-45566309:45567670:+	8cell	blastaea
XLOC_006818;AL:chr18:36366741-36393196:36393376:36366741-36402497:36402990:+	8cell	blastaea
XLOC_010590;AL:chr4:137319698:137321192-137328713:137322441:137322619-137328713:-	8cell	blastaea
XLOC_010817;AL:chr5:38267284-38267698:38267899:38267284-38269059:38269646:+	8cell	blastaea
XLOC_012283;AL:chr6:51460932:51461433-51463411:51462755:51463254-51463411:-	8cell	blastaea
XLOC_014692;AL:chr9:73103889-73104343:73104443:73103889-73104447:73105122:+	8cell	blastaea
XLOC_015488;AL:chrX:74256924-74257007:74257746:74256924-74260782:74261548:+	8cell	blastaea
